# Supplementary material for: Effect of dietary concentrate to forage ratio on growth performance, rumen fermentation and bacterial diversity of Tibetan sheep under barn feeding on the Qinghai-Tibetan plateau
Source: PeerJ. 2019 Aug 5;7:e7462. doi: 10.7717/peerj.7462 (PMC6686838; doi:10.7717/peerj.7462)
Supplement: Supplemental Information 3 — The 2 sequences in the file represent 2 samples of Tibetan sheep in group HS1. [file peerj-07-7462-s003.zip]

Archive with 3 entries (2 files):
- HS1_Samples of Sequences/
- HS1_Samples of Sequences/HS1.1.fastq
- HS1_Samples of Sequences/HS1.2.fastq
