# Supplementary material for: Effect of dietary concentrate to forage ratio on growth performance, rumen fermentation and bacterial diversity of Tibetan sheep under barn feeding on the Qinghai-Tibetan plateau
Source: PeerJ. 2019 Aug 5;7:e7462. doi: 10.7717/peerj.7462 (PMC6686838; doi:10.7717/peerj.7462)
Supplement: Supplemental Information 3 — The 2 sequences in the file represent 2 samples of Tibetan sheep in group HS1. [file peerj-07-7462-s003.zip › HS1_Samples of Sequences/HS1.2.fastq]

@HS1.2_0 HISEQ:380:H55W7BCXY:1:1101:14689:2200 1:N:0:AGCAGGAA orig_bc=AAAAAAAAAAAA new_bc=AAAAAAAAAAAA bc_diffs=0
TACGGAGGATGCGAGCGTTATCCGGATTTATTGGGTTTAAAGGGTGCGTAGGTGGTTTGTTAAGTTTGTGGTGAAAGCGTGCGGCTCAACCGTACCAAGCCATGAAAACTGGCGAACTTGAGTGCAAACGAGGTAGGCGGAATGTGATGTGTAGCGGTGAAATGCTTAGATATGTCACAGAACCCCGATTGCGAAGGCAGCTTACCAGCATGCAACTGACACTGAGGCACGAAAGCGTGGGTATCAAACAGG
+
IIIIIGIIIIIIIHIIIIIIIIIIIEHHHIIIIIIHHIIIIIIIIIIIIIIIIIIIIIIIIIIIHIIIIIIGIIIIIHIIIIIIIHIIIIIIIIIIIIIIIIIIIIIIIIIIIIIIIIIIIIIIIIHIIIIIIIIIIIIIIIIIIIIIHHIIIIIIIIIIHHIIIHIIIIIIIIHGEIIIIIIIIIIIHIIIHIIIIIIIIIIIIHIIIIHIIIHFIIIHIIIIIIIIIIIIIHGIIIIIIHHHGIIHIIIH
@HS1.2_1 HISEQ:380:H55W7BCXY:1:1101:17596:2246 1:N:0:AGCAGGAA orig_bc=AAAAAAAAAAAA new_bc=AAAAAAAAAAAA bc_diffs=0
TACGGGGGGTGCAAGCGTTGTCCGGAATCATTGGGCGTAAAGAGTTCGTAGGTGGCATGTAAAGTCTGGTGTTAAATGCAGAGGCTTAACTTCTGTTCGGCACTGGATACTTGCAAGCTAGAATGCGGTAGAGGTAAAGGGAATTCCTGGTGTAGCGGTGAAATGCGTAGATATCAGGAGGAACATCGGTGGCGTAAGCGCTTTACTGGGCCGTAATTGACACTGAGGAACGAAAGCCGGGGTAGCAAATGGG
+
IIIIIIIIIIIIIIIHIIIIIIIIIHDHHIIIIIHIIIIIIIGIFHEHHIIIIIIIIIIIIIIIIIIIIIIIIIIIHIIIIIIIIIIIIIIIIIIIIIIIIIIIIIIIIIIIIIIIIIIIIIIIIIIIIIIIIIIIIIIIIIIIIIIIIIIIIIIIIIIIIIIIIIIIIIIIIIHIIHIIIIIIIIIIIHIIIIHIIIIIIIIGIIIIIIIIIIIIIIIIIIIIIIIIIIIIIIIIIIIIIIIIIIIIIIIHI
@HS1.2_2 HISEQ:380:H55W7BCXY:1:1101:20279:2191 1:N:0:AGCAGGAA orig_bc=AAAAAAAAAAAA new_bc=AAAAAAAAAAAA bc_diffs=0
TACGTAGGTGGCAAGCGTTATCCGGATTTACTGGGTGTAAAGGGCGCGTAGGCGGGGATGCAAGTCAGATGTGAAATCTATGGGCTTAACCCATAAACTGCATTTGAAACTGTGTCTCTTGAGTGCTGGAGAGGTAGACGGAATTCCTTGTGTAGCGGTGAAATGCGTAGATATAAGGAAGAACACCAGTGGCGAAGGCGGTCTACTGGACAGTAACTGACGCTGAGGCGCGAAAGCGTGGGGAGCAAACAGG
+
CEEHHI<<<GCF@CE<EG@EHIHIIIGHGHI@FHHGE<DGEH@<@EC?EC<D@EHHICE<CE@@HHFHI?EGGC@GHEDFHFH?C1HGHHIHCGHCD0DFHHEHHHHHHEFHIHGCIHHIFEHHHHIIIHH@HHEHFGBCCFHHFHFBC<@FDHHEEIHIHHIHDHHHHGIHHHIHFHGGHEGHHHGIIHGEEC0EHCDEGFEHHHEHCIHHIIIHHHHHCHHHHIIIHIIHIIIHIIHHHHHH@FHHHHHEH
@HS1.2_3 HISEQ:380:H55W7BCXY:1:1101:2563:2433 1:N:0:AGCAGGAA orig_bc=AAAAAAAAAAAA new_bc=AAAAAAAAAAAA bc_diffs=0
TACGGAGGATGCGAGCGTTATCCGGATTTATTGGGTTTAAAGGGTGCGTAGGCGGCTTGGTAAGTCAGCGGTGAAATTCAGATGCTCAACATCTGGCGTGCCGTTGAAACTGCCGGGCTTGAATGCGGATGCCGTGGGAGGAATGTGTGGTGTAGCGGTGAAATGCATAGATATCACACAGAACACCGATTGCGAAGGCATCTCACGAATCCGCGATTGACGCTGAGGCACGAAAGTGCGGGGATCAAACAGG
+
IHHEHHIIIEHCEHEHCCEHIHHIIHEEHHHHHIIGHHGCHHHIHHIIIFDHIHEHHHIHHHHEHIIHIIIIIIGHHHHIII#IIG#HIIIIIHGGIIHIHIIIHHHGEEHHHIIIIIHHHEHEIIHIIHDHHGADEEFHHHHFCGFHHIIHHIIIIHGHHHHFHHHEHHIIGGIHFGHIHHHIIIHIHHHHHGHEHHHEEHIIHHCHEEGIHEFEHIIIIIHHIFGIIIIIHHHHHIIIHHHHHHIHHHHHF
@HS1.2_4 HISEQ:380:H55W7BCXY:1:1101:6791:2460 1:N:0:AGCAGGAA orig_bc=AAAAAAAAAAAA new_bc=AAAAAAAAAAAA bc_diffs=0
TACGGAAGGTCCGGGCGTTATCCGGATTTATTGGGTTTAAAGGGAGCGCAGGCCGACTGGTAAGCGTGACGTGAAATGTAGCCGCTCAACGGCTGAACTGCGTCGCGAACTGTCAGTCTTGAGTGAGTTCGATGTTGGCGGAATTCGTGGTGTAGCGGTGAAATGCTTAGATATCACGAAGAACTCCGATTGCGAAGGCAGCCAACAAGGCCTTTACTGACGCTAAAGCTCGAAGGTGCGGGTATCGAACAGG
+
IIIIIHIIIHIIIIIIIIIIIIIIIHIIIIIIIIIEHIIIIIIIIIIIIIIIIIIIIIIIIIIIIIIIHIIIIHHIGHIIIIIIIIIIIIIIIIIIIIIIIIIIIIIIIIIIIIIIIIIIIIIIIIIIIIIHIIIIIIIIIIIIIIIIIIIIIIIIIIIIIIIIIIHIIIIIIIIHIIIIIIIIHIIIIIIIIIIIIIIIIIIIIIIIIIIIIIIIIIIHIIIIIIIIIIIIIIIIHIIIIIIIIIIIIIIII
@HS1.2_5 HISEQ:380:H55W7BCXY:1:1101:7049:2384 1:N:0:AGCAGGAA orig_bc=AAAAAAAAAAAA new_bc=AAAAAAAAAAAA bc_diffs=0
TACGGAGGATGCGAGCGTTATCCGGATTTATTGGGTTTAAAGGGTGCGTAGGTGGTTTGTTAAGTTTGTGGTGAAAGCGTGCGGCTCAACCGTACCAAGCCATGAAAACTGGCGAACTTGAGTGCAAACGAGGTAGGCGGAATGTGATGTGTAGCGGTGAAATGCTTAGATATGTCACAGAACCCCGATTGCGAAGGCAGCTTACCAGCATGCAACTGACACTGAGGCACGAAAGCGTGGGTATCAAACAGG
+
EHHHIHIIHHHIIIIIIHICEHIIIHEHFEHCGHH<EGEHHHIICGDCHEHFHHHG#CHFCGHHF?GHIFGCHHGHFHHHIIIIHHHIIIIIHIH@HHIGIIHHIHHIGHHHIGHIIIHHHHGFIIIHHIGIIIIIIIIIIIIHIIIFHIIHIIIHGHHHHIHHGIHIHHIIIHHHHIIHHHHCHIHHIIHGEG@EIHHHHCHHHIHIIIHFCEHEHHHFGGIHHEHHHIHHHHIHEEHHHGGFIIIIIHIH
@HS1.2_6 HISEQ:380:H55W7BCXY:1:1101:7583:2254 1:N:0:AGCAGGAA orig_bc=AAAAAAAAAAAA new_bc=AAAAAAAAAAAA bc_diffs=0
TACGGAAGGTCCGGGCGTTATCCGGATTTATTGGGTTTAAAGGGAGCGCAGGCGGTCTATTAAGCGTGTTGTGAAATGTAGATGCTCAACATCTGAATTGCAGCGCGAACTGGTGGACTTGAGTGCGCGGAAAGTGGGCGGAATTTGTGGTGTAGCGGTGAAATGCTTAGATATCACGAAGAACTCCGATTGCGAAGGCAGCTCACTGTAGCGTTACTGACGCTGAGGCTCGAAAGTGCGGGTATCGAACAGG
+
CC?HEHEC0<CGHCHHDEHHCHHHCH0GHFEIFHHGEHHHHHI=@HDHIHIHIHIHHIIIIIGHIHHGDFHHHHIHIIIIHHIHIHGHHGIHHIGIHHIIHHGGH@IHGHIIIHHIHHEHIHIHHHECHEHIIIHGIHIIHHIIIHHIIIIIIIHIIIHIIIIIIIIHIIIIIIIFHEIIIIIHHIHIIIIIIIIIIIIIIIHIHGIIIIIIIIIIIIHHIGIIIIIIIIIIHIIIGIHHHIIIIIIHHEIIH
@HS1.2_7 HISEQ:380:H55W7BCXY:1:1101:9875:2438 1:N:0:AGCAGGAA orig_bc=AAAAAAAAAAAA new_bc=AAAAAAAAAAAA bc_diffs=0
TACGTAGGGAGCGAGCGTTGTCCGGAATTACTGGGTGTAAAGGGAGCGTAGGCGGGATTGCAAGTCAGATGTGAAATGCAGGGGCTCAACCCCTGAGCTGCATTTGAAACTGTAGTTCTTGAGTGAAGTAGAGGTAAGCGGAATTCCTGGTGTAGCGGTGAAATGCGTAGATATCAGGAGGAACACCGGTGGCGAAGGCGGCTTACTGGGCTTTTACTGACGCTGAGGCTCGAAAGCGTGGGGAGCAAACAGG
+
CC1C<<DECCCD/FE/F/</D1<CH@<ECHI1<<G1E<1<CCFC1<<<C<CE1HGFHEHGCHHGEFCC<GIGHHGIIIIIIHEHHHCIHHF0HEE@HIHDF<EFIIIIIHEGGCE?IIHGIHH@HHCG?II#IHGHIIHIIIIIIIIHHIIIIIIIIIIH@IIIIIIIIIIIIHEIHDIIIIIIIIHCIIIIIIIHIIHF1IHHEIIHHCG<1HGCIIIIIIIIIIIHH@IIIIIIHE1IIIIIIHIIIIIII
@HS1.2_8 HISEQ:380:H55W7BCXY:1:1101:16293:2254 1:N:0:AGCAGGAA orig_bc=AAAAAAAAAAAA new_bc=AAAAAAAAAAAA bc_diffs=0
TACGGAGGATGCAAGCGTTATCCGGATTTATTGGGTTTAAAGGGTGCGCAGGCGGCTTGTTAAGCGGGAGGTGAAATGCCGGCGCTCAACGTCGGAAGTGCCTCCCGAACTGGTGAGCTTGAATGACTCTGCCGTGGGAGGAATGTGTAGTGTAGCGGTGAAATGCTTAGAGATTACACAGAACACCGATTGCGAAGGCATCTCACGAAGGGTTGATTGACGCTGAGGCACGAAAGCGTGGGGATCAAACAGG
+
IIIHIGIIIIIIIIIIIIIIIIIIIHEEHHIIIIIIHIHGHHIIIIHHCEHHIIICHIIIHHHIGHIIHGIGHIIIFHHHHIH#IIHIIIIHGHHIHHHIHHIGIIIHHHGHHHHIIGIIGIIIIIIIHHIGEHGEHHHHHDBG#IHIHHHHHH#IHD@CEHEEFA#HHHE@G@EGCC?IIHGHHEE@HDHH##IIHCE#FIIHHHGHHCFCHEHHIIHECEIHHGGE1CEEGE@CHHFEHHHG@@IIHHHHH
@HS1.2_9 HISEQ:380:H55W7BCXY:1:1101:11352:2599 1:N:0:AGCAGGAA orig_bc=AAAAAAAAAAAA new_bc=AAAAAAAAAAAA bc_diffs=0
TACGGAAGGTCCGGGCGTTATCCGGATTTATTGGGTTTAAAGGGAGCGCAGACGGTCAGTTAAGCGTGCAGTTAAATGATGTGGCTCAACCATGTTTTGCTGCGCGAACTGGCTGACTTGAGTACACGGAACGTGGGTGGAATTTGTGGTGTAGCGGTGAAATGCTTAGATATCACGAAGAACTCCGATTGCGAAGGCAGCCCCCGGCAGTGTTACTGACGTTCATGCTCGAAGGTGCGGGTATCGAACAGG
+
HHIEHHIIIFGCDEDHHHHGHCFHIE00FHGHHHIE0ECHIEHICHIHGIGGEHHGHHIIHIHEFHHHHIIIHHHIEIIIIIHHIIIIHHFHIIH#IIHHICHHIIHIIIIIIHHEIIIHIIHHHIIIIIIGIHIIHHHIHHCHIIIHIIIIIIIHIIIHIIIIIIIIIIIHIHHEGGHHHHHCIIIIIHGHHHHFEHHIIHIGIIIIIIHHHEEIHHGCHHIHHGHFIIHHHHIHHEHHIHGHIHHHIIIH
@HS1.2_10 HISEQ:380:H55W7BCXY:1:1101:15918:2689 1:N:0:AGCAGGAA orig_bc=AAAAAAAAAAAA new_bc=AAAAAAAAAAAA bc_diffs=0
TACGGAGGGTACGAGCGTTAATCGGAATGACTGGGCGTAAAGGGCACGTAGGTGGATAGATAAGTCACAAGTGAAATACCCGGGCTTAACCTGGGATTGGCTCGTGAAACTGTTTAACTAGAGTACGGTAGAGGGGAGTAGAATTCCAAGTGTAGCGGTGAAATGCGTAGAGATTTGGAAGAATACCGGAGGCGAAGGCGGCTCTCTGGACCGATACTGACACTGAAGAGCGAAAGCGTGGGGAGCAAACAGG
+
IIIIIIIIIIIIIIIIIHIIIIIIIIIIIIIIIIIIIHHIIIIIHIIIHHIIGHIHHIIHIIIIIIIIIHIIIIIHHIIIIIHIIIIHIIHIHIIIIIIIIHHIIIIIIIIIIIIIIIIIIIIIIIIIIIIIIIHIIHIIHIIIIIIIIIIIIIIIIIIIIIIIIHIIIIIIIIHIHHIHIIIHIIIHIIIIIIHIIIIIIIIHHIIIHIIIIIIIIIIIIHIIIIIIIIIIIIIHIIIIIHIIIIIIIIHII
@HS1.2_11 HISEQ:380:H55W7BCXY:1:1101:16538:2507 1:N:0:AGCAGGAA orig_bc=AAAAAAAAAAAA new_bc=AAAAAAAAAAAA bc_diffs=0
TACGGAGGATGCGAGCGTTATCCGGATTTATTGGGTTTAAAGGGTGCGTAGGTGGTTTGTTAAGTTTGTGGTGAAAGCGTGCGGCTCAACCGTACCAAGCCATGAAAACTGGCGAACTTGAGTGCAAACGAGGTAGGCGGAATGTGATGTGTAGCGGTGAAATGCTTAGATATGTCACAGAACCCCGATTGCGAAGGCAGCTTACCAGCATGCAACTGACACTGAGGCACGAAAGCGTGGGTATCAAACAGG
+
IIIIHIGIHIHHI@EHIHH0DGHHIHHIIIHHIIHHEHHIIIIIGHIIIIIIIGGHHHGHIHIIIHIIIIHHHHIIIHIHIHIIIIIIIIIIIIIIIIIHIIIIIIIIIIIIIIIIHIIIIIIIIIHIIHIHIHIIIIHGIIIIIIHIIIIIIIIIIIIIIIIIIHIIIHIIIIIIIIIIIIIIIIIIIIIIIIIIIHIIIIIIIIIIIIHHHGHIIIIHHIIIIHHHIIGIIIIIIIIHIIIIIIIHHIII
@HS1.2_12 HISEQ:380:H55W7BCXY:1:1101:18958:2563 1:N:0:AGCAGGAA orig_bc=AAAAAAAAAAAA new_bc=AAAAAAAAAAAA bc_diffs=0
TACAGAGGCCAAGAGCGTTGTTCGGATTTACTGGGCGTAAAGGGCGCGTAGGCGGCATGGCGTGTCGGATGTGAAATCTCCGGGCTCAACCCGGAAAGTGCGTCCGAAACTACCGTGCTGGAGTATGGGAGGGGGAATCGGAATGCAGGGTGTAGCGGTGAAATGCGTTGATATCCTGCAGAACACCGGAGGCGAAGGCGGATTCCTTGAACATCACTGACGCTGAGGCGCGAAAGTCGGGGGAGCAAACAGG
+
IIIIIIIIIIIIIIIIIFHIHHIIIHIIIIIHIIIIIEHIIHIIIIIIIIIIIIGIIIIIIIHHIIIIHHIHIIIIGIIHIIIIIIIIIIIIIHIIHIIIIIIIIIIIIIIIIIIIIIIIIIIIHIIIIHIIIIIHIHIIIIIIIIIIIIIIIIIIHIIIIIIIIIIIIIIIHIHHHIHIIIIIIIIIIIIIIIIIIIIIIIIHIIIIIHIIIIIIIIIIIIIIIIIIGGIIIIIIIIIIIIIIIIIIIIIII
@HS1.2_13 HISEQ:380:H55W7BCXY:1:1101:19280:2689 1:N:0:AGCAGGAA orig_bc=AAAAAAAAAAAA new_bc=AAAAAAAAAAAA bc_diffs=0
TACGGAGGATGCAAGCGTTATCCGGATTTATTGGGTTTAAAGGGTGCGCAGGCGGCGCGTTAAGTCAGCGGTGAAATGTTCCGGCTCAACCGGGGAGCTGCCGTTGATACTGGCGTGCTGGAGTGCGGACGGCGCCGGCGGAATGAGTGGTGTAGCGGTGAAATGCATAGATATCACTCAGAACACCGATCGCGAAGGCAGCTGGCGAGGCCGCAACTGACGCTGAGGCACGAAAGCGTGGGGATCAAACAGG
+
EGHGHDCED@HHHIH?GGGEHICCE<CGEHHFHHH<0CGEHGHEFHEDCHHDHIHIIDIHGIIIHHHHHIIIIIIHFGHIIHHIIIIHHECHEIIHHIHHHGHIHHHGIIIHHEHHGIIGIIIHFEIHFHHHHHHEHHIIIIHHEGAEFIIIIIIIIIIIIIIHGHEIIIIIHFDG@?FFIIIIIHF=DHDIIIIIIIHFIHG?DHE@HDIHEEGIIIIIIIIIIIHE1HIIIIIIIIIIIIIH@IIIIIIII
@HS1.2_14 HISEQ:380:H55W7BCXY:1:1101:2600:2982 1:N:0:AGCAGGAA orig_bc=AAAAAAAAAAAA new_bc=AAAAAAAAAAAA bc_diffs=0
TACGTAGGGGGCGAGCGTTGTCCGGAATGATTGGGCGTAAAGGGCGCGTAGGCGGTCCGGTAAGTCTGGAGTGAAAGTCCTGCTTTTAAGGTGGGAATTGCTTTGGATACTGTCGGGCTTGAGTGCAGGAGAGGTAAGTGGAATTCCCAGTGTAGCGGTGAAATGCGTAGAGATTGGGAGGAACACCAGTGGCGAAGGCGACTTACTGGACTGTAACTGACGCTGAGGCGCGAAAGTGTGGGGAGCAAACAGG
+
IHIIIIIIIIIIIHIIIIIIIIIIIHHIIHIIIIIIIHHIIIIIIIIIIIIIIIIHIIIIIHIIIIIIIHIHIIIIHIIIIIIIIIIIIIIIIIIHIHIIIIIHIHHHIHIIIIIIIIHIIHIIIIIIIIIIIHHIIHIIIHIIIIIIIIIIIIIIIIIIHIIIIIIIIIIIIIIIHHIIIIIIIHHIIIIIIIIIIIIIIIIIIIIIIIHIHIIIIIIIIIIIIIIIIIIIIIHHEIIIIIIIIIIIIIIII
@HS1.2_15 HISEQ:380:H55W7BCXY:1:1101:6692:2900 1:N:0:AGCAGGAA orig_bc=AAAAAAAAAAAA new_bc=AAAAAAAAAAAA bc_diffs=0
TACGGAGGATGCGAGCGTTATCCGGATTTATTGGGTTTAAAGGGTGCGTAGGCGGTTTGTCAAGTCAGCGGTGAAACGCAAGGGCTTAACCCTTGACCTGCCGTTGAAACTGATTGACTAGAATGCGGATGCTGTGGGAGGAATGTGTGGTGTAGCGGTGAAATGCATAGATATCACACAGAACACCGATTGCGAAGGCATCTCACAAATCCGTGATTGACGCTGAGGCACGAAAGTGTGGGGATCAAACAGG
+
IIIIIIIIGIIIIIIIIIIIIIIIIHHHIIHHHHI<DHIIIHIIIIIIEHIIIIIIHHHIIIIIIIIIHIIIHHIIHIHIIIIIIIIIIIIIIIIIIIIIIIIIHIIIIIIIIIIIIIIIIIIIIIIIHIIIIIHHIIIIIIIIIIIIIIIIIIIIIIIIIIIIIHIIIIIIIIIIIIHIIIIIIIIHIIIIIIIHHIIIIIIIIIIIIIIIIIIIIIIIIIHIIIIIHIHHHIIIIIIIIIIIHIIIIIIII
@HS1.2_16 HISEQ:380:H55W7BCXY:1:1101:7169:2795 1:N:0:AGCAGGAA orig_bc=AAAAAAAAAAAA new_bc=AAAAAAAAAAAA bc_diffs=0
TACGGAAGATGCGAGCGTTATCCGGATTTATTGGGTTTAAAGGGAGCGTAGGCGGATGATTAAGTCTGCGGTAAAATGTCGATGCTCAACATCGGCCTGCCGTGGAAACTGGTTGTCTTGAATGTGCACAAGGAAGGTGGAATTCGTGGTGTAGCGGTGAAATGCTTAGATATCACGAAGAACTCCGATTGCGAAGGCATCCTTCTGGGGCATGATTGACGCTGAGGCTCGAAAG
+
@FCHDEECHIIGHI<EHCHGEHHHCHEHH?HE@GGD0CEHHHGGC0EH<EEH?EHH<EHIIGGH<1D<G#GCHICHCGH#@@HH0G1CF#IIEHIIIHIHEFHDH@EHDECD<CHGFHIHIGHHHE@HDEHDFG0DEFHIE@H/=GEFFB/C<CB1FCCBHGDFFB8H@DA?FAEFEGGD##H=FHHGGCCED1??GHC1@<11C<1<1D1<<11HHHC<<111E<GHGGC1CC<
@HS1.2_17 HISEQ:380:H55W7BCXY:1:1101:11452:2928 1:N:0:AGCAGGAA orig_bc=AAAAAAAAAAAA new_bc=AAAAAAAAAAAA bc_diffs=0
TACGGAAGGTCCGGGCGTTATCCGGATTTATTGGGTTTAAAGGGAGCGCAGGCTGAATGGTAAGCGTGACGTGAAATGTCCGGGCTCAACCGGGGCTTTGCGTCGCGAACTGCCGTTCTTGAGTGGGTACGACGCTGGCGGAATTCGTGGTGTAGCGGTGAAATGCTTAGATATCACGAAGAACTCCGATTGCGAAGGCAGCTGGCGAGTCTCTTACTGACGCTAAAGCTCGAAGGCGCGGGTATCGAACAGG
+
HHHEEHIIIIIII?/CEHHHIIHIHDCGHIFCCHH0<0DEH?HHHIIHHHHIHHEHHIG@EGECHHEHHIH@@DCGCDFHHHGHIHIHIGEDHDDHHGGHHIHDHHBFDHEEHHIHIHIHCFEHIIIHHHEHHHHEECE?<HHHHEEE?FG<FBHHHHHDA@CHHHEHGCHFGHE<D@HHHEG?0<FHHHIHGCGHHHEHE<HC<@G<ECD1@EGGDEEDIHF@1CC<1<HFEGC?HCHIHIHHHCGC<C1C1
@HS1.2_18 HISEQ:380:H55W7BCXY:1:1101:15711:2953 1:N:0:AGCAGGAA orig_bc=AAAAAAAAAAAA new_bc=AAAAAAAAAAAA bc_diffs=0
TACGTAGGGGGCAAGCGTTATCCGGATTTACTGGGTGTAAAGGGAGCGTAGACGGCGAGACAAGTCTGATGTGAAAGCCCGCGGCTCAACTGCGGGACTGCATTGGAAACTGTTTTGCTGGAGTATCGGAGAGGTAAGCGGAATTCCTGGTGTAGCGGTGAAATGCGTAGATATCAGGAGGAACACCGGTGGCGAAGGCGGCTTACTGGACGACAACTGACGTTGAGGCTCGAAAGCGTGGGGAGCAAACAGG
+
IIIIIIIIIIIHIHIIIGHIIIIIIIIIIIIHHIIHIHHHIIIIIIIIIHIIIIIIIIIIIIIIIIIIIIIIIIIIHIIIIIIIIIIIIIIIIIIIIIIIIIIIIIIIIIHIIIIIIIIIIIIIIIIIIIIIIIIIIIIIIIIIIIIIIIIIIIIIIIIIIIIIIIIIIIIIIIIIIIIIIIIIIIIIIIIIIIHIIIIIIIIIIIIIIIIIIIIIIIIIIIIIIIIIIIIIIIIIIIHIIIIIIIIIIIIII
@HS1.2_19 HISEQ:380:H55W7BCXY:1:1101:20245:2784 1:N:0:AGCAGGAA orig_bc=AAAAAAAAAAAA new_bc=AAAAAAAAAAAA bc_diffs=0
TACGGAGGATGCGAGCGTTATCCGGATTTATTGGGTTTAAAGGGTGCGTAGGCGGGTTCTTAAGCGTGAGGTGAAATGCCACGGCTCAACCGTGGAACTGCCTCGCGAACTGGGAGTCTGGAATGCTCCTGCCGTGGGAGGAATGTGTGGTGTAGCGGTGAAATGCATAGAGATCACACAGAACACCGATTGCGAAGGCATCTCACGAAGGGGTGATTGACGCTGAGGCACGAAAGCGTGGGGATCAAACAGG
+
IIHHHIHHHHHIIIHIIHIGIIIIIGHIIIIHIIIHHGIIIIIIIIIIHHIIIIIIHGIHHIIHHIHIIIIIGIIIHHIIIIIIIIHIIHHIIIHHIIIIIIIIHIIIIHHHIIIIIIIIIHHHIIIHHHHIIIIIIIIIIIIIHIIIIIIIIIIIIIIIIIIIIIIIIIIIHIIHHGHIIIIIIHIIIIIIIIIIIIIIIIIIIIIIIIIIIIIIIIIIIIIIIIIIHIHIIIIIIIIIIIIIHIIIIIIII
@HS1.2_20 HISEQ:380:H55W7BCXY:1:1101:16520:3231 1:N:0:AGCAGGAA orig_bc=AAAAAAAAAAAA new_bc=AAAAAAAAAAAA bc_diffs=0
TACGGAGGGTGCGAGCGTTAATCGGAATAACTGGGCGTAAAGAGCTCGTAGGCGGTTTGTCAAGTCAGATGTGAAAGCCCCGGGCTTAACCTGGGAACCGCATTTGAAACTGACAGACTAGAGTACTGTAGAGGGAGGTAGAATTCCAGGTGTAGCGGTGAAATGCGTAGATATCTGGAGGAATACCGGTGGCGAAGGCGGCCTCCTGGACAGAGACTGACGCTGAGGAGCGAAAGCGTGGGGAGCAAACAGG
+
IIIHIHIIIIIIIIIIIIIIIIHIIIIIIIIIIIIHIHIIIIIIIIIIIIIIIIHHIIIIIIIIIIIIIIIIIIGIHHIIHIIIHIIIIIIIHIIHIIHIIIIIIIIIHIIIIIIIIIIIIIIIIIIIIIIIIIIIIIHIIIIHIIHIIIIIIIIIIIIIIIIIHIIIIIIIIIIIIIIIIIIIIIIIHHIIIIIIIIHIIIIGIIHIIIHIIIIIIIIIIIIIIIIIIIHIIIIIIIIIIIIIIIHIIIIII
@HS1.2_21 HISEQ:380:H55W7BCXY:1:1101:1863:3297 1:N:0:AGCAGGAA orig_bc=AAAAAAAAAAAA new_bc=AAAAAAAAAAAA bc_diffs=0
TACGGGGGATGCAAGCGTTGTCCGGAATCATTGGGCGTAAAGAGTTCGTAGGTGGTTTGTTAAGTTAGGTGTTAAAGGCGTAGGCTCAACTTACGTATGGCACTTGATACTGGCAGACTTGAATGCGGTAGAGGTAAAGGGAATTCCTGGTGTAGCGGTGAAATGCGTAGATATCAGGAGGAACATCGGTGGCGTAAGCGCTTTACTGGGCCAACACTGACGCTCATGCACGAAAGCGTGGGGAGCAAACAGG
+
IIIIIIIIIIIIIIIIIIIIIIIIIHIIIIIIIIIIIIIIIHHIHIIIIIHIDIHIGHHIIIIIHGIIIIIIIHHHGIIIIIIIIIIIIIIIIIIIIIIIIIIIIIIIIHIHIIIIIIIIIIIIIIHIHIIIIIIIIIHIIIIIIIIIIIIIIIIIIIIIIIIIIIIIIIIIIIIIIIIIHHIIIIIIIIIIIIIIIIIIIIIIIIIIIIIIIIIIIIIIIIIIIIIIIIIIIIIIIIIIIIIIIIIIIIIIH
@HS1.2_22 HISEQ:380:H55W7BCXY:1:1101:5088:3471 1:N:0:AGCAGGAA orig_bc=AAAAAAAAAAAA new_bc=AAAAAAAAAAAA bc_diffs=0
TACGGAAGGTCCGGGCGTTATCCGGATTTATTGGGTTTAAAGGGAGCGCAGGCTGGAGATTAAGCGTGACGTGAAATGTAGCCGCTCAACGGCTGAGTTGCGTCGCGAACTGGTTTTCTTGAGTGAGTACGACGTCAGCGGAATTCGTGGTGTAGCGGTGAAATGCTTAGATATCACGAAGAACCCCGATTGCGAAGGCAGCTGACGAGTCCTTTACTGACGCTAAAGCTCGAAGGTGCGGGTATCGAACAGG
+
IIIIIIIIIIIIIIIIIIIIIIIIIHHEHIIIHHIGHHIIIIIIIIIIIIIIIIIIIIHHIIIIIIIIHIIIIIIIIIIIIIIIIIIIIIIIIIIIIIIIIIIIIIIIIIIIIIIIIIIIIIIIIIIIIIIIIIIIIIIIIIIIIIIIIIIIIIIIIIIIIIIIIIIIIIIIIIIIIIIIIIIIIIIIIIIIIIIIIIIIIIIIIIIIIIIIIIIIIIIIIIIIIIIIIIIIIIIIIIIIIIIIIIIIIIIII
@HS1.2_23 HISEQ:380:H55W7BCXY:1:1101:13269:3260 1:N:0:AGCAGGAA orig_bc=AAAAAAAAAAAA new_bc=AAAAAAAAAAAA bc_diffs=0
TACGTAGGGAGCGAGCGTTATCCGGATTTATTGGGTGTAAAGGGTGCGTAGGCGGTTTAATAAGTCTAAGGTCTAAGTCCGAAGCTTAACTTCGGTTCGCCTTAGAAACTGTTTTACTTGAGTATGGTAGAGGCAAGTGGAATTTCTAGTGTAGCGGTAAAATGCGTAGATATTAGAAGGAACATCAGTGGCGAAGGCGACTTGCTGGGCCATCACTGACGCTGAGGCACGAAAGCGTGGGGAGCAAATAGG
+
IIIIIIIIIIIIIIIIIIIHIIIIIHIIIIIIHIHHHIHIIIHHHIIIIIHIIIIHHHIHHHIHIIIHHIIIIIIIHHHHGIIIIIIIIIIIIIIIHIIIIIIIIIHIIIIIIIIIHHIIIIIIIIIIIIIIHIIIIIIIIIIIIIIIIIIIIIHHIHIIIIIIIIIIIHHIIHIHHIIIIIIHIIIIHIIIIIIIIIIIIIIIIIIIIIIIHHIIIIIHIIIIIIIIIHIIIIIIIHHIIIHIIIIIIIIH
@HS1.2_24 HISEQ:380:H55W7BCXY:1:1101:13624:3499 1:N:0:AGCAGGAA orig_bc=AAAAAAAAAAAA new_bc=AAAAAAAAAAAA bc_diffs=0
TACGGAGGGTACGAGCGTTAATCGGAATGACTGGGCGTAAAGGGCACGTAGGTGGATAGATAAGTCACAAGTGAAATACCCGGGCTTAACCTGGGATTGGCTCGTGAAACTGTTTAACTAGAGTACGGTAGAGGGGAGTAGAATTCCAAGTGTAGCGGTGAAATGCGTAGAGATTTGGAAGAATACCGGAGGCGAAGGCGGCTCTCTGGACCGATACTGACACTGAAGAGCGAAAGCGTGGGGAGCAAACAGG
+
IHIIIHHHIIIIIIIIIHIIIIIIIHHIIIIIHIIIIIIIIIHHIIIIGHGHHHIHHIIIIIIIIIIIIIIIIIIHHFHHIIIIIIIIIIHIHIIIHHHIIHHIIIHIIHIIIIIIIIIIIIIIIIHIIIIIIIIHIIIIIIIHHIIHIIIIIIIIIIIIIIIIIIIIIIIIIIIIIHIIIIIIHIHIIIIIIIIIIIIIIIIIHIIIIIIIIIIIIIIIIHIIIIIIIIIIIHIIIIIIIIIIIIIIIIIII
@HS1.2_25 HISEQ:380:H55W7BCXY:1:1101:14259:3284 1:N:0:AGCAGGAA orig_bc=AAAAAAAAAAAA new_bc=AAAAAAAAAAAA bc_diffs=0
TACGGAAGGTCCGGGCGTTATCCGGATTTATTGGGTTTAAAGGGAGCGCAGGCCGACTGGTAAGCGTGACGTGAAATGTAGCCGCTCAACGGCTGCACTGCGTCGCGAACTGTCAGTCTTGAGTGAGTACGATGTTGGCGGAATTCGTGGTGTAGCGGTGAAATGCTTAGATATCACGAAGAACTCCGATTGCGAAGGCAGCCAACAAGGCCTTTACTGACGCTAAAGCTCGAAGGTGCGGGTATCGAACAGG
+
HIIIIHIIIIIIIIIIIHIIIIIIIDEHIIIIIHIEGHIIIIHHEHHIIIGIGHHIHIIHIIIIHIHIHIIIIHIHGHHHHIHIIIIIIIGGHIHIHIIIIIIIIIIIIIIIIIIIHIIIIIIHHIIIHHHIIIIGIIIHIHHHHHIHHIHIIIGHHIHIIHIFGHCHIIIHIHHHHHHHHHIHGFIHHIHHEHIIIHIIGHHHHGIHH@?HHGIHHGGHIIIIIIIHGHIIIIHECE=IIIIIHEIGCFHII
@HS1.2_26 HISEQ:380:H55W7BCXY:1:1101:14701:3291 1:N:0:AGCAGGAA orig_bc=AAAAAAAAAAAA new_bc=AAAAAAAAAAAA bc_diffs=0
TACGGAGGATGCAAGCGTTATCCGGATTTATTGGGTTTAAAGGGTGCGCAGGCGGCGCGTTAAGTCAGCGGTGAAATGTTCCGGCTCAACCGGGGAGCTGCCGTTGATACTGGCGTGCTTGAGTGCGAACGGCGCCGGCGGAATGTGTCATGTAGCGGTGAAATGCATAGATATGACACAGAACACCGATCGCGAAGGCAGCTGGCGAGGACGTTACTGACGCTGAGGCACGAAAGCGTGGGGATCAAACAGG
+
IHHIIFHIIHIIIIIIIIIIIIGHIDHIIIIHHHIGHHHIIIIIHIIHHIHIHIIIIIIIIIIIIIIHHIIIIIIHGHIIIHIHHIIIIHIIIIIIIIIIIIIIGIHIIIIIIIIIIIIHIIIIIIIIIIIIIIIIIIIIIIIIIIIIIIIIIIIIIIHIIHIHIIIIIIHIIIIIIHIIIIIIIHIIIIIIIIIIIHIIIIIIIIIIIHHIIIHIIIIIIIIIIIIIIIHIHIHIIIIIIHIIHIIIIIIHI
@HS1.2_27 HISEQ:380:H55W7BCXY:1:1101:17301:3299 1:N:0:AGCAGGAA orig_bc=AAAAAAAAAAAA new_bc=AAAAAAAAAAAA bc_diffs=0
TACGTAGGTGGCAAGCGTTATCCGGATTTACTGGGTGTAAAGGGCGCGTAGGCGGGGATGCAAGTCAGATGTGAAATCTATGGGCTTAACCCATAAACTGCATTTGAAACTGTGTCTCTTGAGTGCTGGAGAGGTAGACGGAATTCCTTGTGTAGCGGTGAAATGCGTAGATATAAGGAAGAACACCAGTGGCGAAGGCGGTCTACTGGACAGTAACTGACGCTGAGGCGCGAAAGCGTGGGGAGCAAACAGG
+
IIIIHIIIIIIIIIIIIIIIIIIIIIIIIIIHIIIHHHIIIIIIIIIIHHIIIIIIIIIHIIIIIIIIIIIIIIIIIIIIIIIIIIIIIIIIIIIIIIIIIIIIIIIIIIIIIIIIIIIIIIIIIIIIIIIIIIIIIIIIIIIIIIIHIIIIIIIIIIIIIIIIIIIIIIIIIIIIIHIIIIIIIIIIIIIIIIIIIIIIIIIIIIIIIIIIIIIIIIIIIIIIIIIIIIIIIIIIIIIIIIIIIIIIIIIII
@HS1.2_28 HISEQ:380:H55W7BCXY:1:1101:17546:3291 1:N:0:AGCAGGAA orig_bc=AAAAAAAAAAAA new_bc=AAAAAAAAAAAA bc_diffs=0
TACGGAAGGTCCGGGCGTTATCCGGATTTATTGGGTTTAAAGGGAGCGCAGACGGCCTGTTAAGCGTGCAGTGAAATGCGGGTGCTCAACATCTGCACTGCTGCGTGAACTGGCGGGCTTGAGTTGTCTGGAGGTGCGCGGAATTCGTGGTGTAGCGGTGAAATGCTTAGATATCACGAAGAACCCCGATTGCGAAGGCAGCGCACCGTGGACTTTACTGACGTTGAGGCTCGAAGGTGCGGGTATCGAACAGG
+
IIIIIIHIIIIIIIIIIIIIIIIIIEHHHIHHHHIGGHHIHIIIIIIIIIIIIIIIIIHIIIIIIIIIIIIIIIIIHIIIIIIIIIIIIIIIIIIIHIIIIIIIIIIIIIIIIIIIHIIIIIIIIIIHIIIIIIIIIIIIIIIIIIIIHIIIIIIIIIIIHIIIIIIHIIIIIIIIIIHIIIIIIIIIIIIIIIIIIIIIIIIIHIHHIIIHIIIIIIIIIIIIIIIIIIIIIIIIIIIIIIIIIIIIIIIIII
@HS1.2_29 HISEQ:380:H55W7BCXY:1:1101:2778:3628 1:N:0:AGCAGGAA orig_bc=AAAAAAAAAAAA new_bc=AAAAAAAAAAAA bc_diffs=0
TACAGAGGGGGCAAGCGTTATTCGGAATTATTGGGCGTAAAGGGCGCGTAGGCGGCTTGGCAAGTGGATGGTGAAATCCCTCGGCTTAACCGAGGAACTGCCGTCCAAACTGCTTTGCTTGAGGCCGGGAGAGGTGAGTGGAATTCCCAGTGTAGCGGTGAAATGCGTAGATATTGGGAGGAACACCAGTGGCGAAGGCGGCTCACTGGACCGGTTCTGACGCTGAGGCGCGAAAGCGTGGGGAGCAAACGGG
+
IIIIIIIIIIIIIIIIIIIIIIIIIHIIIIIIIIIIIIIIIIIIIIIIIIIIHIIIIIIIIIIIIIIIIIIIIIIIIIIIIIIIIIIIIIIIIIIIIIIIIIIIIIIIIIIIIIIIIIIIIIIIIIIIIIIIIIIIHIIIIIIIIIIIIIIIIIIIIIIIIIIIIIIIIIIIIIIIHIIIIIIIIIIIIIIIIIIIIIIIIIIIIIIIIIIIIIIIIIIIIIIIIIIIIIHIIIIIIIIIIIIIIIIIIIIII
@HS1.2_30 HISEQ:380:H55W7BCXY:1:1101:6124:3632 1:N:0:AGCAGGAA orig_bc=AAAAAAAAAAAA new_bc=AAAAAAAAAAAA bc_diffs=0
TACGGAGGATGCGAGCGTTATCCGGATTTATTGGGTTTAAAGGGTGCGTAGGTGGTTTGTTAAGTTTGTGGTGAAAGCGTGCGGCTCAACCGTACCAAGCCATGAAAACTGGCGAACTTGAGTGCAAACGAGGTAGGCGGAATGTGATGTGTAGCGGTGAAATGCTTAGATATGTCACAGAACCCCGATTGCGAAGGCAGCTTACCAGCATGCAACTGACACTGAGGCACGAAAGCGTGGGTATCAAACAGG
+
IIIIIIIIIIIIIIIIIIIHIIIIIIIIIIIIIIIEHHIIIIIIIIGIHIIIIIIIIIIHIIIIIIIIIIIIIIIIHIIIIIIIIHIIIIIIIIIIIIHIIIIIIIIIIIIIHIIIIIIIIIIIIIIIIIIIIIIIIIIIIIIIIIIIIIIIIIIIGIIIIIIIIIIIIIIIIIIIIIIIIIIIIIIIHIIIIIIIIIIIIIIHIIIIIIIHIIIIIIIIHIIIHIIIIHIIIHGIIIIIIIIHGIIIHHIH
@HS1.2_31 HISEQ:380:H55W7BCXY:1:1101:2879:6625 1:N:0:AGCAGGAA orig_bc=AAAAAAAAAAAA new_bc=AAAAAAAAAAAA bc_diffs=0
TACGTAGGGGGCGAGCGTTATCCGGATTTATTGGGCGTAAAGCGTGTGTAGGCGGTTTGTTAAGTTCGAGATGAAATGCTGTGGCTTAACCACAGTTAGTTTTGAATACTGGCAGACTAGAGTGCAGTAGAGGCAATTGGAATTCATAGTGTAGCGGTGGAATGCGTAGATATTATGAGGAACATCAGTGGCGAAGGCGAATTGCTGGGCTGTTACTGACGCTGAGGCTCGAAAGCCAGGGTAGCGAACGGG
+
IIIIIIIIIIIIIIIIIIIIIIIIIHHIIIIIIIIIIIIIIIIIGHGHIIIIIIIHHHHHIIIIIIIIIIIIIIIIHIHIIIIIIIIIIIIIIIIIIIIIIIIIIIIIIIIIIIIIIIIIIIIIIIIIIIIIHIIIIIIIIIIIIIIIIIIIIIIIIIIIIIIIIIIIIIIIIHIIHIIIIIIIIIIIIIIIIIIIIIIIIIIIIIIIIIIIIIIIIIIIIIIIIIIIIIIIIIHIIIIIIIIIIIIIIIII
@HS1.2_32 HISEQ:380:H55W7BCXY:1:1101:7974:3537 1:N:0:AGCAGGAA orig_bc=AAAAAAAAAAAA new_bc=AAAAAAAAAAAA bc_diffs=0
TACGGAGGATGCGAGCGTTATCCGGATTTATTGGGTTTAAAGGGTGCGCAGGCGGGTTTTTAAGTCTGTGGTGAAAGCGTGCGGCTCAACCGTACCAAGCCATGGAAACTGGAGATCTTGAGTGCAAACGAGGTAGGCGGAATGTGATGTGTAGCGGTGAAATGCTTAGATATGTCACAGAACCCCGATTGCGAAGGCAGCTTACCAGCATGCAACTGACGCTCAGGCACGAAAGCGTGGGTATCAAACAGG
+
IIIIIIIIIIIIIIIIIIIHHIIIIHIIIIIHGHIGGHHIIIIIIIIIIIIIHIIIHGHIHHHHHIIIIIIIIIIIIIIIIIIIHIIIIIIIIIIGIIIIIIIIIIIIIIIIIIIIIIIIIIIIIIIIIIIIIIIIIIIIIIIIIIIIIIIIIIIIIIIIIIIIIIIIIIIIIIIIHIIIIIIIIIIIIIIIIIIIIIIIIIIIIIIIIIIIIIIIIIIIIIIIIIIIIIIIIIIIIIIIIHHIIIIIIIII
@HS1.2_33 HISEQ:380:H55W7BCXY:1:1101:8296:3609 1:N:0:AGCAGGAA orig_bc=AAAAAAAAAAAA new_bc=AAAAAAAAAAAA bc_diffs=0
TACGAAGGGGGCTAGCGTTGTTCGGAATTACTGGGCGTAAAGCGCACGTAGGCGGACTATTAAGTCAGGGGTGAAATCCCGGGGCTCAACCCCGGAACTGCCTTTGATACTGGTAGTCTCGAGTCCGGAAGAGGTGAGTGGAATTCCGAGTGTAGAGGTGAAATTCGTAGATATTCGGAGGAACACCAGTGGCGAAGGCGGCTCACTGGTCCGGTACTGACGCTGAGGTGCGAAAGCGTGGGGAGCAAACAGG
+
IIIIIIIIIIIIIIIIIIIIIIIIIIIIIIIIIHIIIIHIIIIIIIIIIIIIIIIIHIIIIIIIIIIIIIIIIIIIIHIIIIIIIIIIIIIIIIIIIIIIIIIIIIIIIIIIIIIIIIIIIIIIIIIIIIIIIIIIIIIIIIIIIIIIIIIIIIIIIIIIIIIIIIIIIIIIIIIIHGIIIIIIIIIIIIIIIIIIIIIIIIIIIIIIIIIIIIIIIIIIIIIIIIIIIIIIIIIIIIIIIIIIIIIIIIIII
@HS1.2_34 HISEQ:380:H55W7BCXY:1:1101:4212:3771 1:N:0:AGCAGAAA orig_bc=AAAAAAAAAAAA new_bc=AAAAAAAAAAAA bc_diffs=0
TACGGAGGATGCGAGCGTTATCCGGATTTATTGGGTTTAAAGGGTGCGTAGGTGGTTTGTTAAGTTTGTGGTGAAAGCGTGCGGCTCAACCGTACCAAGCCATGAAAACTGGCGAACTTGAGTGCAAACGAGGTAGGCGGAATGTGATGTGTAGCGGTGAAATGCTTAGATATGTCACAGAACCCCGATTGCGAAGGCAGCTTACCAGCATGCAACTGACACTGAGGCACGAAAGCGTGGGTATCAAACAGG
+
IIIIIIIIIIIIIIIIIIIIIIIIIHIIIIIIIIIEHIIIIIIIIIIIHIIIIIIIIIIIIIIIIIIIIIIIIIIIIIIIIIIIIIIIIIIIIIIIIIIIIIIIIIIIIIIIIIIIIIIIIIIIIIIIIIIIIIIIIIIIIIIIIIIIIIIIIIIIIIIIIIIIIIIIIIIIIIIIIIIIIIIIIIIIIIIIIIIIIIIIIIIIIIIIIIIIIIIIIIIIIIIIIIIIIIIIIIIIIIIIIIIIIIIIIIII
@HS1.2_35 HISEQ:380:H55W7BCXY:1:1101:4246:3942 1:N:0:AGCAGGAA orig_bc=AAAAAAAAAAAA new_bc=AAAAAAAAAAAA bc_diffs=0
TACATAGGGGGCGAGCGTTGTCCGGAATGACTGGGCGTAAAGGGTGTGTAGGCGGTTAGGTAAGTTAGAAGTGTAATACCCAGGGCTTAACTCGGGTGCTGCTTCTAATACTGCTTGACTTGAGTGTCGGAGAGGATAGTGGAATTCCCAGTGTAGCGGTGGAATGCATAGATATTGGGAGGAACACCAGAGGCGAAAGCGGCTATCTGGACGACAACTGACGCTGAGGCACGAAAGCGTGGGGAGCAAACAGG
+
IIIIIIIIIIIIIIIIIIIIIIIIIIHHIIIHIIIIIIIIIIIIIIIIIIIIIIIIIIIIIIIIIIHIIIIIIIIIGHHIIIIIIIIIIIIIIIIIIIHIIIIIIIIIIIIIIIIIIHHIIIIIHIICIIIIIIIIIIIIIIIIIIIIIIIIIIIIIIIIIIIIIIIIIIIIIIIIIIHIIIIIIIIIIIIIIIIIIIIIIIIIIIIIIIIIIIIIIIIIIIIIIIIIIHIIIIIIIIIIIIIIIIIIIIIIII
@HS1.2_36 HISEQ:380:H55W7BCXY:1:1101:4822:3976 1:N:0:AGCAGGAA orig_bc=AAAAAAAAAAAA new_bc=AAAAAAAAAAAA bc_diffs=0
TACGGAGGATTCGAGCGTTATCCGGATTTATTGGGTTTAAAGGGTGCGCAGGCGGGCTATTAAGTCAGTGGTGAAATTTTGAAGCTCAACTTCAAAACTGCCGTTGATACTGGTGGTCTTGAGAGATGACGAAGTAGGCGGAATGTGATGTGTAGCGGTGAAATGCTTAGATATGTCACAGAACACCGATTGCGAAGGCAGCTTACTAGGGATCTTCTGACGCTGAGGCACGAAAGCATGGGTATCAAACAGG
+
IIIIIIIIIIIIIIIIIIIIIIIIIHIIIIIIIIIHHIIIIIIIHIIIIIIIIIIIIIIIIIIIIIIIIIIIIIIIGHIIIIIIHIIIIIIIIIIIIIIIIIIIIIIIIIIIIIIIIIIIIIIIIIIIIIIIIIIIIIIHIIIIIIIIIIIIIIIIIIIIIIIIIIIIIIIIIIIIIHIIIIIIIHIIIIIIIHIIIIIIIIIIIIIIIIIIIIIHIIIIIIHIIIIIIIIIIIIIIIIIIIIIIIIIIIIII
@HS1.2_37 HISEQ:380:H55W7BCXY:1:1101:6773:3776 1:N:0:AGCAGGAA orig_bc=AAAAAAAAAAAA new_bc=AAAAAAAAAAAA bc_diffs=0
TACGGAAGGTCCGGGCGTTATCCGGATTTATTGGGTTTAAAGGGAGCGCAGGCTGGAGATTAAGCGTGACGTGAAATGTAGCCGCTCAACGGCTGAGTTGCGTCGCGAACTGGTTTTCTTGAGTGAGTACGACGTCAGCGGAATTCGTGGTGTAGCGGTGAAATGCTTAGATATCACGAAGAACCCCGATTGCGAAGGCAGCTGACGAGTCCTTTACTGACGCTAAAGCTCGAAGGTGCGGGTATCGAACAGG
+
IIIIIIHIIIIIIIIIIIIIIIIIIGIIIIIIIIIGHIIIIIIIIIIIIIIIIIIIIIHIIIIIIIIIIIHHIIIIHIIIIIIIHIIIIIIIHIIIIIIIIIIIIIIIIIIIIIIIIIIIIIIIIIIIIIIIIIIIIIIIIIIIIIIIIIIIIIIIIIIIIIIIIIIHHIIIIIIIIIIIIIIIIIIIIIIIIIIIIIIIIIIIIIIIIIIIIIIIIIIIIIIIIIIIIIIIIIIHDIIIIIIIIIGIIIIII
@HS1.2_38 HISEQ:380:H55W7BCXY:1:1101:9925:3927 1:N:0:AGCAGGAA orig_bc=AAAAAAAAAAAA new_bc=AAAAAAAAAAAA bc_diffs=0
TACAGAGGTCGCAAGCGTTGTTCGGATTTACTGGGCGTAAAGGGCGCGTAGGCGGCCGTGCGTGTCGGATGTGAAATCTCCGGGCTCAACCCGGAAAGTGCGTCCGAAACTGCATGGCTCGAGTTCGGGAGAGGGAATCGGAATGCAGGGTGTAGCGGTGAAATGCGTTGATATCCTGCAGAACACCGGAGGCGAAGGCGGATTCCTGGAACGAAACTGACGCTCAGGCGCGAAAGTCGGGGGAGCAAACAGG
+
IIIIIIIIIIIIIIIIIHHIIIHIIIIIIIIIIIIIIEHIHGIIIIIIHIIIIIIIIIIIIIIIIIIIIIHHIIIIGHIIIIIIIIIIIIIIIIHIEIIIIIIIIIIIIIIIIIIIIIIIIIIHIIIIIIIIIIIIHIIIIIIIIIIIIIIIIIIIIIIIIIIIIIIIIIIIHIIIIIIIIIIIIIIIIIIIIIIIIIIIIIHIIIIIIIIIIIIIIIHIIIIIIIIIIIIIIIIIIIIIIIIIIIIIIIHII
@HS1.2_39 HISEQ:380:H55W7BCXY:1:1101:17301:3915 1:N:0:AGCAGGAA orig_bc=AAAAAAAAAAAA new_bc=AAAAAAAAAAAA bc_diffs=0
TACGTAGGGAGCGAGCGTTGTCCGGATTTACTGGGTGTAAAGGGTGCGTAGGCGGCTTTGCAAGTCAGCTGTGAAATCTATGGGCTCAACCCATAAATTGCAGTTGAAACTGTAGAGCTTGAGTGAAGTAGAGGTAGGCGGAATTCCCAGTGTAGCGGTGAAATGCGTAGAGATTGGGAGGAACACCAGTGGCGAAGGCGGCCTACTGGGCTTTAACTGACGCTGAGGCACGAAAGCGTGGGTAGCAAACAGG
+
IIIIHIIIIIIIIIIIIIIIIIIIIIIIIIIIIIIGHIIIIIIIIIIIIIIIIIIIIIIIIIIIIIIIIIIIIIIIIIIIIIIIIIIIIIIIIIIIIIIIIIIIIIIIIIIIIIIIIIIIIIIIIIIIIIIIIIIIIIIIIIIIIIIIIIIIIIIIIIIIIIIIIIIIIIIIIIIIIIIIIIIHIIIIIIIIIIIIIIIIHIIIIIIIIIIIIIIIIIIIIIIIIIIIIIIIIIIIIIIIIIIIIIIIIIIII
@HS1.2_40 HISEQ:380:H55W7BCXY:1:1101:18628:3804 1:N:0:AGCAGGAA orig_bc=AAAAAAAAAAAA new_bc=AAAAAAAAAAAA bc_diffs=0
TACGGAGGGTGCGAGCGTTAATCGGAATAACTGGGCGTAAAGAGCTCGTAGGCGGTTTGTCAAGTCAGATGTGAAAGCCCCGGGCTTAACCTGGGAACCGCATTTGAAACTGACAGACTAGAGTACTGTAGAGGGAGGTAGAATTCCAGGTGTAGCGGTGAAATGCGTAGATATCTGGAGGAATACCGGTGGCGAAGGCGGCCTCCTGGACAGAGACTGACGCTGAGGAGCGAAAGCGTGGGGAGCAAACAGG
+
IIIIIIIHIHIHIIIIIHIHIIIIIIIIIIIIIIIIIIIIIIIIIIIIIIIIIIIHIIIIIIIIIGIHIIIIIIIIIHIIIIIIIIIIIIIIIIIIIHIIIIIIIIIIIHIIIIIIHIIIIIIIIIIIHEIHIIIIHIIHIIIIHHIIIIIIIIIIIIIIIIIIIIIIIHIIIIIIHHIIIIIHHGIIIIIIIIIIIIIIIIIIIHHIIIIIIIIIIIIIIIIIIIIIIIIIHHIIGIIIIIIIIIIIHIIII
@HS1.2_41 HISEQ:380:H55W7BCXY:1:1101:18662:3978 1:N:0:AGCAGGAA orig_bc=AAAAAAAAAAAA new_bc=AAAAAAAAAAAA bc_diffs=0
TACGAGGGGTGCAAGCGTTGTTCGGAATCACTGGGCGTAAAGGGAGCGTAGGCGGAGATGCAAGCGGACTGTACAATACCGGGGCCCAACCCCGGACCTGCAGTTCGGACTGCACCTCTTGGATAGTTCAGGGGCAGGCGGAATTCCTGGTGTAGCGGTGGGATGCGTAGAGATCAGGAAGAACACCGATGGCGAAGGCAGCCTGCTGGGGACTTATCGACGCTGAGGCTCGAAAGTGCGGGTAGCAAACAGG
+
IIIIIIIIIIIIIIIIIIHHHHIIIIIIIIIIIIIIIHIIIIIIIIIIEHHIIIIIIIIIIIIIIIIIIIIIIHIIGHIIIIIIIIIIHIIIIIHIIIIIIIIIIIIIIIIIIIIIIIIIIIIIHIIIIIIIIIIIIIIIIIIIIIIIIIIIIIIIIIHHI?IIIIIIIIIIIIIIIIIIIIHIIIIIIIIIIIIIIIIIIIHIIIIHHIIIIIIIIIIIIIIIIIGIIIHIIIIIHIIIIIIIIIIIIIIII
@HS1.2_42 HISEQ:380:H55W7BCXY:1:1101:4303:4013 1:N:0:AGCAGGAA orig_bc=AAAAAAAAAAAA new_bc=AAAAAAAAAAAA bc_diffs=0
TACAGAGGCCAAGAGCGTTGTTCGGATTTACTGGGCGTAAAGGGCGCGTAGGCGGCAAGGCGTGTCAAGTGTGAAATCTCCGGGCCCAACCCGGAAAGTGCGCTTGAAACTACCATGCTTTGAGTCCGGGAGGGGGAATCGGAATGCAGGGTGTAGCGGTGAAATGCGTTGATATCCTGCAGAACACCGGAGGCGAAGGCGGATTCCTTGAACGGTACTGACGCTGAGGCGCGAAAGTCGGGGGAGCAAACAGG
+
IIIIIIIIIIIIIIIIIIIIIIIIIIFHIIHIIIIIIIIIIIHIIIHIHIIIIIIIIIIHIHIIIIIIHHHIIIIIFHHIIIIIIHHIIIHHHHHHIIIHHIHIIIIHHHHHIHIIIIIIIIIIIIGIIIIIIIIIIIIHIIHHHIIIIIIIIIIIIHIIIIIIHIIIIIIIIIIIIHHIIIIIHIHIHIIIHIIIIIIIIGHIHIIIIIHHIIIIIHIIIIIIIHIIHIIIHHIHHCIIFIIIIHIIIIIIIH
@HS1.2_43 HISEQ:380:H55W7BCXY:1:1101:5138:4021 1:N:0:AGCAGGAA orig_bc=AAAAAAAAAAAA new_bc=AAAAAAAAAAAA bc_diffs=0
TACGGAGGATGCGAGCGTTATCCGGATTTATTGGGTTTAAAGGGTGCGTAGGTGGTTTGTTAAGTTTGTGGTGAAAGCGTGCGGCTCAACCGTACCAAGCCATGAAAACTGGCGAACTTGAGTGCAAACGAGGTAGGCGGAATGTGATGTGTAGCGGTGAAATGCTTAGATATGTCACAGAACCCCGATTGCGAAGGCAGCTTACCAGCATGCAACTGACACTGAGGCACGAAAGCGTGGGTATCAAACAGG
+
IIIIIHIIIIIIIIIIIIIIIIIIIHIIIIIIHIIEHHIIIIIIHIIIHIIIIIIIIIIIIIIIIIIIIIIIIIIIIIIIIIIIIHIIIIIIIIIIIIIIIIIIIIIIIIIIIIIIIIIIIIIIIIIIIIIIIIIIIIIIIIIIIIIIIIIIIIIIIIIIIIIIIIIIIIIIIIIIGIIIIIIIIIIIIIIIIIIIIIIIIIIIIIIIIIIIIIIIIIIIIIIIIIIIIIIIIIIIIIIIIIIIIIIIIIII
@HS1.2_44 HISEQ:380:H55W7BCXY:1:1101:7194:4249 1:N:0:AGCAGGAA orig_bc=AAAAAAAAAAAA new_bc=AAAAAAAAAAAA bc_diffs=0
TACAGAGGGGGCCAGCGTTATTCGGAATTATTGGGCGTAAAGGGCGCGTAGGCGGCCATGCGTGTCTTCCGTGAAATCCCTCGGCTTAACTGAGGACGTGCGGAAGAAACTGCAAGGCTTGAGTCCGGGAGAGGGGGGTGGAATTCCCAGTGTAGCGGTGAAATGCGTAGATATTGGGAGGAACACCGGTGGCGAAGGCGGCCCCCTGGACCGGTACTGACGCTGAGGCGCGAAAGCGTGGGTAGCAAACGGG
+
IFHHIHHIIIIIIIHHDECGHIHIIHEHIFHHHIHHHHHEHIIIHGHI?EHHHHIHH/FGHHGHHHHHCGEHEIIGDGCHHHHIHHHIIIFFHHHIIDDGFDHIFHHGHIIIHHIIHIHFHIIHHIIFHA?CHHHHHG?HIHGC<8HGHD<BGEFCHHHIGHHGEE@@HHECCEHEC<CEIHIHHIIHIHEHIIIIIIHCHHIIIIIIIIIIIIIHHIIIIIHHIIHHHHIIIIIIIHHHHHEIIIIIIIEIH
@HS1.2_45 HISEQ:380:H55W7BCXY:1:1101:9175:4080 1:N:0:AGCAGGAA orig_bc=AAAAAAAAAAAA new_bc=AAAAAAAAAAAA bc_diffs=0
TACGGAGGATCCGAGCGTTATCCGGATTTATTGGGTTTAAAGGGAGCGTAGGCGGAGGATCAAGTCAGCTGTGAAATGTAGATGCTCAACATCTGCACTGCAGTTGAAACTGGTTCCCTTGAGTGCGTAAGAGGCAGGCGGAATTCGTCGTGTAGCGGTGAAATGCTTAGATATGACGAAGAACTCCGATCGCGAAGGCAGCTTGCCGGGCCGCGACTGACGCTGAAGCTCGAAGGTGCGGGTATCGAACAGG
+
IIIIIIIIHIIIIIIIIIIIIIIIIHHHIIIHIIIHIIIIIIIIIIIIIIIIIIIIIIHIIIIIIIIIIIIIIIIIIHIIIIIIIIIIIIIIIIIIIIIIIIIIIIIIIIIIIIIIIIIIIIIIIIIIIIIIIIIIIIIIIIIIIIIIIIIIIIIIIIIIIIIIIIIIIIIIIIHIHHIIIIIIIIIIIIIIHIIIIIIIIIIIIIHIIIIIIIIHIHIIIIIIIIIIIIIIIIIIIIIIIIIIIIIIIIIII
@HS1.2_46 HISEQ:380:H55W7BCXY:1:1101:14061:4046 1:N:0:AGCAGGAA orig_bc=AAAAAAAAAAAA new_bc=AAAAAAAAAAAA bc_diffs=0
TACGGAGGGTGCGAGCGTTAATCGGAATAACTGGGCGTAAAGAGCTCGTAGGCGGTTAGTCAAGTCAGATGTGAAAGCCCCGGGCTTAACCTGGGAACTGCATTTGAAACTGACGAACTAGAGTACTGTAGAGGGAGGTAGAATTCCAGGTGTAGCGGTGAAATGCGTAGATATCTGGAGGAATACCGGTGGCGAAGGCGGCCTCCTGGACAGAGACTGACGCTGAGGAGCGAAAGCGTGGGGAGCAAACAGG
+
IIIIIIIIIIIIIIIIIIIIIIIIIIIIHIIIIIIIIIIIIIIIIIIIHIIIIIIIIIII#IIII#IIIIIII#IIH#HHIIIIIIIIIIIIIIIIIHI#IIHIIIIIIIIIIIIGI#IGIIIIIIIHIIIIIHIIHHHHHIIIIHHIIHGHIGHHHEHIHIIIIHIHIIIIIIIHHIIIIHHICH<FHEHH@HEHHIHHHEDEEHHFHIHHHGCHIHIHDCG?HGCEE=HCGIHD<CHE@G<1CHHEIIHCC
@HS1.2_47 HISEQ:380:H55W7BCXY:1:1101:16124:4063 1:N:0:AGCAGGAA orig_bc=AAAAAAAAAAAA new_bc=AAAAAAAAAAAA bc_diffs=0
TACGGAGGGTACGAGCGTTAATCGGAATGACTGGGCGTAAAGGGCACGTAGGTGGATAGATAAGTCACAAGTGAAATACCCGGGCTTAACCTGGGATTGGCTCGTGAAACTGTTTAACTAGAGTACGGTAGAGGGGAGTAGAATTCCAAGTGTAGCGGTGAAATGCGTAGAGATTTGGAAGAATACCGGAGGCGAAGGCGGCTCTCTGGACCGATACTGACACTGAAGAGCGAAAGCGTGGGGAGCAAACAGG
+
IIIIIHIIIIIIIHIIHHIHIIIIIGHHIIIIIIIIIHIIIHIIIIHIGHHHHIIHIIIIIIIIIHIIIIIIIIIIHGHIIIIIIIIIIIIIIIIIIIIGIIHHIIIIIIIIIIIIIIIIIIIIHIIIIIIIIIIIIIIHHIIIHIIIIIIIIIIIIIHHIIIIIHIIIIIIIIIIHIIIIIIIIIIIIIIIIIIHIIIIIIIIIIIIIIIIIIIHG1IIIIIHHIIIIHIIIIIGIIIIIIIIIIIIHIIII
@HS1.2_48 HISEQ:380:H55W7BCXY:1:1101:6684:4493 1:N:0:AGCAGGAA orig_bc=AAAAAAAAAAAA new_bc=AAAAAAAAAAAA bc_diffs=0
TACGGAGGGAGCTAGCGTTGTTCGGAATTACTGGGCGTAAAGCGCACGTAGGCGGTTATTCAAGTCAGAGGTGAAAGCCCGGGGCTCAACCCCGGAATTGCCTTTGAAACTAGGTAGCTAGAATCTTGGAGAGGTCAGTGGAATTCCGAGTGTAGAGGTGAAATTCGTAGATATTCGGAAGAACACCAGTGGCGAAGGCGACTGACTGGACAAGTATTGACGCTGAGGTGCGAAAGCGTGGGGAGCAAACAGG
+
HHHEE<CHIGHIFHCHHH@EHIIIIHIHFHGCHIHHHHHIHIIHH/CHGHHIIIHHHHHHIIIIHIIFIHHIHGEHDGGIHHIIIHHIIIHHHHHIIHIIIIIGIIIIIIIHHIHHHHIHHHIHIHHIIIIIHIHHIIIIIIIIHHFIHIIIGIIIIIHIIIIIIHIIIIIIIIHHHGIIIIIIIIIIIIIIIIIIIIIIIIIIIIIIIIIIHIIIIIIHIIIIIIIIIIIIIIIIIIIIIIIIIIIHIIIII
@HS1.2_49 HISEQ:380:H55W7BCXY:1:1101:6945:4722 1:N:0:AGCAGGAA orig_bc=AAAAAAAAAAAA new_bc=AAAAAAAAAAAA bc_diffs=0
TACGGAGGATGCGAGCGTTATCCGGATTTATTGGGTTTAAAGGGTGCGTAGGCGGGACGTCAAGTCAGCGGTGAAATACTGTGGCTCAACCATAGTACTGCCGTTGAAACTGGCGACCTTGAGTGCGGCAGAGGTAGGCGGAATGTGTGGTGTAGCGGTGAAATGCTTAGATATCACACAGAACACCGATTGCGAAGGCAGCTTACTGGAGCGCAACTGACGCTGAGGCACGAAAGCGTGGGTATCGAACAGG
+
IIIIIGHGHEH@DHIIIII@FHHHHGEHIIIIIIHGDHFHECGHIIHHIII=FIIHHHHHHHHIIIHHHIHEHIHIGHHHIHIIIHEHIHHHIIIHIIIIIIIIIIIHIIIIIIIHIHHIIIIHIIIHGIIIIHIHIIIIIIIIIIHHIIIIIIIIIIIIIIIIIHHIIIIGIIHHHFGHHIIIIIIIIIHIIHHIIIHHIIHIIIIIGIIIIIIIIHIIIIIIHIIIIIIIIIIIIIIIIIIHGIIIIIIII
@HS1.2_50 HISEQ:380:H55W7BCXY:1:1101:10202:4748 1:N:0:AGCAGGAA orig_bc=AAAAAAAAAAAA new_bc=AAAAAAAAAAAA bc_diffs=0
TACGGGGGGTGCGAGCGTTGTCCGGAATCACTGGGCGTAAAGGGCGCGTAGGTGGTTTGATAAGGGTGTGGTGAAAGTCCGGGGCTCAACCCCGGATCTGCCGTGCCGACTGTCAAACTCGAGGGCTGTAGAGGCAGACGGAATTCCGGGTGTAGCGGTGGAATGCGTAGAGATCCGGAGGAAGACCGGTGGCGAAGGCGGTCTGCTGGGCAGTTTCTGACACTGATGCGCGACAGCGTGGGGAGCAAACAGG
+
IIIIICFHFFHIIIIIIIIIIIIIIIIIIIIIIIIIIDDHIIIIHIIIFHHHIIIHIIIHHIIIIIHHHHIIIIIIIHIIIIIIIHIIIIIIIIIIIIIIIIIIIIHIIIIIIIIIIIIHIIIIIHIIIIIIIIIIIIIIIIIIIIIIIIIIIIIIIIIIIIIIIIIIIIIIIIHHHIIIIIIIIIIIIIIIIIIIIIIIIIIIIIIIIIIIIIIIIIIIIIIIIIIIIIIIIIIIIIIIIIIIIIIIIIIII
@HS1.2_51 HISEQ:380:H55W7BCXY:1:1101:15332:4710 1:N:0:AGCAGGAA orig_bc=AAAAAAAAAAAA new_bc=AAAAAAAAAAAA bc_diffs=0
TACGGAGGATGCGAGCGTTATCCGGATTTATTGGGTTTAAAGGGTGCGTAGGCGGTTTGTCAAGTCAGCGGTGAAACGCAAGGGCTTAACCCTTGACCTGCCGTTGAAACTGATTGACTAGAATGCGGATGCTGTGGGAGGAATGTGTGGTGTAGCGGTGAAATGCATAGATATCACACAGAACACCGATTGCGAAGGCATCTCACAAATCCGTGATTGACGCTGAGGCACGAAAGTGTGGGGATCAAACAGG
+
EE@GFHC?0G1FHGHDCCHHFHHIGIDHCH@<G?C<0<GEH?FEHHHDEHHFEHIHFDGHIEHIHHIIIH@CCHHFCEBCHEFHHIHHHHHHHHIHHHIHIIHHHHHHFIIIHIHFHHCIHHHHIIHIHHHFEHGCIIIIIIHHIHHEHIHHCIHHIIIIIHIIHIIIIIHHHHIHHF#IHIHIHHEIHIIHHEIIHEEHIHIIIIHHIHHIHEHIHIHGDHHEIIIHEIIIIIIIIIHIHIHHHHFHHHHEH
@HS1.2_52 HISEQ:380:H55W7BCXY:1:1101:16841:4715 1:N:0:AGCAGGAA orig_bc=AAAAAAAAAAAA new_bc=AAAAAAAAAAAA bc_diffs=0
TACGTAGGTGGCGAGCGTTGTTCGGATTTATTGGGCGTAAAGGGTCCGCAGGTGGTTGGATAAGTTTGACGTGAAATCCCAGAGCTCAACTCTGGAACTGCGTTGAAAACTGTCTGACTGGAGTATCGGAGAGGAGATTGGAATTCCAGGTGTAGCGGTGGAATGCGTAGATATCTGGAAGAACACCGAAAGCGAAGGCAGATCTCTGGACGATAACTGACACTCAGGGACGAAAGTATGGGGATCAAACAGG
+
IIIIIIIIIIIIIIIIIHHHIIIIIHHIIIIIIIIIIIIIHIIIHIIIIIHIDHHHHIIIHHIIIIIIIIIIIIIIHHIIIIIIIIIIIIIIIIIIIIIIIIHIIIIIIIIIIIIIIIIIIIIIIIIIIIIIIIIIHIIIIIIIIIIIIIIIIIIIIIIIIIIIIIIIIIIIIIIIIIIIIIIIIIIIIIIIIIIIIIIIIIIIIHIIIIIIIIIIIIIIHGIHIIIIIIIIIIIIHIIIIIIIIIIIIIIII
@HS1.2_53 HISEQ:380:H55W7BCXY:1:1101:4812:4975 1:N:0:AGCAGGAA orig_bc=AAAAAAAAAAAA new_bc=AAAAAAAAAAAA bc_diffs=0
TACAGAGAGTGCGAGCGTTAATCGGAATTACTGGGCGTAAAGCGCACGTAGGTGGATTGTTAAGTCAGATGTGAAAGCCCCGAGCTTAACTTGGGAACTGCATCTGATACTGATTATCTTGAGTATAGTAGAGGGAAGTGGAATTTCCGGTGTAGCGGTGAAATGCGTAGATATCGGAAGGAACACCAGTGGCGAAAGCGGCTTCCTGGACTAATACTGACACTAAGGTGCGAAAGCGTGGGGAGCAAACAGG
+
IIIIIIIIIHIIIIIIIIIHIHHIIIIIIIIIIIIIIIHIIIIIIIIIIIIIHHIIIIIIIIIIIIIIIIIIIIIIIIIIIIIIIIIHHIIIIIIIIIIIIIIIIIIIIIIIIIIIIIIIIIIIIIIIIIIIIIIIIIIIIIIIIHIIIIIIIIIIIIIIIIIIIIIIIIIIIIIIIHIIIIIIIIIIIIIIIIIIIIIIIIIIIIIIIIIIIIIIIIIIIHIIIIIIIIIIIIIIIIIIIIIIIIIIIIIII
@HS1.2_54 HISEQ:380:H55W7BCXY:1:1101:5937:4926 1:N:0:AGCAGGAA orig_bc=AAAAAAAAAAAA new_bc=AAAAAAAAAAAA bc_diffs=0
TACGGAGGATGCGAGCGTTATCCGGATTTATTGGGTTTAAAGGGTGCGTAGGTGGTTTGTTAAGTTTGTGGTGAAAGCGTGCGGCTCAACCGTACCAAGCCATGAAAACTGGCGAACTTGAGTGCAAACGAGGTAGGCGGAATGTGATGTGTAGCGGTGAAATGCTTAGATATGTCACAGAACCCCGATTGCGAAGGCAGCTTACCAGCATGCAACTGACACTGAGGCACGAAAGCGTGGGTATCAAACAGG
+
IFHHHIIIHHIIIIIIIIICEHHIIHIIHHIIHHIDGHIIIIIIIIIHHIIIIIIHIHHHIHIIIIIIIIHIIIIIHIIHIIHIIIIIIIHIIHHHIIIIHIIIHIIIIIIIIIIIIIIIIIIIIIIIIIIIIIIHIIIIIIIIIIHIIIIIIIIIIIIIIIIIIIIIIIIIIIIIIIIIIIIGIIIIHIIIIIIIIIIIIIIIIIIIIIHIIIIIIIIIHIIIIIIIIIIIIIIIIIIIIIIHIIIIIIII
@HS1.2_55 HISEQ:380:H55W7BCXY:1:1101:15001:4872 1:N:0:AGCAGGAA orig_bc=AAAAAAAAAAAA new_bc=AAAAAAAAAAAA bc_diffs=0
TACGGAGGATGCGGGCGTTATCCGGATTTATTGGGTTTAAAGGGTGCGTAGGCGGAAGGTTAAGCGTGAGGTGAAATGCTGCTGCTCAACAGCAGAACTGCCTCGCGAACTGGTCTTCTGGAATGCCCCTGCCGTGGGAGGAATGTGTGGTGTAGCGGTGAAATGCATAGAGATCACACAGAACACCGATTGCGAAGGCATCTCACGAAGGGGTGATTGACGCTGAGGCACGAAAGCGTGGGGATCAAACAGG
+
IIIIIIIIIIIII/CEHIIHIIIIIHHHIIIIIIIDGHIIIIIIIIIIIIIIIIIIIIHIIIIIIIIIIIIIIIIIIIIIIIIIIIIIIIIIIIIIIIIIIIIIIIIIIIIIIIIIIIIIIIIIIIIIIIIIIIHHIIIIIIIIIIIIIIIIIIIIIIIIIIIIIIIIIIIIIIIIHHIIIIIIIIIIIIIIIIIIIIIIIIIIIIIIIIIIIIIIIIIIIIIIIIIIIIIIIIIIIIIIIIIIHIIIIIIII
@HS1.2_56 HISEQ:380:H55W7BCXY:1:1101:15414:4822 1:N:0:AGCAGGAA orig_bc=AAAAAAAAAAAA new_bc=AAAAAAAAAAAA bc_diffs=0
TACGGAGGGTGCAAGCGTTAATCGGAATAACTGGGCGTAAAGGGCATGCAGGCGGTTAGACAAGTAGGATGTGAAATCCCCGGGCTCAACCTGGGAGCTGCATACTAAACTGTCTGACTAGAGTATTGCAGGGGGAGACGGAATTCCAGGTGTAGCGGTGGAATGCGTAGATATCTGGAAGAACACCAAAGGCGAAGGCAGTCTCCTGGGCAAATACTGACGCTCATATGCGAAAGCGTGGGTAGCAAACAGG
+
IIIIIHIIIIIIIIIIIHIIIIIIIIIIIIIHHIIHIDHIIIIIIIIIIIIIIHIIIIIIIIIIIIIIIIIIIIIIHIIIIIIIIHIHIIIIIIIIIIHIIIIIIIIIHIIIIIIIIIIIIIIIIHIIIIIIIIIIIIHIIIIIIIHIIIHGIIIIIIIIIIIIIIIIIIIIIIIIHHIIIIIIIIIHIIIIIIIHIGIIIHHEIIHIIIIIIIIHIIIIIIIIIIHIIIHIIIIIIIIIIIIIIIIIIIIII
@HS1.2_57 HISEQ:380:H55W7BCXY:1:1101:9456:5221 1:N:0:AGCAGGAA orig_bc=AAAAAAAAAAAA new_bc=AAAAAAAAAAAA bc_diffs=0
AACGTAGGAGACGAGCGTTATCCGGATTTACTGGGCGTAAAGCGCGTGTAGGAGGCAATACAAGTTGGATGTAAAATCTCCCGGCTTAACTGGGAGGCGTCGTTCAAGACTGTATAGCTGGAGTAGTGGAGAGGTAATCGGAACTCCGGGAGTAGCGGTGAAATGCGTAGATATCCGGAAGAACACCAGAGGCGAAAGCGGATTACTGGCCACCAACTGACACTAAGACGCGAAAGCTAGGGGAGCAAACAGG
+
IIIIIIHIHIGIIIIIIIIIIIIIIIIIIIIIIIIIIIIIIIIIIIIIIIIIHIIIIIIIIIIIHHIIHIIIHIIIGHIIIIIIIHHIIIIIIIIIIIIIIIIIIIIIIIIIIIIIIIIIIIIIIIIIIIIIIIIIIIIIIIIIIHIIIIIIIIIIIIIIIIIIIIIIIIIIIIIIIIIIIIIIIIIIIHIIIIIIIIIIIIHIIIIIIIIIIIHIIIIIHHIIIIIIIIHIHIIIIIIIIIIIIIIIIIIII
@HS1.2_58 HISEQ:380:H55W7BCXY:1:1101:11706:5080 1:N:0:AGCAGGAA orig_bc=AAAAAAAAAAAA new_bc=AAAAAAAAAAAA bc_diffs=0
TACGGAGGGTGCAAGCGTTAATCGGAATAACTGGGCGTAAAGGGCATGCAGGCGGTTGTATAAGTAGGGTGTGAAATCCCCGGGCTCAACCTGGGAACTGCATTCTAAACTGTACAACTAGAGTATTGCAGGGGGAGACGGAATTCCAGGTGTAGCGGTGGAATGCGTAGATATCTGGAAGAACACCAAAGGCGAAGGCAGTCTCCTGGGCAAATACTGACGCTCATATGCGAAAGCGTGGGTAGCAAACAGG
+
HHIIIHHHI@GHGHIIIIICGGHHIIIIGIIIIHHIIIIIIIHIIIHIHHIHIIH<#CCHFHHHIFHHIHHHIIIIIIHHIIIIIIIIIIHIEHIHHIIIIHHEHHHEHHHC<DHHEHHHHEHIIGHGHHH0GEHIEGHHGHHIIIGHIIHIHEIHEIHHCIHIGHIIIHHIIIHHHHHHIIIIIHHGBEIHIIIHHIIED10DEFEEHHD1HGHCHHIIIIHHED0FIIIIIIIHCGIHHIHHIIIIIIIHH
@HS1.2_59 HISEQ:380:H55W7BCXY:1:1101:12499:5017 1:N:0:AGCAGGAA orig_bc=AAAAAAAAAAAA new_bc=AAAAAAAAAAAA bc_diffs=0
TACGGGGGGTGCAAGCGTTGTTCGGAATTATTGGGCGTAAAGAGCGTGTAGGCGGTTTGTTAAGTCTGATGTGAAAGCCCTGGGCTCAACCCAGGAAGTGCATTGGAAACTGTCAGACTTGAATATGGGAGAGGGCAGTGGAATTCCTAGTGTAGGAGTGAAATCCGTAGATATTAGGAGGAACACCGGTGGCGAAGGCGGCTGCCTGGACCGATATTGACGCTGAGACGCGAAAGCGTGGGTAGCAAACAGG
+
IIIIIIIIIIIIIIIIIHIIIIIIIIGIIIIIIIIIIIIIIIIIIIHIHIHIIIIHIIIIIIIIIIIIIIIIIIIIIHIIIIIIIIIIIIIIIIIIIIIIIIIIIIIIIIIIIIIIIIIIIIIIIIIIIIIIIIIIIIIIIIIIIIIIIIIIIIIIIIIIIIIIIIIIIIIIIIIIIIIIIIIIIIIIIIIIIIIIIIIIIIIIIIIIIIIIIIIIIIIIIIIIIIIIIIIIIIIIIIIIIIIIIIIIIIIII
@HS1.2_60 HISEQ:380:H55W7BCXY:1:1101:12573:7587 1:N:0:AGCAGGAA orig_bc=AAAAAAAAAAAA new_bc=AAAAAAAAAAAA bc_diffs=0
TACGGAAGGTCCGGGCGTTATCCGGATTTATTGGGTTTAAAGGGAGCGCAGGCTGGAGCTTAAGCGTGACGTGAAATGTCCCGGCTCAACCGGGGAGTTGCGTCGCGAACTGGGTTTCTTGAGTGGGGACGACGCCGGCGGAATTCGTGGTGTAGCGGTGAAATGCTTAGATATCACGAAGAACCCCGATTGCGAAGGCAGCCGGCGAGGCCCTGACTGACGCTAAAGCTCGAAGGTGCGGGTATCGAACAGG
+
IIIGHHHIIHHHCDDHHCH@GHHIIC0EHHHCFHI<<CGEGHHHEEG<EHHCHIHHHGHIHHHHIIIIHFHIIIHICHHHIIIIIHIIIIHHHIHIIIIIIHHHHIIHHHHHHEF0IHHHIHHIIHHHEFHEHIHCHHIIIIIIHHHHIIIIIIIIIIIIIIIIIHEIIIIIIIHFHIIIIIIIIIIIIHHIIIIIIIHIIIIHIIHFIIHHHHHIIIIIHGIIIIHIHGHIIIHIHIGIIIIIHIHIIIIII
@HS1.2_61 HISEQ:380:H55W7BCXY:1:1101:16431:7700 1:N:0:AGCAGGAA orig_bc=AAAAAAAAAAAA new_bc=AAAAAAAAAAAA bc_diffs=0
TACGGAGGATGCGAGCGTTATCCGGATTTATTGGGTTTAAAGGGTGCGTAGGTGGTTTGTTAAGTTTGTGGTGAAAGCGTGCGGCTCAACCGTACCAAGCCATGAAAACTGGCGAACTTGAGTGCAAACGAGGTAGGCGGAATGTGATGTGTAGCGGTGAAATGCTTAGATATGTCACAGAACCCCGATTGCGAAGGCAGCTTACCAGCATGCAACTGACACTGAGGCACGAAAGCGTGGGTATCAAACAGG
+
IIIIIGIIIIIIIIIIIIIIIIIIIIIIIIIIHIICGHIIIIIIHIIIIHIIIIIIIIIIIIIIIIIIIIIHIIIIIIIIIIIIIIIIIIIIIIIIIIIIIIIIIIIIIIIIIIIIIIIIIIIIHIIIIIIIIIIIIIIIIIIIIIIIIIIIIIIIIIIIIIIIIIIIIIIIIIIHHIIIIIIIIIIIIIIIIIIIIIIIIIIIIIIIHIIIIIHIIIIIIIIIIIIIIIIIIIIIIIIIIIIIIIIIIIII
@HS1.2_62 HISEQ:380:H55W7BCXY:1:1101:1402:5331 1:N:0:AGCAGGAA orig_bc=AAAAAAAAAAAA new_bc=AAAAAAAAAAAA bc_diffs=0
TACAGAGGTCCCAAGCGTTGTTCGGATTCATTGGGCGTAAAGGGTGCGTAGGTGGCGCCGTAAGTCAGGTGTGAAATCTCGGGGCTTAACTCCGAAACTGCATTTGATACTGCGGTGCTTGAGGACTGGAGAGGAGACTGGAATTTACGGTGTAGCAGTGAAATGCGTAGAGATCGTAAGGAAGACCAGTGGCGAAGGCGGGTCTCTGGACAGTTCCTGACACTGAGGCACGAAGGCCAGGGGAGCAAACGGG
+
IIIIIIIIIIIIH@FHHIIGIIIIHEHHHHHHIIIIIHIIHIIIHHHIGHHIIHIII#IIIIIGHHIIIHIHHIIIHHHIIIHIIHHHIIIIIHIIIIIIIHIIHHIIIIHHHIIHHHIIHIHEHHIIIIIHHIIHHGHIIIIIIHHHIIFHHHIIHIIIIHHIIIIIIIIIHHIIHGIIIHGIIIIIIIIIHGEHIHEHIIIIIIIIIH@HGGFCHHHIIIIHHHHHHIHHHEIIIIIIIIIIIHIIIHIII
@HS1.2_63 HISEQ:380:H55W7BCXY:1:1101:9326:5446 1:N:0:AGCAGGAA orig_bc=AAAAAAAAAAAA new_bc=AAAAAAAAAAAA bc_diffs=0
GACAGAGGGGGCAAGCGTTGCTCGGAATTACTGGGCGTAAAGGGCGCGTAGGCGGGATGGCAAGTCGGTCGTGAAATCCCTCGGCTCAACTGAGGATCGTCGATCGATACTGCCGTTCTTGAGGATTGCAGAGGAGACTGGAATTCCCGGTGTAGCGGTGAAATGTGTAGAGATCGGGAGGAACACCGGTGGCGAAGGCGGGTCTCTGGGCAATTCCTGACGCTGAGGCGCGAAAGCGTGGGGAGCAAACGGG
+
IIIIIFIIIIIIHIHIIIIIIIIIIIHHIIIIIIIIIHHIIIIIIIIIIIIIIIIIIIIIIIIIIIIIIIIIIIIHHHIIHIIIIIIIIIIIIIIIIIIIIIIIIIIIIIIIIIIIIIIIIIIIIIIIIIIIIIIIIIIIIIIIIIIIIIHIIIIIIIIIIIIIIIIIIIIIIIIIIIIIIIIIIIIIIIIIIIIIIIIIIIIIIIIIIIIIIIIIIIIIIIIIIIIIIIIIIIIIIIIIIIIIIIIIIIIII
@HS1.2_64 HISEQ:380:H55W7BCXY:1:1101:9572:5406 1:N:0:AGCAGGAA orig_bc=AAAAAAAAAAAA new_bc=AAAAAAAAAAAA bc_diffs=0
TACGGAGGATGCGAGCGTTATCCGGATTTATTGGGTTTAAAGGGTGCGTAGGTGGTCTGTTAAGTCTGTGGTGAAAGCGTGCGGCTCAACCGTACCAAGCCATGGATACTGGCGGACTTGAGTGCAAACGAGGTAGGCGGAATGTGACGTGTAGCGGTGAAATGCTTAGATATGTCACAGAACCCCGATTGCGAAGGCAGCTTACCAGCATGCAACTGACACTGAGGCACGAAAGCGTGGGTATCAAACAGG
+
IIIIIHHIHIIIIIIIIIIHIIIIIHHIIIIIIIIHIIIIIIIIHIIIHHIIIHHHHHIIIIIIIIIIIIIIIHIIIIIIIIIIIIIIIIIIIIIIIIIIIIIIIIIIIIIIIIIIIIIIIIIIIIIIIIIIIIIIIIIIIIIIIIIIIIIIIIIIIIIIIIIIIIIIIIIIIIIHGHIIIIIIIIIIIIIIIIIIIIIIIHIIIIIIIIIIIHIIIIIIHIIIIIIIIIIIIIIIIIIIIIHHIIIIIIII
@HS1.2_65 HISEQ:380:H55W7BCXY:1:1101:17006:5254 1:N:0:AGCAGGAA orig_bc=AAAAAAAAAAAA new_bc=AAAAAAAAAAAA bc_diffs=0
TACGGAGGATGCGAGCGTTATCCGGATTTATTGGGTTTAAAGGGTGCGTAGGTGGTTTGTTAAGTTTGTGGTGAAAGCGTGCGGCTCAACCGTACCAAGCCATGAAAACTGGCGAACTTGAGTGCAAACGAGGTAGGCGGAATGTGATGTGTAGCGGTGAAATGCTTAGATATGTCACAGAACCCCGATTGCGAAGGCAGCTTACCAGCATGCAACTGACACTGAGGCACGAAAGCGTGGGTATCAAACAGG
+
IIIIIIIIIIIIIIIIIHIIIIIIIHHIIIIIHIIEHIIIIIIIHIIIHIIIIIIHIIIIIIIIIIIIIIIIHIIIIHIIIIIIIIIHIIIIIIIIIIIIIIIIIIIIIIIIIIHIIIIIIIIIIIIIIIIIIIIIIIIIIIIIIIIIIIIIIIIIIIIHIIIIIIIIIIIIIIIIIIIIIIIIIIIIIIIIIIIIIIIIIHIIIIIIIIIIIIIIIIIIIIIIIIIIIIIIIIIIIIIIIIIIIIIIIHII
@HS1.2_66 HISEQ:380:H55W7BCXY:1:1101:18976:5471 1:N:0:AGCAGGAA orig_bc=AAAAAAAAAAAA new_bc=AAAAAAAAAAAA bc_diffs=0
TACGGGAGGTGCAAGCGTTGTTCGGAGTGACTGGGCGTAAAGCGCACGTAGGTGGGCTTGTAAGTCGGATGTGAAATCCCCGGGCTTAACCTGGGAACTGCATCCGAAACTACAAGTCTTGAATGCTTCAGAGGTTGGTAGAATTCCAGGTGTAGGAGTGAAATCCGTAGATATCTGGAGGAATACCGGAGGCGAAGGCGGCCAACTGGGAATGCATTGACACTGAGGTGCGAAAGCGTGGGGAGCAAACAGG
+
IIIIIHGHHHHIIHIHHHEEHIIIIHHIIIIIHIIIIIIIIHIIIIIIHHHIHHIIIIIIIIIIIIIIHIIIIIHHIHIHIIIIIIIIIIHIIIIHIIIIIIIIIIHIIIIIIIIIIHIIIIIIIHIHIHIIIIIIIIIIIIHIIHIIHHHIIHIIHHHIIIHHHIIIIIIIIIIIIIIIIHIIIIIIIIIIIIIIIHHHIIIIIIIHIIIIIIIIIIIIHHIIIIHIIIIIIIIIIIIHIIIIIIIIIIIIH
@HS1.2_67 HISEQ:380:H55W7BCXY:1:1101:2732:5616 1:N:0:AGCAGGAA orig_bc=AAAAAAAAAAAA new_bc=AAAAAAAAAAAA bc_diffs=0
TACGGGGGGTGCGAGCGTTGTCCGGAATCACTGGGCGTAAAGGGCGCGTAGGTGGTTTGATAAGGGTGTGGTGAAAGTCCGGGGCTCAACCCCGGATCTGCCGTGCCGACTGTCAAACTCGAGGACTGTAGAGGCAGGCGGAATTCCGGGTGTAGCGGTGGAATGCGTAGAGATCCGGAGGAAGACCGGTGGCGAAGGCGGCCTGCTGGGCAGTTTCTGACACTGATGCGCGACAGCGTGGGGAGCAAACAGG
+
IFIHHHDHHCCHHGEDHHHHIHHHHHCEFHHGHIIHIHHIIHIIIIIIEHHIDGHEEHHHHHHHHHGG@GHHHHIIFHHIIICFHIHGHIIGHIEHHHHIFFDGHHHHHHHIIICHHIGGHHIHIIHEHHF@HFHHHEHHHIGHEFH@HECHEIIIHHIIIGFHHFH#EGCEEFHEFFHIHEECHHFGEECHEE#ECDCEDEH@HHCHEHC@D1C?HEHCFDD<?D/HHF@EEGCCHCECHGCGHHHHHHHFE
@HS1.2_68 HISEQ:380:H55W7BCXY:1:1101:3568:5515 1:N:0:AGCAGGAA orig_bc=AAAAAAAAAAAA new_bc=AAAAAAAAAAAA bc_diffs=0
TACGGAGGACGCGAGCGTTATCCGGATTCATTGGGTTTAAAGGGTGCGCAGGCGGCTGTGCAAGTCAGCGGTGAAAGCCCGGGGCCCAACCCCGGAAGTGCCGTTGATACTGTACGGCTGGAATGCGGTCGAGGCGGGCGGAACGTGGCGTGTAGCGGTGAAATGCGTAGATATGCCACAGAACGCCGATAGCGGAGGCAGCTCGCCAGGCCTGCATTGACGCTCGGGCACGAAAGCGTGGGGATCGAACAGG
+
IIIIIIGHHHHIIIIIIIHIIIIIIHDHIIIHIIEDCHIHHHIIIIIIIIGIHIHIIIIHIIGIIIIIIIIHIIHGHHHIIIHHHHHIIHIIIIIIHHIHHIIIHHIIIIIIIIIIIIIIIHHHIIIIIIIHHGHDIIIIHHHIIIHIHHIIGHIIHIHIIIIIHIIIIIIHIHIGHIIIIIIIIIIIIIIIHIIIIIIIHIHHHHCIHHCIIHEIIIIHDDHHEFE<HIHCGIIHIIHHEIIIIIIHGHIII
@HS1.2_69 HISEQ:380:H55W7BCXY:1:1101:7729:5537 1:N:0:AGCAGGAA orig_bc=AAAAAAAAAAAA new_bc=AAAAAAAAAAAA bc_diffs=0
TACGTATGGTGCAAGCGTTATCCGGATTTACTGGGTGTAAAGGGAGCGTAGGCGGTTTTACAAGTCTGATGTGAAAGCCCGCAGCTCAACTGCGGTATTGCATTGGAAACTGTAGAACTAGAGTGTCGGAGGGGTAAGTGGAATTCCTAGTGTAGCGGTGAAATGCGTAGATATTAGGAGGAACACCAGTGGCGAAGGCGGCTTACTGGACGATTACTGACGCTGAGGCTCGAAAGCGTGGGGAGCAAACAGG
+
IHIIFHFHIIIIIIHIIIIHHHHIIHDHHHEHHIIHIIIHIHHHGIHHHIHIIHHIIIIIIIHIIIIIIIIIHIIIIIIIHGHHGHIIIIHHIEHIIIIIHIHIIIIHIHHIIHHHGHIIIHIIIIIIIIIIIHIIIIIHIIIIIIIGIIIHIIIIIIIIIIHHIIIIIIIIIIHIHIIIIIHIIIIIIIIIIIIIIIIIIIIIIIIIIIIIIIIIIIIHIIIHIIIIIIIHIIIIIGIIIIIIIIIIIIIII
@HS1.2_70 HISEQ:380:H55W7BCXY:1:1101:7665:5749 1:N:0:AGCAGGAA orig_bc=AAAAAAAAAAAA new_bc=AAAAAAAAAAAA bc_diffs=0
TACGTAGGGGGCAAGCGTTATCCGGATTTACTGGGTGTAAAGGGAGCGTAGACGGTAAAGCAAGTCTGAAGTGAAAGCTCGGGGCTCAACCCCGGAACTGCTTTGGAAACTGTTTTACTGGAGTGCAGGAGAGGTAAGCGGAATTCCTAGTGTAGCGGTGAAATGCGTAGATATTAGGAGGAACACCAGAGGCGAAGGCGGCTTACTGGACTGTAACTGACGTTGAGGCTCGAAGGCGTGGGGAGCAAACAGG
+
HHHIIHIIIIGIHHIIIIIIIIIIIGIHIIIIHIH@EC@GHIIG?ECHHEHIIHHHCECEHHIIIIGHIGIIGHHHCFHEHHHHACHHECCEHDHHDHEHIFHHHHHH<CGHHIHHGGCHHFH#EHHEFDG?GHEHHGHHHGHHHIHHGHAFHIGIEHHIFHHIICHEEDFFHIGDECHFGHHHECGHHHHFHIIIHDHCIHCHGCCHGHEHEIIHHEHG<1@CEGC0HHCEHHHHIHIHCEC@HHHHHHHFI
@HS1.2_71 HISEQ:380:H55W7BCXY:1:1101:10072:5627 1:N:0:AGCAGGAA orig_bc=AAAAAAAAAAAA new_bc=AAAAAAAAAAAA bc_diffs=0
TACGGAGGATGCGAGCGTTATCCGGATTTATTGGGTTTAAAGGGTGCGTAGGTGGTTTGTTAAGTTTGTGGTGAAAGCGTGCGGCTCAACCGTACCAAGCCATGAAAACTGGCGAACTTGAGTGCAAACGAGGTAGGCGGAATGTGATGTGTAGCGGTGAAATGCTTAGATATGTCACAGAACCCCGATTGCGAAGGCAGCTTACCAGCATGCAACTGACACTGAGGCACGAAAGCGTGGGTATCAAACAGG
+
IIIIIGIIGIIIGIIIIIIIIIIIIHIEHIIIGHIDEHHHHIIICHHIHHHIHHHHHHHHHIIIIIIIHHHIIIIIHIIHHIIIICHHHIIIHH@IIIHIIIIIHIHIHIIIIIIIIHIIIIIIHHHIIIIIIIIIIHIHIIIIIIIIIIIIIIIIIIIIIIIIIIIIIIIIIHHGGEIIIIIHIIIHHHIIIIIIIIIIIIIIIHIIHIIIIIIIIIIIIIIIIIIIIIIIIIIIIIIIIHIIIIIIIIII
@HS1.2_73 HISEQ:380:H55W7BCXY:1:1101:12784:5701 1:N:0:AGCAGGAA orig_bc=AAAAAAAAAAAA new_bc=AAAAAAAAAAAA bc_diffs=0
TACGGAAGGTCCGGGCGTTATCCGGATTTATTGGGTTTAAAGGGAGCGCAGGCGGAGGCTTAAGCGTGACGTGAAATGTAGCCGCTCAACGGCTGAGTTGCGTCGCGAACTGGGTTTCTTGAGTGAGTGCGACGTCAGCGGAATTCGTGGTGTAGCGGTGAAATGCTTAGATATCACGAAGAACCCCGATTGCGAAGGCAGCTGACGAGCCCTTTACTGACGCTAAAGCTCGAAGGTGCGGGTATCGAACAGG
+
IIIIIGHIIIIIIIIIIHIGIIIIGEHHIGIHEHIDGHIIIIHICHHIGIIIIIIHHIIIIHIHIHIIIIIIHIIIIIIHIIIIGIIIIIIIHIIIIIHIIIIHHIIIIIIHIIIHIIIIIIIIIHHHIIIIIIIIIHIIIIIIIIIIHHIIIIIIIIIHIIIIHIIHIIIIIHIIIHIIIIIIHIIIIIIIIIIIIIIIIIIIIIIIIIIIIIIIIIIIIIIIIIIHIIIIIIIIIIIIIIIHIIIIIIIII
@HS1.2_74 HISEQ:380:H55W7BCXY:1:1101:14347:5569 1:N:0:AGCAGGAA orig_bc=AAAAAAAAAAAA new_bc=AAAAAAAAAAAA bc_diffs=0
TACGGAGGATGCAAGCGTTATCCGGATTTATTGGGTTTAAAGGGTGCGTAGGCGGATGATTAAGCGTGAGGTGAAATGCCACTGCTCAACAGTGGAACTGCCTCGCGAACTGGTTGTCTGGAATGCCCCTGCCGTGGGAGGAATGTGTGGTGTAGCGGTGAAATGCATAGAGATCACACAGAACACCGATTGCGAAGGCATCTCACGAAGGGGTGATTGACGCTGAGGCACGAAAGCGTGGGGATCAAACAGG
+
IIIIIIIIIIIIIIIIIIIIIIIIIHHGIIIIHHIHHIIIIIIIIIIIEHHIHIIHEFHHIIIIIIIIHIHIIIIIHHIHDHIIIHIIIIIIIIIHIIIIIIIIIIIIIIIIIIIIIHIIIIHIIIHHIIIIIIIIIIIIIIIIIIIIIIIIIIIIIIIIIIIIIIIIIIIIIIIIIIIIIIHIIIIIIIIIIIIIIIIIIIHIIIIIIIIIIIIIIIIIIIIIIIIIIIIIIIIIIIIIIIIHIIIIIIIII
@HS1.2_75 HISEQ:380:H55W7BCXY:1:1101:16122:5730 1:N:0:AGCAGGAA orig_bc=AAAAAAAAAAAA new_bc=AAAAAAAAAAAA bc_diffs=0
TACGTAGGGTGCGAGCGTTAATCGGAATTACTGGGCGTAAAGCGTGCGCAGGCGGCTCTGCAAGTCAGACGTGAAATCCCCGGGCTTAACCTGGGAATGGCGTTTGAAACTACGGAGCTGGAGTGTGGCAGAGGGAGGTAGAATTCCACGTGTAGCGGTGAAATGCGTAGATATGTGGAGGAATACCGATGGCGAAGGCAGCCTCCTGGGCCAACACTGACGCTCATGCACGAAAGCGTGGGGAGCAAACAGG
+
IIIIIGIIIHIIIIIIIIIIIIIIIIIIIIIIIIIIIIIIIIIIIIHHHGIIIIIIIIIHIIIIIIIHHHHIIIIIIIIIIIHIIIIIIIIIIIIIIIIHIIHIIIIIIIIIIIIIIIIIIIIIIIIIIIIIIIIIIIIIIIIIIIIIIIIIIIIIIIIIIIIIIIIIIIIIIIIIIHIIIIIIIIIHIIIIIIIIIIHIIIIIIHIIIIHIIIIIIIIIIHG<1IIIIIIIIIIIIIIIIIIIIIIIIIIII
@HS1.2_76 HISEQ:380:H55W7BCXY:1:1101:18953:5685 1:N:0:AGCAGGAA orig_bc=AAAAAAAAAAAA new_bc=AAAAAAAAAAAA bc_diffs=0
TACGTAGGGGGCGAGCGTTATCCGGATTTATTGGGCGTAAAGCGTGTGTAGGCGGTTTGTTAAGTTTAAGATTAAAGCCTGGGGCTCAACTCCAGTTCGTCTTAAAAACTGGCAGACTTGAGTGCGGTAGAGGCAAACGGAATTTCTAGTGTAGCGGTGAAATGCGTAGATATTAGAAGGAACACCAGTGGCGAAGGCGGTTTGCTGGGCCGTTACTGACGCTGAGGCACGAAAGCGTGGGGAGCAAATAGG
+
<C<D<<<C1/F/FHHIHCHECG@GCH=0FCGHIHHGHIG<CEHH<DGEHIHHIHI@?CFEHG@HHEAFFCAGHHHHHEHEHEEHHHHHHHHEHEHHHIIGIHIHHEHHHHIIFHHEGCHAHAHHHHIHHHHHHGHGIIHGHHHIHFEHGC<DIIHHHHIIHIHE?HEHEIHEH?HGFHHHHIIGIIIIIFIIHEHIHHHHGIIIHIIHHDIHHIIIHHEDEGEHEEHHHIHHHIIHDHEEEEIHIHHHHHGE
@HS1.2_77 HISEQ:380:H55W7BCXY:1:1101:19476:5574 1:N:0:AGCAGGAA orig_bc=AAAAAAAAAAAA new_bc=AAAAAAAAAAAA bc_diffs=0
TACGGAGGATGCGAGCGTTATCCGGATTTATTAGGTTTAAAGGGTGCGTAGGCGGGGCTTTAAGTCAGCGGTAAAATCATGCAGCTCAACTGCATCAAGCCATTGATACTGGAGCCCTTGAGTACGGTTGAGGCTGGCGGAATGTGTTGTGTAGCGGTGAAATGCTTAGATATGACACAGAACACCGATTGCGAAGGCAGCTAGCTAAGCCGGCACTGACGCTGAGGCACGAAAGCGTGGGGATCAAACAGG
+
IHIIIFHIEHIIIIIIIIIIIIIIIEHEHHIHIHIHHIIIIIHIIIIIIIIIIIHIIHIIIIIIIIIIIIIIIIIIHIHIIIIIIIIHIIIHIHIHIHHIHIIIIIIHIHIIIHIIIHIIIIIHIIIHIIIIHGHIIHIIIIHIIIIIIIIIIIIIIIIIIIGIIIIIIHIIIIIHIIIHIIIHIIIIIIIIIIIIIGIIIIHIIIIIIIHIIIIIHIIIIIIIHIIIHIIIIIIIIIIIIIGIHHHHHHII
@HS1.2_78 HISEQ:380:H55W7BCXY:1:1101:19656:5628 1:N:0:AGCAGGAA orig_bc=AAAAAAAAAAAA new_bc=AAAAAAAAAAAA bc_diffs=0
TACGGAAGGTCCGGGCGTTATCCGGATTTATTGGGTTTAAAGGGAGCGCAGGCGGGCTTTTAAGCGTGACGTGAAATGTAGATGCTCAACATCTGAACTGCGTCGCGAACTGGGGGCCTTGAGTGCAGTCGACGTTGGCGGAATTCGTGGTGTAGCGGTGAAATGCTTAGATATCACGAAGAACTCCGATTGCGAAGGCAGCCGACGAGAGTGTAACTGACGCTAAAGCTCGAAAGTGCGGGTATCGAACAGG
+
IIIIIIIIIIIIIDHHIIIIIIIIIGHHIIIIIIIHHIIIIIIIGIIIIIIIIIIIIIIIIHIIIIIIHIIIHHIIFHHHIIIHIIIIIIIIIIIIIIIIIIIIIIIIIIIIIIHHIIIIIIIIIIIIIIIIIIIIIIIIIIHIIIIHHIIIIIIIIIIIIIIIIHHIIIEIIHIIIHIIIIIHHIIIIHHIHIIIIIIIIIIIIIIIIIIIIIIIIIIIIIIIIIIIIIIIIIIIIIIIIIIIIIIIIIIII
@HS1.2_79 HISEQ:380:H55W7BCXY:1:1101:9357:5876 1:N:0:AGCAGGAA orig_bc=AAAAAAAAAAAA new_bc=AAAAAAAAAAAA bc_diffs=0
TACGTAGGTGGCAAGCGTTGTTCGGAATTATTGGGCGTAAAGGGCGCGTAGGCGGCATGTTAAGTCGGCTGTGAAAGCCTGGGGCTCAACCCCAGAGGGTCGGCCGATACTGGCAAGCTAGAGTACGGAAGAGGTAGCTGGAATTCCCGGTGTAGCGGTGAAATGCGTAGATATCGGGAGGAACACCTGAGGCGAAGGCGGGCTACTGGGCCGATACTGACGCTGATGCGCGAAAGCCAGGGGAGCGAACGGG
+
IIIIHIIIIIIIIIIIIIIIIIIIIHEHHIIIIIIIIHHHIIIIIIIIIIIIGIIIGIIGHIIIIIIIIIIIIIIHIIIIIIIIIIIIIIIIIIIIIHIIHIIIIIIIIIIIIIIIIIIIIIIIIIIIIIIIIIIIIIIIIIIIIIIIIIHIIIIIIIIIIIIIIIIIIIIIIIIIIIIIIIIIIIIIIIIIIIIIIIIIIIIIIIIIIIIIIIIIIIIIIIIIIIHIIIIIIIIIIIIIIIIIIIIIIIIII
@HS1.2_80 HISEQ:380:H55W7BCXY:1:1101:11058:5981 1:N:0:AGCAGGAA orig_bc=AAAAAAAAAAAA new_bc=AAAAAAAAAAAA bc_diffs=0
TACGGAGGGCGCAAGCGTTAATCGGAATAACTGGGCGTAAAGCGCACGCAGGCGGTTATGCAAGTCAGATGTGAAATCCCAGCGCTTAACGTTGGGCGGTCATTTGAAACTGCAAGACTAGAGTACTATAAGGGGAGCTGGAATTCCAGGTGTAGCGGTGAAATGCGTAGATATCTGGAAGAACACCGGTGGCGAAGGCGAGCTTCTGGATAGTAACTGACGCTCAGGTGCGAAAGCGTGGGGAGCAAACAGG
+
IIIIGHIHIIHIDDHHIHHHHHIIIIGHHIIIHIHIIIGIIIIIIHHIIIHHIHHHDHIIIFHIHIIIHHIIIIIHFIHIIIIHIIIHIIHHIHIIIIIHIIIHHIHFHIIHHIHIHIIIIIHGHHHIIHIIIIIIIIIIIIIIHHIHIIHIIIIIIIIIIIGIIIIIIIIHHIIIIGIIIHIIHIIIIIHHIIIIIIIHGHHHIIIIIIHIIHEHGFIHIIIIIIIIGIIIIIIIIIIIIIIIIIIIIIHHI
@HS1.2_81 HISEQ:380:H55W7BCXY:1:1101:12610:5862 1:N:0:AGCAGGAA orig_bc=AAAAAAAAAAAA new_bc=AAAAAAAAAAAA bc_diffs=0
TACGAAGGGGGCTAGCGTTGCTCGGAATCACTGGGCGTAAAGGGTGCGTAGGCGGGTCTTTAAGTCAGGGGTGAAATCCTGGAGCTCAACTCCAGAACTGCCTTTGATACTGAGGGTCTTGAGTTCGGGAGAGGTGAGTGGAACTGCGAGTGTAGAGGTGAAATTCGTAGATATTCGCAAGAACACCAGTGGCGAAGGCGGCTCACTGGCCCGATACTGACGCTGAGGCACGAAAGCGTGGGGAGCAAACAGG
+
IIIIIHIIIIHIIIIIHIIIIIIIIIIIHIIIIIIIHHIIIHIIIIIIHGHIIIIIIHHIIIIIIIIIG@IIIIIIHIHIIIIIIIIIIIIIIIIIIIIIIIIIIIIIIIHIIIIIIIIIIIIIHIHIIIIIIIIIIIIIIIIIIHIIHIIHIIIIIIIIIIIIIIIIIIIIIIIIIIIIIIIIIIIIIIIIIIIIIIIIIIIIIIIIIGIIIIIHIIIIIIIIIIIIIIHHIIIIIIIIIIIIIHIIIIIII
@HS1.2_82 HISEQ:380:H55W7BCXY:1:1101:13051:5973 1:N:0:AGCAGGAA orig_bc=AAAAAAAAAAAA new_bc=AAAAAAAAAAAA bc_diffs=0
TACGTAGGGAGCGAGCGTTGTCCGGAATTACTGGGTGTAAAGGGAGCGTAGGCGGGATTGCAAGTCAGATGTGAAATGCAGGGGCTCAACCCCTGAGCTGCATTTGAAACTGTAGTTCTTGAGTGAAGTAGAGGTAAGCGGAATTCCTGGTGTAGCGGTGAAATGCGTAGATATCAGGAGGAACACCGGTGGCGAAGGCGGCTTACTGGGCTTTTACTGACGCTGAGGCTCGAAAGCGTGGGGAGCAAACAGG
+
IIIIIHHIIHIIIHIIIIIIIIHIIGIIIHIHHHICGEEHHIIIFHIIHHIIIIIIHHIIIIIIIIIIIIIIIIIIIIHIIIIIIIIIIIIIIIIIIHIIIIHIIIIIIIIIIIIIIIIIIIIIIIIIIIIIIIIIIIIIIIIIIIIIIIIIIIIIIIIIIIIIIIIIIIIIIIIIIIIIIIIIIIIIIIIIIIIIIIIIIIIIIIIIIIIIIIIIIIIIIIIIIIIHIHIIIIIGIIIIIIIIIIIIIIIII
@HS1.2_83 HISEQ:380:H55W7BCXY:1:1101:16478:5965 1:N:0:AGCAGGAA orig_bc=AAAAAAAAAAAA new_bc=AAAAAAAAAAAA bc_diffs=0
TACGGAGGATGCGAGCGTTATCCGGATTTATTGGGTTTAAAGGGTGCGTAGGCGGGTTCTTAAGCGTGAGGTGAAATGCCACGGCTCAACCGTGGAACTGCCTCGCGAACTGGGAGTCTGGAATGCTCCTGCCGTGGGAGGAATGTGTGGTGTAGCGGTGAAATGCATAGAGATCACACAGAACACCGATTGCGAAGGCATCTCACGAAGGGGTGATTGACGCTGAGGCACGAAAGCGTGGGGATCAAACAGG
+
IIIIIIIIGIIIIIIIIIIIIIIIIEHIIIIIIIIHIIIIIIIIIIIIHHIIIIIIHHHIIIIIIIHIIIIIIIIIHIIIIIIIIIIIIIIIIIIIIIIIIIIIIIIIIIIIIIIIHIIIIIIIIIIIIIIIIIIIIIIIIIIIIIIIIIIIIIIIIIIIIIIIIIIIIIIIIIIIIIIIIIHIIIIIIIIIIIIIIIIIIIIIIIIIIIIIIIIIIIIIIIIIIIIIIIIIIIIIIIIIIIIIHIIIIIIII
@HS1.2_84 HISEQ:380:H55W7BCXY:1:1101:18508:5938 1:N:0:AGCAGGAA orig_bc=AAAAAAAAAAAA new_bc=AAAAAAAAAAAA bc_diffs=0
TACGGAAGGTCCGGGCGTTATCCGGATTTATTGGGTTTAAAGGGAGCGCAGGCGGGACCTTAAGCGTGTTGTGAAATGTACCGGCTCAACCGGTGATGTGCAGCGCGAACTGGGGTTCTTGAGTGGGTACGACGTCGGCGGAATTCGTGGTGTAGCGGTGAAATGCTTAGATATCACGAGGAACCCCGATTGCGAAGGCAGCCGACGAGTCCCTTACTGACGCTAATGCTCGAAAGTGCGGGTATCGAACAGG
+
IHIIIHHHIHIIIIIIIIHEHHIIIHHHHHHEHHHDCHHIIIIIHIIIHIIIIIIIEHIIIIIIIIIIIHIIIIIIIIHHHIIIIIIIIIIIIIIIIIIIIIIIIIIIIHIIIIIIIIIIIIIIIIIIIIIIIIIIIIIIHIIIIIIIIIIIIIIIIIIIIIIIIIIIIIIIIIIIHIIIIIIIIIIIIIIIIIIIIIIIIIIIIIIIIIIIIIIIIIIIIIIIIIIIIIIIIIIIIIIIIIIIIIIIIIIII
@HS1.2_85 HISEQ:380:H55W7BCXY:1:1101:19279:5916 1:N:0:AGCAGGAA orig_bc=AAAAAAAAAAAA new_bc=AAAAAAAAAAAA bc_diffs=0
TACGGAGGATGCGAGCGTTATCCGGATTTATTGGGTTTAAAGGGTGCGTAGGCGGGTTCTTAAGCGTGAGGTGAAATGCCACGGCTCAACCGTGGAACTGCCTCGCGAACTGGGAGTCTGGAATGCTCCTGCCGTGGGAGGAATGTGTGGTGTAGCGGTGAAATGCATAGAGATCACACAGAACACCGATTGCGAAGGCATCTCACGAAGGGGTGATTGACGCTGAGGCACGAAAGCGTGGGGATCAAACAGG
+
HIIIIFCCDDHIIIHIHIIIIHIIIHDEHIIIIIIHDHIIIIIIHHGHEHHIIIIIHIIIIIIIIIIIIIIIIIIHGHHHHIIGHIIHIIIIIIIIIIIIIIHIIIHIIIIIIIIIIHIIIIIIIIIIIHIHHIIIHIIIIIIIIIIIIIIIIIIIIIIIIIIIIIIIIIIIHHIIHHHIHIHIIIIIIIIIIIIIIIIIIHIIIIIIIIIIIIIIIIIIIIIIIIHIIIIIIIIIIIIIIIIIHIIIIIIII
@HS1.2_86 HISEQ:380:H55W7BCXY:1:1101:2614:6136 1:N:0:AGCAGGAA orig_bc=AAAAAAAAAAAA new_bc=AAAAAAAAAAAA bc_diffs=0
TACGTAGGGTGCGAGCGTTAATCGGAATTACTGGGCGTAAAGCGTGCGCAGGCGGTTTTGTAAGCCAGATGTGAAATCCCCGGGCTTAACCTGGGAATGGCATTTGGGACTGCAAGGCTCGAGTGCGGCAGAGGAGACTGGAATTCCTGGTGTAGCAGTGAAATGCGTAGATATCAGGAGGAACACCGATGGCGAAGGCAGGTCTCTGGGCTGACACTGACGCTCATGCACGAAAGCGTGGGGAGCAAACAGG
+
IIIIHIIIIIIIIIIIIIIIIIIIIIIIIIIIIIIIIIIIIIIIIIIIIIIIIIIIIIIIIIIIIIIIIIIIIIIIGHIIIIIIIIIIIIIIIIIIIIHIIIIIIIIIIIIIIIIIIIIIIIIIIIIIIIIIIIIIIIIIIIIIIIIIIIIIIIIIIIIIIIIIIIIIIIIIIIIIIHIIIIIIIIIIIIIIIIIIIIIIIIIIIIIIIIIIIIIIIIIIIIIIIIIIIIIIIIIIIIIIIIIIIIIIIIIII
@HS1.2_87 HISEQ:380:H55W7BCXY:1:1101:5390:6229 1:N:0:AGCAGGAA orig_bc=AAAAAAAAAAAA new_bc=AAAAAAAAAAAA bc_diffs=0
TACGTAGGGTGCGAGCGTTAATCGGAATTACTGGGCGTAAAGCGTGCGCAGGCGGTTCGCTAAGTCTGATGTGAAAGCCCCGGGCTCAACCTGGGAACTGCATTGGAAACTGACGAGCTTGAGTGTGGCAGAGGGGGGTGGAATTCCACGTGTAGCAGTGAAATGCGTAGAGATGTGGAGGAACACCGATGGCGAAGGCAGCCCCCTGGGCTAACACTGACGCTCAGGCACGAAAGCGTGGGGAGCAAACAGG
+
IIIIIIIIIIIIIIIIIIHIIIIIIIIIIIIIIHIIIIIIIIIIIIIIIIIIIIHHIIIIIIIIHIIIIIIIIIIIIIIIIIIIHIHIIIIIIIIIIIIIIIIIIIIIIIIIIIIIIIIIIIIIIIIIIIIIIIIIIIIIIIIIIIIIIIIIIIIIIIIIIIIIIIIIIIIIIIIIHHIIIIIIIIIIIIIIIIIIIIIIIIIIIIIIIIIIIIIIIIIIIIIHHIIIIIIIIIIIIIIIIIIIIIIIIIIII
@HS1.2_88 HISEQ:380:H55W7BCXY:1:1101:20706:6161 1:N:0:AGCAGGAA orig_bc=AAAAAAAAAAAA new_bc=AAAAAAAAAAAA bc_diffs=0
TACGGAAGATGCGAGCGTTATCCGGATTTATTGGGTTTAAAGGGAGCGTAGGCGGGTTTTTAAGTCTGCGGTAAAATGTCGGCGCCCAACGTCGTCTTGCCGTGGAAACTGGAGACCTTGAATACACGCAAGGAAGATGGAATTCGTCGTGTAGCGGTGAAATGCTTAGATATGACGAAGAACTCCGATTGCGAAGGCAGTCTTCTGGAGTGCGATTGACGCTGAGGCACGAAAGCGTGGGTATCGAACAGG
+
IIIIIIII@GHHHGHIIIIIIIIIIIGHIIIIIIIHGHIIIIIIIIII?GHIIIICEHFCHHHID<GHHGHH@HHIHII?GCEHIDHIIII##C/<1HCHEFFHHCGDHEED/<D#EGHHFC<</F.FHFD/</0D0@IIIHIIHHHCI#IIIIHII#IIIIIIIIIIIHIIHEHHDIIIII#HIIHIIII#I#IIIHG<1HECHCCDC<011EG=IHHIHHGHHGHH@IIHE0C/HEIIIIIIHHHHHEII
@HS1.2_89 HISEQ:380:H55W7BCXY:1:1101:5624:6424 1:N:0:AGCAGGAA orig_bc=AAAAAAAAAAAA new_bc=AAAAAAAAAAAA bc_diffs=0
TACGGAAGGTCCGGGCGTTATCCGGATTTATTGGGTTTAAAGGGAGCGCAGGCGGAAGGTTAAGCGTGACGTGAAATGTACCGGCTCAACCGGTGATGTGCGTCGCGAACTGGCTTTCTTGAGTGAGTACGACGCTGGCGGAATTCGTGGTGTAGCGGTGAAATGCTTAGATATCACGAAGAACTCCGATTGCGAAGGCAGCCGGCGAGTCCTCAACTGACGCTAATGCTCGAAAGTGCGGGTATCGAACAGG
+
IHHIIIIIIHHIIHHIHHIHHHIIIF@GHHIIHIGD0CEHHGHHGHIIIGIIGIIIIHIHIHIHGHHIIHHHIIHIHHHIIIIIIIIIIIIHIHHHHHHII=IHIIIIIIIIIIHIIHHHIIIIIIIIIIIIIIIIIIIIIHIIIIIIIIIIIIIIIIIIIIIIIIIHIIIIIIHHIHIHIIHHHIIIIHIIIIIIIIIIIIIHHIIHHHIIIIIIIIIIHHIIIIIIIIIIIIIHIHHIIIIIIIIIIIIII
@HS1.2_90 HISEQ:380:H55W7BCXY:1:1101:5707:6489 1:N:0:AGCAGGAA orig_bc=AAAAAAAAAAAA new_bc=AAAAAAAAAAAA bc_diffs=0
TACGGAGGGTACGAGCGTTAATCGGAATGACTGGGCGTAAAGGGCACGTAGGTGGATAGATAAGTCACAAGTGAAATACCCGGGCTTAACCTGGGATTGGCTCGTGAAACTGTTTAACTAGAGTACGGTAGAGGGGAGTAGAATTCCAAGTGTAGCGGTGAAATGCGTAGAGATTTGGAAGAATACCGGAGGCGAAGGCGGCTCTCTGGACCGATACTGACACTGAAGAGCGAAAGCGTGGGGAGCAAACAGG
+
IIIIIIIIIIIIIHIIIFHHHIIIIHIIIIIIIIIIIFHHIHIIHHIIHIHIHHIHHIIIHIIIIIHIIHIIIIHIHHIHIIIIIIIIIHIIHIIHIHIIIIIIHIIIIIIIHHIIIIIIIIIIIIIIHIIIIHIIIIHIIIIIIIIIIIIIHIIIIIIIIIIIIIIIIIIIIIIIHHIHIIIIIIIIIHIIIIIHIIIIIIIIIIIIIIIIIIIIIIIIHHIIIIIIIIIIIIIIIIIIIIIIIIIIIIHII
@HS1.2_91 HISEQ:380:H55W7BCXY:1:1101:6996:6445 1:N:0:AGCAGGAA orig_bc=AAAAAAAAAAAA new_bc=AAAAAAAAAAAA bc_diffs=0
TACGTAGGGGGCAAGCGTTATCCGGATTTACTGGGTGTAAAGGGAGCGCAGACGGCTTTGTAAGTCTGAAGTGAAACCCCACGGCTCAACCGTGGGCTTGCTTTGGAAACTATAAAGCTAGAGTACTGGAGAGGTAAGCGGAATTCCTAGTGTAGCGGTGAAATGCGTAGATATTAGGAGGAACATCGGTGGCGAAGGCGGCTTACTGGACAGCAACTGACGTTGAGGCTCGAAGGCGTGGGGAGCAAACAGG
+
IIIIIIIIIIIIIIIIIIIIIIIIIHIIIIIHHIIHHHIIIIIIIIIIIIIHIIIIIIIIIIIIIIIIIIIIIIIIIHIIIIIIIIIIIIIIIIIIIIIIIIIIIIIIIIIHIIIIIIIIIIIIHIIIIIIIIIIIIIIIIIIIIIIIIIIIIIIIIIIIIIIIIIIIIIIIIIIIIIIIIIIIIGIIIIIIIIIIIIIIIIIIIIIIIIIIIIIIIIIIIIGIIIIIIIIIIIIIIIIIIIIIIIIIIIIII
@HS1.2_92 HISEQ:380:H55W7BCXY:1:1101:7958:6361 1:N:0:AGCAGGAA orig_bc=AAAAAAAAAAAA new_bc=AAAAAAAAAAAA bc_diffs=0
TACGGAGGATGCGAGCGTTATCCGGATTTATTGGGTTTAAAGGGTGCGTAGGCGGGTTCTTAAGCGTGAGGTGAAATGCCACGGCTCAACCGTGGAACTGCCTCGCGAACTGGGAGTCTGGAATGCTCCTGCCGTGGGAGGAATGTGTGGTGTAGCGGTGAAATGCATAGAGATCACACAGAACACCGATTGCGAAGGCATCTCACGAAGGGGTGATTGACGCTGAGGCACGAAAGCGTGGGGATCAAACAGG
+
IIIIIHIIDHIIIIIIIIIHIIIIIEHIIIIIIIID@GHIHHIHIIIIIHIIIIIIIIIIIIIIIIHHEHIIIIIIIIIIIIIIHIIIIIIIIIIIIIIIIIIIIGIIIIIIIIIIIIIHIIIIIIIIIIIIIIIIIIIIIIIIHIIIIIIIIIIIIIIIIIIIIIIIIHHIIIIHIGIIIIIIIIIIIIIIIIIIIIIIIIIIIIIIIIIIIIIIIIIIIIIIIIIIIIIIIIIIIIIIIIIHFIIIIIIII
@HS1.2_93 HISEQ:380:H55W7BCXY:1:1101:13766:6459 1:N:0:AGCAGGAA orig_bc=AAAAAAAAAAAA new_bc=AAAAAAAAAAAA bc_diffs=0
TACGGAGGGTACGAGCGTTAATCGGAATGACTGGGCGTAAAGGGCACGTAGGTGGATAGATAAGTCACAAGTGAAATACCCGGGCTTAACCTGGGATTGGCTCGTGAAACTGTTTAACTAGAGTACGGTAGAGGGGAGTAGAATTCCAAGTGTAGCGGTGAAATGCGTAGAGATTTGGAAGAATACCGGAGGCGAAGGCGGCTCTCTGGACCGATACTGACACTGAAGAGCGAAAGCGTGGGGAGCAAACAGG
+
IIIIIIIIIIIIIIIIIIIIIIIIIIIIIIIIIIIIIHIIIIIIHIIIHIHIFHHHIIIHIIIIIIIIIIIIIIIIGHIHIIIIIIIIIIIIIIIHIIIIIIIIIIIIIIIIIIIIIIIIIIIIHIIIIIIIIIHIIIHIIIIIIIIIIIIIIIIIIIIIIIIIIIIIIIIIIIIIIIIIIIIIIIIHIIIIIIIIIIIIIIIIIIIIIIIIIIIIIIIIIHIIIIIIIIIIIIIIIIIIIIIIIIIIHHHII
@HS1.2_94 HISEQ:380:H55W7BCXY:1:1101:5298:6573 1:N:0:AGCAGGAA orig_bc=AAAAAAAAAAAA new_bc=AAAAAAAAAAAA bc_diffs=0
TACGAGGGGTGCAAGCGTTGTTCGGAATCACTGGGCGTAAAGGGAGCGCAGGCGGAGATTCAAGCGGATTGTACAATCCCGGGGCCCAACCCCGGACCTGCAGTCCGAACTGGATTTCTTGGATAGTTCAGGGGCAGGCGGAATTCCTGGTGTAGCGGTGGAATGCGTAGAGATCAGGAAGAACACCGATGGCGAAGGCAGCCTGCTGGGGACTAATCGACGCTGAGGCTCGAAAGTGCGGGTAGCAAACAGG
+
IIIIIIIIIIIIIIIIIIIIIIIIIIIIIIIIIIIIIIIIIIIIIIIIIIIIIIIIIIIIIIIIIIIIIIIIIIIIHIIIIIIIIIIIIIIIIIIIIIIIIIIIIIIIIIIIIIHIIIIIIIHIIIIIIIIIIGIIIIIIIIIIIIIIIIIIIIIIIIIIIIIIIIIIIIIIIIIIIIIIIIIIIIIIHIIIIIIIIIIIIIIIIIIIIIHIHIIIIIIIIIIIIIIIIIIIIIHH?IIIIIIIIIIIIIIII
@HS1.2_95 HISEQ:380:H55W7BCXY:1:1101:7252:6658 1:N:0:AGCAGGAA orig_bc=AAAAAAAAAAAA new_bc=AAAAAAAAAAAA bc_diffs=0
TACGGAAGGTCCGAGCGTTATCCGGATTTATTGGGTTTAAAGGGTGCGCAGGCGGAAGTGCAAGTCAGCCGTGAAATCGCGTGGCTCAACCACGCTGAGCGGTTGAAACTGTTCTTCTTGAGTGCGGTGAAGGAAGGCGGAATTCGTGGTGTAGCGGTGAAATGCATAGATATCACGAAGAACTCCGATTGCGTAGGCAGCTTTCCGTACCGTTACTGACGCTCATGCACGAAGGGGCGGGTATCAAACAGG
+
C1<EGH0/CC@1CH<HDCHC1<CD/E0<GGHHE<1DCG1C<F1EGEHH/C/CEDHIHHIH#FHH#CD<E1CIIIE>C1<CECHCC66EDCFD@@?#EHCEEHEHEHHHGHGFHIGHIFEFDC=BHHD@HEGHHG?C0EHHHHHH@EGIHHGH;IHHFHEHGECHHHFG??GFHHGHHHEHCA?HHHH<5@CHHGD5BEFD?HGD?HHGG<C<<1EHGD<<1<1<<10E<HC<E/<//<1<11D<G@CHHF<1
@HS1.2_97 HISEQ:380:H55W7BCXY:1:1101:17832:6538 1:N:0:AGCAGGAA orig_bc=AAAAAAAAAAAA new_bc=AAAAAAAAAAAA bc_diffs=0
TACGTAGGTGGCAAGCGTTGTCCGGATTTACTGGGTGTAAAGGGCGTGTAGCCGGGCTGGTAAGTCAGATGTGAAATCCACGGGCTTAACTCGTGAACTGCATTTGAAACTGCTGGTCTTGAGTATCGGAGAGGCAATCGGAATTCCTAGTGTAGCGGTGAAATGCGTAGATATTAGGAGGAACACCAGTGGCGAAGGCGGATTGCTGGACGACAACTGACGGTGAGGCGCGAAAGCGTGGGGAGCAAACAGG
+
IIIIIIIHIIHHIHHHHHHIIIIIIHIIIIHFGHIGHHIIHHIIIIHIIHHIHIIHIHIIIIIIIIIIIHIHIHIIHHHIHIIIIHIIIIIIIIIIIIIIIIIIIIIIHHIIIHIIIHIIIIIIHIIIIIIIIIIIIIIIIIIIIIIIIIIIIIIIIIIIIIIIIIIIIIIIIIHIHGIIIIIIIIIIIIIIIIIIIIIIHIIIIIIIIIIIIIIIIIIIIIIIIIIIIIIIIIIIIIIIIIIIIIIIIIIII
@HS1.2_98 HISEQ:380:H55W7BCXY:1:1101:19365:6539 1:N:0:AGCAGGAA orig_bc=AAAAAAAAAAAA new_bc=AAAAAAAAAAAA bc_diffs=0
TACGGAAGGTCCGGGCGTTATCCGGATTTATTGGGTTTAAAGGGAGCGCAGGCTGATGATTAAGCGTGACGTGAAATGTAGCCGCTCAACGGCTGAACTGCGTCGCGAACTGGTTATCTTGAGTGAGTTCGATGTTGGCGGAATTCGTGGTGTAGCGGTGAAATGCTTAGATATCACGAAGAACTCCGATTGCGAAGGCAGCCAACAAGGCCTTTACTGACGCTAAAGCTCGAAGGTGCGGGTATCGAACAGG
+
IIIIIIIIIIIIIDHIIIIIIIIIIHIHIIIIIIIHIIIIIIIIIIIIIIIII#IIIIIHHHIIIIIIIIIIIIIIIIIIIIIIIIIIIIIIIIIIIIIIIIIIIIIIHIIIIIIIIIIIIIIIIIIIIIIIIIIIIIIHIIIIIIIIIIIIIIIIIIIIIIIIIIIIIIIIIIIHHIIIIIHHHIIIIHHIIIIIIIIIIIIIIIIIIIIIIIHIIIIHIIIIIIIIIIIIIIIIIIIIIIIIHHHHIIIII
@HS1.2_99 HISEQ:380:H55W7BCXY:1:1101:19593:6698 1:N:0:AGCAGGAA orig_bc=AAAAAAAAAAAA new_bc=AAAAAAAAAAAA bc_diffs=0
TACAGAGGCCAAGAGCGTTGTTCGGATTTACTGGGCGTAAAGGGCGCGTAGGCGGCATGGCGTGTCGGATGTGAAATCTCCGGGCTCAACCCGGAAAGTGCGTCCGAAACTACCGTGCTGGAGTATGGGAGGGGGAATCGGAATGCAGGGTGTAGCGGTGAAATGCGTTGATATCCTGCAGAACACCGGAGGCGAAGGCGGATTCCTTGAACATCACTGACGCTGAGGCGCGAAAGTCGGGGGAGCAAACAGG
+
IIIIIIHIIIFHIHIIIIIIHIIIIIIIIIIHIIIIIFHHIIIIIGIIHIIIIIIIHIIHHIIIIIIIIHIIIIIIFHHIIIIIIHIIIIIIIIIIIIIIIIIIIIIIIIIIIIIIIIIIIIIIIHIIIIIIIIIIIHHIIIHIIIIIIIIIIIIIIIIIIIIIHIII=IIIIIIIHHIIIIIIIIIIIIIIIIIIIIIIIIIIIIIIIIHIIHIHIIIIIIIIIIIIIIIIIIIIIIIIIIIIIIIIIIIII
@HS1.2_100 HISEQ:380:H55W7BCXY:1:1101:12944:6942 1:N:0:AGCAGGAA orig_bc=AAAAAAAAAAAA new_bc=AAAAAAAAAAAA bc_diffs=0
TACGTAGGTGGCAAGCGTTGTCCGGATTTACTGGGTGTAAAGGGCGTGTAGGCGGAGCAGCAAGTCAGAAGTGAAATCTCCGGGCTTAACCCGGAAACTGCTTTTGAAACTGTTGCCCTTGAGTATCGGAGAGGCAGGCGGAATTCCTAGTGTAGCGGTGAAATGCGTAGATATTAGGAGGAACACCAGTGGCGAAGGCGGCCTGCTGGACGACAACTGACGCTGAGGCGCGAAAGCGTGGGGAGCAAACAGG
+
IIIIHHIIIIIIIIIIIIIIIIIIIIIIIIIHIIIHHIIIHIIIIIHEHHIIHIIHIIIIIIIIIIIIIIIIIIIIIIHIIIIIIIHIIIIIIIIIIIIIIHIIIIIIIIIIIIIIIIIIIIIIHIIIIIIIIIIIIIIIIIIIIIIIIIIIIIIIIIIIIIIIIIIIIIIHHIHIHHIIIIIIIIIIIIIIIIIIIIIIIIIIIIIIIIIHIIIIIIIIIIIIIIIIIIIIIIIIIIIIIIIIIIIIIIIII
@HS1.2_101 HISEQ:380:H55W7BCXY:1:1101:16321:6884 1:N:0:AGCAGGAA orig_bc=AAAAAAAAAAAA new_bc=AAAAAAAAAAAA bc_diffs=0
TACGTAGGGTGCGAGCGTTAATCGGAATTACTGGGCTTAAAGCGTGCGTAGGTGGTTCGTTGTGTCTGTGGTGAAATCCCCGGGCTTAACCTGGGAATGGCCATGGAAACTGGCGAGCTGGAGTCTGGCAGAGGGGGGTGGAATTCCGCGTGTAGCAGTGAAATGCGTAGAGATGCGGAGGAACACCGATGGCGAAGGCAGCCCCCTGGGCTAAGACTGACGCTGAGGCACGAAAGCGTGGGGAGCAAACAGG
+
IIIIIGHIIIIIIIIIIIIIIIIIIIIIIIIIIIIIIIIIIIIIIIIICHHIHHHIIIIHIIIIIIHHIHIIIIIIHIIHIIIIIIHIIHIHIIIHIHIIIIIIIIIIIIIIIIIIIIIIIIIIIIIIIIIIIIIIIIIIIIIIIIIIIIIIIIIIIIIIIIIIIIIIIIIIIIIHHHIIIIIIIIIIIIIIIIIIIIIIIIIIIIIIIIIIIIIIIIIIIIIIIIIIIIIIIIIIIIIIIIHIIIIIIIIII
@HS1.2_102 HISEQ:380:H55W7BCXY:1:1101:19456:6792 1:N:0:AGCAGGAA orig_bc=AAAAAAAAAAAA new_bc=AAAAAAAAAAAA bc_diffs=0
TACGGAAGGTCCGGGCGTTATCCGGATTTATTGGGTTTAAAGGGAGCGCAGGCTGATTATTAAGCGTGACGTGAAATGTAGCCGCTCAACGGCTGAACTGCGTCGCGAACTGGTAGTCTTGAGTGAGTTCGATGTTGGCGGAATTCGTGGTGTAGCGGTGAAATGCTTAGATATCACGAAGAACTCCGATTGCGAAGGCAGCCAACAAGGCCTTTACTGACGCTAAAGCTCGAAGGTGCGGGTATCGAACAGG
+
IIIIIIHIIIEHDCHIHIIG@CGHIHCHII@HHHI<<EHIIIIICHIIHIIIIEIHHHIGHIIIHIHIH<HIHIHIHHIGICCHHHHIIIFCHIIIHIIIIHIEHHHIIIIHHH0DHHHHHHIEEEHEFHIIHHHHEHHIHIIIHHIAAIIIIIIIIIIIIIIIHIIIIIIHI@EGEHIIIHHH@HFHDIHIIIIIIIHEIHEIIHHGGF@G<EGIHHIIIIIH@HCHF@IIIIIIHH@IHF@G@HHIIIIII
@HS1.2_103 HISEQ:380:H55W7BCXY:1:1101:5739:7137 1:N:0:AGCAGGAA orig_bc=AAAAAAAAAAAA new_bc=AAAAAAAAAAAA bc_diffs=0
TACGTAGGGGGCAAGCGTTATCCGGAATTATTGGGCGTAAAGAGGGAGCAGGCGGCAAGATAAGTTTGAAGTGAAAGCGTGGAGCTCAACTCCATACAGCTTCGAAAACTGTCTAGCTAGAGTACGAGAGAAGTGAACGGAACTCCATGTGTAGCGGTGAAATGCGTAGATATATGGAAGAACACCAGTGGCGAAGGCGGTTCACTAGCTCGAAACTGACGCTCAGTCCCGAAAGCGTGGGTAGCAAATAGG
+
F@FH<G<EGDHGIHHIIGE0DFHHHIIHFHHCEEHFD<DDCC@FHHEHIIHIHIHIIHHGHIIHGHHHHHIIIIIHHGEHHHIHHHIIIHEIIHHHHHHIIHIIIIIHIIIIIHIIIHHHIHHIHHHIIHHHHEHIIHGHHIHHHHHHIHIHHHIHIIIHHIHHHHIIIIHHGEFHEHHHHDEHHHHHHIHGIIIGIIHIHHIIIGIHHHHHECDEIHHIIHFEHHHIIIHIIIIIHGIIIHIIIIIIIIIH
@HS1.2_104 HISEQ:380:H55W7BCXY:1:1101:5938:7017 1:N:0:AGCAGGAA orig_bc=AAAAAAAAAAAA new_bc=AAAAAAAAAAAA bc_diffs=0
GACAGAGGGTGCAAACGTTGTTCGGAATTACTGGGCGTAAAGCGCGTGTAGGCTGCTTCGAAAGTCGGATGTGAAAGCCCTGGGCTCAACCTAGGAAGTGCATTCGAAACTTCGAAGCTGGAGTCCTGGAGAGGAAGGCGGAATTCTCGGTGTAGAGGTGAAATTCGTAGATATCGAGAGGAACACCGGTGGCGAAGGCGGCCTTCTGGACAGTGACTGACGCTGAGACGCGAAAGCGTGGGGAGCAAACAGG
+
ICHIIHIIIHHHHHHIIIHIHIIIIIEGHHHIIIIIIIIHIIIIIIIIIHIIIIIIIIIIIIIIIIIIIIIIIIIIHHIIIIHIIIIIIIIIIIIIIIIIIIIIIIIIIIFIIIIIIIIIIIIIIHIIIIIIIHIIIIIIIIIIIIIIIIIIIIIIIIIIIIIIIIIIIIIIIIIIHIIIIIIIIIIIIIIIIIIIIIIIIIIIIIIIIIIIIHIHIIIIIIIIIIIIIIHIIIIIIIIIIIIIIHIIIIIII
@HS1.2_105 HISEQ:380:H55W7BCXY:1:1101:9659:7004 1:N:0:AGCAGGAA orig_bc=AAAAAAAAAAAA new_bc=AAAAAAAAAAAA bc_diffs=0
TACGGAGGATGCGAGCGTTATCCGGATTTATTGGGTTTAAAGGGTGCGTAGGCGGGTTCTTAAGCGTGAGGTGAAATGCCACGGCTCAACCGTGGAACTGCCTCGCGAACTGGGAGTCTGGAATGCTCCTGCCGTGGGAGGAATGTGTGGTGTAGCGGTGAAATGCATAGAGATCACACAGAACACCGATTGCGAAGGCATCTCACGAAGGGGTGATTGACGCTGAGGCACGAAAGCGTGGGGATCAAACAGG
+
IHIIIIIIHIIIIIIIIIIIIIIIIHIHIIIHIHIGEHHIIIHIIIIIHIIIHIIIIHHIIIIIIIIHGHIIIIIIIIIIIIIIIIIIIIIIIIIIIIIIIIIIIIIHIIIIIIIIIIIHIIIIIHIIIIIIIIIIHIIIIIIIIHIIHHIIIIIIIIIIIIIIHIIIIIIIIIIIIHHIIIIIIIIIIIIIIIIIIIIIGIIIIIIIIIIIIIIIIIIIIIIIIIIIIIIIIIIIIIIIIIIIIIIIIIIII
@HS1.2_106 HISEQ:380:H55W7BCXY:1:1101:10022:7084 1:N:0:AGCAGGAA orig_bc=AAAAAAAAAAAA new_bc=AAAAAAAAAAAA bc_diffs=0
TACGGAGGATGCAAGCGTTATCCGGATTTATTGGGTTTAAAGGGTGCGTAGGCGGATGATTAAGCGTGAGGTGAAATGCCACTGCTCAACAGTGGAACTGCCTCGCGAACTGGTTGTCTGGAATGCCCCTGCCGTGGGAGGAATGTGTGGTGTAGCGGTGAAATGCATAGAGATCACACAGAACACCGATTGCGAAGGCATCTCACGAAGGGGTGATTGACGCTGAGGCACGAAAGCGTAGGGATCAAACAGG
+
IIIIIIIIIIIIIIIIIIIHIIIIIHIIIIIGHHIEHHEHIHIIHIIGDHIIIIIIIHHHIHIIIIHHIIIIIIIIHHIIIHHHIGIIIIIIIIIIIIIIIIIIIIIIIIIIIIIIIIIIIIIIIIIIIIIIIIIIIIIIIIIIIIIIIIIIIIIIIIIIIIIIIIHHIIIIIIHHHHIIIIIIIIIIIHIIIIIIIIIIHIIIIIGIIIIIIIHIIIIIIIIIIIIIIIHIIIIIIHH@IIIIHIIIIIIII
@HS1.2_107 HISEQ:380:H55W7BCXY:1:1101:12598:7227 1:N:0:AGCAGGAA orig_bc=AAAAAAAAAAAA new_bc=AAAAAAAAAAAA bc_diffs=0
TACGTAGGTGGCAAGCGTTATCCGGATTTACTGGGTGTAAAGGGCGCGTAGGCGGGGATGCAAGTCAGATGTGAAATCTATGGGCTTAACCCATAAACTGCATTTGAAACTGTGTCTCTTGAGTGCTGGAGAGGTAGACGGAATTCCTTGTGTAGCGGTGAAATGCGTAGATATAAGGAAGAACACCAGTGGCGAAGGCGGTCTACTGGACAGTAACTGACGCTGAGGCGCGAAAGCGTGGGGAGCAAACAGG
+
IIIIIHIIIIIIIIIIIIIIIIIIIHIHIIIHHII<DEEHIIIIIIIIHIHIHIIIIHHIIIIIHIIIIIIIIIIIIIHIIIIIIHIIIIIIIIIIIIIIIHIIIIIIIIIIIIIIGIIIIIIIIIIIIIIIIIIIIIIIIIIIIIIIIIIIIIIIIIIIIIIIIIIIIIIIIIIIHHIIIIIIIIIIIIIIIIIIIIIIIIIIIIIIIIIIIIIIIIIIIIIIIIIIIIIIIIIIIIIIIIIIIIIIIIIII
@HS1.2_108 HISEQ:380:H55W7BCXY:1:1101:17033:7075 1:N:0:AGCAGGAA orig_bc=AAAAAAAAAAAA new_bc=AAAAAAAAAAAA bc_diffs=0
TACGTAGGTGGCAAGCGTTATCCGGAATTATTGGGCGTAAAGAGGGAGCAGGCGGCAAGATAAGTTTGAAGTGAAAGCGTGGAGCTCAACTCCATACAGCTTCGAAAACTGTCTAGCTAGAGTACGAGAGAAGTGAACGGAACTCCATGTGTAGCGGTGAAATGCGTAGATATATGGAAGAACACCAGTGGCGAAGGCGGTTCACTAGCTCGAAACTGACGCTCAGTCCCGAAAGCGTGGGTAGCAAATAGG
+
IIIIHIIIIIIIIIIIIIIIIIIIIHIIIIIIIIIGICHHIIIIIIHIIIIIIIIIHIIIIIIIIIHIIIIIIIIIIIIIIIIIIIIIIIIIIIIIIIIHIIHIIIIIIIIIIIIIIIIIIIIIIIIIIIIIIIIIIIIIIIIIIIIIIIIIIIIIIIIIIIIIIIIIIIIIIIHHFIIIIIIIIIIIHHIIIIIIIIIIIIIIIIIIHGIIIIIIIIIIIIIIIIIIIIIIIIIIIIIIIIIIIIIIIIII
@HS1.2_109 HISEQ:380:H55W7BCXY:1:1101:1827:7271 1:N:0:AGCAGGAA orig_bc=AAAAAAAAAAAA new_bc=AAAAAAAAAAAA bc_diffs=0
TACGGAAGGTCCGGGCGTTATCCGGATTTATTGGGTTTAAAGGGAGCGCAGGCTGGATTTTAAGCGTGCTGTGAAATGTACCGGCTCAACCGGTGACGTGCAGCGCGAACTGGAGTCCTTGAGTGAGTACGAGGTATGCGGAATTCGTGGTGTAGCGGTGAAATGCTTAGATATCACGAAGAACTCCGATTGCGAAGGCAGCGTACCAGTCCTTAACTGACGCTAAAGCTCGAAAGTGCGGGTATCGAACAGG
+
ICHHHIIIH@CG/<CCCEECHHHHCD@CG?EFFHI0<D<FHHCHI@HC/C?/CGEHHCIHHGHH>CHHEHHIIFHHHIIIIHEHHIIHHIIHEEIHHHHHHIIIHHHHHIHDHC/@HHHHHHHEFHD8HHIGHHCHEIIHEIHHCGFHIIIIHDHHEIIIIIIHHFIHIIIHHHHC6HHEHIHHHHIHIIIGHFIHHHIHHHHEEIIIIHIHHHCEHHIIIIHHGIHFHGHIHIHIHIGHEHHGEIHIIIIIH
@HS1.2_110 HISEQ:380:H55W7BCXY:1:1101:2301:7330 1:N:0:AGCAGGAA orig_bc=AAAAAAAAAAAA new_bc=AAAAAAAAAAAA bc_diffs=0
TACGGAGGGTGCGAGCGTTAATCGGAATAACTGGGCGTAAAGAGCTCGTAGGCGGTTTGTCAAGTCAGATGTGAAAGCCCCGGGCTTAACCTGGGAACCGCATTTGAAACTGACAGACTAGAGTACTGTAGAGGGAGGTAGAATTCCAGGTGTAGCGGTGAAATGCGTAGATATCTGGAGGAATACCGGTGGCGAAGGCGGCCTCCTGGACAGAGACTGACGCTGAGGAGCGAAAGCGTGGGGAGCAAACAGG
+
IIIGHHHIIIIIIGHIIHIIIIIIHIIIIHIIIIHIIEHGHHHIGIIIIIIIGIIHHIHHHHIIIIIIIHIHHHIHIHHHIHIHIIIIIIHHHIIHIIHFHIGHIHIIIIIHIIIIHIIIIIGHHIIIIIIIIIIIIIHHIIHIHHIIIIIHHHHIIIIIIHIIHIIHGHIIIIHIHFHIIIIIIHHIIIIIHH@IIIHIIGHEHHHHHHHHIIIIIHIIIIIHIIIHGHHIIHHDHIHHG@HHHHHHHHCII
@HS1.2_111 HISEQ:380:H55W7BCXY:1:1101:3515:7345 1:N:0:AGCAGGAA orig_bc=AAAAAAAAAAAA new_bc=AAAAAAAAAAAA bc_diffs=0
TACGTAGGTGGCGAGCGTTGTCCGGAATAACTGGGCGTAAAGGGTGCGTAGGTGGTCAATTAAGTTAAATGTGAAAGCCCGGGGCTCAACTCCGGAATTGCATTTAATACTGGTTGACTAGAGTACTGGAGGGGTAAACGGAATTTCTAGTGTAGCGGTGGAATGCGTAGATATTAGGAAGAACACCGGAGGCGAAGGCGGTTTACTGGACAGCAACTGACACTGAGGCACGAAAGCGTGGGGAGCAAACAGG
+
IIIIHIIIIIIIIIIIHIIIIIIIIIIIIIIHHIIIIIIIIIIIIHIIHIIIIIIHIIIHIIIIHIIIIIIIIIIIHHIIIIIIIIIIIIIIIIIIIIIIIIIIIIIIIIIIIIIIIIIIIHIIIIIIIIIIIIIIIIIIIIIIIIIIIIIIIIIHIIIHIIIIIIIIHIIIIHHIIIIIIIIIHIIIIHIIIIIIIIIHIIIIHHIIIIIIIIHIIIIIHHIIIIIIHIIIIIIIIIIIIIIIIIIIIIIII
@HS1.2_112 HISEQ:380:H55W7BCXY:1:1101:4353:7391 1:N:0:AGCAGGAA orig_bc=AAAAAAAAAAAA new_bc=AAAAAAAAAAAA bc_diffs=0
TACGTAGGTGGCGAGCGTTGTCCGGAATTATTGGGCGTAAAGGGAGCGCAGGCGGGAAGGTAAGTCTATCTTAAAAGTGCGGGGCTCAACCCCGTGAGGGGATGGAAACTATCTTTCTTGAGTGCAGGAGAGGAAAGCGGAATTCCTAGTGTAGCGGTGAAATGCGTAGATATTAGGAGGAACACCAGTGGCGAAGGCGGCTTTCTGGACTGTAACTGACGCTGAGGCTCGAAAGCGTGGGGAGCGAACAGG
+
IIIIHIIIIIIIIIIIIIIIIIIIIIIIIIIIIIIIIIIIIIIIIIIIIIIIIIIIIIIIIIIIIIIIIIIIIIIIHHIIIIIIIIIIIIHHIIIIIIIIIIIIIIIIIIIIIIHIIIIIIIIIIIIIIIIIIIIIIIIIIIIIIIIIIIIIIIIIIIIIIIIIIIIIIIIIIIIIIIIIIIIIIIIIIIIIIIIIIIIIIIHIIIIIIIIIIIIIIIIIIIIIIIIIIIIIIIIIIIIIIIIIIIIIIIII
@HS1.2_113 HISEQ:380:H55W7BCXY:1:1101:10278:7304 1:N:0:AGCAGGAA orig_bc=AAAAAAAAAAAA new_bc=AAAAAAAAAAAA bc_diffs=0
TACGGAAGGTCCGGGCGTTATCCGGATTTATTGGGTTTAAAGGGAGCGCAGGCTGGAGCTTAAGCGTGACGTGAAATGTACCGGCTCAACCGGTGATGTGCGTCGCGAACTGGGTTCCTTGAGTGAGTACGACGTCAGCGGAATTCGTGGTGTAGCGGTGAAATGCTTAGATATCACGAAGAACCCCGATTGCGAAGGCAGCTGACGAGTCCTTAACTGACGCTAATGCTCGAAAGTGCGGGTATCGAACAGG
+
IIIIIIIIIIIIIIIIIIIIIIIIIHHIIIGIHIIEHHIIIHIIIIIIIIIIIIIIIIIIIIIIIIIIIIIIIIIIHHIIIIIIIHIIIIIIIIHIIIIIIIIIIIIIIIIIIIIHIIIIIIIIIIIIIIIHIIHIIHHIIIIIIIIIIIIIIIIIIIIHIIIHHIIIIIIIIIIIIGHIIIIIIIIIIIIIIIIIIIIIIIIIIIIHIIIIIIIIIIIIIIIIIIIIIIIIIIIHHHIIIIIIIIIIIIIII
@HS1.2_114 HISEQ:380:H55W7BCXY:1:1101:15577:7343 1:N:0:AGCAGGAA orig_bc=AAAAAAAAAAAA new_bc=AAAAAAAAAAAA bc_diffs=0
TACGTAGGTGACAAGCGTTATCCGGATTTACTGGGCGTAAAGGGCGTGTAGGCGGTCTTGCAAGTCAGAAGTGAAATTCCTGAGCTCAACTCGGGCGCTGCTTCTGAAACTGCAGGACTTGAGTGCTGGAGGGGATAGCGGAATTCCTAGTGGAGCGGTAAAATGCGCAGATATTAGGAAGAACACCGGTGGCGAAGGCGGCTATCTGGACAGTAACTGACGCTGAGGCGCGAAAGCGTGGGGAGCAAACAGG
+
IEHHC<CEFHEHH@CHHHHHIHIIDHGEHFFHGHFHHFHHIE@HIICEEHIII#HHHIIHIEFHHHEG@HHIHHHIDGHIHGIHIIHHIIIHHDIHHIHGHHHHHIIEHHIHHHGHFHIIIIIIIHHHHHHCHHHFIHIIHIHIIIHFHHEHHHHHIIIIIIIHGIIIIHHGHHHFHFHGIHIIHHEIIHGIHHIIHGHIHIIIIIIHHHHFHHHCHGIHHIIIGIHIHIIIIIIIIIGIIIIHIIHHEIHII
@HS1.2_115 HISEQ:380:H55W7BCXY:1:1101:18131:7294 1:N:0:AGCAGGAA orig_bc=AAAAAAAAAAAA new_bc=AAAAAAAAAAAA bc_diffs=0
TACGGAAGGTCCGGGCGTTATCCGGATTTATTGGGTTTAAAGGGAGCGTAGGCCGGTTTTTAAGCGTGTTGTGAAATGTGTGGGCTCAACCTATGCACTGCAGCGCGAACTGGAGACCTTGAGTGCGCGGGAAGCCGGCGGAATTCGTTGTGTAGCGGTGAAATGCTTAGATATGACGAAGACCTCCGATTGCGAAGGCAGCTGGCTGTAGCGTTACTGACGCTGAAGCTCGAAAGCGTGGGTATCGAACAGG
+
IIIIIHIIIIIIIIIIIHIIIIIIHHHHIIHHHIIEHHIIIIIIHIIIIIIIGIIIHHIIHIIIIIIIHHIIIIIIIIIIIIIIIIIIIIIIIIIIIIIIIIIIIIIIHIIIIIIHIIHIIIIIIIIIIIIIIIIIIIIIIIGIHIIIIIHHIIIIIIIIIIIIIIGIIIIIIIIIIIIIIIIIIIIIIIIIIIIIIIIIIIIIHIIIIIIIIIIIIIIIIIIIIIIIIIIIIIIIIIIIIIIIHIIIHIIII
@HS1.2_116 HISEQ:380:H55W7BCXY:1:1101:18329:7374 1:N:0:AGCAGGAA orig_bc=AAAAAAAAAAAA new_bc=AAAAAAAAAAAA bc_diffs=0
TACGTATGGTGCAAGCGTTATCCGGATTTACTGGGTGTAAAGGGAGCGTAGGCGGCCGTGCAAGTCAGGTGTGAAATCCCGGGGCTCAACCCCGGTACTGCACTTGAAACTGCGTGGCTGGAGTACAGGAGAGGCAGGCGGAATTCCTAGTGTAGCGGTGAAATGCGTAGATATTAGGAAGAACACCGGTGGCGAAGGCGGCCTGCTGGACTGGATACTGACGCTGAGGCTCGAAAGCGTGGGGAGCAAACAGG
+
IIIIHIIHIHHIIIIIIIIHIIIIIIIIIIIIIIIDHEHHHHIIHIIIIIIIIIHIIIIIIIGIIIIIHIIIGIHIGHIIIIHGIHIGIIIIIIHIIIIIHIIIIIGIIHIHIIHGHII#IIIIIIIHIIIHIIIIIIIHIIIIHIIIIIIIIIIIIIIIIIIIIHHIIHFFIIIIIIHIHIHHHHIIIIIIHIHIIIHIIIIIHHIIIIIHHIIIIHIIHHIIIIIIIIHIIIIIIIIHIIIIIIIIHGIHII
@HS1.2_117 HISEQ:380:H55W7BCXY:1:1101:18884:7335 1:N:0:AGCAGGAA orig_bc=AAAAAAAAAAAA new_bc=AAAAAAAAAAAA bc_diffs=0
TACGTAGGTGGCGAGCGTTATCCGGAATTATTGGGCGTAAAGAGTGAGCAGGCGGCAAGATAAGTTCGAAGTGAAAGCGTGGGGCTCAACCCCATACAGCTTCGAAAACTGTCTAGCTAGAGTGCATGAGAGGTAAGCGGAATTCCATGTGTAGCGGTGAAATGCGTAGATATATGGAGGAACACCAGTGGCGAAGGCGGCTTACTAGCATGATACTGACGCTCAGTCACGAAAGCGTGGGGAGCAAATAGG
+
HHHHHHHIIIHHHEDHHIHHHIHHHHHHEHIHHHHHICEHHHFGDCGHH?GHHHHHGFHHEIIIIHHIIIIHIIIIIIIHIIIHHHHHIIIIHHIIIIIIGIIIIIIIIIIHIIHIHGIIIIIIIIIIIIHHIIIIIIIIIIIIIIIIIIIIIIIIIHHIIIIIIIIIIIIIIIIIHIIIIIIIIIIIIIIIIIIIIIIIIIHIIIIIIIGIIIIIIIIIHHG?IIHIIIIIIHIIIIIIIIIIIIIIIIII
@HS1.2_118 HISEQ:380:H55W7BCXY:1:1101:19979:7325 1:N:0:AGCAGGAA orig_bc=AAAAAAAAAAAA new_bc=AAAAAAAAAAAA bc_diffs=0
TACGTAGGGGGCGAGCGTTATCCGGATTTATTGGGCGTAAAGGGTGCGTAGGCGGCTTGTTAAGTATGAAATTAAAGCCTGAGGCTTAACCTCAGTTCGTTTCATAAACTGGCCAGCTTGAGTATGGAAGAGGTAAACGGAATTTCTAGTGTAGCGGTGGAATGCGTAGATATTAGAAGGAACACCAGTGGCGAAGGCGGTTTACTGGGCCATTACTGACGCTGAGGCACGAAAGCGTGGGGAGCAAATAGG
+
IIIIIIGIIIIIIIIIIIIIIIIIIIIIIIIIIIIIIHIIIIHIIHIIIIIIIIIIIIIIHIIIIIIIIHIIIIIIIIIIIIHIIIIIIIIIIIIIIIIHIIHIIIIIIIIHHHIIHIHIIIHHHIIIIIIIIIIHHHHIIIIIIIIIIIIIIIIIIHIIIIIIIIIIIIIIIIHHHIIIIIHHIIIIIIIIIIIIIIIIIIIIIIIIIIIIIIIIIIIIIIIIIIIIIIIIIIIIIIIIIIIIIIIHIIII
@HS1.2_119 HISEQ:380:H55W7BCXY:1:1101:1510:7656 1:N:0:AGCAGGAA orig_bc=AAAAAAAAAAAA new_bc=AAAAAAAAAAAA bc_diffs=0
TACGGAGGATGCGAGCGTTATCCGGATTTATTGGGTTTAAAGGGTGCGCAGGCGGGTTTTTAAGTCTGTGGTGAAAGCGTGCGGCTCAACCGTACCAAGCCATGGAAACTGGAGATCTTGAGTGCAAACGAGGTAGGCGGAATGTGATGTGTAGCGGTGAAATGCTTAGATATGTCACAGAACCCCGATTGCGAAGGCAGCTTACCAGCATGCAACTGACGCTCAGGCACGAAAGCGTGGGTATCAAACAGG
+
IIIIIIIIIIIIIIIIIIIIIIIIIHHHIIIIIIIIIIIIIIIIIIIIIIIIIIIIGHIIIIIIIIIIIIHIIIIIHHIHIIIIIIIIIIIIIIIIIIIIIIIIIIIIIIIIIIIIIIIIIIIIIIIIIIIIIIIIIIIIIIIIIIIIIIIIIIIIIIIIIIIIIIIIIIIIIIIIIIIIIIIIIIIIIIIIIIIIIHIIEHIIIIHIHIIHIIHHIIIIIIIIIIHHHIIIIIIIIIIIIIIIIIIIIIII
@HS1.2_120 HISEQ:380:H55W7BCXY:1:1101:4448:7723 1:N:0:AGCAGGAA orig_bc=AAAAAAAAAAAA new_bc=AAAAAAAAAAAA bc_diffs=0
TACGGAGGATGCAAGCGTTATCCGGATTTATTGGGTTTAAAGGGTGCGTAGGCGGATGATTAAGCGTGAGGTGAAATGCCACTGCTCAACAGTGGAACTGCCTCGCGAACTGGTTGTCTGGAGTGCCCCTGCCGTGGGAGGAATGTGTGGTGTAGCGGTGAAATGCATAGAGATCACACAGAACACCGATTGCGAAGGCATCTCACGAAGGGGTGATTGACGCTGAGGCACGAAAGCGTGGGGATCAAACAGG
+
IIIIIGHIIIIIIIHHIEGEHHHHIH@@EGHFHHIECGHIIHIIIHIHGHHHEHIHEGH?HHIIIIIIIIIIIIIIHHIIFDDHHEHIIIIHIIIIIIIIIIGHHHIIIIIIIIGHHHHHHG@GFHHHHIIIIIIIHHIIHIIIIIGIIIIIIIIIIIIIIIIHIIHIIIHHHHHHIHIIHIHIHIIIIHHHIIIHHHHH@HIIHHHHHIHHIIHHHIIIHHIHGIHEECIIHGIIIIIIIHEHEHIIHHHII
@HS1.2_121 HISEQ:380:H55W7BCXY:1:1101:4772:7731 1:N:0:AGCAGGAA orig_bc=AAAAAAAAAAAA new_bc=AAAAAAAAAAAA bc_diffs=0
TACGGAAGGTCCGGGCGTTATCCGGATTTATTGGGTTTAAAGGGAGCGCAGGCGGAAGGTTAAGCGTGACGTGAAATGTACCGGCTCAACCGGTGAATTGCGTCGCGAACTGGTCTTCTTGAGTGAGTACGACGGAGTCGGAATTCGTGGTGTAGCGGTGAAATGCTTAGATATCACGAAGAACGCCGATTGCGAAGGCAGTCTCCGAGTCCTTAACTGACGCTAATGCTCGAAAGTGCGGGTATCGAACAGG
+
IIIIIHIIIHIIIHIIIIIIIHHIIEGEHIIIHIIDGIIIIHIIIIIIIIIIIIIIIIIIIIIIIIIIIIIIIIIIHIHHIIIIIIIIIIIIIIIIIIIIIIIIIIIIIIIIIIIIIIIIIIIIIIIIIIIIIIIIIHHIIIIIIIIIIHIIIIIIHHIIIIIIIIHIIIIIIIIHIIIIIIIIHIIIIIIIIIIIIGIIIIIIIIIIIHFIIHIIIIIIIIIIIIIIIHIIIIHHCIIIIIIHHIHIIIIII
@HS1.2_122 HISEQ:380:H55W7BCXY:1:1101:5540:7696 1:N:0:AGCAGGAA orig_bc=AAAAAAAAAAAA new_bc=AAAAAAAAAAAA bc_diffs=0
TACGGAGGGTACGAGCGTTAATCGGAATGACTGGGCGTAAAGGGCACGTAGGTGGATAGATAAGTCACAAGTGAAATACCCGGGCTTAACCTGGGATTGGCTCGTGAAACTGTTTAACTAGAGTACGGTAGAGGGGAGTAGAATTCCAAGTGTAGCGGTGAAATGCGTAGAGATTTGGAAGAATACCGGAGGCGAAGGCGGCTCTCTGGACCGATACTGACACTGAAGAGCGAAAGCGTGGGGAGCAAACAGG
+
IIIIIHIIIIIIIIIIIEHIIIIIIHIIIIIHIIIIIHHHIHIIIIIIEHIIDHIIIIIIIIIIHIIIIIIIIIIIIIIIIIIIIIIIIIIIIIIIIIIIIIIIIIIIIIIIIIIIIIIIIIIIIIIIIIIIIIIIIIIIIIIIIIIIHIIIIIIIIIIIIIIIIIIIIIIIIIHHHHIIIIIHIHIIIIIIIIIIIIIIIIHIHIIIIIHIIIIIIIIHHHHGIIIIIIIIIIIIIIIIIIIIIIIIHHIII
@HS1.2_123 HISEQ:380:H55W7BCXY:1:1101:16663:10287 1:N:0:AGCAGGAA orig_bc=AAAAAAAAAAAA new_bc=AAAAAAAAAAAA bc_diffs=0
TACGGAGGATGCGAGCGTTATCCGGATTTATTGGGTTTAAAGGGTGCGCAGGCGGGCTGTTAAGTCAGCGGTGAAAGGCTCGGGCTCAACCGGAGCAGTGCCGTTGATACTGGCAGTCTTGAATGCGGTCAAGGCCGGCGGAATGTGGCGTGTAGCGGTGAAATGCATAGATATGCCACAGAACACCGATAGCGAAGGCAGCTGGCCGGGCCTGCATTGACGCTGAGGCACGAAAGCGTGGGGATCGAACAGG
+
IIIIIIIIIIIIIIIIIIIIIIIIIHHIIIIIIIIDHHIIIIIIIIIIIIIIIIIIIIIIIIHIIIIHIIIIIIHHIIIIIIIIIIIIIIIIIIIIIIIIIIIIIIIIIIIIIIIIIHIHIIIIIIIIIIIIIIIIIIIIIIIIIHIIIIIIIIIIIIIIIIIIIIIIIIIGIIIHHHIIIIIIIIIIIHIIIIIIIIIIIIIIIGGIIIIIIHIIGIIIIIIHIIIIIIIIIIIIIIIIIIIIIIIIIIIII
@HS1.2_124 HISEQ:380:H55W7BCXY:1:1101:18039:10379 1:N:0:AGCAGGAA orig_bc=AAAAAAAAAAAA new_bc=AAAAAAAAAAAA bc_diffs=0
TACGGAGGGTGCGAGCGTTAATCGGAATAACTGGGCGTAAAGAGCTCGTAGGCGGTTTGTCAAGTCAGATGTGAAAGCCCCGGGCTTAACCTGGGAACCGCATTTGAAACTGACAGACTAGAGTACTGTAGAGGGAGGTAGAATTCCAGGTGTAGCGGTGAAATGCGTAGATATCTGGAGGAATACCGGTGGCGAAGGCGGCCTCCTGGACAGAGACTGACGCTGAGGAGCGAAAGCGTGGGGAGCAAACAGG
+
IIIIIEHIIIIIIIIIIHHIHHIIIIHIIIIIHIIGHHIIIIHIIIIIIIIIIIIIIHIIIIIIHHIIHIIIIIIIIIIIIIIIIIHIIIIHIIIIIIIIIIIIIIIIIIIIIIIIIIIIIIIIIIHIHIIIIIIIIIHIIIIIIIIIIIIIIIIIHIIIIIHHIIIIIIIIIIIIIHHIIIHHIHIIIIIIIIIIIIIIIIIIIIIIIIIIIIIIIIIIIIIIIIIIIIIIIIIIIIHIIIIIIIIHIIIII
@HS1.2_125 HISEQ:380:H55W7BCXY:1:1101:1321:10750 1:N:0:AGCAGGAA orig_bc=AAAAAAAAAAAA new_bc=AAAAAAAAAAAA bc_diffs=0
TACGTAGGTGGCGAGCGTTGTCCGGAATAACTGGGTGTAAAGGGCGAGTAGGTGGGATAAGAAGTCAGATGTGAAATTTATTAGCTCAACTAATAAGCTGCATCTGAAACTGATATTCTTGAGTGCTGGAGAGGAAAGTGGAATTCCTAGTGTAGCGGTGAAATGCGTAGATATTAGGAGGAACACCAGTGGCGAAGGCGGCTTTCTGGACAGTAACTGACACTGAGGCGCGAAAGCGTGGGGAGCGAACAGG
+
G1@GEEEE@@H1EHHHGFHHIDGGCHHHHIIIEEEH<CFHHIIGHHHDC1DFCCHHEF@GGEHF8<FFFCFHHHHIDHEHIIHFHIHHFEHHHHHHEEHGHHFFEHGHGFGHG<F<C<<D#/#C<F/CGIHGHHIHHF@GFF?HHHFFHIHHIHFCHHHHIIIIIHHEGIIGHGGHHEIFHFIIIIIIIEHG1>C@FHEG1FD1CHHE@CF@F1GD<<CIHCIHE@DECHHEHEE?DHED@IHCHH@HHCIHH
@HS1.2_126 HISEQ:380:H55W7BCXY:1:1101:20893:8841 1:N:0:AGCAGGAA orig_bc=AAAAAAAAAAAA new_bc=AAAAAAAAAAAA bc_diffs=0
TACGTAGGTGGCAAGCGTTATCCGGATTTACTGGGTGTAAAGGGCGCGTAGGCGGGGATGCAAGTCAGATGTGAAATCTATGGGCTTAACTCATAAACTGCATTTGAAACTGTATCTCTTGAGTGCTGGAGAGGTAGACGGAATTCCTTGTGTAGCGGTGAAATGCGTAGATATAAGGAAGAACACCAGTGGCGAAGGCGGTCTACTGGACAGTAACTGACGCTGAGGCGCGAGAGCGTGGGGAGCAAACAGG
+
IIIIHHIHHIGIIIIIIEHIIIIIIIIIIIIHHIICGCHHIIIIIIIIDHIIHIIIIHGIHHIIHIIIHHHGHIHHHHHHIHIIHGIIHHGIIIIHIIIIIIHHHHHIIIIIIIIIIIIIIIIIIHIIIIIIIIIIIIIIIIIHHHIIIIIIIIIIIIIIIHGIIIIIIIIIIIHGHEHIIIIIIIIIIIIIIIIIIIIIIIIIIIIIIIHHHIIHIIIIIIIIIIIIIIIIIIIIIIIIIIIIIIIHFIIII
@HS1.2_127 HISEQ:380:H55W7BCXY:1:1101:1629:9230 1:N:0:AGCAGGAA orig_bc=AAAAAAAAAAAA new_bc=AAAAAAAAAAAA bc_diffs=0
TACGTAGGGGGCAAGCGTTATCCGGATTTACTGGGTGTAAAGGGAGCGTAGACGGAATAGCAAGTTTGAAGTGAAATACCTGGGCTTAACCCAGGAATTGCTTTGAAAACTGTTGATCTAGAGTACTGGAGGGGTATGGGGAATTCCTAGTGTAGTGGTAAAATGCGTAGATATTAGGAGGAACACCGGAGGCGAAGGCGCCATACTGGACAGATACTGACGTTGAGGCTCGAAAGCGTGGGGAGCAAACAGG
+
IIIIIIIIIIIIIIIIIIIIIIIIIGIIIIIHHIICHHIIIIIIIIIIHIIIIIIIIIHIIIIIIIIIIIIIIIIIHGIIIIIIIIIIIHIIIIHIIIIIHIIIIIIIHIIIIIIIIIIIIIIIIIIIIIIHIIIHIIIIIIIIIIIIIIIIIIIIIIIIIIIIIIIIIIIIIIIIHIIIIIIIIIIIIIIIIIIIIIIIIIIIIIIIIIIIIIIIIIIIIIIIIIIIIHHIIIIIIIIIIIIIIIIIIIIII
@HS1.2_128 HISEQ:380:H55W7BCXY:1:1101:3336:9094 1:N:0:AGCAGGAA orig_bc=AAAAAAAAAAAA new_bc=AAAAAAAAAAAA bc_diffs=0
TACGGAGGGTGCAAGCGTTAATCGGAATTACTGGGCGTAAAGCGCACGTAGGCTGTTTTGTAAGTCAGAGGTGAAAGCCCCCGGCTCAACCGGGGAATTGCCTTTGAAACTGCGGGACTAGAATTCGGGAGAGGATGGCGGAATTTCAGGTGTAGGAGTGAAATCCGTAGATATCTGAAAGAACATCAGTGGCGAAGGCGGCCATCTGGATCGATATTGACGCTGAGGTGCGAAAGCGTGGGGAGCAAACAGG
+
IIIIIIIIIIIIIIIIIIIIIIIIIIIIIIIIIIIIIIIIIIIIIIIIIIIIIIIHIHIIIIIIIIIIHIIIIIIIHIIIIIIIIIIIIHHIIIIIIIIIHIIIIIIIIIIIIIIIIGIIIHIIGIHIIIIIIIIIHIIIIIIIIIIIIIIIIIIIIIIIIIIIIIIIIIIIIIIIHHIIIIIIIIIIIIIHHIIIIIIIIHIIIIIIHHGIIIIIIIIIIIHHIIIIHHIIIIIIIIIIIIIIIIIIIIIII
@HS1.2_129 HISEQ:380:H55W7BCXY:1:1101:6529:9071 1:N:0:AGCAGGAA orig_bc=AAAAAAAAAAAA new_bc=AAAAAAAAAAAA bc_diffs=0
TACGTATGGTGCAAGCGTTATCCGGATTTACTGGGTGTAAAGGGAGCGTAGGCGGCCGTGCAAGTCAGGTGTGAAATCCCGGGGCTCAACCCCGGTACTGCACTTGAAACTGCGTGGCTGGAGTACAGGAGAGGCAGGCGGAATTCCTAGTGTAGCGGTGAAATGCGTAGATATTAGGAAGAACACCGGTGGCGAAGGCGGCCTGCTGGACTGGATACTGACGCTGAGGCTCGAAAGCGTGGGGAGCAAACAGG
+
IIIIIIIIIIIIIIIIIIIIIIIIIIIIIIIHHIIGHFHIIIIIIIIIHIIIIIIIIIIIIIIIIIIIIIIIIIIIFHHIIIIIGIIIIIIIIIIIIIIIIIIIIIIIIIIIIIIIIIIIIIIIIIIIIIIIIIIIIHIIIIIIIIIIIIHIIIIIIIIIIHIIIIIIIIIIHHIIIIHIHIHIIIIIIIIIIIIIIIIIIIHIIIIIIIIIIIIIIIIIHIIIIIIIHHHIIIIIIIIIIIIIIIIIIIHHII
@HS1.2_130 HISEQ:380:H55W7BCXY:1:1101:8436:9051 1:N:0:AGCAGGAA orig_bc=AAAAAAAAAAAA new_bc=AAAAAAAAAAAA bc_diffs=0
TACGGAGGATGCGAGCGTTATCCGGATTTATTGGGTTTAAAGGGTGCGTAGGCGGAAAGGTAAGTCAGCGGTGAAACTCAGGTGCTCAACACCTGCCGTGCCGTTGATACTGTTTCTCTGGAATGCGGATGCTGTGGGAGGAATGTGTGGTGTAGCGGTGAAATGCATAGATATCACACAGAACACCGATTGCGAAGGCATCTCACAAATCCGTGATTGACGCTGAGGCACGAAAGTGTGGGGATCGAACAGG
+
IIIIIIIIIIIIHIIIIIIIIIIIIIHIIHICHHIGEHIIIIIIIIIIIIDIHHIHIHIIIIIIIHIIIIIIIIHIHHIIIIIIIIIIIIIIIIIIIIIIIIIHHHIIIIIIIIHHIHIIIIIIHIIIIIIIIIIIIIIIIIIIIIIIIIIIIIIIIIIIIIIIIIIIIIIIIIIIIGHIIIIIIIIIIIIIIIIIIIIIGIIIIIIIIIIIIIIFIIIHIIIIIIIIHIHHHIIIIIIIIIIIIIIHIIIII
@HS1.2_131 HISEQ:380:H55W7BCXY:1:1101:9748:9043 1:N:0:AGCAGGAA orig_bc=AAAAAAAAAAAA new_bc=AAAAAAAAAAAA bc_diffs=0
TACGGAGGGTGCAAGCGTTAATCGGAATAACTGGGCGTAAAGGGCATGCAGGCGGTTAGACAAGTAGGATGTGAAATCCCCGGGCTCAACCTGGGAGCTGCATACTAAACTGTCAGACTAGAGTATTGCAGGGGGAGACGGAATTCCAGGTGTAGCGGTGGAATGCGTAGATATCTGGAAGAACACCAAAGGCGAAGGCAGTCTTCTGGGCAAATACTGACGCTCATATGCGAAAGCGTGGGTAGCAAACAGG
+
IIIIIIIIIIIIIIIIIGHIIIIIIIIHHIIHHIIIIIIHIIIIIIIIIIIIIIIIIIIIIIIIIIIIHIIIIIIIIIIIIIIIIIIIIHHIIIIIIHHIIIIIIIIIIIIIIIIIIIIIIIIIIIIIIIIIIIIIIIIIIIIIIIIIIIIIIIIHIIIIIIIIIIIIIIIIIIIIIIIIIIIIIIIIIHIIIIIIIIIIIIIIIIIIIIIIIIIIIIIHIIIIIIHIIIIIIIIIHIIIIIIIIIIIIIHII
@HS1.2_133 HISEQ:380:H55W7BCXY:1:1101:4213:9442 1:N:0:AGCAGGAA orig_bc=AAAAAAAAAAAA new_bc=AAAAAAAAAAAA bc_diffs=0
TACGTAGGGGGCGAGCGTTGTCCGGAATGATTGGGCGTAAAGGGCGCGTAGGCGGCCCGGTAAGTCTGGAGTGAAAGTCCTGCTTTTAAGGTGGGAATTGCTTTGGATACTGTCGGGCTTGAGTGCAGGAGAGGTAAGTGGAATTCCCAGTGTAGCGGTGAAATGCGTAGAGATTGGGAGGAACACCAGTGGCGAAGGCGACTTACTGGACTGTAACTGACGCTGAGGCGCGAAAGTGTGGGGAGCAAACAGG
+
IIIIIIIIIIIIIIIIIIIIIIIIIIIIIIIIIIIIIIIIIIIIIIIIIIIIIIIIIIIIIIIIIIIIIIIIIIIIHIIIIIIIIIIIIIIIIIIIIIIIIIIIIIIIIIIIIIIIIIIIIIIIIIIIIIIIIIIIIIIIIIIIIIIIIIIIIIIIIIIIIIIIIIIIIIIIIIHIHHIIIIIIIIHIIIIIIIIIIIIIIIIIIIIIIIIIIIIIIIIIIIIIIIIIIIIIIIIIIIIIIIIIIIIIIIIII
@HS1.2_134 HISEQ:380:H55W7BCXY:1:1101:5182:9472 1:N:0:AGCAGGAA orig_bc=AAAAAAAAAAAA new_bc=AAAAAAAAAAAA bc_diffs=0
TACGGAGGGTGCGAGCGTTAATCGGAATAACTGGGCGTAAAGAGCTCGTAGGCGGTTTGTCAAGTCAGATGTGAAAGCCCCGGGCTTAACCTGGGAACCGCATTTGAAACTGACAGACTAGAGTACTGTAGAGGGAGGTAGAATTCCAGGTGTAGCGGTGAAATGCGTAGATATCTGGAGGAATACCGGTGGCGAAGGCGGCCTCCTGGACAGAGACTGACGCTGAGGAGCGAAAGCGTGGGGAGCAAACAGG
+
IIIIIIIIIIIIIIIHIIIHIIIIIIIIGIIIIIIIIHIIIIIIIIIIIIIIIIIIIIIIIIIIIIIIIIIIIIIIIIHIIIHIIIIIIIIIIIIIIIIIIIIIIIIIIIIIIIIIIIIIIIIIIIIIIIIIIIIIIIIIIIIIIIIIIIIIIIIIIIIIIIIIIIIHIIIIIIIHIIIIIIIIIIIIIIIIIIIIIIIIIIHFIIIIIIIIIIIIIIIIIIIIIIIIIIIIIIIIIIIIIHIIIIIIIIIII
@HS1.2_135 HISEQ:380:H55W7BCXY:1:1101:6929:9330 1:N:0:ATCAGGAA orig_bc=AAAAAAAAAAAA new_bc=AAAAAAAAAAAA bc_diffs=0
TACGGAGGATGCAAGCGTTATCCGGATTTATTGGGTTTAAAGGGTGCGTAGGCGGTTTGCTAAGCGGGAGGTGAAATGCCGGCGCTCAACGTCGGAAGTGCCTCCCGAACTGGTGGACTGGAATGACTCTGCCGTGGGAGGAATGTGTAGTGTAGCGGTGAAATGCTTAGAGATTACACAGAACACCGATTGCGAAGGCATCTCACGAAGGGTTGATTGACGCTGAGGCACGAAAGCGTGGGGATCAAACAGG
+
IIIIHHIIHIIIIIIIIIIHIHIIICGHIIIIIHIEEHIIIHIIIIIIIIIIIIIIIIIIIIIIIIIIIIIIIIIIIIIIIIIIIIIIIIIIIIIIIIIIIIIIIIHIIIIIIIIIIIIIIIIIIIIIIIIIIIIIIHIHIIIIIIIIIIIIIIIHIIIIIIIIIIGIIIIIIIIIIHIIIIIIIIIIIIIIIGIIIIIIHIIIIIIIIIIIIIIIIIHIIIIGIIIIIIIIIIIGIIIIIIIIHIIIIIIII
@HS1.2_136 HISEQ:380:H55W7BCXY:1:1101:8323:9350 1:N:0:AGCAGGAA orig_bc=AAAAAAAAAAAA new_bc=AAAAAAAAAAAA bc_diffs=0
TACGTAGGTGGCAAGCGTTATCCGGAATTATTGGGCGTAAAGAGGGAGCAGGCGGCAAGATAAGTTTGAAGTGAAAGCGTGGAGCTCAACTCCATACAGCTTCGAAAACTGTCTAGCTAGAGTACGAGAGAAGTGAACGGAACTCCATGTGTAGCGGTGAAATGCGTAGATATATGGAAGAACACCAGTGGCGAAGGCGGTTCACTAGCTCGAAACTGACGCTCAGTCCCGAAAGCGTGGGTAGCAAATAGG
+
III1FHIIIIIIIIIIIIIGIIIIIHIIIIIHHHIIIHHHIHGHIHHIIIIIIIHIIIIIIIIIIIIIIIIIIIIIIIIIIIIIIIIIIIHHHIIIIIIIIIHIIIIHIIIIIIIIIHIIIIIIIIIIIIIIIIIIIIIIIIIIIIIIIIIIIIIIIIIIIIIIIIIIHHHIIIIHFIIIHIHHIIIIIIIIIIIIIIIIIIIIIIIIIHIIIHHIIIIIIIHIIIIIIIIIIIIIIIIIIIIIIIIIIIII
@HS1.2_137 HISEQ:380:H55W7BCXY:1:1101:10103:9318 1:N:0:AGCAGGAA orig_bc=AAAAAAAAAAAA new_bc=AAAAAAAAAAAA bc_diffs=0
TACGGAGGGTGCGAGCGTTAATCGGAATAACTGGGCGTAAAGAGCTCGTAGGCGGTTTGTCAAGTCAGATGTGAAAGCCCCGGGCTTAACCTGGGAACCGCATTTGAAACTGACAGACTAGAGTACTGTAGAGGGAGGTAGAATTCCAGGTGTAGCGGTGAAATGCGTAGATATCTGGAGGAATACCGGTGGCGAAGGCGGCCTCCTGGACAGAGACTGACGCTGAGGAGCGAAAGCGTGGGGAGCAAACAGG
+
IIIIIHIIIHHIIIIIIHIIGIIIIHIIIIIHIIIIIIIIIIIIIIIIIIHHIIIHHHIHHIIIIIIIIIIIIIHIHHIIIIIIIIIIIIIIIIIIIHIIIIIIIIIIIIIHIIIIIIIIIIIIIIIIHIIIIIIIIIIIIIHIIIIHIIIIIIIHIIIIIIIIIHIIIIIIIIIIIIIIIIIHIHIIIIIIIIIIIIIIIIIIIIIIHIIIIIIIIIIIIIIIIIIIIIIIIIIIIIIIIHIIIIIIIIIII
@HS1.2_138 HISEQ:380:H55W7BCXY:1:1101:13830:9362 1:N:0:AGCAGGAA orig_bc=AAAAAAAAAAAA new_bc=AAAAAAAAAAAA bc_diffs=0
TACAGAGGTCCCGAGCGTTGTTCGGATTTACTGGGCGTAAAGGGCGCGTAGGCGGCGGGGCGTGTCAAGTGTGAAATCTCCGGGCTCAACCCGGAAAGTGCGCTTGAAACTACCTCGCTGGAGTACGGGAGAGGGAATCGGAATATAGGGTGTAGCGGTGAAATGCGTTGATATCCTATAGAACACCGGAGGCGAAGGCGGATTCCTTGAACGATACTGACGCTGAGGCGCGAAAGTCGGGGGAGCAAACAGG
+
IIIIIFECHHIIIHIIIFHIIHIIIIIIIHIHIIIIHECHH<FHIIGHD?EHHHIIIIH=/DDFHEHFHHIIIIBD<DHHHIHHHIHHIHIIIIIGEIHHIIIHEEGHHHIHHIHIIGIIIIHCFHHDHHIEGHEHEFHHHHCE@HEEHHIIIHHGCHHIHE@EHHIHHHCHCAHCFCHHH?GHHHHHHHHHIH@DHHEH@EEH?@HF<<<GC?HG@ECCDGEEIIDHCHIHHHHC/IIIHEHEHFHHCEHHE
@HS1.2_139 HISEQ:380:H55W7BCXY:1:1101:15209:9461 1:N:0:AGCAGGAA orig_bc=AAAAAAAAAAAA new_bc=AAAAAAAAAAAA bc_diffs=0
TACGTAGGTGGCGAGCGTTATCCGGATTTACTGGGTGTAAAGGGTGTGTAGGCGGGATAGCAAGTCAGATGTGAAATCTATGGGCTCAACTCATAGTCTGCATTTGAAACTGTGGTTCTTGAGGGTCGGAGAGGTAACTGGAATTCCTGGTGTAGCGGTGAAATGCGTAGATATCAGGAGGAACACCGGTGGCGAAGGCGGGTTACTGGACGACACCTGACGCTGAGACACGAAAGCGTGGGGAGCAAACAGG
+
IIIIIIIIIIIIIIIIIIIIIIIIIIIIIIIIIIIGHHIIIIIIHIIIIIIIIIIIIIIIIIIIIIIIHIIIIIHIIIIIIIIIIIIIIIIIIIIIIIIIIIIIIIIIIIIIIIIIIIIIIIIIIIIIIIIIIIIIIIIIIIIIIHIIIIIIIIIIIIIIIIIIIIIIIIIIIIIIIIIIIIIIIIIIIIIIIIIIIIIIIIIIIIIIIIIIIIIIIIIIIIIIIIIIIIIIIIIIIIIIIIIIIIIIIIIII
@HS1.2_140 HISEQ:380:H55W7BCXY:1:1101:19295:9259 1:N:0:AGCAGGAA orig_bc=AAAAAAAAAAAA new_bc=AAAAAAAAAAAA bc_diffs=0
TACAGAGGTCCCTAGCGTTGTTCGGATTTACTGGGCGTAAAGGGCGCGTAGGCGGCCGAGCAAGTCAAGTGTGAAATCTCCGGGCTCAACCCGGAACGTGCGCTTGAGACTGCCTGGCTGGAGGCCGGGAGAGGGAATCGGAATATAGGGTGTAGCGGTGAAATGCGTTGATATCCTATAGAACACCGGAGGCGAAGGCGGATTCCTTGGACGGCACTGACGCTGAGGCGCGAAAGTCGGGGGAGCAAACAGG
+
IIIIIIIIIIIIIIIIIIIIIIIIIIIIIIIIIIIIIHIIIIIIIIIIIIIIIIIIIIIIIIIIIIIIIIIIIIIIDHIIIIIIIIIIIIIIIIIIIIIIIIIIIIIIIIIIIIIIIIIIIIIIIIHIIIIIIHHIIIIIIIIIIIIIIIIHHIIIIIIHIIIIIIIIIIIIIIIIIIIIIIIIIIIIIIIIIIIIIIIHIIIIIIIIIIIIIIIIIIIIIIIIIIIIIIIIIIIIIIIIIIIIIIIIIIIII
@HS1.2_141 HISEQ:380:H55W7BCXY:1:1101:2507:9589 1:N:0:AGCAGGAA orig_bc=AAAAAAAAAAAA new_bc=AAAAAAAAAAAA bc_diffs=0
TACAGAGGTCCCGAGCGTTGTTCGGATTTACTGGGCGTAAAGGGCGCGTAGGCGGCGGAACGTGTCGGATGTGAAATCTCCGGGCTCAACCCGGAAAGTGCGTCCGAAACTGTTGCGCTGGAGTCCGGGAGAGGTGGCCGGAATGCAGGGTGTAGCGGTGAAATGCGTTGATATCCTGCAGAACACCGGAGGCGAAGGCGGGCCACTGGAACGGTACTGACGCTGAGGCGCGAAAGTCGGGGGAGCAAACAGG
+
IIIIIIIIIIIIIIIIIHHIIIIIIFHIIIIIIIIIIHHIIIIIIIIIIIIIIIIIIIIIIIHIIIIIIIIIIIHHDHIIIIIIIIIIIIIIIIIIIIIIIIIIIIIIIIIIIIIIIIIIIIIIIIIIIIIIIIHIIIIIIIIIIIIIIIIHIIIIIIIIIIIIIIIIIIIIIIIIHIIIIIIHHHIHHHIIIIIIIIIIIIIIIIIIIIIIIIIIIIIIIIIIIIIIHIIIIIHE<IIIIIIIIIIIIIIII
@HS1.2_142 HISEQ:380:H55W7BCXY:1:1101:2503:9687 1:N:0:AGCAGGAA orig_bc=AAAAAAAAAAAA new_bc=AAAAAAAAAAAA bc_diffs=0
TACGGAGGATGCGAGCGTTATCCGGATTTATTGGGTTTAAAGGGTGCGTAGGTGGTTTGTTAAGTTTGTGGTGAAAGCGTGCGGCTCAACCGTACCAAGCCATGAAAACTGGCGAACTTGAGTGCAAACGAGGTAGGCGGAATGTGATGTGTAGCGGTGAAATGCTTAGATATGTCACAGAACCCCGATTGCGAAGGCAGCTTACCAGCATGCAACTGACACTGAGGCACGAAAGCGTGGGTATCAAACAGG
+
IHIIIIIHGHIIIIIIIIIIIEHII=EHHIIIGHIGHIIIIHHIHHHCEDHHHIIHHHHHIIHHIIIIIIIHHGHHDHHHHIIIIIHHHHIIHIIHIIIIHIIIHIIIIIIIIHIIHIIHIIIIIIIIIIHIIHIIIHHHIHIIHIHIIIIIIHHIIIHIIIIIHIHHIIIIIHHHHHHIGIIIIHHHHHHHHHHHHHIIIIIIIIIIIIHIHIHIIIIIIIIIIIIIIFHIHIIIIIIIHIIHIIIIIIHH
@HS1.2_143 HISEQ:380:H55W7BCXY:1:1101:3404:9570 1:N:0:AGCAGGAA orig_bc=AAAAAAAAAAAA new_bc=AAAAAAAAAAAA bc_diffs=0
TACGTAGGGGGCGAGCGTTGTCCGGAATGATTGGGCGTAAAGGGCGCGTAGGCGGCCCGGTAAGTCTGGAGTGAAAGTCCTGCTTTTAAGGTGGGAATTGCTTTGGATACTGTCGGGCTTGAGTGCAGGAGAGGTAAGTGGAATTCCCAGTGTAGCGGTGAAATGCGTAGAGATTGGGAGGAACACCAGTGGCGAAGGCGACTTACTGGACTGTAACTGACGCTGAGGCGCGAAAGTGTGGGGAGCAAACAGG
+
IIIIIIIIIIIIIIIIIIIIIIIIIHHIHIEHHIIIIHHIIIIIIIHIHIIIHIIIHIIIIIIIIIIIIIIIIIIIIIGIIIHHHHIIIIIIIIIIIIIIIIIIIIIIIIIIIIIIIIIIIIIIIIIIIIIIIIIIIHIIIIIIIIIIIIIIIIIIIIIIIIH@IIIIIIIIIIIIIHIIIIIIIHHHIIIIIIIIIIIIIIIIIIIIIIIIIIIIIIIIIIIIIIIIIIIIIIIIHIIIIIIIIIIIIIIII
@HS1.2_144 HISEQ:380:H55W7BCXY:1:1101:13650:9552 1:N:0:AGCAGGAA orig_bc=AAAAAAAAAAAA new_bc=AAAAAAAAAAAA bc_diffs=0
TACGGAGGATGCGAGCGTTATCCGGATTCATTGGGTTTAAAGGGTGCGCAGGCGGACGATTAAGTCAGCGGTGAAAAGTATGCGCTCAACGCATATCGTGCCGTTGAAACTGGTTGACTAGGATACGTATGCTGTGGGAGGAATGTGTAGTGTAGCGGTGAAATGCATAGATATTACACAGAACACCGATTGCGAAGGCATCTCACAAATACGTCATTGACGCTGAGGCACGAAAGTGCGGGGATCAAACAGG
+
IIIIIIIIHIIIIHIIIIIIIHIIIHIIHIIIHHIHHGHIIHIIIIIIIIIIIIIIIIIIIIIIIIIIIIIIIIIIIHIIIIIIIIIIIIIIIIIIIIIIIIIIIIIIIIIIIIIIIIIIIIIIIIIIIIIIIIIIIIIIIIIIIIIIIIIIIIIIIIIIIIIIIIIIIIIIIIHIIHIIIIIIIIIIIIIIIIIIIIIIIIIIIIGIIIHIIIHIIIIIIIIIIIIIIIIIIIIIIIIIIIIIIIIIIIIII
@HS1.2_145 HISEQ:380:H55W7BCXY:1:1101:1308:9851 1:N:0:AGCAGGAA orig_bc=AAAAAAAAAAAA new_bc=AAAAAAAAAAAA bc_diffs=0
TACGGAGGATGCGAGCGTTATCCGGATTTATTGGGTTTAAAGGGTGCGTAGGCGGAGCTTTAAGCGTGAGGTGAAATGCCACAGCTCAACTGTGGAACTGCCTCGCGAACTGGAGTTCTGGAATGCCCCTGCCGTGGGAGGAATGTGTGGTGTAGCGGTGAAATGCATAGAGATCACACAGAACACCGATTGCGAAGGCATCTCACGAAGGGGTGATTGACGCTGAGGCACGAAAGCGTGGGGATCAAACAGG
+
IIIIIIIIFHIIIIIIIIIIHIIIIHHIIIIIHIIHHHIIHIIIIIIIIIIHIIIIIIIIIIIIIIHHHIIIIIIIGIIIIIIIIIIIIIIIIIIIIIIIIIIIIIIIIIIIIIIIIIIIIIIIIIIIIIIIIIIIIIIIIIIIIIIIIIIIIIIIIIIIIIIIHIIIIIIIIIIIHIIIIIIIIIIIIIIIIIIIIIIIIIIIIIIIIIIIIIIIIIIIIIIIIIIIIIHIIIIIIIIIIIIHHIIIIIIII
@HS1.2_146 HISEQ:380:H55W7BCXY:1:1101:3396:9964 1:N:0:AGCAGGAA orig_bc=AAAAAAAAAAAA new_bc=AAAAAAAAAAAA bc_diffs=0
TACGTATGGAGCAAGCGTTATCCGGATTTACTGGGTGTAAAGGGAGCGTAGACGGTGTGCCAAGTCTGATGTGAAAGGTGAGGGCTCAACCCTTAAACTGCATTGGAAACTGGTGTACTTGAGTGTCGGAGAGGTAAGTGGAATTCCTAGTGTAGCGGTGAAATGCGTAGATATTAGGAGGAACACCAGCGGCGAAGGCGGCTTACTGGACGATAACTGACGTTGAGGCTCGAAAGCGTGGGGAGCAAACAGG
+
C@CHCFFEEHI1CGFIHHIIIHCCCH0DGHEH<CHGHCGFHCGHIHHIIHHIHEHHHHIHIIIIEGHCHEHGECHIEHGHIHIHGEHHIIIIIHIHHIHFHHHHIHIHHHFCHHFHGCCIIIIIHHIIHHGGHHHFIIIIHIHEHIHEFHGIIIIIIIHIHIIIHIIHIIIIIIIHHHIHHGFHFH#DIHHDIIIIIHGGIIIIIIHHHHHEHHEHIHHCHEIHHHGIIIIHHIIGH?HIIHGEGIIIIHHGE
@HS1.2_147 HISEQ:380:H55W7BCXY:1:1101:4328:9967 1:N:0:AGCAGGAA orig_bc=AAAAAAAAAAAA new_bc=AAAAAAAAAAAA bc_diffs=0
TACGTAGGTGGCAAGCGTTGTCCGGATTTACTGGGTGTAAAGGGCGCGTAGGCGGGCTTTCAAGTCAGATGTGAAATACCGAGGCTTAACCTCGGGGCTGCATTTGAAACTGTTAGTCTTGAGTATCGGAGAGGAAAGCGGAATTCCTAGTGTAGCGGTGAAATGCGTAGATATTAGGAGGAACACCAGTGGCGAAGGCGGCTTTCTGGACGACAACTGACGCTGAGGCGCGAAAGTGTGGGGAGCAAACAGG
+
IIIIHHHIIIIIIIHIIIIIIIIIIIIIIIIHHIIGHIIIIIIIIIIIIIIIIIIIIIIIIIIIIIIIIIIIIIIIHHIIIIIIHIIIIIIIIIIIIIIIIIIIIIIIIIIIIIIIIIIIIIIIIIIIIIIIIIIIIIIIIIIIIIIIIIIIIIIIIIIIIIIIIHIIIIIIIHIIIHIIIIIIIIIIIIIIIIIIIIIIIIIIIIIIIIIIIIIIIIIIIIIIIIIIIIIIIIIIIIIIIIIIIIIIIIIII
@HS1.2_148 HISEQ:380:H55W7BCXY:1:1101:10555:9859 1:N:0:AGCAGGAA orig_bc=AAAAAAAAAAAA new_bc=AAAAAAAAAAAA bc_diffs=0
TACGTAGGTGACAAGCGTTATCCGGATTTACTGGGTGTAAAGGGCGTGTAGGCGGCTTTGCAAGTCAGATGTGAAATTCCCGAGCTCAACTTGGGCGCTGCATCTGAAACTGCAGAACTTGAGTGCTGGAGGGGAAAGCGGAATTCCTAGTGTAGCGGTAAAATGCGCAGATATTAGGAGGAACACCGGTGGCGAAGGCGGCTTTCTGGACAGTAACTGACGCTGAGGCGCGAAAGCGTGGGGAGCAAACAGG
+
IHIIHIHGCHDHHHHIIIIGHHIIIIGIIIGHHII1DHHHHHHIIHEHHIIIIIH/FHEIGIIIIIIHIHIIIIHHDCIHEHFHIIIIHHCH1IHDIHIIIIHHIIIIIIIIIHHHFHHIHIHHHIFGIHGEIHIHHHHIIHIIIIIIHIIIIIHFHIIHIIIIHIIFIIIIHFHHHGIIIIIIIIHCIIIIIIIIIIIIIIIGHIIIIIHHHHIIIIIIIIIIIIIHDIIIIIIIIIIIIIIIIIIIIIIII
@HS1.2_149 HISEQ:380:H55W7BCXY:1:1101:15150:9941 1:N:0:AGCAGGAA orig_bc=AAAAAAAAAAAA new_bc=AAAAAAAAAAAA bc_diffs=0
TACGGAAGGTCCGGGCGTTATCCGGATTTATTGGGTTTAAAGGGAGCGCAGGCCGATGGTTAAGCGTGACGTGAAATGTAGCCGCTCAACGGCTGAACTGCGTCGCGAACTGGCTGTCTTGAGTGAGTTCGATGTGGGCGGAATTCGTGGTGTAGCGGTGAAATGCTTAGATATCACGAAGAACTCCGATTGCGAAGGCAGCCCACAAGGCCTTTACTGACGCTAAAGCTCGAAGGTGCGGGTATCGAACAGG
+
IIIIIIIIIHIIIGIHIIIIIIIIIHHGIHFIHHIEGHHIIIIIIIIIIIIIIIIHIIIIIIIIIIIIHHHHHHHHDIIHIIIIIIIIIIIIIIIIIIIIIIIIIIIIIIIIIIIIIHIIIIIIIIIIIIIIIIIIIIIIHIIIIIIIIIIIIIIIIIIIIHIIIIIIIIIIIIIIIIIHIIIIIIIIIIIIIIIIIIHGIIIIIIIIIIHIHHHIIIIHIIIIIIIHIHIIIIIIIIIIIIIIIIIIIIIII
@HS1.2_150 HISEQ:380:H55W7BCXY:1:1101:20611:9881 1:N:0:AGCAGGAA orig_bc=AAAAAAAAAAAA new_bc=AAAAAAAAAAAA bc_diffs=0
TACGAAGGGTGCAAGCGTTACTCGGAATTACTGGGCGTAAAGCGTGCGTAGGTGGTTTGTTAAGTCTGATGTGAAAGCCCTGGGCTCAACCTGGGAATTGCATTGGATACTGGCAGGCTAGAGTGCGGTAGAGGATGGCGGAATTCCCGGTGTAGCAGTGAAATGCGTAGAGATCGGGAGGAACATCTGTGGCGAAGGCGGCCATCTGGACCAGCACTGACACTGAGGCACGAAAGCGTGGGGAGCAAACAGG
+
HHHHIHCCGHIGHHIIHHEHICHHHIGHHIIGHIIIDFHHIIIIHHHI<0<E<HHIHHHHIHIIHHIIHIIHIHIHHHHHHIFEHHGHIIIHIHIHIIHHHHCIIHHIIIIIIIGIIIIIIIIIHHIIIIIIHIHIIIIIIIHHIDGIHIIIIIIIIIIHHIHIIIIIHIIIIIIIIHIIHIIIIIIIIIIIIIIIIIIIHIIHIIIIIIIIIIIIIIIIHHIIIIIIIIIIIIIIIIIIIIHIIIIIHIIII
@HS1.2_151 HISEQ:380:H55W7BCXY:1:1101:2987:10181 1:N:0:AGCAGGAA orig_bc=AAAAAAAAAAAA new_bc=AAAAAAAAAAAA bc_diffs=0
TACGGAGGATGCGAGCGTTATCCGGATTTATTGGGTTTAAAGGGTGCGTAGGCGGGTTCTTAAGCGTGAGGTGAAATGCCACGGCTCAACCGTGGAACTGCCTCGCGAACTGGGAGTCTGGAATGCTCCTGCCGTGGGAGGAATGTGTGGTGTAGCGGTGAAATGCATAGAGATCACACAGAACACCGATTGCGAAGGCATCTCACGAAGGGGTGATTGACGCTGAGGCACGAAAGCGTGGGGATCAAACAGG
+
IIIIIIIIIIIIIIIIIIIIHIIIIGHHHIIHGHIDEHHIIIIIIIIIHIIIIIIIIIIIIIIIIIGIIIIIIIIIIIIIIIIIIIIIIIIIIIIIIIIIIIIIIIIIIIIIIIIIIIIIIIIIIIIIIIIIIIIHIIIIIIIIIIIIIIIIIIIIIIHIIIIIIIIIIIIIIIIIIIIIIIIIIIIIIIIIIIIIIIIIIIIIIIIIIIIGIIIIIIIIIIIIIIIIIIIIIIIIIIIIIIIIHIIIIIIII
@HS1.2_152 HISEQ:380:H55W7BCXY:1:1101:10226:10145 1:N:0:AGCAGGAA orig_bc=AAAAAAAAAAAA new_bc=AAAAAAAAAAAA bc_diffs=0
TACAGAGGTCCCTAGCGTTGTTCGGATTTACTGGGCGTAAAGGGCGCGTAGGCGGCAGGGCGTGTCAAGTGTGAAATCTCCGGGCTCAACCCGGAAAGTGCGCTTGAAACTACCTTGCTTGGAGTACGGAAGAGGGAATCGGAATACAGGGTGTAGCGGTGAAATGCGTTGATATCCTGTAGAACACCGGAGGCGAAGGCGGATTCCTGGTACGTTACTGACGCTGAGGCGCGAAAGTCGGGGGAGCAAACAGG
+
IIIIIIIIIIIIIIIIIGHHIIIIIGHIIIHIIIIIIHHIIHIIHIIIIIIIIIIIIIHHIIIIIHHIHHIIIIIHFHIIIIIIIIIIIHIIIIIIIIIIHIHIIIIIIIIIHIIIIIIIIIIIIHIIIIIIIHIIHHIIIIIIIIIIIGIIIIIIIIIIIIIIIIIIIIIIIIIIIHIIHIIHIIIIIIIIIIIIIIIIIIIIIIIIHIIIIHIIIIIIIIIIIIIIIIIIIIHIHHIIIIIIIIIIIIIIIH
@HS1.2_153 HISEQ:380:H55W7BCXY:1:1101:17529:10097 1:N:0:AGCAGGAA orig_bc=AAAAAAAAAAAA new_bc=AAAAAAAAAAAA bc_diffs=0
TACGGAGGATGCGAGCGTTATCCGGATTTATTGGGTTTAAAGGGTGCGTAGGTGGTTTGTTAAGTTTGTGGTGAAAGCGTGCGGCTCAACCGTACCAAGCCATGAAAACTGGCGAACTTGAGTGCAAACGAGGTAGGCGGAATGTGATGTGTAGCGGTGAAATGCTTAGATATGTCACAGAACCCCGATTGCGAAGGCAGCTTACCAGCATGCAACTGACACTGAGGCACGAAAGCGTGGGTATCAAACAGG
+
IHIIIHIIDFGHCC???FHFHIIIHE<CGE<FHII<<GECHIIIGEHHCHE0DHHHHHHIHIHIEEHIHIIHHHHHCIIIIHHIIIIHHICHIIIHEEHIIIHHHEHIIEHIIIIIIIHIGHHHIIHHCIIIIIIHIIIIHGIIGIHHIHHHGIIIHFIIIHEIIIIIIIHHHHIHHIIHHEDHGIIIIHHIHIHIIIIHIHHHIIIIIIIIHHHIIIIIIIHHIIIIIIIIHHEHG?GIHIIIIIIHIIII
@HS1.2_154 HISEQ:380:H55W7BCXY:1:1101:4609:10358 1:N:0:AGCAGGAA orig_bc=AAAAAAAAAAAA new_bc=AAAAAAAAAAAA bc_diffs=0
TACGTAGGGAGCGAGCGTTATCCGGATTTATTGGGTGTAAAGGGTGCGTAGGCGGCTTGATAAGTATGTGATCTAAGCCCGAAGCTCAACTTCGGTTCGTCACATAAACTGTCTTGCTTGAGCATGGTAGAGGCAAGTGGAATTTCTAGTGTAGCGGTTAAATGCGTAGATATTAGAAGGAACACCAGTGGCGAAGGCGACTTGCTGGGCCATTGCTGACGCTGAGGCACGAAAGCGTGGGGAGCAAATAGG
+
IIIIHIIIIIIIIIGIIIIIIIIIIGHIIIIHGHIDGHHIIIIIIIIIIIIHIIIIIHIIIIIIIIIHIIIIIIIIIIIIIIIIIIIIIIIHIIIIIIIIHHHIIIIIIIIIIIIIIIIIIIIIIIIIIIIIIHIIIIIIIIIIIIIIIIIIIIIIIHEIIIIIIIIIIIIIIHHHHIIIIIIIIIIIIIIIIIIIIIIIIIIIIIIIIIIIIIIIIIIIIIIHIIIIIIIIIIIIIIIIIIIIIIIIIIII
@HS1.2_155 HISEQ:380:H55W7BCXY:1:1101:7168:10310 1:N:0:AGCAGGAA orig_bc=AAAAAAAAAAAA new_bc=AAAAAAAAAAAA bc_diffs=0
TACGGAGGATGCGAGCGTTATCCGGATTTATTGGGTTTAAAGGGTGCGCAGGCGGGCGATTAAGTCAGCGGTGAAAGGCTCGGGCTCAACCGGAGCAGTGCCGTTGATACTGGTTGCCTTGAATGCGGTCAAGGCCGGCGGAATGTGGCGTGTAGCGGTGAAATGCATAGATATGCCACAGAACACCGATAGCGAAGGCAGCTGGCCGGGCCTGCATTGACGCTGAGGCACGAAAGCGTGGGGATCGAACAGG
+
IIIHIIIIFHIIIIIIIIIHIIHIIHHIIHIHHIH<CGHIHIIIIIIIGHHIHIHIIHHHIHIIHIHIHIIIHHHIIGHIIIIIIIIIIIIIIIIIIIIIHIIIIIHIIIIIIIIIIIIIIIIIIIIIIIHIIIHIIIIIIIIIIGIIIIIIIIIIIIIIIIIIIIIIIIIIIIIIHDHIIIIIIIIIHIIIHIIIIIIIIHIIIHIIIIIIIIIIIIIIIIIIIIIIHHHIIIIGIIIIIIIHHIIIIIIII
@HS1.2_156 HISEQ:380:H55W7BCXY:1:1101:12605:10465 1:N:0:AGCAGGAA orig_bc=AAAAAAAAAAAA new_bc=AAAAAAAAAAAA bc_diffs=0
TACGGAGGATGCAAGCGTTATCCGGATTTATTGGGTTTAAAGGGTGCGTAGGCGGATGCCTAAGCGTGAGGTGAAATCCCCGGGCTCAACCTGGGAACTGCCTCGCGAACTGGGTATCTGGAATGTCCGTGCCGTGGGAGGAATGTGTGGTGTAGCGGTGAAATGCATAGAGATCACACAGAACACCGATTGCGAAGGCATCTCACGAACGGATGATTGACGCTGAGGCACGAAAGCGTGGGGATCAAACAGG
+
IIIIIIIIIIIIHIIIIIIIIIIIIHIIHIIIIIIHHHIIIIIIIIIIIIIIHIIIIIIIIIIIIIIIIIIIIIIIHHIIIIIIIIIIIIIIIIIIIIIIIIIIIIIIIIIIIIIHIIIIIIIIIIIIIIIIIIIIIIIIIIIIIIIIIIIIIIIIIIIIIIIIIIIIIIIIIIIIIIIIIIHIIIIIIIIIIIIIIIIIIIIIIIIIIIIIIIIIIIIIIIIIIIIIIIIIIIIIIIIIIIIIHIIIIIIII
@HS1.2_157 HISEQ:380:H55W7BCXY:1:1101:15386:10500 1:N:0:AGCAGGAA orig_bc=AAAAAAAAAAAA new_bc=AAAAAAAAAAAA bc_diffs=0
TACGGAGGATGCAAGCGTTATCCGGATTTATTGGGTTTAAAGGGTGCGTAGGCGGATGCTTAAGCGTGAGGTGAAATGCCCGGGCTCAACCTGGGAACTGCCTCGCGAACTGGGTATCTGGAATGTCCGTGCCGTGGGAGGAATGTGTGGTGTAGCGGTGAAATGCATAGAGATCACACAGAACACCGATTGCGAAGGCATCTCACGAACGGATGATTGACGCTGAGGCACGAAAGCGTGGGGATCAAACAGG
+
IIIIIIIIIIIIIIIIIIIIIIIIIHHHIIIIGHICEHIIHIIIIIIIHHHIIIIIHIIIIIIIIIHIIIIIIIIIIIIIIIIIIIHIIIIIIIIIIIIIIIIIIIIIIIIIIIIIHIIIIIIIIIIIIIIIIIIIIIIIIIIIIHIIIIIIIIIIIIIIIIIIIIIIIIIIIIIIIIIIIIIIIIIIIIIIIIIIIIIIIIIIIIIIIIIIIIIIIIIIIIIIIIIIIIIIIIIIIIIIIIIIHHIIIIIII
@HS1.2_158 HISEQ:380:H55W7BCXY:1:1101:16759:11598 1:N:0:AGCAGGAA orig_bc=AAAAAAAAAAAA new_bc=AAAAAAAAAAAA bc_diffs=0
TACGGAGGATGCAAGCGTTATCCGGATTTATTGGGTTTAAAGGGTGCGCAGGCGGCTTGTTAAGCGGGAGGTGAAATGCCGGCGCTCAACGTCGGAAGTGCCTCCCGAACTGGTGAGCTTGAATGACTCTGCCGTGGGAGGAATGTGTAGTGTAGCGGTGAAATGCTTAGAGATTACACAGAACACCGATTGCGAAGGCATCTCACGAAGGGTTGATTGACGCTGAGGCACGAAAGCGTGGGGATCAAACAGG
+
IIIIIIIIGIIIIIIIIIIIIIIIIEGHIIIIHIIDGHIIIIIIIIIIIIIIIIIIIIIIIIIIIIIIIIIIIIIHHIIIIIIIIIIIIIIIIIIIIIIIIIIIIIIIIIIIIIIIIIIIIIIIIIIIIIIIIIHIIIIIIIIIIIIIIIIIIIIIIIIIIIIIIIHIIIIIIIIIIHIIIIIIIIIIIIIIIIIIIIIIEIIIIIIIIIIIHIIIIIIIIIIIIIIIIIIIIIIIIIIIIIIIIIIIIIIII
@HS1.2_159 HISEQ:380:H55W7BCXY:1:1101:18930:11739 1:N:0:AGCAGGAA orig_bc=AAAAAAAAAAAA new_bc=AAAAAAAAAAAA bc_diffs=0
TACGGAAGGTCCTGGCGTTATCCGGATTTATTGGGTTTAAAGGGAGCGCAGGCCGGAGGTCAAGCGTGACGTGAAATGTAGCCGCTCAACGGCTGAGTTGCGTCGCGAACTGGCTTTCTTGAGTGAGTACGACGTCAGCGGAATTCGTGGTGTAGCGGTGAAATGCTTAGATATCACGAAGAACCCCGATTGCGAAGGCAGCTGACGAGTCCTTTACTGACGCTAAAGCTCGAAGGTGCGGGTATCGAACAGG
+
IIIIIIHHIIIII@HIHHIHIIIIIHHHIIIIHIIEHHHIIIIIIIIIIIHHHIIIHHIIIIIIIIIIHIIIIIIIIHHHIIIIIIIIIHIIIIIIIIHIIIIIIHIIIIIHHIHHHHHIIIIIIIIIIIIIIHIIIIIIIIIIIIIIIIIIHIIIIIIIIIIIIIIIIIIIIIIHIHIIIIIIIIIIIIIIIIIIIIIIIIIIIIIIIIIIIIIIIIIIIIIIIIIIHIIIIIHECHGIIIHHIIIIIIIII
@HS1.2_160 HISEQ:380:H55W7BCXY:1:1101:19716:11745 1:N:0:AGCAGGAA orig_bc=AAAAAAAAAAAA new_bc=AAAAAAAAAAAA bc_diffs=0
TACGGAGGATGCAAGCGTTATCCGGATTTATTGGGTTTAAAGGGTGCGCAGGCGGCTTGTTAAGCGGGAGGTGAAATGCCGGCGCTCAACGTCGGAAGTGCCTCCCGAACTGGTGAGCTTGAATGACTCTGCCGTGGGAGGAATGTGTAGTGTAGCGGTGAAATGCTTAGAGATTACACAGAACACCGATTGCGAAGGCATCTCACGAAGGGTTGATTGACGCTGAGGCACGAAAGCGTGGGGATCAAACAGG
+
IIIIIIIIIIIIIIIIIIIIIIIIIHGHIIIIHIIGEHHIIIIIIIIIIIIIIHHHIII#IIIIIIIIIIIIIIIIGIIIIIIIIIIIIIIHIIIIIIIIIIIIIIIIIIIIIIIIIIIIIIIIIIIIIIIIIIIHIIHHIIIIIIIIIIIIIIIIIIIIIIIIIIIHIIIIIIIIHHIIIIIIIIHIHIIIIIIIIIIIGIIIIIIIIIIIIIIIIIIIIIIIIIIIIIIIIIIIIIIIIIIIIIIIIIIII
@HS1.2_161 HISEQ:380:H55W7BCXY:1:1101:10368:11800 1:N:0:AGCAGGAA orig_bc=AAAAAAAAAAAA new_bc=AAAAAAAAAAAA bc_diffs=0
TACGGAGGATGCGAGCGTTATCCGGATTTATTGGGTTTAAAGGGTGCGTAGGTGGTTTGTTAAGTTTGTGGTGAAAGCGTGCGGCTCAACCGTACCAAGCCATGAAAACTGGCGAACTTGAGTGCAAACGAGGTAGGCGGAATGTGATGTGTAGCGGTGAAATGCTTAGATATGTCACAGAACCCCGATTGCGAAGGCAGCTTACCAGCATGCAACTGACACTGAGGCACGAAAGCGTGGGTATCAAACAGG
+
IIIIIIHIFHIIIIIIIIIIIIIIIHHIIIIGHIIEHIHIIIIIIIIIHHIIIIIIIIIHIIIIHIIIIIIIIIIIHIIIIIIIIIIIIIIIIIIHIIIIIIIIIIIIIIIIIIHIIIIIIIIIIIIIIIIIIIIIIIIIIIIIIIIIIIIIIIIIIIIIIIIIIIIIIIIIIIIIHIIIIIIIIIIIIIIIIIIIIIIIIIIIIIIIIIIIIIIIIIIIIIIIIIIIIIIIIIIIIIIIIIIHIIIIIIII
@HS1.2_162 HISEQ:380:H55W7BCXY:1:1101:10500:11966 1:N:0:AGCAGGAA orig_bc=AAAAAAAAAAAA new_bc=AAAAAAAAAAAA bc_diffs=0
TACGTAGGGTGCGAGCGTTAATCGGAATTACTGGGCGTAAAGGGTGCGCAGGCGGCGTCGCAAGTCAGGCGTGAAATCCCCGGGCTTAACCTGGGAACTGCACTTGAAACTACGATGCTGGAGTATGGCAGAGGGAGGTGGAATTCCACGTGTAGCGGTGAAATGCGTAGAGATGTGGAGGAACACCGATGGCGAAGGCAGCCTCCTGGGCCAATACTGACGCTCATGCACGAAAGCGTGGGGAGCAAACAGG
+
IIIIIICGFHIIIIIIHCGHIIIIIIIIIIIIIIHHHEFHHIHIIIIIIGHHHIIIIIIHIIIHIIIIIIIIIIIIGIIIIIIHIIIIIIIIHHIIIIIIIIIIIIIIIHIIIIHIIIIIIIIIHHIIHIIIIIIIIIIIIIHIIIHIIHHIIIIIIIIIIIHIIIIIIIIIIIIIIHIIIIIIIIIIIIIIIIIIIIIIIIHHIIIIIIIIIIIIIIIIIIIIIIHIIIIIIIIIIIIIIIIIHHIIIIIII
@HS1.2_163 HISEQ:380:H55W7BCXY:1:1101:11090:11877 1:N:0:AGCAGGAA orig_bc=AAAAAAAAAAAA new_bc=AAAAAAAAAAAA bc_diffs=0
TACGGAGGGTACGAGCGTTAATCGGAATGACTGGGCGTAAAGGGCACGTAGGTGGATAGATAAGTCACAAGTGAAATACCCGGGCTTAACCTGGGATTGGCTCGTGAAACTGTTTAACTAGAGTACGGTAGAGGGGAGTAGAATTCCAAGTGTAGCGGTGAAATGCGTAGAGATTTGGAAGAATACCGGAGGCGAAGGCGGCTCTCTGGACCGATACTGACACTGAAGAGCGAAAGCGTGGGGAGCAAACAGG
+
IIIIIIHHHIHIHIIIIIIHIIIIIIIIIIIIHIIIIHCHIIIIIGIIHHHHHIIIIIIIIIIIIIHIIIIIIIIIHHHIIIIIIIIIIIIIIIIIIIIIIIHIIIIIIIIIIIHIIIIIIIIIIHIIIIIIIIIIIIIIIIIIIIIIIIIIIIIIIIIIIIIIIIIIIIIIIIHIHGIIIIIIIIIHIIIIIIIIIIIIIIIIIIIIIIIIIIIIIIIIIHIIIIIIIIIIIIIIIIIIIIIIIIIIIIIII
@HS1.2_164 HISEQ:380:H55W7BCXY:1:1101:15205:11931 1:N:0:AGCAGGAA orig_bc=AAAAAAAAAAAA new_bc=AAAAAAAAAAAA bc_diffs=0
TACGGAGGATGCGAGCGTTATCCGGATTTATTGGGTTTAAAGGGTGCGTAGGCGGGTTCTTAAGCGTGAGGTGAAATGCCACGGCTCAACCGTGGAACTGCCTCGCGAACTGGGAGTCTGGAATGCCCCTGCCGTGGGAGGAATGTGTGGTGTAGCGGTGAAATGCATAGAGATCACACAGAACACCGATTGCGAAGGCATCTCACGAAGGGGTGATTGACGCTGAGGCACGAAAGCGTGGGGATCAAACAGG
+
IHHHHGHIHIIIIHIDCHEEHIHIGGEHIII@FGHEEHIIIHFHHHHHGHHIHHIIDHIIIIIHHIHIHIIHHHIIEHIIIHIIHIIIIIIHIIIIHIIHIHIHIIIIHIIHIHIIIIIIIIIIIIIIIIIIIIIIHIIIIHHIIIIIIHIIIIIIIIIIIIIIIHIIIIIHFHIIIHHIIIHIIHIIIIIIIIIIIHIIIIIIHIIIIIIHIIIIIIIIHIIIIIIIIGIIIIIIIIHIIIIIIIIIHIIII
@HS1.2_165 HISEQ:380:H55W7BCXY:1:1101:15999:11799 1:N:0:AGCAGGAA orig_bc=AAAAAAAAAAAA new_bc=AAAAAAAAAAAA bc_diffs=0
TACGGAAGGTCCGGGCGTTATCCGGATTTATTGGGTTTAAAGGGAGCGTAGGCCGGATATTAAGCGTGTTGTGAAATGTAGATGCTCAACGTCTGCACTGCAGCGCGAACTGGTGTCCTTGAGTGCGCAGGAAGTCGGCGGAATTCGTTGTGTAGCGGTGAAATGCTTAGATATGACGAAGAACTCCGATTGCGAAGGCAGCTGACTGTAGCGTTACTGACGCTGAAGCTCGAAGGTGCGGGTATCGAACAGG
+
EHCHHDHHHEHIDCDDHIHDHHHIDGGEHIC1<EE0<EHC@CHHC@HHHHGH?HHIC@CGHGIIEHHH@FEFH@CHFB<CHHHHIHHHHHHHEHIHHHHHHIIHIEHEHIIHIHIHHHIIHIGDFEHHHGEHHEGIHHG?HFH@HHEIHIIIIIIHHIIHHHHEHHHFIIHFHFHFGDHF<EEC<HFHHCHHHHHF1<FCFIIGIHHEDEIIHHFCEEIHHGC1CHHD@1CEFHDDCHEEEIHHGGHHHEHGC
@HS1.2_166 HISEQ:380:H55W7BCXY:1:1101:1253:12021 1:N:0:AGCAGGAA orig_bc=AAAAAAAAAAAA new_bc=AAAAAAAAAAAA bc_diffs=0
TACAGAGGGTGCAAGCGTTAATCGGAATTACTGGGCGTAAAGCGCGCGTAGGCGGCTTGACAAGTCGAGTGTGAAATCCCCGGGCTTAACCTGGGACCTGCATTCGAAACTGTCTTGCTAGAGTATGGGAGAGGGAAGTGGAATTTCAGGTGTAGCGGTGAAATGCGTAGATATCTGAAGGAACATCAGTGGCGAAAGCGACTTCCTGGACCAATACTGACGCTCAGGTGCGAAAGCGTGGGGAGCAAACAGG
+
IIIIIIIIIIIIIIIIIIIIIHIIIIIIIIIHIIIIIIIIIIIIIIIIIIIIIIIIIIIIIIIIIIIIIIHIIIIIHIIIIIIIIIIIIIIIIIIIIIIIIIIIIIIIIIIIIIIIIIIIIIIIIIIIIIIIIIIIIIIIIIIIIIIIIIIIIIIIIIIIIIHIIIIIIIIIIIIIIHIIIIIIIIIIIIIIIIIIIIIIIIIIIIIIIIIIIIIIIIIIIIIIIIIIIIIIIIIIIIIIIIHIIIIIIIHII
@HS1.2_167 HISEQ:380:H55W7BCXY:1:1101:4773:12151 1:N:0:AGCAGGAA orig_bc=AAAAAAAAAAAA new_bc=AAAAAAAAAAAA bc_diffs=0
TACGGAGGATGCGAGCGTTATCCGGATTTATTGGGTTTAAAGGGTGCGCAGGCGGGCGATTAAGTCAGCGGTGAAAGGCTCGGGCTCAACCGGAGCAGTGCCGTTGATACTGGTTGCCTTGAATGCGGTCAAGGCCGGCGGAATGTGGCGTGTAGCGGTGAAATGCATAGATATGCCACAGAACACCGATAGCGAAGGCAGCTGGCCGGGCCTGCATTGACGCTGAGGCACGAAAGCGTGGGGATCGAACAGG
+
IIIIIIIIIIIIIIIIIIIIIIIIIHIHHIIIHHIHHHHIHIIIIIIIIIIIIIIIIIIIHIIIIIIIIIIIIIIIIIIIIIIIIIIIIIIIIIIIIIIIIIIIIIIIIIIIIIIIIIIIIHIIIIIIIIIIIIIIIIIIIIIIIIIIIIIIIIIIIIIIIIIIIIIIIIIIIHIIIIIIIIIIIIHIIIIIIIIIIIIIIIIIIIHIIIIIIIIIIIIIIIIIIIIIIIIIIIIIIIIIHHIIIIIIIIIII
@HS1.2_168 HISEQ:380:H55W7BCXY:1:1101:11657:12030 1:N:0:AGCAGGAA orig_bc=AAAAAAAAAAAA new_bc=AAAAAAAAAAAA bc_diffs=0
TACGGAGGGTACGAGCGTTAATCGGAATGACTGGGCGTAAAGGGCACGTAGGTGGATAGATAAGTCACAAGTGAAATACCCGGGCTTAACCTGGGATTGGCTCGTGAAACTGTTTAACTAGAGTACGGTAGAGGGGAGTAGAATTCCAAGTGTAGCGGTGAAATGCGTAGAGATTTGGAAGAATACCGGAGGCGAAGGCGGCTCTCTGGACCGATACTGACACTGAAGAGCGAAAGCGTGGGGAGCAAACAGG
+
IIIIIIIIIIGHHIIIIIIIIIIIIIIIIIIIHIIIIHHHHHIIHGHIHIIICHIHIIIIIIIIIIIHIIIHIIIIHHIIIIIIIIIIIIHIIIIIIIIIIIIIIIIIIIIIHIIIIIHIIIIIIIIHHIIHIIIIIIHIHHIIHHIIIIIIIIIIHIIHIIIIIHHHIIIIIIIIIHIIIIIIIIIHFHHIIIIHIIHIIIHIIIIIIIIIIIHIIHIIIIIIIHFIIHIIIIIHIIIIIIIIIIIHIIHII
@HS1.2_169 HISEQ:380:H55W7BCXY:1:1101:13363:12065 1:N:0:AGCAGGAA orig_bc=AAAAAAAAAAAA new_bc=AAAAAAAAAAAA bc_diffs=0
TACGTAGGTGGCGAGCGTTGTTCGGATTTATTGGGCGTAAAGGGTCTGTAGGAGGTTTGTTAAATGTGGGGTGAAATCCGGGGGCTCAACTCCCGAATTGCCCTGTAGACTGACAGACTAGGGTATTGGAGAGGTAAGCGGAATACCAAGTGTAGCGGTGGAATGCGTAGATATTTGGTAGAACACCAAGAGCGAAGGCAGCTTACTGGACATTGACCGACTCTGAGAGACGAAAGCGTGGGGAGCAAACAGG
+
IGIEDHIHIFGHIIIIICEHIHIIIDHFHIHGHHHIIHIIIIIIHGHIFHHIHHHEHIHGHIHHIIIIIIIIIIIEHIIHHHHIIIIIIHIHIIIIIIIIIIIIIIIIIIIIIIIIIIHHHIIHHIHIIIIIIHIIIIIIIIIIIHIIIIHHIIHHHIIHHIIIIFHIIIIIIIEEHHIIHGHIHHIIIIIIGIIHHHIIHHHGIHIHIIIHHHIHIHHFHGIIIIIIHHIHHGIIHDIIIIIIIIIIIIIII
@HS1.2_170 HISEQ:380:H55W7BCXY:1:1101:13580:12248 1:N:0:AGCAGGAA orig_bc=AAAAAAAAAAAA new_bc=AAAAAAAAAAAA bc_diffs=0
TACGGAGGGTACGAGCGTTAATCGGAATGACTGGGCGTAAAGGGCACGTAGGTGGATAGATAAGTCACAAGTGAAATACCCGGGCTTAACCTGGGATTGGCTCGTGAAACTGTTTAACTAGAGTACGGTAGAGGGGAGTAGAATTCCAAGTGTAGCGGTGAAATGCGTAGAGATTTGGAAGAATACCGGAGGCGAAGGCGGCTCTCTGGACCGATACTGACACTGAAGAGCGAAAGCGTGGGGAGCAAACAGG
+
IIIIIGIIIIIIIIIIIIIIIIIIIIIIIIIIIIIIIHIIIIIIIHIIHHHIDHIHHHIHHIIIIIIIIIIIIIIIHHIIIIIIIIIIIIIIIIIIHIIIIHHHIIIIIIIIIIIIHIIIIIIIIHHIIIIIIIIIIIIIIIIIIIIIIIIIIIIIIIIIIIIIIIIIIIIIIIHIHHIIIIIIIIIIIIIIIIIIIIGIIIHIHIIIIIIIIIIIHIIIIIIIIIIIIIIIIIIIIIIIIIIIIIHEGIIII
@HS1.2_171 HISEQ:380:H55W7BCXY:1:1101:13788:12204 1:N:0:AGCAGGAA orig_bc=AAAAAAAAAAAA new_bc=AAAAAAAAAAAA bc_diffs=0
TACGTAGGGGGCGAGCGTTGTCCGGAATGACTGGGCGTAAAGGGTGTGTAGGCGGTTATGCAAGTTAAAAGTGAAATCCCCGGGCTTAACTCGGGTGCTGCTTTTAAGACTGTATGACTGGAGTGCAGTAGAGAAAAGTGGAATTCCTAGTGTAGCGGTGGAATGCGTAGATATTAGGAGGAACACCAGAGGCGAAGGCGACTTTTTGGACTGTAACTGACGCTGAGGCACGAAAGTGTGGGGAGCAAACAGG
+
IIIIHIHHIIIIIIIIIIIIIIIIIIIIIIIIIIIIIHIIIIIIGHHIHIIIIIIHHIIIIIIIIIIIIIIIIIIIHHIIIIIIIIIIIIIIIIIIIIIIIIIIIIIIIIIIIIIIIIIIIIIIIIIIIIIIIIIIIIIIIIIIIIIIIIIIIIIIIIIIIIIIIIIIIIIIIIIIHHIIIIIIIIIIIIIIIIIIIIIIIIIIIIIIIIIIIIIIIIIIIIIIIIIIIIIIIIIIIIIIIIIIIIIIIIIII
@HS1.2_172 HISEQ:380:H55W7BCXY:1:1101:14073:12200 1:N:0:AGCAGGAA orig_bc=AAAAAAAAAAAA new_bc=AAAAAAAAAAAA bc_diffs=0
TACGGGGGGTGCGAGCGTTGTCCGGAATCATTGGGCGTAAAGAGTTCGTAGGCGGACTGTAAAGTCAGGTGTTAAAGGCGCAGGCTTAACTTGTGTATGGCACTTGATACTTGCAGACTAGAATGCGGTAGAGGTAAAGGGAATTCCTGGTGTAGCGGTGAAATGCTTAGATATCAGGAGGAACATCGGTGGCGTAAGCGCTTTACTGGGCCGTAATTGACGCTGAGGAACGAAAGCCGGGGTAGCAAATGGG
+
IIIIIDEFHFHIIIIIIIIIIIIIIIIIIIIIIIIIIIIIIIIIIIIIIIIIIIIIIIIIIIIIIIIIIIIHIIIIHHIIIIIIIIIIIIIIIIIIIIIIIIIIIIIIIIIIIIIIIIIIIIIIIIIIIIIIIIIIIIIIIIIIHIIIIIIIIIIIIIIIIIIIIIIIIIIIIIIIIIIIIIIIIIIIIIIIIIIIIIIIIIIIIIIIIIIIIIIIIIIIIIIIIIIIIIIIIIIIIIIIIIIIIIIIIIIII
@HS1.2_173 HISEQ:380:H55W7BCXY:1:1101:14918:12118 1:N:0:AGCAGGAA orig_bc=AAAAAAAAAAAA new_bc=AAAAAAAAAAAA bc_diffs=0
TACAGAGGTCCCGAGCGTTGTTCGGATTTACTGGGCGTAAAGGGCGCGTAGGCGGCCGTGCAAGTCAAGTGTGAAATCCCCGGGCCCAACCCGGGACGTGCGCTTGAGACTGCATGGCTTGAGACCGGGAGGGGGAATCGGAATGCAGGGTGTAGCGGTGAAATGCGTTGATATCCTGCAGAACACCGGAGGCGAAGGCGGATTCCTTGCACGGAACTGACGCTGAGGCGCGAAAGTCGGGGGAGCAAACAGG
+
HFHHHIIIIGIIHIHHIHHHGHHHHCHEHIEHHHIIH/CHHIIHHHIIDHH@HHHDHHHIHIIIHHGEHIIIIIIIGHIIIIIIIIIIHHIIIHIIIIIIHHIHHIIFHHHIIHHHIGHHHHIFHHHIIIHIIHHHHFIIHEIIIIIIIIIIIIIIIIIIIIGIIIIHGIIIIIHHHHIIIHHIIIIIIIIIIIIIIIIIIIIIIIHHG?GIIIIIIIIHIIIIIHIIIIIIIIIIIIHIIHIIIHHHIIHII
@HS1.2_174 HISEQ:380:H55W7BCXY:1:1101:15007:12157 1:N:0:AGCAGGAA orig_bc=AAAAAAAAAAAA new_bc=AAAAAAAAAAAA bc_diffs=0
TACGGAAGGTCCGGGCGTTATCCGGATTTATTGGGTTTAAAGGGAGCGCAGGCGGAGGCTTAAGCGTGACGTGAAATGTAGCCGCTCAACGGCTGAGTTGCGTCGCGAACTGGGTTTCTTGAGTGAGTGCGACGTCAGCGGAATTCGTGGTGTAGCGGTGAAATGCTTAGATATCACGAAGAACCCCGATTGCGAAGGCAGCTGACGAGCCCTTTACTGACGCTAAAGCTCGAAGGTGCGGGTATCGAACAGG
+
IIIIIIIIIIIIIIHIIIIIIIIIIEHIIIIIIIIGHIIIIIIIIIIIIIIIIIIIIIIIIIIIIIIIIIIIIIIIIIIIIIIIIIIIIIIIIIIIIIIIIIIIIIIIIIIIIIIIIIIIIIIIIIIIIIIIIIIIIIIIIIIIIIIIIIIIIIIIIIIIIIIIIIIIIIIIIIIIIIIIIIIIIIIIIIIIIIIIIIIIIIIIIIIIIIIIIIIIIIIIIIIIIIIIIIIIIIIIIHIIIIIIIIIIIIIII
@HS1.2_175 HISEQ:380:H55W7BCXY:1:1101:15830:12113 1:N:0:AGCAGGAA orig_bc=AAAAAAAAAAAA new_bc=AAAAAAAAAAAA bc_diffs=0
TACGGAGGATGCGAGCGTTATCCGGATTTATTGGGTTTAAAGGGTGCGTAGGCGGGTTCTTAAGCGTGAGGTGAAATGCCACGGCTCAACCGTGGAACTGCCTCGCGAACTGGGAGTCTGGAATGCTCCTGCCGTGGGAGGAATGTGTGGTGTAGCGGTGAAATGCATAGAGATCACACAGAACACCGATTGCGAAGGCATCTCACGAAGGGGTGATTGACGCTGAGGCACGAAAGCGTGGGGATCAAACAGG
+
IIIIGHHI=1DHHHIIIIICHIHIIHIIHI?CGHH<0EHHEHHHFHEH@HHIHIIH@E@HHIHHCGBD0AHIIHHICFDEFIIIIHIHIHHIIIIHICHIHHHIIIHIIIIHIEEH?HGHIIEEHFE@G?FE@HC@FHGIIIIHHHHHIIIIIIIHIIIIIIIIIHEIIHHHIHHE<<EHIIIIIHHHIIHIIIIIIIIC1IHECE<<1HHHHHFC=IIIIIIIIIHEE<IIIIIIIIIIIIHD1IHIIIHII
@HS1.2_176 HISEQ:380:H55W7BCXY:1:1101:18504:12093 1:N:0:AGCAGGAA orig_bc=AAAAAAAAAAAA new_bc=AAAAAAAAAAAA bc_diffs=0
TACAGAGGTCCCTAGCGTTGTTCGGATTTACTGGGCGTAAAGGGCGCGTAGGCGGCAGGGCGTGTCAAGTGTGAAATCTCCGGGCTCAACCCGGAAAGTGCGCTTGAAACTACCTTGCTCGAGTATGGGAGAGGGAATCGGAATACAGGGTGTAGCGGTGAAATGCGTTGATATCCTGTAGAACACCGGAGGCGAAGGCGGATTCCTTGAACATCACTGACGCTGAGGCGCGAAAGTCGGGGGAGCAAACAGG
+
IIIIIIIIIIIIIIIIIHIIIIIIIIIIIIIIIIIIIHIIIIIIIIIIIIIIIIIIIIIIIIHIIIIIIIIIIIIIFHIIIIIIIIIIIIIIIIIIIIIIIIIIIIIIIIIIIIIIIIIIIIIIIIIIIIIIIIIIIIIIIIIIIIIIIIIIIIIIIIIIIIIIIIIIIIIIIIIIIIIIIHIIIIIIIIIIIIIIIIIIIIIIIIIHIIIIIIIIIIIIIIIIIIIIIIIIIIIIIIIIIIIIIIIIIIIII
@HS1.2_177 HISEQ:380:H55W7BCXY:1:1101:19324:12080 1:N:0:AGCAGGAA orig_bc=AAAAAAAAAAAA new_bc=AAAAAAAAAAAA bc_diffs=0
TACGGAGGATGCAAGCGTTATCCGGATTTATTGGGTTTAAAGGGTGCGTAGGCGGGCGCGTAAGTCAGCGGTGAAATACCCCTGCTCAACAGGGGGGCTGCCGTTGATACTGCGTGTCTAGAGTGCGAACGGCGCCGGCGGAATGTGTCATGTAGCGGTGAAATGCATAGAGATGACACAGAACACCGATCGCGAAGGCAGCTGGCGAGCACGACACTGACGCTGAGGCACGAAGGTGCGGGGATCGAACAGG
+
IIIIIGIIHIIIIIIIIIIIIIIIIHHIIIIIIIIGHIIIIIIIIIIIIIIIIIIIIIIIIIIIIIIIIIIIIIIIIIIHIIIIIHIIIIIIIIIIIHIIIIIIIIIIIIIIIIIIIIIIIIIIIIIIIIIIIIIIIIIIIIIIIIIIIIIIIIIIIIIIIIIIIIIIIIIIIIIIHHIIIIIIIIIIIHIIIIIIIIIIIIIIIIIIIIIIIIHIIIIIIIIIIIIIIIIIIIHFDIIIIIIIIIIIIIIII
@HS1.2_178 HISEQ:380:H55W7BCXY:1:1101:2542:12382 1:N:0:AGCAGGAA orig_bc=AAAAAAAAAAAA new_bc=AAAAAAAAAAAA bc_diffs=0
TACGGAGGATCCGAGCGTTATCCGGATTTATTGGGTTTAAAGGGTGCGCAGGCGGCCTGGTAAGTCAGCGGTAAAATCGTGGGGCTCAACCCCATCGTGCCGTTGATACTGTCGGGCTTGATTGCGGTCGAGGTAGGCGGAATTCGTCGTGTAGCGGTGAAATGCATAGATATGACGAAGAACACCGATTGCGTAGGCAGCTTACCAGACCGCAAATGACGCTCAGGCACGAAAGTGCGGGGATCGAACAGG
+
GIIIHIDHHIIHHHHIHIIIIHHIID=GHIHIHHI<<EHIII@HH1GHHHIIHHIIIEHG<GEHI?GHHIIIDHHI#IFHEHIIIIIIIIIGHH@GHHE@GHHIF?FH?FGCGG@FIHEHGHDHEHH@EIHHIHDHGGIHEG?HHEH=HFH?IGIIIIIIIIIIHHGFGIIIHEFA<FHIIHHIHGHEIHHED5H?HHFGHG1HHHEC0<H@?HIIIIIIHHC1IIHEEIIIHHC/DCIHIIHEHIHGG1HI
@HS1.2_179 HISEQ:380:H55W7BCXY:1:1101:7853:12277 1:N:0:AGCAGGAA orig_bc=AAAAAAAAAAAA new_bc=AAAAAAAAAAAA bc_diffs=0
TACGGAAGGTCCGGGCGTTATCCGGATTTATTGGGTTTAAAGGGAGCGTAGGCGGTATTTTAAGCGTGCAGTGAAAACCAGGTGCTTAACATCTGACGTGCTGCGCGAACTGGAGTACTTGAGTGAGCGGAACGGAGGCGGAATTTGTGGTGTAGCGGTGAAATGCTTAGATATCACGAAGAACTCCGATTGCGAAGGCAGCTTTCGGTAGCTTTACTGACGCTGATGCTCGAAGGTGCGGGTATCGAACAGG
+
IIIIIHIIIIIIIIHIIIIGHIIIIHHIGIIHHHIEHIIIIIIIHIIIIIHIHIIIIIIIIIIIIIIIIIIIIIIIHIIIIIIIIIIIIIIIIHIIIIIIIIIIIIIIIIIIIIIIIIIIIIIIIIIIIIIIIIIIIIIIIIIIIIIIIIIIIIIIIIIIIIIIIIIIIIIIIIHGHFIIIIIIHIIIIIIIIIIIIIIIIIIIIIIIIIIIIIIIIIIIIIIIIIIIIIIIIIIIHIIIIIIIIIIIIIIII
@HS1.2_180 HISEQ:380:H55W7BCXY:1:1101:9056:12357 1:N:0:AGCAGGAA orig_bc=AAAAAAAAAAAA new_bc=AAAAAAAAAAAA bc_diffs=0
TACGGAGGATGCGAGCGTTATCCGGATTTATTGGGTTTAAAGGGTGCGTAGGTGGTTTGTTAAGTTTGTGGTGAAAGCGTGCGGCTCAACCGTACCAAGCCATGAAAACTGGCGAACTTGAGTGCAAACGAGGTAGGCGGAATGTGATGTGTAGCGGTGAAATGCTTAGATATCACGAAGAACTCCGATTGCGAAGGCAGCCAACAAGGCCTTTACTGACGCTAAAGCTCGAAGGGGCGGGTATCGAACAGG
+
HGHIIIIHHIIIIIIIGCHHIIIHIIE=H@CDEHG<EEHHIHHHIIHH<GH0<DHEHE#HH?#HIH?1C#EHHIEGDEHEGCHIIHHEH#GIHHHHH#HICDHI0FHIIHIIIIIICH@HH#HCHHIIIHID<BG@GHIHGIIGFF1F@HIIHIH1CBF@BHHIEHH<FHHIHEHHGHIIHGHDHHGHEEGIIIDHIEHH1<CHHFD<11E?HHHHCD<<?CHHEC=CIH@C</</<@HFDHHHIHEHCGC<
@HS1.2_181 HISEQ:380:H55W7BCXY:1:1101:12558:12257 1:N:0:AGCAGGAA orig_bc=AAAAAAAAAAAA new_bc=AAAAAAAAAAAA bc_diffs=0
TACGTAGGGAGCAAGCGTTGTCCGGATTTACTGGGTGTAAAGGGTGCGTAGGCGGCTTTGTAAGTCAGATGTGAAATCTATGGGCTCAACCCATAAACTGCATTTGAAACTATAGAGCTTGAGTGAAGTAGAGGCAGGCGGAATTCCCTGTGTAGCGGTGAAATGCGTAGAGATAGGGAGGAACACCAGTGGCGAAGGCGGCCTGCTGGGCTTTAACTGACGCTGAGGCACGAAAGCGTGGGTAGCAAACAGG
+
IIIIHHIIIHIIIEHIIIIIIIIIIHIIIIHIIIIHHHGHIIIIHIIIHIIIIIHIIIIIIIIIIIIIIIIIIIIIHHHIIIHIIIIIIIIIIIIIIIIIIIHIIIIIIIGIIIIIIGGIIIIIIHHIIIIIIIIIIIIIIIHIIIIIIIIHIIIHIIHIIIIHIHIIIIIHIIIIHHIIIIIHIIIIIIIIIIIHIIIIGIIHIIGIIIIIHEHHIIIIIIIIIIIIIIIIIHIGIIIIHIIIIIHG?IIII
@HS1.2_182 HISEQ:380:H55W7BCXY:1:1101:13179:12308 1:N:0:AGCAGGAA orig_bc=AAAAAAAAAAAA new_bc=AAAAAAAAAAAA bc_diffs=0
TACGTAGGATGCGAGCGTTATCCGGAATTATTGGGTGTAAAGCGTGTGTAGGCGGGAATATAAGTCTAAGGTCTAAGCCCGGAGCTCAACTCCGGTTCGCCTTAGAAACTGTATTTCTTGAGTATGGTAGAGGCAAACGGAATTTCTAGTGTAGCGGTAAAATGCGTAGATATTAGAAGGAACACCAGTGGCGAAGGCGGTTTGCTGGGCCAAAACTGACGCTGAGACACGAAAGCGTGGGGAGCAAATAGG
+
IIIIII<<<FHIIIIIIIIDFHHIIHHHIIHHIIIIIHGIIIIIIIHHHGHHIIHIIHHHIHHIIHHHIIIHHHIIGIIIIIIIIIIIIIIHHIIHIIHHIIIIIHHHIIIIHIIIIIIIIIIHHIIIIIIIHIIHIIIHIIIIHIIIIIIIIIIHIIIIIIIIIIIIIIIIIIIIIIIIHHIIIIIIIIIIIIIIIIIIIIIIIIIIIIIIIIHIIIIHIIIIIIIIIIIIIIIIIIIIIIIIIIIIIIII
@HS1.2_183 HISEQ:380:H55W7BCXY:1:1101:14022:12336 1:N:0:AGCAGGAA orig_bc=AAAAAAAAAAAA new_bc=AAAAAAAAAAAA bc_diffs=0
TACGTAGGGAGCGAGCGTTATCCGGATTTATTGGGTGTAAAGGGTGCGTAGGCGGTTTAATAAGTCTAAGGTTTAAGCCCGAAGCTTAACTTCGGTTCGCCTTAGAAACTGTTTTTCTAGAGTATGGTAGAGGCAAGTGGAATTTCTAGTGTAGCGGTAAAATGCGTAGATATTAGAAGGAACACCAGTGGCGAAGGCGGCTTGCTGGGCCATTACTGACGCTGAGGCACGAAAGCGTGGGGAGCAAATAGG
+
I@HC<<10D1<G</</<<00D<GHC0<DH111<DC00/<<1<DHHCHC0DF0HCI#IIIIHHIHGIIIHEHHIIIIIIHIIGIIHIIHHFHIHIIIIHHHHHFIHFHEIHIIHIIIIIIHIIHIIII#IIIIIIHHHIIHIIIIIIIIIIIIIIIIIIHIIIII#IIIIIIIIIIIHIIIIHHHIIIIGIIIIIIIIIIIIHIIIIIIIIIIIIIIIIHIIIIIIIIIIIIIIIIIIIIIIIIIIIIIIIII
@HS1.2_184 HISEQ:380:H55W7BCXY:1:1101:15343:12428 1:N:0:AGCAGGAA orig_bc=AAAAAAAAAAAA new_bc=AAAAAAAAAAAA bc_diffs=0
TACGGAAGGTCCGGGCGTTATCCGGATTTATTGGGTTTAAAGGGAGCGCAGGCTGGGGTTTAAGCGTGACGTGAAATGCCGCGGCTCAACCGTGGAAGTGCGTCGCGAACTGGGTCCCTTGAGTGCGGTCGACGCAGGCGGAATTCGTGGTGTAGCGGTGAAATGCTTAGATATCACGAAGAACCCCGATTGCGAAGGCAGCCTACGAGGCCGTAACTGACGCTAAAGCTCGAAGGTGCGGGTATCGAACAGG
+
IEGHIHIIIIIHIHIIIIIGHIHIIHHIIIIIIHIHHGHIIIIHIIFHIIIHIIHHHIHEHHHIIIHHHHIHIIIHHHHIIHIIIIHIIIIHFIIIGIIHIIHIIHGHHHIIIHGHHHIIIIIIIHIIIIIIIIIIIIIIIIIIIIIIIIIIHIIIIIIIIIIIIIHIIII#IIIIHHIIIIIIEHGIHHIIIIIIIIIIHEHIIIIIIIHHHHIIIIIIIIIIIIIIIIIIIIIIIIIHIIIIIIIIIIHII
@HS1.2_185 HISEQ:380:H55W7BCXY:1:1101:16362:12379 1:N:0:AGCAGGAA orig_bc=AAAAAAAAAAAA new_bc=AAAAAAAAAAAA bc_diffs=0
TACGGAGGATGCGAGCGTTATCCGGATTTATTGGGTTTAAAGGGTGCGTAGGTGGTTTGTTAAGTTTGTGGTGAAAGCGTGCGGCTCAACCGTACCAAGCCATGAAAACTGGCGAACTTGAGTGCAAACGAGGTAGGCGGAATGTGATGTGTAGCGGTGAAATGCTTAGATATGTCACAGAACCCCGATTGCGAAGGCAGCTTACCAGCATGCAACTGACACTGAGGCACGAAAGCGTGGGTATCAAACAGG
+
IIIIIIIIIIIIIIIIIIIIIIIIIHIIIIIIIIIGHIIIIIIIHHHIHIIIIIIIIIIIIIIIIIIIIIIHIIIIHIIIIHIIIIIIIIIIIIIIIIIIIHIIIIIIIIIIIIIIIIIIIIIIIIIIIIIIIIIIIIIIIIIIIIIIIIIIIIIIIIHIIIIIIIIIIIIIIIIIGIHIIIIHIIIIIIIIIIIIIIIIIIIIIIIIIIIIIIIIIIIIIIIIIIIHIIIIIIIIIIIIIIIIIIIIHIII
@HS1.2_186 HISEQ:380:H55W7BCXY:1:1101:2556:12554 1:N:0:AGCAGGAA orig_bc=AAAAAAAAAAAA new_bc=AAAAAAAAAAAA bc_diffs=0
TACGGAGGATGCGAGCGTTATCCGGATTTATTGGGTTTAAAGGGTGCGTAGGTGGTTTGTTAAGTTTGTGGTGAAAGCGTGCGGCTCAACCGTACCAAGCCATGAAAACTGGCGAACTTGAGTGCAAACGAGGTAGGCGGAATGTGATGTGTAGCGGTGAAATGCTTAGATATGTCACAGAACCCCGATTGCGAAGGCAGCTTACCAGCATGCAACTGACACTGAGGCACGAAAGCGTGGGTATCAAACAGG
+
IIIIIIIIIIIIIIIIIIIIIIIIIHIHHIIIHIIDGHIIIIIIHHIIHIIIIIIIIIIHHIIIHIIIIIIIIIIIIIIIIIIIIIIIIIIIIIIIIIIIIIIIIIIIIIIIIIIIIIIIIIIIHIHHIIIIIIIIIIIIIIIIIIIIIIIIIIIIIIIIIIIIIIIIIIIIHIIIHIIIIIIIIIIIIIIIIIIIIIIIIIIIIIIIIIIIIIIIIIIIIIIIIIIIIIIIIIIIIIIIIIIIIIIIIIII
@HS1.2_187 HISEQ:380:H55W7BCXY:1:1101:8137:12662 1:N:0:AGCAGGAA orig_bc=AAAAAAAAAAAA new_bc=AAAAAAAAAAAA bc_diffs=0
TACGGAGGGTGCGAGCGTTAATCGGAATAACTGGGCGTAAAGAGCTCGTAGGCGGTTAGTCAAGTCAGATGTGAAAGCCCCGGGCTTAACCTGGGAACTGCATTTGAAACTGACGAACTAGAGTACTGTAGAGGGAGGTAGAATTCCAGGTGTAGCGGTGAAATGCGTAGATATCTGGAGGAATACCGGTGGCGAAGGCGGCCTCCTGGACAGAGACTGACGCTGAGGAGCGAAAGCGTGGGGAGCAAACAGG
+
IIIIIIIIIHIIIIIIIHIIIIIIIIIIIIIIIIIIIIIIHIIIIIIIIIIIIIIIIIIHIIIIIIIIIIIIIIIIIIIIIIIIIIIIIIIIIIIIIIIIIIIIIIIIIIIIIIIIIIIIIIIIIIIIIIIIIIIIIIIIIIIIIIIIIIIIIIIIIIIIIIIIIIIIIIIIHIIHHIIIIIIHIIIIIIIIIIIIIIIIGIIIIIIIIIIIHIIIIIIIIIIIIIIIIIIHIIIIIIIHIIIIIIIIHHHII
@HS1.2_188 HISEQ:380:H55W7BCXY:1:1101:8250:12502 1:N:0:AGCAGGAA orig_bc=AAAAAAAAAAAA new_bc=AAAAAAAAAAAA bc_diffs=0
TACATAGGGAGCGAGCGTTATCCGGATTTATTGGGTGTAAAGGGTGCGTAGACGGGAATTTAAGTTGGTTGTGAAATCCCTCGGCTCAACTGAGGAACTGCAACCAAAACTGGATTTCTTGAGTGCTGGAGAGGAAAGTGGAATTCCTAGTGTAGCGGTGAAATGCGTAGATATTAGGAGGAACACCAGTGGCGAAGGCGACTTTCTGGACAGCAACTGACGTTGAGGCACGAAAGTGTGGGGAGCAAACAGG
+
HHHIHHIHHIIIIIHIIIIHHIHIHIEGHIII?GHHHIHHHIIIIHHIIIHHCIHIIHEA<IIHIIIHEIIIIIIHHIHHHIHIIIHIIIHIHIIIIIHIIIIHHIIIHIIIHIIIIIIIIIIIHHIHHIIIIIIIIIIIIIIIIHIHIIGHIIIHHIHHIIIIIIIIIIIHHHEHHGHHEHEHIIIIIGIIIHHI#HHIIIIHHIHIIIHFIIIIIIIHIIIIIIIIIIHHIHHHIIIIIIIIHIIHHIIII
@HS1.2_189 HISEQ:380:H55W7BCXY:1:1101:16425:13769 1:N:0:AGCAGGAA orig_bc=AAAAAAAAAAAA new_bc=AAAAAAAAAAAA bc_diffs=0
TACATAGGGGGCGAGCGTTGTCCGGAATGACTGGGCGTAAAGGGTGTGTAGGCGGTTTGGTAAGTTAGAAGTGTAATACCCAGGGCTTAACTCGGGTGCTGCTTCTAATACTGCCGGACTTGAGTGTCGGAGAGGATAGTGGAATTCCCAGTGTAGCGGTGGAATGCATAGATATTGGGAGGAACACCGGAGGCGAAAGCGGCTATCTGGACGACAACTGACGCTGAGGCACGAAAGCGTGGGGAGCAAACAGG
+
IIIIIIIIIIIIIIIIIIIIIIIIIIIIIIIIIIIIIIIIIIIIGHHIIIHIIIIHIIIIIIIIIIIIIIIHIIIIIIIIIIIIIIIIIIIIIIIIHIIIIIIIIIIIIIIIIIIIIIIIIIIIIIIIIIIIIIIIIIIIIIIIIIIIIIIIIHIIIIIIHIIIIIIIIIIIIIIIIHHIIIIHIIIIIIIIIIIIIIIIIIIIIIIIIIIIIIIIIIIIIIIIIIIIIHHIIIIIIIIIIIIIIIIIIIIIII
@HS1.2_190 HISEQ:380:H55W7BCXY:1:1101:18774:13991 1:N:0:AGCAGGAA orig_bc=AAAAAAAAAAAA new_bc=AAAAAAAAAAAA bc_diffs=0
TACGGAGGATGCGAGCGTTATCCGGATTTATTGGGTTTAAAGGGTGCGTAGGCGGAATGTTAAGTCAGTGGTGAAAGCGTGCGGCTCAACCGTACCGAGCCATTGAAACTGGCGTTCTTGAGTGCAAGCGAGGTAAGCGGAATGTGACGTGTAGCGGTGAAATGCTTAGATATGTCCCAGAACTCCGATTGCGAAGGCAGCTTACCAGTATGTAACTGACGCTGAGGCACGAAAGCGTGGGTATCAAACAGG
+
IIIIIHGIIIIIIIIIIIIGIIIIIIIIIHHIHIIEGHIIIIIIIIIIHIIIIIIIIIIIIIIIHIIIIIIIIIIIHIIIIIIIIIIIIIIIIIIIIIIIIIIIIIIIIIIIIIGIIIIIIIIIIIIIIIIIIIIIIIIIIIIIIIHIIIIIIIIIIIIIHIIHIIHIIIIIHIIIHIIIIIIIIIIIIIIIIIIIIIIIIIIIIIHHHHGHGIIIIIIIIIIIIIIIIIIIIIIIIIIIIIIIIIIIIHII
@HS1.2_191 HISEQ:380:H55W7BCXY:1:1101:19793:13876 1:N:0:AGCAGGAA orig_bc=AAAAAAAAAAAA new_bc=AAAAAAAAAAAA bc_diffs=0
TACATAGGGGGCAAGCGTTGTCCGGAATGACTGGGCGTAAAGGGTGTGTAGGCGGTTATACAAGTTAAAAGTGAAATCCCCGGGCTTAACTCGGGTGCTGCTTTTAAGACTGTATGGCTTGAGTGCAGTAGAGAAAAGTGGAATTCCTAGTGTAGCGGTGGAATGCGTAGATATTAGGAGGAACACCAGAGGCGAAGGCGACTTTTTGGACTGTAACTGACGCTGAGGCACGAAAGTGTGGGGAGCAAACAGG
+
IIIIIIIIIIIIIIIIIIIIIIIIIIIIIIIIHIIIIHIIIIIIEHHIIIIIIIIIIIIIIIIIIHIIIIIIIIIIFHHIIIIIIIHIIIIIIIIIIIIIHIIIIHIIIIIIIIIIIIHIIIIIHIIIIIIIIIIIIIIIIIIIGIIIIIIIIIIIIIIIIIIIIHIIIIIHIHIIHHIIIIIIIIIIIIIIIIIIIIIIIIIIHHIIIIIIIIIIIIIIIIIHIIIIIIIIIIIIIIIIIIIIIIIIIIIII
@HS1.2_192 HISEQ:380:H55W7BCXY:1:1101:2510:14038 1:N:0:AGCAGGAA orig_bc=AAAAAAAAAAAA new_bc=AAAAAAAAAAAA bc_diffs=0
TACGGAGGATGCGAGCGTTATCCGGATTTATTGGGTTTAAAGGGTGCGTAGGTGGTTTGTTAAGTTTGTGGTGAAAGCGTGCGGCTCAACCGTACCAAGCCATGAAAACTGGCGAACTTGAGTGCAAACGAGGTAGGCGGAATGTGATGTGTAGCGGTGAAATGCTTAGATATGTCACAGAACCCCGATTGCGAAGGCAGCTTACCAGCATGCAACTGACACTGAGGCACGAAAGCGTGGGTATCAAACAGG
+
IIIIIIIIHHIIIIIIIIIIIIIIIIIIIIIIHHIEGHIIIIIIHIIHGHHIIIIGIIHHHHIIHIIHIIIIIIIIIIIIIIIIIIIIIIIIIIIHIIIIIIIIIIIIIIIIIIIIIIIIIIIIIHHHIHIIIIIIIIIIIIIIIIIIIIIIIIIIIIIIIIIIHIIIIIIIIIIIHIIIIIIIIIIIIIIIIIIIIIIIIIIIIIIIIIIIIIIIIIIIIIIIIIIIIHIIIIIIIIIIIIIIIIIIIIII
@HS1.2_193 HISEQ:380:H55W7BCXY:1:1101:5906:14088 1:N:0:AGCAGGAA orig_bc=AAAAAAAAAAAA new_bc=AAAAAAAAAAAA bc_diffs=0
TACGAAGGGTGCAAGCGTTACTCGGAATTACTGGGCGTAAAGCGTGCGTAGGTGGTGAGTTAAGTCTGTCGTGAAAGCCCCGGGCTCAACCTGGGAATGGCGATGGATACTGGCTCGCTAGAGTGCGGTAGAGGAGAGTGGAATTCCCGGTGTAGCAGTGAAATGCGTAGAGATCGGGAGGAACATCAGTTGCGAAGGCGGCTCTCTGGACCAGCACTGACACTGAGGCACGAAAGCGTGGGGAGCAAACAGG
+
HIIIIIIIHIIIHIIHIIIIHIGHIHFHHII@FECHIHGHHIGIHIIIHHHHGEGHIIHGHHIIHIIIIIIIIIIHHHGHIIIIGHHHIGIGHHIHGEHHGIIIIIHFHIHEHHHIIHCIHHHFGHHG@@GIHIIIHIHHHGHHHHEHGH?HGEGGIIGIIHHHHFHHEHIIHIHIHHGHHHFHHCIIIIHHHIIHIHHHGEEIIIHFIHEHHHHIGIIIIIIGIIHIHIGIIIIIIIIIIIIIIHIHIIIHI
@HS1.2_194 HISEQ:380:H55W7BCXY:1:1101:6096:14210 1:N:0:AGCAGGAA orig_bc=AAAAAAAAAAAA new_bc=AAAAAAAAAAAA bc_diffs=0
TACGGAGGATGCGAGCGTTATCCGGATTTATTGGGTTTAAAGGGTGCGTAGGCGGAGCTTTAAGCGTGAGGTGAAATGCCACAGCTCAACTGTGGAACTGCCTCGCGAACTGGAGTTCTGGAATGCCCCTGCCGTGGGAGGAATGTGTGGTGTAGCGGTGAAATGCATAGAGATCACACAGAACACCGATTGCGAAGGCATCTCACGAAGGGGTGATTGACGCTGAGGCACGAAAGCGTGGGGATCAAACAGG
+
IIIGHFDCHHIIHHHHDHIIIFIII@EHIHH@CGHE@GFIFEFFHFHIHIHIIIIHHHHIIIIIIHHHHHIHGFFIIHIHHHHIHIIIHHHHHIHIHIIHHIIIIIHHHIIIIIIHHIIIHHHHEEHIHIHIIIHHHEGHGEHIIHIIIIIIIIIIIIIIIHHIIIIIIIIIIHHCHFHIIHIHHHIIIHHIIIIIIHEIIHIGHIIHHIIHIIIHIHIIIIIHGIIIHHHHHIIIHIHHIIHHHHIHHIIII
@HS1.2_195 HISEQ:380:H55W7BCXY:1:1101:7800:14242 1:N:0:AGCAGGAA orig_bc=AAAAAAAAAAAA new_bc=AAAAAAAAAAAA bc_diffs=0
TACGGAAGGTCCGGGCGTTATCCGGATTTATTGGGTTTAAAGGGAGCGCAGGCGGGACCTTAAGCGTGTTGTGAAATGTACCGGCTCAACCGGTGATGTGCAGCGCGAACTGGGGTTCTTGAGTGGGTACGACGTCGGCGGAATTCGTGGTGTAGCGGTGAAATGCTTAGATATCACGAGGAACCCCGATTGCGAAGGCAGCCGACGAGTCCCTTACTGACGCTAATGCTCGAAAGTGCGGGTATCGAACAGG
+
HHHEH=C<GHHEHHIHH?<CCHIHDHE<<C11CEH<0<<FCGHH1<C?HHH/EHHG8BDGIIIIIIHIIHIGIIIIHIHGHHHCHDHHHDAHEIIIHHIHHHHIIHHIIIHHHIIHFDHIHIHHHGIHHHHHIIHDIIHHHHHHIHIIIIHIHHIHIIIIHHHEHHIHIHIIIHHFEDHFEIIIGIIIIDIHEHHEIIIHE/HHGEHECEHIHIIIIIHHDHHHIIIHHIIIIHIHHIGHHIIIHHHFEGIII
@HS1.2_196 HISEQ:380:H55W7BCXY:1:1101:8581:14183 1:N:0:AGCAGGAA orig_bc=AAAAAAAAAAAA new_bc=AAAAAAAAAAAA bc_diffs=0
TACGGAGGATGCAAGCGTTATCCGGATTTATTGGGTTTAAAGGGTGCGTAGGCGGAAGTTTAAGCGTGAGGTGAAATGCCACGGCTCAACCGTGGGACTGCCTCGCGAACTGGATTTCTGGAATGCTCCTGCCGTGGGAGGAATGTGTGGTGTAGCGGTGAAATGCATAGAGATCACACAGAACACCGATTGCGAAGGCATCTCACGAAGGGGTGATTGACGCTGAGGCACGAAAGCGTGGGGATCAAACAGG
+
HIIHIIHHEHIHIIIIIIIIIIIIICDGHFHHGHIDEHHHIHIIIHIIGHHIIII?GCDIIIIIIIIIHIIIIIIIIIIIIIIIIIIIIIIIIIIIIIIIIIIIIIIIIIIIIIIIIIIIIIIIIIIIIIIIIIIIIIIIIIIIIIIIIIIIIIIIIIIIIIIIIIIIIIIIIIIIIHIIIIIIHIIIIIIIIIIIIIIHHIIIIIIIIIIIIIIIIIIIIIIIIIIIIIIIIIIIIIIIIIIIHIIIIIIII
@HS1.2_197 HISEQ:380:H55W7BCXY:1:1101:11504:14209 1:N:0:AGCAGGAT orig_bc=AAAAAAAAAAAA new_bc=AAAAAAAAAAAA bc_diffs=0
TACGGGGGATACGAGCGTTATCCGGATTTATTGGGTTTAAAGGGTGCGCAGGCGGACCGTTAAGTCAGGGGTGAAAAGTCGGGGCTCAACTCCGATCGTGCCCTTGATACTGGCGGACTGGAGTGCGATAGGCGTGGCCGGAATGTGGAGTGTAGCGGTGAAATGCTTAGATATTCCACAGAACACCGATCGAGAAGTCAGGTCACGAGTTCGCAACTGACGCTCATGCACGAAAGCGTGGGGATCAAACAGG
+
IIIIIDHIIIIIIIIIIIIIIIIIIHGHIIIIIIIIIIIIIIIIIIIIIIIIIIIIIIIIIIIIIIIIIIIIIIIIHHIIIIIIIIIIIIIIIIIIIIIIHIIIIIIHIIIIIIIIIIIIIHIIIIIIIIIIIIIIIHIIIIIIIIIIIIIIIIIIIIIIIIIIIIIIIIIIIIHIIIIHIIHIIIIHHIIIIIIIIIIIIIIIIIIIIIIIHGIIHIHIIIIIIIIIIIIIHIIIIIIIIIIIHIIIIIIII
@HS1.2_198 HISEQ:380:H55W7BCXY:1:1101:13709:14190 1:N:0:AGCAGGAA orig_bc=AAAAAAAAAAAA new_bc=AAAAAAAAAAAA bc_diffs=0
TACGTAGGGGGCGAGCGTTATCCGGATTTATTGGGCGTAAAGCGTGTGTAGGCGGTTTATTAAGTCTAAGATTAAAGCCCGAGGCTTAACCTCGGTTCGTCTTAGAAACTGGTAGACTTGAGTGCAGTAGAGGCAAGTGGAATTTCTAGTGTAGCGGTTAAATGCGTAGATATTAGAAGGAACACCAGTGGCGAAGGCGGCTTGCTGGGCTGTAACTGACGCTGAGACACGAAAGCGTGGGGAGCAAATAGG
+
IIIIIIHHHIIIIIIIIIIIIIIIIHIIIIIIIIIIIIIIIIIIGHHHHHHHIIIIHIIIIIIIIIIIIIIIIIIIIIIIIIIIIIIIIIIIIIIIIIIIIIIIIIIIIIIIIIIIIIHIIIIIHIIIIIIIIIIIIEHIIIIIIIIIIIIIIIIIIIIIIIIIIIIIIIIIIIIHIIIIIIIIIIIIIIIIHIIIIIIIIIIIIIIIIIIIIHIIIIHIIIIIIIIIIIIIIIHIIIIIIIIIIIIIIIII
@HS1.2_199 HISEQ:380:H55W7BCXY:1:1101:13791:14100 1:N:0:AGCAGGAA orig_bc=AAAAAAAAAAAA new_bc=AAAAAAAAAAAA bc_diffs=0
TACGTAGGTGGCGAGCGTTGTCCGGAATGACTGGGCGTAAAGGGAGCGTAGGTGGTTATTTAAGTTAAATGTGAAAGACCGGGGCTCAACTTCGGAACTGCATTTAATACTGGATAACTAGAGTACAGGAGGGGTAAGCGGAATTCCTAGTGTAGCGGTTAAATGCGTAGATATTAGGAGGAACACCAGAGGCGAAGGCGGCTTACTGGACTGCAACTGACACTGAGGCTCGAAAGCGTGGGGATCAAACAGG
+
IIIHIHIIIIIIIIIIIIIIIIIIIHHIIIIIHHIIIHIIIIIIIIIIHHIIHIIIIIIIIIIIFHIIIIIIIIIIIIIIIIIIHIIIIIIIIHIIIIIHIIIIIIIIIIIIIIIIIIIIIIIIIIIIIIIIIIIIIIIIIIIIIIIIIIIIIIIIIIIIHHIIIIIIIIIIIIIHIIHIIIIIIIIIIIIIIIIIIIIIIIIIIIIIIIHIIIIIIIIIHGIIIIIIIIIIIIIIIIIIIIIIIIIIHIIII
@HS1.2_200 HISEQ:380:H55W7BCXY:1:1101:14594:14088 1:N:0:AGCAGGAA orig_bc=AAAAAAAAAAAA new_bc=AAAAAAAAAAAA bc_diffs=0
TACGGAGGATGCGAGCGTTATCCGGATTTATTGGGTTTAAAGGGTGCGTAGGTGGTTTGTTAAGTTTGTGGTGAAAGCGTGCGGCTCAACCGTACCAAGCCATGAAAACTGGCGAACTTGAGTGCAAACGAGGTAGGCGGAATGTGATGTGTAGCGGTGAAATGCTTAGATATGTCACAGAACCCCGATTGCGAAGGCAGCTTACCAGCATGCAACTGACACTGAGGCACGAAAGCGTGGGTATCAAACAGG
+
IIIHIIIIIIIIIHIIIIIHHIIIIGHIEHIHHIIGCGEHIIIIDHHIHHIIIIIIIIIIIIIIIHHIIIIHIHGIIIIHIIIIIHHIIIIIHIIIIIIHIIIIIIIIIIIIHIIHIIIIIIIIIIIIIIIIIIIIIIIIIIIIIIIIIIIIIIIIIIIIIIIIIIIIIIIIIIIIHIIIIHHIIIIIIIIIIIIIIIIIIIIIIIIIIIIIIIIIIIIIIIIIIIIIIIIIIIIIIIIIIIIIIIIIIIII
@HS1.2_201 HISEQ:380:H55W7BCXY:1:1101:14865:14154 1:N:0:AGCAGGAA orig_bc=AAAAAAAAAAAA new_bc=AAAAAAAAAAAA bc_diffs=0
TACGGAGGATGCGAGCGTTATCCGGATTTATTGGGTTTAAAGGGTGCGTAGGCTGTTTGTCAAGTCAGGGGTGAAATACCCGGGCCCAACCTGGGAACTGCCTTTGATACTGGCAGGCTTGAATACTGTTGCCGTGGGAGGAATGAGTAGTGTAGCGGTGAAATGCATAGATATTACTCAGAACACCGATTGCGAAGGCATCTCACGAAACAGCGATTGACGCTGAGGCACGAAAGCGTGGGGATCAAACAGG
+
IIIIIHIIIIIIIIIIIIIIIIIIIGIIIIHHIIIHHIIIIIIIIIIIIIIIHIIIIIIIIIIIIIIIIIIIIHIIHGHIIDIIIIIIIIIIIIIIIIIIIIIIIIIIIIIIIIIIIIIIIIIIIIIIIIIHIIHIIIIIIIIIIIIIIIIIIIIIIIIIIIIIIIIIIIIIIIHHIGHGIIIIHIIIIIIIIIIIIIIIIIIIIIIIIIIIIIIIIIIIIIIIIIIIIIIIIIIIIIIIIIIIIIIIIIIII
@HS1.2_202 HISEQ:380:H55W7BCXY:1:1101:16905:14030 1:N:0:AGCAGGAA orig_bc=AAAAAAAAAAAA new_bc=AAAAAAAAAAAA bc_diffs=0
TACAGAGGCCAAGAGCGTTGTTCGGATTTACTGGGCGTAAAGGGCGCGTAGGCGGCAGGGCGTGTCAAGTGTGAAATCTCCGGGCTCAACCCGGAAAGTGCGCTTGAAACTACTCTGCTCGAGGCCGGGAGAGGGAATCGGAATATAGGGTGTAGCGGTGAAATGCGTTGATATCCTATAGAACACCGGAGGCGAAGGCGGATTCCTGGAACGGTTCTGACGCTGAGGCGCGAAAGTCGGGGGAGCAAACAGG
+
IIIIIIIIIIIIIIIIIIIIIIHIIIIIIIIIIGIIIHIIIIIIIIIIIIIIIIIIIIIIIIIIIIIIIIIIIIIIIIHIIIIIIIIIIIIHIIIIIIIIIIIIIIIIIIIIIIIIIIIIIIIIIIIIIIIIIIIIIIIIIIIIIIIIIIIIIIIIIIIIIIIIIIIIIIIIIIIHFHIIIIIIIIIIIIIIIIIIIIIIIIIIIIIIIIIIIIIIIIIIIIIIIIIIIIHIIIIIIIIIIIIIIIIIHIIII
@HS1.2_203 HISEQ:380:H55W7BCXY:1:1101:17340:14122 1:N:0:AGCAGGAA orig_bc=AAAAAAAAAAAA new_bc=AAAAAAAAAAAA bc_diffs=0
TACGGAGGATGCGAGCGTTATCCGGATTTATTGGGTTTAAAGGGTGCGTAGGTGGTTTGTTAAGTTTGTGGTGAAAGCGTGCGGCTCAACCGTACCAAGCCATGAAAACTGGCGAACTTGAGTGCAAACGAGGTAGGCGGAATGTGATGTGTAGCGGTGAAATGCTTAGATATGTCACAGAACCCCGATTGCGAAGGCAGCTTACCAGCATGCAACTGACACTGAGGCACGAAAGCGTGGGTATCAAACAGG
+
IGIHH=EH@HHIIIIHHHHIIIIIIHHIIGIHHHIEHHIIIIHGGGHIIIIIHIIHHIIIIHIIHIHIIIIHHHEHFGHHIFHIIGHHIIIHEHHHHGHGHHIIHHGHIIIIIHIHIIHHHHGHIFFHHIHIIIIIIIIIIIIIIHIIHHHIIIHIIHHHGHFEHHEHHHHHHIHFDHHCGHHIDGHHDEHHHECHHHHHEHIIHHIHIIHHGIHECHGFFF@?IHHEHIIIHHHHHHGEIIHHF@CFE@HG
@HS1.2_204 HISEQ:380:H55W7BCXY:1:1101:3954:14364 1:N:0:AGCAGGAA orig_bc=AAAAAAAAAAAA new_bc=AAAAAAAAAAAA bc_diffs=0
TACAGAGGGTGCTAGCGTTGTTCGGAATTATTGGGCGTAAAGCGCTTGTAGGCGGCCTGTCAAGTCGCGTGTGAAATCCCCTGGCTTAACCAGGGAAGTGCGCGCGAAACTGGCGGGCTTGAGTGCCGGAGAGGGTCGCGGAATTCCCGGTGTAGAGGTGAAATTCGTAGATATCGGGAGGAACACCAGTGGCGAAGGCGGCGACCTGGACGGACACTGACGCTGAGACGCGAAAGCGTGGGGAGCAAACAGG
+
IIIIIIIIIIIIIIIIIIIIIIIIIGHHIIHIIIIIIIIIIIIIIIIIIIIIIIIIIIIIIIIIIIIIIIIIIIIIHHIIIIIIIIIIHIHIIIIIIIIIIIIIIIIIIIIIIIIIIIIIIIIIIIIIIIIIIIIIIIIIIIIIIIIHIIIIIIIIIIIIIIIHIIIIIIIIIIIIIIIIIIIIIIIIIIIIIIIIIIIIIIIIIIIIIIIIIIIIHIIIIIIIIIIIIIHIIIIIIIIIIIIIIIIIIIIII
@HS1.2_205 HISEQ:380:H55W7BCXY:1:1101:4765:14393 1:N:0:AGCAGGAA orig_bc=AAAAAAAAAAAA new_bc=AAAAAAAAAAAA bc_diffs=0
TACGGAGGGTACGAGCGTTAATCGGAATGACTGGGCGTAAAGGGCACGTAGGTGGATAGATAAGTCACAAGTGAAATACCCGGGCTTAACCTGGGATTGGCTCGTGAAACTGTTTAACTAGAGTACGGTAGAGGGGAGTAGAATTCCAAGTGTAGCGGTGAAATGCGTAGAGATTTGGAAGAATACCGGAGGCGAAGGCGGCTCTCTGGACCGATACTGACACTGAAGAGCGAAAGCGTGGGGAGCAAACAGG
+
IIIIIIIIIIIIIIIIIIIIIIIIIHIIIIIIIIIIIHIIIIIIIIIIHIIIGHIIIIIIIIIIIIIIIIIIIIIIIIIIIIIIIIIIIIIIIIIHIIIIIIIIIIIIIIIIIIIIIIIIIIIIIIIIIIIIIIIIIIIIIIIIIIIIIIIIIIIIIIIIIIIIIIIIIHHIIIIHHHIIIIIIIIIIIIIIIIIIIIIIIIIIIIIIIIIIIIIIIIIIIIIIIIIIIIIIIIIIIIIIIIIIIIIIIIIII
@HS1.2_206 HISEQ:380:H55W7BCXY:1:1101:7867:14444 1:N:0:AGCAGGAA orig_bc=AAAAAAAAAAAA new_bc=AAAAAAAAAAAA bc_diffs=0
TACGGAGGGTACGAGCGTTAATCGGAATGACTGGGCGTAAAGGGCACGTAGGTGGATAGATAAGTCACAAGTGAAATACCCGGGCTTAACCTGGGATTGGCTCGTGAAACTGTTTAACTAGAGTACGGTAGAGGGGAGTAGAATTCCAAGTGTAGCGGTGAAATGCGTAGAGATTTGGAAGAATACCGGAGGCGAAGGCGGCTCTCTGGACCGATACTGACACTGAAGAGCGAAAGCGTGGGGAGCAAACAGG
+
IIIIIIIIIHIIIIIIIHIGIIIIIIIIIIIIIIIIIFHHII@HHGHIGHHIGHIIIIIIIIIIIIHIIIIIIIIIHHIIIIIIIHIIIIIIIIIHIIIIIIIIIIIIIGIIIIIIIIIHIIIIIHIIIIIIIIIIIHHIIIIIIIIIIIIIIIIIIIIIIIIIIHIIIIIIIIIIIHIIIIIIIIIIIIIIIIIIIIIIIIIIIIIIIIIIIIIIIIIIIIIIIIIIIIIIIIIIIIIIIIIIIIIHGIIII
@HS1.2_207 HISEQ:380:H55W7BCXY:1:1101:8038:14310 1:N:0:AGCAGGAA orig_bc=AAAAAAAAAAAA new_bc=AAAAAAAAAAAA bc_diffs=0
TACGGAGGATGCGAGCGTTATCCGGGTTTATTGGGTTTAAAGGGTGCGTAGGCGGAGCGTTAAGTCAGCGGTGAAATGTCCCGGCTCAACCGGGGAGCTGCCGTTGATACTGGCGCACTAGGGTCCGAGCGGCGCCGGCGGAATGTGCAATGTAGCGGTGAAATGCATAGATATTGCACAGAACACCGATCGCGAAGGCAGCTGGCGAGGACGGGACCGACGCTGAGGCACGAAGGCGTGGGGATCGAACAGG
+
IIIIIIIIIIHIIIIIIIIIIIIIIIGHIHHEHIIGHDCHIIIIIIIIIIIIIIIIHIIIIIIIIIHIIIIIIIIIGIIIIIIHHIIIIIHIIIIIIIIIIIIIIIIIIIHIIIIIIIIIIIIIIIIIIIIIIIIIIIIIIIIIIIIIIIIIIIIIIIIIIIIIIIIHIIIIIIHHIHIIIIIIIHIIIIIIIIIIIIIIIIIIIIIIIIIIIIIIIHIIIIIIIIIIIIIIIIIIIIIIIIIIIIIIIIIII
@HS1.2_208 HISEQ:380:H55W7BCXY:1:1101:9698:14310 1:N:0:AGCAGGAA orig_bc=AAAAAAAAAAAA new_bc=AAAAAAAAAAAA bc_diffs=0
TACGTAGGTGGCAAGCGTTGTCCGGATTTATTGGGTTTAAAGGGTGCGTAGGCGGCCCTGTAAGTCAGTTGTGAAATACGGCAGCTTAACTGTCGAGGTGCAATTGATACTGCAGGGCTTGAGTACTGATGAGGTAGGCGGAATGGACGGTGTAGCGGTGAAATGCTTAGAGATCGTCCAGAACACCGATAGCGAAGGCAGCTTACTAAGGAGTAACTGACGCTGAGGCACGAAAGTGTGGGGATCAAACAGG
+
IIIHFHEHHEHHHEHFIIHIIHHIHHHHIIICGHIEEHHHIGIIIGICEHIEHICHHHIIIHHHHIAHFGHIIIHHGAHHHIIIIIIIHIHHIHIIICHHIIHHHHHHIHHGHHH@EHIHHHHHFHIGHGIIEHHIHEIHHHHHHEHEFDHIHHHEHGHFEFHEHEHCGHDAG<FH@FEEFEHHHIIHIDHIHF<>C>FEECH?IHEEG@F1D<<<0=HD<FCD<1<D<<01<<1<<C<<<F<<11HGF<<@C
@HS1.2_209 HISEQ:380:H55W7BCXY:1:1101:17551:14280 1:N:0:AGCAGGAT orig_bc=AAAAAAAAAAAA new_bc=AAAAAAAAAAAA bc_diffs=0
TACGGAGGATGCGAGCGTTATCCGGATTTATTGGGTTTAAAGGGTGCGCAGGCGGGCGATTAAGTCAGCGGTGAAAGGCTCGGGCTCAACCGGAGCAGTGCCGTTGATACTGGTTGCCTTGAATGCGGTCAAGGCCGGCGGAATGTGGCGTGTAGCGGTGAAATGCATAGATATGCCACAGAACACCGATAGCGAAGGCAGCTGGCCGGGCCTGCATTGACGCTGAGGCACGAAAGCGTGGGGATCGAACAGG
+
IIIIIIHHHIIGHHIIIIIIIIIGHHGHIIIHHHIDCGHHHIIIIIIIIIIIHIIIIIHIIHIIIIIIIIIIIIIIIIIIIIIIIIIHIIIIIIIIIIIIIIIIIIIHIIIIIIIIIIIIIIIIIIIIIIIIIIIIIIIIIIIIIIIIIIIIIIIIIIIIIIIIIIIIIIIHIIHGHHHIIIIIIIIIIIIIIIIIIIIIIIHIIIIIIIIIIIIIIIIIIIIIIIIIIIIIIIIIIIIIIIIIIIIIIIIII
@HS1.2_210 HISEQ:380:H55W7BCXY:1:1101:7627:14701 1:N:0:AGCAGGAA orig_bc=AAAAAAAAAAAA new_bc=AAAAAAAAAAAA bc_diffs=0
TACAGAGGTCTCAAGCGTTGTTCGGATTCATTGGGCGTAAAGGGTGCGTAGGCGGCGCGGTAAGTCGGGTGTGAAATCTCGGAGCTTAACTCCGAAACTGCATTCGATACTACCGTGCTTGAGGACTGGAGAGGAGACTGGAATTTACGGTGTAGCGGTGAAATGCGTAGATATCGTAAGGAAGACCAGTGGCGAAGGCGGGTCTCTGGACAGTTCCTGACGCTGAGGCACGAAGGCCAGGGGAGCAAACGGG
+
IIIIIIIIIIIIIIIIIHHEEHIIIHEHIIHHHIIIIFHHIIIIIHIIHIIIIIIIIIIIIIIIIIIIIIIIIIIIGIIIIIIIHIIIIIIIIIIIIIIIIIIIIIIIIIIIIIIIIHIIIIIIIIIIIIIIIIIIIHIIIIIIIIIIIIIIIIIIIIIIIIIIIIIIIIIIIIIIIIIIIIIIIIIIIIIIIIIIIIIIIIIIIIIIIIIIIIFIIIIIIIIIIIIIIIIIIIIIIIIIIIIIIIIIIIIII
@HS1.2_211 HISEQ:380:H55W7BCXY:1:1101:20328:14599 1:N:0:AGCAGGAA orig_bc=AAAAAAAAAAAA new_bc=AAAAAAAAAAAA bc_diffs=0
TACGGAGGATGCGAGCGTTATCCGGATTTATTGGGTTTAAAGGGTGCGCAGGCGGGTTTTTAAGTCTGTGGTGAAAGCGTGCGGCTCAACCGTACCAAGCCATGGAAACTGGAGATCTTGAGTGCAAACGAGGTAGGCGGAATGTGATGTGTAGCGGTGAAATGCTTAGATATGTCACAGAACCCCGATTGCGAAGGCAGCTTACCAGCATGCAACTGACGCTCAGGCACGAAAGCGTGGGTATCAAACAGG
+
IIIIIIIIIIIIIIIIIIIHIIIIIHIIIIIIHIIHIIIIIIIIIIIIIIIIIIIIEHIIIIIIIIIIIIIHHIIIHHIIIIIIIHIIIIIIHIIIIIIIIHIIIIIIIIIIIIIIIHIIIIIIIIIIIIIIIIIHIIIIIIIHHHHIIIIIIIIIIIIIHIIIIIIIIIIIIIIIHIIIIHHIIIIIHHIIIIIIIIIIIIIIIIIIIIIIIIIIIIIIIIIGIIIIIIIIIIIIIIIIIIIIIIIIIIII
@HS1.2_212 HISEQ:380:H55W7BCXY:1:1101:20800:14603 1:N:0:AGCAGGAA orig_bc=AAAAAAAAAAAA new_bc=AAAAAAAAAAAA bc_diffs=0
TACGGAGGATGCAAGCGTTATCCGGATTTATTGGGTTTAAAGGGTGCGTAGGCTGTTGCGTAAGTCAGGGGTGAAAGACCGGGGCCCAACTCCGGAAGTGCCCTTGATACTGCGCAGCTGGAGTGCGGATGCCGTGGGAGGAATGGGCAGTGTAGCGGTGAAATGCATAGATATTGCCCAGAACACCGATTGCGAAGGCATCTCACGAATCCGCAACTGACGCTGAGGCACGAAAGCGTGGGGATCAAACAGG
+
HIIIIFIIIGHIIIHIIIHIIIIIIHHHHIFHFHHDCHGHEHIIEHHHCGHII#HEHHHIHHIIHHIIIIIHHHIHH#GHIIIHIHHGHHHHHIIIHIGHIIIIIIGIHIIIIIIHIHHIIIIHIIIIHGIHHHGIIIGIIIIIHIIIHIIIIIIIGIIIIIIIIIHGIIIIHIIHHFHGHHHHHIHHEHHIIIIHHECCEIIIHIIHIHIIIIIIIIIIIHIHIHIHIIIIIIIIIHIHIIIIHIIIIHIII
@HS1.2_213 HISEQ:380:H55W7BCXY:1:1101:2844:14829 1:N:0:AGCAGGAA orig_bc=AAAAAAAAAAAA new_bc=AAAAAAAAAAAA bc_diffs=0
TACGGAGGGTGCAAGCGTTATCCGGATTCACTGGGTTTAAAGGGTGCGTAGGTGGGTTGGTAAGTCAGTGGTGAAATCTCCGAGCTTAACTTGGAAACTGCCATTGATACTATCAGTCTTGAATATTGTGGAGGTCAGCGGAATATGTCATGTAGCGGTGAAATGCTTAGATATGACATAGAACACCAATTGCGAAGGCAGCTGGCTACTCATATATTGACACTGAGGCACGAAAGCGTGGGGATCAAACAGG
+
ICHIHEHHIGHI?FHIHIIGHHHIIGEEHEEHHHIFHHCHH1DD<EHHHHFHDHGDCHIGIHIIHHHHIGIGHHHEHDHHHHHHHIIHIIGHIIGEFHHIIHIIHGHFHHHEHIIIHHHIHHHIHEHHFGIHIIIIIIIHHIIIIIIHHHIIIIIIHIIIIIHH@HHIIHHEIIHIHFFIIHHHHIIIIHEIIIIIIIIIIIIIIIGIHHIIHIIIIIHHGFHHIIIIIIIIIIIIIIHIIHHHFGHIIIIHI
@HS1.2_214 HISEQ:380:H55W7BCXY:1:1101:4027:14786 1:N:0:AGCAGGAA orig_bc=AAAAAAAAAAAA new_bc=AAAAAAAAAAAA bc_diffs=0
TACGGAGGGTTCGAGCGTTAATCGGAATGACTGGGCGTAAAGGGCTGGCAGGTGGCAGCTTGAGTCAGCAGTGAAATCCCCGTGCTTAACATGGGAACTGCTGCTGAGACAGGGCAGCTGGAGTATGGCAGAGGGAGACAGAATTCCAAGTGTAGCGGTGAAATGCGTAGAGATTTGGAAGAATACCGGAGGCGAAAGCGGTCTTCTGGGCCAATACTGACACTGAACAGCGAAAGCGTGGGGAGCAAACAGG
+
IIIIIGIIIHIIIIIIIIIIIIIIIIIIIIIIIIIIIIIIIIIIIIIIIIIIHIIIIIIIIIIIIIIIIIIIIIIHFHHIIIIIIIIHHIIIIIIIIIIIIIIIIIIIIIIIIIIIIIIIIIIIIIIIIIIIIIIIIIIIIIIIIIIIIIHIHIIIIIIIIIIIIIIIIIIIIIIIIIIIIIIIIIIIIIIIIIIIIIIIIIIIIIIIIIIIIIIIIIHIIIIIIIIIIIIIIIIIIIIIIIIIIIIIIIIII
@HS1.2_215 HISEQ:380:H55W7BCXY:1:1101:15625:14919 1:N:0:AGCAGGAA orig_bc=AAAAAAAAAAAA new_bc=AAAAAAAAAAAA bc_diffs=0
TACGGAGGATGCGAGCGTTATCCGGATTCATTGGGTTTAAAGGGTGCGCAGGCGGCCGGCCAAGTCAGCGGTGAAAGTCAGGGGCCCAACCCCGGAAGTGCCGTTGATACTGGTTGGCTGGAATGCGGTCGAGGCGGGCGGAATGTGGCGTGTAGCGGTGAAATGCGTAGATATGCCACAGAACGCCGATAGCGAAGGCAGCTCGCCAGGCCTGCATTGACGCTCGGGCACGAAAGCGTGGGGATCGAACAGG
+
IIIGHHIIIIIIIIHIIIIIIIIHHEHHIIIHHHHEHIIIFHIIIIIIIHIIIIIHIIIIIIHHHHHHHIIIIHHDHHIIIIIIIGIIIIIIIIIIIIIIIIIIIIIIIIHIIIIIIIIIIIIIIIIIHIIHIIIIIIIHIGIHIIIIGIIIGIHIIIHIIIIIIIIIIIIIIIIIHFHGHIIIHIIIIIHIIIIIIIIIIHDIIIIIIIIIHIIIHHIIIIIHIIIIIIHIHHIIIIIIIIIHHIIIIIIII
@HS1.2_216 HISEQ:380:H55W7BCXY:1:1101:17284:14989 1:N:0:AGCAGGAA orig_bc=AAAAAAAAAAAA new_bc=AAAAAAAAAAAA bc_diffs=0
TACGGAAGGTCCGGGCGTTATCCGGATTTATTGGGTTTAAAGGGAGCGCAGGCCGAAGGTTAAGCGTGACGTGAAATGTAGCCGCTCAACGGCTGCACTGCGTCGCGAACTGGCTTTCTTGAGTGAGTTCGATGTAGGCGGAATTCGTGGTGTAGCGGTGAAATGCTTAGATATCACGAAGAACTCCGATTGCGAAGGCAGCCTACAAGGCCTTTACTGACGCTAAAGCTCGAAGGTGCGGGTATCGAACAGG
+
IIIIIHIIIIIIIIIIIIIIIIIIIHIIIIIIHIIHIIIIIIIIIIIIIIIIIIIIIIIIHIIIIIIIIIIIIIIIHHIIIIIIIIIIIIIIIIIIIIIIIIIIIIIIIIIIIHIIIIIIIIIIIHIIGIIIIIIIIIIIIIIIIIIIIIIIHIIIIIIIIIIHIHIIIIIIIIIIIIIIIIHIIIIIIIIIIIIIIIIIIIIIIIIIIIIIIIIIIIIIIIIIIIIIIHIIIIIIHIIIIIIIHIIIIIIII
@HS1.2_217 HISEQ:380:H55W7BCXY:1:1101:1276:15071 1:N:0:AGCAGGAA orig_bc=AAAAAAAAAAAA new_bc=AAAAAAAAAAAA bc_diffs=0
TACGGAGGATGCGAGCGTTATCCGGATTTATTGGGTTTAAAGGGTGCGTAGGCTGTTTGTCAAGTCAGGGGTGAAATACCCGGGCCCAACCTGGGAACTGCCTTTGATACTGGCAGGCTTGAATACTGTTGCCGTGGGAGGAATGAGTAGTGTAGCGGTGAAATGCATAGATATTACTCAGAACACCGATTGCGAAGGCATCTCACGAAACAGCGATTGACGCTGAGGCACGAAAGCGTGGGGATCAAACAGG
+
CFEHCHHHH?HEHIHIIHIHH@HH?G@CHEHHE1GHIIHHHGFEH@EHHIICIHI1HGHHCGBHIHHHHFHHHHIIHHHCEHIHIHHHIHHHIHHHFHIIIIHHEHHIIIIIIHHEHE#IIIHIIIHHDIIGII#FIIIIIIIIHHI#IIIIHIIIHIIIIIIHFIIIIIIHIIHHGHHHHIHEH#IIIIIHHHHHIIHHHGIIIIIIIIIIIHHGFIIIHHHEHHEIIIH?HIIIIIIIIIHHCIIHIHHEH
@HS1.2_218 HISEQ:380:H55W7BCXY:1:1101:5443:15181 1:N:0:AGCAGGAA orig_bc=AAAAAAAAAAAA new_bc=AAAAAAAAAAAA bc_diffs=0
TACGTATGGTGCAAGCGTTATCCGGATTTACTGGGTGTAAAGGGTGCGTAGGTGGCGCAGCAAGTCAGAAGTGAAAACTCCGGGCTCAACCCGGAGACTGCTTTTGAAACTGCCGTGCTGGAGTGCAGGAGAGGAAAGCGGAATTCCTAGTGTAGCGGTGAAATGCGTAGATATTAGGAGGAACACCAGTGGCGAAGGCGGCTTTCTGGACTGTTACTGACACTGAGGCACGAAAGCGTGGGGAGCAAACAGG
+
IIIHHHIHIGHIIIIIHHIIIHIIHHHHIHHEFEHFGCFGHIGGHHIICGHHGHHHIIIGH@GHHIHIHFHHHIHCHGHHHHIHHHIIHIIHIHEFHHHHIEHIIIIHHIIIIIIIIIIIHIHIHIHIHHIIIIIIIHIHIHFHEHGHHHHIHIIIHIIIHIIHAHHHIHGEIHHIEHFEHHIIIIIIHIEIHEHHHHIHIHIIIIHFCFE?EEHHHFEFD<D<1IHHHHEFHHHHF?CHHGCHHHCD<1F1H
@HS1.2_219 HISEQ:380:H55W7BCXY:1:1101:7556:15119 1:N:0:AGCAGGAA orig_bc=AAAAAAAAAAAA new_bc=AAAAAAAAAAAA bc_diffs=0
TACGTAGGTGGCAAGCGTTATCCGGAATTATTGGGCGTAAAGAGGGAGCAGGCGGCAAGATAAGTTTGAAGTGAAAGCGTGGAGCTCAACTCCATACAGCTTCGAAAACTGTCTAGCTAGAGTACGAGAGAAGTGAACGGAACTCCATGTGTAGCGGTGAAATGCGTAGATATATGGAAGAACACCAGTGGCGAAGGCGGTTCACTAGCTCGAAACTGACGCTCAGTCCCGAAAGCGTGGGTAGCAAATAGG
+
IIIIHIHGHIGHIHIIIHHHIIIIIHCHHIHHGHIIIHHHIHGHHIHIIHIIHHIIIHIIIIIIHHHHHIIIIIIIIIIIIIIIIIIIIIIHHIIIIIIGHHHHHIIIIIHGHIIIIIIIIIIIIIIHIIIIIIIIIIIIIIIIIIIIIIIIIIIIIIIIIIIIIIIIIIIIIIIHHIIIIIIIIIIIIHIIIIIIIIIIIIIIIIIIIIIIIIHIGIIIIIIIIIIIIIIIIIIIIIIIIIHIIIIIIIII
@HS1.2_220 HISEQ:380:H55W7BCXY:1:1101:8506:15225 1:N:0:AGCAGGAA orig_bc=AAAAAAAAAAAA new_bc=AAAAAAAAAAAA bc_diffs=0
TACGGAGGATGCAAGCGTTATCCGGATTTATTGGGTTTAAAGGGTGCGTAGGCGGAGCTTTAAGCGTGAGGTGAAATGCCCGGGCTCAACCTGGGGACTGCCTCGCGAACTGGAGTTCTGGAATGCCCCTGCCGTGGGAGGAATGTGTGGTGTAGCGGTGAAATGCATAGAGATCACACAGAACACCGATTGCGAAGGCATCTCACGAAGGGGTGATTGACGCTGAGGCACGAAAGCGTGGGGATCAAACAGG
+
IIIIIHHHHHHIIIIIHHHHIIIIIHHIIIHGHIIHIIIIIIIIIGIIIIIIIIIIIHIIIIIIIIIIIIHIIIIIIIIIIIHHIHIIIIHIIIIIIIIIIIIIIIIIIIIIIIIIIIIIIIIIIIIIIIIIIIIIIIIIIIIIIIIIIIIIIIIIIIIIIIIIIIIIIIIIIIIIHHHIIIIHIIIIIIIIIIIIIIIIHIIIIIIIIIIIIIIHIIIIIIIIIIIIIIIIIIIIIIIIIIIIHIIIHIIII
@HS1.2_221 HISEQ:380:H55W7BCXY:1:1101:12913:15086 1:N:0:AGCAGGAA orig_bc=AAAAAAAAAAAA new_bc=AAAAAAAAAAAA bc_diffs=0
TACGGAAGGTCCGGGCGTTATCCGGATTTATTGGGTTTAAAGGGAGCGCAGGCTGGATTTTAAGCGTGCTGTGAAATGTACCGGCTCAACCGGTGACGTGCAGCGCGAACTGGAGTCCTTGAGTGAGTACGAGGTATGCGGAATTCGTGGTGTAGCGGTGAAATGCTTAGATATCACGAAGAACCCCGATTGCGAAGGCAGCGTACCAGTCCTTAACTGACGCTAAAGCTCGAAAGTGCGGGTATCGAACAGG
+
IIIIHGCEHIIIIIIIIIIHHIIIHEHGHIHHHIHGEGHECCHHHHHHHIIIHHIIGFHHHHHHIIIIIIIIIHGHIHIHHHHHIIIHIGIIIHHIHIIIIIIIIIIHHHIIIIHHGIIIIIIHHHHHHIIIIIHGFIIIIIGIFIIIGIIIGHIIIIHHHEIHIGIIHIHHHHHHHHHHHIHIIGHHHCHHHHIIHD=EGIIIIHHHHHEIHIIIIHHHHGHHIIHIIIHIIIHF<IHHHIIIHHH?HIIII
@HS1.2_222 HISEQ:380:H55W7BCXY:1:1101:14650:15151 1:N:0:AGCAGGAA orig_bc=AAAAAAAAAAAA new_bc=AAAAAAAAAAAA bc_diffs=0
TACGGAGGATGCGAGCGTTATCCGGATTTATTGGGTTTAAAGGGTGCGTAGGCGGGTTCTTAAGCGTGAGGTGAAATGCCACGGCTCAACCGTGGAACTGCCTCGCGAACTGGGAGTCTGGAATGCTCCTGCCGTGGGAGGAATGTGTGGTGTAGCGGTGAAATGCATAGAGATCACACAGAACACCGATTGCGAAGGCATCTCACGAAGGGGTGATTGACGCTGAGGCACGAAAGCGTGGGGATCAAACAGG
+
IIIIIGIHFIIIIIIIHHIIIIIIIHHHHIIIIIHHHHHHHIHHGHIIEHHIIIIIHHIFHIIIIIIIIIIIIGHIIIIIIIIIIIIIIIIIIIIIIIIIIIIIIIIIIIHIIIIIIIIIIIIIIIHHIIIIIIHIIIIIIIIIIIIIHHIIIIIIIIIIIIIIIIIIIIIIIIIHHIIIIIIIIIIIIIIIIIIIIIIIIIIIIIIIIIIIIIIIIIIIIIIIIIIIIIIIIIIIIIIIIHF1HHIIIIIII
@HS1.2_223 HISEQ:380:H55W7BCXY:1:1101:14921:15034 1:N:0:AGCAGGAA orig_bc=AAAAAAAAAAAA new_bc=AAAAAAAAAAAA bc_diffs=0
TACGGAGGATGCGAGCGTTATCCGGATTTATTGGGTTTAAAGGGTGCGTAGGTGGTTTGTTAAGTTTGTGGTGAAAGCGTGCGGCTCAACCGTACCAAGCCATGAAAACTGGCGAACTTGAGTGCAAACGAGGTAGGCGGAATGTGATGTGTAGCGGTGAAATGCTTAGATATGTCACAGAACCCCGATTGCGAAGGCAGCTTACCAGCATGCAACTGACACTGAGGCACGAAAGCGTGGGTATCAAACAGG
+
IIIIIHHHEHHIIIIIIIIIIIIIIHEGHIIIIHIGHHHIEHIIGHIIGHIIHIIIIIIIIIIIIIIIIIIHHHIIHIIIIIIIIIIIIIIIHIIHHIHIIIIIIIIIIIIIIHIIIHIIIIIIIHIIIIIIIIIIIIIIIIIIIIIIIHIIHIIIIIIIIIIHHIIIIIIIIIHHHIIIIIIIIIHEDHIIIIIIHHHIIIIHIHIIIIHIIIIHIIIHHIIIIIIIIIIIIIIIIIIIIIIIIIHFEEII
@HS1.2_224 HISEQ:380:H55W7BCXY:1:1101:3011:15342 1:N:0:AGCAGGAA orig_bc=AAAAAAAAAAAA new_bc=AAAAAAAAAAAA bc_diffs=0
TACGGAGGATGCGAGCGTTATCCGGATTTATTGGGTTTAAAGGGTGCGTAGGCGGTTTGTCAAGTCAGCGGTGAAACGCAAGGGCTTAACCCTTGACCTGCCGTTGAAACTGATTGACTAGAATGCGGATGCTGTGGGAGGAATGTGTGGTGTAGCGGTGAAATGCATAGATATCACACAGAACACCGATTGCGAAGGCATCTCACAAATCCGTGATTGACGCTGAGGCACGAAAGTGTGGGGATCAAACAGG
+
GHIHHEHIHIHHHHHHHHHHEHCGH@CHHHHE@EE<0CGEHHHIIEGHEECCEH#HC#GHEHDGHIGHHIHIIH?HHGCDEHHHHHHHIIHEHIIIIIIIIIIIHIHGHIIIIIIIIIIIIHIIIIIHIIIHIHHEIIHIHEHHHIIIHHHGFHEHHHHHHHIIIIIIIIHIHEHHGCHGHIIHHCGCEHIGHHHEHGIGIHECHCG0D/HECHHHEHHHCHHHHIHHCCIIIIHG0IIHHHFFECIHGCEHI
@HS1.2_225 HISEQ:380:H55W7BCXY:1:1101:3937:15406 1:N:0:AGCAGGAA orig_bc=AAAAAAAAAAAA new_bc=AAAAAAAAAAAA bc_diffs=0
TACGGAAGATGCGAGCGTTATCCGGATTTATTGGGTTTAAAGGGAGCGTAGGCGGGCTGTTAAGCCAGCGGTCAAATGTCAGTGCCCAACATTGGCATGCCGTTGGAACTGGGGGCCTTGAATACACACAAGGAAGGTGGAATTCGTCGTGTAGCGGTGAAATGCTTAGATATGACGAAGAACTCCGATTGCGAAGGCAGCCTTCTGGGGTGCGATTGACGCTGAGGCTCGAAAGTGCGGGTATCGAACAGG
+
IIIIIHIIHIHIDIDHHHIHHIIIIEGHIIIIIIIGHHIHIIIIHHHIHIIIIIIIIIIIIHGHHIIIIIIIIIIHFHIIHIIHIIIIIIIIIIIIIIIIIHIIIIHIIIIIIHIHIGHIIIIIIIIIIIIIIIIIHIIIIIIIIIIIIIIIHHIIIIIIIIIIIIIIIIIIIIIHHIIIIIHHHHIIIIIIIIIIIIIIIHIIIIIIIIGIHIIIIIIIIIGIIIIIIIIIIHH<IIIIIIIIIHIIIIII
@HS1.2_226 HISEQ:380:H55W7BCXY:1:1101:13356:15322 1:N:0:AGCAGGAA orig_bc=AAAAAAAAAAAA new_bc=AAAAAAAAAAAA bc_diffs=0
TACGTAGGTGGCAAGCGTTATCCGGAATTATTGGGCGTAAAGAGGGAGCAGGCGGCAAGATAAGTTTGAAGTGAAAGCGTGGAGCTCAACTCCATACAGCTTCGAAAACTGTCTAGCTAGAGTACGAGAGAAGTGAACGGAACTCCATGTGTAGCGGTGAAATGCGTAGATATATGGAAGAACACCAGTGGCGAAGGCGGTTCACTAGCTCGAAACTGACGCTCAGTCCCGAAAGCGTGGGTAGCAAATAGG
+
IIIIHIIIIIHIIIIIIIIIIIIIIIIIIIIIIIIIIIIIIIIIIIIHIIIIIIIIIIIIIHIIIIIIHHIIIHIIHHHIIIIIIIIIIIIIIIIIIIIIIIIIIIIHIIIIIIHIIIIIIIIHIIIIIIIIIHIIIIIIIIIIHIIIIIIIIIIIIIIIIIIIIIIIIIIIIIIHHIIIIIIIIIIIIIIIIHIIHIIIIIIIIHIIIHIIIIHIIHIIIIGIIIIIIIIIIIIIIIIIIIIIIHEEIIII
@HS1.2_227 HISEQ:380:H55W7BCXY:1:1101:13761:15496 1:N:0:AGCAGGAA orig_bc=AAAAAAAAAAAA new_bc=AAAAAAAAAAAA bc_diffs=0
TACGGAGGATGCGAGCGTTATCCGGATTTATTGGGTTTAAAGGGTGCGTAGGTGGTTTGTTAAGTTTGTGGTGAAAGCGTGCGGCTCAACCGTACCAAGCCATGAAAACTGGCGAACTTGAGTGCAAACGAGGTAGGCGGAATGTGATGTGTAGCGGTGAAATGCTTAGATATGTCACAGAACCCCGATTGCGAAGGCAGCTTACCAGCATGCAACTGACACTGAGGCACGAAAGCGTGGGTATCAAACAGG
+
IIIIIHHHHHIIIIIIIIIIIIIIIHHIIIIIIIIHHIIIIIIIHIIIHHIIIIIIIIIHIIIIIIIIIIIIIIHIHHIIIIIIIIIIIIIIIHIIIIIIIIIIIIIIIIIIIIIIIIIIIIIIIIIIIIIIIIIIIIIIIIIIIIIIIIIIIIIIIIIIIIIIIIIIIIIIIIIIHIIIIIIIIIIIIIIIIIIIIIIIHIIIIIIIIIIIIIIIIIIIIIIIIIIIIIIIIIIIIIIIIIIIIIIIIIII
@HS1.2_228 HISEQ:380:H55W7BCXY:1:1101:14436:15443 1:N:0:AGCAGGAA orig_bc=AAAAAAAAAAAA new_bc=AAAAAAAAAAAA bc_diffs=0
TACAGAGGGTGCAAGCGTTAATCGGAATTACTGGGCGTAAAGCGCGCGTAGGTGGTTTGTTAAGTTGGATGTGAAAGCCCCGGGCTCAACCTGGGAACTGCATTCAAAACTGACAAGCTAGAGTATGGTAGAGGGTGGTGGAATTTCCTGTGTAGCGGTGAAATGCGTAGATATAGGAAGGAACACCAGTGGCGAAGGCGACCACCTGGACTGATACTGACACTGAGGTGCGAAAGCGTGGGGAGCAAACAGG
+
HGHHIEEHHIHFHIGIHHHGHHHIIHIHICHHHHCHIHHGEHHDGHIIHHHHHHIHEHHIIIIHHIIIHIIHIIIIIIHIIIIIHIIIIIHHIIIIIHHIHIIIIIIIIIIIIIIIIHIIIIHGIIIIIIIIIGIHIIIIIIIIIHIIIIIIIIIIIIHIIIIIIIIIIIIIIIIIIIIIIIIIIIIIIIIIHHIIIIIIIIIIIIIHIIIIIIIIIIIIHIIIIIIIIIIIIIIIIIIIIIIIIIIIIIIII
@HS1.2_229 HISEQ:380:H55W7BCXY:1:1101:20465:15417 1:N:0:AGCAGGAA orig_bc=AAAAAAAAAAAA new_bc=AAAAAAAAAAAA bc_diffs=0
TACGGAAGGTCCGGGCGTTATCCGGATTTATTGGGTTTAAAGGGAGCGCAGGCCGGAGGTCAAGCGTGACGTGAAATGTAGGGGCTCAACCTTTGAATTGCGTCGCGAACTGGCCTTCTTGAGTGAGTACGACGTCAGCGGAATTCGTGGTGTAGCGGTGAAATGCTTAGATATCACGAAGAACCCCGATTGCGAAGGCAGCTGACGAGTCCTTTACTGACGCTAAAGCTCGAAGGTGCGGGTATCGAACAGG
+
IIIIIIHHHGHII?FHHHIIIIIIIGHIHIIIIIIDEGHHIIIIIIIIIIIIIIIIIIIIIIIIIIIIIIIIIHHHHHHIIIIIHIHHIIHHIIIIIIIIIIIIIIIIHIEIIIIHHIHHIIIIIHIIIIHIIIIIIIIIIIIIIIIIIIIIIIIIIIIIIIIIIIIIIIIIIIHHHIIIIIIIIIIIHHHIIIIIIII#IIIIHIIIHIIIIIIIIIIIHIIIIIIIIIIIIHHFCHGIIIIIHIIIHHIII
@HS1.2_230 HISEQ:380:H55W7BCXY:1:1101:5991:15569 1:N:0:AGCAGGAA orig_bc=AAAAAAAAAAAA new_bc=AAAAAAAAAAAA bc_diffs=0
TACGGAGGATGCGAGCGTTATCCGGGTTTATTGGGTTTAAAGGGTGCGTAGGCGGAGCGTTAAGTCAGCGGTGAAATGTCCCGGCTCAACCGGGGAGCTGCCGTTGATACTGGCGCACTAGGGTCCGAGCGGCGCCGGCGGAATGTGCAATGTAGCGGTGAAATGCATAGATATTGCACAGAACACCGATCGCGAAGGCAGCTGGCGAGGACGGGACCGACGCTGAGGCACGAAGGCGTGGGGATCGAACAGG
+
IHIIIIIIHIIIIIIIIHHIIIIIIIHHIIIIIHIGHIHHIIIIIIIIIHIIIIIHIIIIHIIIIIIIIIIIIIIIEHHIIIIIIIIIGHIIIIIIIIIIIIIHIIIHIIIIHIIIIIIIIIIIIIIIIIIIIIIIIIIIIIIIIIIIIIIIIIIIIIIIIIIIIIIIIIIIIIIHHGIIIIIIIIIIHDHIIIIIIIIIIIHIIIIIIIIIIIIIIIIIIIIIIIIIHIIIIIIIIIIIIIIIHIIIHIIII
@HS1.2_231 HISEQ:380:H55W7BCXY:1:1101:6849:15654 1:N:0:AGCAGGAA orig_bc=AAAAAAAAAAAA new_bc=AAAAAAAAAAAA bc_diffs=0
TACGGAGGATGCGAGCGTTATCCGGATTTATTGGGTTTAAAGGGTGCGTAGGTGGTTTGTTAAGTTTGTGGTGAAAGCGTGCGGCTCAACCGTACCAAGCCATGAAAACTGGCGAACTTGAGTGCAAACGAGGTAGGCGGAATGTGATGTGTAGCGGTGAAATGCTTAGATATGTCACAGAACCCCGATTGCGAAGGCAGCTTACCAGCATGCAACTGACACTGAGGCACGAAAGCGTGGGTATCAAACAGG
+
IIIIIIIIIIIIIIIIIIIIIIIIIHHIIIIIIIIGHIIIIIIIIIGIIIIIIIIGHIIIIIIIHIIIIIIIIIIIHHIHHIIIIHIIIIIHIIIIIIIIIIIIIIIIIIIIIIIIIHIIIIIIIIIIIIIIHHIIHIIIIIIIIIIIIIIIIIIIIIIIIIIIIIIIIIIIIIIIHIIIIIIIIIIIIIIIIIIIIIIIIIIIIHIIHIIIIIIIIIIIIIIIIIIIIIIIIIIIIIIIIIIIIIIIIIII
@HS1.2_232 HISEQ:380:H55W7BCXY:1:1101:7482:15699 1:N:0:AGCAGGAA orig_bc=AAAAAAAAAAAA new_bc=AAAAAAAAAAAA bc_diffs=0
TACAGAGGGTGCGAGCGTTAATCGGAATTACTGGGTGTAAAGGGCGCGTAGGCGGTGAATTGGGTGTGGTGTGAAAGCCCCGGGCTTAACCTGGGAAGTGCATCGCAAACTAATTGACTGGAGTAGATGAGAGGGTGGCGGAATTTCCGGTGTAGCGGTGAAATGCGTAGAGATCGGAAGGAACGTCAATGGCGAAGGCAGCCACCTGGCATCATACTGACGCTGAGGCGCGAGAGCGTGGGGAGCGAACAGG
+
IIIIIIHHIHIIIIIIIIIIIIIIIIIIIIIHHIIGHIIIIIIIIIIIIIIIIIIIIHHIIIIIIIIIIIIIIIIIHIIIIIIIIIIIIIIIIIIIIIIIIIIIIIIIIIIIIHIIIIIIIIIIIIIIIIIIIIIIIIIIIIIIIIIIIIIIIIIIIIIIIIIIIIIIIIIIIIIIIHIIIIIIIIHIIIIIIIIIIIIIIIIIIIIIIIIIIIIIIIIIIIIIIIIIIIIIIIIIIIIIIIIIIIIIIIIII
@HS1.2_233 HISEQ:380:H55W7BCXY:1:1101:12207:15567 1:N:0:AGCAGGAA orig_bc=AAAAAAAAAAAA new_bc=AAAAAAAAAAAA bc_diffs=0
TACAGAGGTCGCAAGCGTTGTTCGGATTTACTGGGCGTAAAGGGCGCGTAGGCGGCAGGGCGTGTCAAGTGTGAAATCTCCGGGCTCAACCCGGAAAGTGCGCTTGAAACTACCTTGCTCGAGTATGGGAGAGGGAATCGGAATATAGGGTGTAGCGGTGAAATGCGTTGATATCCTATAGAACACCGGAGGCGAAGGCGGATTCCTTGAACATCACTGACGCTGAGGCGCGAAAGTCGGGGGAGCAAACAGG
+
IIIIIIIIIIIIIIIIHEHHIIIIIIIIIIIIIHIIIHIIIIIIIIIIIIIIIIIIIIIIIIHIHHIIIIIIIIIIHHHIIIIIIIIIIIIIIIIIIIIIIIIHIIIIIIIIIIIIIIIIIIIIIIIIIIIIIIIIIIIIIIHIIIIIIIIIIIIIIIIIIIIIIIIIIIIIIIIIIHHIIIIIIIIIIIIIIIIIIIHIIIIIIIIIIIHIIIHGIHIHIIIIIIIIGHIIIIHHDIIIIIIIIIHGCIIII
@HS1.2_234 HISEQ:380:H55W7BCXY:1:1101:12323:15641 1:N:0:AGCAGGAA orig_bc=AAAAAAAAAAAA new_bc=AAAAAAAAAAAA bc_diffs=0
TACGTAGGTGGCGAGCGTTATCCGGAATTACTGGGTGTAAAGGGTGTGTAGGCGGGAAGGCAAGTCGGATGTGAAAATTATGGGCTCAACCCATAAAGTGCGACCGAAACTGTCTTTCTTGAGGATCGGAGAGGTAATGAGAATTCCCGGTGTAGCGGTGAAATGCGCAGAGATCGGGAGGAATACCGGTGGCGAAGGCGAATTACTGGACGATAACTGACGCTGAGACACGAAAGCGTGGGGAGCAAACAGG
+
IEHHEEGC@HEHHCHDHHEGHCHHIIHHH<GC<FH<0<CFHHHIHICEGCHIIIIIH?HHHHHHIIHIHHHHHHEHFIIHHHHHHIIHHHGHHHHHEHIHHEHHIHHIHHEFGHIHEHHHHHHHCEHIIHIHFG?GGEHHHHIHHIIHHHHIIIIIIIIIIHIIIIIHIIHIHCHHHHIIIHHIIHIIIIIIIIIHIIIGIIH@HIIIIIHGEHHHIGIIIIIIIIHHIIIIIIIIIIIIIIIIIIIIIIIIH
@HS1.2_235 HISEQ:380:H55W7BCXY:1:1101:14797:15517 1:N:0:AGCAGGAA orig_bc=AAAAAAAAAAAA new_bc=AAAAAAAAAAAA bc_diffs=0
TACGGAGGGTACGAGCGTTAATCGGAATGACTGGGCGTAAAGGGCACGTAGGTGGATAGATAAGTCACAAGTGAAATACCCGGGCTTAACCTGGGATTGGCTCGTGAAACTGTTTAACTAGAGTACGGTAGAGGGGAGTAGAATTCCAAGTGTAGCGGTGAAATGCGTAGAGATTTGGAAGAATACCGGAGGCGAAGGCGGCTCTCTGGACCGATACTGACACTGAAGAGCGAAAGCGTGGGGAGCAAACAGG
+
IIIIIIHHIIGIIIIIIHIIIIIIIIIIIIHHIIIIIIIIIIIIIIIIHIIIFHIHIIIIIIIIIIIIIIIIIIIIHHIIIIIIIIIIIHIIIIIIIIIIIIIIIIIIIIIIIIIIIIIIIIIIIIIIHIIIIIIIIIIIIIIIIIIIIIIIIIIIIIIIIIIIIIIIIIIIIIHIHIHIIIIIIIIIIIIIIIIIIIIIHIIIIIIIIIIIIIIIIIIIIIIIIIIIIIIIIIIIIIIIIIIIIIIIIIIII
@HS1.2_236 HISEQ:380:H55W7BCXY:1:1101:16337:15605 1:N:0:AGCAGGAA orig_bc=AAAAAAAAAAAA new_bc=AAAAAAAAAAAA bc_diffs=0
TATGTAGGGTGCAAGCGTTGTCCGGAATTATTGGGCGTAAAGAGCTCGTAGGCGGTTTGTCGCGTCGGCTGTGAAAACCTGGGGCTCAACCCCGGGCCTGCAGCCGATACGGGCAGACTAGAATTCGGTAGGGGAGACTGGAATTCCTGGTGTAGCGGTGAAATGCGCAGATATCAGGAGGAACACCGGTGGCGAAGGCGGGTCTCTGGGCCGATATTGACGCTGAGGAGCGAAAGCGTGGGGAGCAAACAGG
+
IE1FHIGHIIIIEHIIIIIHIIIIIG<EHIIIIIIHIIIIIIHIHIIIIIIIHIIIIIIIHIIIIIIHIHIIIIIIHHIIIIIIIIIIIIHHIIIIIIIIIIIIIIIIIIIIIIIIIIIIIIIGIIIIIIHIIIIIIIIIIIIIIIIIIIGIIIIIIIIIIIIIIIIIIIIIIIIIHGIIIIIIIIIIIIIIIIIIIIIIIIIIIIIIIIIIIIIIIIIIIIIIIIIIIIIIIIIIIIIIIIIIIIIIIIIII
@HS1.2_237 HISEQ:380:H55W7BCXY:1:1101:3791:15818 1:N:0:AGCAGGAA orig_bc=AAAAAAAAAAAA new_bc=AAAAAAAAAAAA bc_diffs=0
TACGGAGGATGCGAGCGTTATCCGGATTTATTGGGTTTAAAGGGTGCGTAGGTGGTTTGTTAAGTTTGTGGTGAAAGCGTGCGGCTCAACCGTACCAAGCCATGAAAACTGGCGAACTTGAGTGCAAACGAGGTAGGCGGAATGTGATGTGTAGCGGTGAAATGCTTAGATATGTCACAGAACCCCGATTGCGAAGGCAGCTTACCAGCATGCAACTGACACTGAGGCACGAAAGCGTGGGTATCAAACAGG
+
IIIIIIIIIIIIIIIIIIIHIIIIIGIHIIIGIHIHHIIIIIIIHHIHHHIIIIIIIIIIHIIIHIIIIIHIIHIIHHIHIIIIIIIIIIIIIIIIIIIIIIIIIIIIIIIIIIIIIIIIIIIIIIHHIIIIIIIIIHIIIIIIIIIIIIIIIIIIIIIIIIIIIIIIIIIIIIIIHIIIIIIIIIIIIIIIIIIIIIIIIIIIIIIIIIIHHIIIIIIIIIIIIIIIIIEIIIIIIIIIIIIIIIIIIIII
@HS1.2_238 HISEQ:380:H55W7BCXY:1:1101:3951:15897 1:N:0:AGCAGGAA orig_bc=AAAAAAAAAAAA new_bc=AAAAAAAAAAAA bc_diffs=0
TACGTAGGTGGCGAGCGTTGTTCGGATTTATTGGGCGTAAAGGGTCTGTAGGAGGTTCGTTAAATGCGGGGTGAAATCCGGGGGCTCAACTCCCGAACTGCCCTGTAGACTGATGGACTAGGGTACTGGAGAGGTAAGCGGAATACCAAGTGTAGCGGTGGAATGCGTAGATATTTGGTAGAACACCGAGAGCGAAGGCAGCTTACTGGACTTTGACCGACTCTGAAAGACGAAAGCGTGGGGAGCAAACAGG
+
IHIIHHHHHHIIIHIIICGHIIIIHEHHHHHEHHGIHCHHHHHIHHIIIIIHHFHEHIHIIIHHHIIIIIIHHIIGIHHIIHHHIIIIIIIIIGHIIIHHIIIIIHIIIIHHCHHIIHHIHIHHHIIIIGHFHHIIIIIHIHHCHHHHEGGHGHFHHHCHGEHHHEHGHHHFIHHEGFIHIIIIIIIHHIHHIIIIIIIIHHHEHEIIIIHHHHEHHDHIHEFD1FIIHHIIHIIIIIIIIHG?HHHHHEHHC
@HS1.2_239 HISEQ:380:H55W7BCXY:1:1101:5071:15877 1:N:0:AGCAGGAA orig_bc=AAAAAAAAAAAA new_bc=AAAAAAAAAAAA bc_diffs=0
TACGGAAGGTCCGGGCGTTATCCGGATTTATTGGGTTTAAAGGGAGCGCAGGCCGGCTTTTAAGCGTGACGTGAAATGTGGATGCTCAACATCTGAACTGCGTCGCGAACTGGAGGCCTTGAGTGCATTCGACGTCGGCGGAATTCGTGGTGTAGCGGTGAAATGCTTAGATATCACGAAGAACTCCGATTGCGCAGGCAGCTGACGAGACTGTAACTGACGCTAAAGCTCGAAAGTGCGGGTATCGAACAGG
+
IIIIIIIIIIIIIIIIIHIHIIIIIHIIIIIIIIIEHHGIIIIIIIIIIIIIIIIIIIIIHIIIIIIIIIIIIIIIHHIIIIIIIIIIIIIIIIIHHIIIIIIIIIIIIIIIIIIIIIIIIIIIIIIIIIIIIIIIIIIIIIIIIIIIIIIIIIIIIIIIIIIIIIIIIIIIIIIIIIIIIIIIIIIIIHIIIIIIIIIIHIIIIIIIIIIIIIIIIIIIIIIIIIIIIIIIIIIIIIIIIIIIIIHIIIIII
@HS1.2_240 HISEQ:380:H55W7BCXY:1:1101:15450:15881 1:N:0:AGCAGGAA orig_bc=AAAAAAAAAAAA new_bc=AAAAAAAAAAAA bc_diffs=0
TACGTAGGTGGCAAGCGTTATCCGGATTTACTGGGTGTAAAGGGCGCGTAGGCGGGGATGCAAGTCAGATGTGAAATCTATGGGCTTAACTCATAAACTGCATTTGAAACTGTATCTCTTGAGTGCTGGAGAGGTAGACGGAATTCCTTGTGTAGCGGTGAAATGCGTAGATATAAGGAAGAACACCAGTGGCGAAGGCGGTCTACTGGACAGTAACTGACGCTGAGGCGCGAGAGCGTGGGGAGCAAACAGG
+
IIIIHIIIIIIIIIIIIIIIIIIIIIHIHIHHHIHDEC@HHHIIGIGIFHHIIIIIIHHIIIIIIIHIIIIIIHHIIIIIIIIIIIIIIIHIIIIHHIIIIIIIIIIIHIIIIIIIGIIIIIIIIIIIIIIIIIIIIIIIIIIIIHIHIIIIIIIIIIIIIIIIIIIIIIIHIIIIHHIIIIIIIIIIIIIIIIIIIIIIIHIIIIIIIIIHIIIIIIIIIIHHIIIIIIIIIIIIIIIIIIIIIHIIIIIII
@HS1.2_241 HISEQ:380:H55W7BCXY:1:1101:18306:15969 1:N:0:AGCAGGAA orig_bc=AAAAAAAAAAAA new_bc=AAAAAAAAAAAA bc_diffs=0
TACGTAGGTGGCGAGCGTTGTTCGGATTTATTGGGCGTAAAGGGTCTGTAGGAGGTTTGTTAAATGTGGGGTGAAATCCGGGGGCTCAACTCCCGAATTGCCCTGTAGACTGACAGACTAGGGTATTGGAGAGGTAAGCGGAATACCAAGTGTAGCGGTGGAATGCGTAGATATTTGGTAGAACACCAAGAGCGAAGGCAGCTTACTGGACATTGACCGACTCTGAGAGACGAAAGCGTGGGGAGCAAACAGG
+
IIIIIIIIIIIIIIIIIIIHHHIIIHIIIIIIIIIIIHHIIIIIHIIHHHHHHIIHHHIHHIIHIHHIIIIIIIIHHHIIIIIIIIIIIIIIHHIHHHIIIIIIIIIIIIIIIIIIIHHIHHIIIHIIIIIHIIIIIIIIIIIIIIIIIIHIIIIHHIHIIIIIIIIIIIIIIIIIIHIHIIHIIHIIIIIIIIIIIHIIIIIIIIIIIIIIIIIIIHIIIHIIHIIIIIIIIIIIIIIIIIIIIIIIIIIII
@HS1.2_242 HISEQ:380:H55W7BCXY:1:1101:18799:15943 1:N:0:AGCAGGAA orig_bc=AAAAAAAAAAAA new_bc=AAAAAAAAAAAA bc_diffs=0
TACGGAGGATGCAAGCGTTATCCGGATTTATTGGGTTTAAAGGGTGCGTAGGCGGCTTGGTAAGCGGGAGGTGAAATGCCGGCGCTCAACGTCGGAAGTGCCTCCCGAACTGTCGGGCTTGAATGGTTGTGCCGTGGGAGGAATGAGTGGTGTAGCGGTGAAATGCTTAGAGATCACTCAGAACACCGATTGCGAAGGCATCTCACGAACGACTGATTGACGCTGAGGCACGAAAGCGTGGGGATCAAACAGG
+
IIIIIGHIIIIIHEHHHIIIIHHIHHHIIEHEGHIHHIIIIEEHHHIIIIIHIIIIGIHHHHHHHHHHIGHHIIIIHHIIHIIIIHIHIIIIIIIHHIIIIIIIIHHHHIHIIIIDHHHHHHEHHHHIIIIIIHEHEIIHHIHFHHHHHEHHHHHIHIHIIHHIIHFIIIHIIIHHIIHHHHHHIIHHHHIHHIIIHFHH1IIIIHGHHHHHIHGIIIIIIIIIIHIIIHIIIIIGIIIIIIHFEIIIHEIHI
@HS1.2_243 HISEQ:380:H55W7BCXY:1:1101:19689:15796 1:N:0:AGCAGGAA orig_bc=AAAAAAAAAAAA new_bc=AAAAAAAAAAAA bc_diffs=0
TACGTAGGGAGCGAGCGTTATCCGGATTTATTGGGCGTAAAGGGTGCGTAGGCGGTTTGTTAAGTATGAAATTAAAGCCTGGAGCTTAACTCCAGTTCGTTTCATAAACTGGCAGACTAGAGTATGGTAGAGGTAAACGGAATTTCTAGTGTAGCGGTAAAATGCGTAGATATTAGAAAGAACACCAGTGGCGTAGGCGGTTTACTGGGCCAAAACTGACGCTGAGGCACGAAAGCGTGGGGAGCAAATAGG
+
IIIIIIIIIIIIIIIIIIIIIIIIIIIIIIHIIIIIIHIIIIIIIIIIIIIIIIIIIIHHHIIIIIIIIIIIIIIIIHEIIIIIHHHIIIHHIIIIIIHHHHIIIIIIIIIIIIIIHIIIIIIHIIHIIIIIIIIHIIIIIIIIIIHIIIIIIIIIIIIIIIIIIIIIIIIIIIIIHIHIIIIIIIIIHIIIIIIIIIIIIIIIIIIIIIIIIIIIIIIIIIIIIIIIIIIIIIIIIIIIIIIIIIIIIIII
@HS1.2_244 HISEQ:380:H55W7BCXY:1:1101:5880:16096 1:N:0:AGCAGGAA orig_bc=AAAAAAAAAAAA new_bc=AAAAAAAAAAAA bc_diffs=0
TACGGAAGGTCCGGGCGTTATCCGGATTTATTGGGTTTAAAGGGAGCGCAGGCGGGCTATTAAGCGTGACGTGAAATGTAGATGCTCAACATCTGAACTGCGTCGCGAACTGGTTGCCTTGAGTGCATTCGACGTCAGCGGAATTTGTGGTGTAGCGGTGAAATGCTTAGATATCACGAAGAACTCCGATTGCGAAGGCAGCTGACGAGACTGTAACTGACGCTAAAGCTCGAAAGTGCGGGTATCGAACAGG
+
IHIIIFHIIHHHHHHGIHHHHHHHIEHHIHIIHIICGHHIHIIIHIIIIIIIIIIIHIIIIIHIGHHIIIIIIIIIGHHHIIIIIIIIHIIGIIIIIHHHHIIIIIIIIIGIIIHIIIIHIGIIIIHHHHIHIIIIIIIIIIHHHHHIIIIIIIIIIIIIIIIIIIIIIIIIHHIIHGHHHGHF0HHEHHIIIHIIHIIIIHIGIIIIIIIIIIIIIIIIIIIGIIIIIIIIIIIIDIIIIIIIHIIIIIIII
@HS1.2_245 HISEQ:380:H55W7BCXY:1:1101:7563:16079 1:N:0:AGCAGGAA orig_bc=AAAAAAAAAAAA new_bc=AAAAAAAAAAAA bc_diffs=0
TACGTAGGCAGCGAGCGTTGTTCGGAGTTACTGGGCGTAAAGGGTGTGTAGGCGGTTCTTTAAGTTTGGTGTGAAATCTCCCGGCTCAACCGGGAGGGTGCGCCGAATACTGAGGGACTAGAGTACGGGAGAGGAAAGTGGAATTCCTGGTGTAGCGGTGAAATGCGTAGATATCAGGAGGAACACCGGTGGTGTAGACGGCTTTCTGGACCGTAACTGACGCTGAGACACGAAAGCGTGGGTAGCAAACAGG
+
IIIIIIHHIGIIIIIIIHHIIIIIIHIHHIIIIIIIIIHIHGHIHFHIIIIIIIIHIIIIHIIIHIHHIHHHHIIIHHHIIIIIIIIIIIIIIIIIIIHIIHIIIHIIIIIIIIIIHIIIHIIIIIIIIIIIIIIIIIIIIIIIIIIIIIIIIIIIIIIIIIIIIIIIIIIHIIIIHIIIIIIIIIIIIIIIIIHIIIIIIIIIHIIIIIIIHIHGIIIIIIIIIIIIHHIIIIIIIIIIIIIHIIIIIIIII
@HS1.2_246 HISEQ:380:H55W7BCXY:1:1101:8632:16206 1:N:0:AGCAGGAA orig_bc=AAAAAAAAAAAA new_bc=AAAAAAAAAAAA bc_diffs=0
TACGGAGGATGCGAGCGTTATCCGGATTTATTGGGTTTAAAGGGTGCCCAGGCGGTGCGTTAAGTCAGCGGTGAAATGTCCCGGCTCAACCGGGGAGCTGCCGTTGATACTGGCGTGCTAGAGTGCGAGCGGCGCCGGCGGAATGAGTGGTGTAGCGGTGAAATGCATAGATATCACTCAGAACACCGATCGCGAAGGCAGCTGGCGAGGACGCTACTGACGCTGAGGCACGAAAGCGTGGGGATCAAACAGG
+
IIIIIIIIHIIIIIIIIIIIIIIIIHEHHHIIHIIDHHIIIIIIIIIIIIIIIIIIIIIIIIIIIIIIIIIHIIIIHIIHIIIIIIIIIHIIIIIIIIIIIIIIIIIIIIIIIIIIIIIIIIIIIIIIIIIIIIIIIIIIIIIIIIIIIIIIIIIIIIIIIIIIIIIIIIIIIIIHIIIIIIIIIIIIIIIIIIIIIIIIIIIIIIIIIIIIHHIIIIIIIIIIIIIIIIIIIIIIIIIIIIIIIIIIIIIII
@HS1.2_247 HISEQ:380:H55W7BCXY:1:1101:13446:16233 1:N:0:AGCAGGAA orig_bc=AAAAAAAAAAAA new_bc=AAAAAAAAAAAA bc_diffs=0
TACGTAGGGGGCGAGCGTTGTCCGGAATGATTGGGCGTAAAGGGCGCGTAGGCGGCCTGTTAAGTCTGGAGTGAAAGTCCTGTTTTCAAGATGGGAATTGCTTTGGATACTGATGGGCTTGAGTGCAGGAGAGGTTATCGGAATTCCCGGTGTAGCGGTGAAATGCGTAGAGATCGGGAGGAACACCAGTGGCGAAGGCGGGTAACTGGACTGCAACTGACGCTGAGGCGCGAAAGTGTGGGGAGCAAACAGG
+
IIIIGHIIIIIIIIIIIIIIIIIIIEHIIHHIIIIIIIIIIIIIIIIIIIIIIIIIIIHIIIIIIIIIIIIHIIIIIHHIHIHIIIIIIIIIIIIIIIIIIIIIIIIIIIIIIIIIIIIIIIIIIIIIIIIIIIIIIIIIIIIIIIIIIIIIIIIIIIIIIIIIIIIIIIIHIIIIIIIIIIIIIIIIIIIIIIIIIIIIIIIIIIIIIIIHIIIIIIIIIIIIIIIIHIIIIIIIHIIIIIIIIIHEHIHII
@HS1.2_248 HISEQ:380:H55W7BCXY:1:1101:17326:16086 1:N:0:AGCAGGAA orig_bc=AAAAAAAAAAAA new_bc=AAAAAAAAAAAA bc_diffs=0
TACGGAGGATGCGAGCGTTATCCGGATTTATTGGGTTTAAAGGGTGCGTAGGCGGAGCTTTAAGCGTGAGGTGAAATGCCCGGGCTCAACCTGGGAACTGCCTCGCGAACTGGAGTTCTGGAATGCCCCTGCCGTGGGAGGAATGTGTGGTGTAGCGGTGAAATGCATAGAGATCACACAGAACACCGATTGCGAAGGCATCTCACGAAGGGGTGATTGACGCTGAGGCACGAAAGCGTGGGGATCAAACAGG
+
I@HHHHHIIIIGIHICHHHIIIIICD@GHIIGHFECEHIHIIIIIIIIHII=EHHHHIHIIIHIIIIHGHHHHHHIHHGHIIIIIIIHIIIHIIHHHHHHHHHIIIIHHIIHIHHEFHIIIGHEHHHHHFEHIGHIIIIIIHIHIIIIHIIIIIIIIHIIIIIHHIIHIIIHIIIHHHHIHGEHHHHIIIHIIHIIIHHIIIIIIIIIIIIIHHIIIIIHHIIHIIIIHIIIIIIIIIIIIIIIIIHG<?III
@HS1.2_249 HISEQ:380:H55W7BCXY:1:1101:17888:16188 1:N:0:AGCAGGAA orig_bc=AAAAAAAAAAAA new_bc=AAAAAAAAAAAA bc_diffs=0
TACGTAGGTGGCAAGCGTTGTCCGGATTTACTGGGTGTAAAGGGCGTGCAGCCGGGTCTGCAAGTCAGATGTGAAATCCATGGGCTCAACCCATGAATTGCATTTGAAACTGTAGATCTTGAGTACCGGAGGGGCAATCGGAATTCCTAGTGTAGCGGTGAAATGCGTAGATATTAGGAGGAACACCAGTGGCGAAGGCGGATTGCTGGACGGCAACTGACGGTGAGGCGCGAAAGTGTGGGGAGCAAACAGG
+
IIIIHIIIIIIIIIIIIIIIIIIIIHIIIIHHIIIHHIIIIIIIIIIIIIIIIIIIIIIIIIIIIIIIIIIIIIIEEHHIIIIIIIIIIIIIIIIHIIIIIIIIIIIIIIIIIIIIHHIIIIIIIIIIIIIIIIIIIIIIIIIIIIIIIIIIIIIIIIIIIIIIIIIIIIIIIFHIIGIIIHIIIIIIIIIIIIIIIIHIHHFHIIIIHHIIHGHIHIIIIIIIIIIIIIIIIIIHDHHIIIIIIIIIIIIII
@HS1.2_250 HISEQ:380:H55W7BCXY:1:1101:19952:16209 1:N:0:AGCAGGAA orig_bc=AAAAAAAAAAAA new_bc=AAAAAAAAAAAA bc_diffs=0
TACGGAGGATGCGAGCGTTATCCGGATTCATTGGGTTTAAAGGGTGCGCAGGCGGCGCCCCAAGTCAGCGGTCAAATCTCCGGGCTCAACCCGGACCCGCCGTTGAAACTGGGGTGCTTGAGCAGGTGCGACGGAGGCGGAATGCGTGGTGTAGCGGTGAAATGCATAGATATCACGCAGAACCCCGATTGCGAAGGCAGCTTCCGAGCACCCGTCTGACGCTGAGGCACGAAAGCGTGGGTATCGAACAGG
+
IIIIIIIIIIIIIIIIIIIIIIIIIHIIIIIIHIIHIIIIIIIIIIIIIIIIIIII#III#II#HI#IIII##II##H#IIII#I#II#II#II#GHIIIIIHIIIHIHIIIIIHIIIIIIIIIIIIIIIIIIHHIIIIIIIIIIIIIIIIHIIIIIIIIHIIIHIIIIIIIIIHHIIIIIIIIIIIHDHIIIIIIHIIIIIIIIIIIIHIIIIGIIIIIIIHIIIIIIIIIIIIIIIIIIIIIIIIIIIII
@HS1.2_251 HISEQ:380:H55W7BCXY:1:1101:20493:16004 1:N:0:AGCAGGAA orig_bc=AAAAAAAAAAAA new_bc=AAAAAAAAAAAA bc_diffs=0
TACAGAGGGTGCGAGCGTTGTCCGGAATCACTGGGCGTAAAGGGCGCGTAGGTGGCTGGGTAAGCGTGTGGTGAAAGTTCGGGGCTCAACCCCGAATCTGCCGTGCGAACTGCCTAGCTCGAGCATAGTAGAGGCACGTGGAATTCCGGGTGTAGCGGTGGAATGCGTAGAGATCCGGAAGAACACCGGTGGCGAAGGCGGCGTGCTGGGCTATAGCTGACACTGAGGCGCGACAGCGTGGGGAGCAAACAGG
+
HHHIHH@EGGHHHHHHHDEHHFHIHHIHHIIIIIIIIDHHHHIGHHIICHIHHHHFGHIHHEHHHIHGEIIIIIIIDGHFHIHHHHEHEHIIHIGHFHHHIIIIIIIHIIIIIIEHHHHII<HHIIIIIIIIGIIIIIHIIIIIIIHIIIIIIIIIIHHIIIIIIHHHIIIIIIHHHDIIIIIIIHHIIIIIIIIIIIIIIIIIIIIIIIIIIIIIIIIIIHIIIHIIHHIIIIIIIIIIIIIHIIIIHHHII
@HS1.2_252 HISEQ:380:H55W7BCXY:1:1101:1990:16385 1:N:0:AGCAGGAA orig_bc=AAAAAAAAAAAA new_bc=AAAAAAAAAAAA bc_diffs=0
TACGAAGGGTGCAAGCGTTACTCGGAATTACTGGGCGTAAAGCGTGCGTAGGTGGTTTGTTAAGTCTGATGTGAAAGCCCTGGGCTCAACCTGGGAACTGCATTGGAAACTGGCTTACTAGAGTGCGGTAGAGGGGTGTGGAATTCCCGGTGTAGCAGTGAAATGCGTAGATATCGGGAGGAACATCTGTGGCGAAGGCGACACCCTGGACCAGCACTGACACTGAGGCACGAAAGCGTGGGGAGCAAACAGG
+
IIIIIIHIIIIIIIIIIIIHIHIIIIHIIIIIIIHIIIIIIIIIGHIIHHHHGHIHIIIHIIIIIIIIIIIIIIIIIIIIIIIIIIIIIIIIHIIIIIIIIIIIIIIIHIHIIIIIHIGIIIIIIIIIIIIIIIIIIIIIIIIIIIIIIIIIIIIIIIIIIIIIIIIIIIIIIIIIHHIIIIIIIIIIIIIIIIIIIIIIIIIIIIIIIIIIIIIIIIIIIIIIIIIIIIIIIIIIIIIIIIIIIIIIIIIII
@HS1.2_253 HISEQ:380:H55W7BCXY:1:1101:3753:16366 1:N:0:AGCAGGAA orig_bc=AAAAAAAAAAAA new_bc=AAAAAAAAAAAA bc_diffs=0
TACGGAAGGTCCGGGCGTTATCCGGATTTATTGGGTTTAAAGGGAGCGCAGGCTGGATTTTAAGCGTGCTGTGAAATGTACCGGCTCAACCGGTGACGTGCAGCGCGAACTGGAGTCCTTGAGTGAGTACGAGGTATGCGGAATTCGTGGTGTAGCGGTGAAATGCTTAGATATCACGAAGAACTCCGATTGCGAAGGCAGCGTACCAGTCCTTAACTGACGCTAAAGCTCGAAAGTGCGGGTATCGAACAGG
+
IEHIIIIIIHHIHHHHIIIEHIHHHHHEHIEHHIIEHHIGIIIIIIIIIIIIIHIHHHHIIIHIIIIIHIIIIHIHIHIIIIIIIIIHHIIHIIIIIIIIIIIIIGIIIIIIIHIHHHHIIIIHIHIIIIIIIHEGHIIHIHIIIIIHIIIIIIIIIIHIIIIIIIIIIIIIIIIIHGIIIIIHIHIIIHHHIHIIIIIIIIIIHHIIIIIIIHHIIIHIIIIIIIIIIHIIIIIIIIIIIIIIHIIIIIIII
@HS1.2_254 HISEQ:380:H55W7BCXY:1:1101:7455:16330 1:N:0:AGCAGGAA orig_bc=AAAAAAAAAAAA new_bc=AAAAAAAAAAAA bc_diffs=0
TACGGAGGATGCGAGCGTTATCCGGATTTATTGGGTTTAAAGGGTGCGTAGGTGGTTTGTTAAGTTTGTGGTGAAAGCGTGCGGCTCAACCGTACCAAGCCATGAAAACTGGCGAACTTGAGTGCAAACGAGGTAGGCGGAATGTGATGTGTAGCGGTGAAATGCTTAGATATGTCACAGAACCCCGATTGCGAAGGCAGCTTACCAGCATGCAACTGACACTGAGGCACGAAAGCGTGGGTATCAAACAGG
+
IIIIIHIIIIIIIIIIIIIIIIIIIEHHIIIIHIIDGHIIIIIIGHIIIIIIIIIGHIIIIIIIIIIIIIIIIIHIFHHHIIIIIIIIHIIIIIIIIIIIIIIIIIIIIIIIIIIIIIIIIIIIIIIIIIIIIIIIIIIIIIIIHIIIIIIIIIIIIIIIIIIIIIIIIIIIIIIIHHIHIHIIIIIIIIIIHIIIIIIIIIIIIIIIIIIIIIIIIIIIIIIHIIIIIIIIIIIIIIIIGIIIIIIIIIII
@HS1.2_255 HISEQ:380:H55W7BCXY:1:1101:8514:16386 1:N:0:AGCAGGAA orig_bc=AAAAAAAAAAAA new_bc=AAAAAAAAAAAA bc_diffs=0
TACGGAAGGTCCGGGCGTTATCCGGATTTATTGGGTTTAAAGGGAGCGCAGGCCGATGGTTAAGCGTGACGTGAAATGTAGCCGCTCAACGGCTGCACTGCGTCGCGAACTGGCCGTCTTGAGTGAGTTCGATGTGGGCGGAATTCGTGGTGTAGCGGTGAAATGCTTAGATATCACGAAGAACTCCGATTGCGAAGGCAGCCCACAAGGCCTTTACTGACGCTAAAGCTCGAAGGTGCGGGTATCGAACAGG
+
IIIIIIIIHHIIIGHHIHHIIIIIIHGEGHIIIIIGHHIIIIIIIIIIIIIIIIIIIIIIIIIIIIIIIIIIHIIIIHIIIIIIIIIIIIIIIIIIIIIIIIIIIIIIIIIIIIIIIIIIIIIIIIIIIIIIIIIIIIIIIIIIIIIIHIIIIIIIIIIIIIIIIIIIHIIIIIIIIIIIIIIIHHIIIIIIIIIIIIIIHHIIIIGIIIIHIIIIIIIIIIIIIIIIIHIIIIIGHIIIIIIIIIIIIIIII
@HS1.2_256 HISEQ:380:H55W7BCXY:1:1101:16059:16328 1:N:0:AGCAGGAA orig_bc=AAAAAAAAAAAA new_bc=AAAAAAAAAAAA bc_diffs=0
TACGTATGGTGCAAGCGTTATCCGGATTTACTGGGTGTAAAGGGAGCGTAGGCGGTTTTACAAGTCTGATGTGAAAGCCCGGGGCTCAACTCCGGTATTGCATTGGAAACTGTAGAACTAGAGTGTCGGAGGGGTAAGTGGAATTCCTAGTGTAGCGGTGAAATGCGTAGATATTAGGAGGAACACCAGTGGCGAAGGCGGCTTACTGGACGATTACTGACGCTGAGGCTCGAAAGCGTGGGGAGCAAACAGG
+
IIIIHIHIIIIIIIIIIIIIIIIIIIIIIIIIIIIHIIIIIIIIGIIIHIIIIIIIIIIIIIIIIIIIIIIIIIIIHHIIIIIIIIIIIIIIIIIIIIIIIIIIIIIIIIIIIIIIIIIIIIIHHIIIIIHIIIHHIIIIIIIIIIIIIIIIIIIIIIIIIIIIIIIIIIIIIIHIIHIIIIIIIIIIIIIIIIIIIIIIIIIIIIIIIIIIIIIHIIIIIIIIIIIIIIIIIIIIIIIIIIIIIIIIIIIII
@HS1.2_257 HISEQ:380:H55W7BCXY:1:1101:16338:16460 1:N:0:AGCAGGAA orig_bc=AAAAAAAAAAAA new_bc=AAAAAAAAAAAA bc_diffs=0
TACGTAGGGAGCGAGCGTTATCCGGATTTATTGGGCGTAAAGGGTGCGTAGGCGGCTTGTTAAGTATGAAATTAAAGCCCGGGGCTTAACTCCGGTTCGTTTCATAAACTGGCTAGCTTGAGTATGGAAGAGGTAAACGGAATTTCTAGTGTAGCGGTGAAATGCGTAGATATTAGAAGGAACACCAGTGGCGAAGGCGGTTTACTGGGCCATTACTGACGCTGAGGCACGAAAGCGTGGGGAGCAAATAGG
+
IIIIIIIIIIIIIIIIIIIIIIIIIIIIIIIIIIIIIIDHHIIIIIIIIIIIIIIIIIHIIIIIIIIIIIIIIIIIHHIIIIIIIHIIIIIIIIIIHIIIIIIIIIIIIIIIIIIIIIIIIIIIIIIIIIIIIIIIIIIIIIIIIIIIIIIIIIIIIIIIIIIIIIIIIHIIIIIHIIIIIIIIIIIIIIIIIIIIIIIIIIIIIIIIIIIIIIIIIIIIIIIIIIIIIIIIIIIIIIIIIHIIIIIIIIII
@HS1.2_258 HISEQ:380:H55W7BCXY:1:1101:1520:16687 1:N:0:AGCAGGAA orig_bc=AAAAAAAAAAAA new_bc=AAAAAAAAAAAA bc_diffs=0
TACGGAGGGTGCAAGCGTTGTTCGGAATTACTGGGCGTAAAGCGCGTGTAGGTGGTCGAGTAAGTCGAATGTGAAAGCCCCGGGCTCAACCCGGGAAGTGCATCCGAAACTGCTCGACTAGAGTCCCGGAGAGGAAGGCAGAATTCCCAATGTAGGGGTGAAATCCGTAGATATTGGGAGGAATACCGGTGGCGAAGGCGGCCTTCTGGACGGTGACTGACACTCAGACGCGAAAGCGTGGGGAGCAAACAGG
+
IIIIIIIIIIIIIIIIIIIIIIIIIIIIIIIIIIHIIHIIIIIIIIHHEEHHIIIHHIIIIIIIIHIHIIIHIIHIHIIIIIIHIHHHIIIIIIIIIIIIIHHIIIIIIIIIIIIIHIIIIIIIIIIIIIIIIIIIIHIIIIIIIIIIIIIIGIIIIIIIIIIHGHIIIIIIHGIHHHIIHIIIIHIIIIIHHIIIIIIIIIIIIIHIIHHIIIIIHIIIIIIIIIIIIIIIIIIIIIIIIIIIIIIIIHIII
@HS1.2_259 HISEQ:380:H55W7BCXY:1:1101:4739:16631 1:N:0:AGCAGGAA orig_bc=AAAAAAAAAAAA new_bc=AAAAAAAAAAAA bc_diffs=0
TACGGAAGGTCCGGGCGTTATCCGGATTTATTGGGTTTAAAGGGAGCGCAGGCCGGAGGTCAAGCGTGACGTGAAATGTAGCCGCTCAACGGCTGAACTGCGTCGCGAACTGGCTTTCTTGAGTGAGTTCGATGTGGGCGGAATTCGTGGTGTAGCGGTGAAATGCTTAGATATCACGAAGAACTCCGATTGCGAAGGCAGCCCACAAGGCCTTTACTGACGCTAAAGCTCGAAGGTGCGGGTATCGAACAGG
+
IIIIIIIIIIIIIIIIIIIIIIIIIHHIIIIIHIIHHIIIIIIIIIIIIIIIIIIIIIIHIIIIIIIIIIIHIIIIIHHIIIIIIIIIIIIIIIIIIIIIIIIIIIIIIIIIIIIIIIIIIIIIIIIIIIIIIIIIIIIIIIIIIIHIIIIIIIIIIIIIIIIIIIIIIIIIIIIIIIIIIIIIGIIIIIIIIIIIIIIIIIIIIIIIIIIIIIIIIIIIIIIIIIIIIHHIIIIIHIIIIIIIHIIIIIIII
@HS1.2_260 HISEQ:380:H55W7BCXY:1:1101:9364:16522 1:N:0:AGCAGGAA orig_bc=AAAAAAAAAAAA new_bc=AAAAAAAAAAAA bc_diffs=0
TACGTAGGTGGCAAGCGTTGTCCGGATTTACTGGGTGTAAAGGGCGTGCAGCCGGGCTTGCAAGTCAGGTGTGAAATCTATGGGCTCAACCCATAAATTGCACTTGAAACTGTAGGTCTTGAGTACCGGAGGGGCAATCGGAATTCCTAGTGTAGCGGTGAAATGCGTAGATATTAGGAGGAACACCAGTGGCGAAGGCGGATTGCTGGACGGCAACTGACGGTGAGGCGCGAAAGTGTGGGGAGCAAACAGG
+
IIIIHHIIIIIIIIIIIIIIIIGIIHIIIIH<FHHHHHIIHIIHHHHIIIIIIIIIIIIIIIIIHHIIIIIIIIIIHHHHIIIIIIHHIIHIIIIIIIIHHHIHIIIHIIIHIIIIHIEHIIIIIIIIIIIIIIIHIIIIIIIHHHHHIIIIHIIIIIIIIIIIIIIHIIIIHHHIHHIIIIHIIHIIIIIHIIIIIIIIIIIHIIIIIIIIIIIIIIIIIIIIIIHIIIIIIIIIGIIIIIIIIIIIIIIII
@HS1.2_261 HISEQ:380:H55W7BCXY:1:1101:15487:16635 1:N:0:AGCAGGAA orig_bc=AAAAAAAAAAAA new_bc=AAAAAAAAAAAA bc_diffs=0
TACGGAGGATGCAAGCGTTATCCGGATTTATTGGGTTTAAAGGGTGCGCAGGCGGCTTGTTAAGCGGGAGGTGAAATGCCGGCGCTCAACGTCGGAAGTGCCTCCCGAACTGGTGAGCTTGAATGACTCTGCCGTGGGAGGAATGTGTAGTGTAGCGGTGAAATGCTTAGAGATTACACAGAACACCGATTGCGAAGGCATCTCACGAAGGGTTGATTGACGCTGAGGCACGAAAGCGTGGGGATCAAACAGG
+
IIIIIIIIHIIIIIIIIIIGIIIIIGHIIIIIIIIHHHIIIIIIIIIIHIIHIIIIIIHHHHIIIIIIIIIHHIIIIHHIIIIIIIIIIIIIIIIIIIIIIIIIIIIIIIIIIIIIIIHIIIIIIIIIIIIIIIIIIIIIIIIIIIIIIIIIIIIIIIIIIIIIIIIIIIIIIIIIIHIIIIIIIIIIIIIIIIIIIIIIIIIIIIIIIIIIIIIIIIIHIIIIIIIIIIIIIIIIIIIIIIIIIIIIIIIII
@HS1.2_262 HISEQ:380:H55W7BCXY:1:1101:15398:16745 1:N:0:AGCAGGAA orig_bc=AAAAAAAAAAAA new_bc=AAAAAAAAAAAA bc_diffs=0
TACGGAAGATGCGAGCGTTATCCGGATTTATTGGGTTTAAAGGGAGCGTAGGCGGCCTTTTAAGTCAGCGGTTAAATGTCAGCGCCCAACGCTGGCATGCCGTTGAAACTGGGGGGCTTGAATACACACAAGGGCGGTGGAATTCGTCGTGTAGCGGTGAAATGCTTAGATATGACGAAGAACTCCGATTGCGAAGGCAGCCGCCTGGGGTGCGATTGACGCTGAGGCTCGAAAGTGCGGGTATCGAACAGG
+
IIIIIIIIIIIIIIIIIIIIIIIIIGHHIIIIIIIHIIIIIIIIIIIIIIIIIIIIIIIIIIIIIIIIIIIIIIIIIIIHIIIIIIIIIIIIIIIIIIIIIIIIIIIHIIIIIIIIIIIIIIIIIIIIIIIIIIIIIIIIIIIIHIHIIIIIIIIIIIIIIIIIIIIIIIIIIIIIIIHIIIHIIIIIIIIIIIIIIIIIIIIIIIIIIIIIIIIIIIIIIIIIIIIIIIIIIIIIIIIIIIIIHIIIIIII
@HS1.2_263 HISEQ:380:H55W7BCXY:1:1101:15849:16740 1:N:0:AGCAGGAA orig_bc=AAAAAAAAAAAA new_bc=AAAAAAAAAAAA bc_diffs=0
TACGGAAGATGCGGGCGTTATCCGGATTTATTGGGTTTAAAGGGAGCGTAGGCGGGCTTTTAAGCCAGCGGTCAAATGTCGGCGCCCAACGCCGGAAAGCCGTTGGAACTGGGAGTCTTGAATGCGGTCAAGGGAGGCGGAACTCGCCATGTAGCGGTGAAATGCTTAGATATGGCGAAGAACCCCGATTGCGAAGGCAGCCTCCTGGCCCGTGATTGACGCTGAGGCTCGAAAGCGCGGGTATCGAACAGG
+
IIIIIIIIIIIIIIIIIIIHIIIIIHHIIIIHHIHEEHHIIIIIIIIIIIIIIIIIIIIIIIIIIIIIIIIIIIIIIHIIIIIIIIIIIIIIIIIIIIIIIIIIIIIIIIIIIIIHIIIIIIIIIIIIIIIIIIIIIIIIIIIIIIIIIIIIIIIIIIIIIIIIIIIIIIIIIIIIHIIIIHIIIIIIIIIIIIIIIIIIIIIIIIIIIIIIIIIIIIIIIIIIIIIIIIIIIIIIIIIIIIHIIIIIIIII
@HS1.2_264 HISEQ:380:H55W7BCXY:1:1101:4333:16785 1:N:0:AGCAGGAA orig_bc=AAAAAAAAAAAA new_bc=AAAAAAAAAAAA bc_diffs=0
TACGGAGGATGCAAGCGTTATCCGGATTTATTGGGTTTAAAGGGTGCGTAGGCGGACCGTTAAGTCAGCGGTGAAATGTCCCGGCTCAACCGGGGAGCTGCCGTTGATACTGGCGGACTGGAGTGCGAACGGCGCCGGCGGAATGTGTCATGTAGCGGTGAAATGCATAGATATGACACAGAACACCGATCGCGAAGGCAGCTGGCGAGGACGTTACTGACGCTGAGGCACGAAAGCGTGGGGATCAAACAGG
+
H@EHC0</<FH?<FGHGCE<1<<GCH00D1DHHFGHH0<1<CC0DG0CHH/0DDHH<<HEHEHCH#HH#HEHHHHIHHHEGHEHFHHHHFHCHDHHHCHH?EFEEEHEHDDEG@HHHHHG;.GIGHHG?IIHHE?IIIHIHFHHIHHGGGEIHHIIHHHHHF@HHHB@IIIHFE@HHHGHHHE@FCC<>HHHHHHEHGC@HCHHHFHHHHG=G@HIHEHCDCH@@HIIHEHCECHIHIHEFHHHEFEFGFHF@
@HS1.2_265 HISEQ:380:H55W7BCXY:1:1101:7121:16912 1:N:0:AGCAGGAA orig_bc=AAAAAAAAAAAA new_bc=AAAAAAAAAAAA bc_diffs=0
TACGTAGGTGGCAAGCGTTATCCGGAATTATTGGGCGTAAAGAGGGAGCAGGCGGCAAGATAAGTTTGAAGTGAAAGCGTGGAGCTCAACTCCATACAGCTTCGAAAACTGTCTAGCTAGAGTACGAGAGAAGTGAACGGAACTCCATGTGTAGCGGTGAAATGCGTAGATATATGGAAGAACACCAGTGGCGAAGGCGGTTCACTAGCTCGAAACTGACGCTCAGTCCCGAAAGCGTGGGTAGCAAATAGG
+
IIIIHIHIIIIIIIIIIIIIIIIIIHHIIIIIIIIIIDDHHIIIIIIIHIIIIIIIIIIIIIIIIIIIIIIIIIIIIIIIIIIIIIIIIIHIIIIIIIIIIHIIIIIIIIIIIIIIIIIIIIIIIIIIIIIIIIIIIIIIIIIIIIIIIIIIIIIIIIIIIIIIIIIIIIIIIIIIIIIIIIIIIIIIIIIIIIIIIIIIIIIIIIIIIIIIIIHIIIIIIIIIIIIIIIIIIIIIIIIIIIIIIIIIIIII
@HS1.2_266 HISEQ:380:H55W7BCXY:1:1101:8151:16841 1:N:0:AGCAGGAA orig_bc=AAAAAAAAAAAA new_bc=AAAAAAAAAAAA bc_diffs=0
TACGTAGGGAGCAAGCGTTATCCGGATTTATTGGGTGTAAAGGGTGCGTAGACGGGAAAGCAAGTTGGTTGTGAAATCCCTCGGCTTAACTGAGGAACTGCAACCAAAACTACTATTCTTGAGTGCGGGAGAGGAAAGCGGAATTCCTAGTGTAGCGGTGAAATGCGTAGATATTAGGAGGAACACCAGTGGCGAAGGCGGCTTTCTGGACCGTAACTGACGTTGAAGCACGAAAGTGTGGGGAGCAAACAGG
+
IIIIIGIIIIIIIIIIIIIIIIIIIGHHIIIIIIIHHHIIIIIIIIIIIIIIIHIIIIIIIIIIIIIIIIIIIIIIHHHIIIIIIIIIIIIIIIIIIIIIIIIIIIIIIIIIIIIIIIIIIIIIIIIIIIIIIIIIIIIIIIIIIIIIIIIIIIIIIIIIIIIIIIIIIIIIIIIHHIIIIIIIIIIIIIIIIIIIIHIIIIIIIIIIIIIIIIIIIIIIIIIIIIIIIIIIIIIIHIIIIIIIIIIIIIIII
@HS1.2_267 HISEQ:380:H55W7BCXY:1:1101:10009:16754 1:N:0:AGCAGGAA orig_bc=AAAAAAAAAAAA new_bc=AAAAAAAAAAAA bc_diffs=0
TACGGAGGATACAAGCGTTATCCGGATTTATTGGGTTTAAAGGGTGCGCAGGCGGACCGCTAAGTCAGGGGTGAAAAGTTGGGGCTCAACTCCAATCGTGCCTTTGATACTGGCGGACTAGAGTGCGATAGGCGTGGCCGGAATGTGGTGTGTAGCGGTGAAATGCTTAGATATGCCACAGAACACCGATCGAGAAGTCAGGTCACGAGTTCGCAACTGACGCTCATGCACGAAAGCGTGGGGAGCAAACAGG
+
IIIIIHIIHIIIIIIIIIIHIIIIIGHIIGIFGHHEHHIIIIIIHIIIIIIIIIIIIIIIIIIIIIIIIIIIHHHIIIIIIIIIIHHIIGIIIIHIIIIIIIIIIIIIIIIIIIIIIIIIIIIIIIIIIIIIIIIIIIIIIIIIIIIIIIIIIIIIIIIIIIIIIIIIIIIIIHIIIIIIIIIIIIIIHIIIIIIIIHIIIIHHHIIIIIIIIHHIIIIIIIIIIIIIIIIIIIIIIIIIIIIIHIIIIIIII
@HS1.2_268 HISEQ:380:H55W7BCXY:1:1101:18022:16794 1:N:0:AGCAGGAA orig_bc=AAAAAAAAAAAA new_bc=AAAAAAAAAAAA bc_diffs=0
TACGTAGGGTGCGAGCGTTAATCGGAATTACTGGGCGTAAAGCGTGCGCAGGCGGCTCTATAAGACAGATGTGAAATCCCCGGGCTTAACCTGGGAACTGCATTTGTGACTGTATGGCTAGAGTGCGTCAGAGGGGGGTGGAATTCCACGTGTAGCAGTGAAATGCGTAGAGATGTGGAGGAACACCGATGGCGAAGGCAGCCCCCTGGGATGACACTGACGCTCATGCACGAAAGCGTGGGGAGCAAACAGG
+
IIIIIIIIHHIIIIIIIIIIGIIIHHHIIIIIIHHIIIIIIIIIIIIIIIIIIIHHIIIIIIIIHHIHHIHIHIIIIHIIIIIIIIIIIIIIIIIIIIIIIIIIIIIIIHIIIIIIIIIIIIIHIIIIIIIIIIIIIIHIIIIIIHIIIIIIIIIIIIIIIIIIIIHIIIIIIIHIIIIIIIIIIIIIIIIIIIIIIIHIIIIIHIIIIIIIIIIIIIIIIIIIIIIIIIIIIIIIIIIIIIIIHIIHCIIII
@HS1.2_269 HISEQ:380:H55W7BCXY:1:1101:18629:16966 1:N:0:AGCAGGAA orig_bc=AAAAAAAAAAAA new_bc=AAAAAAAAAAAA bc_diffs=0
TACGTAGGGGGCAAGCGTTATCCGGATTTACTGGGTGTAAAGGGTGCGTAGGTGGCTAGGTAAGTCAGATGTGAAAACCCAGGGCTTAACTTTGGGACTGCATTTGAAACTGCTTGGCTAGAGTGCAGGAGAGGTAAGTGGAATTCCTAGTGTAGCGGTGAAATGCGTAGATATTAGGAGGAACACCGGTGGCGAAGGCAGCCTCCGAGCGCATGACTGACGCTGAGGTGCGAAGGTGCGGGGAGCGAACAGG
+
IIIIIIIHIIGIIIHIIIIIIIIIIIIIIIIIIIIGHHIIIIIIHIIIIIIIHIIIIIIIIIIIIIIIIIIIIIIIGHIIIIIIIIIIIIHIIIIIIIIIIIHIIIIIIIIIHIIIGIHIIIIIIIIIIIIIIIHHIIIIIIIIIIIIIIIIIIIIIIIIIIIIIIIIHIIIIIHIHIIIIIIIIIIIIIIIIIIIIIIIIIHIIIIIIIIIIIIIIIIIIIIIIIIIIIIIIIIHIHHIIIIIIIIIIIIII
@HS1.2_270 HISEQ:380:H55W7BCXY:1:1101:19695:16933 1:N:0:AGCAGGAA orig_bc=AAAAAAAAAAAA new_bc=AAAAAAAAAAAA bc_diffs=0
TACGGAAGGTCCGGGCGTTATCCGGATTTATTGGGTTTAAAGGGAGCGCAGGCTGCAGATTAAGCGTGACGTGAAATGCCGCGGCTCAACCGTGGAAGTGCGTCGCGAACTGGTTTGCTTGAGTGCACTCGAGGGATGCGGAATTCGTGGTGTAGCGGTGAAATGCTTAGATATCACGAAGAACTCCGATTGCGAAGGCAGCGTCCCAGCGTGTAACTGACGCTAATGCTCGAAAGTGCGGGTATCGAACAGG
+
IIIIIHHIIGHIIGIIIIIIIIIIIIIIIIIIHGIECHHIIIIIHIHIIIIIIIIIEHHHIIIIIIIIIHIIIIIIHHGIIIHIGHHHIHIIIGIHHIIIIIIIIIICHHHIIIIIIIIIHIHIGHIIIIIIIIIIIHHHIIIIIIHFGHCHIHIIIIIIHHHIIIIIHHIIIIIHEGIIIIIHHIIIHHIIIIIIIIIHIIIIHHHHHCIIIIIIFIIIGHIHIIIHIIIHIIIIIIHIIIIIIGIIIIIII
@HS1.2_271 HISEQ:380:H55W7BCXY:1:1101:3347:17134 1:N:0:AGCAGGAA orig_bc=AAAAAAAAAAAA new_bc=AAAAAAAAAAAA bc_diffs=0
TACGGAAGGTCCGGGCGTTATCCGGATTTATTGGGTTTAAAGGGTGCGCAGGCGGACCGTTAAGTCAGGGGTGAAAAGTTCGGGCTCAACCTGAATCGTGCCTTTGATACTGGCGGACTAGAGTGCGATAGGCGTGGCCGGAATGTGGTGTGTAGCGGTGAAATGCTTAGATATGCCACAGAACACCGATCGAGAAGTCAGGTCACGAGTTCGCAACTGACGCTCATGCACGAAAGCGTGGGGATCAAACAGG
+
?GEH0@GEHHHIH?<FHHIIICGHIE<EFHE@CGH<DHHHIEHF<<GHHHIGDHDHCHHHIIIHICCEGFIHGEGH8DDHHEHHIHGHHFHCHIEEHBHH@GHIHEHIIIIIIIIIHHHCIHEHHIIHHHG<DGGCE:?HEHG<B<BHFHIIIIIFIHEFHIHHEHCIGIIHHG1CCDGIHHGFHE<1<HEDFIHDF1F1@1IIHHCFHEEHEC1IIIIIHHHF<GCD<FIIIHGIIIIIHHIHEIIHIIIII
@HS1.2_272 HISEQ:380:H55W7BCXY:1:1101:3578:17047 1:N:0:AGCAGGAA orig_bc=AAAAAAAAAAAA new_bc=AAAAAAAAAAAA bc_diffs=0
TACGTAGGGAGCGAGCGTTATCCGAATTTATTGGGTGTAAAGCGTGTGTAGGCGGTTTCCTAAGTCCAAGGTTAAAGCCCGGAGCTTAACTCCGGTACGCCTTGGAAACTGGGTCACTTGAGTATGGTAGAGGCAAATGGAATTTCTAGTGTAGCGGTAAAATGCGTAGATATTAGAAGGAACACCAGTGGCGAAGGCGATTTGCTGGGCCATTACTGACGCTGAGACACGAAAGCGTGGGGAGCAAATAGG
+
IEHHDGHIHFHHHHHIHEHHIHHIHHHHIIEHEHHGHHIIIIIIIIHHHIIHIHIHFHIIIIHIIIIIIIIIIHHIHHHEGHIHHHIIIHDEIIIIIIIIFHHHIIIIIIIIIHIIIIIGIIIIIIIIIIIIHHIIIIHHIIHIIIHIIIIIIIHHIIIIHIIIIIIIIIIHGECHIHIIIIHHIIIIIIIIIIGIIIIIHIIIIIIIIIIIIHIHIIIIIIHIIGIIIHIHIIIHIIHIIIIIIIIIHIII
@HS1.2_273 HISEQ:380:H55W7BCXY:1:1101:6502:17028 1:N:0:AGCAGGAA orig_bc=AAAAAAAAAAAA new_bc=AAAAAAAAAAAA bc_diffs=0
TACGGAGGATGCGAGCGTTATCCGGATTTATTGGGTTTAAAGGGTGCGTAGGTGGTTTGTTAAGTTTGTGGTGAAAGCGTGCGGCTCAACCGTACCAAGCCATGAAAACTGGCGAACTTGAGTGCAAACGAGGTAGGCGGAATGTGATGTGTAGCGGTGAAATGCTTAGATATGTCACAGAACCCCGATTGCGAAGGCAGCTTACCAGCATGCAACTGACACTGAGGCACGAAAGCGTGGGTATCAAACAGG
+
IIIIIIIIIIIIIIIIIIIIIIIIIDCHIIIIIIIDGFHIIIIIIIIIHHIIIIIIIIIIIIIIHIIIIIIIIIIIIIIIIIIIIIHIIIIIIIIIIIIIIIIIIIIIIIIIIIIIIIIIIIIIIIIIIIIIIIIIIIIIIIHIIIIIIIIIIIIIIIIIIIIIIIIIIIIIIIIIHHIIIIIIIIIIIIIIIIIIIIIIIIIIIIIIIIIIIIIIIIIIIIIIIIIIIIIIIIIIIIIIIIIIIIIIIIII
@HS1.2_274 HISEQ:380:H55W7BCXY:1:1101:8363:17150 1:N:0:AGCAGGAA orig_bc=AAAAAAAAAAAA new_bc=AAAAAAAAAAAA bc_diffs=0
TACGTAGGTGGCGAGCGTTGTCCGGAATCATTGGGCGTAAAGGGAGCGCAGGCGGGGAATCAAGTCTATCTTAAAAGTTCGGGGCTCAACCCCGTGATGGGATAGAAACTGGTTCTCTTGAGTGCAGGAGAGGAAAGCGGAATTCCTAGTGTAGCGGTGAAATGCGTAGATATTAGGAGGAACACCAGTGGCGAAGGCGGCTTTCTGGACTGTAACTGACGCTGAGGCTCGAAAGCGTGGGGAGCGAACAGG
+
IIIIIIIIIIIIIIIIIHIIIIIIIIIIIIIIIIIIIHHIIIIIIIIIHIIIIIIIIIIIIIIIHIIIIIIIIIIIHHHIIIIIIIIIIIIIIIIIIHIIIIIIIIIIIIIIIHIIIHIIIIIIIHIIIIIIIIIIIIIIIIIIIIIIIIIIIIIIIIIIIIIIIIIIIIIIIIIIIIIIIIHHIIIIIIIIIIIIHIIIIIIIIIIIIIIIIHHIHIIIIIIIIIIIIIIIIIIIIIIIIIIIIHIIIIII
@HS1.2_275 HISEQ:380:H55W7BCXY:1:1101:11053:17021 1:N:0:AGCAGGAA orig_bc=AAAAAAAAAAAA new_bc=AAAAAAAAAAAA bc_diffs=0
TACGTAGGTGGCAAGCGTTATCCGGATTTACTGGGTGTAAAGGGCGCGTAGGCGGGGATGCAAGTCAGATGTGAAATCTAGGGGCTCAACCCCTAAACTGCATTTGAAACTGTATCTCTTGAGTGTCGGAGAGGTTGACGGAATTCCTAGTGTAGCGGTGAAATGCGTAGATATTAGGAGGAACACCAGTGGCGAAGGCGGTCAACTGGACGATAACTGACGCTGAGGCGCGAAAGCGTGGGGAGCAAACAGG
+
IIIIHIIIIIIIIIIIIIIIIIIIIHIIIIIHHIIDGFHIIIIIIIIICHHIIIIIIHHIIIIIIIIIIIIIIIIIHIIHIIIIIIIIIIIGHIIIIIIIIIIIIIIIIIIIIHIIIIIIIIIIIIIIIIIIIHHIIIIIIIIIIIHIIIIIIIIIIIIIIIIIIIIIIIIHIIIIHHIIIIIIIIIIIIIIIIIIIIIIIIIIIIIIIIIIIIIIIIIIIIIIIIIIIIIIIIIIIIIIIIIIIIIIIIIII
@HS1.2_276 HISEQ:380:H55W7BCXY:1:1101:1191:17270 1:N:0:AGCAGGAA orig_bc=AAAAAAAAAAAA new_bc=AAAAAAAAAAAA bc_diffs=0
TACGTAGGTGGCGAGCGTTGTTCGGATTTATTGGGCGTAAAGGGTCCGCAGGTGGTTGGATAAGTTTGACGTGAAATCCCAGAGCTCAACTCTGGAACTGCGTTGAAAACTGTCTGACTGGAGTATCGGAGAGGAGATTGGAATTCCAGGTGTAGCGGTGGAATGCGTAGATATCTGGAAGAACACCGAAAGCGAAGGCAGATCTCTGGACGATAACTGACACTCAGGGACGAAAGTATGGGGATCAAACAGG
+
IIIHHIIIIIHIIIIIIHIHHIIIIHIIIIIIGIIIIHIIHIIIIIIIIIIIHHHFHIIIHIHIIIIIIIIHIIIIFHIIIIHIIIIIIIIIIIIIIIIIIHHIHGIIIIIIHHHIIIIIIHIIIIIIIHHHIIIIIIIIIIIIIIIIIIIIHIIIIIIIIIIIIIIIIIIIIIIIIHIIIIIIHHIIGHIIIIIIHIIIIIHIGIIIIIHIIIIIIIIIIHHHHIIHIIIIIIIHCIIIIIIGHIIIIIIII
@HS1.2_277 HISEQ:380:H55W7BCXY:1:1101:8418:17330 1:N:0:AGCAGGAA orig_bc=AAAAAAAAAAAA new_bc=AAAAAAAAAAAA bc_diffs=0
TACGGAGGATGCGAGCGTTATCCGGATTTATTGGGTTTAAAGGGTGCGTAGGCGGCTTGGTAAGTCAGCGGTGAAATTCAGATGCTCAACATCTGGCGTGCCGTTGAAACTGCCGGGCTAGAATGCGGATGCCGTGGGAGGAATGTGTGGTGTAGCGGTGAAATGCATAGATATCACACAGAACACCGATTGCGAAGGCATCTCACGAATCCGCGATTGACGCTGAGGCACGAAAGTGCGGGGATCAAACAGG
+
IIIIIIIIIIIIIIIIIIIIIIIIIHIHHIIHHIIDGHHIIIIIIIIIIIIIIIIIHIIIIIIIIIIIIIIIIIIIIIIIIIIIIIIIIIIIIIIIIIIIIIIIIIIIIIIIIIIIIIIIIIIIIIIIIIIIIIIIIIIIIIIIIIIIIIIIIIIIIIIIIIIIIIIIIIIIIIIIHIIIIIIIIIIIIIIIIIIIIIIIIIIIIIIIIIIIIIIHHHIIIIIIIIIIIIIIIIIIIIIIIIIIIIIIIIIII
@HS1.2_278 HISEQ:380:H55W7BCXY:1:1101:8613:17410 1:N:0:AGCAGGAA orig_bc=AAAAAAAAAAAA new_bc=AAAAAAAAAAAA bc_diffs=0
TACGTAGGTGGCGAGCGTTGTTCGGATTTATTGGGCGTAAAGGGTCTGTAGGAGGTTTGTTAAATGTGGGGTGAAATCCGGGGGCTCAACTCCCGAATTGCCCTGTAGACTGACAGACTAGGGTACTGGAGAGGTAAGCGGAATACCAAGTGTAGCGGTGGAATGCGTAGATATTTGGTAGAACACCAAGAGCGAAGGCAGCTTACTGGACATTAACCGACTCTGAGAGACGAAAGCGTGGGGAGCAAACAGG
+
IIIIHIIIIIIIIIIIIHIIIIIIIHHHIIIIHIIIIHHIIIIIHIFHHIHIIIIHHIIHIIHIIIIIIIIIIIIIGIIIIIIIIIIIHIIIIIIIIIIIIIIIIIIIIHIIIIIIIIIIIIIIIIIIIIIIIIIIIIIIIIIIIIIIIIIIIIIIIIIIHHHIIIIIIIIIIIIIIIIIIIIIIIIIIIIIIIIIIHIIIIIIIIIIIIIIIHHEIIIIIIIIIIIIIIIIIIIIIIIIIIIIIIIIIIIIH
@HS1.2_279 HISEQ:380:H55W7BCXY:1:1101:9910:17423 1:N:0:AGCAGGAA orig_bc=AAAAAAAAAAAA new_bc=AAAAAAAAAAAA bc_diffs=0
TACGGAGGATGCGAGCGTTATCCGGATTTATTGGGTTTAAAGGGTGCGTAGGTGGTTTGTTAAGTTTGTGGTGAAAGCGTGCGGCTCAACCGTACCAAGCCATGAAAACTGGCGAACTTGAGTGCAAACGAGGTAGGCGGAATGTGATGTGTAGCGGTGAAATGCTTAGATATGTCACAGAACCCCGATTGCGAAGGCAGCTTACCAGCATGCAACTGACACTGAGGCACGAAAGCGTGGGTATCAAACAGG
+
IIIIIIIIIIIIIIIIIIIIIIIIIHIIIIIIIIIEHHIIIIIIHIIIHIIIIIIHHIHHIIIIIIIIIIIIIIIIHIIIIIIIIHIIIIIIIIIIIIIIIIIIIIIIIIIIIIIIIIIIIIIIIIIIIIIIIHIIIIIIIIIIIIIIIIIIIIIIIIIIIIIIIIIIIIIIIIIIIIIIIIIIIIIIIIIIIIIIIIIIIIIIIIIIIIIIIIIIIIIIHIIIIIIIIIIIIIIIIIIIIIIIIIIIIIII
@HS1.2_280 HISEQ:380:H55W7BCXY:1:1101:13286:17384 1:N:0:AGCAGGAA orig_bc=AAAAAAAAAAAA new_bc=AAAAAAAAAAAA bc_diffs=0
TACGGGGGATGCAAGCGTTGTCCGGAATCATTGGGCGTAAAGAGTTCGTAGGTGGTTTGTTAAGTTAGGTGTTAAAGGCGTGGGCTCAACTCACGTATGGCACTTGATACTGGCAGACTTGAATGCGGTAGAGGTAAAGGGAATTCCTGGTGTAGCGGTGAAATGCGTAGATATCAGGAGGAACATCGGTGGCGTAAGCGCTTTACTGGGCCGTAATTGACACTGAGGAACGAAAGCCGGGGTAGCAAATGGG
+
IIIIIIIHHIIIIIIIIIIIIIIIIIIIIIIIIIIIIIIIIIHIHHIHGHHIGIIHIIHIIIIIIIIIIIIIIIIIIHIIIIIIIIIIIIIIIIIIIIIIIIIIIIIIIIIIIIIIHIIIIIIIIIIIIIIIIIIIIIIIIIIIIIIIIIIIIIIIIIIIIIIIIIIIIIIIIIIIIIIIIIIIIIIIIIIIIIIIIIIIIIIIIIIIIIIIIIIIIIIIHHIIIIIIIIIIIIIHIIIIIIIIIIIIIIIII
@HS1.2_281 HISEQ:380:H55W7BCXY:1:1101:18603:17384 1:N:0:AGCAGGAA orig_bc=AAAAAAAAAAAA new_bc=AAAAAAAAAAAA bc_diffs=0
TACGGAGGGTGCGAGCGTTAATCGGAATTACTGGGCGTAAAGCGCACGTAGGCTGCGTTGTAAGTCAGGGGTGAAATCCCGCGGCTCAACCGCGGAACTGCCCTTGATACTGCAGTGCTTGAATCCGGGAGAGGGTGGCGGAATTCCAGGTGTAGGAGTGAAATCCGTAGATATCTGGAGGAACATCAGTGGCGAAGGCGGCCGCCTGGACCGGTATTGACGCTGAGGTGCGAAAGCGTGGGGAGCAAACAGG
+
IIIIIIIIIIIIIIIIIIIIIIIIHIIIIIIIIIIIIIIIIIIIIIIIHIIIIIIIIHIIIIIIIIIIIIIIIIIIIIIIIIIIIIIIIIIIIIIIIIIIIIIIIIIIIIIIIIIHIHIIIIIIIIIIIIIIIIIIIIIIIIIIIIHIIIHIIIIIIIIIIIIIIIIIIIIIIIIHIGIIIIIIHGIIIIIIIIIIIIIIIIIIIIIIIIIIIIIIIIIIIIIIIIIIIIIIIIIIIIIIIHIIIIIIIIIII
@HS1.2_282 HISEQ:380:H55W7BCXY:1:1101:2186:17660 1:N:0:AGCAGGAA orig_bc=AAAAAAAAAAAA new_bc=AAAAAAAAAAAA bc_diffs=0
TACGGAGGATGCAAGCGTTATCCGGATTTATTGGGTTTAAAGGGTGCGTAGGCGGAAGTTTAAGCGTGAGGTGAAATGCCACGGCTCAACCGTGGGACTGCCTCGCGAACTGGATTTCTGGAATGCCCCTGCCGTGGGAGGAATGTGTGGTGTAGCGGTGAAATGCATAGAGATCACACAGAACACCGATTGCGAAGGCATCTCACGAAGGGGTGATTGACGCTGAGGCACGAAAGCGTGGGGATCAAACAGG
+
IIIIIGIIHIIIHIIIIIIIIIIIIIIIIIIIHIIHEHIIIIIGIIIIIIIHHIIHIIIIIIIIIIGHIIIIIIIHDHIIIIIIIIIIIIIIIIIHHHIIIIIIIIIIIIIIIIIIIIIIIIIIIIIIIIIIIIHIIIIIIIIIIIIIIIIIIIIIIIIIIIIIIIIIIIIHIHIIIHIIIIIIIIIIIIIIIIIIIIIIIIIIIIIIIIIIIIIIIIIIIIIIIIIIIIIIIIIIIIIIIIIIHIIIIIIII
@HS1.2_283 HISEQ:380:H55W7BCXY:1:1101:6223:17686 1:N:0:AGCAGGAA orig_bc=AAAAAAAAAAAA new_bc=AAAAAAAAAAAA bc_diffs=0
TACGGAGGATGCAAGCGTTATCCGGATTTATTGGGTTTAAAGGGTGCGTAGGCGGAGCTTTAAGCGTGAGGTGAAATGCCCGGGCTCAACCTGGGGACTGCCTCGCGAACTGGAGTTCTGGAATGCCCCTGCCGTGGGAGGAATGTGTGGTGTAGCGGTGAAATGCATAGAGATCACACAGAACACCGATTGCGAAGGCATCTCACGAAGGGGTGATTGACGCTGAGGCACGAAAGCGTGGGGATCAAACAGG
+
IIIIIIIIIIIIIIIIIIIIIIIIIIIIIIIIIIIIHIIIIIIIIIIIIIIIIIIIIIHIIIIIIIIIIIIIIIIIHIIIIIIIIIIIIIIIIIIIIIIIIIIIIIIIIIIIIHIIIIIIIIIIIIIIIIIIIIHHIIIIIIIIIIIIIIIIIIIIIIIHIIIIIIIIIIIIIIIIIIIIHIIIIIIIIIIIIIIIIIIIIIIHIIHIIIIIIIIIIIIIIIIIIIHIIIIIIIIIIIIIIIIIIIIIIIIIH
@HS1.2_284 HISEQ:380:H55W7BCXY:1:1101:9409:17710 1:N:0:AGCAGGAA orig_bc=AAAAAAAAAAAA new_bc=AAAAAAAAAAAA bc_diffs=0
TACGGAGGATCCGAGCGTTATCCGGATTCATTGGGTTTAAAGGGTGCGCAGGCGGTGCCTTAAGTCAGCGGTAAAATCGTGGGGCTCAACCCCATCCCGCCGTTGATACTGGGGCACTTGATTACGGTCGAGGCAGGCGGAATTCGTCGTGTAGCGGTGAAATGCATAGATATGACGAAGAACACCGATTGCGTAGGCAGCCTACCAGGCCGTTAATGACGCTCATGCACGAAAGTGCGGGGATCGAACAGG
+
IIIIIIIIHIHIIIIIIIIIIIIIIGHIIIIIGHICEHIIIHIIHHIIIIIIIIIIHIIIIIIIIIIIIIIHIIIGHIIIIIIIIHIIIIIIIHIIIIIIIIIHIIIIIIIIIIIIIIIIIHIIIIIIIIIIIIIIIIIIIIIIIIHIIIIIIIIIIIIIIIIIIIIIIIIHIIHIHIIIIIIIIIIHHIIIIIIIIIIIIIIIIIIIIIIIIIIIIIIIIIIIIIIIIIIIIIIIIIIIIIIIIIIIIIII
@HS1.2_285 HISEQ:380:H55W7BCXY:1:1101:12691:17659 1:N:0:AGCAGGAA orig_bc=AAAAAAAAAAAA new_bc=AAAAAAAAAAAA bc_diffs=0
TACGGAGGATGCGAGCGTTATCCGGATTTATTGGGTTTAAAGGGTGCGTAGGTGGTTTGTTAAGTTTGTGGTGAAAGCGTGCGGCTCAACCGTACCAAGCCATGAAAACTGGCGAACTTGAGTGCAAACGAGGTAGGCGGAATGTGATGTGTAGCGGTGAAATGCTTAGATATGTCACAGAACCCCGATTGCGAAGGCAGCTTACCAGCATGCAACTGACACTGAGGCACGAAAGCGTGGGTATCAAACAGG
+
IIIIICHHHHIIIIIIIIIIIIIIIDGHIIIIHIG<@EHHIIIIFEFHHHHIIIIIHIIHIIIIHHIIIIIHHHIIIIIIIIIIHHIIIIIIIIIIIIIIIIIIIHIIIIIIIIIIIIIIIIIIIIIIIIIIIHIIIIIHIIIIIIIIIIIHIIIIIIIIIIIIIIHIIIIIIIIHIIIIIIIIIIIIIIIIIHIIIIIIIIIIIIIIIIIIIIIIIIIIHIIIIIIIIHIIIIIIIIIIIIIIIIIIIIII
@HS1.2_286 HISEQ:380:H55W7BCXY:1:1101:19198:17599 1:N:0:AGCAGGAA orig_bc=AAAAAAAAAAAA new_bc=AAAAAAAAAAAA bc_diffs=0
TACGGAGGATGCGAGCGTTATCCGGATTTATTGGGTTTAAAGGGTGCGTAGGCGGAATATTAAGTCAGTGGTGAAAGCGTGCGGCTCAACCGTACCGAGCCATTGAAACTGGTGTTCTTGAGTGCAAACGAGGTAGGCGGAATGTGACGTGTAGCGGTGAAATGCTTAGATATGTCCCAGAACTCCGATTGCGAAGGCAGCTTACCAGGATGTAACTGACGCTGAGGCACGAAAGCGTGGGTATCAAACAGG
+
IIHHIIIIHHIIHIHIIHIHIIGIICEHGHH@GHIHDHIIHIIGHHIHIHIIIIIIHIEHGHHHHIEHHHHEHEEHGIIIIIIGIHIHHIIIIIHHIIIIIIIIIIIIIHHIIIHHHHGIIIHHIHHHIIIIIHHIIHIIIIIIIIIIIIIIIIIIIIIIIIIIHIIIHIIIIHIHHHHIIIIHIIHFIIIIHIIIIIIIGIIIIIIIIIIIIIIIIIIIIIIHIIIIIIIIIIIIIIIIIIIIIIIIIIII
@HS1.2_287 HISEQ:380:H55W7BCXY:1:1101:19372:17604 1:N:0:AGCAGGAA orig_bc=AAAAAAAAAAAA new_bc=AAAAAAAAAAAA bc_diffs=0
TACGTAGGGAGCAAGCGTTATCCGGAATTACTGGGTGTAAAGGGAGTGTAGGCGGGACTGTAAGTCAGATGTGAAATATGCCGGCTCAACTGGCAGACTGCATTTGAAACTGCGGTTCTTGAGTGAAGTAGAGGTAAGCGGAATTCCTAGTGTAGCGGTGAAATGCGTAGATATTAGGAGGAACATCAGTGGCGAAGGCGGCTTACTGGGCTTTAACTGACGCTGAGGCTCGAAAGCGTGGGGAGCAAACAGG
+
IIIIIHIIIHIIGHIIIIIIIIIIIIHIIIIHEHHGHEGHHHIIEHHHIIIHIIIIHIHIHHIHGHIIIIIIIIIIGIIIIIIIHHIIIIIIIIIIHIIHIIIIIIHIIHHIIHIIHHHH@GHHHHIHIIIFHIHIIIHIIIIIIHIHIIIHIIIIIIHIHIHHHGHHIIHIHIIIIGHHHHHIIGHIIIHIIIIIIIIIIIIIIIIIIIIIIIIIHIIIIIIIIIGIHEIGGIIHIIIHHIIIIIIIIIIII
@HS1.2_288 HISEQ:380:H55W7BCXY:1:1101:6250:17854 1:N:0:AGCAGGAA orig_bc=AAAAAAAAAAAA new_bc=AAAAAAAAAAAA bc_diffs=0
TACGGAGGATGCAAGCGTTATCCGGATTTATTGGGTTTAAAGGGTGCGTAGGCGGCTTGGTAAGCGGGAGGTGAAATGCCGGCGCTCAACGTCGGAAGTGCCTCCCGAACTGTCGGGCTTGAATGGTTGTGCCGTGGGAGGAATGAGTGGTGTAGCGGCGAAATGCTTAGAGATCACTCAGAACACCGATTGCGAAGGCATCTCACGAACGACTGATTGACGCTGAGGCACGAAAGCGTGGGGATCAAACAGG
+
IIIHIIIIIIIIIIGIIIIIIHIIIIHIIIIIIIHEHGHIIIIIIIIIHIIIIIIIHIHIIIIIIIIIIIIIIIIIIIIIIIIIIIIIIIIHIIIIIIIIIIIIIIIIIIIIIIIIIIIIIIIIIIIIIIIHIIIIIIIIIIIIIGIIIIIIIIIIII#IIIIIIIIIIIIIIIIIIHGIIIIIIHHIHEGIIIIIIIIIIIIIIIIIIIIIIIIIIIIIIIIIIIIIIIIIIIIIIIIIIIIIIIIIIIIII
@HS1.2_289 HISEQ:380:H55W7BCXY:1:1101:8438:17954 1:N:0:AGCAGGAA orig_bc=AAAAAAAAAAAA new_bc=AAAAAAAAAAAA bc_diffs=0
TACGTAGGTGGCAAGCGTTATCCGGATTTACTGGGTGTAAAGGGCGCGTAGGCGGGGATGCAAGTCAGATGTGAAATCTATGGGCTTAACTCATAAACTGCATTTGAAACTGTGTCTCTTGAGTGCTGGAGAGGTAGACGGAATTCCTTGTGTAGCGGTGAAATGCGTAGATATAAGGAAGAACACCAGTGGCGAAGGCGGTCTACTGGACAGTAACTGACGCTGAGGCGCGAAAGCGTGGGGAGCAAACAGG
+
IIIIIIIIIIIIIIIIIIIIIIIIIHIIIIIIIIIDHFHIIIIIIIIIIIIIIIIIIIIIIIIIIIIIHIIIIIIIIHHIIIIIIIIIIIIIIIIIIIIIIIHIIIIIIIIIIIIIIIIIIIIIIIIIIIIIIIHIIIIIIIIIIIIIIIIIIIIIIIIIIIHIIIIIIIIIIIIIHHIIIIIHIIIIIIIIIIIIIIIIIIIIIIIIIIIHIIIIIIIIIIIIIIIHIIIIIIIIIIIIIIIIIIIIIIIII
@HS1.2_290 HISEQ:380:H55W7BCXY:1:1101:8798:17864 1:N:0:AGCAGGAA orig_bc=AAAAAAAAAAAA new_bc=AAAAAAAAAAAA bc_diffs=0
TACGGAGGGTACGAGCGTTAATCGGAATGACTGGGCGTAAAGGGCACGTAGGTGGATAGATAAGTCACAAGTGAAATACCCGGGCTTAACCTGGGATTGGCTCGTGAAACTGTTTAACTAGAGTACGGTAGAGGGGAGTAGAATTCCAAGTGTAGCGGTGAAATGCGTAGAGATTTGGAAGAATACCGGAGGCGAAGGCGGCTCTCTGGACCGATACTGACACTGAAGAGCGAAAGCGTGGGGAGCAAACAGG
+
IEHIIHIHIHEHIIIIHCGD?HHIHIIHIH?GGHHGCCCHHFEEHE@E<CGH<DHHHHHGIHFFIHIHHIIIIIIHGEH?EHHHHHHEFCCHHHIFHHFHHIHG?IIHHFIHHHHHCIHHHFHIIHHIFEGEIIHDDEFEIHHF?GGHHICIIIIIIHHHHGGHHHHHEIHIHFDCFCIHEHHIHDE@G0EHEHEHHHHHHEG@@CHH=E/@HH@GIHHGCIHHHHHHGGHHEGEHE<HDHHCHGIHHHEIHH
@HS1.2_291 HISEQ:380:H55W7BCXY:1:1101:10864:17789 1:N:0:AGCAGGAA orig_bc=AAAAAAAAAAAA new_bc=AAAAAAAAAAAA bc_diffs=0
TACGGAGGGTGCAAGCGTTATCCGGATTTACTGGGTTTAAAGGGTGTGTAGGCGGGCTTTTAAGTCAGTGGTGAAATCTCCGGGCTCAACCTGGAAACTGCCATTGATACTATTAGTCTTGAATTTTGTTGAGGTAGGCGGAATAAGTCATGTAGCGGTGAAATGCATAGATATGACTTAGAACACCAATTGCGAAGGCAGCTTGCTAAACAAATATTGACGCTGAGGCACGAAAGCGTGGGGATCAAACAGG
+
IIIIIIIIIIIHHIIIIIIIIIHIIHIIHIHHIIIGHHHIIIIIIIIIIHHIHEHHHIIIHIIHHIIIIHHIIIHICGHIIIIHIIIIIIIIIIIHIIIIIIHIIHIIHHIIIIIIIIIIIIHHIIIIIIHIHHHIHHIHIIIIIIIIIIIIIIIIIIIIIIIIIIIIIIHIIIIHIHGHIIHHHHIIHIIIIIIIIGIIHIIIIIIIIIIIIIIIIIIIIIIIIHIIIIIIIIIIIIIIIIIIIIIIIIIII
@HS1.2_292 HISEQ:380:H55W7BCXY:1:1101:12247:17793 1:N:0:AGCAGGAA orig_bc=AAAAAAAAAAAA new_bc=AAAAAAAAAAAA bc_diffs=0
TACGTAGGGGGCGAGCGTTGTCCGGAATTACTGGGCGTAAAGGGTGCGTAGGTGGCACTTTAAGTTGGATGTGAAATCCCCGTGCTTAACATGGGAGCTGCATCCAATACTGGAGAGCTAGAGTGCAGGAGAGGTAAGCGGAATTCCTAGTGTAGCGGTGAAATGCGTAGATATTAGGAGGAACACCAGTGGCGAAGGCGGCTTACTGGACTGTAACTGACACTGAGGCACGAAAGCGTCGGGAGCAAACAGG
+
IIIIHHHIIIIHIIIIIIIIIIIIIIIIIHHHIIIIIIHHIIIIIIIIHIIIIIIIIIIIIIIIIIIIHIIIIIHIHIIIIIIIIIIIIIIIIIIIIIIIIIHIIHIIIIIIIIIIIIIIIIIIIIIIIIIIIIIIIIIIIIIHIIIIIIIIIIIIIIHIIIIIIIIIIIIIIIIIIIIIIIIIIIIIIIIIIIIIIIIIIIIIIIIIIIIIIIIIIIIIIHIIIIIIIIHIIIIHIIHHIIIIIIIIIIIII
@HS1.2_293 HISEQ:380:H55W7BCXY:1:1101:13656:17937 1:N:0:AGCAGGAA orig_bc=AAAAAAAAAAAA new_bc=AAAAAAAAAAAA bc_diffs=0
TACGGAAGGTCCGGGCGTTATCCGGATTTATTGGGTTTAAAGGGAGCGCAGGCCGGTTGGTAAGCGTGACGTGAAATGTAGCCGCTCAACGGCTGAACTGCGTCGCGAACTGCCAGTCTTGAGTGAGTTCGATGTTGGCGGAATTCGTGGTGTAGCGGTGAAATGCTTAGATATCACGAAGAACTCCGATTGCGAAGGCAGCCGACAAGGCCTTTACTGACGCTAAAGCTCGAAGGTGCGGGTATCGAACAGG
+
IIIIIIIIIIIIIIIIIIIIIIIIIHIIIIIIIIIGHIIIIIIIIIIIIIIIIIIIHIIIIIIIIIIIIIIGHIIIHHHIIIIIIIIIIIIIHIIIIIIIIIIIIIIIIIIIIIIIIIIIIIIIIIIIIIIIIIHHHIIIIIIIIIIIIIIIIHIIIIIIIIIIIIIIIIIIIIHIHIIIIIHEHIIIIHHIIIIIIIIIIIHHHIIHEGIIIHIIIGIIIHHFIHIHGIHHIIHCCHIIIIIIIIHHIIIIH
@HS1.2_294 HISEQ:380:H55W7BCXY:1:1101:14085:17860 1:N:0:AGCAGGAA orig_bc=AAAAAAAAAAAA new_bc=AAAAAAAAAAAA bc_diffs=0
TACGGAGGATCCGAGCGTTATCCGGATTCATTGGGTTTAAAGGGTGCGCAGGCGGCTTCTTAAGTCAGCGGTAAAATCGTGGGGCTCAACCCCATCCCGCCGTTGATACTGGGGAGCTTGATTACGGTCGAGGCAGGCGGAATTCGTCGTGTAGCGGTGAAATGCATAGATATGACGAAGAACACCGATTGCGTAGGCAGCCTACCAGGCCGTTAATGACGCTCATGCACGAAAGTGCGGGGATCGAACAGG
+
IIIHIHIIHIHIIIHIHHHIHIIIIEEHIIIHHIF<<CHHFHHIHHFIIIIIIIIIIIHIHHIIIIHIIIIIIHIIHHIIIIIIIHIIIIIIIIIIIIIIIIIIIIHIIIIIIIIHHIIIIIIIIIIIIIIIIIIIIIIIIIIIIIIIIIIIIIIIIIIIIIIIIIIIIIIIIIHHHIIIIIHIIIIHIHIIIIIHIIIIIIIIIIIIIHIIIIIIIIIIIIIHIIHIIIIIIIIIIIIIIIIIIIIIIIII
@HS1.2_295 HISEQ:380:H55W7BCXY:1:1101:3072:18153 1:N:0:AGCAGGAA orig_bc=AAAAAAAAAAAA new_bc=AAAAAAAAAAAA bc_diffs=0
TACGGAGGATGCGAGCGTTATCCGGATTTATTGGGTTTAAAGGGTGCGTAGGTGGTTTGTTAAGTTTGTGGTGAAAGCGTGCGGCTCAACCGTACCAAGCCATGAAAACTGGCGAACTTGAGTGCAAACGAGGTAGGCGGAATGTGATGTGTAGCGGTGAAATGCTTAGATATGTCACAGAACCCCGATTGCGAAGGCAGCTTACCAGCATGCAACTGACACTGAGGCACGAAAGCGTGGGTATCAAACAGG
+
IIIHHHIIHIIIIIIIIIIEHIIIIGGHHIIIHIIGHDHIIHIIIIIIHHIIEHIHHIIIHHHIHHIIIIIIIIIIHIIIIIIHHIIIIIIIIIIIIIIIIIIIIIIIIIIIIIIHIHIIIIIHIIIIIIIIIIIIIIIIIIIIIIIIIIIIIIIIIIIIIIIIIIIIIIIIIIIHIIIIIIIIIIIIIIIIIIIIIIIIIIHIIIIIIIIIIIIIIIIIIIIIIIIIIIIIIIIIIIIIIIIIIIIIIIII
@HS1.2_296 HISEQ:380:H55W7BCXY:1:1101:5804:18114 1:N:0:AGCAGGTA orig_bc=AAAAAAAAAAAA new_bc=AAAAAAAAAAAA bc_diffs=0
TACGGAAGATGCGAGCGTTATCCGGATTTATTGGGTTTAAAGGGAGCGTAGGCGGGTTTTTAAGTCTGCGGTAAAATGTCGGCGCCCAACGTCGTCGTGCCGTGGAAACTGGAGACCTTGAATACACACAAGGAAGATGGAATTCGTCGTGTAGCGGTGAAATGCTTAGATATGACGAAGAACTCCGATTGCGAAGGCAGTTTTCTGGAGTGCGATTGACGCTGAGGCTCGAAAGTGCGGGTATCAAACAGG
+
IIIIIIIIIIIIIHIIIIIIIIIIIGHIIIIIHIIGGHGIIIIIHHIIFHHIHIIICDEHHIIIIHIHIHHHIIIIIIIHHIIIIIHIIIIIIIHIIIIIIHHHIIIHHHHIHIHIIIIIIIHIIIIIIIIIIIIIIIIIIIIIIIIIIIIIIIIIIIIIIIIIIIIIIIIIIHHIIIIIIHHHIIHHIHIIIIIIIIIIHIIIIHIIHIIHHHIIIIIIIIIIIHIIHIHIIIHCIIIHIIHHIIIIIHII
@HS1.2_297 HISEQ:380:H55W7BCXY:1:1101:7573:18242 1:N:0:AGCAGGAA orig_bc=AAAAAAAAAAAA new_bc=AAAAAAAAAAAA bc_diffs=0
TACGGAGGATGCGAGCGTTATCCGGATTTATTGGGTTTAAAGGGTGCGTAGGCGGGACGTCAAGTCAGCGGTGAAATACTGTGGCTCAACCATAGTACTGCCGTTGAAACTGGCGACCTTGAGTGCGGCAGAGGTAGGCGGAATGTGTGGTGTAGCGGTGAAATGCTTAGATATCACACAGAACACCGATTGCGAAGGCAGCTTACTGGAGCGCAACTGACGCTGAGGCACGAAAGCGTGGGTATCGAACAGG
+
IIIIIIIIIIIIIIIIIIIIIIIIIIIIIIIIIIIEHHIIIIIIIIIIIIIIIIIIIIIIIIIIIIIIIIIIIIIIHIIIIIIIIIIIIIIIIIIIIIIIIIIIIIIIIIIIIIIIIIIIIIIIIIIIIIIIIIIIIIIIIIIIIIIIIIIIIIIIIIIIIIIIIIIIIIIIIIIHHIIIIIIIHIIIDIIIIIIIIIIIIIIIIIIIIIIIIIIIIIIIIIIIIIIIIHIIIIIIIIIIIIIIIIIIIIIII
@HS1.2_298 HISEQ:380:H55W7BCXY:1:1101:8054:18133 1:N:0:AGCAGGAA orig_bc=AAAAAAAAAAAA new_bc=AAAAAAAAAAAA bc_diffs=0
TACAGAGGCCAAGAGCGTTGTTCGGATTTACTGGGCGTAAAGGGCGCGTAGGCGGCGAGGCGTGTCGGATGTGAAATCTCCGGGCTCAACCCGGAAAGTGCGTCCGAAACTACCTTGCTGGAGTCCGGGAGGGGGAATCGGAATGCAGGGTGTAGCGGTGAAATGCGTTGATATCCTGCAGAACACCGGAGGCGAAGGCGGATTCCTTGAACGGTACTGACGCTGAGGCGCGAAAGTCGGGGGAGCAAACGGG
+
IIIIIIIIIIGIIIHIIHIIIIIIIIIIIIHIHIIIIGIHIIIIGHGIHIIIIIIIIHHIIIIIIIIIIHHHIIIIHHIIIIIIIIIIIIIIIIHIIIIHIIIIIIIIHIIIIIIIIIIIIIIHIIIIIIIIIIIHIHIIIIIIIIIIIIIIIIIIIIIIIIIIIIHIIIIHIHHHIHIIIHIIIHIIIIIHIIIIIIIIIIIIIIIIIIHHIIIIIIIIIHIIIIIIIIHIIIIIIIHIIIHIIIIIIIIIG
@HS1.2_299 HISEQ:380:H55W7BCXY:1:1101:9622:18074 1:N:0:AGCAGGAA orig_bc=AAAAAAAAAAAA new_bc=AAAAAAAAAAAA bc_diffs=0
TACGGAGGATGCAAGCGTTATCCGGATTTATTGGGTTTAAAGGGTGCGTAGGCGGTTTGCTAAGCGGGAGGTGAAATGCCGGCGCTCAACGTCGGAAGTGCCTCCCGAACTGGTGGACTGGAATGACTCTGCCGTGGGAGGAATGTGTAGTGTAGCGGTGAAATGCTTAGAGATTACACAGAACACCGATTGCGAAGGCATCTCACGAAGGGTTGATTGACGCTGAGGCACGAAAGCGTGGGGATCAAACAGG
+
HEGHCHD?HEHHIIGHHHIIEHHIHHCGHHIIII@HHH?@<DHCGHHHDCEHIDFCH=HH#CGHHHCGHD@<<FHHHH?FEHIHFHCCDHIHHIBEEIHCHHEFHIH?HDH<<=GHHHGGD#?DB#HHHHIHHDIIIHHGGGFEIHHHHHGHHCHCHHEFCA@EHHDBHGEFG@FGFEHH?EH?<HHHDD=GE<HHHGFEF0GGG@HFC@DC@@CHFHHE??HEEG@CGDEF1CEDCCDCG@@G@HFCG@FC<
@HS1.2_300 HISEQ:380:H55W7BCXY:1:1101:11302:18185 1:N:0:AGCAGGAA orig_bc=AAAAAAAAAAAA new_bc=AAAAAAAAAAAA bc_diffs=0
TACGTAGGTGGCAAGCGTTGTCCGGATTTACTGGGTGTAAAGGGTGCGCAGGCGGGATTGCAAGTTGGATGTGAAATACCGGGGCTTAACCCCGGAACTGCATCCAAAACTGTAGTTCTTGAGTGGAGCAGAGGTAAGCGGAATTCCGAGTGTAGCGGTGAAATGCGTAGATATTCGGAGGAACACCAGTGGCGAAGGCGGCTTACTGGGCTCTAACTGACGCTGAGGCACGAAAGTGTGGGTAGCAAACAGG
+
HIHHHGIHIIIIIIIIIIHIIIIIIIIIIIIHIIIHHHHIIIIIIIIIIIIIGIGHHIIIHIIIHIIIIIIIGIIIIIIIIIIIIIIIIIIIIIIIIIIIIIHIIIIIIIIIIIIIIIIIIIIIIIIIIIIIIIIIIIIIIHIIIIIIIIIIIIIIIIIIIIIIIIIIIIIIIIIIHHIIIHIIIIIIIIIIIIIIIIIIIIIIIIIIIIIIHIIIIIIIIIIIIIIIIIIIIIIIIIIIIIIIIIIIIIIII
@HS1.2_301 HISEQ:380:H55W7BCXY:1:1101:13228:18129 1:N:0:AGCAGGAA orig_bc=AAAAAAAAAAAA new_bc=AAAAAAAAAAAA bc_diffs=0
TACGGAAGGTCCGGGCGTTATCCGGATTTATTGGGTTTAAAGGGAGCGCAGGCGGGTTGTTAAGCGTGACGTGAAATGTAGGGGCTCAACCTTTGAATTGCGTCGCGAACTGGCGACCTTGAGTGGGTACGACGCGGACGGAATTCGTGGTGTAGCGGTGAAATGCTTAGATATCACGAAGAACTCCGATTGCGAAGGCAGTCCGCGAGTCCCCAACTGACGCTAAAGCTCGAAAGTGCGGGTATCGAACAGG
+
IIIIIHIIIIIIGIIIIIIIIIIIIHHHIIIIIIIGHIIIIIIIIIIIIIIIIIIIIIIIIIIIIIIIIIIIIIIIHHHIIIIIIIIIIIIIIIIIIIIIIIIIIHIIIIIIIIIIIIIHIIIIIIIHIIIIIIIIIHIIIIIIIIIIIIIIIIIIIIIIIIIIIIIIIHHIIIIIHHIIIIIIIIIIIIIHIIIIIIIIIIIIIIIIIIIIIIIIIHIIIIIIIIGIIHIHHIHFCIIIIIIIIIIIIIIII
@HS1.2_302 HISEQ:380:H55W7BCXY:1:1101:19013:18219 1:N:0:AGCAGGAA orig_bc=AAAAAAAAAAAA new_bc=AAAAAAAAAAAA bc_diffs=0
TACGGAGGATGCGGGCGTTATCCGGATTTATTAGGTCTAAAGGGTGCGCAGGCGGCTTTCTAAGTCGGCGGTGAAAACCCGTGGCCCAACCACGGACGTGCCATCGATACTGGGGGGCTTGAGTGCGGATGAGGTATGCGGAATGAGTGGTGTAGCGGTGAAATGCTTAGATATTACTCAGAACACCGATTGCGAAGGCAGCGTGCCAATCCGTTACTGACGCTCATGCACGAAAGCGCGGGTAGCGAACAGG
+
IIIGIHIIHHIIIHIIIIGHIIGHHHHIIIIHIIHHIIIIIIIIIIIIIIIIIIHIHHIIIIIIIHIIIIIHHIIIHHIIHIIHHHHHIIIIIIIHIHIIIIHIIIGIIIIHIIIIIIHHIIIIHHHHIIIIIIHHIIHHIIIIIIIIIIIIIIIIIIGHIIIIIIIIHHIIIIIIIHIIIHHHGIIIIIIIIIIHHIIIHHHIGIIIIHIIIHHIHHIIIIIHFIHIIIIIHIIDHHEIIIHHHHHIIIHIH
@HS1.2_303 HISEQ:380:H55W7BCXY:1:1101:3259:18264 1:N:0:AGCAGGAA orig_bc=AAAAAAAAAAAA new_bc=AAAAAAAAAAAA bc_diffs=0
TACGGAGGATGCGAGCGTTATCCGGATTTATTGGGTTTAAAGGGTGCGTAGGCGGGACGTCAAGTCAGCGGTGAAATACTGTGGCTCAACCATAGCATTGCCGTTGAAACTGGCGACCTTGAGTGCGGCAGAGGTAGGCGGAATGTGTGGTGTAGCGGTGAAATGCTTAGATATCACACAGAACACCGATTGCGAAGGCAGCTTACTGGAGCGCAACTGACGCTGAGGCACGAAAGCGTGGGGATCGAACAGG
+
IIIIIIIIIIIIIIIIIIIGHIIIIGHIIIIIHIIGHHIIIIIIIIIIIIIIIIIIIIIIIIIIIIIIIIIIIIIIHGHIHIIIIIIIIIIIIIIIIIIIIIIIIIIIIIIIIIIIIIIIIIIIIIIIIIIIIIIIIIHIGIHIIIIIIIIIIIIIIIIIIIIIIIIIIIIIIIIIHGIIIIIIHIIIHIIIIIIIIIIIIIIGIIIIIIIHIIHEGIIIIIIIIIIIIIIIIIIHIIIIHIIIIIIIIHHIH
@HS1.2_304 HISEQ:380:H55W7BCXY:1:1101:5300:18253 1:N:0:AGCAGGAA orig_bc=AAAAAAAAAAAA new_bc=AAAAAAAAAAAA bc_diffs=0
TACGGAAGGTCCGGGCGTTATCCGGATTTATTGGGTTTAAAGGGAGCGCAGGCGGGCTATTAAGCGTGACGTGAAATGTGGCGGCTCAACCGCCGAACTGCGTCGCGAACTGGTGGTCTTGAGTAGGTACGACGTGGACGGAATTCGTGGTGTAGCGGTGAAATGCTTAGATATCACGAAGAACCCCGATTGCGAAGGCAGTCCACGAGTCCCTTACTGACGCTAATGCTCGAAAGTGCGGGTATCGAACAGG
+
GEEEH00/EHHFD/<CEHIHH@CHH0<E@ECHGHI00<CGECHHHHEDHD<CHHGE@?DHFHHHCHHHGHHHHHHEHFHHHDHIHIHHHHHHEHHEDIHHHCEIIGIIIIFHHIHGIIIHEFHGEHHHHHHHHHEEHGHHHHHHEHHG?EIIHIHHIIHIIHIIHHHEEG?IIHHHHGE@HE<DEHIIIHIHHHHHIIHFHEHHHE@EHIGIHHIIIIIHIIHG@HHED1EIHEHIIIIHG?IHIHHF@IIIH
@HS1.2_305 HISEQ:380:H55W7BCXY:1:1101:7601:18487 1:N:0:AGCAGGAA orig_bc=AAAAAAAAAAAA new_bc=AAAAAAAAAAAA bc_diffs=0
TACGGAAGGTCCGGGCGTTATCCGGATTTATTGGGTTTAAAGGGAGCGCAGGCGGAGGATTAAGCGTGACGTGAAATGTCCCGGCTCAACCGTGGAACTGCGTCGCGAACTGGTTTTCTTGAGTGAGTGCGACGTCGGCGGAATTCGTGGTGTAGCGGTGAAATGCTTAGATATCACGAAGAACCCCGATTGCGAAGGCAGCCGACGAGTCCTTAACTGACGCTAAAGCTCGAAAGTGCGGGTATCGAACAGG
+
IIIIIIDHIIHIIHIIIIIIIHIIIHEH@GCHHIID<GHIIIII@HHICHIICHIIDC#FGHIIHH<<ECIIIIIIGCFHI@IIII@HHIII#HIIGHHHIHE#E??IHIIIIIIIEHIHIIII#DH#GHIIHH<DEHHEIIIIIIIEHIIIIIIIIIIIIIIIHG?IIIIIIF1<GHIIIHH<8HHHHD@IIIIIIIIGIHDECH@EHCGD1C?IIIIIHFIHCIHHEEIIIIHHCD=IIHFF?IHIIIIII
@HS1.2_306 HISEQ:380:H55W7BCXY:1:1101:8945:18275 1:N:0:AGCAGGAA orig_bc=AAAAAAAAAAAA new_bc=AAAAAAAAAAAA bc_diffs=0
TACGGAGGATGCGAGCGTTATCCGGATTTATTGGGTTTAAAGGGTGCGTAGGCGGGCTTTTAAGTCAGCGGTGAAAGTTTGCGGCTCAACCGTAAAATTGCCGTTGATACTGGAGGTCTTGAGTATAGACGAGGTAGGCGGAATGTAACGTGTAGCGGTGAAATGCTTAGATATGTTACAGAACTCCGATTGCGAAGGCAGCTTACCAGACTATGACTGACGCTGAGGCACGAAAGCGTGGGTATCAAACAGG
+
IIIIIIIIIIIIIIIIIIIIIIIIIHHIHIIIHHIGHHIIIIIIIIIIHIIIHIIIIIIIIIIIIIIIIIIHHIIIHHIIIIIIIIIIIIIIIIIIIIIHHIIIIIIIIIIIIIIIHIIIIIIIIIIIIIIIIIHIIIIIHIIIIIIIIIIIIIIIIIIIIIIIHIIIIIIIIIIIIHIIIIIIIIIIIIIIIIIIIIIIIIIIIIIIIIIIIIIIIIIIIIIIIHIIIIIIIIIIIIIIIIIHIIIIIIIII
@HS1.2_307 HISEQ:380:H55W7BCXY:1:1101:10918:18303 1:N:0:AGCAGGAA orig_bc=AAAAAAAAAAAA new_bc=AAAAAAAAAAAA bc_diffs=0
TACGGAAGGTCCGGGCGTTATCCGGATTTATTGGGTTTAAAGGGAGCGTAGGCCGGATATTAAGCGTGTTGTGAAATGTAGATGCTCAACGTCTGCACTGCAGCGCGAACTGGTGTCCTTGAGTGCGCAGGAAGTCGGCGGAATTCGTTGTGTAGCGGTGAAATGCTTAGATATGACGAAGAACTCCGATTGCGAAGGCAGCTGACTGTAGCGTTACTGACGCTGAAGCTCGAAGGTGCGGGTATCGAACAGG
+
IIIIDH@FHCCGCCHHHIIIIIIIIGHHII?GHIIH0DHIIIIICHHIIIIIF@HH/<HFHHHICECHHIIIIIIIGFCGAGIIIH?HHIIIHHHEIIIIIHCEHFHIIIIIGHCCEIIIIIIIHIHEIHIHGHHEGHGIIIIIIIIIEIIIIIIIIIIIIIIIIIEIIIIHIHFHGHIHIIIHCIIHEIFIIIIIIIHGIIIHIIIIHIHHIHEIIIIIIHIIIHDHG<HIIHHIIIHIIH@F<HFIIIIII
@HS1.2_308 HISEQ:380:H55W7BCXY:1:1101:11349:18317 1:N:0:AGCAGGAA orig_bc=AAAAAAAAAAAA new_bc=AAAAAAAAAAAA bc_diffs=0
TACGGAGGATGCGAGCGTTATCCGGATTTATTGGGTTTAAAGGGTGCGTAGGTGGTTTGTTAAGTTTGTGGTGAAAGCGTGCGGCTCAACCGTACCAAGCCATGAAAACTGGCGAACTTGAGTGCAAACGAGGTAGGCGGAATGTGATGTGTAGCGGTGAAATGCTTAGATATGTCACAGAACCCCGATTGCGAAGGCAGCTTACCAGCATGCAACTGACACTGAGGCACGAAAGCGTGGGTATCAAACAGG
+
IHIHHHDHIIIIIIIIIIIIIIIHIIHHIHIHGHIDCCHIHHHHEHHIHIIIHHIHHIIIIHHIHHHIIIIHHIIIHHIHIIIIIIIIIIIIIIIGIIIIIIIIIIIIIIHIIIIIIHIIIIIIHIHHIIIIIIIIIIIIIIIIIIIIIHIIIIIHIIIIIIIIIIIIIIIIHIHHHIIIIIIHIIIIIHIIIIIIIIIIIIIIHIIIIIIIIIHIIIIIHIIIIIHHIIIIIIIIIIHIIIIIIIIIIIII
@HS1.2_309 HISEQ:380:H55W7BCXY:1:1101:13060:18301 1:N:0:AGCAGGAA orig_bc=AAAAAAAAAAAA new_bc=AAAAAAAAAAAA bc_diffs=0
TACGGAGGGTGCGAGCGTTAATCGGAATAACTGGGCGTAAAGAGCTCGTAGGCGGTTTGTCAAGTCAGATGTGAAAGCCCCGGGCTTAACCTGGGAACCGCATTTGAAACTGACAGACTAGAGTACTGTAGAGGGAGGTAGAATTCCAGGTGTAGCGGTGAAATGCGTAGATATCTGGAGGAATACCGGTGGCGAAGGCGGCCTCCTGGACAGAGACTGACGCTGAGGAGCGAAAGCGTGGGGAGCAAACAGG
+
IIIIHIHIHCGHDHIHIIII?CHHIIIIHIHHIIIIIIIIIIHIIEHHIIIIIII/<<C#1GH#IIFHGHH#1GHHHC1EEHIIIICFHHHHGGHIIH?EGFHHDIIIHGFH?CEEGHCIIIIGHHHFBIIHHHIEHFEGHIHHHEHHHIIIHHHBIIIIIHHIIIIIIIHHGHHHH?IIIIHC?GIIHIIHHIHHHCHCHEC1GIIHIIHIHHEIIIIIIIIHGF<G@HHHHHIHIIIIIIIIIHIIIIIII
@HS1.2_310 HISEQ:380:H55W7BCXY:1:1101:18450:18273 1:N:0:AGCAGGAA orig_bc=AAAAAAAAAAAA new_bc=AAAAAAAAAAAA bc_diffs=0
TACGGAGGATGCGAGCGTTATCCGGATTTATTGGGTTTAAAGGGTGCGTAGGCGGAGCTTTAAGCGTGAGGTGAAATGCCCGGGCTCAACCTGGGAACTGCCTCGCGAACTGGAGTTCTGGAATGCCCCTGCCGTGGGAGGAATGTGTGGTGTAGCGGTGAAATGCATAGAGATCACACAGAACACCGATTGCGAAGGCATCTCACGAAGGGGTGATTGACGCTGAGGCACGAAAGCGTGGGGATCAAACAGG
+
IIIIIHIIHIIIIIIIIIIIIIIIIGHHIHGHHIHEGHIIIIIIIIIIIIIIIIIIIIIIIIIIIHIIIIIIIIIIIHIIIIHIIIIIIIIIIIIIIIIIIIIIIIIIIIIIIIIIIIIIIIIIIIIIIIIIIIIIIIIIIIIIIIIIIIIIIIIIIIIIIIIIIIIIIIIIIIIHHHIIIIIIIIIIIIIIIIIIIIIIIIIIIIIIIIIIIIIIIIIIIIIIIIIIIIIIIIIIIIIIIIIIHIIHIIIII
@HS1.2_311 HISEQ:380:H55W7BCXY:1:1101:3426:18540 1:N:0:AGCAGGAA orig_bc=AAAAAAAAAAAA new_bc=AAAAAAAAAAAA bc_diffs=0
TACGGAAGGTCCAGGCGTTATCCGGATTTATTGGGTTTAAAGGGAGCGCAGGCGGGCTTTTAAGCGTGTTGTGAAATGTAACGGCTCAACCGTTGAATTGCAGCGCGAACTGGAGGCCTTGAGTGAGTACGACGTGTACGGAATTCGTGGTGTAGCGGTGAAATGCTTAGATATCACGAAGAACTCCGATTGCGAAGGCAGTGCACGAGTCCTTAACTGACGCTAAAGCTCGAAAGTGCGGGTATCGAACAGG
+
HICGHHHDHHHHIIEHHHHIHIIIIEHIHIG@DCHDDHGHHIIHHIFHGDHHHIHIIIIHIIIIHHHIIIIIIIIIHHIIIIHIIIIIIHHHGHHIIHHIIIIIIIIIIIIIIIHIHHHIIIIIIIIIIHIIIIIGIIIIIIHIIIHHIIIIIIIIIIIIIIIIIIIIIGIIIHEHHHIGIIHHHHGGHIIIIIIIHHIHGHCGHIGHHCIHIIIIIIIHIIIIIIHIIIIIIIIGIIIIIIIIIIGIHIIII
@HS1.2_312 HISEQ:380:H55W7BCXY:1:1101:3614:18527 1:N:0:AGCAGGAA orig_bc=AAAAAAAAAAAA new_bc=AAAAAAAAAAAA bc_diffs=0
TACGGAAGGTCCGGGCGTTATCCGGATTTATTGGGTTTAAAGGGAGCGCAGGCCGGCTGGTAAGCGTGACGTGAAATGTAGATGCTCAACATCTGCACTGCGTCGCGAACTGTCAGCCTTGAGTGAGTTCGATGTTGGCGGAATTCGTGGTGTAGCGGTGAAATGCTTAGATATCACGAAGAACTCCGATTGCGAAGGCAGCCAACAAGGCCTTTACTGACGCTAAAGCTCGAAGGTGCGGGTATCGAACAGG
+
IGIIIIIIIIIIHHIIHIIHIHHHIHHHHIHIHIIGHIIIIIIIIIIIIIIIIIIIIIIIIIIIIIIIIHIIHIIHIHIIIHIIIIIIHHIIIIIIIIIIIIIIIIIIIIIIIIHIIIIIIIIHIIIIIIIIIIIIHIIIIIIIIIIIIIIIIIIIIIIIIIIIIIIIIIIIIIHIIHIIIIIIIIIIIIIIIIIIIIIIIIIIIIIIIIIIIIIIIIIIIIIIIIIIIIHIIIIIIIIIIIIIIIIIIIIII
@HS1.2_313 HISEQ:380:H55W7BCXY:1:1101:3851:18609 1:N:0:AGCAGGAA orig_bc=AAAAAAAAAAAA new_bc=AAAAAAAAAAAA bc_diffs=0
TACGTAGGGAGCGAGCGTTATCCGGATTTATTGGGCGTAAAGGGTGCGTAGGCGGTTTGTTAAGTATGAAATTAAAGCCTGGAGCTTAACTCCAGTTCGTTTCATAAACTGGCAGACTAGAGTATGGTAGAGGTAAACGGAATTTCTAGTGTAGCGGTAAAATGCGTAGATATTAGAAAGAACACCAGTGGCGTAGGCGGTTTACTGGGCCAAAACTGACGCTGAGGCACGAAAGCGTGGGGAGCAAATAGG
+
IIIIHIIIIIIIIIIIIIIIIIIIIIIIIHHIIIIIIIIIIIIIIIIIIIIIIIIIIIIIIIIIIIIIIIHIIIIIIIIIIIIIIHIIIIIIIIIIIIIIIIIIIIIIIIIIHIIIHIIIIIHIIIIIIIIIIIHIIIIIIIIIIIIIIIIIIIIIIIIIIIIIIIIIIIIIIIIHHIIIIIIIIIIIIIIIIIIIIIIIIIIIIIIIIIIIIIIIIIIIIIIIIIIIIIIIIIIIIIIIIIIIIIIIIIII
@HS1.2_314 HISEQ:380:H55W7BCXY:1:1101:6889:21243 1:N:0:AGCAGGAA orig_bc=AAAAAAAAAAAA new_bc=AAAAAAAAAAAA bc_diffs=0
TACGGAAGGTCCAGGCGTTATCCGGATTTATTGGGTTTAAAGGGAGCGCAGGCTGATGATTAAGCGTGACGTGAAATGTAGCCGCTCAACGGCTGAACTGCGTCGCGAACTGGTTATCTTGAGTGAGTTCGATGTTGGCGGAATTCGTGGTGTAGCGGTGAAATGCTTAGATATCACGAAGAACTCCGATTGCGAAGGCAGCCAACAAGGCCTTTACTGACGCTAAAGCTCGAAGGTGCGGGTATCGAACAGG
+
IIIIIHIIIIIIHIIIIIIIIIIIIHHIIIIIIIIHHIIIIIIIHIHIIIIIHIIIIIIIIIIIIIIIIIIIIIIIIIIIIIIIIIIIIIIIIIIIIIIIIIIIIIIIIIIIIIIIIIIIIIIIIIIIIIIIIIIIIIIIIIIIIIIIIIIIIIIIIIIIIIIIIIIIIIIIIIIIIIIIIIIIIIIIIIIIIIIIIIIIIIIIIIIIIIIIIIIIIIIIIIIIIIIIIIIIIIIIHIIGIIIIIIIIIIIII
@HS1.2_315 HISEQ:380:H55W7BCXY:1:1101:8104:18660 1:N:0:AGCAGGAA orig_bc=AAAAAAAAAAAA new_bc=AAAAAAAAAAAA bc_diffs=0
TACGTAGGGGGCAAGCGTTATCCGGATTTACTGGGTGTAAAGGGAGCGCAGACGGCATGGCAAGTCTGAAGTGAAATGCATGGGCTCAACCCATGAACTGCTTTGGAAACTGTCAGGCTGGAGTGTCGGAGGGGTAAGCGGAATTCCTGGTGTAGCGGTGAAATGCGTAGATATCAGGAGGAACACCGGCGGCGAAGGCGGCTTACTGGACGATAACTGACGTTGAGGCTCGAAAGCGTGGGGAGCAAACAGG
+
IIIIIIHHIIIIIIIIIIIGHIIIIIIIIIIIIIIHIHIIIIIIIIIIIIIIIIIHIIIIIIIIIIIIIIIIIIIIHIIIIIIIIIIIIIIIIIIIIIIIIHIIIIIIIIIIIIIIIIIIIIIIIHIIIIIIIIIIIIIIIIIIIIIIIIIIIIIIHIIIIIIIIIIIIIIIIIIIIHIIIIIIIHIIIIIIIIIIGIIIIIIIIIIIIIIIIIIIIIIHIIIIIIIIIIIIIIHIIIIIIIIIIIIIIGIII
@HS1.2_316 HISEQ:380:H55W7BCXY:1:1101:12358:18545 1:N:0:AGCAGGAA orig_bc=AAAAAAAAAAAA new_bc=AAAAAAAAAAAA bc_diffs=0
TACGGAAGATGCGAGCGTTATCCGGATTTATTGGGTTTAAAGGGAGCGTAGGCGGACCTTTAAGTCAGCGGTAAAATGTCAATGCCCAACATTGGCCCGCCGTTGATACTGTTGGTCTTGAATACACACAAGGAAGGTGGAATTCGTTGTGTAGCGGTGAAATGCTTAGATATGACGAAGAACTCCGATTGCGAAGGCAGCCTTCTGGGGTGCGATTGACGCTGAGGCTCGAAAGTGCGGGTATCAAACAGG
+
IIIHIIIIIIIIIIIIIIIIIIIIIHHIIIIIIIIIHHHIHIIIIIHIIIIIIIIIIIIIIIHIIIIIIIIIIIIIHIIIIIIIIIIIIIIIIHIIIIIIIIIIHIIIIIIIIIIIIIIIIIIIIIIIIIIIIIIIIIIIIIIIIIIIIIIIIIIIIIIIIIHIIIIIIIIIIIIIHIIIIIHHIIIIIIIIIIIIIIIIIIIIIIIIIIIIIIIIIIIIIIIIIIIIIIIIIIHDIIIIIIIHIIIIIIII
@HS1.2_317 HISEQ:380:H55W7BCXY:1:1101:13085:18669 1:N:0:AGCAGGAA orig_bc=AAAAAAAAAAAA new_bc=AAAAAAAAAAAA bc_diffs=0
TACGAAGGGTGCAAGCGTTGTTCGGAATTACTGGGCGTAAAGGGTGTGTAGGCGGTTTAGTAAGATAGCGGTGAAATGCCGGGGCTTAACCTCGGAACTGCCGTTATAACTATTGAACTAGAATGACAGAGAGGATATTGGAATACCCAGTGTAGAGGTGAAATTCGTAGATATTGGGTAGAACACCGGTGGCGAAGGCGAGTATCTGGCTGTAAATTGACGCTGAGGCACGAAAGCATGGGGATCAAACAGG
+
IIIHFHIIHFHHIHHIHIIIIIHIIIIIHICHHIIIIIIIIHIIHHHIIIIIHHIDHHHIIIIIIHEICHIIIHIIHHHIIIIIIIIIIIGHIIHIIIHIIHHIIIIIIIHIHHIHHIIIIIHEHHHHIIIIIIIHIHIIIIHIHHHGIIIHIIIHHIIIIIIIIHHIIIIHIIIHGGHHIIIGIIIFIIIIIIIIIIIIHIIGHIIIHFEEEHFGGIIHHHIIIIHDIIHIIHFGH@EIIIHHDIIIIHFII
@HS1.2_318 HISEQ:380:H55W7BCXY:1:1101:15025:18626 1:N:0:AGCAGGAA orig_bc=AAAAAAAAAAAA new_bc=AAAAAAAAAAAA bc_diffs=0
TACGGAGGGTACGAGCGTTAATCGGAATGACTGGGCGTAAAGGGCACGTAGGTGGATAGATAAGTCACAAGTGAAATACCCGGGCTTAACCTGGGATTGGCTCGTGAAACTGTTTAACTAGAGTACGGTAGAGGGGAGTAGAATTCCAAGTGTAGCGGTGAAATGCGTAGAGATTTGGAAGAATACCGGAGGCGAAGGCGGCTCTCTGGACCGATACTGACACTGAAGAGCGAAAGCGTGGGGAGCAACCAGG
+
HHHHHCHHHIIIIIIHIFEEHHHIIIIIHHIHHGECEECEHHCHHHGH<1FFFHIHHHFHE@GEHHHAFFHHE@FCGHEEEHECH#E@GGHGHIHG?HHHIEHIHHEECFHGEC@HHGHIGH?EGGHHFGHHID0DFHGCEE0HFGGF<GFHHIHHFHIHHC0EFHHHEHCF?CFGGEHHHFIHEHHHDHHHEDCCF<@F1G@G?EHFC<?HF@FHCCFFHIHF@HECHEHEIHHDIIHGCC@EHEF<1CFC1
@HS1.2_319 HISEQ:380:H55W7BCXY:1:1101:18557:18643 1:N:0:AGCAGGAA orig_bc=AAAAAAAAAAAA new_bc=AAAAAAAAAAAA bc_diffs=0
TACGTAGGGTGCGAGCGTTAATCGGAATTACTGGGCGTAAAGCGTGCGCAGGCGGTTTTGTAAGCCAGATGTGAAATCCCCGGGCTTAACCTGGGAATGGCATTTGGGACTGCAAGGCTGGAGTGTGGCAGAGGAGACTGGAATTCCTGGTGTAGCAGTGAAATGCGTAGATATCAGGAGGAATACCGATGGCGAAGGCAGGTCTCTGGGCTGACACTGACGCTCATGCACGAAAGCGTGGGGAGCAAACAGG
+
ICHHHIGHHIHIIEH/EHHGHHIIGHIIGIIIHHHHIIGHFHIIHGIIIGHGHIH#FGHEHHIGGIHIIIHHIIHE<DHGHHHHIIIIIIHEFHHIEHGIIIHIGIHIIIGIEHHEHIIHIHHHIHGHHHEIHEHHHFIIHHIHHHEGIIIHHIHGHIIHHHHIIIHIIIIHHHHIHGHHHG8HHIHIHIIHIIIHHHGHIHHHHHHDIIHFIHHHGHHHHIIIHHHHGIIHHEIIHCEIIIIHECHD<HIHI
@HS1.2_320 HISEQ:380:H55W7BCXY:1:1101:18908:18744 1:N:0:AGCAGGAA orig_bc=AAAAAAAAAAAA new_bc=AAAAAAAAAAAA bc_diffs=0
TACGGAAGGTCCGGGCGTTATCCGGATTTATTGGGTTTAAAGGGAGCGCAGGCTGATTATTAAGCGTGACGTGAAATGTAGCCGCTCAACGGCTGAACTGCGTCGCGAACTGGTAGTCTTGAGTGAGTTCGATGTTGGCGGAATTCGTGGTGTAGCGGTGAAATGCTTAGATATCACGAAGAACTCCGATTGCGAAGGCAGCCAACAAGGCCTTTACTGACGCTAAAGCTCGAAGGTGCGGGTATCGAACAGG
+
IIIIIIHHIHHIIHIIIIIIIIIIIIIIIIIIIIHGHIIIIIIIIIHIIIIIIIIIIIIIHIIIIIIHIIIIIIIIHHIIIIIIIIIIIIIIIIIIIHIIIIIIIIIIIIIIIIHIIIIIIIIIIIIIIIIIIIIIIIIIIIIIIIIIIIIIIIIIIIIIIIIIHIIIIIIIIIIIHHIIIIIIHIHIIIIIIIIIIIIIIHHIIIIIIHIIHIIIIIIIIIIIIIIIHIIHIIIIIIHIIIIHIIIIIIIII
@HS1.2_321 HISEQ:380:H55W7BCXY:1:1101:19870:18602 1:N:0:AGCAGGAA orig_bc=AAAAAAAAAAAA new_bc=AAAAAAAAAAAA bc_diffs=0
TACGGAGGATGCGAGCGTTATCCGGATTTATTGGGTTTAAAGGGTGCGTAGGCGGGTTGCCAAGTCAGGGGTGAAATCCCGGAGCCTAACTCCGGAACTGCCTTTGATACTGGCAGTCTTGAATTCGGATGCCGTGGGAGGAATGAGTAGTGTAGCGGTGAAATGCATAGATATTACTCAGAACACCGATTGCGAAGGCATCTCACGAATCCGACATTGACGCTGAGGCACGAAAGCGTGGGGATCAAACAGG
+
IIIIIGIIHIIIIIIIIIIIIIIIIHIIIIIIIHIHHHIIIIIIIIIIIIIIIIIIIIIIIIIIIIIIIIIIHIIIHIIIIIIIIHIIIIIIIIIIIIIIIIIIIIIIIIIIIIIIIIIIIIIIIIIIIIIHIIIIIIIIIIIIIIIHIIIIIIIIIIIIIIIIIIIIIIIIIIIIIIHIIIIIIIIIIIIIIIIIIIIIIIIIIIIIHIIIIIIIIIIIIIIIIIIIIIIIHIIIIIIIIIIIHHIIIIIII
@HS1.2_322 HISEQ:380:H55W7BCXY:1:1101:12542:18823 1:N:0:AGCAGGAA orig_bc=AAAAAAAAAAAA new_bc=AAAAAAAAAAAA bc_diffs=0
TACGTAGGGAGCGAGCGTTGTCCGGAATTACTGGGTGTAAAGGGAGTGCAGGCGGGACTGCAAGTCAGATGTGAAATTTAGGGGCTCAACCCCTCAAACTGCATTTGAAACTGTGGTTCTTGAGTGAAGTAGAGGTAAGCGGAATTCCTAGTGTAGCGGTGAAATGCGTAGATATTAGGAGGAACATCAGTGGCGAAGGCGGCTTACTGGGCTTTAACTGACGCTGAGGCTCGAAAGCGTGGGGAGCAAACAGG
+
IIIIFEHHHHIHIHIIIHIIIIHEHIHHIIHHHIICGFHHIHHHIIHEGHHIIHHHGHHIIIHHIHIIGHHHHIHHHHHHHCHHIIIIIIIHIIHIIIHIIIIHIIIHIIHHHHHEGHHHHIIIHHHIIHIIIHHIIIHGHHIIIIHIIIIIIIIHIHHHIIIIIIIHHGHIHFEHIHHHHHIHEFEHIHHHIIIIIIIIGHIIIIIIIIHGHF1EFIIIHHIIIHHFDF1<FEGEGIIHHIHHIIHIHIHGIH
@HS1.2_323 HISEQ:380:H55W7BCXY:1:1101:12984:18882 1:N:0:AGCAGGAA orig_bc=AAAAAAAAAAAA new_bc=AAAAAAAAAAAA bc_diffs=0
TACGTAGGTGGCAAGCGTTATCCGGAATTATTGGGCGTAAAGAGGGAGCAGGCGGCAAGATAAGTTTGAAGTGAAAGCGTGGAGCTCAACTCCATACAGCTTCGAAAACTGTCTAGCTAGAGTACGAGAGAAGTGAACGGAACTCCATGTGTAGCGGTGAAATGCGTAGATATATGGAAGAACACCAGTGGCGAAGGCGGTTCACTAGCTCGAAACTGACGCTCAGTCCCGAAAGCGTGGGTAGCAAATAGG
+
IHIIHHIHHHIIHIIIHHIHHIGHDDHIIIIIIIIIIEDEHIIIHHHHHHHIIHIIIHIHEHHIHIHIHGHIHIHHHHIIIIIIIIIIIHIHHIIIIIIIIIIIIIIHHHIIIIIIIIHIHIIIIIIIIHIHHEEHIIIIIIIIIHIHIIIIIIIHIIHIIHIIIHHIIIIIIHGHHIIIIIHHIIIIIHIHIIIIIIIIIIIIIIIIIHIIIIIIIHHHIIIIIIIIIIIIIIIIIIIIIIIIIIIIIIII
@HS1.2_324 HISEQ:380:H55W7BCXY:1:1101:19726:18943 1:N:0:AGCAGGAA orig_bc=AAAAAAAAAAAA new_bc=AAAAAAAAAAAA bc_diffs=0
TACGGAAGGTCCGGGCGTTATCCGGATTTATTGGGTTTAAAGGGAGCGCAGGCCGGAGGTCAAGCGTGACGTGAAATGTAGGGGCTCAACCTTTGAATTGCGTCGCGAACTGGCCTTCTTGAGTGAGTACGACGTCAGCGGAATTCGTGGTGTAGCGGTGAAATGCTTAGATATCACGAAGAACCCCGATTGCGAAGGCAGCTGACGAGTCCTTTACTGACGCTAAAGCTCGAAGGTGCGGGTATCGAACAGG
+
H?HGECGHIHIGHCCEHCCHHFHIIHHGIGIEGHEEHHIIIIIHHHDHHHHHHCHHHHGHHIIIIIIIHFGHHIIIIGHHHH@HIGHHHEHHHHHHHHHIHIHHHIIGHHHHHIIIIIIHGIIH@IHHIHHHHIIIHIHGHGFHHIHIIHHEIIIIHHHHHIHGFHHHHHIIHIHIHHGIIHHHHEEHHEGIIIIHHHHHHHHHIHHHHGIHIIIHIIIIIIIHHIIIIIIIIIHIHDHHFDHGDG<HFC@HI
@HS1.2_325 HISEQ:380:H55W7BCXY:1:1101:20958:18960 1:N:0:AGCAGGAA orig_bc=AAAAAAAAAAAA new_bc=AAAAAAAAAAAA bc_diffs=0
TACGGAAGGTCCGGGCGTTATCCGGATTTATTGGGTTTAAAGGGAGCGCAGGCGGAGGATTAAGCGTGACGTGAAATGTCCCGGCTCAACCGTGGAACTGCGTCGCGAACTGGTTCTCTTGAGTGAGTACGAGGAAGGCGGAATTTGTGGTGTAGCGGTGAAATGCTTAGATATCACGAAGAACTCCGATTGCGAAGGCAGCTTTCCAGTCCTTAACTGACGCTAAAGCTCGAAAGTGCGGGTATCGAACAGG
+
HHIIIEDCE<DGHCEHHCDHEHHHIGDGEGC<FGHD0CGGHGIIHIGHCHHHIIHFHIHFEHHHHIHHEGHHHHHHHIIGHHIIIGDHHHHHGHFCFD=HHHHGHHHHHFHHGHIIIHHEHHHHHEIHIHHHIGHFEHHIHIHI#HHEHHHHHDHGHHHHG@HHHGHF?FGFGHCB<BEDHHEHEHHF<HCHIHEHHHGFEEEHHHF1HHHHIHFGEIHHIHHFHHHGEIHHHGCECC=IIIIHIIHIHHFIH
@HS1.2_326 HISEQ:380:H55W7BCXY:1:1101:1133:19052 1:N:0:AGCAGGAA orig_bc=AAAAAAAAAAAA new_bc=AAAAAAAAAAAA bc_diffs=0
TACGTAGGGGGCAAGCGTTATCCGGATTTACTGGGTGTAAAGGGTGCGTAGGTGGCTAGGTAAGTCAGATGTGAAAACCCAGGGCTTAACTTTGGGACTGCATTTGAAACTGCTTGGCTAGAGTGCAGGAGAGGTAAGTGGAATTCCTAGTGTAGCGGTGAAATGCGTAGATATTAGGAGGAACACCAGTGGCGAAGGCGGCTTACTGGACTGTAACTGACACTGAGGCACGAAAGCGTGGGGAGCAAACAGG
+
IIIIHHIIIIIIIIIIIIIIIIIIIIIIIIIIIIIHHHIIIIIIIIIIIIIIHHH#IHIIIIIIIIHHIIIIIIIIIIIIIIIIIHHHIIIHIIIIIIIHIIIIIIIIIIIIIIIIIIIIIHIHIIIHIIIIIIIIIIIIIIIIIIIHIIHGHIIIIIGHIIIIHIIHIIIIHFIHFHHHIIIIIIIIIIIHIIIIIIHIHFIIIIIIIHHIIIIIIIIIIIIIIHHG<<EHHIIIHIIIIIIIHIIIIIHII
@HS1.2_327 HISEQ:380:H55W7BCXY:1:1101:4697:19047 1:N:0:AGCAGGAA orig_bc=AAAAAAAAAAAA new_bc=AAAAAAAAAAAA bc_diffs=0
TACGGAGGATGCGAGCGTTATCCGGATTTATTGGGTTTAAAGGGTGCGTAGGTGGTTTGTTAAGTTTGTGGTGAAAGCGTGCGGCTCAACCGTACCGAGCCATGAAAACTGGCGAACTTGAGTGCAAACGAGGTAGGCGGAATGTGATGTGTAGCGGTGAAATGCTTAGATATGTCACAGAACTCCGATTGCGAAGGCAGCTTACCAGCATGCTACTGACACTGAGGCACGAAAGCGTGGGTATCAAACAGG
+
IIIIIIIIIIIIIIIIIIIIIIIIIHIIIHIIHIIGHIIIIIIIGHIIHIHIHIIHHHIFHIIIHHIHIIIIIIIIHHIIIIIIIIIIIIIIIHIIIIIIIIIIIIIIIIIIIIIIIIIIIIIIIIIIIIHIIHIIIIIIIIIIIIIIIIIIIIIIIIIIIIIIIIIIIIIIIIIHHIIIIIIHIIIIIIIIIIIIIIIIIIIIIIIIIIIIIIIIIIIHHIIIIIIIIIIIIIIIIIIIIIIIIIIIIIHI
@HS1.2_328 HISEQ:380:H55W7BCXY:1:1101:11437:19132 1:N:0:AGCAGGAA orig_bc=AAAAAAAAAAAA new_bc=AAAAAAAAAAAA bc_diffs=0
TACGGGGGATGCAAGCGTTGTCCGGAATCATTGGGCGTAAAGAGTTCGTAGGTGGTTTGTTAAGTTAGGTGTTAAAGGCGTAGGCTCAACTTACGTATGGCACTTGATACTGGCAGACTTGAATGCGGTAGAGGTAAAGGGAATTCCTGGTGTAGCGGTGAAATGCGTAGATATCAGGAGGAACATCGGTGGCGTAAGCGCTTTACTGGGCCGTAATTGACACTGAGGAACGAAAGCCGGGGTAGCAAATGGG
+
IIIIIHHIIIIIIIIIIIIIIIIIIIIIIIIIIIIIIIIIIIIIIIIIHIHIFHIIHIIIIIIIIIIHIIIIIIIIHIIIIIIIIIIIIIIIIIIIIIIIIIIIIIIIIIIIIIIIIIIIIIIIIIIIIIIIIIIIIIIIIIIIIIIIIIIIIIIIIIIIIIIIIIIIIIIIIIIHIIIIIIIIIIIIIIIIIIIIIIIIIIIIIIIIIIHIIIIIIIIIIIIIIIIIIIIIIIIIIIIIIIIIIIIIIIIII
@HS1.2_329 HISEQ:380:H55W7BCXY:1:1101:13223:19161 1:N:0:AGCAGGAA orig_bc=AAAAAAAAAAAA new_bc=AAAAAAAAAAAA bc_diffs=0
TACAGAGGCCAAGAGCGTTGTTCGGATTTACTGGGCGTAAAGGGCGCGTAGGCGGCAAGGCGTGTCAAGTGTGAAATCTCCGGGCCCAACCCGGAAAGTGCGCTTGAAACTACCATGCTTTGAGTCCGGGAGGGGGAATCGGAATACAGGGTGTAGCGGTGAAATGCGTTGATATCCTGTAGAACACCGGAGGCGAAGGCGGATTCCTTGAACGGTACTGACGCTGAGGCGCGAAAGTCGGGGGAGCAAACAGG
+
IHHIIGHHIIIHIHIIHHCHIIHIHIHHIHIHFHHIHFHHIEHHIIGHHDHHIIGIIHGHIIGHGFHHHIIIIIIIFHIIIIIIIIIHHHIIIIIHIIIIIIGIHIIIIIIHHIIHIIIIIIIIIHIIIIIHHIIIIGIIIIIIIHIIIIIIIIIIIIIIIIIIIIIIHIIIIIIHIIIIHIIIIIIIIIIIIIIIIHHHHIHHHHHHEHFIIIIIIIIIIIIIIIIIIIIIIIIIHDIGIIIIIIIIIIHIII
@HS1.2_330 HISEQ:380:H55W7BCXY:1:1101:16901:19044 1:N:0:AGCAGGAA orig_bc=AAAAAAAAAAAA new_bc=AAAAAAAAAAAA bc_diffs=0
TACGGAGGATGCAAGCGTTATCCGGATTTATTGGGTTTAAAGGGTGCGTAGGCGGTTTGTCAAGTCAGCGGTGAAACGCAAGGGCTTAACCCTTGACCTGCCGTTGAAACTGGCGGACTTGAATGCGGATGCTGTGGGAGGAATGTGTGGTGTAGCGGTGAAATGCATAGATATCACACAGAACACCGATTGCGAAGGCATCTCACAAATCCGTGATTGACGCTGAGGCACGAAAGTGTGGGGATCAAACAGG
+
IIIIIIIIIIIIIIHIIIIIIIIIIHHIIIHIHIIGHHIIIIIIIIIIIIIIIIIHHIIIIIIIIIIIIIIIIIIIIIIIIIIIIIIIIIIIIIIIIIIIIIIIIIIIIIIIIIIIIIIIIIIIIIIIIIIIIIIIIIIIIIIIIIIIIIIIIIIIIIIIIIIIIIIIIIIIIIIIIHIIIIIIIIIIIIIIIIIIIIIIIIIIIIIIIIIIIIIIIIIIIIIIIIIIIIIIIIIIIIIIIIIIHHIHFIIII
@HS1.2_331 HISEQ:380:H55W7BCXY:1:1101:17343:19174 1:N:0:AGCAGGAA orig_bc=AAAAAAAAAAAA new_bc=AAAAAAAAAAAA bc_diffs=0
TACGGAGGGTACGAGCGTTAATCGGAATGACTGGGCGTAAAGGGCACGTAGGTGGATAGATAAGTCACAAGTGAAATACCCGGGCTTAACCTGGGATTGGCTCGTGAAACTGTTTAACTAGAGTACGGTAGAGGGGAGTAGAATTCCAAGTGTAGCGGTGAAATGCGTAGAGATTTGGAAGAATACCGGAGGCGAAGGCGGCTCTCTGGACCGATACTGACACTGAAGAGCGAAAGCGTGGGGAGCAAACAGG
+
IIIIIHHIIIIIIIIIIIIIIIIIIIIIIIIIIIIIIHIIIIIHIIIIHIIIHIIIIIIHIIIIIIIIIIIIHIIIHHIIIIIIIIIIIHIIIIIIIIIIIIIIIIIIIIIIIIIIIIIIIIIIIIIIIIIIIIIIIIIIIIIIIIIIIIIIIIIIIIIIIIIIIIIIIIIIIHIIHIIIIIIIIIHIIIIIIIIIIIIIIIGIIIIIIIIIIIIIIIIIIIIIIIIIIIIIIIIIIIIIIIIIIIIHHHIII
@HS1.2_332 HISEQ:380:H55W7BCXY:1:1101:18995:19223 1:N:0:AGCAGGAA orig_bc=AAAAAAAAAAAA new_bc=AAAAAAAAAAAA bc_diffs=0
TACGGAGGATGCAAGCGTTATCCGGATTTATTGGGTTTAAAGGGTGCGTAGGCGGACCGTTAAGTCAGCGGTGAAATGTCCCGGCTCAACCGGGGAGCTGCCGTTGATACTGGCGGACTGGAGTGCGAACGGCGCCGGCGGAATGTGTCATGTAGCGGTGAAATGCATAGATATGACACAGAACACCGATCGCGAAGGCAGCTGGCGAGGACGTTACTGACGCTGAGGCACGAAAGCGTGGGGATCAAACAGG
+
?1<CE<<C0<1C1CGF=E<0<FGHHG<0<<D1D@?C0DGHIH?H11DH@EHIHGDB5<CDGH@CB61D1G@CIHEF<EE<DCIIIHHHCHHHHFFH@DHDE@EECHHHIIIEGCDHAH@CGEFFEEHD:EC@CEDHC@FIHCHHIIHE?HIIHGGIIHHHIHHGECHHHHHHHCEGC<@HCECEEH#HHDDI#HIIHHF<E?HCIHHHHEGGHIIIHIHHDGCHHHCD<IIIHHHHHHEHHHEHHFHHFEHHI
@HS1.2_333 HISEQ:380:H55W7BCXY:1:1101:7958:19466 1:N:0:AGCAGGAA orig_bc=AAAAAAAAAAAA new_bc=AAAAAAAAAAAA bc_diffs=0
TACGTAGGCAGCAAGCGTTGTTCGGAATTACTGGGCGTAAAGAGTGCGTAGGCGGTTGGCTAAGTTTGGTGTGAAATCTCCCGGCTTAACTGGGAGGGTGCGCCGAAAACTGGCTAGCTAGAGTGTGGGAGAGGATAGTGGAATTCCTGGTGTAGCGGTGAAATGCGTAGATATCAGGAGGAACACCTGCGGTGTAGACGGCTATCTGGACCATGACTGACGCTGAGGCACGAAAGCGTGGGTAGCAAACAGG
+
HHHIHIIIGIIIIIIIHHIIIIIIIIIIIIHIHHHIHFEHHHIIIIICEHHHHHHHIIHIHHHHFHGFHIIIHHIIHIIIIIIIIGHIIHIIIIIIIIHIIIIIHIIIIIIIIIIIIIHIIHIIIIIIIIIIIIIIIIIIIIHIHHHIIIIIIIIIIIIIIIIIIIIIIHHIIIIIIHIIIIIIIIIHIIIIIIIIIIIIIIIIIIIIIIIIIIIHIHIHIIIIIIIIIIIIIIIIIIIIIIIIIIIIIIIII
@HS1.2_334 HISEQ:380:H55W7BCXY:1:1101:7598:19526 1:N:0:AGCAGGAA orig_bc=AAAAAAAAAAAA new_bc=AAAAAAAAAAAA bc_diffs=0
TACGTAGGGGGCGAGCGTTATCCGGATTTATTGGGCGTAAAGCGTGTGTAGGCGGTTTATTAAGTCTAGAATTAAAGCCTGGGGCTTAACCCCAGTTCGTTCTAGAAACTGGTAGACTTGAGTGTGGTAGAGGCAAATGGAATTTCCAGTGTAGCGGTTAAATGCGTAGATATTGGAAGGAACACCAGTGGCGAAGGCGGTTTGCTGGGCCATTACTGACGCTGAGACACGAAAGCGTGGGGAGCAAATAGG
+
IIIIIIIIIIIIIIHHHFHHIHIIIEHHHHHIIIIIIIHHHHIIIIHHHHHIHHIHHHIHGHIIHIIIIIIIIIIEGHHHIHIIIIGIIIHGIHIHHIIHIIIIIIIIIHIIIHIIIIIIIIIIHHIIIIIIHIIIHIIHIIIIIIIIIIIIIIIIIIIIIHHIIIIIIIIHIIIGHIIIIIIIIHHHIIIHIIIIIIIIHIIIIIHIHIIIIHIHIHHIHIHIIIIIHIGIIIIIIHHGIHIIIIIIIIII
@HS1.2_335 HISEQ:380:H55W7BCXY:1:1101:8736:19730 1:N:0:AGCAGGAA orig_bc=AAAAAAAAAAAA new_bc=AAAAAAAAAAAA bc_diffs=0
TACGGAGGATGCGAGCGTTATCCGGATTTATTGGGTTTAAAGGGTGCGTAGGCGGGACGTCAAGTCAGCGGTGAAATACTGTGGCTCAACCATAGCATTGCCGTTGAAACTGGCGACCTTGAGTGCGGCAGAGGTAGGCGGAATGTGTGGTGTAGCGGTGAAATGCTTAGATATCACACAGAACACCGATTGCGAAGGCAGCTTACTGGAGCGCAACTGACGCTGAGGCACGAAAGCGTGGGTATCGAACAGG
+
IIIIIHIIIIIIIIIIIIIIIIIIIHHIIIIIHIIHHHIIIIIIIIIIIIIIIIIIIIIHHIIIIIIIIIIIIIIIHHHIIIIIIIIIIIIIIIIIHIIIIIIIIIIIIIIIIIIHIIIIIIIIIIIIIIIIIIIIIIIIIIIIIIIIIIIIIIIIIIIIIIIIIIIIIIIIIIIIHIHIIIIIHIIIIIIIIIIIIIIIIIIIIIIIIIIIIIIIIIIHIIIIIIIIIIIIIIHIIIIIIIIIIIIIIIHII
@HS1.2_336 HISEQ:380:H55W7BCXY:1:1101:9701:19641 1:N:0:AGCAGGAA orig_bc=AAAAAAAAAAAA new_bc=AAAAAAAAAAAA bc_diffs=0
TACGGAGGGTACGAGCGTTAATCGGAATGACTGGGCGTAAAGGGCACGTAGGTGGATAGTTAAGTCACAAGTGAAATACCCGGGCTTAACCTGGGATTGGCTCGTGAAACTGTTTAACTAGAGTACGGTAGAGGGGAGTAGAATTCCAAGTGTAGCGGTGAAATGCGTAGAGATTTGGAAGAATACCGGAGGCGAAGGCGGCTCTCTGGACCGATACTGACACTGAAGAGCGAAAGCGTGGGGAGCAAACAGG
+
IIIIIHHIIIIIIIIIIIIIHIIIIIIIIHIIIIIIIIIIIIIIIIIIHIHIHHIIIHICGHIIIIHIIGIIIIIIHHHIIIIIIIIIHIIIIIIIIIIIIIHIIHIIIIIIIIIIIIIIIIIIIIIIIIIIIIIIIIHIIIIIIIIIIIIIIIIIIIIIIIIIIIIIIIIIIIIIHIIIIIIIIIIIIIIIIIIIIIIIIIIIIIHIIIIIIIIIIIIIIHIIIIIIIIIIIIIIIIIIIIIIIIIIIIIII
@HS1.2_337 HISEQ:380:H55W7BCXY:1:1101:10826:19695 1:N:0:AGCAGGAA orig_bc=AAAAAAAAAAAA new_bc=AAAAAAAAAAAA bc_diffs=0
TACATGGGGTGCAAACGTTGCTCGGAATTATTGGGCGTAAAGCGCACGTAGGTGGTCTGTTATGTCGGATGTGAAAGCCCTCGGCTTAACTGAGGAAGTGCATCCGAAACTGGCAGGCTTGAGTACGAAAGAGGGTCGCGGAATTCCCGGTGTAGAGGTGAAATTCGTAGATATCGGGAGGAACACCGGTGGCGAAGGCGGCGACCTGGTTCGATACTGACACTGAGGTGCGAAAGCGTGGGGAGCAAACAGG
+
IHIIIIIIIIIIIIIIIIIIIIIIICGHIIIIIIHIHHIHIIIIIIIIGHGGHIIIIIIIIIIHIIIIIIIIIIIIIIIIIIIIIIIIIIIIIIIIIIIIIIIIIIIIIIIIIIIIIIIIIIHHIIIIIIIIIIIHIIIIIIIIIIIIIIIIIIIIIIIIIIIHIIIIIIIIIIIIIHIIIIIIIIIIIIIIIIIIIIIIIHIGIIIIHHHIIIIIIIIIIHIIIIIIIIIIIIIIIIIIIIIIIIIIIIIII
@HS1.2_338 HISEQ:380:H55W7BCXY:1:1101:11733:19541 1:N:0:AGCAGGAA orig_bc=AAAAAAAAAAAA new_bc=AAAAAAAAAAAA bc_diffs=0
TACGGAAGGTCCGGGCGTTATCCGGATTTATTGGGTTTAAAGGGAGCGTAGGCGGTATTTTAAGCGTGCAGTGAAAACCAGGTGCTTAACATCTGACGTGCTGCGCGAACTGGAGTACTTGAGTGAGCGGAACGGAGGCGGAATTTGTGGTGTAGCGGTGAAATGCTTAGATATCACGAAGAACTCCGATTGCGAAGGCAGCTTTCGGTAGCTTTACTGACACTGATGCTCGAAGGTGCGGGTATCGAACAGG
+
IEEHIIIIIHIIIIHIIIIIIHHHIIHIIIIIIHIGHIHIIIIIIHIIIHHHHIGHIIHIIIIHIHIIHIHHHHHIEHHHIIHIGIIIIIIIHIIIHHIIIIIIIIHHHHHHHHIHFHIHIIIHHHHHHIHHHIIIIIHHHHGIIIIHIIIIIHHHHIHIIIIHHEHHIHIIIHHIFGHHHCHHIHHHDHIHHFCCHIEED/C<GIIHHHHHHHHFGCHGED@CHHHIIIIHCHHHCDHIIHHHCIIHHCIHH
@HS1.2_339 HISEQ:380:H55W7BCXY:1:1101:12333:19646 1:N:0:AGCAGGAA orig_bc=AAAAAAAAAAAA new_bc=AAAAAAAAAAAA bc_diffs=0
TACGGAGGGTACGAGCGTTAATCGGAATGACTGGGCGTAAAGGGCACGTAGGTGGATAGATAAGTCACAAGTGAAATACCCGGGCTTAACCTGGGATTGGCTCGTGAAACTGTTTAACTAGAGTACGGTAGAGGGGAGTAGAATTCCAAGTGTAGCGGTGAAATGCGTAGAGATTTGGAAGAATACCGGAGGCGAAGGCGGCTCTCTGGACCGATACTGACACTGAAGAGCGAAAGCGTGGGGAGCAAACAGG
+
IHHHIHHDIIIHIHIIIDHIFHIIHIEHFHIFHHFHHCDHHHIGHFGHFHHHCGHEHHHCHFGHHHEHHHHHGHHED@FEHEDDHIIHHCHFHHF@FFDFGFHHIIEEHHFIHEFHHHHGIIIHHHEIIIIHEGHH?HGHHHGHHHE@CFHIHHHCHHEHIIGIIHHHFHHEHIHHIDFHHGEEH?DB<ECHHGEHHCHHEHHEHHEHFHDDHEEHECFC<DEFHIFHIIIHIHIHIIHEHHEEGCCC<GD?G
@HS1.2_340 HISEQ:380:H55W7BCXY:1:1101:13324:19633 1:N:0:AGCAGGAA orig_bc=AAAAAAAAAAAA new_bc=AAAAAAAAAAAA bc_diffs=0
TACGGAGGATCCGAGCGTTATCCGGATTTATTGGGTTTAAAGGGAGCGTAGGCGGGAGATCAAGTCAGCTGTGAAATGTAGACGCTCAACGTCTGCACTGCAGTTGAAACTGGTTTTCTTGAGTGCGTAAGGGGCAGGCGGAATTCGTCGTGTAGCGGTGAAATGCTTAGATATGACGAAGAACTCCGATCGCGAAGGCAGCTTGCCGGGCCGCAACTGACGCTGAAGCTCGAAGGTGCGGGTATCGAACAGG
+
IIIIIIIIHIIIIIIIIIIIIIIIIGHHIIIIIIIDGHIIIIIIGIIIIIIIIIIIIIIIIIIIIIIIIIIHIIIIGHIIIIIIIIIIIIIIHIIIIIIIIIIIIIIHIHIIIIHIIHIIIIIIIIHHIIIIIIHIIIIIIIIIIHIIHIIIIIIIIIHHIIHHFHEEIIIHHIIIIIHIIHIIIIHHIIHHEIIIHIIHFHHCIIHIIIIHIIIIIIIIIIIIIIIHIHHIIIIHHHIIIIIIIIIIIIIII
@HS1.2_341 HISEQ:380:H55W7BCXY:1:1101:18701:19658 1:N:0:AGCAGGAA orig_bc=AAAAAAAAAAAA new_bc=AAAAAAAAAAAA bc_diffs=0
TACGTAGGTGGCAAGCGTTATCCGGATTTACTGGGTGTAAAGGGCGCGTAGGCGGGGATGCAAGTCAGATGTGAAATCTATGGGCTTAACTCATAAACTGCATTTGAAACTGTATCTCTTGAGTGCTGGAGAGGTAGACGGAATTCCTTGTGTAGCGGTGAAATGCGTAGATATAAGGAAGAACACCAGTGGCGAAGGCGGTCTACTGGACAGTAACTGACGCTGAGGCGCGAGAGCGTGGGGAGCAAACAGG
+
IIIIIGHIIIIIIHIIIIIIIHIIIIIIIIIIIIIHIIIIIIIIIIIIHIIHHIIIIHIIIIHIIIIIIIIIIHIIHHIIIIIIIIIIIIIIIIIIIIIIIIIIIIIIIIIIIHIIIIIIIIIIIIIIIHHFHHHIIIIIIIIIIIIIIIIIIIIIIIIIIHIIIIIIIIIHIIIIIIIIIIIIIIIHIIIIHIIIIIIIIIHIIIIIIIIIIIIIIIIIIIIIIIIIIIIIIIIGIIIIIIIIIIIIIIIII
@HS1.2_342 HISEQ:380:H55W7BCXY:1:1101:20370:19572 1:N:0:AGCAGGAA orig_bc=AAAAAAAAAAAA new_bc=AAAAAAAAAAAA bc_diffs=0
TACGGAGGATGCGAGCGTTATCCGGATTTATTGGGTTTAAAGGGTGCGTAGGTGGTTTGTTAAGTTTGTGGTGAAAGCGTGCGGCTCAACCGTACCAAGCCATGAAAACTGGCGAACTTGAGTGCAAACGAGGTAGGCGGAATGTGATGTGTAGCGGTGAAATGCTTAGATATGTCACAGAACCCCGATTGCGAAGGCAGCTTACCAGCATGCAACTGACACTGAGGCACGAAAGCGTGGGTATCAAACAGG
+
IIIHIGHHHHIIIIIIHHHHIFHHI=GHHIFGGHIDGHIIIIHICHIICGFHFHIEGHIIIGHHHIIIHHIHIHHHHFEHHHIHHDGHFIEHIIIIIHHHHHIHIIIHHIIIHIIIIIGIIIHHHIIIHIIHGGHIIIIIIIIHIIIIIIIIIIIIIIIIIIIIIIIIIIIIIHGCDIIIIHHIIIIGIIIII#IHHIIHIIIIHGIIIHHHHIIIIIHHGIIIIIIIIIIIIIIIHIHIIIIHIIIIIIII
@HS1.2_343 HISEQ:380:H55W7BCXY:1:1101:8891:19840 1:N:0:AGCAGGAA orig_bc=AAAAAAAAAAAA new_bc=AAAAAAAAAAAA bc_diffs=0
TACAGAGGGTGCGAGCGTTAATCGGAATTACTGGGCGTAAAGCGTGCGTAGACGGTTTCGTAAGTCGGGTGTGAAATCCCCGGGCTCAACCTGGGAATTGCATTCGAAACTGCGAGGCTAGGGTACGGAAGAGGGAAGCGGAATTTCTGGTGTAGCGGTGAAATGCGTAGATATCAGAAGGAACATCAGTGGCGAAAGCGGCTTCCTGGTCCAGTACCGACGTTCAGGCACGAAAGCGTGGGGAGCAAACAGG
+
IIIIIHHIIIIIIIIIIIIIIIIIIIIIIIIHIIIIIHHIIIIIIIIIGHIIIIHGHIIIIIIIIIHIIIIIIIIHIHHIIIIIIIIIHIIIIIIIIIIIIIIIIIIIIIIIIIIIIIIHIIIIIIIIIIIIIIIHHIIIIIIIIHIIIIIIIIIIIIIIIIIIIIIIIIHHIIIHHHIIIIIIIIIIIIIIIIIIIIIIIIIIIIIIIIHIIIHIIIIIIIIIIIIIIIIIIIIIIIIIIIIIIIIIIIIII
@HS1.2_344 HISEQ:380:H55W7BCXY:1:1101:12803:22004 1:N:0:AGCAGGAA orig_bc=AAAAAAAAAAAA new_bc=AAAAAAAAAAAA bc_diffs=0
TACAGGGGTCTCGAGCGTTAATCGGAATCACTGGGCTTAAAGGGTGCGTAGGCGGACCAGTAAGCGTTTTGTGAAATCCCCCGGCTCAACCGGGGAATTGCAGGGCGAACTGTTGGTCTAGAGGAAACTAGAGGCCGGTAGAACGATTGGTGGAGCGGTGGAATGCGTAGATATCAATCGGAATGGCTAAAGTGAAGACAGCCGGCTGGGGTTTTCCTGACGCTGAGGCACGAAAGCGTGGGGAGCAAACCGG
+
IIIIIHHIHIIIIIIIIIIIIIIIIIIIIIIIIIIIHIIIIIIIIIIIIIIIHIIIIIHHIIIIIIFEHHIIIIIHEIIIIIIIIHIIIIIIIIIIIIIIIIIIIIIHIHIIIIHIHHIIIIIIHHHHIIIIIIHFHHIIHIIHHHGIIIIIIIIIIIIIIIIIIIIIIIIHIIHHEHGHIIHH@#IIIIHIIIIIIIIHIIIGIIIIIIIIIIIIIIIIIIIIIIIIIIIIIIIIIIIIIIIIHIIIIIHII
@HS1.2_345 HISEQ:380:H55W7BCXY:1:1101:19619:22179 1:N:0:AGCAGGAA orig_bc=AAAAAAAAAAAA new_bc=AAAAAAAAAAAA bc_diffs=0
TACGGAGGGTGCAAGCGTTAATCGGAATAACTGGGCGTAAAGGGCATGCAGGCGGTTAGACAAGTAGGATGTGAAATCCCCGGGCTCAACCTGGGAGCTGCATACTAAACTGTCTGACTAGAGTATTGCAGGGGGAGACGGAATTCCAGGTGTAGCGGTGGAATGCGTAGATATCTGGAAGAACACCAAAGGCGAAGGCAGTCTCCTGGGCAAATACTGACGCTCATATGCGAAAGCGTGGGTAGCAAACAGG
+
IIIIIIIIIIIIIIIIIIIIHIIIIIIIIIIIIIIIIHHIIIIIHIIIIIHHHHIHHHIIIIIIIIIIHIIIIIHHGHHIIIIIIIHIIIIIIIIIIIIIIIIIIIIIIIIIIIIIIIIIIIHIIIIIHIIGHIIHIIIIHIIIIIIHIHHHIHIIIIIIIHIIIIIIHHIIIIIHHHIIIIIIIIIIIHIIIIIIIIIIIHIHIHIIIIIIIIIIIIIIIIHGCHHIIIIIIHIIIIIHIIIIIIHIIIIII
@HS1.2_346 HISEQ:380:H55W7BCXY:1:1101:7705:22378 1:N:0:AGCAGGAA orig_bc=AAAAAAAAAAAA new_bc=AAAAAAAAAAAA bc_diffs=0
TACGTAGGCAGCAAGCGTTGTTCGGAATTACTGGGCGTAAAGAGTGTGTAGGCGGTGCTCTAAGTCTGTTGTGAAATCTCCCGGCTTAACTGGGAGGGTGCAGCGGAAACTGGAATGCTCGAGTATGGGAGAGGTAAGCGGAATTCCTGGTGTAGCGGTGAAATGCGTAGATATCAGGAGGAACACCTGTGGTGTAGACAGCTTACTGGACCATCACTGACGCTGAGACACGAAAGCGTGGGTAGCAAACAGG
+
IIIIHIHIIIIIHIIIIIIIHIIIIIIIIIIIIIIIIHHIIIHIIIIIIIIIIIIIIIHIIIIIIIIIIIIIHHIIIIIIIIIIIHHIIIIIIIIIIIIIIIIIIIIIIIIIIIIIIIIIIIIIIIIIIIIIIIIIIIIIIIIIIIIIIIIIIHHIIIIIIIIIIIIIIIIIIIIIHHIIIIHIIIIIIIIIIIIIIIIIIIIIIIIIIIIIIIIIIIIIIIIIIIIIIIIIIIIIIIIIIIIIIIIIIIIII
@HS1.2_347 HISEQ:380:H55W7BCXY:1:1101:11124:19910 1:N:0:AGCAGGAA orig_bc=AAAAAAAAAAAA new_bc=AAAAAAAAAAAA bc_diffs=0
TACAGAGGGGGCTAGCGTTATTCGGAATTATTGGGCGTAAAGGGCGCGTAGGCGGCCATGCGTGTCTTCCGTGAAATCCCTCGGCTTAACTGAGGACGTGCGGAAGAAACTGCAAGGCTCGAGTCCGGGAGAGGGGGGTGGAATTCCCAGTGTAGCGGTGAAATGCGTAGATATTGGGAGGAACACCGGTGGCGAAGGCGGCCCCCTGGACCGGAACTGACGCTGAGGCGCGAAAGCGTGGGTAGCAAACGGG
+
IIIIIHHIHIIIHIIGIIIIHIIIIIIIHIIIIIIIIHHIIIIIIIIIIIIIHIIIIHIHIIIIIIIIIHHIIIIIHHIIHIIIIIIIIIIIIIIHIIIIIIHIIIIIIIIIIIIHIIIIIIIIIIIIIIIIIIHIIIIIIIIIIIIIIIIIIIIIIIIIIIIIIIIIIIHHIIIIHHIIIIIIIIIIIIIIIIIIIIIIIIIIIIIIIIIIIIIIIIIIIIIIIIIIIIIHIIIIIIIIIIIIIIIIIIIII
@HS1.2_348 HISEQ:380:H55W7BCXY:1:1101:12845:19954 1:N:0:AGCAGGAA orig_bc=AAAAAAAAAAAA new_bc=AAAAAAAAAAAA bc_diffs=0
TACGGAGGGTACGAGCGTTAATCGGAATGACTGGGCGTAAAGGGCACGTAGGTGGATAGATAAGTCACAAGTGAAATACCCGGGCTTAACCTGGGATTGGCTCGTGAAACTGTTTAACTAGAGTACGGTAGAGGGGAGTAGAATTCCAAGTGTAGCGGTGAAATGCGTAGAGATTTGGAAGAATACCGGAGGCGAAGGCGGCTCTCTGGACCGATACTGACACTGAAGAGCGAAAGCGTGGGGAGCAAACAGG
+
IIIIIHIIIIIIIIIIIHIIIIIIIIIIIIIHHIIIIHIIIIIIGIIIHIIIGHIIIIIIIIIIIIIIIIIIIIIIGHIIIIIIIIIIIIIIIIIIIIIIIIIIHIIIIIHIIIIIIIIIIIIIIIIIIIIIIIIIHIIIIIHIIIIIIIIIIIIIIIIIIIIIIIIIIIIHIIHHIIIIIIIIIIIIIIIIIIIIIIIIIIIIIIIIIIIIIIIIIIIIIIIIIIIIIIHIIIIGIIIIIIIIIIIIIIIII
@HS1.2_349 HISEQ:380:H55W7BCXY:1:1101:13076:19922 1:N:0:AGCAGGAA orig_bc=AAAAAAAAAAAA new_bc=AAAAAAAAAAAA bc_diffs=0
TACGTAGGTGGCGAGCGTTGTTCGGATTTATTGGGCGTAAAGGGTCCGCAGGTGGTTGGATAAGTTTGACGTGAAATCCCAGAGCTCAACTCTGGAACTGCGTTGAAAACTGTCTGACTGGAGTATCGGAGAGGAGATTGGAATTCCAGGTGTAGCGGTGGAATGCGTAGATATCTGGAAGAACACCGAAAGCGAAGGCAGATCTCTGGACGATAACTGACACTCAGGGACGAAAGTATGGGGATCAAACAGG
+
IIIIHIHHIIHIIIIIIIIIIIIIIHIIIIIIIGIIHIIIIIIIIIIIIIIIFHIHHIIIIIIIIIIIHIIIIIIIHHIIIIIIIIIIIIIIIIIIIIIIIIIIIIIIIIIIIHIHIIIIIIIIIIIHIHIIIHIIIIIIIIIIIIIIIIIIIIIIIIIIHIIIIIIIIIIIIIIIIGIIIIIIIIIIIIIIIIIIIIIIIIHIIIIHIIHIIIIIIIIIHHHF1IIIIIIIIIIIIIIHIIIHEIIIIIIII
@HS1.2_350 HISEQ:380:H55W7BCXY:1:1101:13975:19988 1:N:0:AGCAGGAA orig_bc=AAAAAAAAAAAA new_bc=AAAAAAAAAAAA bc_diffs=0
TACGTAGGGTGCGAGCGTTAATCGGAATTACTGGGCGTAAAGCGTGCGCAGGCGGCTCTATAAGACAGATGTGAAATCCCCGGGCTTAACCTGGGAACTGCATTTGTGACTGTATGGCTAGAGTGCGTCAGAGGGGGGTGGAATTCCACGTGTAGCAGTGAAATGCGTAGAGATGTGGAGGAACACCGATGGCGAAGGCAGCCCCCTGGGATGACACTGACGCTCATGCACGAAAGCGTGGGGAGCAAACAGG
+
IIIIHIIIIIIIIIIIIIIHHIIIIIIIIIIHIIIIIIHIIIIIIIIIIIIIIIIIHIIIIIIIIIIIIIIIHIIIHIIIIIIIIIGIIIIHHIIHHIIIIIIIIIIIIIIIHIIHIIIIIIIIIIIHHIIIIIIIIIIIIHIIIIIHIIIHIIIIIIIIIIIIIIIIIIIIIIIHHIIIIIIHIIIHIIIIIIIIIIIIIHIIIHIIIIIIHIIIIIIIIIIHEIIIIIIIIIIIIIIIIIIIIIIIIIIII
@HS1.2_351 HISEQ:380:H55W7BCXY:1:1101:16470:19759 1:N:0:AGCAGGAA orig_bc=AAAAAAAAAAAA new_bc=AAAAAAAAAAAA bc_diffs=0
TACGGAGGGTGCGAGCGTTAATCGGAATAACTGGGCGTAAAGAGCTCGTAGGCGGTTAGTCAAGTCAGATGTGAAAGCCCCGGGCTTAACCTGGGAACTGCATTTGAAACTGACGAACTAGAGTACTGTAGAGGGAGGTAGAATTCCAGGTGTAGCGGTGAAATGCGTAGATATCTGGAGGAATACCGGTGGCGAAGGCGGCCTCCTGGACAGAGACTGACGCTGAGGAGCGAAAGCGTGGGGAGCAAACAGG
+
IHIIIHIIIIIIIIIIIFHIIIIIIHHIIIIIIIIIIHIHIHIGIIIIIIIIIIIIIIHGHIIIIIIIHHHHIIIIFHHHHIIIIIIIHIIIIIIIHIIHIHIIIIIIIIIIIIIIIIIIIIIHHIIHFFHHHGIIIIHIIHIIIHIIGFFHHGHIIIIHIEHHHHIIIFHGHHIHIIHGHECHHHHGHIIIHIIHIIIHCE<1HCCCEHC@GEGEIHGGDIIHIHED<0CIIHHD?HFECHG@CFCFHHIHG
@HS1.2_352 HISEQ:380:H55W7BCXY:1:1101:16289:19865 1:N:0:AGCAGGAA orig_bc=AAAAAAAAAAAA new_bc=AAAAAAAAAAAA bc_diffs=0
TACGGAGGATGCGAGCGTTATCCGGATTTATTGGGTTTAAAGGGTGCGTAGGCGGATGATTAAGTCTGTGGTGAAAGCGTGTGGCTCAACCATACCGAGCCATGGAAACTGGTTGTCTTGAGTACAGACGAGGTAGGCGGAATGTGATGTGTAGCGGTGAAATGCTTAGATATGTCACAGAACTCCGATTGCGAAGGCAGCTTACCAGGCTGTAACTGACGCTGAGGCACGAAAGCGTGGGTATCAAACAGG
+
IHHIEHCEHGIHIIIIHHIHHIIIHICCF@HHHHHIHIIEHHEHHHHHIIII?C<@FHEGFEFHIHIHIHHDEHHECDCEHIIHHHGHHF<0FHHHHIIEHHIHHHHHIIHHHHHIHFHHEIHHGHHGCHCHGGHGDF?IIHEHHIHHIIHHIHIHHHIHHGE@G@HEAHCHHHFHFHHHFHIHHEHHGHHHIIIIHHIHEFDCEHHFEHHHHHIIIIIHIIIIHGIHHIIIIIIHIIIHHIIHHGHIGIII
@HS1.2_353 HISEQ:380:H55W7BCXY:1:1101:17319:19951 1:N:0:AGCAGGAA orig_bc=AAAAAAAAAAAA new_bc=AAAAAAAAAAAA bc_diffs=0
TACGGAGGATGCGAGCGTTATCCGGATTTATTGGGTTTAAAGGGTGCGTAGGCGGAATGTTAAGTCAGTGGTGAAAGCGTGCGGCTCAACCGTACCGAGCCATTGAAACTGGCGTTCTTGAGTGCAAGCGAGGTAAGCGGAATGTGACGTGTAGCGGTGAAATGCTTAGATATGTCCCAGAACTCCGATTGCGAAGGCAGCTTACCAGTATGTAACTGACGCTGAGGCACGAAAGCGTGGGTATCAAACAGG
+
I1GEH<??<FCF<0<CEEECG@GHG0<DHF1GHGEDCG@HHF@HHEHDEEHIECC@EAC#HHGG<HHGGHHIEHHCHDCGGHHGFHHEGFEEGHHHHHFHFG1EHHDHFEDDHFD<EHIGHIIHEFGHG@G<HHIIHFIGGIHECFHE@HEGHHIIIHIHFHCIGIIIIHEGHHHC<IGIHGE<HHHDHHHIIIHHHHGHIIHIIIHHGHHHGCHIIIIIIHIHIIIIIIIIIIHHIHHH?HHHIHIHIHII
@HS1.2_354 HISEQ:380:H55W7BCXY:1:1101:18262:19841 1:N:0:AGCAGGAA orig_bc=AAAAAAAAAAAA new_bc=AAAAAAAAAAAA bc_diffs=0
TACGGAGGATGCGAGCGTTATCCGGATTTATTGGGTTTAAAGGGTGCGTAGGCTGTTTGTCAAGTCAGGGGTGAAATACCTGGGCTCAACCGAGGAATTGCCTTTGATACTGGCAGGCTTGAATACTGTTGCCGTGGGAGGAATGAGTAGTGTAGCGGTGAAATGCATAGATATTACTCAGAACACCGATTGCGAAGGCATCTCACGAAACAGCGATTGACGCTGAGGCACGAAAGCGTGGGGATCAAACAGG
+
IIIIIHIIIHIIIHIIIIIIIIIIIHIIIIIIIHIHHHIIIIIIIIIIIHIIIIIIIIIIIIIIIIHIIHIIHIIIHHIIIIIIIIIIIIIIIIIIIIIIIIIIIIIIIIIIIIIIIHIIIIIIIIIIIIIIIIIIIIIIHIIIIIIIIIIIIIIIIIIIIIIIIIIIIIIIIIIIIHIIIIIIIIIIIIIIHIIIIIIHGIIIIIIIHHIIIHIIIIIIIIIIIIIIIIIIIIIIIIIIIIIIIIIIIIIII
@HS1.2_355 HISEQ:380:H55W7BCXY:1:1101:3961:20016 1:N:0:AGCAGGAA orig_bc=AAAAAAAAAAAA new_bc=AAAAAAAAAAAA bc_diffs=0
TACGGAGGATGCGAGCGTTATCCGGATTTATTGGGTTTAAAGGGTGCGTAGGTGGTTTGTTAAGTTTGTGGTGAAAGCGTGCGGCTCAACCGTACCGAGCCATGAAAACTGGCGAACTTGAGTGCAAACGAGGTAGGCGGAATGTGACGTGTAGCGGTGAAATGCTTAGATATGTCACAGAACCCCGATTGCGAAGGCAGCTTACCAGCATGCGACTGACACTGAGGCACGAAAGCGTGGGTATCAAACAGG
+
IIIIIIIIHIIIIIIIIIIEHIHIHEHIIIIIIIIEGHIIIIIIGHIIHHHIHIIIHHHHIHHHHIIIIIIHHHHHIHIHIIHHIIIIIIIIHHHIIHIIIIIIIIIIIIIIIIIIIIIIIIIIIIIIHIIIIHIIIIIIIIIIIHIIIIIIIIGHIIIIIIIIIIIIIIIIIHIHHIIIIIIIIIIIIIIIIIIIIIIIIIIIIIIIIIIIIIIIIIIIIIIIIIIIIIIIIIIIIIIIIIIIIIIIIIII
@HS1.2_356 HISEQ:380:H55W7BCXY:1:1101:9913:20058 1:N:0:AGCAGGAA orig_bc=AAAAAAAAAAAA new_bc=AAAAAAAAAAAA bc_diffs=0
TACGTAGGGTGCGAGCGTTAATCGGAATTACTGGGCGTAAAGCGTGCGCAGGCGGTTTCGCAAGTCAGATGTGAAAGCCCCGGGCTTAACCTGGGAACTGCGTTTGAAACTACGAAGCTAGAGTACGGCAGAGGGAGGTGGAATTCCAAGTGTAGCAGTGAAATGCGTAGATATTTGGAGGAACACCGATGGCGAAGGCAGCCTCCTGGGCTAGTACTGACGCTCATGCACGAAAGCGTGGGGAGCAAACAGG
+
HIIEDGEHIHIHHIDHICHHHHHEHHIIIIGHIGHHDEEICHHHCHHIIHIHIHHHHHHIIIIIIIIIIIIHGEHHHHHIIHIGHHGGIIHIHHIIHIIIIIIHIHHIHIHHHIIEHHHHHHHHHIIIHIIIIHHIIIIIHHIIIIIIIIIIIIIIIIIHHHHIIHIIIHIIIIGIHFHHIHHIHHIIIIIIIIIIIHHHHFHIIIIIIIHIHHHIHIIIIIIIIIHHHIIIIIIIIIIIIIIHHHIIIIIII
@HS1.2_357 HISEQ:380:H55W7BCXY:1:1101:12459:20005 1:N:0:AGCAGGAA orig_bc=AAAAAAAAAAAA new_bc=AAAAAAAAAAAA bc_diffs=0
TACGGAGGATGCAAGCGTTATCCGGATTTATTGGGTTTAAAGGGTGCGCAGGCGGGCTGTTAAGTCAGCGGTGAAATCTCCCGGCTCAACCGGGGAACTGCCGTTGATACTGGCAGCCTAGAGTACAGACGGCGCCGGCGGAATGTGTCATGTAGCGGTGAAATGCTTAGATATGCCACAGAACACCGATCGCGAAGGCAGCTGGCGAGGCTGGGACTGACGCTCAGGCACGAAAGCGTGGGGATCAAACAGG
+
IIIIIIIIIIIIIIIIIIIIIIIIIGEHIIIIIIIGHIIIIIIIFHIIIIIIIIIIIIIIIIIIIIIIIIIIIIIGFHIIIIIIIHIIIIIIIIIIIIIIIIIIIIIIIIIIIIIIIIHHIIIIIIIIIIIIIIIIIIIIIIIIIIIIIIIIIIIIIIIIIIIIIIIIIIIIIIHHHHIIIIIIIIHIGIIIIIIIIIIIIIHHIIIIIIIHHIIIIIIIIIIHFIIIIIIIIIIIIIIHIIIIIIHIIIIII
@HS1.2_358 HISEQ:380:H55W7BCXY:1:1101:15685:20223 1:N:0:AGCAGGAA orig_bc=AAAAAAAAAAAA new_bc=AAAAAAAAAAAA bc_diffs=0
TACGGAGGGGACTAGCGTTGTTCGGAATTACTGGGCGTAAAGCGCACGTAGGCGGATTTGTAAGTCAGGGGTGAAATCCCGAGGCTCAACCTCGGAACTGCCTTTGATACTGCAAATCTCGAGTCCGGAAGAGGTGAGTGGAATTCCTAGTGTAGAGGTGAAATTCGTAGATATTAGGAAGAACACCAGTGGCGAAGGCGGCTCACTGGTCCGGTACTGACGCTGAGGTGCGAAAGCGTGGGGAGCAAACAGG
+
IIIIIHHIIICHHIIHIIIIHHIIIIIIIIIIIIIIIIIIIIIIIIIICGHIIIIFEH?GGIIIIIIHHHIIIIIIIIIIHFHIHIIIIIHIFIIIIIIIIIIIIHHIIIIIHHHIIHHHIIIIIHIHEIIIIIIHHIIHIIIIIIH@EIIIIIIGIIIIIIIIHIIIIIHHIHCIIHIIIIIIIIIHIIIIIIIIIIIIIIHHHIIIHEHDHHIIIIIIIIIIIIIIIIIIIIIIIIIIIIIIIIIIIIIII
@HS1.2_359 HISEQ:380:H55W7BCXY:1:1101:3323:20498 1:N:0:AGCAGGAA orig_bc=AAAAAAAAAAAA new_bc=AAAAAAAAAAAA bc_diffs=0
TACGGAGGATGCGAGCGTTATCCGGATTTATTGGGTTTAAAGGGTGCGTAGGTGGTTTGTTAAGTTTGTGGTGAAAGCGTGCGGCTCAACCGTACCAAGCCATGAAAACTGGCGAACTTGAGTGCAAACGAGGTAGGCGGAATGTGATGTGTAGCGGTGAAATGCTTAGATATGTCACAGAACCCCGATTGCGAAGGCAGCTTACCAGCATGCAACTGACACTGAGGCACGAAAGCGTGGGTATCAAACAGG
+
IIIIIHHIGHIIHIIIIIIIIGHIIHHHHHIHHHHHHHHIIIIIHIHIHIHIIIIIIIHIGIHIIIIHIIHHIIIIHHHIIHIIIIIIIIIIIIIIIIIIHIIIIIIIIIIIIIIIIIHIIIIHIIIIIIIIIIIIIIIIIIIHHIIIIIHIIIIIIIIIIIIIIIIIIIHIIIIIHIIIIIIHIIIIIIIIHIIIIIIIIIIIIIIIIIIIIIIIIIIIIIIIIIHHIIIIIIIIIHIHIIHIIIIIIIII
@HS1.2_360 HISEQ:380:H55W7BCXY:1:1101:4315:20383 1:N:0:AGCAGGAA orig_bc=AAAAAAAAAAAA new_bc=AAAAAAAAAAAA bc_diffs=0
TACGGAGGATGCGAGCGTTATCCGGATTTATTGGGTTTAAAGGGTGCGCAGGCGGCATGTCAAGTCAGCGGTCAAAATGCGGCGCTCAACGCCGTACCGCCGTTGAAACTGGCGCGCTGGAGTTTGTGCGAGGATGGCGGAATGCGCGGTGTAGCGGTGAAATGCATAGATATCGCGCAGAACCCCGATTGCGAAGGCAGCTGTCCAGCACACTACTGACGCTCATGCACGAAAGCGTGGGTATCAAACAGG
+
IIIIIIIIIIIIIIIIIIIIIIIIIHHIIIIIIIIHHIIIIIIIIIIIIIIIIIIIIIIIIIIIIIHIIIIIIIIIIHIIIIIIIIIIIIIIIIIIIIIIIIIIIIIIIIIIIIIIHIIIIIIIIIIIIIIIIIIIIIIIIIIIIIIIIIIIIIIIIIIIIIIIIIIIIIIIIIIIIIIIIIIIIIIIIIIIIIIIIIIIIIIHHIIIIIIIIIIIIIIIIIIIIIIIIIIIIIIIIIIIIIIIIIIIIIII
@HS1.2_361 HISEQ:380:H55W7BCXY:1:1101:11452:20400 1:N:0:AGCAGGAA orig_bc=AAAAAAAAAAAA new_bc=AAAAAAAAAAAA bc_diffs=0
TACGGAGGATGCGAGCGTTATCCGGATTCATTGGGTTTAAAGGGTGCGCAGGCGGCCGGGCAAGTCAGCGGTGAAAGTCAGGGGCCCAACCCCGGAAGTGCCGTTGATACTGTTCGGCTGGAATGCGGTCGAGGCGGGCGGAATGTGGCGTGTAGCGGTGAAATGCGTAGATATGCCACAGAACGCCGATAGCGAAGGCAGCTCGCCAGGCCTGCATTGACGCTCGGGCACGAAAGCGTGGGGATCGAACAGG
+
HEHIHH<<EGHHIIIIIIIHCHHHHEHHHGFHG?@<D<DHHHG=GHHHHHCDDHHDDCE<EHCCE=DF?ED8<E1<CFG@DFHHHCCGE@HCHH?HDHFFH@H<<A8DHHIHHHDHDHEHEEF?FGHIHHG.DDHEGCHGD@CCHIHHGHHFAHGHFFE?G@EC@GCA1?1GH@?AGHIE?CGECCCHHHHECEHG@HECDCHE1E@F</1@1@HHEHFIDHEC0GEFIHHEIHHHEHHHGCIHFCH@F@HFI
@HS1.2_362 HISEQ:380:H55W7BCXY:1:1101:12659:20420 1:N:0:AGCAGGAA orig_bc=AAAAAAAAAAAA new_bc=AAAAAAAAAAAA bc_diffs=0
TACGGAGGATGCGAGCGTTATCCGGATTTATTGGGTTTAAAGGGTGCGTAGGTGGTTTGTTAAGTTTGTGGTGAAAGCGTGCGGCTCAACCGTACCAAGCCATGAAAACTGGCGAACTTGAGTGCAAACGAGGTAGGCGGAATGTGATGTGTAGCGGTGAAATGCTTAGATTTGTCACAGAACCCCGATTGCGAAGGCAGCTTACCAGCATGCAACTGACACTGAGGCACGAAAGCGTGGGTATCAAACAGG
+
HCGHF=<<<FGHIEHDDCE@FHHHHG0DCFC1@@F<E@HHHHHICGHHEGHHHHHCAGH#IHHHGHHHHIIIHHHHHGHHHGDDHHEGHHIIIIIEGHHHIIHGEFFHHHIHIIGDHFHGGHHHIIHGGHHIHEHIIIHHCFBGFHFHHGHHHHIHHAHHHHIIHEGHI?E1HGAGCGCBG?CHEC<6C@ECBHFHHEIIIFHGG<@FHC<G<FD@@EHHIIIHGEEEHHHHCH?HGFC?HHHEIIHGFFGE
@HS1.2_363 HISEQ:380:H55W7BCXY:1:1101:13635:20273 1:N:0:AGCAGGAA orig_bc=AAAAAAAAAAAA new_bc=AAAAAAAAAAAA bc_diffs=0
TACGGAAGGTCCGGGCGTTATCCGGATTTATTGGGTTTAAAGGGAGCGCAGGCCGACGTGTAAGCGTGTTGTGAAATGTACCGGCTCAACCGGTGAGTTGCAGCGCGAACTGCATGTCTTGAGTGCACCCGAGGAGGGCGGAATTCGTGGTGTAGCGGTGAAATGCTTAGATATCACGAAGAACTCCGATTGCGAAGGCAGCCCTCCAGCGTGTAACTGACGCTAATGCTCGAAAGTGCGGGTATCGAACAGG
+
HFHIHHGHICHHH/<EDHHHFHHHIFGHHHIIIIIHHHIEHHIIGEHHDHIIIHIHIHHIIHEHIHHHGHHHIIIHEHHHHHIIIIIIIHHGHDHIIFIIIIIIIHHHEHIIIHEHIIIHHGHIIHHHHHIHIIHHIIIIIIIIIIHIIIIIIIIIIIIIIIIIIHHHHIIIIIIIIIIIHHHHHGIIIHIIIIIIHHHIIIIIIIIIIIIIHFHGHHIIIHIIIIIHHHHIIIHHHGHHIIIIIIIIIIIII
@HS1.2_364 HISEQ:380:H55W7BCXY:1:1101:13614:20476 1:N:0:AGCAGGAA orig_bc=AAAAAAAAAAAA new_bc=AAAAAAAAAAAA bc_diffs=0
TACGTAGGGGGCAAGCGTTGTCCGGAATCATTGGGCGTAAAGAGCGTGTAGGCGGTCCGGTAAGTCGGCTGTGAAAGTCCAGGGCTCAACCCTGGGATGCCGGTCGATACTGCCGGACTAGAGTTCGGAAGAGGCGAGTGGAATTCCCGGTGTAGCGGTGAAATGCGCAGATATCGGGAGGAACACCTATGGCGAAGGCAGCTCGCTGGGACGTTACTGACGCTGAGACGCGAAAGCGTGGGGAGCAAACAGG
+
I@HHGHEEHCHICG<1CGEHIHHIDE/<FE@H?GHIH/CHHIIIIH?HHHHHHHHEHHHIHHHHHIIHIHHEHHFEHHIHIGHHHIHHHHHHHHHHIIIHIIIIIIIIEIHIHIHIIIEHHHFGHHIHHHIHIIIIIIHHHIIIIHGHIIIIIHHHHFIIIIIIIHEIIIHIIHHIHHHIIIIIHH#FHCHIHIIIIIH#HHIIIIHIHHGIGIIIIIHHIIIIIIHDIIIIIIHIIIIIHHIIGIIIIIHII
@HS1.2_365 HISEQ:380:H55W7BCXY:1:1101:5070:20682 1:N:0:AGCAGGAA orig_bc=AAAAAAAAAAAA new_bc=AAAAAAAAAAAA bc_diffs=0
TACGGAGGATCCGAGCGTTATCCGGATTTATTGGGTTTAAAGGGAGCGTAGGCGGAGGATCAAGTCAGCTGTGAAATGTAGACGCTCAACGTCTGCACTGCAGTTGAAACTGGTCCCCTTGAGTGCGTAAGGGGCAGGCGGAATTCGTCGTGTAGCGGTGAAATGCTTAGATATGACGAAGAACTCCGATCGCGAAGGCAGCTTGCCGGGCCGCAACTGACGCTGAAGCTCGAAGGTGCGGGTATCGAACAGG
+
IIIIIHIIEHHIIIIIIIIHIHIIICHHIIHHIIIDEHIIIIIIHIIIIIIIIIIHHHHHIIIIIIIIIIIIIIIIGIIIIIIHIIIIIIIIIIIIIIIIIIIHIIIIIHIIIIIHIIIIIIIIIHHFHIIIIIHIIIIIIIIIIIIIIIIIIIIIIIIIIIIIIIIIIIIIIIIIIHIIIHIIIIIIIIHIHHHHIIIIIIHHHIIIIIIIIIIIIIIIIIIIIIIIIHIIIIIIIIIIIIIIIIIIIIIII
@HS1.2_366 HISEQ:380:H55W7BCXY:1:1101:5848:20641 1:N:0:AGCAGGAA orig_bc=AAAAAAAAAAAA new_bc=AAAAAAAAAAAA bc_diffs=0
TACGGAGGATGCGAGCGTTATCCGGATTTATTGGGTTTAAAGGGTGCGTAGGCGGGTGATTAAGTCTGTGGTGAAAGCGTGCGGCTCAACCGTACCGAGCCATGGAAACTGGTTGTCTTGAGTATAGACGAGGTAGGCGGAATGTGATGTGTAGCGGTGAAATGCTTAGATATGTCACAGAACTCCGATTGCGAAGGCAGCTTACCAGGCTATAACTGACGCTGAGGCACGAAAGCGTGGGTATCAAACAGG
+
IIIIIIIIIIIIIIIIIIIIIIIIIGHIIIIHHIIEGHHIIIIIIIIIHIIIIIIIEHHHHIIIIIIIHIIIHIIIFHIHIIIIIHIIIIIIIIIIIIIIIIIIIIIIIIIIIIIIIIIIIIIIIIIIIIIIIHHIIHIIIIIIIIIIIHIIIIIIIIIIIIHIIIHIIIIIHIIHHHIIIIHIIIIIIIIIIIIIIIIHIIIIIIIIIIIIIIIIHHIIIIIIIIIHHIIIIHHIIIIIIIIHIIIIIIII
@HS1.2_367 HISEQ:380:H55W7BCXY:1:1101:9904:20625 1:N:0:AGCAGGAA orig_bc=AAAAAAAAAAAA new_bc=AAAAAAAAAAAA bc_diffs=0
TACGGAGGGTACGAGCGTTAATCGGAATGACTGGGCGTAAAGGGCACGTAGGTGGATAGATAAGTCACAAGTGAAATACCCGGGCTTAACCTGGGATTGGCTCGTGAAACTGTTTAACTAGAGTACGGTAGAGGGGAGTAGAATTCCAAGTGTAGCGGTGAAATGCGTAGAGATTTGGAAGAATACCGGAGGCGAAGGCGGCTCTCTGGACCGATACTGACACTGAAGAGCGAAAGCGTGGGGAGCAAACAGG
+
I?HHHCC?HGFG@EEHI/EHEHIIDHHHEEGHHFEHHCCEDHHIIHDH<CHCCEHGE8FHHCEEHHHEHHIIIIHGC1FCEHC/FCHACFEGHECFC1CGEHFHCGHEIHHHH<D@HE@CD/D//CFHCEEEHGECHHECGGEC1CBGAG?HHHHHHGCHEHECC@HGGHHHD1<18FHFDFHHCGH@E>CFHHHHHHHIIHGCCIHIGHDFHC?HEEGFHFHFEEHD0DG@?E=HE?IIHIIHHHCCHEEHH
@HS1.2_368 HISEQ:380:H55W7BCXY:1:1101:11033:20717 1:N:0:AGCAGGAA orig_bc=AAAAAAAAAAAA new_bc=AAAAAAAAAAAA bc_diffs=0
TACGGGGGATGCGAGCGTTGTCCGGAATCATTGGGCGTAAAGCGTTCGTAGGCGGTTTGTTAAGTTAGGTGTTAAAGGCGTAGGCTCAACTTACGTATGGCACTTGATACTGGCAGACTGGAATGCGGTAGAGGTAGAGGGAATTCCTGGTGTAGAGGTGAAATGCGTAGATATCTGGAGGAACACCGGTGGCGAAGGCGGCATCCTGGACCGACACTGACGCTGAAGAGCGAAAGCCAGGGGAGCAAACGGG
+
IIII=</F/0<F<GHIIII<GHIIIH/E1FHIIIIIIIIIHI1C000<GHHI1CF##<0#<FHHI11<1GH#I#IH011<<<FHIIIIIIIHCHHHED#E:#=F=GG#HHHD/00=<EDDG</C:<BF/IIIHGD<#<?IHHFBEF<<BIIIIHD#I#HIIIHEAIIIIIIIHG?IHCIIHE<//IHF#IHG1IIIHCE1F<111IIIIHF0HD1IIIIIIIIHG<1F0IIIIIIHE1FIIIIIIIIIHGCII
@HS1.2_369 HISEQ:380:H55W7BCXY:1:1101:11996:20720 1:N:0:AGCAGGAA orig_bc=AAAAAAAAAAAA new_bc=AAAAAAAAAAAA bc_diffs=0
TACGGAAGGTCCGGGCGTTATCCGGATTTATTGGGTTTAAAGGGAGCGCAGGCTGGATTTTAAGCGTGCTGTGAAATGTACCGGCTCAACCGGTGACGTGCAGCGCGAACTGGAGTCCTTGAGTGAGTACGAGGTATGCGGAATTCGTGGTGTAGCGGTGAAATGCTTAGATATCACGAAGAACCCCGATTGCGAAGGCAGCGTACCAGTCCTTAACTGACGCTAAAGCTCGAAAGTGCGGGTATCGAACAGG
+
IIIIIIIIIIIIIIIIIIIIIIIIIHHIIIIIIIIEHHIIIIIIIIIIIIIIIIIIIIIIIIIIIIIIIIIIIIIIHHHIHIIIIIIIIIIIIIIIIIIIIIIIIIIIIIIIIIIIIIIIIIIIIIIIIIIIIIIIIIIIIIIIIIIIIIIIIIIIIIIIIIIIIIIIIIIIIIIIIIIIIIIIIIIIIIIIIIIIIIIIIIIIIIIIHGIIIIIIIIIIIIIIIIIIIIIIIIIIIIIIIIIIIIIIIIIII
@HS1.2_370 HISEQ:380:H55W7BCXY:1:1101:14659:20677 1:N:0:AGCAGGAA orig_bc=AAAAAAAAAAAA new_bc=AAAAAAAAAAAA bc_diffs=0
TACGGAGGATGCAAGCGTTATCCGGATTTATTGGGTTTAAAGGGTGCGCAGGCGGAGAGTTAAGTCAGCGGTGAAATCTCACGGCTCAACCGTGGAACTGCCGTTGATACTGGCTTTCTTGAGTACGGACGGCGCCGGCGGAATGTGTCATGTAGCGGTGAAATGCTTAGATATGCCACAGAACACCGATCGCGAAGGCAGCTGGCGAGGCCGGGACTGACGCTCAGGCACGAAAGCGTGGGGATCAAACAGG
+
IIIIIIIIGIIIIIIHIHIHHIIIIIHIIIIGHHIEDHHIIHIGHHIGHIHHIIHIIIIHHIIIIIIIIIIIGHHIIIIIIIIGIIIIIIIIIIIIIIIIIIIIIIIIIHIIHIIIIIIIIIIIIIIIHIIIIIIIIIIIIIIHIHHIIIHIIIIIHIIIIIIIIHGIHIIIIIIHIHIHIIIIIIIIIIIIIIIIIII#IIIIIIIIIIHIIIIIIIIIIIIIGIIIIIIIIIIIIIIIIIIIIIIIIIIII
@HS1.2_371 HISEQ:380:H55W7BCXY:1:1101:2928:20886 1:N:0:AGCAGGAA orig_bc=AAAAAAAAAAAA new_bc=AAAAAAAAAAAA bc_diffs=0
TACAGAGGCCAAGAGCGTTGTTCGGATTTACTGGGCGTAAAGGGCGCGTAGGCGGCCGAGTGTGTCAAGTGTGAAATCTCCGGGCCCAACCCGGAAAGTGCGCTTGAGACTGCTTGGCTCGAGGCCGGGAGGGGGAATCGGAATGTAGGGTGTAGCGGTGAAATGCGTTGATATCCTGCAGAACACCGGAGGCGAAGGCGGATTCCTTGACCGGCACTGACGCTGAGGCGCGAAAGACGGGGGAGCAAACAGG
+
IGHFEEHE01D1DEHIIEH/1D<ECH0CHEHH?CFGD<F<<<<ECHHICCECFHH#?#/#EEEHIHICHHHIIHHHGG#IHCEECCCEHHHH<CCF?C=EFCFEEHHBEEBHHGH6EHH#HH:?-DDHIHH?EH<E8:C@FGGIC#C@EIHEHIIIHHIIHIIHHHFG<CD#HHH6@EHE?HH<HEE<EDDHHHGIHHII<1<1FEC@EC/<111D<@HGCC<10GC//HEGHG<<<CCHGEFDCHHGGC?HH
@HS1.2_372 HISEQ:380:H55W7BCXY:1:1101:2926:21161 1:N:0:AGCAGGAA orig_bc=AAAAAAAAAAAA new_bc=AAAAAAAAAAAA bc_diffs=0
TACGTAGGCAGCGAGCGTTGTTCGGAATTACTGGGCGTAAAGAGTGTGTAGGCGGTGTTCCCAGTCTGTTGTGAAATCTCCCGGCTTAACTGGGAGGGTGCGCCGGAAACTGGAGTGCTAGAGGGTGGGAGAGGTAAGCGGAATTCCTGGTGTAGCGGTGAAATGCGTAGATATCAGGAGGAACACCTGTGGTGTAGACAGCTTACTGGACCACTTCTGACGCTGAGACACGAAAGCGTGGGTAGCAAACAGG
+
IIIHHHGHIGIIIHIIHHHHIIIIIHIHIIIHHIHHIFHIII1GDHHHHIIHIHHDHHIHGHHHHHIIHHIIIIHIHGHHIIHIH<HHHHIIHIHHHHHIIIIIIIIIIIIIIIIIIIIIIIIHIIIIIHIIIIHGHGHEIIIIIIIIIIIIIIIIIIIIIIIIIIIIIHHIIHIIHHIIIIIIIIIIIIIIIIIIIIIIIIIIIIIIIIIIIIHIIIIIIIIIIIIIIIIIIIIIIIIIIIIIIIIIIIIII
@HS1.2_373 HISEQ:380:H55W7BCXY:1:1101:3838:21050 1:N:0:AGCAGGAA orig_bc=AAAAAAAAAAAA new_bc=AAAAAAAAAAAA bc_diffs=0
TACGGAGGATGCGAGCGTTATCCGGATTTATTGGGTTTAAAGGGTGCGCAGGCGGTAGATTAAGTCTGTGGTGAAAGCGTGCGGCTCAACCGTACCGAGCCATGGAAACTGGTTTACTTGAGTGTAAACGAGGTAGGCGGAATGTGACATGTAGCGGTGAAATGCTTAGATATGTCCCAGAACCCCGATTGCGAAGGCAGCTTACCAGCATACAACTGACGCTCAGGCACGAAAGCGTGGGTATCAAACAGG
+
IIIIIICCEHIIIIIIIIIIIIIIIHHIIIIIHIIHIIIIIHIIIIIIIIIIIIIHIIGHIIHIIIIIIIIIIIIIIHHIIIIIIIIIIIIIIIIIIIIIIIHIIIIIIIIIHIIIIIIIHIIIIIIHIIHHIIIIIIIIIIIIIIIIIIIIIIIIIIIIIIIIIIIIIIIIIIIIHIIIIIIIIIIIIIIIIIIIIIIIIIIIIIIIIIIIIIIIIIHIIIIHIIIIIIIIIIIIIIIIIIIIIIIIIIII
@HS1.2_374 HISEQ:380:H55W7BCXY:1:1101:3789:21233 1:N:0:AGCAGGAA orig_bc=AAAAAAAAAAAA new_bc=AAAAAAAAAAAA bc_diffs=0
TACGGGGGGTGCAAGCGTTGTTCGGAATTATTGGGCGTAAAGAGCGTGTAGGCGGTTTGTTAAGTCTGATGTGAAAGCCCTGGGCTCAACCCAGGAAGTGCATTGGAAACTGGCAGACTTGAATACGGGAGAGGGCAGTGGAATTCCTAGTGTAGGAGTGAAATCCGTAGATATTAGGAGGAACACCGGTGGCGAAGGCGGCTGCCTGGACCGATATTGACGCTGAGACGCGAAAGCGTGGGTAGCAAACAGG
+
IIIII?HHIIIIIIIIIIIHHIIHIHHIIHHIIIIIIIIIIGIIIIHIIIIIIIIEHIIIHIIHHHIIHIIIIIIIHIIIIIIIIHIIIIIIIIIIIIIIIIHIIIHIIHIIHHIIHIIIIIIHIIIIIIIIIIHIIIIIIIIIIIIIIIIIIIIIIIIIIIIHIHIIIIIIIIIIIIIIIIHIIIIIIIIIIIIIIIIIIIIIIIIIIIIIHIIIIIIIIIIIIIHIIIIIIIIIIIIIIIHIIIIIIIIII
@HS1.2_375 HISEQ:380:H55W7BCXY:1:1101:4297:21217 1:N:0:AGCAGGAA orig_bc=AAAAAAAAAAAA new_bc=AAAAAAAAAAAA bc_diffs=0
TACGTAGGTGGCGAGCGTTGTCCGGATTTACTGGGTGTAAAGGGCGCGTAGGCGGGAAGGCAAGTCAGGTGTGAAATCTCTGGGCTCAACCCAGAAACTGCACTTGAAACTGTTTTTCTTGAGTGTCGGAGAGGTAGATGGAATTCCTAGTGTAGCGGTGAAATGCGTAGATATTAGGAGGAACACCAGTGGCGAAGGCGATCTACTGGACGATAACTGACGCTGAGGCGCGAAAGCGTGGGGAGCAAACAGG
+
IIIIIIIIIIIIIIIIIIIIIIIIIIIIIIIHHIIGHHIIIIIIIIIIIIHIIIIIIIIIIIIIIIIIIIIIIIIIIHHIIIIIIIIIIIIIIIIIIIIIIIIIIIIIIIIIIIIIIIIIIIIIIIIIIIIIIIIIIIIIIIIIIIIIIIIIIIIIIIIIIIIIIIIIIIIIIIIIHGIIIIIIIIIIIIIIIIIIIIIIIIIIIIIIIIIIIIIIIIIIIIIIIIIIIIIIIIIIIIIIIIIIIIIIIIIII
@HS1.2_376 HISEQ:380:H55W7BCXY:1:1101:8544:23379 1:N:0:AGCAGGAA orig_bc=AAAAAAAAAAAA new_bc=AAAAAAAAAAAA bc_diffs=0
TACGGAGGGGGCTAGCGGTGTTCGGAATTACTGGGCGTAAAGGGCGCGTAGGCGGCGCGATAAGTTGGGCGTGAAAGGCCCGGGCTCAACCCGGGGACTGCGCTTGATACTGTCGCGCTGTGAGTCCGGGAGAGGATGGCGGAATTCCCAGTGTAGAGGTGAAATTCGTAGATATTGGGAAGAACACCGGTGGCGAAGGCGGCCATCTGGACCGGCACTGACGCTGAGGCGCGAAAGCGTGGGGAGCAAACGGG
+
<<CE@0/<<<ED/F1DC/<F<0<E<GHHHHCGECHED<<C1<FHE//<//<01/CCHH@CE<FCFGGGCEHHH6FA:1<1<DHHD;<<D?<?/HHHD/CFEG??DF/AFD<DDHDBEH@HIHHHHHCHEGEHHHHC<@EHGHFCCF0H#EHHH#HF0HE@GHBG<=CG#?G<#?HHF@BC?EHEHIDGIHE@@@HEGCCCF@IIHHFF?C<<IHGCFH@GCCCCCC<<C<@E1@HHE/CD0<<<1@D1EHD<1C
@HS1.2_377 HISEQ:380:H55W7BCXY:1:1101:13257:23371 1:N:0:AGCAGGAA orig_bc=AAAAAAAAAAAA new_bc=AAAAAAAAAAAA bc_diffs=0
TACAGAGGGTGCGAGCGTTAATCGGAATTACTGGGCGTAAAGGGTGCGTAGGTGGCTAGATAAGTTAGGTGTGAAATCCCTGGGCTCAACCTGGGAATGGCGCTTAATACTGTCAGGCTAGAGTACAGTAGAGGAAAGTAGAATTTCCGGTGTAGCGGTGAAATGCGTAGATATCGGAAGGAATACCAGTGGCGAAGGCGGCTTTCTGGACTGATACTGACACTGAGGCACGAAAGCGTGGGTAGCAAACAGG
+
IIIIIEHHHHIIIIIIIIIIIIIIIIIIIIHHHIIIIEHIIIIIHIIIIIIIFIIHIIIIHIIIIIHIIIIIIIIHFIHIIIIIIIIIIIIIIIIIIIIIIIHIIIIIIIIIIIIIIIIIIIIIIIIIIIIIIIIIIIIIIIIIIHIIIIIIIIIIIIIIIIIIIIIIIIIIIIIIHIIIIIIIIIIIIIIIIIIIIIIIHIIIIIIIIIIIIIIIIIIIHGIIIIIIIIIIIIIIIIIIIIIIIIIIIIIII
@HS1.2_378 HISEQ:380:H55W7BCXY:1:1101:4582:23635 1:N:0:AGCAGGAA orig_bc=AAAAAAAAAAAA new_bc=AAAAAAAAAAAA bc_diffs=0
TACGGAGGATGCAAGCGTTATCCGGATTTATTGGGTTTAAAGGGTGCGCAGGCGGCTTGTTAAGCGGGAGGTGAAATGCCGGCGCTCAACGTCGGAAGTGCCTCCCGAACTGGTGAGCTTGAATGACTCTGCCGTGGGAGGAATGTGTAGTGTAGCGGTGAAATGCTTAGAGATTACACAGAACACCGATTGCGAAGGCATCTCACGAAGGGTTGATTGACGCTGAGGCACGAAAGCGTGGGGATCAAACAGG
+
IIIIIIDEDHHIIIIIIIIHIIHIIHHIIIHHGHIE=HCHIIIIIIIIIIIIIHIGHIIHIIIIIIIIIIIHHIIIHIIIIIIIIIIIIIIIIIIIIIIIIIIIIIIIIIIIIIIIIIIIIIIIIIIIIIIIIIHIIIIIIIIIIIIIIIIIIIIIIIIIHIIIIIIIIIIIIIIIIIIIIIIIIIIIIIIIIIIIIIIIIIIIIIIIIIIIIIIIIIIIIIIIIIIIIIIIIIIIIIIIIIIIHIIIIIIII
@HS1.2_379 HISEQ:380:H55W7BCXY:1:1101:17214:23596 1:N:0:AGCAGGAA orig_bc=AAAAAAAAAAAA new_bc=AAAAAAAAAAAA bc_diffs=0
TACGTAGGTGGCAAGCGTTATCCGGAATTATTGGGCGTAAAGAGGGAGCAGGCGGCAAGATAAGTTTGAAGTGAAAGCGTGGAGCTCAACTCCATACAGCTTCGAAAACTGTCTAGCTAGAGTACGAGAGAAGTGAACGGAACTCCATGTGTAGCGGTGAAATGCGTAGATATATGGAAGAACACCAGTGGCGAAGGCGGTTCACTAGCTCGAAACTGACGCTCAGTCCCGAAAGCGTGGGTAGCAAATAGG
+
IIIIHIIHIHIIIIIIIHIIIIIIIIDHHIIIIIIGIHIHIIIIIHIIIHIIIIIGIHIIIHHIGIHIIIIIHIHIIHHIIIHIIIIIIIHGIHIIIIIIIIIIIIIIIIIIHIHIGHIIIIIIIIIIIIIIIIIIIIIIHHIIIIIIIIIIIIIIIIIIIIIIIIIIIIIIIIHHHIIIIIIIIIIIHIIIIIIIIIIIHHD1IIIIIIIIIIHIIIIIIIIIIIIIIIIIIIIIIIIIIIIIIIIIIIII
@HS1.2_380 HISEQ:380:H55W7BCXY:1:1101:17563:23708 1:N:0:AGCAGGAA orig_bc=AAAAAAAAAAAA new_bc=AAAAAAAAAAAA bc_diffs=0
TACGGAGGATGCGAGCGTTATCCGGATTTATTGGGTTTAAAGGGTGCGTAGGCGGAGCTTTAAGCGTGAGGTGAAATGCCACAGCTCAACTGTGGAACTGCCTCGCGAACTGGAGTTCTGGAATGCCCCTGCCGTGGGAGGAATGTGTGGTGTAGCGGTGAAATGCATAGAGATCACACAGAACACCGATTGCGAAGGCATCTCACGAAGGGGTGATTGACGCTGAGGCACGAAAGCGTGGGGATCAAACAGG
+
IHIFHHHHHIIIDHIIIIGHHIIIIHFHEGE1CHHCHHHHHHIIIIIIEEHHHHHFHIIIIHIIIHEHHEIHHHIHHHHHHIIIIIIIIIHEHIIHIHIIIIHHIHIHIIIIIHHIIHHHIIIIHHHFGHIHFHHHIIIIIIIIIIIHHIIIHIIIIIIIIIIHIHHIIIIIIIHIFCIIIIIIHHIGHIHIIIIIIIIIIIHIIIIHHHIIHIIIHIIIIIIIIIIIIHIIIIIIIIIIIIIIHIIIIIIII
@HS1.2_381 HISEQ:380:H55W7BCXY:1:1101:4675:23845 1:N:0:AGCAGGAA orig_bc=AAAAAAAAAAAA new_bc=AAAAAAAAAAAA bc_diffs=0
TACGGGGGGTGCAAGCGTTGTTCGGAATTATTGGGCGTAAAGAGCGTGTAGGCGGTTTGTTAAGTCTGATGTGAAAGCCCTGGGCTCAACCCAGGAAGTGCATTGGAAACTGGCAGACTTGAATACGGGAGAGGGCAGTGGAATTCCTAGTGTAGGAGTGAAATCCGTAGATATTAGGAGGAACACCGGTGGCGAAGGCGGCTGCCTGGACCGATATTGACGCTGAGACGCGAAAGCGTGGGTAGCAAACAGG
+
IIIII/<<CEHIIIIIIIIIIHIIIHHIIIIIIIIIIIIIIIIIIIIHIHIIIIIIIIIIIHIIIIIHHIIIIIIIHIIIIIIIIIIIIIIIIIIHIIIIIIIIIIIIIIIIIIIHIIIIIIHIIHIIIIIIIIHGIIIIIIIIIIIHIHHHIIIIIIIIIIIHIIHHIIIIIIIHHHIIIIIHIIIHIIIIIIIIIIIIIIIIGIIIIHIIIIIIIIIIHIHIIHIIIIHIIIIIIHHHIIHIHHIIIIIII
@HS1.2_382 HISEQ:380:H55W7BCXY:1:1101:9211:23940 1:N:0:AGCAGGAA orig_bc=AAAAAAAAAAAA new_bc=AAAAAAAAAAAA bc_diffs=0
TACGGAAGGTCCGGGCGTTATCCGGATTTATTGGGTTTAAAGGGAGCGCAGGCGGGTGCTTAAGCGTGCTGTGAAATGTACCGGCTCAACCGGTGACGTGCAGCGCGAACTGGGTGCCTTGAGTGAGTGCGAGGTATGCGGAATTCGTGGTGTAGCGGTGAAATGCTTAGATATCACGAAGAACCCCGATTGCGAAGGCAGCGTACCAGTCCTTTACTGACGCTAAAGCTCGAAGGTGCGGGTATCGAACAGG
+
IIIIIHHIIIIIIIIIIIIIIIIIIHIIIIHHHIIHHIIIIIIIIIIIIIIIIIIIIIIIIIIIIIHIHIIIIIIIIIHIIIIIIHIIIIIIIIIHHIIIIIIGIIIIIIIIIIIIIIIIIIIIIIIIIIIIIIIIIIIIIIIIIHIIIIIIIIIIIIIIIIIIIHIIIIIIIIIIIIIIIIIIIIIIIHIIIIIIIIIIIIIIIIIIIIIIIIIIIIIIIIIIIIIIIIHIIIIIIIIIIIHIIIIIIIIII
@HS1.2_383 HISEQ:380:H55W7BCXY:1:1101:14943:23858 1:N:0:AGCAGGAA orig_bc=AAAAAAAAAAAA new_bc=AAAAAAAAAAAA bc_diffs=0
TACGGAGGATGCAAGCGTTATCCGGATTTATTGGGTTTAAAGGGTGCGTAGGCTGTTCGACAAGTCAGGGGTGAAAGCCCAGTGCCTAACACTGGAACTGCCTTTGATACTGCCGAGCTGGAATACGGATGCCGTGGGAGGAATGAGTAGTGTAGCGGTGAAATGCATAGATATTACTCAGAACACCGATTGCGAAGGCATCTCACGAATCCGTCATTGACGCTGAGGCACGAAAGCGTGGGGATCAAACAGG
+
IIIIIIIIIIIIIIIIIIHHIIIIIHHIIIIIHIIHHIHIIIIIHHHIIIIIIIIIIIIIIIIIIIIIIIIIIIIIIIIIIIIIIIHIIIIIIIIIIIIIIIIIIIIIIIHHIIIIIIIHIIIIIIIHIIHIIIIIHIIIIIIIIIIIIIIIIIIIIIHIIIIIIIHIIIIIIIIIIHIIIIIIIIIIIIIIIIIIIIIIHIIGIIIHHHIIIIIIIIIIIIIIIIIIIIIIIIIIIIIIIIIIHIIIIIIII
@HS1.2_384 HISEQ:380:H55W7BCXY:1:1101:2124:24239 1:N:0:AGCAGGAA orig_bc=AAAAAAAAAAAA new_bc=AAAAAAAAAAAA bc_diffs=0
TACGTAGGGGGCAAGCGTTGTCCGGATTTATTGGGCGTAAAGAGCGTGTAGGCGGCCACACAGGTCTGCTGTGAAAACTCGAGGCTCAACCTCGAGCTGTCGGTGGAAACCGTGTGGCTAGAGTCCGGAAGAGGAGAGTGGAATTCCCGGTGTAGCGGTGAAATGCGCAGATATCGGGAAGAACACCCGTGGCGAAGGCGGCTCTCTGGGACGGTACTGACGCTGAGACGCGAAAGCGTGGGGAGCGAACAGG
+
IIIIHIIIIIIIIIIIHHHIIHIIIHHHHIIGHIIIIHHIIIHIIIHGGIIIIIIIIIIIIIHIIIIIIIIIIIIIHHIIIIIIHGIIIIHIIIHIHIHIIIIIIIIIIIHIHIIIIIIIIIIHIHHIIIIIIIIIIIIIIIIIIHHIIIIIIIIIIIIIIIIIIHIIIIIIIHIHHGIIIIIIIIIIIIHIIIIIIIIIIIIIIIIIIIIIIIIIIIIIIIIHGIIIIIHIIIIIIIIIIIIIIIGIHIIII
@HS1.2_385 HISEQ:380:H55W7BCXY:1:1101:6235:24024 1:N:0:AGCAGGAA orig_bc=AAAAAAAAAAAA new_bc=AAAAAAAAAAAA bc_diffs=0
TACGTAGGTCACGAGCGTTATCCGGAATTATTGGGCGTAAAGAGTGAGCAGGCGGCATGGCGGGTCTGAGGTGAAAGCGTGGAGCTTAACTCCATATAGCCTTGGAAACTACCAAGCTAGAGTGCGTGAGAGGTAAACGGAACTCCATGTGTAGCGGTGAAATGCGTAGATATATGGAAGAACACCAGTGGCGAAGGCGGTTTACCAGCACTGCACTGACGCTCAGTCACGAAAGCGTGGGGAGCAAATAGG
+
IIIIHIIHIIIIIIHIIIIIIIIIIIHHIIIIIIIIIIIIIIIIIIIIIIIIIIIIHIIIIIIIIIIIIIIIHIIIIIHIIIIIIIIIIIIIIIIIIIHIHIIIIIIIIIIIIIHIIIIIIIIIIIHIIIHIHHHIIHIIIIIHIIIIIIIIIIIIIIIIIIIIIIIIIIIIIIHIHIIHIHIIIIIIIIIIIIIIIIIIIIIIIGIHHIIHHIIIIIIIIIIIIIGIIIIIIIIIIIIIIIIIIIIIIIII
@HS1.2_386 HISEQ:380:H55W7BCXY:1:1101:6242:24060 1:N:0:AGCAGGAA orig_bc=AAAAAAAAAAAA new_bc=AAAAAAAAAAAA bc_diffs=0
TACGGAAGGTCAGGGCGTTATCCGGATTTATTGGGTTTAAAGGGAGCGCAGGCGGGCAGTTAAGCCGGCTGTGAAAGTGCGGGGCCCAACCCCGTATTGCGGTCGGAACTGACGGTCTTGAGTGCGCGCAGGGACGCTGGAATTCACGGTGTAGCGGTGAAATGCTTAGATATCGTGAAGAACTCCGATGGCGAAGGCAGGTGTCCGGAGCGCAACTGACGCTGAGGCTCGAAAGTGCGGGTATCGAACAGG
+
IIIIIIHIIHIIIIIIIIIIIIIIIGIHIIIHHIH<<CHIHIIIIIIHIIIIIIIIIIIIHHIIIIIIIIIHHHIIHHHHIIIIIIIIIIIHIIHHHIIHIHIIHIIIIIIIIIIGIIIIIIHIIIIIIIIHIIIIIIIIIIIIIIIIIIIIIIIIIIIIIIIIIIIIIIIIIIIIIIIIIIIGIIIIIIIIIIIIHIIIIIGIIIIIIIHIIIIIIIIIIIIIIIIHIIIIIIIIIIIIIIIIIIIIIIII
@HS1.2_387 HISEQ:380:H55W7BCXY:1:1101:5310:24360 1:N:0:AGCAGGAA orig_bc=AAAAAAAAAAAA new_bc=AAAAAAAAAAAA bc_diffs=0
TACGAAGGGGGCTAGCGTTGTTCGGAATTACTGGGCGTAAAGCGCGCGTAGGCGGTTTTGCAAGCCAGAGGTGAAATGCCTGAGCTTAACTTAGGAATTGCCTTTGGGACTGCGAGGCTTTGAGGACTGGAGAGGTGAGTGGAATTCCCAGTGTAGAGGTGAAATTCGTAGATATTGGGAAGAACACCGGTGGCGAAGGCGGCTCACTGGCCAGTTTCTGACGCTGTAGCGCGAAAGCGTGGGGATCAAACAGG
+
IGI@HHHCEC?FC<CGHH=EHHIHIHIGHI@1<FEHHHHHHHEDHDHHHHHF@EHHIHIIHGHIIHHHIIIHHHIGHHHIHHIIIIHHHHEIIIIIIIIIHHEHIHHHHHGGHHIHGHIIIIIIHHHIIIIIGIIIIIIIHIIIIIIIIIIIIHFIIHHIIIIIIIIIIIIIIHIIIHFIIIHGHHIIIIIIIIIIIIIIIIIIIIIIIIIIIIIIIIIIIIIIHIIIIIIIIIHIIIIIIGIIHFHIHIIIII
@HS1.2_388 HISEQ:380:H55W7BCXY:1:1101:10225:24473 1:N:0:AGCAGGAA orig_bc=AAAAAAAAAAAA new_bc=AAAAAAAAAAAA bc_diffs=0
TACATAGGGGGCGAGCGTTATCCGGATTTATTGGGCGTAAAGGGTGCGTAGGCGGTAAATTAAGTCTAAGGTTAAAGTGCAGGGCTCAACCCTGTGATGCCTTAGAAACTGGTTTACTTGAGTTTGGTAGAGGTAAGTGGAACTCCATGTGTAGCGGTAAAATGCGTAAATATATGGAAGAACACCAGTGGCGAAGGCGGCTTACTGGGCCACAACTGACGCTGAGGCACGAAAGCGTGGGGAGCAAACAGG
+
IIIGIHHIHIHHIIIIIIIHIIHIIHIIIIIHHIIIHCEEHHIIIIIIHIIIIIIIIIIIIIIIIIIIIIHFHIIIEHIIIIHHIIIIIIIIIHHHIIIIIIIIIIIIIIIIIIIIIHIIIIHIIGIIIIIIIIIIIHIIIIIIHIIIIIIIIIIIIIIIIIIIIIIIIIIIIIIHGHIIIHIII#IIIIIIIIIIIIIIIIIIIIIIIIIIIIIIIIIIIIIIIIIIIIIIIHIIIIIIIIIIIIIIIIII
@HS1.2_389 HISEQ:380:H55W7BCXY:1:1101:2588:24629 1:N:0:AGCAGGAA orig_bc=AAAAAAAAAAAA new_bc=AAAAAAAAAAAA bc_diffs=0
TACGGAGGATGCGAGCGTTATCCGGATTTATTGGGTTTAAAGGGTGCGTAGGTGGTTTGTTAAGTTTGTGGTGAAAGCGTGCGGCTCAACCGTACCAAGCCATGAAAACTGGCGAACTTGAGTGCAAACGAGGTAGGCGGAATGTGATGTGTAGCGGTGAAATGCTTAGATATGTCACAGAACCCCGATTGCGAAGGCAGCTTACCAGCATGCAACTGACACTGAGGCACGAAAGCGTGGGTATCAAACAGG
+
IIGIGIHHIHIIIIIIIIIHIEHIIHHDHHIIIGHDEGHIIIIHGHHHGHHIIIIIIIIIIHHFHHIIIHHHHIIFHHIIIIIHHIIII#HHHHHHHFHHHIIIIHGHHFHHHHHIIGHHHIIHFHHHHHHHIDGHHHIIIHIIIHHHIIIIIIIIIFHGIIIHIIIIIIHHHHHGEHIIIHHHIHIIHHHIHHIHGIIIIIHIIIGIIIIIHIHIIIHHHEIHHIHGIIHHIIIHHIHHIIHGIIIHIIHI
@HS1.2_390 HISEQ:380:H55W7BCXY:1:1101:9399:24731 1:N:0:AGCAGGAA orig_bc=AAAAAAAAAAAA new_bc=AAAAAAAAAAAA bc_diffs=0
TACGTAGGGGGCAAGCGTTGTCCGGAATCATTGGGCGTAAAGCGCGTGTAGGCGGCTTGATAAGTCTGTTGTGAAAGTCCAGGGCTCAACCCTGGAATGCCGATGGATACTGTCAAGCTCGAGTCCGGAAGAGGCGAGTGGAATTCCTGGTGTAGCGGTGAAATGCGCAGATATCAGGAGGAACACCAATGGCGAAGGCAGCTCGCTGGTACGGTACTGACGCTGAGACGCGAAAGCGTGGGGAGCAAACAGG
+
IIIIHHIIIIIIIIHIIIIIIIIIIIIIIIIIIIIIIIIIIIIIIIIIIIIIIIIIIIIIIIIIHIIIIIIIIIIIHIIIIIIIIHIIIIIIIIIIIIIIIIIIIIIIIIIIIIIIIIIIIIIIIIIIIIIIIIIIIIIIIIIIIIIIIIIIIIIIIIIIIIIIIIIIIIIIIIIIIIIIIIIIIHIIIIIIIIIIIIIIIIIIIIIIIIIIIIIIIIIIIIIIIIIIIIIIIIIIIIIIIIIIIIIIIIIII
@HS1.2_391 HISEQ:380:H55W7BCXY:1:1101:9913:24550 1:N:0:AGCAGGAA orig_bc=AAAAAAAAAAAA new_bc=AAAAAAAAAAAA bc_diffs=0
TACGGAGGGTACGAGCGTTAATCGGAATGACTGGGCGTAAAGGGCACGTAGGTGGATAGATAAGTCACAAGTGAAATACCCGGGCTTAACCTGGGATTGGCTCGTGAAACTGTTTAACTAGAGTACGGTAGAGGGGAGTAGAATTCCAAGTGTAGCGGTGAAATGCGTAGAGATTTGGAAGAATACCGGAGGCGAAGGCGGCTCTCTGGACCGATACTGACACTGAAGAGCGAAAGCGTGGGGAGCAAACAGG
+
IHIIIEHHIIIIIIIIIHHIHIIIHIIIIIIEHEGHDFD@GHHHHHFIDEDEFHGHCCHIIIIIHHHEEHHHHHHIGHHHIGHIHHIIIFHHIIII@GIHHHHGFHEHIHEHFEHHHHHHIHIHHHHGGHIIGIHEHIHFHIIIIIIHHIIIGIIHIIIIHHHIIIIIIIIIIHHGHHIHIIIIIIIIIIIIIIIIIIIIIIHHHIIIIIIIHGHIIHIIIHIIIIIIIIIIIIHIIIIIIIIIIIIIIHHII
@HS1.2_392 HISEQ:380:H55W7BCXY:1:1101:2278:24758 1:N:0:AGCAGGAA orig_bc=AAAAAAAAAAAA new_bc=AAAAAAAAAAAA bc_diffs=0
TACGGAGGGTACGAGCGTTAATCGGAATGACTGGGCGTAAAGGGCACGTAGGTGGATAGATAAGTCACAAGTGAAATACCCGGGCTTAACCTGGGATTGGCTCGTGAAACTGTTTAACTAGAGTACGGTAGAGGGGAGTAGAATTCCAAGTGTAGCGGTGAAATGCGTAGAGATTTGGAAGAATACCGGAGGCGAAGGCGGCTCTCTGGACCGATACTGACACTGAAGAGCGAAAGCGTGGGGAGCAAACAGG
+
IIIIIIIIIIIIIIIIIHIIIIIIIIIIIIHIIIIIIHIIIIIIHIIIIIIIHIIIIIIIIIIIIIIIIICIIIIIHHIIIIIIIIIIIIIIIIIIIIIIHHIIHIIIIIIIIIIIIIIIIIIIIIIIIIIIIIIIIIIIIIIIIIIIIIIIIIIIIIIIIIIIIIIIIIIIIIIIHHIIIIIIIIIIIIIIIIIIIIIIIIIIIIIIIIIIIIIIIIIIIIIIIIHIIIIIIIIIIIIIIIIIIIIIIIIII
@HS1.2_393 HISEQ:380:H55W7BCXY:1:1101:3900:24824 1:N:0:AGCAGGAA orig_bc=AAAAAAAAAAAA new_bc=AAAAAAAAAAAA bc_diffs=0
TACGGAAGGTCCGGGCGTTATCCGGATTTATTGGGTTTTAAGGGAGCGCAGGCTGATGATTAAGCGTGACGTGAAATGTAGCCGCTCAACGGCTGAACTGCGTCGCGAACTGGTTATCTTGAGTGAGTTCGATGTTGGCGGAATTCGTGGTGTAGCGGTGAAATGCTTAGATATCACGAAGAACTCCGATTGCGAAGGCAGCCAACAAGGCCTTTACTGACGCTAAAGCTCGAAGGTGCGGGTATCGAACAGG
+
IIIIIIIIIIIIIIIIIIIIIIIIIHIIIIIIIIIHHIHIIIIIIIIIIIIIIIIIIIIIIIIIIIIIIIIIIIIIIHIHIIIIIIIIIIIIIIIIHIIIIIIIIIIIIIIIIIIIIIIIIIIIIIIIIIIIIIIIIIIIIIIIIIIIIIIIIIIIIIIIIIIIIIIIIIIIIIIIIIIIIIIIHIIIIIIIIIIIIIIIIIIIIIIIIIIIIIIIIIIIIIIIIIIIIIIIIIHE?IIIIIIIIIIIIIIII
@HS1.2_394 HISEQ:380:H55W7BCXY:1:1101:3929:24934 1:N:0:AGCAGGAA orig_bc=AAAAAAAAAAAA new_bc=AAAAAAAAAAAA bc_diffs=0
TACGAAGGGGGCGAGCGTTGTTCGGAATTACTGGGCGTAAAGGGTGTGTAGGCGGTTTAGTAAGATAGTGGTGAAATACCTAGGCTCAACCAAGGAATTGCCATTATAACTATTGAACTAGAATGACAGAGAGGATAGCGGAATACCCAGTGTAGAGGTGAAATTCGTAGATATTGGGTAGAACACCGGTGGCGAAGGCGGCTATCTGGCTGTTAATTGACGCTGAGGCACGAAAGCATGGGGATCAAACAGG
+
IIIHIIIIIIIIIIIIIIIIIIIIIIHIIIIIIIIIIHIIIIIIHHHIIIIIIIIIIIIIIIIIIIIIIIIIIIIIHHIHIIIIIIIIIIIIIIIIIIIIIIIIIIIIIIIIIIIIIIIIIIIIIHIIIIIIIIIIIIIIIIIIIIIIIIIIHIIIIIIIIIIHIIIIIIIIIIIIHIIIIIIIIIIIIIIIIIIIIIIIIIIIIIIIIIIIIIIIIIIIIIIIIIIIIIIIIIIIHIIIIIIIIIIIIIIII
@HS1.2_395 HISEQ:380:H55W7BCXY:1:1101:7637:24816 1:N:0:AGCAGGAA orig_bc=AAAAAAAAAAAA new_bc=AAAAAAAAAAAA bc_diffs=0
TACGGAGGATGCGAGCGTTATCCGGATTTATTGGGTTTAAAGGGTGCGTAGGTGGTTTGTTAAGTTTGTGGTGAAAGCGTGCGGCTCAACCGTACCAAGCCATGAAAACTGGCGAACTTGAGTGCAAACGAGGTAGGCGGAATGTGATGTGTAGCGGTGAAATGCTTAGATATGTCACAGAACCCCGATTGCGAAGGCAGCTTACCAGCATGCAACTGACACTGAGGCACGAAAGCGTGGGTATCAAACAGG
+
IIIIIIIIHHIIIIIIIIIHIIIIIGHIIIIIHHIDCHIIIIIIHIIIEHHIIIIIIIIIIIIIIIIIIIHIIIIIIHIIIIIIIHIIIIIIIIIHIIIIIIIIIIIIIIIIIIIIIIIIIIIIIIIIIIIIIIIIIIIIIIIIIIIIIIIIIIIIIIIIIIIIIIIIIIIIIIIIIIIIIIIIIIIIIIIIIIIIIIIIIIIIIIIIIIIIIIHIIIIIIIIIIIIIIIIIIIIIIIIIIIIIIIIIIIII
@HS1.2_396 HISEQ:380:H55W7BCXY:1:1101:9575:24995 1:N:0:AGCAGGAA orig_bc=AAAAAAAAAAAA new_bc=AAAAAAAAAAAA bc_diffs=0
TACGTAGGGAGCAAGCGTTGTCCGGATTTACTGGGTGTAAAGGGTGCGTAGGCGGCTTTGTAAGTCAGATGTGAAATCTATGGGCTCAACCCATAAACTGCATTTGAAACTATAGAGCTTGAGTGAAGTAGAGGCAGGCGGAATTCCCTGTGTAGCGGTGAAATGCGTAGAGATAGGGAGGAACACCAGTGGCGAAGGCGGCCTGCTGGGCTTTAACTGACGCTGAGGCACGAAAGCGTGGGTAGCAAACAGG
+
IIIIIHIIIIIIIIIIIIIIIIIIIIIIIIHIIIIHHIHHHIIIIIIIIIIIIIIIIIIIIIIIIHIIIIIIIIIIHHIHIIIIIIIIIIIIIIIIIIIIGHIIIIIIIIIIIIIIIIIIIIIIIIIIIIIIIIIIIIIIIIIIIIIIIIIIIIIIIIIIIIIIIIIIIIIIIIIIHIIIIIIIIIIIIIIHIIIIIIIIIIIIIIIIIIIIIIIIIHIIIIHIIIIIIIHIIIIHIIIHIIIIIIIIIIIII
@HS1.2_397 HISEQ:380:H55W7BCXY:1:1101:10199:24904 1:N:0:AGCAGGAA orig_bc=AAAAAAAAAAAA new_bc=AAAAAAAAAAAA bc_diffs=0
TACGTAGGGAGCGAGCGTTGTCCGGAATTACTGGGTGTAAAGGGAGCGTAGGCGGGATTGCAAGTCAGATGTGAAATACATGGGCTCAACCCATGGGCTGCATTTGAAACTGTAGTTCTTGAGTGAAGTAGAGGTAAGCGGAATTCCTGGTGTAGCGGTGAAATGCGTAGATATCAGGAGGAACACCGGTGGCGAAGGCGGCTTACTGGGCTTTTACTGACGCTGATGCGCGACAGCGTGGGGAGCAAACAGG
+
IHIIHHHIIGHHIHHHHHHIIHHIIHIHIGHHHIIGHHHHIIIIHEHIEHIIIIGH@CHHIIHHIIHIHIIIIHHIHHIIIIGHHHIHIIGIIIIGIIIIIIIIIIHIIHIIIIIHHIHIIHIIIHHHHHIIIIEEHHHIIIIIIIIIIIFIIIIIIHIIIIIHIIIIIIIIIIIIIHIIIIIIHHHHIIIIIIGIIIIIIHHHIHIIIHHHIIIIIIIIIIHIHHDHIIIHHIIIIIIIIIIIIIIIHHHGI
@HS1.2_398 HISEQ:380:H55W7BCXY:1:1101:12234:24814 1:N:0:AGCAGGAA orig_bc=AAAAAAAAAAAA new_bc=AAAAAAAAAAAA bc_diffs=0
TACGGAGGGTACGAGCGTTAATCGGAATGACTGGGCGTAAAGGGCACGTAGGTGGATAGATAAGTCACAAGTGAAATACCCGGGCTTAACCTGGGATTGGCTCGTGAAACTGTTTAACTAGAGTACGGTAGAGGGGAGTAGAATTCCAAGTGTAGCGGTGAAATGCGTAGAGATTTGGAAGAATACCGGAGGCGAAGGCGGCTCTCTGGACCGATACTGACACTGAAGAGCGAAAGCGTGGGGAGCAAACAGG
+
IIGIICDHIIHHIHIIHFGHHIIIIIIIIIGHIIIIICHIIIIIIEFHGEHIFIHIIIIIIIIIHHGHHHHHHHIIHIIIIIIIIIIIIIIIHIIHGHIIIGIIIIIIIHHIIHIIIIIIIIIIIIIIIIIIIIIIIIIIHIIIIIIIIIIIIIIIIIHHIIIIIIIIIIIIIIIIHHIIIIIIIIIIIIIIIIIIIIIIIIIIIIIIIIIIIIIHHIIIIIIIIIIIIIIIIIIIIIIIIIIIIHIIIIIII
@HS1.2_399 HISEQ:380:H55W7BCXY:1:1101:14625:24802 1:N:0:AGCAGGAA orig_bc=AAAAAAAAAAAA new_bc=AAAAAAAAAAAA bc_diffs=0
TACGGAGGATGCGAGCGTTATCCGGATTTATTGGGTTTAAAGGGTGCGTAGGCGGACCGTTAAGTCAGCGGTGAAATATCCCGGCCCAACCGGGGGGCTGCCGTTGATACTGGCGGACTAGGGTCCAAACGGCGCCGGCGGAATATGTAATGTAGCGGTGAAATGCATAGATATTACATAGAACACCGATCGCGAAGGCAGCTGGCGAGGATGGCACTGACGCTGAGGCACGAAGGCGTGGGGATCGAACAGG
+
IIIIIIIIIIIIIIIIIIIIIIIIIIIIHIIIIHIHHIHHIIIIIIIIIIIIIHIIIIIIIIIIHHIIHIIIIIIIHIIIIIIIIIIHIIIHIIIIIIIIIIIHIIIHIIIIIIIIHIIIHHIIIIIIHIIIIIIIIIIIIIIIIIIHHIHIIHHHHDIIHIIIHHIIIIIIIHIIIIIIIIHIHIIIHIIIIIIIIIIIIHIIIIIHIIIIIIIIIHIIIIIIIIIIIIIIHEIIHIIIIIIIIIIIIIIII
@HS1.2_400 HISEQ:380:H55W7BCXY:1:1101:18281:24997 1:N:0:AGCAGGAA orig_bc=AAAAAAAAAAAA new_bc=AAAAAAAAAAAA bc_diffs=0
TACGGAGGATACGAGCGTTATCCGGATTTATTGGGTTTAAAGGGTGCGCAGGCGGACCGCTAAGTCAGGGGTGAAAAGTTCGGGCTTAACCTGAATCGTGCCTTTGATACTGGCGGACTAGAGTGCGATAGGCGTGGCCGGAATGTGGTGTGTAGCGGTGAAATGCTTAGATATGCCACAGAACACCGATCGAGAAGTCAGGTCACGAGTTCGCAACTGACGCTCATGCACGAAAGCGTGGGGATCAAACAGG
+
IIIIIIII=HHIIIIIIIIHIIIIICHHIIIIGHIHHIIIIIIIHHHHHIGIIIHGIIIIIIIIHIIIIHIEHGIIHHIIIIIHIIIIIIIIIGIIIHIIIHIIIIIIIIIIIIIIIIHIIIIIIIIIIIIIIIIIIHIIHIIIIIIIHIIIIIIIIIIIHHHFHHFIIIIHIGIIIIIIHHIIIIIIIIIIIII#HEHIIIIIHIGIIDHHGFIIHIIHDIIIHHEIIIIIIIIIIIIIIIIIIIIHHHIII
@HS1.2_401 HISEQ:380:H55W7BCXY:1:1101:19024:24818 1:N:0:AGCAGGAA orig_bc=AAAAAAAAAAAA new_bc=AAAAAAAAAAAA bc_diffs=0
TACGGAAGGTCCGGGCGTTATCCGGATTTATTGGGTTTAAAGGGAGCGTAGGCCGGTTTTTAAGCGTGTTGTGAAATGTGTGGGCTCAACCTATGCACTGCAGCGCGAACTGGAGACCTTGAGTGCGCGGGAAGCCGGCGGAATTCGTTGTGTAGCGGTGAAATGCTTAGATATGACGAAGACCTCCGATTGCGAAGGCAGCTGGCTGTAGCGTTACTGACGCTGAAGCTCGAAAGCGTGGGTATCGAACAGG
+
IIIIIFHIIIIII<CHIDHIIHHHIEHHHIIIIIIHIIIIHIIIIHIIIHHIHIIIFHHIHHIIIIIIIIIIIHIIIHIIIGHIIIIHHIIIIIIIIIIIHIIIIIIIIIIIIIIIIHIIHIIIIIIIHIIIIIIIIIIIIIIIIIIIIIIIIHIHIIIIIIIIIIIIIIIHIIIIIIIIHIHIIIHIHHHIIIIIIIIIIIIHIIIIIIIIIIIIIIIIIIIGIIIIIIIIIIIIIHIIIIIIIIIIIIIII
@HS1.2_402 HISEQ:380:H55W7BCXY:1:1101:1356:25139 1:N:0:AGCAGGAA orig_bc=AAAAAAAAAAAA new_bc=AAAAAAAAAAAA bc_diffs=0
TACGGAGGGTACGAGCGTTAATCGGAATGACTGGGCGTAAAGGGCACGTAGGTGGATAGATAAGTCACAAGTGAAATACCCGGGCTTAACCTGGGATTGGCTCGTGAAACTGTTTAACTAGAGTACGGTAGAGGGGAGTAGAATTCCAAGTGTAGCGGTGAAATGCGTAGAGATTTGGAAGAATACCGGAGGCGAAGGCGGCTCTCTGGACCGATACTGACACTGAAGAGCGAAAGCGTGGGGAGCAAACAGG
+
IIIIIIIIIIIIIHIIIHIIIIHIIIIIIIIIHIIIIEHHHIIIIHIIGHIIFHIHIHIIIIIIIIIIIIIIIIIIIIHHIIIIHIIIIIIIIIIIHIIIIHIIIIIIIIIIHHIIIIIIIIIIIIIIIIIIIIIIIIHIIIHHIIIIIIIIIIIIIIHIIIIIIIIIIIIIIIIIIHIIIIIIIIIIIIIIIIIIIIIIIIIIIIIIIIIIIIIIIIIIIIIGIIIIIIIIIIIIIIIIIIIIIIIIIIIII
@HS1.2_404 HISEQ:380:H55W7BCXY:1:1101:6571:25072 1:N:0:AGCAGGAA orig_bc=AAAAAAAAAAAA new_bc=AAAAAAAAAAAA bc_diffs=0
TACGGAGGGTACGAGCGTTAATCGGAATGACTGGGCGTAAAGGGCACGTAGGTGGATAGATAAGTCACAAGTGAAATACCCGGGCTTAACCTGGGATTGGCTCGTGAAACTGTTTAACTAGAGTACGGTAGAGGGGAGTAGAATTCCAAGTGTAGCGGTGAAATGCGTAGAGATTTGGAAGAATACCGGAGGCGAAGGCGGCTCTCTGGACCGATACTGACACTGAAGAGCGAAAGCGTGGGGAGCAAACAGG
+
IHIIHDHIIIIIIIIIIIIIIIIIIIIHIHIIHIIIIFHHIIHIIIIIGHFHDHIHIHIHIIIIIIIIIHHIIIIHFHIIIIIIIIIIIIIIIIIHIIIHHHIIHIIIIIIIIIIHIIIIIIIIIIHIHIIIIIIIIIIIIIIIIIIHIIIIHIIIIIIIIIIIIIIIIIIIIIIIHHIIIIIIHIIIIIIIIIIIIIIIIIIIIIIIIIIHHIHHIIIIIIIIIIIIIIIIIIIIIIIIIIIIIIIIHIIII
@HS1.2_405 HISEQ:380:H55W7BCXY:1:1101:8408:25019 1:N:0:AGCAGGAA orig_bc=AAAAAAAAAAAA new_bc=AAAAAAAAAAAA bc_diffs=0
TACGGAGGATGCAAGCGTTATCCGGATTTATTGGGTTTAAAGGGTGCGCAGGCGGCTTGTTAAGCGGGAGGTGAAATGCCGGCGCTCAACGTCGGAAGTGCCTCCCGAACTGGTGAGCTTGAATGACTCTGCCGTGGGAGGAATGTGTAGTGTAGCGGTGAAATGCTTAGAGATTACACAGAACACCGATTGCGAAGGCATCTCACGAAGGGTTGATTGACGCTGAGGCACGAAAGCGTGGGGATCAAACAGG
+
IIIIIIIIGIIIIHIIIIIIIIIIIEHIHIIHIIIGEHIIHIIIIIIIIIIIIIHIHIIHHIIIIIIHCHIIIHIIIIHIIIIIIIIIIIIIIIIIIIIIIIIIIIIIIIIIIIIIIIIIIIIIIIIIIIIIIIIIIIIIIIIIIIIIIIIIIIIIIIIIIIIIIIIIIIIIIIIIIIIIIIIIIIIIIIIIIIIIIIIIIIIIIIIIIIIIIIIIIIIIIIIIIIIIIIIIIIIIIIIIIIIHGHIIIIIII
@HS1.2_406 HISEQ:380:H55W7BCXY:1:1101:20445:27791 1:N:0:AGCAGGAA orig_bc=AAAAAAAAAAAA new_bc=AAAAAAAAAAAA bc_diffs=0
TACGTAGGCAGCAAGCGTTGTTCGGAATTACTGGGCGTAAAGAGTGTGTAGGCGGTGTTCTAAGTCTGTTGTGAAATCTCCCGGCTTAACTGGGAGGGTGCGGCGGAAACTGGAATGCTAGAGGATGGGAGAGGTAAGCGGAATTCCTGGTGTAGCGGTGAAATGCGTAGATATCAGGAGGAACACCTGTGGTGTAGACAGCTTACTGGACCATTTCTGACGCTGAGACACGAAAGCGTGGGTAGCAAACAGG
+
IIIIHIIIIIIIIHCHHEHHIIIIIIIIIIHIIIIIDCEHIIIHHHIIIIIIIIIHIHIIIIIIIIIIIIIIHIIIHEEHHIIIHHHIHIHIIIIIIIIHHIIIIIIIIIIIIIHIIIIIIIIIHIIHIIIIIHIIIIIIIIIIIIIIIIIIIIIIIIIIIIIIIIIIIIIIIIIIIHIIIIIIIIIIIIIIIIIIIIIIIIIIIIIIIIIIIIIIIIIIIIIIIIIIIIIIIIIIIIIIIIIIIIIIIIIII
@HS1.2_407 HISEQ:380:H55W7BCXY:1:1101:12551:25244 1:N:0:AGCAGGAA orig_bc=AAAAAAAAAAAA new_bc=AAAAAAAAAAAA bc_diffs=0
TACGGAGGATGCAAGCGTTATCCGGATTTATTGGGTTTAAAGGGTGCGTAGGCGGACCGTTAAGTCAGCGGTGAAATGTCCCGGCTCAACCGGGGAGCTGCCGTTGATACTGGCGGACTGGAGTGCGAACGGCGCCGGCGGAATGTGTCATGTAGCGGTGAAATGCATAGATATGACACAGAACACCGATCGCGAAGGCAGCTGGCGAGGACGTTACTGACGCTGAGGCACGAAAGCGTGGGGATCAAACAGG
+
HHHIHHHIHHHEHIEHEEHEE?GHDH0<GEHHHGIE@GHHHHHIGFHHIIHIHHHIIIIIHIIIIIIHIGHHHHHHEHHIIHHHHHHHHDIHHFGHIIHHIIIHIIHGIIIIIIHIIIIIIIIHHIIIIHIIHHDCIIIIIIHEHHIHHHIIIHIIIHIIHHIHGIIIHHHIHGGG@DHII#IIIIIIHHGIIIIIIIIHIIHIIIIHCHHIHIHHIIIHIIIIIIHHHHIHHHIIIIIIIIHHEHIIIIIII
@HS1.2_408 HISEQ:380:H55W7BCXY:1:1101:7847:25377 1:N:0:AGCAGGAA orig_bc=AAAAAAAAAAAA new_bc=AAAAAAAAAAAA bc_diffs=0
TACGGAGGGTGCAAGCGTTAATCGGAATAACTGGGCGTAAAGGGCATGCAGGCGGTTGTATAAGTAGGGTGTGAAATCCCCGGGCTCAACCTGGGAACTGCATTCTAAACTGTACAACTAGAGTATTGCAGGGGGAGACGGAATTCCAGGTGTAGCAGTGGAATGCGTAGATATCTGGAAGAACACCAAAGGCGAAGGCAGTCTCCTGGGCAAATACTGACGCTCATATGCGAAAGCGTGGGTAGCAAACAGG
+
IIIIIIIIIIIIIIIIIHIIIIIIIIIIIIIIIIIIIIIHIIIIIIIIIIIIIIIHHHHIIIIIIIIIIIIIIIIIHHIHIIIIIIIIIIIIIIIIIHIIIHIIIIIIIIIIIIIIIIIIIIIHIIIIIIIIIIIIIHIIIIIIIIIIIIIIIIIIIIIIIIIIIIIIIIIIIIIHIIIIIIIIIIIIIIIIIIIIIIIIIIIIIIIIIIIIIHHIIIIIIIIIIIIIIIIIIIIIIIIIIIIIIIIIIIIII
@HS1.2_409 HISEQ:380:H55W7BCXY:1:1101:11209:25440 1:N:0:AGCAGAAA orig_bc=AAAAAAAAAAAA new_bc=AAAAAAAAAAAA bc_diffs=0
TACGGAGGGTACGAGCGTTAATCGGAATGACTGGGCGTAAAGGGCACGTAGGTGGATAGATAAGTCACAAGTGAAATACCCGGGCTTAACCTGGGATTGGCTCGGGAAACTGTTTAACTAGAGTACGGTAGAGGGGAGTAGAATTCCAAGTGTAGCGGTGAAATGCGTAGAGATTTGGAAGAATACCGGAGGCGAAGGCGGCTCTCTGGACCGATACTGACACTGAAGAGCGAAAGCGTGGGTAGCAAACAGG
+
IIIIIIHIIIIIIIIIIHIIIIIIIIIIIIIIHIHHIHHHIIIIHHHIIIHIHIIIHIIIIIIIIHIIIIIHIIIIHIIIIIIIIIIIIIIIIIIIIIIIIIHH?HIIIIIIIIIIIIIIIIIIHIIIEIIIHIIIIIIIIIIIIIIIIIHHIIIIIIIIIIIIIIIIIIIIIIIIHHHHIIIIIIIIIIIIIIIIIIIIIIIIIIIIIIHIIIIIIIIIIHIIIIIIIIIIIIIHIIIIIIIIIIIIIIIII
@HS1.2_410 HISEQ:380:H55W7BCXY:1:1101:18069:25475 1:N:0:AGCAGGAA orig_bc=AAAAAAAAAAAA new_bc=AAAAAAAAAAAA bc_diffs=0
TACGGAAGGTCCGGGCGTTATCCGGATTTATTGGGTTTAAAGGGAGCGCAGGCGGAAGATTAAGCGTGACGTGAAATGTCCCGGCTCAACCGTGGAACTGCGTCGCGAACTGGTTTTCTTGAGTGAGTGCGAGGTATGCGGAATTCGTGGTGTAGCGGTGAAATGCTTAGATATCACGAAGAACCCCGATTGCGAAGGCAGCGTACCAGCCCTTAACTGACGCTAAAGCTCGAAAGTGCGGGTATCGAACAGG
+
IIIIIIIIIIIIIIIIIIIIIIIIIHIIIIIIHIIDGHIIIIIIIIIIIIIIIIIIIIIIIIIIIIIIIIIIIIIIHHIIIIIIIIIIIIIIIIIIIIIIIIIIIIIIIIIIIHHIIIIIIIIIIIIIIIIIIIIHIIIIIIIIIIIIIIIIIIIIIIIIIIIIIIIIIIIIIIIIIHIIIIHIIIIIIIHIIIIIIIIIIIIIIIIIIIIIIIIIIIIIIIIIIIIIIIIIIIIIIIIIIIIIIIIIIIIII
@HS1.2_411 HISEQ:380:H55W7BCXY:1:1101:20726:25302 1:N:0:AGCAGGAA orig_bc=AAAAAAAAAAAA new_bc=AAAAAAAAAAAA bc_diffs=0
TACGGAGGATGCGAGCGTTATCCGGATTTATTGGGTTTAAAGGGTGCGTAGGCGGATTTTTAAGTCAGTGGTGAAATACCCTCGCTCAACGAGGGGGCTGCCATTGATACTGGGGATCTGGAGTTCCGTTGCCGTGGGAGGAATGAGTAGTGTAGCGGTGAAATGCATAGATATTACTCAGAACACCGATTGCGAAGGCATCTCACGAAGCGGCGACTGACGCTGAGGCACGAAAGCGTGGGGATCAAACAGG
+
IIIIG=?EGHFHHIH<CCHHCHHIH=0<CHHCDEH00DFHHEF0DC@D<CCGEHHGCEHHEHFH1<FGFHIIIIIIGHHHHHHHHFGHEECHC#/?<CHHHHIHHHHHGDHEHHDHIHHHEHEIHIIHHGHHHEHEEHB@HHIIHFHEEADGHHHHHGHFH7<1ECGEEGHGEIHHDCHHHHGE@HD>CCEHIHGFDDB@CIHHEDG=HEDCHHCHDHGCDHHECEHHCFCG@EECHDHHHHHHHIHHFD1E@
@HS1.2_412 HISEQ:380:H55W7BCXY:1:1101:4328:25608 1:N:0:AGCAGGAA orig_bc=AAAAAAAAAAAA new_bc=AAAAAAAAAAAA bc_diffs=0
TACGTAGGGGGCGAGCGTTGTCCGGAATGATTGGGCGTAAAGGGCGCGTAGGCGGCCCGGTAAGTCTGGAGTGAAAGTCCTGCTTTTAAGGTGGGAATTGCTTTGGATACTGTCGGGCTTGAGTGCAGGAGAGGTAAGTGGAATTCCCAGTGTAGCGGTGAAATGCGTAGAGATTGGGAGGAACACCAGTGGCGAAGGCGACTTACTGGACTGTAACTGACGCTGAGGCGCGAAAGTGTGGGGAGCAAACAGG
+
IIIIIHEEGHHIIIIIHHHHIIIIHHHIIIIHIIIIDHIIIIIIIIIIIIHEHIIIHHHHIEHGHIIIIIHHHHHIHHHHHIHHHIHIIIIHHHHHHIHHIGIIIIIIIIIIIIIIHIIIIHIIIHIIIIHIIIIIIIIIIIIIIIIIIIIIIIIIIIIIIHIIIIIHHIIIHHIHHHIIIIIIIIIIIIIHGIIHHIIIIIIIIIHHIIHIIIIIIHIIHIIIIIIIIIHIIIIIIIIIIIIIIIIIIHIII
@HS1.2_413 HISEQ:380:H55W7BCXY:1:1101:5694:25638 1:N:0:AGCAGGAA orig_bc=AAAAAAAAAAAA new_bc=AAAAAAAAAAAA bc_diffs=0
TACGGAGGGTGCGAGCGTTAATCGGAATAACTGGGCGTAAAGAGCTCGTAGGCGGTTAGTCAAGTCAGATGTGAAAGCCCCGGGCTTAACCTGGGAACTGCATTTGAAACTGACGAACTAGAGTACTGTAGAGGGAGGTAGAATTCCAGGTGTAGCGGTGAAATGCGTAGATATCTGGAGGAATACCGGTGGCGAAGGCGGCCTCCTGGACAGAGACTGACGCTGAGGAGCGAAAGCGTGGGGAGCAAACAGG
+
IIIIIIIIIIIIIIIIIHIHIIIIIIIIIIIHHIIIIHIIIIIIIIIIHHIIIIIIIIIIIIIIIIIIIIIIIIIIIIIIIIIIIIIIIIIIIIIHHHIIIIIIIIIIIIIIIIIIIIIIIIIIHIIIIIIIIIIIIIIIIIIIIIIIIIIIIIIIIIIIIIIIIIIIIIIIHIHIIIIIIIIIIHIIIIIIIIIIIIIIIIIIIIIIIIIIIIIIIIIIIIIIIIIIIIIIIIIIIIIIIIIIIIIHIIIII
@HS1.2_414 HISEQ:380:H55W7BCXY:1:1101:8215:25517 1:N:0:AGCAGGAA orig_bc=AAAAAAAAAAAA new_bc=AAAAAAAAAAAA bc_diffs=0
TACGGAGGATGCGAGCGTTATCCGGATTTATTGGGTTTAAAGGGTGCGTAGGCGGGCGATTAAGTCAGCGGTGAAAGTTTGCGGCTCAACCGTAAAATTGCCGTTGAAACTGGTTGTCTTGAGAGTAAACGAGGTAGGCGGAATGTAACGTGTAGCGGTGAAATGCTTAGATATGTTACAGAACTCCGATTGCGAAGGCAGCTTACCAGGCTATGTCTGACGCTGAGGCACGAAAGCGTGGGTATCAAACAGG
+
IIIIIIIIHIIIGHDHIHIIIIIIHD0DGIHIHIICHIHHIIIIHHGHICHIHIIIIHFEGGIHHHHHHHHIIEECHHDHHIIIIHIIIIIIHHHHGHHHGHHIIIGHIGIHIIIIHHIIGEHHHIHIIIIHEIIHHEHIHIIIIIHIIIHHIIHHHEHHHHIIIIIIHHIIIIHCGHHGIHHHGGIHIHGHIIHIHHIHGGIHHHIIIIIIIIIIIHIHIHEEEGIIIIHIIIIIIIHHEIFHIIIIHHIII
@HS1.2_415 HISEQ:380:H55W7BCXY:1:1101:10303:25722 1:N:0:AGCAGGAA orig_bc=AAAAAAAAAAAA new_bc=AAAAAAAAAAAA bc_diffs=0
TACGGAAGGTCCGGGCGTTATCCGGATTTATTGGGTTTAAAGGGTGCGCAGGCGGGTTTTTAAGTCTGTGGTGAAAGCGTGCGGCTCAACCGTACCAAGCCATGGAAACTGGAGATCTTGAGTGCAAACGAGGTAGGCGGAATGTGATGTGTAGCGGTGAAATGCTTAGATATGTCACAGAACCCCGATTGCGAAGGCAGCTTACCAGCATGCAACTGACGCTCAGGCACGAAAGCGTGGGTATCAAACAGG
+
IIIIIHIIIIIIIIIIIIIIIIIHIEEHIIIIHIICCHHHIIIIIIIIHIIIIIIIIIIIIIIIIIHIHIIIIIIIHIIHIIIIIHIIIHIIIIIIIIIIIIIIIIIIIIIIIIIIHIIIIIIIIIIIIIIIIIIIIIIIIIIIIIIIIIIIIIIIIIIIIIIIIIIIIIIIIIIHHIIIIIIIIIIIIIIIIIIIIIIIIIIIIIIIIIIIIIIIIIIIIIIIIIIIIIIIIIIIIIIIIHHIIIIIIIII
@HS1.2_416 HISEQ:380:H55W7BCXY:1:1101:11868:25549 1:N:0:AGCAGGAA orig_bc=AAAAAAAAAAAA new_bc=AAAAAAAAAAAA bc_diffs=0
TACGGAGGATGCGAGCGTTATCCGGATTTATTGGGTTTAAAGGGTGCGCAGGCGGGTTTTTAAGTCTGTGGTGAAAGCGTGCGGCTCAACCGTACCAAGCCATGGAAACTGGAGATCTTGAGTGCAAACGAGGTAGGCGGAATGTGATGTGTAGCGGTGAAATGCTTAGATATGTCACAGAACCCCGATTGCGAAGGCAGCTTACCAGCATGCAACTGACGCTCAGGCACGAAAGCGTGGGTATCAAACAGG
+
IIIHIHIIIEHHHGHHIHHIIHHIIDCDGHFCCHI0DEHIIIIIHHIIGHHIHH#IHAEIIHEEFHHHHHIIIIHHIHIIIIHHIIIIHIHHIHIHIIIIIIIHIIIIIIIIIIIIIIIIIGIHHIIIIIHHIIIIIHIGIIIIHIIIIIIHIIIIIIIHIIHIIIIIIIIIIIHHGIIHHEHIHHHHHHIHIIHHHIIIIIHHHHHIIHHHEIHHDIHHHHHIIIIIIIIHECIIIHIHIIIIIIIIHIII
@HS1.2_417 HISEQ:380:H55W7BCXY:1:1101:12748:25509 1:N:0:AGCAGGAA orig_bc=AAAAAAAAAAAA new_bc=AAAAAAAAAAAA bc_diffs=0
TACGTAGGTGGCAAGCGTTGTCCGGATTTACTGGGTGTAAAGGGCGTGTAGGCGGGTGCCTAAGTCAGACGTGAAATACCGGGGCTCAACTCCGGGGCTGCGTTTGAAACTGGGTGTCTTGAGTGCAGGAGAGGATAGCGGAATTCCTAGTGTAGCGGTGAAATGCGTAGAGATTAGGAGGAACACCAGTGGCGAAGGCGGCTATCTGGACTGTAACTGACGCTGAGGCGCGAAAGTGTGGGGAGCAAACAGG
+
IIIIIIIIIIIIIIIIIIIIIIIIIIIIIIIIHIIHIIIIIIIIIIIIIIIIIIIIIIIIIIIIIIIIIIIIIIIIGIIIIIIIIIIIIIIIIIIIIIHIIIHIIIIIIIIIIIIIIIIIIIIIIIIIIIIIIIIIIIIIIIIIIIIIIIIIIIIIIIIIIIIIIIIIIIIIIIIIIIIIIIIIIIIIIIIIIIIIIIIIIIIIIIIIIIIHIIIIIIIIIIIIIIIIIIIIIIIIIIIIIIIIIIIIIIIII
@HS1.2_418 HISEQ:380:H55W7BCXY:1:1101:13253:25678 1:N:0:AGCAGGAA orig_bc=AAAAAAAAAAAA new_bc=AAAAAAAAAAAA bc_diffs=0
TACGGAGGGTACGAGCGTTAATCGGAATGACTGGGCGTAAAGGGCACGTAGGTGGATAGATAAGTCACAAGTGAAATACCCGGGCTTAACCTGGGATTGGCTCGTGAAACTGTTTAACTAGAGTACGGTAGAGGGGAGTAGAATTCCAAGTGTAGCGGTGAAATGCGTAGAGATTTGGAAGAATACCGGAGGCGAAGGCGGCTCTCTGGACCGATACTGACACTGAAGAGCGAAAGCGTGGGGAGCAAACAGG
+
IIIIIIIIIIEHEHIIIEH=ECGHHGHIIIIHHIIIIHIIIIHIICHHHHHIFHIHIHIHHHHIHIIHIIHHFHFHGCHHIIIIIHHIIIIFHHIIIIIIHGHHHIHIIHHI#FEHIHIIIHIIIIIIIIIIHHHIIIIIIIIIIIHHIIIIIIIIIIIIIIHIIIIHIIIIIHGBHGIIIIHHIIIHHHIIIIIIIIIIIHG1IIIIIIIIIIIIIIIHHFHIIIHIIIIIIIIIIIIIIIIIIIIIHHHII
@HS1.2_419 HISEQ:380:H55W7BCXY:1:1101:18893:25535 1:N:0:AGCAGGAA orig_bc=AAAAAAAAAAAA new_bc=AAAAAAAAAAAA bc_diffs=0
TACGGGGGATACGAGCGTTATCCGGATTTATTGGGTTTAAAGGGTGCGCAGGCGGACCGTTAAGTCAGGGGTGAAAAGTTCGTGCTCAACATGAACCGTGCCTTTGATACTGGCGGACTGGAGTGTGATAGACGTGGCCGGAATGTGGAGTGTAGCGGTGAAATGCTTAGATATTCCACAGAACACCGATCGAGAAGTCAGGTCGCGAGTTCACAACTGACGCTCATGCACGAAAGCGTGGGGATCAAACAGG
+
IIIIIHIIHHIIIIIIIIIIIIIHICGHIIIIIIIHHIIIIIIIHIIHIIIIIIIIIIIHHHHIIHIIIIIIIIIHHHHIIIIIIIHIIIIIIIIIIHIIIIIHIIIIIIIIIIIIIIIIIIIIIIIIIIIIIIIIIIIIIIIIIIIIIIIIIIHHIIIIIIIIIIIHIIIIIHHHHIIIHHIIHIHIIIIIIIIIIHIIHHIIIIIIIIIIIIIHIIHEIIHHHIHIIIIIIIIIIIIIIIIIIIIIIIIII
@HS1.2_420 HISEQ:380:H55W7BCXY:1:1101:19180:25647 1:N:0:AGCAGGAA orig_bc=AAAAAAAAAAAA new_bc=AAAAAAAAAAAA bc_diffs=0
TACGTAGGGGGCAAGCGTTATCCGGATTTACTGGGTGTAAAGGGAGCGCAGACGGTCAAGCAAGTCTGAAGTGAAACCCCACGGCTCAACCGTGGGCTTGCTTTGGAAACTGTTTGACTAGAGTACTGGAGAGGTAAGCGGAATTCCTAGTGTAGCGGTGAAATGCGTAGATATTAGGAGGAACATCGGTGGCGAAGGCGGCTTACTGGACAGCAACTGACGTTGAGGCTCGAAGGCGTGGGGAGCAAACAGG
+
IIIIHIIIIIIIIIIIIIIIIIIIIIIIIIIIIIIHHHHIIIIIIIIIIIIIIIIIIIGIIIIIIIHIIHIIIIIIIIIIIIIIIIIIIIIIHHIIIIHIIHIIIIIIIIIIHIIIIIIIIIIIIIIIIIIIIIIIIIIIIIIIIIIIIIIIIIIIIIIIIIIIIIIIIIIIIIIIIIIIIIIIIGIIIIIIIIIIIIIIIIIIIIIIIIIIIIIIIIIIIIIIIIIIIIIIIIIIIIIIIHHIIIIIIIIII
@HS1.2_421 HISEQ:380:H55W7BCXY:1:1101:2489:25859 1:N:0:AGCAGGAA orig_bc=AAAAAAAAAAAA new_bc=AAAAAAAAAAAA bc_diffs=0
TACGTAGGGTGCAGGCGTTAATCGGAATTACTGGGCGTAAAGCGTGCGCAGGCGGTTTCTTAAGTCAGATGTGAAAGCCCCGGGCTTAACCTGGGAACTGCGTTTGAAACTGGGAGACTTGAGTGTGGCAGAGGGGGGTGGAATTCCACGTGTAGCAGTGAAATGCGTAGATATGTGGAGGAACACCGATGGCGAAGGCAGCCCCCTGGGTTAACACTGACGCTCATGCACGAAAGCGTGGGGAGCAAACAGG
+
IIIIIIIIIIIIIIIHHHHHIIIIIIHHHHFEGIIICHHIHIIHHIIIDHEHHEHD?HIHIHHHHHIIHHHIHEFHHHHFHHHHIIGIIIHIIHIHIIHIIHHHGHHHIIIIIIIHHHHHHIHHIHIIHIIHIHHIHHGEHGHHHIIIIIIIIIIIIIIIIIIIIHIIIIHGIHIIHHIIHHIIIIHGIHHEHHIIIHI#IIIHIHIIIHIIIIIHIIIIHIHFHIHIGIIIIIIIIIHHCIIIIHIIHHIII
@HS1.2_422 HISEQ:380:H55W7BCXY:1:1101:6556:25846 1:N:0:AGCAGGAA orig_bc=AAAAAAAAAAAA new_bc=AAAAAAAAAAAA bc_diffs=0
TACGTAGGGGGCAAGCGTTATCCGGATTTACTGGGTGTAAAGGGAGCGTAGACGGCAAGGCAAGTCTGATGTGAAAGGTGTGGGCTCAACTCACAAACTGCATTGGAAACTGTTCTGCTAGAGTGCAGGAGAGGTAAGCGGAATTCCTAGTGTAGCGGTGAAATGCATAGATATTAGGAGGAACACCGGCGGCGAAGGCGGCTTACTGGACTGTAACTGACGTTGAGGCTCGAAAGCGTGGGTAGCAAACAGG
+
IIIIHIIIIIGIIIIIIIIIIIIIIIIIIIIGIIIGHHHHHIIIIIIIIIIIIIIIIIIIIIIIIIIHIIIIIIIIHHIIIIIIIIIIIIIHIIIIHIIIIIIIIIIIIIIIIIIIIIIIIIIIIIIIIIIIIIIIIIIIIIIIIIIIIIIIIIIIIIIIIIIIIIIIIIIIIIIIHIIIIIIIIIHIIIIIIIIIIIIIIIIIIIIIIIIIHHIIIIIIIIHIIIIIIIIIIIIIIIIIIIIIIIIIIIIII
@HS1.2_423 HISEQ:380:H55W7BCXY:1:1101:11952:25969 1:N:0:AGCAGGAA orig_bc=AAAAAAAAAAAA new_bc=AAAAAAAAAAAA bc_diffs=0
TACGGAAGGTCCGGGCGTTATCCGGATTTATTGGGTTTAAAGGGAGCGCAGGCCGGAGGTCAAGCGTGACGTGAAATGTAGCCGCTCAACGGCTGAGTTGCGTCGCGAACTGGCTTCCTTGAGTGAGTGCGACGTCAGTGGAATTCGTGGTGTAGCGGTGAAATGCTTAGATATCACGAAGACCCCCGATTGCGAAGGCAGCTGACGAGCCCTTTACTGACGCTAAAGCTCGAAGGTGCGGGTATCGAACAGG
+
IHIIIIIIGHHIIGHIIIIHIHHHHHEGHGHIIIIEHHHIHHIIIIGIIHHIHIIIHIIHHHGHHHIGIIIHHCHHDHHGHIIIIIGIHIIIIIIEHIIIIIIHIIIIHIIIHIEHHIIIIIIIIIIIIHHHIIHEIIIIIHIHIIHHIIIIIIHHIIIIHHHHIIIIIIHIHIGEHHHHHCHHIIHIIHHIIHIHIIIHIIHEHHEHHDHHHGIIIIIHHHFHHHHHIHHHEIIIHCHIIIHGCIIIIIIHH
@HS1.2_424 HISEQ:380:H55W7BCXY:1:1101:12185:25975 1:N:0:AGCAGGAA orig_bc=AAAAAAAAAAAA new_bc=AAAAAAAAAAAA bc_diffs=0
TACGTAGGGTGCGAGCGTTAATCGGAATTACTGGGCGTAAAGCGTGCGCAGGCGGTTTCGCAAGTCAGATGTGAAAGCCCCGGGCTTAACCTGGGAACTGCGTTTGAAACTACGAAGCTAGAGTACGGCAGAGGGAGGTGGAATTCCAAGTGTAGCAGTGAAATGCGTAGATATTTGGAGGAACACCAATGGCGAAGGCAGCCTCCTGGGCTAGTACTGACGCTCATGCACGAAAGCGTGGGGAGCAAACAGG
+
IIIIIGHHIIIIIHIIIIIIHIIIIIHHIIIHHIIIIHIIIIIIHGIIGIIIIIIIIIIIIIIIIIIIIIIIIIIIIIIIIIIIIIIIIIIIIIIIIIIIIIIIIIIIIIIIIIIIIIIIIIIIIIIIHIIIIHIIIIIIHIIIIIIIIIIIIIIIIIIIIIIIIIIIIIIIIIIHHGIIIIIIIIIIIIIIIIIIIIIIIIIHIIIIIIIIIIIIIIIIIIIIIIIIIIIIIIIIIIIIIIIIIIIIIIIII
@HS1.2_425 HISEQ:380:H55W7BCXY:1:1101:15773:25872 1:N:0:AGCAGGAA orig_bc=AAAAAAAAAAAA new_bc=AAAAAAAAAAAA bc_diffs=0
TACGTAGGGGGCGAGCGTTGTCCGGAATGATTGGGCGTAAAGGGCGCGTAGGCGGTCCGGTAAGTCTGAAGTGAAAGTCCTGGTTTTAAGCTGGGAATTGCTTTGGATACTGTCGGGCTTGAGTGCAGGAGAGGTAAGTGGAATTCCCAGTGTAGCGGTGAAATGCGTAGAGATTGGGAGGAACACCAGTGGCGAAGGCGACTTACTGGACTGTAACTGACGCTGAGGCGCGAAAGTGTGGGGAGCAAACAGG
+
IIIIHHIIIIIIIHIIIHIIIIIIIIIIIIIIIIIIIHHIIIIIIIHIIIIIIIHEHIIHIIIIIIIIIIIIHIIIHHIIIIIGIHIIIIIIIIIHIIIIIIIIIIIIIIHIIIIIIIIIIIIHIIIIIIIIGIIIIIIIIIIIIIIIIIIIIIIIIIIIIIIIIIIHIIIIIIIIIIIIIIIIIIIIIIIIIIIIIIIIIIIIIIIIIIIIIIGIIIIIIIIIIIIIIHIIIIIIIIIIIIIIIIIIIIIII
@HS1.2_426 HISEQ:380:H55W7BCXY:1:1101:16028:25864 1:N:0:AGCAGGAA orig_bc=AAAAAAAAAAAA new_bc=AAAAAAAAAAAA bc_diffs=0
TACGGAAGGTCCGAGCGTTATCCGGATTTATTGGGTTTAAAGGGTGCGTAGGCGGGAAGTCAAGTCAGCCGTGAAATCGCGTGGCTCAACCACGCCGAGCGGTTGAAACTGTTTTTCTTGAGTACGGTGAGGGAAGGCGGAATTCGTGGTGTAGCGGTGAAATGCATAGATATCACGAAGAACTCCGATCGCGTAGGCAGCTTTCCGTACCGTTCACTGACGCTGAGGCACGAAGGTGCGGGTATCAAACAGG
+
IHH?G0EEHIHH</</<CE@HIEED<<0FE1@FHI0<DEH?<CCCEHDCEHDEHCC@IHGHFHHGHDEEHHEHHIHHHHHHIIIIIHCHEGH?GHEHHGHHHHF?EHHHFHHHIFCHGHHCDHCH/IHIIIHF=HHIHHHCHHHGEHIHF<5DHHCIIHEHHHGCEEHIHGEEGF<FHHHEHHHHHE?/<HHH?GGFHHHG?D0?C=E@HGC<1HEHFHHHGIHIIHGIHIIHHHFCIHFHIHHHGCC<<CHH
@HS1.2_427 HISEQ:380:H55W7BCXY:1:1101:9681:26172 1:N:0:AGCAGGAA orig_bc=AAAAAAAAAAAA new_bc=AAAAAAAAAAAA bc_diffs=0
TACGTAGGTGGCAAGCGTTGTCCGGAATGACTGGGCGTAAAGCGTACGTAGGTGGTTATTCAAGTCGGTAGTGAAATCCCGGGGCTCAACTCCGGTGCTACTACCGAGACTGTTTAACTTGAGTGCAGGAGGGGTAAGTGGAATTCCTAGTGTAGCGGTGGAATGCGTAGATATTAGGAAGAACACCGGTGGCGAAGGCGACTTACTGGACTGTAACTGACACTGAGGTACGAAAGCGTGGGGAGCAAACAGG
+
IHIIHHHIIIIIHIIIIIIIIIIIIIIHIHIIIIIIIIIIIIIIIIIIGHHHIIIHHHIIIIIIIIIIIIIIIIIIGIHIIIIIIIIIIIIIIIIIIIIHIIIIIIIIIIIIIIIIIIIIIIIIIIHHIHIHIIIIIIIIIIIIIIIIIIIIIIIIIIIIIIIIIIIIIIIIIIHIIIIIIIIIIIIIIIIIIIIIIIIIHHIIIIIIIIIIIIIIIIIIIHIIIIIIIIIIIIIIIIIIIIIIIIIIIIIII
@HS1.2_428 HISEQ:380:H55W7BCXY:1:1101:12196:26170 1:N:0:AGCAGGAA orig_bc=AAAAAAAAAAAA new_bc=AAAAAAAAAAAA bc_diffs=0
TACGGAAGGTCCGGGCGTTATCCGGATTTATTGGGTTTAAAGGGAGCGCAGGCGGGTTATTAAGCGTGTTGTGAAATGCGGCGGCTCAACCGTCGAATTGCAGCGCGAACTGGTTACCTTGAGTGAGTACGACGTCAGCGGAATTCGTGGTGTAGCGGTGAAATGCTTAGATATCACGAAGAACCCCGATTGCGAAGGCAGCTGACGAGTCCTTAACTGACGCTAATGCTCGAAAGTGCGGGTATCGAACAGG
+
IGIIICEHIHHIIHHHHIHHHIIIIIHHIGI@GHH<DGHHHFHHHHIHCDHHHEHHFHIHIHFHGHHHEIIIHHHHHIIIIIIIIHHIIIIHIHIIHHHHIHIHIIHIHIIIHHHIIIIIIGIIIHIIHIHHHHIHHIIIIIHHHHIIIIIIIHIHHHIIIIIIIIIHIIIIIIIHHHIIIIIIIHIIIIIIIIIIIIIIIIHHIIIIIHIIIIIIIIHIHIHGIIIHIHIIIIIIIIIIIIIIIIIIIIIII
@HS1.2_429 HISEQ:380:H55W7BCXY:1:1101:3170:26429 1:N:0:AGCAGGAA orig_bc=AAAAAAAAAAAA new_bc=AAAAAAAAAAAA bc_diffs=0
TACGGAGGGTACGAGCGTTAATCGGAATGACTGGGCGTAAAGGGCACGTAGGTGGATAGATAAGTCACAAGTGAAATACCCGGGCTTAACCTGGGATTGGCTCGTGAAACTGTTTAACTAGAGTACGGTAGAGGGGAGTAGAATTCCAAGTGTAGCGGTGAAATGCGTAGAGATTTGGAAGAATACCGGAGGCGAAGGCGGCTCTCTGGACCGATACTGACACTGAAGAGCGAAAGCGTGGGGAGCAAACAGG
+
GFEHIHIGIIHEHIIIHCHHHCHHHGHIIIGEHIIIIHHHIEHHCHHHEEHH1FCHHAFCGHHHHHIHIIHGHFE@<IIHHIIHIHFHIFHEHHHAHGHHIICHIHIHHEHHGHH@HHIIIIHHFIIIHIIHHHHHHIGGIIHIIHHIHHIIIIIIIIIIIIIIIIIIHHIII#CIHHIIIIIIIIHHHGHIIIIHIIHHIIIIHIIIIIIIIIGIIIIIHHIIIIHIIIHHHHIIIIIIHIIIIIIIHG?II
@HS1.2_430 HISEQ:380:H55W7BCXY:1:1101:6012:26424 1:N:0:AGCAGGAA orig_bc=AAAAAAAAAAAA new_bc=AAAAAAAAAAAA bc_diffs=0
TACGGAAGGTCCGGGCGTTATCCGGATTTATTGGGTTTAAAGGGAGCGTAGGCTGGATGTTAAGCGTGACGTGAAATGCCGTGGCTCAACCATGGCACTGCGTCGCGAACTGTCATTCTTGAGTATGCAGGAGGCAGGCGGAATTCGTGGTGTAGCGGTGAAATGCTTAGATATCACGAGGAACTCCGATTGCGAAGGCAGCTTGCTGCTGCTTTACTGACGCTGAAGCTCGAAGGCGCGGGTATCGAACAGG
+
IIIIIIIIIIIIIIIIIIIIIIIIIHIHHIIIHIIDGHIIIIIIHIHIIIIIIIIIHIIHIIIIIIIIIIIIIIIIIIIIIIIIIIIIIIIIIIIIIIIIIIIIIIIIIIIIIIIIIIIIIIIIIIIIIIIIIIIIIIIIIIIIIIIIIIIIIIIIIIIIIIIIIIIHIIIIIIIIIIIIIIIIIIIIIIIIIIIIIIIIIIIIIIIIIIIIHIIIIIIIIIIIIIIIIIIIIIIIIIIIIIIHIIIIIIIII
@HS1.2_431 HISEQ:380:H55W7BCXY:1:1101:10449:26342 1:N:0:AGCAGGAA orig_bc=AAAAAAAAAAAA new_bc=AAAAAAAAAAAA bc_diffs=0
TACGGAAGGTCCGAGCGTTATCCGGATTTATTGGGTTTAAAGGGTGCGTAGGCGGGGAAGCAAGTCAGCCGTAAAATTGTTGAGCTCAACTCAATCCCGCGGTTGAAACTGCCTCCCTTGAGTACACTAGAGGGCGATGGAATTCGTGGTGTAGCGGTGAAATGCATAGATATCACGAAGAACTCCGATTGCGTAGGCAGTCGCCTGGGGTGCCACTGACGCTGAGGCACGAAGGTGCGGGTATCAAACAGG
+
IIIIIIIIIIIIIIIIIIIIIIIIIHIIIIIIHIIHHIIIIIIIIIIIHIIIIIIIIIIIIIIIIIIIIIIIIIIIHHIIIIIIIIIIIIIIIIIIIIIIIIIIIIIIIIIIIIIIIIIIIIIIIIIIIIIIIIIIIIIIIIIIIIIIIIIIIIIIIIHIIIIIIIIIIIIIIIIIIIIIIIIIIIHIIIIIIIIIIIIIIIIIIIIIIIIIGHIIIIHIIIIIIIIIIIIIIIIIIIIIIIIIIIIIIIII
@HS1.2_432 HISEQ:380:H55W7BCXY:1:1101:12315:26473 1:N:0:AGCAGGAA orig_bc=AAAAAAAAAAAA new_bc=AAAAAAAAAAAA bc_diffs=0
TACGTAGGGAGCGAGCGTTATCCGGATTTATTGGGCGTAAAGGGTGCGTAGGCGGCTTGTTAAGTATGAAATTAAAGCCCGGGGCTTAACTCCGGTTCGTTTCATAAACTGGCTAGCTTGAGTATGGAAGAGGTAAACGGAATTTCTAGTGTAGCGGTGAAATGCGTAGATATTAGAAGGAACACCAGTGGCGAAGGCGGTTTACTGGGCCATTACTGACGCTGAGGCACGAAAGCGTGGGGAGCAAATAGG
+
IIIIIHGHIFHHIIIIIIIIIIIIICHHIIIGGHIIIEHIHHIIIIIIIIIIGIIIIIIHIIGHIHIIIHIHHHHIIIGHIIIIIIIIIIIIHIHHHIIHIHHIHIIIIIIIIIIIIIIIIIHGIIIIIIIIIIIIIIIIIIIIIIIIIIIIIIIIIIIIIIIIIIIIIIIIIGIHHHIHHIIIIIIIIIIIIIIIIIIIIIIIIIIIIIIIHIIIIIIIIIIIIIIGIIIIIIIIIIIIIIIIIIIIIIII
@HS1.2_433 HISEQ:380:H55W7BCXY:1:1101:12835:26382 1:N:0:AGCAGGAA orig_bc=AAAAAAAAAAAA new_bc=AAAAAAAAAAAA bc_diffs=0
TACGGAGGATGCGAGCGTTATCCGGATTTATTAGGTTTAAAGGGTGCGTAGGCGGGGCTTTAAGTCAGCGGTAAAATCATGCAGCTTAACTGCATCAAGCCATTGATACTGGAGTCCTTGAGTACGGTTGAGGCTGGCGGAATGTGTTGTGTAGCGGTGAAATGCTTAGATATGACACAGAACACCGATTGCGAAGGCAGCTAGCTAAGCCGGCACTGACGCTGAGGCACGAAAGCGTGGGGATCAAACAGG
+
IIIIIHIIIIHIIHIIIIIIIIIIHHIIIIIIHHIIGFHIIIIIIIIIIIIHIIIIIIIIIHIIIIIIIIIIHIIIHIIIIIIIIIIIIIIIIIIIIIIHIIIIIIIHHIIIIIIIIIIIIIIIHIIHHIHHHIHIIHIIIHIIHIIIIIIHHIIIHIHHHIIHIHHIIIIIIHIIHIIIIIIIIIIIIIIIHIIIIIIIIIIHIIIIIIIIIIIIIIIIIIIIIIGIIIIIIIIIIIIIIIIHHIIHHIIH
@HS1.2_434 HISEQ:380:H55W7BCXY:1:1101:15846:26454 1:N:0:AGCAGGAA orig_bc=AAAAAAAAAAAA new_bc=AAAAAAAAAAAA bc_diffs=0
TACGGAGGATACAAGCGTTATCCGGATTTATTGGGTTTAAAGGGTGCGCAGGCGGACCGCTAAGTCAGGGGTGAAAAGTTGGGGCTCAACTCCAATCGTGCCTTTGATACTGGCGGACTAGAGTGCGATAGGCGTGGCCGGAATGTGGTGTGTAGCGGTGAAATGCTTAGATATGCCACAGAACACCGATCGAGAAGTCAGGTCACGAGTTCGCAACTGACGCTCATGCACGAAAGCGTGGGGATCAAACAGG
+
IIIIIHIIIIHIIIIIIIIIIIIIIGHIIIIIHIIIIIHHHIIIIIIIGHHIHIIIIIIIIIHIIIHHIIIIIIIIIHHIIIIIIIIIIIIIIHIHIIIHIIIIIIIIIIIIIIIIIIIIIIIIIIIIIIIIIIIIIIIIIIIIIIIIIIIIIIIIIIIIIIIIIIIIIIIIIIIIHGIIIIIIIIIIIIIIIIIIHIIIIIIIIIIIIIHIIIIIIIIIIHD<<<<IIIIIIIIIIIIIIIIIHIIIIIIII
@HS1.2_435 HISEQ:380:H55W7BCXY:1:1101:2253:26701 1:N:0:AGCAGGAA orig_bc=AAAAAAAAAAAA new_bc=AAAAAAAAAAAA bc_diffs=0
TACGGAAGGTCCGGGCGTTATCCGGATTTATTGGGTTTAAAGGGAGCGCAGGCGGGACCTTAAGCGTGTTGTGAAATGTACCGGCTCAACCGGTGATGTGCAGCGCGAACTGGGGTTCTTGAGTGGGTACGACGTCGGCGGAATTCGTGGTGTAGCGGTGAAATGCTTAGATATCACGAGGAACCCCGATTGCGAAGGCAGCCGACGAGTCCCTTACTGACGCTAATGCTCGAAAGTGCGGGTATCGAACAGG
+
IIIIIHIIIIIHIIIIIIIIIIHIIGEHIIGHGHIGHIIIIIIIGIIIIIIIIIIIHHHHIIIIIIHHHHIIIIIIIIHHIIIIIIIIIIIIIIIHIIIIIIIIIHIIIIIIIIIIIIIIIIIIIIIIIIIIIIIIIIIIIIIIIIIIIIIIIIIIIIIIIIIIIIIIIIIIIIIHHHHHIIIIIIIIIIIIIIIIIIIIIIIIIIIIHIIIIIIIIIIIIIIIIIIIGIIIIIIIIIIIIIIIIIIIIIIII
@HS1.2_436 HISEQ:380:H55W7BCXY:1:1101:5036:26526 1:N:0:AGCAGGAA orig_bc=AAAAAAAAAAAA new_bc=AAAAAAAAAAAA bc_diffs=0
TACGGAGGATGCGAGCGTTATCCGGATTTATTGGGTTTAAAGGGTGCGTAGGTGGTTTGTTAAGTTTGTGGTGAAAGCGTGCGGCTCAACCGTACCAAGCCATGAAAACTGGCGAACTTGAGTGCAAACGAGGTAGGCGGAATGTGATGTGTAGCGGTGAAATGCTTAGATATGTCACAGAACCCCGATTGCGAAGGCAGCTTACCAGCATGCAACTGACACTGAGGCACGAAAGCGTGGGTATCAAACAGG
+
HHIHHGCCDCHHCHIIHHCECG@E?<CGEHHCEHG<CEFHHHHHGHHHHGHGHIHHGHEFHGFFHHIIHHHEFHIEIHEHHHIIIDHGHHHHH7D#HHHEEIHHGHHIIIHHHEHHHHHIIIIIIHHIIIHIHDGIIHIIIHHHIHGGIHHIIIIHIIIIIIIIHCIIIHHHHHHC<FGIIIH<EGCHEGIIIIIIIIIIHCHIHEHGCC1EHHIIIIHG@IIIIIIIIIIIIIIIIIIIHHIHIIIIIIII
@HS1.2_437 HISEQ:380:H55W7BCXY:1:1101:2283:28051 1:N:0:AGCAGGAA orig_bc=AAAAAAAAAAAA new_bc=AAAAAAAAAAAA bc_diffs=0
TACGGAGGATGCAAGCGTTATCCGGATTTATTGGGTTTAAAGGGTGCGTAGGCGGCTTGGTAAGCGGGAGGTGAAATGCCGGCGCTCAACGTCGGAAGTGCCTCCCGAACTGTCGGGCTTGAATGGTTGTGCCGTGGGAGGAATGAGTGGTGTAGCGGTGAAATGCTTAGAGATCACTCAGAACACCGATTGCGAAGGCATCTCACGAACGACTGATTGACGCTGAGGCACGAAAGCGTGGGGATCAAACAGG
+
IIIIIIIIIIIIIIIIIIIIIIIIIIIIIIIIIIIHHIIIIIIIIIIIIIIIIIIIIIIIIIIIIIIIIIIIIIIIIIIIIIIIIIIIIIIHIIIIIIIIIIIIIIIIIIIIIIIIIIIIIIIIIIIIIIIIIIIIIIIIIIIIIIIIIIIIIIIIIIIIIIIIIIIIIIIIIIIIIIIIIIIIIIIIIIIIIIIIIIIIIIIIIIIIIIIIIIIIIIIIIIIIIIIIIIIIIIIHIIIIIIIIIIIIIIIII
@HS1.2_438 HISEQ:380:H55W7BCXY:1:1101:2629:28152 1:N:0:AGCAGGAA orig_bc=AAAAAAAAAAAA new_bc=AAAAAAAAAAAA bc_diffs=0
TACGGAGGATGCGAGCGTTATCCGGATTTATTGGGTTTAAAGGGTGCGTAGGTGGTTTGTTAAGTTTGTGGTGAAAGCGTGCGGCTCAACCGTACCAAGCCATGAAAACTGGCGAACTTGAGTGCAAACGAGGTAGGCGGAATGTGATGTGTAGCGGTGAAATGCTTAGATATGTCACAGAACCCCGATTGCGAAGGCAGCTTACCAGCATGCAACTGACACTGAGGCACGAAAGCGTGGGTATCAAACAGG
+
IIIIIIIIIIIIIIIIIIIIIIIIIIIIIIHIHIIGHIIIIIIIIIIIGHIIIIIIIIIIIIIIIIIIIIIIIIIIIIIIIIIIIIIIIIIIIIIIIIIIIIIIIIIIIIIIIIIIIIIIIIIIIIIIIIIIIIIIIIIIIIIIIIIIIIIIIIIIIIIIIIIIIIIIIIIIIIIIHIIIIIIIIIIIIIIIIIIIIIIIIIIIIIIIIIIIIIIIIIIIIIIIIIIHHIIIIIIIIIIIIIIIIIIIIIII
@HS1.2_439 HISEQ:380:H55W7BCXY:1:1101:4360:28187 1:N:0:AGCAGGAA orig_bc=AAAAAAAAAAAA new_bc=AAAAAAAAAAAA bc_diffs=0
TACGGAGGATCCGAGCGTTATCCGGATTTATTGGGTTTAAAGGGTGCGCAGGCGGCCCTGTAAGTCAGCGGTAAAATCGTGAGGCTCAACCTCATCGTGCCGTTGATACTGCGGGGCTTGATTGCGGTCGAGGTTGGCGGAATTCGTCGTGTAGCGGTGAAATGCATAGATATGACGAAGAACACCGATTGCGTAGGCAGCTGACCAGACCGCGAATGACGCTCATGCACGAAAGTGCGGGGATCGAACAGG
+
IIIIIIHIGIIIIIIHIHIIIHIIIHHHHIIIIIIIIIIIIIIIIIIIIIIIHIIIIIIIIIIIIIIIIHHHHIHIIHIIIIIIIIIIIIIIIIIIIIIIIIIIIIIIIIIIIIIIIIIIIIIIIIIIIIIIIIHIIHIIHIIIIIIIIIHIIIIIIIIIIIIIIIIIIIIGIIIIIIIIIIIIIIIIIIHIIIIIIIIIIIIIIIIIHIIIIIIIIHHIIIHHIIIIIIIIIIIIIIIIIIIIIIIIIIII
@HS1.2_440 HISEQ:380:H55W7BCXY:1:1101:13161:28074 1:N:0:AGCAGGAA orig_bc=AAAAAAAAAAAA new_bc=AAAAAAAAAAAA bc_diffs=0
TACGGAAGGTCCGGGCGTTATCCGGATTTATTGGGTTTAAAGGGAGCGCAGGCCGGCTGGTAAGCGTGACGTGAAATGTAGATGCTCAACATCTGCACTGCGTCGCGAACTGTCAGCCTTGAGTGAGTTCGATGTTGGCGGAATTCGTGGTGTAGCGGTGAAATGCTTAGATATCACGAAGAACTCCGATTGCGAAGGCAGCCAACAAGGCCTTTACTGACGCTAAAGCTCGAAGGTGCGGGTATCGAACAGG
+
IIIIIEHIIIIIIIGHHIIHHIIIIEHDHIIIHIIHEFHGIHIIHIGIHIIIIIIIIIIIIIIIIIIIIIHIIIHIIIIIIIIIIIIIIIIIIIIIIIIIIIHIIIIIIIIIIIIIIIHIIIIIIIIHHIIIIIIIIIIIIIIIHIIIIIIIIIIIIIIHIIIIIIIHHIIIIIIIHHIIIIIIIIIIIIIIIIIIIIIIIIIIIIIIIIIIIIHIIIIIIIIIIIIIIIIIIHIHCHHIIIIHIIIIIIIII
@HS1.2_441 HISEQ:380:H55W7BCXY:1:1101:14582:28245 1:N:0:AGCAGGAA orig_bc=AAAAAAAAAAAA new_bc=AAAAAAAAAAAA bc_diffs=0
TACGGAGGATGCGAGCGTTATCCGGATTTATTGGGTTTAAAGGGTGCGTAGGCGGAGCTTTAAGCGTGAGGTGAAATGCCCGGGCTCAACCTGGGAACTGCCTCGCGAACTGGAGTTCTGGAATGCCCCTGCCGTGGGAGGAATGTGTGGTGTAGCGGTGAAATGCATAGAGATCACACAGAACACCGATTGCGAAGGCATCTCACGAAGGGGTGATTGACGCTGAGGCACGAAAGCGTGGGGATCAAACAGG
+
IIIIIFHIHHIIIIIIIIIIIIIIIHGHIIIIHIGHDHIIIIIIHHIIIIIIIIGIIIHHHIIIIIIIIIIIIIHIHIIIIIIIIHIIIIIIIIIIIIIIIIIIIIIIIIIIIIIHIIIIIIIIIIIIIIIIIIIIIIIIIIIIIIIIIIIIIIIIIIIIIIIIIIIIIIIIIIIIHHIIIIHIIIIIIIIIIIIIIIIIIIIIIIIIIIIIIIIHIIIIIIIIIHFIIIIIIIIIIIIIIIIHGHIIIIIII
@HS1.2_442 HISEQ:380:H55W7BCXY:1:1101:20351:28237 1:N:0:AGCAGGAA orig_bc=AAAAAAAAAAAA new_bc=AAAAAAAAAAAA bc_diffs=0
TACAGAGGTCTCGAGCGTTGTTCGGATTTACTGGGCGTAAAGGGCGCGTAGGCGGCGAGGCGTGTCGGATGTGAAATCTCCGGGCTCAACCCGGAAAGTGCGTCCGAAACTGCCCCGCTCGAGTGCGGGATGGGGAAGGGGAATGCAGGGTGTAGCGGTGAAATGCGTTGATATCCTGCAGAACACCGGAGGCGAAGGCGCCTTCCTGGAACGCAACTGACGCTGAGGCGCGAAAGCCGGGGGAGCAAACAGG
+
IIIIIIIIIIIIIIIIICGHHHIIIIIIIIIIIIHIIEHIHIIIIIIIHIIIIIIIIIIHIIHIIIIIHHIHIGGHGHIIIHHIIIIIIHIIIGIIIIIIIIHIIIIIIHHHIIIIIIIIIIIIIIIIIIIIIHIHIIHIIIIIIIHGHIIIIIIIIIIIIIIIIIIIIIIIHHHIIIIIIIIHHGIIIIIIHHIIIIHIHHIIIIIIIIHIHHIIIIIIIHIIIIIIIIIIIIIIIIIIIIIIIIIHHEIII
@HS1.2_443 HISEQ:380:H55W7BCXY:1:1101:1208:28481 1:N:0:AGCAGGAA orig_bc=AAAAAAAAAAAA new_bc=AAAAAAAAAAAA bc_diffs=0
TACGGAGGGTACGAGCGTTAATCGGAATGACTGGGCGTAAAGGGCACGTAGGTGGATAGATAAGTCACAAGTGAAATACCCGGGCTTAACCTGGGATTGGCTCGTGAAACTGTTTAACTAGAGTACGGTAGAGGGGAGTAGAATTCCAAGTGTAGCGGTGAAATGCGTAGAGATTTGGAAGAATACCGGAGGCGAAGGCGGCTCTCTGGACCGATACTGACACTGAAGAGCGAAAGCGTGGGGAGCAAACAGG
+
IIIIIIIIIIIIIIIHIFHIIIIIIIIIIIIIIIIIIHIIHIIIIIIIGHIIGIIIIIIIIIIIIIIIIIIIIIIIHIIIIIIIIHIIIIIIIIIIIIIIIIIIIHIIIIIIHIIHIIIIIIIIIIIIIIIIIIIIIIIIIIIIIIIHHIIIIIIIIIIIIIIIIIIIIIIIIIIHHEIIIIIIIHIIIIIIIIIIIIIIIIIIIIIIIIIIIIIIIIIHIHIIIIIIIIIIIIIIIIIIIIIIIIIIIIHII
@HS1.2_444 HISEQ:380:H55W7BCXY:1:1101:4294:28472 1:N:0:AGCAGGAA orig_bc=AAAAAAAAAAAA new_bc=AAAAAAAAAAAA bc_diffs=0
TACGGAGGATGCGAGCGTTATCCGGATTTATTGGGTTTAAAGGGTGCGTAGGCGGACGCGTAAGTCGGCGGTGAAATGTCCCGGCTCAACCGGGGAGCTGCCGTTGATACTGCGCGACTAGGGTGCGAGCGGCGCCGGCGGAATGTGTGGTGTAGCGGTGAAATGCATAGATACCACACAGAACACCGATCGCGAAGGCAGCTGGCGAGGACGTTACTGACGCTGAGGCACGAAGGCGTGGGGATCGAACAGG
+
IIIIIIIIHIIIIIIIIIIHIIIIIHHIIIIIHIIEEHIIIIIIIIIIHIIIIIIIIIIIIHIIIIIIEIIIIHIIIIHHHIIIIIIIIIIIIIIIIIIIIIIIHIIHIIIIIIIIHIIHIIIIIIIIIHIIIIIIIIIIIIIIIIIIIIIIIIIIIIIIHIHIIIIIIIIIIHHHHHHIIIIIIHHHDHHIIIIIIIIGIIIIIIIHIIIIIIIIIIIIIIIIIIIIIHIIIIIIIIIIIIIHHIHIIIIII
@HS1.2_445 HISEQ:380:H55W7BCXY:1:1101:6760:28479 1:N:0:AGCAGGAA orig_bc=AAAAAAAAAAAA new_bc=AAAAAAAAAAAA bc_diffs=0
TACGGAGGATGCGAGCGTTATCCGGATTTATTGGGTTTAAAGGGTGCGCAGGCGGGCGATTAAGTCAGCGGTGAAAGGCTCGGGCTCAACCGGAGCAGTGCCGTTGATACTGGTTGCCTTGAATGCGGTCAAGGCCGGCGGAATGTGGCGTGTAGCGGTGAAATGCATAGATATGCCACAGAACACCGATAGCGAAGGCAGCTGGCCGGGCCTGCATTGACGCTGAGGCACGAAAGCGTGGGGATCGAACAGG
+
IIIIIIIIHIIIIIIIIIIIIIIIIECHHHHHHIIDEHGIIHIIIIIIIIIIIIIIIIIHHHIIIIIIIIIIIIIIIIIIIIIIIIIIIIIIIIIIIIIIIIIIIIIIIIIIIIIIIIIIIIIIIIIIIIIIIIIIIIIIIIIIIIIIIIIIIIIIIIIIIIIIIIIIIIIIIIIHGHHIIIIHIIIIIIIIIIIIIIIIIIIIIIHIIIIIIIIIIIIIIIIIIIIIIIHIIIIIIIIIIIIIIIIIHIIII
@HS1.2_446 HISEQ:380:H55W7BCXY:1:1101:12558:28388 1:N:0:AGCAGGAA orig_bc=AAAAAAAAAAAA new_bc=AAAAAAAAAAAA bc_diffs=0
TACGTAGGGAGCGAGCGTTATCCGGATTTATTGGGCGTAAAGCGTGCGCAGGCGGTTTATTAAGTCTAGAATTAAAGTCCGAAGCTTAACTTCGGTTCGTTCTAGAAACTGGTAGACTCGAGTGTAGTAGAGGCAAATGGAATTCCTAGTGTAGCGGTAAAATGCGTAGATATTAGGAGGAACACCAGTGGCGAAGGCGATTTGCTGGGCTATTACTGACGCTCATGCACGAAAGCGTGGGGAGCAAATAGG
+
IGIIHIIIHEHHHHHIIIIEHIIIHCEHHIHHGHIIIIIHIIIIIIGIIHIHIIIEIHHHIIHIIIIHIHIIGHGHHHHGGHHIIIHIIIIIHHHHHIIHEIIIIIIIGIIIIIIIIGGIIIHIIIIIIIIIIHHIIIIIIIIIIIIIIIIIIIIIIIIHIIIIIIIIIIIIIHIHFIIIIIIIGIIIIIIIIIIIIIIHIIIHIIIIIIIIIIHIIIIIIIIHIGIIIIIIIIIIIIHIIIIIIIIHIIII
@HS1.2_447 HISEQ:380:H55W7BCXY:1:1101:17267:28448 1:N:0:AGCAGGAA orig_bc=AAAAAAAAAAAA new_bc=AAAAAAAAAAAA bc_diffs=0
TACGGAGGGTACGAGCGTTAATCGGAATGACTGGGCGTAAAGGGCACGTAGGTGGATAGATAAGTCACAAGTGAAATACCCGGGCTTAACCTGGGATTGGCTCGTGAAACTGTTTAACTAGAGTACGGTAGAGGGGAGTAGAATTCCAAGTGTAGCGGTGAAATGCGTAGAGATTTGGAAGAATACCGGAGGCGAAGGCGGCTCTCTGGACCGATACTGACACTGAAGAGCGAAAGCGTGGGGAGCAAACAGG
+
IIIIIIIIIIIIIIIIIHHIIIIIIIIIIIIIIIIIIIIIIIIIIIHIHIHIHHIIIIIIIIIIIIIIIIIIIIIIHIIIIIIIIIIIIIIIIIIIIIIIIIIIHIIIIIIIIIIIIIIIIIIIIIIIIHIIIIIIIIIIIIIIIIIIIIIIIIIIIIIIIIIIIIIIIIIIIIIHIHIIIIHIIGIIIIIIIIIIIIIIIIIIIIIIIIIIIIIIIIIIIHIGIIIIIIIIIIIHIIIIIIIIIIIHEIIII
@HS1.2_448 HISEQ:380:H55W7BCXY:1:1101:14835:28624 1:N:0:AGCAGGAA orig_bc=AAAAAAAAAAAA new_bc=AAAAAAAAAAAA bc_diffs=0
CACGTAAGCCCCGAGCGTTGTTCGGAATTATTGGGCGTAAAGGGCATGTAGGCGGTCGTGCAAGCTTGGTGTGAAATGCCGGGGCTTAACTCCGGCACTGCGTTGAGAACTGCATGGCTAGAGTAACTGAGGGGCAGCCGGAATTCCAGGTGTAGGGGTGAAATCTGTAGATATCTGGAAGAACACCAATGGCGAAGGCAGGCTACCAGCAGATTACTGACGCTGAGGTGC
+
GFFIE@FC@GECHIIII/GCCCGHCHI1G@GHI@@@HCCCCGEEE@HH<EEHGDC<CEHH#<8CGHGD#GGCCFHE6FCGHIIIGFGEFGH@GHHHIHHF?D<0DGH?DFDGH?<#FHEGECFAHHHIHHCE@?CHG<FHFH<#EHCHHHBBA<HHHGCDCGHEHEEGECHEEFEGH?FGHHCB#<5#0FHEECHIHEC?F1EHG@<1?@GF<<1CHC<</1<11<<<=C<
@HS1.2_449 HISEQ:380:H55W7BCXY:1:1101:16901:28513 1:N:0:AGCAGGAA orig_bc=AAAAAAAAAAAA new_bc=AAAAAAAAAAAA bc_diffs=0
TACGGAAGGTCCGGGCGTTATCCGGATTTATTGGGTTTAAAGGGAGCGCAGGCGGACTGCTAAGCGTGCCGTGAAAGCGCGGGGCTCAACCCCGTACAGCGGCGCGAACTGGCGGTCTTGGTTGCGGGAAGGGGAGGCGGAACTCGTGGTGTAGCGGTGAAATGCATAGATATCACGAAGAACTCCGATCGCGAAGGCAGCCTCCCGGCCCGCCAACGACGCTCATGCTCGAAGGCGCGGGTATCAAACAGG
+
CHIIHIIIGHEHIHHHICHHEEHHIHHHHH1GGHH<DGGG<FHHEGHDHHIIIIIHHIHHIHHHEIHIIHHEIHHIHHIIIHHHHIDFHIIHHHHHHDIHHHHHHHHIHHIIIIIIIHEHDHHIIHIIIHGHHHHHHIIHEEHAIIIIHHHHHIHIIIIIIIIIIIIIHHFFHHHGFEHHHGHGIIIHHDIIHHEHHIGIHIDIIIHHIHDH?HIHHIIIIHHFHDGIIIHIIIIHIIIIIHHFIIIIIIHH
@HS1.2_450 HISEQ:380:H55W7BCXY:1:1101:1638:28912 1:N:0:AGCAGGAA orig_bc=AAAAAAAAAAAA new_bc=AAAAAAAAAAAA bc_diffs=0
TACGTAGGGGGCGAGCGTTGTCCGGAATGATTGGGCGTAAAGGGCGCGTAGGCGGCTTGATAAGTCTGGAGTGAAAGTCCTGTTTTCAAGATGGGAATTGCTTTGGATACTGTTGAGCTTGAGTGCGGGAGAGGTTATCGGAATTCCCGGTGTAGCGGTGAAATGCGTAGAGATCGGGAGGAACACCAGTGGCGAAGGCGGGTAACTGGACCGCAACTGACGCTGAGGCGCGAAAGTGTGGGGAGCAAACAGG
+
IIIH<DFHIIII<HHHIHHHIIIIIIIIIIHHEHIHIHHIIIIIGIIIHIIIEHHECCD@FEHHH@GHE@GEEHIIHGCGIIHDHHHHHEHHHHIEE0HGHBHHGEHHHHHHFHHHHHFEHHIIIIHHHHHIGIC<C@GIIIIIGHHEFIIHHHIIIIIHHHHIHHIIIIHIHH?GGDHCHIIIIIIIIIIIIIHHHHIHHGFC<IHIHHHCF@HHGIIIIIIIIIIHHGIIIIHGCHIIIIHHHHCHCHIII
@HS1.2_451 HISEQ:380:H55W7BCXY:1:1101:3384:28921 1:N:0:AGCAGGAA orig_bc=AAAAAAAAAAAA new_bc=AAAAAAAAAAAA bc_diffs=0
TACGGAGGATGCGAGCGTTATCCGGATTTATTGGGTTTAAAGGGTGCGTAGGCGGGATGTTAAGTCAGTGGTGAAAGCGTGCGGCTCAACCGTACCGAGCCATTGAAACTGGCGTTCTTGAGTGCAAACGAGGTAGGCGGAATGTGACGTGTAGCGGTGAAATGCTTAGATATGTCCCAGAACTCCGATTGCGAAGGCAGCTTACCAGCATGCTACTGACGCTGAGGCACGAAAGCGTGGGTATCAAACAGG
+
IIIIIIHIIIIIIIIIIIIIIGHIIHIIIIFHIHIEHFHIHIIIIIHHCHHIIIIIIIIIIIIIIIIIHIIIIIIHHIIHIIIIIIIIIHHIIIIIIIIIIIIIIIIIIHIHIIIIIIIIIIIIIIIIIIIIIIIIIIIIIIIIIIIHIIIIIIIIIIIIIIIIIIIIIIIIIIIHGHIIIIIHIIIIIIIIIIIIIHIIHIIIIHHGHIIIIHIHIIIIIIIIIIIHFIIIIIIIGIGIIIIIIIIIIIII
@HS1.2_452 HISEQ:380:H55W7BCXY:1:1101:6341:28880 1:N:0:AGCAGGAA orig_bc=AAAAAAAAAAAA new_bc=AAAAAAAAAAAA bc_diffs=0
TACGGAGGATGCGAGCGTTATCCGGATTTATTGGGTTTAAAGGGTGCGTAGGCGGGCGATTAAGTCAGCGGTGAAAGCGTGTGGCTCAACCATACCAAGCCGTTGAAACTGGTTGTCTTGAGTGCAAACGAGGTAGGCGGAATGTGACGTGTAGCGGTGAAATGCTTAGATATGTCCCAGAACTCCGATTGCGAAGGCAGCTTACCAGCATGTAACTGACGCTGAGGCACGAAAGCGTGGGTATCAAACAGG
+
IIIIIIIIIIIIIIIIIIIIIIIIIHHHIIIIHIIEHIIIIIIIIIIIIIIHIIIIIIIHHIIIIIIIIIIIIIIIHHIHIIIIIIHIIIIIIIIIIIIIIIIIIIIIIIIIIHIIIIIIIIIIIIIIIIIIIIIIIIIIIIIIIIIIIIIIIIIHIIIIIIIIIIIIIIIIIIIHHIIIIIIIIIIIIIIIIIIIIIIIIIIIIIHHIIIIIHHIIIIIIIIIIIIIIIIIIIIIIIIIIIIHIIIIIIII
@HS1.2_453 HISEQ:380:H55W7BCXY:1:1101:10254:28850 1:N:0:AGCAGGAA orig_bc=AAAAAAAAAAAA new_bc=AAAAAAAAAAAA bc_diffs=0
TACGTAGGTGGCAAGCGTTGTCCGGATTTACTGGGTGTAAAGGGCGCGTAGGCGGGATGGCAAGTCAGATGTGAAATCTCCGGGCTCAACTCGGAAATTGCATTTGAAACTGTCGTTCTTGAGTATCGGAGAGGCAAGCGGAATTCCTAGTGTAGCGGTGAAATGCGTAGATATTAGGAGGAACACCAGTGGCGAAGGCGGCTTGCTGGACGACAACTGACGCTGAGGCGCGAAAGCGTGGGGAGCAAACAGG
+
IIIIIIIIIIHIIIIIIIIIIIIIIIIIIIIIIIIHHIIIIIIIIIIIIIIIIIIIIIIIIIIIIIIIIIIIIIIIIIHIIIIIIIIIIIIIIIIIIIIIIIIIIIIIIIIIIIIIIIIIIIIIIIIIIIIIIIIIIIIIIIIIIIIIIIIIIIIIIIIIIIIIIIIIIIIIIIIIIHIIIIIIIIIIIIIIIIIIIIIIIIIIIIIIIIIIIIIIIIIIIIIIIIIIIIIIIIIIIIIIIIIIIIIIIIIII
@HS1.2_454 HISEQ:380:H55W7BCXY:1:1101:11367:28756 1:N:0:AGCAGGAA orig_bc=AAAAAAAAAAAA new_bc=AAAAAAAAAAAA bc_diffs=0
TACGTAGGGTGCAGGCGTTAATCGGAATTACTGGGCGTAAAGCGTGCGCAGGCGGTTTCTTAAGTCAGATGTGAAAGCCCCGGGCTTAACCTGGGAACTGCGTTTGAAACTGGGAGACTTGAGTGTGGCAGAGGGGGGTGGAATTCCACGTGTAGCAGTGAAATGCGTAGATATGTGGAGGAACACCGATGGCGAAGGCAGCCCCCTGGGTTAACACTGACGCTCATGCACGAAAGCGTGGGGAGCAAACAGG
+
IIIIIGIIIIIIIIIIIGHHHHIIIIIHHIIHHIIIIHIIIIIIHIIIGHIIIIIHIIHIIIIIIIIIIIIIIIIIIHHHIIHIIHIIIIIIIIIIIIIIIIIIIIIIIIIIIIIIIIHHIIIIIIIIIIIIIIIIIIHIHIIIIIIIIIIIIIIIIIIIIIIIIIIIIIIIIIIIIHIIIIIIIIIIIIIIIIIIIIIIIIIIIIIIIIIIIHIHIIIIIIIIIIIHIIIIIIIIIIIIIIIIIHIIIIIII
@HS1.2_455 HISEQ:380:H55W7BCXY:1:1101:12461:28850 1:N:0:AGCAGGAA orig_bc=AAAAAAAAAAAA new_bc=AAAAAAAAAAAA bc_diffs=0
TACGGAGGATGCAAGCGTTATCCGGATTTATTGGGTTTAAAGGGTGCGTAGGCGGATGCCTAAGCGTGAGGTGAAATCCCCGGGCTCAACCTGGGAACTGCCTCGCGAACTGGGTATCTGGAATGTCCGTGCCGTGGGAGGAATGTGTGGTGTAGCGGTGAAATGCATAGAGATCACACAGAACACCGATTGCGAAGGCATCTCACGAACGGATGATTGACGCTGAGGCACGAAAGCGTGGGGATCAAACAGG
+
IIIIIIIIIIIIHHHIIIIIIIIIIE@HHHEGHHH<DHHIGHIIFHIIHIIIIIIIHIFHHHHIICCHHHGIHHIHDHE@HGHIHHHIIHIIHHHIHEHIIHHIIIIHIIIIIHIHIIIHDHHHIHHIIHHHHHHHHIIIIHHHIIIHCHIIHIIHIIHIHIIIHIHHHGHHHGICHF?HHHHHHIIHHHHHHIHHIHHHCIIIIIIHIIIIIIIIHEHHHEIIIIIIIHIIIGIIIIIIIHHHCIHGIHHII
@HS1.2_456 HISEQ:380:H55W7BCXY:1:1101:3594:29001 1:N:0:AGCAGGAA orig_bc=AAAAAAAAAAAA new_bc=AAAAAAAAAAAA bc_diffs=0
TACGGAGGATGCGAGCGTTATCCGGATTTATTGGGTTTAAAGGGTGCGTAGGTGGTTTGTTAAGTTTGTGGTGAAAGCGTGCGGCTCAACCGTACCAAGCCATGAAAACTGGCGAACTTGAGTGCAAACGAGGTAGGCGGAATGTGATGTGTAGCGGTGAAATGCTTAGATATGTCACAGAACCCCGATTGCGAAGGCAGCTTACCAGCATGCAACTGACACTGAGGCACGAAAGCGTGGGTATCAAACAGG
+
IIIHIIIIIIIIIIIIIIIIIIIIIIIIHIIHHHIEGHHHHIIIHIIIHHIIIIIIHIIIIIIIHIIIIIGIIIIIIIIIIIIIIIHHIIIIHHIHIIIIIIIIIIHIIIIIIIIIIHIIIIIIIIIIHIIIIIIIIIIIIIHIIIIIIIIIIIIIIIIIIIIIIIIIIIIIIIIIHIIIIIIIIIHIIIIIIIIIIIIIIIIIHIIIIIHHIIHHIIIIIIIIIIIIIIIIIIIIIIIIIIIIHIIIIIII
@HS1.2_457 HISEQ:380:H55W7BCXY:1:1101:3624:29227 1:N:0:AGCAGGAA orig_bc=AAAAAAAAAAAA new_bc=AAAAAAAAAAAA bc_diffs=0
TACGTAGGGTGCAGGCGTTAATCGGAATTACTGGGCGTAAAGCGTGCGCAGGCGGTTTCTTAAGTCAGATGTGAAAGCCCCGGGCTTAACCTGGGAACTGCGTTTGAAACTGGGAGACTTGAGTGTGGCAGAGGGGGGTGGAATTCCACGTGTAGCAGTGAAATGCGTAGATATGTGGAGGAACACCGATGGCGAAGGCAGCCCCCTGGGTTAACACTGACGCTCATGCACGAAAGCGTGGGGAGCAAACAGG
+
IIIIIIIIIHIIIIIIIIHIIHHHHIIIIIIHIIHIIHDIIIIIIIIIIIIIHIIIIHHIIIIIIIIIIIIIIIIIHHIIIIIIHDHIIIHIIIIIIIIIIIIIHIIIIIIIIIIIHIIHIIIIIIIHHIIIIIIIIIIHIIIIIIIHHIIIIIIIIIIIIIIIIIIIIIIIIIIIIFIIIIIIIIIIIIIIIIIHIHGIIIHIIIIIHIIIIIHIIIIIIIIHHFEIIIIIIIIIIIIIIIIIHFIIIIIII
@HS1.2_458 HISEQ:380:H55W7BCXY:1:1101:5210:29139 1:N:0:AGCAGGAA orig_bc=AAAAAAAAAAAA new_bc=AAAAAAAAAAAA bc_diffs=0
GACGTAGGTAGCAAGCGTTGTCCGGAATAACTGGGCGTAAAGGGTGCGTAGGCGGCTTTTTAAGTCTGATGTGAAAGCCCGTGGCTTAACCACGGAACTGCATTAGATACTGGATAGCTAGAGTGCGGAAGAGGTTGACGGAATTACTAGTGTAGCGGTAGAATGCGTAGATATTAGTAAGAAGACCGGTGGCGAAGGCGGTCAACTGGGACGTAACTGACGCTGAGGCACGAAAGCGTGGGGAGCAAACAGG
+
IHHIHIHHIIIIIIIIIIIIIHIIHIIIIHIIIIIIIIIIIIIIIIIIHIIIIIIIIIIIIIHHIIIIIIIIIIIIHHHIIIIIIIIIIIIIIIIIIIIIIIIIIIIIIIIIIIIIIIIIIIIIIIHIIIIIIIHIIIIIIIIIIIIIIIIIIIHIIIIIIIIIIIIIIIIIIIIIIIIIIIIIIIHIIIIIIIIIIIIGIGIIIIIHHHFIIIIIIIHHIHIIIIIHIGIIIIIIIIIIIIIIIIIIIIIII
@HS1.2_459 HISEQ:380:H55W7BCXY:1:1101:5389:29015 1:N:0:AGCAGGAA orig_bc=AAAAAAAAAAAA new_bc=AAAAAAAAAAAA bc_diffs=0
TACGGAGGGTGCGAGCGTTAATCGGAATAACTGGGCGTAAAGAGCTCGTAGGCGGTTAGTCAAGTCAGATGTGAAAGCCCCGGGCTTAACCTGGGAACTGCATTTGAAACTGACGAACTAGAGTACTGTAGAGGGAGGTAGAATTCCAGGTGTAGCGGTGAAATGCGTAGATATCTGGAGGAATACCGGTGGCGAAGGCGGCCTCCTGGACAGAGACTGACGCTGAGGAGCGAAAGCGTGGGGAGCAAACAGG
+
IIIIIIIIIHHIIIIIIHIIIHIIIHIIHIHIGIGIHIIHIIEHIHIIHHHIIIIIIIIHHIHHIIIHGIIIIIIHGHHEHHHIHIIHHIHIIIFHHIHIIIHHHHHIHHIIIIIIIIHIIIHHHIIIHHIHHHIIIIIHIIIIIIHHIIHIIIIIHIHIIIIIIIIIIIIIIEHCCFIGIIIIIIIHHHIIIHHIIIIIHIHEIIHHHCHHFCIIIHHHIIIGIIHIGIIIIIIIIHIIIHHHIIIIIHIII
@HS1.2_460 HISEQ:380:H55W7BCXY:1:1101:6568:29192 1:N:0:AGCAGGAA orig_bc=AAAAAAAAAAAA new_bc=AAAAAAAAAAAA bc_diffs=0
TACAGAGGCCAAGAGCGTTGTTCGGATTTACTGGGCGTAAAGGGCGCGTAGGCGGCGGGGCGTGTCAAGTGTGAAATCTCCGGGCCCAACCCGGAAAGTGCGCTTGAAACTACCCCGCTTCGAGTCTGGGAGGGGGAATCGGAATGCAGGGTGTAGCGATGAAATGCGTTGATATCCTGCAGAACACCGGAGGCGAAGGCGGATTCCTTGAACAGTACTGACGCTGAGGCGCGAAAGTCGGGGGAGCAAACAGG
+
IIIIIHIIIIIIIIIIIIIHHIIIIIIIIIIIIIIIIDDHIIIIHIIIIIIIIIIIIIIIIIHIIIHIIIIIIIIIGHIIIIIIIIIIIIIIIIIIIIIIIIIIIIIIIIIIIIIIIIIIIIIIIIIIIIIIIIIIIIIIIIIIIIIIIIIIIIIIIIIIIIIIIIHIIIIHHIIIIHHIIIIIIIIIIIIIIIIIIIIIIIIIHF1IIIIIIIIIIIIIIIIIIIIIIIIIIIIIHHIIIIIIIIIIIIIIII
@HS1.2_461 HISEQ:380:H55W7BCXY:1:1101:8607:29069 1:N:0:AGCAGGAA orig_bc=AAAAAAAAAAAA new_bc=AAAAAAAAAAAA bc_diffs=0
TACGGAGGATGCGAGCGTTATCCGGATTTATTGGGTTTAAAGGGTGCGTAGGTGGTTTGTTAAGTTTGTGGTGAAAGCGTGCGGCTCAACCGTACCAAGCCATGAAAACTGGCGAACTTGAGTGCAAACGAGGTAGGCGGAATGTGATGTGTAGCGGTGAAATGCTTAGATATGTCACAGAACCCCGATTGCGAAGGCAGCTTACCAGCATGCAACTGACACTGAGGCACGAAAGCGTGGGTATCAAACAGG
+
IIIHIIIIIIIIIIIIIIIIIIIIIHHIIIIIIIIIIIIIHIIIIIIIHIIIIIIHHIIIIIIIIIIIIIIIIIHIHIIIIIIIIIIIIIIIIIIIIIIIIIIIIIIIIIIIIIIIIIIIIIIIIIIIIIIIIIIIIIIIIIIIIIIIIIIIIIIIIIIIIIIHIIIIIIIIIIIHIIIIIIIIIIIIIIIIIIIIIIIIIIIIIIIIHIIIIIIIIIIIIIIIIIIIIIIIIIIIIIIIIIIIIIIIIIII
@HS1.2_462 HISEQ:380:H55W7BCXY:1:1101:11849:29239 1:N:0:AGCAGGAA orig_bc=AAAAAAAAAAAA new_bc=AAAAAAAAAAAA bc_diffs=0
TACGGAGGGTACGAGCGTTAATCGGAATGACTGGGCGTAAAGGGCACGTAGGTGGATAGATAAGTCACAAGTGAAATACCCGGGCTTAACCTGGGATTGGCTCGTGAAACTGTTTAACTAGAGTACGGTAGAGGGGAGTAGAATTCCAAGTGTAGCGGTGAAATGCGTAGAGATTTGGAAGAATACCGGAGGCGAAGGCGGCTCTCTGGACCGATACTGACACTGAAGAGCGAAAGCGTGGGGAGCAAACAGG
+
IIIIIHHIIIIIHIHIIHIIIIIIIIIIIIIIIIIIIHIIIIIIIIIIGHIIFHIHIIIIIIIIIIIIIIIIIIIIIIIIIIIIIIIIIIHIIIIIIIIIIIIIIIIIIIIIIIIIIIIIIIIIIIIIIIIIIIIIIIIIIIIIIIIIIIIIIIIIIIIIIIIIIIIIIIIIIIIIIIIIIIIIIIIIIIIIIIIIIIIIIIIIIIIIIIIIIIIIIIIIIIIIIIIIIIIIIIIIIIIIIIIIIIIIIIIII
@HS1.2_463 HISEQ:380:H55W7BCXY:1:1101:13034:29076 1:N:0:AGCAGGAA orig_bc=AAAAAAAAAAAA new_bc=AAAAAAAAAAAA bc_diffs=0
TACGGAGGGTACGAGCGTTAATCGGAATGACTGGGCGTAAAGGGCACGTAGGTGGATAGATAAGTCACAAGTGAAATACCCGGGCTTAACCTGGGATTGGCTCGTGAAACTGTTTAACTAGAGTACGGTAGAGGGGAGTAGAATTCCAAGTGTAGCGGTGAAATGCGTAGAGATTTGGAAGAATACCGGAGGCGAAGGCGGCTCTCTGGACCGATACTGACACTGAAGAGCGAAAGCGTGGGGAGCAAACAGG
+
IIIIIIIIIIIIIIIIIIIIIIIIIIIIIIIIIIIIIIIIIIIIIIIIGHIIFIIIIIIIIIIIIIIIIIIIIIIIHIIIIIIIIIIIIIIIIIIIIIIIIIIIIIIIIIIIIIIIIIIIIIIIIIIIIIIIIIIIIIIIIIIIIIIHIIIIIIIIIIIIIIIIIIIIIIIIIIHHHHIIIIIIIIIIIIIIIIIIIIIIIIIIIIIIIIIIIIIIIIIIIHIIIIIIIIIIIIIIIIIIIIIIIIIIHIIII
@HS1.2_464 HISEQ:380:H55W7BCXY:1:1101:15396:29214 1:N:0:AGCAGGAA orig_bc=AAAAAAAAAAAA new_bc=AAAAAAAAAAAA bc_diffs=0
TACGGAGGATGCAAGCGTTATCCGGATTTATTGGGTTTAAAGGGTGCGTAGGCGGAGCTTTAAGCGTGAGGTGAAATGCCCGGGCTCAACCTGGGAACTGCCTCGCGAACTGGAGTTCTGGAATGCCCCTGCCGTGGGAGGAATGTGATGTGTAGCGGTGAAATGCTTAGATATGTCACAGAACCCCGATTGCGAAGGCAGCTTACCAGCATGCAACTGACACTGAGGCACGAAAGCGTGGGTATCAAACAGG
+
H?GGHHHCEEHFHIHGHCHEHHIIHH@0FF1DFHEHHFHG?EHC1EECCHHHFHCDHHIIHIHHHGFACEHHHGBDGFHHGIHHIHEHIHIIGIHHHHCCGEGHHIEIIIIIHHHEEHEHHHHEGHIHHDCHEGBHDIGHIHHHHHFHFBIIHIHGGHFIIIIIIHCEIHHIHIHFHDHEHHEH?E@IIHHHGIGHE#I#IHIHHIIHHHHEHCGEHHIHIHHHGIGHHEIIHIIHIIIIHIHHHIIHHGIHH
@HS1.2_465 HISEQ:380:H55W7BCXY:1:1101:19221:29194 1:N:0:AGCAGGAA orig_bc=AAAAAAAAAAAA new_bc=AAAAAAAAAAAA bc_diffs=0
TACGGGGGGTGCAAGCGTTGTCCGGAATCATTGGGCGTAAAGCGTTCGTAGGCGGAACGTTAAGTCTGGTGTCAAATCCCCGTGCTCAACACGGGCAAGGCATTGGATACTGGCGTACTAGAATGCGGCAGAGGTTAAGGGAATTCCTGGTGTAGCGGTGAAATGCGCAGATATCAGGAGGAACACCGGAGGCGAAAGCGCTTAACTGGGCCGAAATTGACGCTGAGGAACAAAAGCCGGGGGAGCAAATGGG
+
IIIIHDHIHHIIIIIIIIIHIHHHIGHIIIIIIIIIIIIIIIIIIIIIIIIIHIHHHIHIIIIIIIHHIIIIIIIIHHHHIHIHIIHIIIIIIIIIIHIIHIIIHIIIIIIIIHIIIIIIGIIIIIIIIIIIHIHEHIIIIHHIIIHIIIIIIHIIHIIIIHIIIIIIIIIIIIIHHFIIHIHHHDHFHIIIIIIIIHIIIIHHFG=DHIHIIIIIIHCHHIIIHIIHCFF1HIIIHGIIIIHIHHEHHHIII
@HS1.2_466 HISEQ:380:H55W7BCXY:1:1101:4145:29437 1:N:0:AGCAGGAA orig_bc=AAAAAAAAAAAA new_bc=AAAAAAAAAAAA bc_diffs=0
TACGGAGGGTGCGAGCGTTGTTCGGAATCACTGGGCGTAAAGGGCGTGTAGGCGGTCCGCTAAGTCTGATGTGAAAGCCCGGGGCTCACCCCCGGAAGGGCATTGGAAACTGACGGACTCGAGTCCCGAAGAGGAGGGTGGAATTCCTGGTGTAGCGGTGAAATGCGTAGATATCAGGAGGAACACCGGTGGCGAAGGCGGCCCTCTGGACGGTGACTGACGCTGAGACGCGAAAGCGTGGGGAGCAAACAGG
+
F1CHHICDHFHCHIHICCH<<FHHGIHHHCGHHGHH/<CHE1C0E/CCHEHGHIIHDC@FEHIIHHEHCBGHHFHDFDHHEHFEDH@GHHDC/HHHAADFHA=CGHGDDFAHGGHHIGEHFGHFDHHHEGHFHIIIHEFHFGFEHIHHHHFHIIHGHHHHHIIIHHHEHHIHHHHGHIHGD00<DIIHHHEHHIHCIHIIIIHHEIHHHEHHHHHHEIHHDGIHHIHEHGHGHFIIIIHHGIIIIHHHHEHFH
@HS1.2_467 HISEQ:380:H55W7BCXY:1:1101:6438:29487 1:N:0:AGCAGGAA orig_bc=AAAAAAAAAAAA new_bc=AAAAAAAAAAAA bc_diffs=0
TACAGAGGTCCCAAGCGTTGTTCGGATTCACTGGGCGTAAAGGGTGCGTAGGCGGTCGGGTAAGTCTGACGTGAAATCTTCAAGCTTAACTTGGAAACTGCGTCGGATACTATTCGGCTAGAGGAATGGAGGGGAGACTGGAATACTTGGTGTAGCAGTGAAATGCGTAGATATCAAGTGGAACACCAGTGGCGAAGGCGAGTCTCTGGACATTTCCTGACGCTGAGGCACGAAAGCCAGGGGAGCAAACGGG
+
ECHG?GC?<DHHHG@EHHCC1<F0CGEHGGHFC?@HEHCG@GHDEHH<EGFGEECFHHHIIHGHHHI@GHHHHHGHHHGHHHHCGHIHGFHIIGHHGHHHHHHEFHDHHHIIHHIIIHIHIIHFFGFFHEDHEIHIGEIHHEIHHEIHHHFHIHIHIIHHFEGFHHHIIIHIIHHHGCCHHEIHIIH@IHHCEIIIHCIIHHHHHGGEHHH?GIHHHIHHHHGEFHIIHIHHHHEHGDD@EHHHHIHHF0GCF
@HS1.2_468 HISEQ:380:H55W7BCXY:1:1101:1820:32023 1:N:0:AGCAGGAA orig_bc=AAAAAAAAAAAA new_bc=AAAAAAAAAAAA bc_diffs=0
TACAGAGGTCTCAAGCGTTGTTCGGATTCATTGGGCGTAAAGGGTGCGTAGGTGGCGGGGTAAGTCAGGTGTGAAATCTCGGGGCTCAACCCCGAAACTGCACTTGATACTGCCTTGCTCGAGTACTGGAGAGGAGATTGGAATTTACGGTGTAGCAGTGAAATGCGTAGATATCGTAAGGAAGACCAGTGGCGAAGGCGAATCTCTGGACAGTTACTGACACTGAGGCACGAAGGCCAGGGGAGCAAACAGG
+
IHIIIHIIIIIIIFHGEHCEDHHGH@HDHHHHHIFIHHHHHIIIIHHIDGHGGHHHHHHHIHIIHIIIHHIIICHGDFHHHIGHIHHIIHHHEHHFHHHHHFHHHEHIIHHIIIHIIHIHHHHIIHHHIEIIIHHHHGFHGGHHHHHHFHIHHHIIIIHHHGHIHEHGFHHHEHHHEFHEHEGCGG?FHEDHHFHIHEHGHFIHEHHEHHHIIIHGGIIHHHHF1HGGEF@HHEHHIIHG@HIIHHHF<1GII
@HS1.2_469 HISEQ:380:H55W7BCXY:1:1101:6621:29390 1:N:0:AGCAGGAA orig_bc=AAAAAAAAAAAA new_bc=AAAAAAAAAAAA bc_diffs=0
TACGGAGGATGCGAGCGTTATCCGGATTTATTGGGTTTAAAGGGTGCGTAGGCGGGTGATTAAGTCTGTGGTGAAAGCGTGCGGCTCAACCGTACCGAGCCATGGAAACTGGTTGTCTTGAGTATAGACGAGGTAGGCGGAATGTGATGTGTAGCGGTGAAATGCTTAGATATGTCACAGAACTCCGATTGCGAAGGCAGCTTACCAGGCTATAACTGACGCTGAGGCACGAAAGCGTGGGTATCAAACAGG
+
GFE@E0<CGHHHIIIHIHHHIIHIHIDCFHG@1CG0D0GHFHIIIII?HHHGCH/?<CCFHCG#CFG?HHI<8D#H0CEH@EHDHIHHHCHIIIHHCGDDHFHHHG?@EH@HHIHHEHHCGHHGHHHHHHDEGIIIHHGCDEEFGGHFH::FGA#CCDCHICHHHFHIHHFFHEGHHCFEHH<HH@HD/EE@CEFCCHHE<CC<11G@?1@HHC<<<0ECFCFHHECCGHCD0E/HGD1CCH@F<D<<1<<<
@HS1.2_470 HISEQ:380:H55W7BCXY:1:1101:7899:29395 1:N:0:AGCAGGAA orig_bc=AAAAAAAAAAAA new_bc=AAAAAAAAAAAA bc_diffs=0
TACGGAGGGTACGAGCGTTAATCGGAATGACTGGGCGTAAAGAGCTCGTAGGCGGTTAGTCAAGTCAGATGTGAAAGCCCCGGGCTTAACCTGGGAACTGCATTTGAAACTGACGAACTAGAGTACTGTAGAGGGAGGTAGAATTCCAGGTGTAGCGGTGAAATGCGTAGATATCTGGAGGAATACCGGTGGCGAAGGCGGCCTCCTGGACAGAGACTGACGCTGAGGAGCGAAAGCGTGGGGAGCAAACAGG
+
IIIIIIIIIIIIHIIIHHHIIIIIIIIIIIIIIHIIIHHHIIIIIIIIHIIIIIIHIIIIIIIIIIIIIIIIIIIIHHIGIIIIIIIIIIHIIIIIIHIIIHHIIIIIIIIIIIIHIIIHIIIIHHFHGHIHIIHHHIIHIIIIEHHHHGGHIHGIHIHHFHHIIIIHIIHHHHFHGHGHIIIIIIHIHGHHIHIIIIIHHIHIHGHFHIHHHHIHIIHGIHHEEHHHHIIHHHIIIHGFHHHGIIIHHHIHH
@HS1.2_471 HISEQ:380:H55W7BCXY:1:1101:8149:29294 1:N:0:AGCAGGAA orig_bc=AAAAAAAAAAAA new_bc=AAAAAAAAAAAA bc_diffs=0
TACGTAGGTGGCAAGCGTTATCCGGAATTATTGGGCGTAAAGAGGGAGCAGGCGGCAAGATAAGTTTGAAGTGAAAGCGTGGAGCTCAACTCCATACAGCTTCGAAAACTGTCTAGCTAGAGTACGAGAGAAGTGAACGGAACTCCATGTGTAGCGGTGAAATGCGTAGATATATGGAAGAACACCAGTGGCGAAGGCGGTTCACTAGCTCGAAACTGACGCTCAGTCCCGAAAGCGTGGGTAGCAAATAGG
+
IGIIIIIIIIIIFHHIHIIHIHIIIHIIIHIIIIIGGCHHIIGIIIIIHHIIIIIIHIIIIIIIFIIIIIIIHIIIIHIIIIIIIIIIIIIIIIIIIIIIIIIIIIIIIIIIGIIIIIIIIIIIIIIIIIIIIHIIIIHIIIIIIIIIIIIIIIIIIIIIIIIIIIIIIIIIIIIHHIIIHHIHIIIIIIIIIIIIIIIIIIIIIIIIIIIIIIHIIIIIIIIIIIIIIHIIIIIIIIIIIIIIHIIIIIIH
@HS1.2_472 HISEQ:380:H55W7BCXY:1:1101:9383:29329 1:N:0:AGCAGGAA orig_bc=AAAAAAAAAAAA new_bc=AAAAAAAAAAAA bc_diffs=0
TACGGAGGGTACGAGCGTTAATCGGAATGACTGGGCGTAAAGGGCACGTAGGTGGATAGATAAGTCACAAGTGAAATACCCGGGCTTAACCTGGGATTGGCTCGTGAAACTGTTTAACTAGAGTACGGTAGAGGGGAGTAGAATTCCAAGTGTAGCGGTGAAATGCGTAGAGATTTGGAAGAATACCGGAGGCGAAGGCGGCTCTCTGGACCGATACTGACACTGAAGAGCGAAAGCGTGGGGAGCAAACAGG
+
IIIIIIIIIIIIIIIIIIIGIIIIIIIIHIIHIIIIIIIIIIIIIIIIHIIIIIIIIIIHIIIIHIIIIGIIIIHHHIIIIIIHIIHIIIIHIIIHGHIIIIIIIIIIIIIIIHIIHIIIIIIHIIIIGIIIIIIIIIIIIIIIIIIIIIIIIIIIIIIIIIIIIIIIIIIIIIHIIHHIIIIIIIHHIIIIIIIIIHIIIIIIGIIIIIIHIIIIIIIIIHIIIIIIIIIIIIIIIIIIIIIIIIIIIIIII
@HS1.2_473 HISEQ:380:H55W7BCXY:1:1101:14855:29480 1:N:0:AGCAGGAA orig_bc=AAAAAAAAAAAA new_bc=AAAAAAAAAAAA bc_diffs=0
TACGGAGGATGCGAGCGTTATCCGGATTTATTGGGTTTAAAGGGTGCGTAGGTGGTTTGTTAAGTTTGTGGTGAAAGCGTGCGGCTCAACCGTACCAAGCCATGAAAACTGGCGAACTTGAGTGCAAACGAGGTAGGCGGAATGTGATGTGTAGCGGTGAAATGCTTAGATATGTCACAGAACCCCGATTGCGAAGGCAGCTTACCAGCATGCAACTGACACTGAGGCACGAAAGCGTGGGTATCAAACAGG
+
IIIIIIIIIIIIIIIHHIIHHHIIIIIGIIIIGHIHGHIIIIIIGHGHIIHIIHIEEHHHHIIIGHIIIIIIIIIIIIIHIIIIIIIIIIHIIIIIIIIHIIIIIIIIIIIIIIIIIIHHIIIIIIIIIIIHIIIIIIIIIIIIHHIIIIIIIIIIHIIIIIIIIHIIIIHIIIIHHIIIIIIIIHIIHHIHIIIIIIIIIIIIHIGIIHFHIIIIHIIHIIIIIHIIIIIIIIHIIIIIIHIIHIHIIIIH
@HS1.2_474 HISEQ:380:H55W7BCXY:1:1101:18189:29440 1:N:0:AGCAGGAA orig_bc=AAAAAAAAAAAA new_bc=AAAAAAAAAAAA bc_diffs=0
TACGTAGGTGGCAAGCGTTATCCGGAATTATTGGGCGTAAAGAGTGAGCAGGCGGCATGACAAGTCTGGAGTGAAAGCGTAAGGCTCAACCTTATACAGCTTTAGAAACTATCAAGCTAGAGTACGAGAGAGGTAAACGGAATTCCATGTGTAGCGGTGAAATGCGTAGATATATGGAGGAACACCAGTGGCGAAGGCGGTTTACCAGCTCGAAACTGACGCTCAGTCACGAAAGCGTGGGTAGCAAATAGC
+
IIIIIIIIIIIIIIIIIIIIIIIIIIIIIIIIIIIIIHIIIIIIIIIIIIIIIIIIIIIIIIIIIIIIIHIIIIIIIHIIIIIIIIIIIIIIIIIIIIIIIIIIIIIIIIIIIIIIIIIIIIIIIIIIIIIIIIIIIIIIIIIIIIIIIIIIIIIIIIIIIIIIIIIIIIIIIIIHHIIIIIIIIIIIIIIIIIIIIIIIIIIIIIIIIIIIIIIIHIIIIIIIIIIIIIIIIIIIIIIIIIIIIIIIIIII
@HS1.2_475 HISEQ:380:H55W7BCXY:1:1101:5692:29546 1:N:0:AGCAGGAA orig_bc=AAAAAAAAAAAA new_bc=AAAAAAAAAAAA bc_diffs=0
TACGTAGGGTGCGAGCGTTAATCGGAATTACTGGGCGTAAAGCGTGCGCAGGCGGTTCGCAAAGTCTGATGTGAAAGCCCCGGGCTCAACCTGGGAACTGCATTGGAAACTAACGGGCTCGAGTGTGGCAGAGGGGGGTGGAATTCCACGTGTAGCAGTGAAATGCGTAGAGATGTGGAGGAACACCGATGGCGAAGGCAGCCCCCTGGGCTAACACTGACGCTCAGGCACGAAAGCGTGGGGAGCAAACAGG
+
HHHI<FHDEFHH?@HHCCGHHIGEHC1EHHGC<FHIIDDCGGEHGHGH</CEDCH#/CHHCE/DFCCG1DHEHEC<<FHHEDHHF@C@HHFCHHBHHEHGH/EGHCGHHD@HFHHIIGEHHCIHHFHGHEHDDHHHIGIHH@HEIHFCGHHHC?HG1C8GC@F#B<C8CCHHIGD6D?GHG@CHHHEEC<EHHED11E#CHCCIHE@F<CG1HEHGGEHEHHHC@FEHEFC@GHEDE?HH?HIGHHIGHGEEF
@HS1.2_476 HISEQ:380:H55W7BCXY:1:1101:7141:29707 1:N:0:AGCAGGAA orig_bc=AAAAAAAAAAAA new_bc=AAAAAAAAAAAA bc_diffs=0
TACGTAGGTGGCAAGCGTTATCCGGATTTATTGGGTTTAAAGGGTGCGTAGGCGGAATGTTAAGTCAGTGGTGAAAGCGTGCGGCTCAACCGTACCGAGCCATTGAAACTGGCGTTCTTGAGTGCAAGCGAGGTAAGCGGAATGTGACGTGTAGCGGTGAAATGCTTAGATATGTCCCAGAACTCCGATTGCGAAGGCAGCTTACCAGTATGTAACTGACGCTGAGGCACGAAAGCGTGGGTATCAAACAGG
+
IIIIIIIIIIHHHHIIIIIHHIIIIEHIIIIHGHID@GFIIIIIIIIIHIIIIIIHHIIIIIIIIIIIIIIIIIIIIIIIIIIIIIIIIIIIIIIIIIIIIIIIIIIIIIIIIIIIIIIIIIIIIIIIIIIIIIIIIIIIIIIIIIHIIIIIIIIIIIIIIIIIIIIIIIIIIIIIIIIIIHHHIIIIIIIIIIIIIIIIIIIIIIHHIIIIIGIIIIIIIIIIIIIIIIIIIIIIIIIIIIIIIIIIIIII
@HS1.2_477 HISEQ:380:H55W7BCXY:1:1101:10176:29540 1:N:0:AGCAGGAA orig_bc=AAAAAAAAAAAA new_bc=AAAAAAAAAAAA bc_diffs=0
TACGTAGGTGGCAAGCGTTATCCGGAATTATTGGGCGTAAAGAGGGAGCAGGCGGCAAGATAAGTTTGAAGTGAAAGCGTGGAGCTCAACTCCATACAGCTTCGAAAACTGTCTAGCTAGAGTACGAGAGAAGTGAACGGAACTCCATGTGTAGCGGTGAAATGCGTAGATATATGGAAGAACACCAGTGGCGAAGGCGGTTCACTAGCTCGAAACTGACGCTCAGTCCCGAAAGCGTGGGTAGCAAATAGG
+
HHIHHIIIIHFHIHHHIHHICHIIIC/E?EHH@FHIICD=GHHIIIIIIIIIHIIHIIHIIIIHHFIIIIIIHIIHHHIIIIIHHHHIIHHHHHIIIGIHHHGIIIIIIIIHIHHHHIIIIIIIIIIIIIIIIIIIIIIIIIIIIIIIIIIIIIIIIIIIIIIIIIIIIIIIIIIHGIIIGIIIIIIIIIIIIIIIIIIIIIIIIIIIIHIIIIIIIIIIIIIGIIIIIIIIIIIIIIIIIIIIIIIIIIII
@HS1.2_478 HISEQ:380:H55W7BCXY:1:1101:13023:29710 1:N:0:AGCAGGAA orig_bc=AAAAAAAAAAAA new_bc=AAAAAAAAAAAA bc_diffs=0
TACGGAGGATGCGAGCGTTATCCGGATTTATTGGGTTTAAAGGGTGCGCAGGCGGGTTTTTAAGTCTGTGGTGAAAGCGTGCGGCTCAACCGTACCAAGCCATGGAAACTGGAGATCTTGAGTGCAAACGAGGTAGGCGGAATGTGATGTGTAGCGGTGAAATGCTTAGATATGTCACAGAACCCCGATTGCGAAGGCAGCTTACCAGCATGCAACTGACGCTGAGGCACGAAAGCGTGGGTATCAAACAGG
+
IIIIIIIIIIIIHIGIIIIIIIIIIHGGIHIHHIIHHIIHIHIIIIIIGIIIIIIHHHHHIIIIIIHIIIIHIIIIIHIHIIIIIIIIIIIIIIIIIIIIIIIIIIHIIIIIIIIIIIIIIIIIIIIIIIIIIIIIIIIIIIIIIIIIIIIIIIIIIIHIIIIIIIIIIIIIIIIHIIIIIIIIIIIIIHIIIIIIIIIIIIIIHIIIIHHIIIIIHIIIIIIGIIIIIIIIHHIIIIIIIIIHIIIIIIII
@HS1.2_479 HISEQ:380:H55W7BCXY:1:1101:13417:29574 1:N:0:AGCAGGAA orig_bc=AAAAAAAAAAAA new_bc=AAAAAAAAAAAA bc_diffs=0
TACGGAGGGTACGAGCGTTAATCGGAATGACTGGGCGTAAAGGGCACGTAGGTGGATAGATAAGTCACAAGTGAAATACCCGGGCTTAACCTGGGATTGGCTCGTGAAACTGTTTAACTAGAGTACGGTAGAGGGGAGTAGAATTCCAAGTGTAGCGGTGAAATGCGTAGAGATTTGGAAGAATACCGGAGGCGAAGGCGGCTCTCTGGACCGATACTGACACTGAAGAGCGAAAGCGTGGGGAGCAAACAGG
+
IIIIIIIIIIIIIIIIIIIIIIIIIIIIIIIIIIIIIIIIIIIIIIIIHHIIHIIIIIIIIIIIIIIIIIIIIIIIIIIIIIIIIIIIIIIIIIIIIIIIIIIIIIIIIIIIIIIIIIIIIIIIIIIIIHIIIIIIIIIIIIIIHIIIIIIIIIIIIIIIIIIIIIIIIIIIIIIIHHIIIIIIIIIIIIIIIIIIIIIIIIIIIIIIIIIIIIIIIIHGIIIIIIIIIIIIIIIIIIIIIIIIIIIIIIIII
@HS1.2_480 HISEQ:380:H55W7BCXY:1:1101:14820:29503 1:N:0:AGCAGGAA orig_bc=AAAAAAAAAAAA new_bc=AAAAAAAAAAAA bc_diffs=0
TACGGAAGATGCGAGCGTTATCCGGATTTATTGGGTTTAAAGGGAGCGTAGGCGGGCTGTTAAGTCAGCGGTCAAATGTCAGGGCCCAACCTTGGCATGCCGTTGAAACTGGCGGTCTTGAATACACACAAGGAAGGTGGAATTCGTCGTGTAGCGGTGAAATGCTTAGATATGACGAAGAACTCCGATTGCGAAGGCAGCCTTCTGGGGTGCGATTGACGCTGAGGCTCGAAAGTGCGGGTATCGAACAGG
+
IIIIIIIIIIIIIIIIIIIIIIIIIHHHIIIHHHIDEHHIIIIIIIIIIIIIIIIIIIIHHIIIIIIIIIIIIIIIHIHIIIIHIIIIIIIIIIHIIIIIIIIIIIIIIIHIIIIIIIIIIIIIIIIIIIIIIIIIIIIIIIIIIIIIIIIIIIIIIIIIIIIIIIIIIIIIIIIIGIIIIIIHIIIIIIIIIIIIIIIIIIIIIIIIHIIIIIIIIIIIIIIIIIHIIIIIIHHHIIIIIIIIIIIIIIII
@HS1.2_481 HISEQ:380:H55W7BCXY:1:1101:15115:29749 1:N:0:AGCAGGAA orig_bc=AAAAAAAAAAAA new_bc=AAAAAAAAAAAA bc_diffs=0
TACGTAGGTGGCAAGCGTTGTCCGGATTTACTGGGTGTAAAGGGCGTGCAGCCGGGTGGGCAAGTCAGGTGTGAAATGCAGGGGCTCAACCCCTGAACTGCACTTGAAACTGTTCATCTTGAGTACCGGAGGGGCAATCGGAATTCCTAGTGTAGCGGTGAAATGCGTAGATATTAGGAGGAACACCAGTGGCGAAGGCGGATTGCTGGACGGCAACTGACGGTGAGGCGCGAAAGCGTGGGGAGCAAACAGG
+
IIIIIIIIIIIIIIIIIIIIIIIIIIIIIIIHIIIGHHHIIIIIIIIIIIIIIIIIIIIIIIIIIIIIIIIIIIHIIIIIIIIIIIIIIIHHIIIIIIIIHIIIIIIIIIIIIIIIIIIIIIIIIIIIIIIIIIIIIHIIIIIIIIIIIIIIIIIIIIIIIIIIIIIIIIIIIIIIHHIIIIIIIIIIIIIIIIIIIIIIIIIIIIIIIIIIIIIIIIIIIIIIIIIIIIIIIIIIIIIIIIIIIIIIIIIII
@HS1.2_482 HISEQ:380:H55W7BCXY:1:1101:2287:29868 1:N:0:AGCAGGAA orig_bc=AAAAAAAAAAAA new_bc=AAAAAAAAAAAA bc_diffs=0
TACGGAGGGTGCAAGCGTTAATCGGAATAACTGGGCGTAAAGGGCATGCAGGCGGTTGTATAAGTAGGGTGTGAAATCCCCGGGCTCAACCTGGGAACTGCATTCTAAACTGTACAACTAGAGTATTGCAGGGGGAGACGGAATTCCAGGTGTAGCGGTGGAATGCGTAGATATCTGGAAGAACACCAAAGGCGAAGGTAGTCTCCTGGGCAAATACTGACGCTCATATGCGAAAGCGTGGGTAGCAAACAGG
+
I1GHHFDDH<GHHGHC@GHCGHIIHIEHHGHECHHHDEECGHHHI1DGFHHHD?EHGBEHHHHHGD@HHCHHHIHEFIIIIHIHIIGIGHHHHGFHEHHEHHFGEEHHFGHHHHIEHHHIHHHDFHEHIHHFHHEHHIHIHEHFCFHHEHHD?HHHDHGHGGEEBHHEIHIHHGDDCC<BGGFBCG#GCIIG#HFF#C#HHDHEHHEHHHGC<11EGC<<<HHEHEHE=IIGIHDDE=EEC<1F1FCCCHCGC
@HS1.2_483 HISEQ:380:H55W7BCXY:1:1101:3081:29936 1:N:0:AGCAGGAA orig_bc=AAAAAAAAAAAA new_bc=AAAAAAAAAAAA bc_diffs=0
TACGTAGGTGGCGAGCGTTATCCGGAATTATTGGGCGTAAAGAGTGAGCAGGCGGCATGATAAGTTTGAAGTGAAAGCGTGGGGCTTAACCCCATACAGCTCCAAAAACTGTCAAGCTAGAGTGCGAGAGGGGCAAACGGAACTCCATGTGTAGCGGTGAAATGCGTAGATATATGGAAGAACACCAGTGGCGAAGGCGGTTTGCTAGCTCGATACTGACGCTCAGTCACGAAAGCGTGGGGAGCAAATAGG
+
HHHIHIIIIIIIIIIGHHHHIIIIIHHIHIHIHHHHIEEHIIEHIHHHFHHIIIIGDHIHIGHIHIIIHHIIHHIHIHHHHEEHHHIIIHHHIHHIIEHHHIIIHIIIIHHHIIIIIHIIHHHHGHHIIIIEGDHHHIIIIIIIIIIHIHIIIIIHIIIIIIHHHIIIIIIIHHHHHIIIIHHIIIIIHIIIIIIHIHHHIIIHIFHIIHIIHHHIIIIIIIIIHH@IIIIIHIIIIIIIIIIIIIIIIIII
@HS1.2_484 HISEQ:380:H55W7BCXY:1:1101:8949:29852 1:N:0:AGCAGGAA orig_bc=AAAAAAAAAAAA new_bc=AAAAAAAAAAAA bc_diffs=0
TACGGAGGATGCGAGCGTTATCCGGATTTATTGGGTTTAAAGGGTGCGTAGGCGGTTATGCAAGTCAGCGGTGAAACGCAAGGGCTCAACCCTTGACCTGCCGTTGAAACTGCGTGACTTGAATGCGGATGCTGTGGGAGGAATGTGTGGTGTAGCGGTGAAATGCATAGATATCACACAGAACACCGATTGCGAAGGCATCTCACAAATCCGTGATTGACGCTGAGGCACGAAAGTGTGGGGATCAAACAGG
+
IHIIGCDHHHHIHIHHIIIIIIIIHHHHIIEGGHI<DGHGHHIIIHIIIHIIIIHCHFIIIHIIHHHEIHIIIIHHDFDHHIHCHHIIIHHHHIIHIIIIIIIHHHHHHIHHHIIIIIIHIIIIIHIHIIHHIIIIIIIIIIIIIIIIIIIIIIIIIIIIIIIIIIIIIIIIIIIHEEIHIIIIIHIHIIIIIIHIIHIHHIIIHGFGC/HIHIIIIIIIIIIIIIHIHHIIIIIIIIIIIIIIIIIIIIIII
@HS1.2_485 HISEQ:380:H55W7BCXY:1:1101:12109:29917 1:N:0:AGCAGGAA orig_bc=AAAAAAAAAAAA new_bc=AAAAAAAAAAAA bc_diffs=0
TACGAAGGGGGCGAGCGTTGTTCGGAGTTACTGGGCGTAAAGGGCGCGTAGGCGGCGCTCCAAGTTAGGCGTGAAAGCCCCGGGCTCAACCTGGGAATTGCGCTTAAGACTGGAGTGCTCGAGTGCGGGAGAGGTGAGTGGAATTCCCAGTGTAGAGGTGAAATTCGTAGATATTGGGAAGAACACCAGTGGCGAAGGCGGCTCACTGGCCCGCAACTGACGCTGAGGCGCGAAAGCGTGGGGAGCAAACAGG
+
IHIIIIIIIHIIHHIIIHIHIIIIGHIIIIIHHHIIIIIIIIHIHHIIHIIIHIIIIIIIIIIIHIIIIIIIIIHIIIIIIIIIIIIIIIIIIIIHIIIIIIHHIIIIHIIIIIIHIIIIIIIIIIIIIIIIIIIIIIIIIIIIIIIIIIHHHHIIIIIIIIIIIIIIIIIIIHIIHIIIIIHIIIIIIIIIIIIIIIIIIIHIHIIIIIIIIIIIIIIIIHIIIIIIIIIIIIIIIIIIIIIIIIIIIIIII
@HS1.2_486 HISEQ:380:H55W7BCXY:1:1101:15309:29782 1:N:0:AGCAGGAA orig_bc=AAAAAAAAAAAA new_bc=AAAAAAAAAAAA bc_diffs=0
TACGTAGGCGGCAAGCGTTGTCCGGAATCATTGGGCGTAAAGGGGGCGCAGGCGGGGACGCAGGTCCTTCCTGAAAGTTCGGGGCTCAGCCCCGTGATGGGAAGGAAACCGTGTCTCTTGAGCGCGGGAGAGGGAAGCGGAATTCCTGGTGTAGCGGTGAAATGCGTAGATATCAGGAAGAACACCAGTGGCGAAGGCGGCTTCCTGGACCGCGGCTGACGCTGAGGCCCGAAAGCCAGGGGAGCAAACGGG
+
IIIIIIIIIIIIIIIIIIHHHHIIIHIHIIIIIIIIIHIIIIIIIIIIIIIIIIIIIIIIIIIIIIIIIIIIIIIIFHHIIIIIIIIIIIIIIIIIIIIIIIIIIIIIIHIHIIIIIIIIIIIIIIIIIIIIIIIIIIIIIIIIIIIIIIIIIIIIIIIIIIIIIIIIIIIIIIIIIIIIIHIIIIIIIIIIHIIIIIIIHHHIIHIIHHIIIIIIIIIIIIIIIIIIIHIIIIIIIIIIIIIIIIIHIIII
@HS1.2_487 HISEQ:380:H55W7BCXY:1:1101:16070:29807 1:N:0:AGCAGGAA orig_bc=AAAAAAAAAAAA new_bc=AAAAAAAAAAAA bc_diffs=0
TACGGAGGATGCAAGCGTTATCCGGATTTATTGGGTTTAAAGGGTGCGTAGGCGGATGCCTAAGCGTGAGGTGAAATCCCCGGGCTCAACCTGGGAACTGCCTCGCGAACTGGGTATCTGGAATGTCCGTGCCGTGGGAGGAATGTGTGGTGTAGCGGTGAAATGCATAGAGATCACACAGAACACCGATTGCGAAGGCATCTCACGAACGGATGATTGACGCTGAGGCACGAAAGCGTGGGGATCAAACAGG
+
IIHIIHIIHIIIHIIIIIICHIHIIIIIIIIEHIIEEHIIIIIHIIIIIIIIIIHHHIGIIIIIIIIIHIIIHHHHHHIIIIHIIIIIIIHIIIHIHHHHEHHIIIIIIGIIIHGEHHIIIHHHHHFHIHIIIIHIIIIIIIIHIHIHIHGIIIIIIIIGHIIHIIHIIIIIHFIIHHIIIIHHIIIIIHIIIII#IHIHHEEIIIIIIIGHHHHFHIIIIIIIIIIIIIIIIIIHIIIIIIIIIIIIIIIII
@HS1.2_488 HISEQ:380:H55W7BCXY:1:1101:16822:29868 1:N:0:AGCAGGAA orig_bc=AAAAAAAAAAAA new_bc=AAAAAAAAAAAA bc_diffs=0
TACGGAAGGTCCGAGCGTTATCCGGATTTATTGGGTTTAAAGGGTGCGTAGGCGGGAGGACAAGTCAGCCGTGAAATCGCGTGGCTCAACCACGCCGAGCGGTTGAAACTGTCTTTCTTGAGTACGGTGAGGGAAGGCGGAATTCGTGGTGTAGCGGTGAAATGCATAGATATCACGAAGAACTCCGATCGCGTAGGCAGCTTTCCGTACCGGTCACTGACGCTGAGGCACGAAGGTGCGGGTATCAAACAGG
+
IIIIIIIIIIIIIIIIIIICHIIIIDHIIIIGHIIEHHIIIIIIIIIIHIIIIIIIIIIIIIIIIIIIHIIIIIIIIIIIIIIIIHIIIHIIIIIIIHHHHIIIIIIIIIIIIIIIIIIIIIIIIIIIIIIIIIIIIIIIIIHIIIIIIHIIIIIIIIIIIIIIIIIIIIIIIIIIHGIIIIIIIIIIIIIIIIIIIIIIIIHFIIIHIIIIIIIIIIIIIIIIIIIIIIIIIIIIIIIIIIIIIIIIIIIII
@HS1.2_489 HISEQ:380:H55W7BCXY:1:1101:4802:30138 1:N:0:AGCAGGAA orig_bc=AAAAAAAAAAAA new_bc=AAAAAAAAAAAA bc_diffs=0
TACGTAGGGTGCGAGCGTTAATCGGAATTACTGGGCGTAAAGCGTGCGCAGGCGGTGATGTAAGACAGTTGTGAAATCCCCGGGCTCAACCTGGGAATTGCATCTGTGACTGCATCGCTAGAGTACGGTAGAGGGGGATGGAATTCCGCGTGTAGCAGTGAAATGCGTAGATATGCGGAGGAACACCGATGGCGAAGGCAATCCCCTGGACCTGTACTGACGCTCATGCACGAAAGCGTGGGGAGCAAACAGG
+
IIIIHIIIIIIIIGIIHHIIHHIIIIGIIIHGHHIIIIHIIIIIIIIIHHIIIIIIIIHIHIIIHIIIIIIIIIIIGIIIIIIIIIIIIIIIHIIIIHIIIIIIIIIIIIIIHIHIIIIIIIIIIIIIIIIIIHHIIIIIIIIIIIIHIIIIIIIIIIIIIIIIIIIIIIIIIIIIIHIIIIIIIIIIHIIIIIIIIIIIGIIIIIIIIIIIHIIIIIIIIIIIHIIIGIIIIIIIIIIIIIIIIIIIIIIII
@HS1.2_490 HISEQ:380:H55W7BCXY:1:1101:5286:30031 1:N:0:AGCAGGAA orig_bc=AAAAAAAAAAAA new_bc=AAAAAAAAAAAA bc_diffs=0
TACGTAGGGTGCGGGCGTTAATCGGAATTACTGGGCGTAAAGCGTGCGCAGGCGGCTCTTTAAGTCAGGTGTGAAATCCCCGGGCTCAACCTGGGAATGGCGCTTGAAACTGGAGAGCTTGAGTGCGGCAGAGGGGGGTGGAATTCCACGTGTAGCAGTGAAATGCGTAGAGATGTGGAGGAACACCGATGGCGAAGGCAGCCCCCTGGGCTGACACTGACGCTCAGGCACGAAAGCGTGGGGAGCAAACAGG
+
IIIIIFHIIHIIHIIIIIIIIIIIIIIIIIIIHHIIIIGHIHHHHHIIIIIIIIIHHIHHIIHHIIHHIIIHHIIIHIHHIIIIIIIIHGIIIIIHIHIIIIIHHIIIIIIIIIIIIIIIIIIIIIIIIIIIIIIIIIIIIIIIIIHIIIIIIIIIIIHIIIIIIIIIIHHIIIIHIIIIIIIIIIIIIIIHIIIIIIIIIIIIIIIIIIIIIIIIIHIIIIIHIIHHHIIIIIIHIIIIIIIIIIIIHIIII
@HS1.2_491 HISEQ:380:H55W7BCXY:1:1101:5290:30161 1:N:0:AGCAGGAA orig_bc=AAAAAAAAAAAA new_bc=AAAAAAAAAAAA bc_diffs=0
TACGGGGGGTGCAAGCGTTGTCCGGAATCATTGGGCGTAAAGCGTTCGTAGGCGGCAAGGTAAGTCAGATGTTAAAGCCCGGGGCTCAACTCCGGTTCGGCATTTGATACTATCTAGCTGGAATGCGGTAGAGGTAAAGGGAATTCCTGGTGTAGCGGTGAAATGCGTAGATATCAGGAGGAACATCGGTGGCGAAAGCGCTTTACTGGGCCGTTATTGACGCTGAGGAACGAAAGCCGGGGGAGCAAATGGG
+
IIIIIIHIIIIIIIIIIIIIIIIIIHIIIIIIIIIIIIIIIIIIHIIIHIIIIIIIIIIIIIIIIIIIIIIIIIIIHIIIIIIIIIIIIIIIIIHIIIIIIIIIIIIIIIIIHIIIIIIIIHIIIIIIIIIIIIIIIIIIIIIIIIIIIIIIIDIIIIIIIIIIIIIIIIIIIIIIIIIIIIIIIHIIIIIIIIIIIIIIIHIIIIIIIIIIIIIIIIIIIIIIIIIIIIIIIIIIIIIIIIIIIIIIIIIII
@HS1.2_492 HISEQ:380:H55W7BCXY:1:1101:7946:30195 1:N:0:AGCAGGAA orig_bc=AAAAAAAAAAAA new_bc=AAAAAAAAAAAA bc_diffs=0
TACGGAGGATGCAAGCGTTATCCGGATTTATTGGGTTTAAAGGGTGCGTAGGCGGAGCTTTAAGCGTGAGGTGAAATGCCACGGCTCAACCGTGGAACTGCCTCGCGAACTGGAGTTCTGGAATGCCCCTGCCGTGGGAGGAATGTGTGGTGTAGCGGTGAAATGCATAGAGATCACACAGAACACCGATTGCGAAGGCATCTCACGAAGGGGTGATTGACGCTGAGGCACGAAAGCGTGGGGATCAAACAGG
+
IIIIIIIIHIIIIIIIIIIHIIIIIGHIIIIIIIIIIIIIIHIIIIIIIIIIIIIIIIIIIIIIIIIIIIIIIHIIHHIHIIIIIIIIIIIIIIIIIIIIIGIIIIIIIIIIIIIIIHIIIIIIIHIHEIIIIIIIIIIIIIIIIIIIIIIIIIIIIIIIIIIIHIIIIIIIIIIIIIIIIIIIHHIIIIIIIIIIIIIIHIGIIHFIIIIIIIIIIIIIIIIIIIIIIIIIIIIIIIIIIIIHFHIIIIIII
@HS1.2_493 HISEQ:380:H55W7BCXY:1:1101:11449:30087 1:N:0:AGCAGGAA orig_bc=AAAAAAAAAAAA new_bc=AAAAAAAAAAAA bc_diffs=0
TACAGAGGTCCCGAGCGTTGTTCGGATTTACTGGGCGTAAAGGGCGCGTAGGCGGCGGGGCGTGTCAAGTGTGAAATCTCCGGGCTCAACCCGGAAAGTGCGCTTGAAACTACCTCGCTGGAGTACGGGAGAGGGAATCGGAATATAGGGTGTAGCGGTGAAATGCGTTGATATCCTATAGAACACCGGAGGCGAAGGCGGATTCCTTGAACGATACTGACGCTGAGGCGCGAAAGTCGGGGGAGCAAACAGG
+
IIIIIIHIIIIIHEHGDHHHIIIIIHHIIIGHIIIIIHHHIHIIIIIIHIIHIIIIIHHIIIHHFHHIIIIIIIIIDHHIIIIHIIIIIIIIIIIIIHIIIIIHIIIHIHIIHHIHIIIIIHIHHIIIIIIIIIIIIIIIIIIHHHIIIIIIIIIIIIIIIIIIIHIIIIIIGIIIIIIIIHIIIIIHIIHIIIIIIIIHHIHHIIIIIHEIHIHHIHIIIIHIIIIIIIIIIIIHIIIIIIIIIIIIIIHII
@HS1.2_494 HISEQ:380:H55W7BCXY:1:1101:11605:30112 1:N:0:AGCAGGAA orig_bc=AAAAAAAAAAAA new_bc=AAAAAAAAAAAA bc_diffs=0
TACGGAGGATGCGAGCGTTATCCGGATTTATTGGGTTTAAAGGGTGCGTAGGCTGTTCGTCAAGTCAGTGGTGAAATGCCGGGGCTCAACCCCGGAGCTGCCATTGATACTGTCGGGCTTGAATCCTGCTGCCGTGGGAGGAATGAGTAGTGTAGCGGTGAAATGCATAGATATTACTCAGAACACCGATTGCGAAGGCATCTCACGAAACAGGCATTGACGCTGAGGCACGAAAGCGTGGGGATCAAACAGG
+
IIIIIHIIIIIIIGIIIIIIIIIIIHIIIGHIIIIDGHIIIIIIIIIIIIIIIIIIIIIIIIIIIIIIIIIHIIIIDHHIIIIIIIIIIIIIIIIIIIIIIIIIIIIIIIIIIIIIIIIIIIIIHIIIIIIIIIIIIIIIIIIIIIIIIIIIIIIIIIIIIIIIIIIHIIIHIIIIGIGIIIIIIIIIIIIIIIIIIIIHIIIIIIIIIHIIIIIIIIIHHIIIIIIIIIIIIIIGIIIIIIIIHIIIIHIII
@HS1.2_495 HISEQ:380:H55W7BCXY:1:1101:14122:30236 1:N:0:AGCAGGAA orig_bc=AAAAAAAAAAAA new_bc=AAAAAAAAAAAA bc_diffs=0
TACGGAGGATGCGAGCGTTATCCGGATTTATTGGGTTTAAAGGGTGCGTAGGCGGAATATTAAGTCTGTGGTGAAAGCGTGCGGCTCAACCGTACCGAGCCATGGAAACTGGTGTTCTTGAGTGCAAACGAGGTAGGCGGAATGTGACGTGTAGCGGTGAAATGCTTAGATATGTCCCAGAACTCCGATTGCGAAGGCAGCTTACCAGGATGTAACTGACGCTGAGGCACGAAAGCGTGGGGATCAAACAGG
+
IIIIIIIIIIIIIIIIIIIIIIIIIHHIIIIIIIIDHHIIIIIIIIIIHIIIIIHIIIIIIIIIIIIIIIIIIIIIIIIIIIIIIIIIIIIIIIIIIIIIIIIIIIIIIIIIIIIIHIIIIIIIIIIIIIIIIIIIIIIIIIIIIIIIIIIIIIIIIIIIIIIIIIIIIIIIIIIIHIIIIIIIIIIIIIIIIIIIIIIIIIIIIIIIIIIIIIIIIIIIIIIIIIIIIIHIHIIIIHIIIIIIIIIIIIII
@HS1.2_496 HISEQ:380:H55W7BCXY:1:1101:16458:30238 1:N:0:AGCAGGAA orig_bc=AAAAAAAAAAAA new_bc=AAAAAAAAAAAA bc_diffs=0
TACGGAGGATGCAAGCGTTATCCGGATTTATTGGGTTTAAAGGGTGCGTAGGCGGAAGATTAAGCGTGAGGTGAAATGTCCGGGCTCAACCTGGGAACTGCCTCGCGAACTGGTTTTCTGGAATACCCCTGCCGTGGGAGGAATGTGTGGTGTAGCGGTGAAATGCATAGAGATCACACAGAACACCGATTGCGAAGGCATCTCACGAAGGGGCGATTGACGCTGAGGCACGAAAGCGTGGGGATCAAACAGG
+
IEHHIHCHHFHEEHH?ECGEHFHHHEHDHIIIHHIDGHHCHHHIIHHHHHHIEHHHGCGEHHCGCEHHHEHGHHFHDGHGEHHHGDHIIIFFGHHHIIHIGHIIIHGDFHHHI<=<DHHIHHHHGGIAEHEHHH<CCDEBCIHFHIAHEEIIHHIHDHHCFFCGEHI@GHCG?G@GEHFIHEFHHEGH<DGE@EHGGHE@IH@GCDCCCC@GC<1?IIIHHECCC<C@HIHEDC0F<<11<1HF<IHF<<1C<
@HS1.2_497 HISEQ:380:H55W7BCXY:1:1101:16874:30006 1:N:0:AGCAGGAA orig_bc=AAAAAAAAAAAA new_bc=AAAAAAAAAAAA bc_diffs=0
TACGGAGGATGCGAGCGTTATCCGGGTTTATTGGGTTTAAAGGGTGCGTAGGCGGAGCGTTAAGTCAGCGGTGAAATGTCCCGGCTCAACCGGGGAGCTGCCGTTGATACTGGCGCACTAGGGTCCGAGCGGCGCCGGCGGAATGTGCAATGTAGCGGTGAAATGCATAGATATTGCACAGAACACCGATCGCGAAGGCAGCTGGCGAGGACGGGACCGACGCTGAGGCACGAAGGCGTGGGGATCGAACAGG
+
IIIIIIIIIIIIIIIIIIIIIIIIIIHHIIIIIIIDGHIIIIIIIIIIIIIIIIIIIIIIIIIIIIIIIIIIIIHIGHIIIIIIIIIIIIIIHIIIIIIIIIIIIIIIIIIIIIIIIIIIIIIIIIIIIIIIIIIIIIIIIIIIIIIIIIIIIIIIIIIIIIIIIIHIIIIIIIIIIHIIIIIIIIIIIHIIIIIIIIIIIIIIIHIIIIIIIIIIIIIIIIIIIIIIIIIIIIIIIIIIIIIIIIIIIIIII
@HS1.2_498 HISEQ:380:H55W7BCXY:1:1101:11911:30448 1:N:0:AGCAGGAA orig_bc=AAAAAAAAAAAA new_bc=AAAAAAAAAAAA bc_diffs=0
TACGGAAGATGCGAGCGTTATCCGGATTTATTGGGTTTAAAGGGAGCGTAGGCGGCCTGTTAAGTCAGCGGTTAAATGTCAGTGCCCAACGTTGGCATGCCGTTGATACTGGTGGGCTTGAATACACACAAGGGCGGTGGAATTCGTCGTGTAGCGGTGAAATGCTTAGATATGACGAAGAACTCCGATTGCGAAGGCAGCCGCCTGGGGTGCGATTGACGCTGAGGCTCGAAAGTGCGGGAATCAAACAGG
+
IIIIIHIIIIIIIIIIIIIIIIIIIGHIIIIIIIIHIIIIIIIIIIIIIIIIIIIIIIIIIIIHIIGIIIIHHIHIGHIIIIIIIIHIIIIIIIIIIIIIIIIIIHHIIIIIIIIIIIIIIIIIIIIIIIIIIIIIIHIIIIIIHIIIIIHIIIIIIIIIIIIIIIIIIIIIIHIHIIIIIIHIIIIIIGIIIIIIIIIIIIIIIIIIIIIIIIIIIIIIIIIIIHIIIIIIIHHDIIIIIIIHIIIIIIII
@HS1.2_499 HISEQ:380:H55W7BCXY:1:1101:11879:30460 1:N:0:AGCAGGAA orig_bc=AAAAAAAAAAAA new_bc=AAAAAAAAAAAA bc_diffs=0
TACGTAGGGGGCGAGCGTTATCCGGATTTATTGGGCGTAAAGCGTGTGAAGGCGGCTTGTTAAGTTTAAGATAAAAGCCCGGGGCTCAACTCCGGTTCGTCTTAAAAACTGGCAGGCTTGAGTGCGGTAGAGGTAAATGGAATTTCTAGTGTAGCGGTGAAATGCGTAGATATTAGAAGGAACACCAGTGGCGAAGGCGATTTACTGGGCCGTAACTGACGCTCAAGCACGAAAGCGTGGGTAGCAAATAGG
+
IIIIIIIIIIIIIIIIIIIIIIIIIHIIHIIHHIIIIIIIIIIIHIIIIIIIIHIIIIIIIIIIHHIIIIIIIIIIIIIIIIIIIIIIIIIIIIIIIIIIIIIIIIIIIIIIIIIIIIIIIIIIIIIHIIHIIIIIIIIIIIIIHIIIIIIIIIIIIIIIIIIIIIIIIIIIIIHHHIIIIIIIIIIIIIIIIIIIHIIIIIIIIIIIIIIIIIIIIIIIIIGIIIIIIIIIIIIIIIIHIHGIIIIIIIII
@HS1.2_500 HISEQ:380:H55W7BCXY:1:1101:13260:30478 1:N:0:AGCAGGAA orig_bc=AAAAAAAAAAAA new_bc=AAAAAAAAAAAA bc_diffs=0
TACGGAGGGTGCGAGCGTTAATCGGAATAACTGGGCGTAAAGAGCTCGTAGGCGGTTTGTCAAGTCAGATGTGAAAGCCCCGGGCCTAACCTGGGAACCGCATTTGAAACTGACAGACTAGAGTACTGTAGAGGGAGGTAGAATTCCAGGTGTAGCGGTGAAATGCGTAGATATCTGGAGGAATACCGGTGGCGAAGGCGGCCTCCTGGACAGAGACTGACGCTGAGGAGCGAAAGCGTGGGGAGCAAACAGG
+
IIIHIGIHHGHHHHIIIIIIIIIIIGHIIIHIIIIIIIIIIIIIIIIIIIIHIIIEHHIIIIHIIIIIIIHIIIIIIHHHIHIIIIIIIIIIIIIIIIIIIIIHIIIIIIIIIIIIIHIHIIIIHIIIIIHIIIIIIIHIIIIIIIIIIIIIIIIIIIIIIIIIIIIIIIIIIIIHHHIIIIIIIIIIIHHIIIIIIIIIIIIIIIIIIIIIGIIIIIIIIIIIIIIIIIIIIIIHIIIIIIIIIIIIIIIII
@HS1.2_501 HISEQ:380:H55W7BCXY:1:1101:18998:30372 1:N:0:AGCAGGAA orig_bc=AAAAAAAAAAAA new_bc=AAAAAAAAAAAA bc_diffs=0
TACGGAGGGTACGAGCGTTAATCGGAATGACTGGGCGTAAAGGGCACGTAGGTGGATAGATAAGTCACAAGTGAAACCTCCAGGCTTAACCTGGAGACGCCATCCGATACTGCTATAGCTTGAGTCCGGTAGGGGAGCGTGGAATTCCTGGTGTAGCGGTGAAATGCGCAGATATCAGGAGGAACACCAGCGGCGAAGGCGGCGCTCTGGGCCGGTACTGACACTGAGGAGCGAAAGCGTGGGGAGCAAACAGG
+
IIIIIHHIIIIIIHIIIIII@HHHGHIHIIIIIHIIIHIIIHIIIIIIHIIIHHIGIIIIHIHIIIIIIIIHIIIHHHHIIIHIIHIHIIIIIIHIIIIIIIIIHHIIIIIHIIIIIIIIIIHIHIIIIIIIIIIIIIIIIIIIIIIIIIIIIIIIIIIIIIIIHIIIIIIIHIIHIIIIIIIIIIHHIIIIIIIIIIIIIIIIIIIIIIIIIIIIIIIIIIIIIIIIIIIIIIIIIIIIIIIIIIIIIIIIII
@HS1.2_502 HISEQ:380:H55W7BCXY:1:1101:2503:30614 1:N:0:AGCAGGAA orig_bc=AAAAAAAAAAAA new_bc=AAAAAAAAAAAA bc_diffs=0
TACGTAGGGAGCGAGCGTTATCCGGATTTATTGGGTGTAAAGGGTGCGTAGACGGGAAGGTAAGTTGGTTGTGAAATCCCCAGGCTCAACTTGGGAACTGCAACCAAAACTGTCTTTCTTGAGTGTCGGAGAGGAAAGTGGAATTCCTAGTGTAGCGGTGAAATGCGTAGATATTAGGAGGAACACCAGTGGCGAAGGCGACTTTCTGGACGATAACTGACGTTGAGGCACGAAAGTGTGGGGAGCAAACAGG
+
IIIIHHIIIGHIIHIHIIIHIIIIIHHHHIIEGHHDGCHEHIIIIIIIIIIGHHHIHHHIHHIIHIHIIIHIIEHHDHHIIIHIIIHIIGHIIHIIIIHHIIIIIIIIIHHHIIIGIIIHIHIHIHHIIIIIIIHIIIGHHIIIHHHHHIGIIIIIIHIIIIIIIHHIIIIIIIIIHHIGHIIIIIIIIIIIHHIIIIIIIIHHIIIIIIIIIIIIIIIIIIIIHIIIIIIIIIIIHIIIHIIIIIIIIIIII
@HS1.2_503 HISEQ:380:H55W7BCXY:1:1101:5666:30647 1:N:0:AGCAGGAA orig_bc=AAAAAAAAAAAA new_bc=AAAAAAAAAAAA bc_diffs=0
TACGTAGGGGGCGAGCGTTGTCCGGAATTACTGGGCGTAAAGGGTGCGTAGGTGGTCTACTAAGTTGGATGTGAAATCCCCGGGCTTAACTTGGGGTCTGCATCCAATACTGGCGGACTAGAGTGCAGGAGAGGGAAGCGGAATTCCTAGTGTAGCGGTGAAATGCGTAGATATTAGGAGGAACACCAGTGGCGAAGGCGGCTTTCTGGACTGTAACTGACACTGAGGCACGAAAGCGTGGGGAGCAAACAGG
+
HHIIHHHHIIIIIIIHIIIIIIIIIIIIIIIIIIIIIFHIHHIIHIIIHIIIIIIIIIHIIHIIIIGHHIIIIIIFIGIIIIIIIIIIIIHIIIIIHIIIIHIHIIEHIIIIIIIIIIIIIIIIIIIIIIIIIHIHIIHIIIIIIIIIIIIIIIIIIIIIIIIIIIIIIHIIIIIIHHIIIIIIIIIIIIIIIIIIIHIIIIGIIIIIIIIIIIIHIIIGGFHGIIIIIIIIIIIIIIIHIIIIIIIIIIIII
@HS1.2_504 HISEQ:380:H55W7BCXY:1:1101:9395:30549 1:N:0:AGCAGGAA orig_bc=AAAAAAAAAAAA new_bc=AAAAAAAAAAAA bc_diffs=0
TACGGAGGATGCGAGCGTTATCCGGATTTATTGGGTTTAAAGGGTGCGTAGGTGGTTTGTTAAGTTTGTGGTGAAAGCGTGCGGCTCAACCGTACCAAGCCATGAAAACTGGCGAACTTGAGTGCAAACGAGGTAGGCGGAATGTGATGTGTAGCGGTGAAATGCTTAGATATGTCACAGAACCCCGATTGCGAAGGCAGCTTACCAGCATGCAACTGACACTGAGGCACGAAAGCGTGGGTATCAAACAGG
+
IIIIIIIIIHIIIHIIIIIHIHIIIHEGHHHHEHHEGHIIIIIIIIIIHHHIIIIEHHIIIIIIIIHIIIIHIIIIIIIIHIIIIIHIIIHIIIIIIIIIIIIIIIIIIIIIIIIIIIIIHIIIIIHHIHIHIHIIIIIIHHHFHIIIIIIIIIIIIHHHHHHIIHIHIIIIIIIFHGGHIHGHIFHIIHIIIIIIIIIIIIIIIHIIIHHHHIIIIIHECIIGIIIIIIIIIIIIHHGHIIHHIIIIIIII
@HS1.2_505 HISEQ:380:H55W7BCXY:1:1101:13644:30688 1:N:0:AGCATGAA orig_bc=AAAAAAAAAAAA new_bc=AAAAAAAAAAAA bc_diffs=0
TACGGAGGATGCGAGCGTTATCCGGATTTATTGGGTTTAAAGGGTGCGTAGGTGGTTTGTTAAGTTTGTGGTGAAAGCGTGCGGCTCAACCGTACCAAGCCATGAAAACTGGCGAACTTGAGTGCAAACGAGGTAGGCGGAATGTGATGTGTAGCGGTGAAATGCTTAGATATGTCACAGAACCCCGATTGCGAAGGCAGCTTACCAGCATGCAACTGACACTGAGGCACGAAAGCGTGGGTATCAAACAGG
+
IIIIIIIIIIIIIIIIIIIIIIIIIHIIIIIIIIIGHIIIIIIIHIIIGHHIIIIIIIIIIIIIIIIIIIIIIIIIIIIIIIIIIIIIIIIIIIIIIIIIIIIIIIIIIIIIIIIIIIIIIIIIIIIIIIIIIIIIIIIIIIIIIIIIIIIIIIIIIIIIIIIIIIIIIIIIIIIHHIIIIIIIIIIIIIIIIIIIIIIIIIIIIIIIIIIIIIIIIIIIIIIIIIIIIIIIIIIIIIIIIIIIIIIIIIII
@HS1.2_506 HISEQ:380:H55W7BCXY:1:1101:19679:30530 1:N:0:AGCAGGAA orig_bc=AAAAAAAAAAAA new_bc=AAAAAAAAAAAA bc_diffs=0
TACGGAGGATGCGAGCGTTATCCGGATTTATTGGGTTTAAAGGGTGCGTAGGCGGGACGTCAAGTCAGCGGTGAAATACTGTGGCTCAACCATAGTACTGCCGTTGAAACTGGCGACCTTGAGTGCGGCAGAGGTAGGCGGAATGTGTGGTGTAGCGGTGAAATGCTTAGATATCACACAGAACACCGATTGCGAAGGCAGCTTACTGGAGCGCAACTGACGCTGAGGCACGAAAGCGTGGGTATCGAACAGG
+
IHIIICHEE@FHHEHHHHHIIHHIIEE<GHGHFHI<DHHHIHGIHEHHEHHHIHIHHEHHIHHHHHFH?GHIIHHIC8FHIIIHIIHEHIIGIHCHHIGHHHGDGHHIIIIIHIHGHIHHHHIIHHGEHIIHHHHHHIHIIIHIIGHHEIIHIIHIII#IIIHEEHIHIIIHHEHFHFHIIIIIIHEFGHGIHIIHHGIHHHHHIIIHHDHHIHIHHIIIHHHD1IIIIIHHIIHHHHEEFIHC1C<HIHFHG
@HS1.2_507 HISEQ:380:H55W7BCXY:1:1101:4852:30845 1:N:0:AGCAGGAA orig_bc=AAAAAAAAAAAA new_bc=AAAAAAAAAAAA bc_diffs=0
TACGGAAGGTCCGGGCGTTATCCGGATTTATTGGGTTTAAAGGGAGCGCAGGCTGGAGATTAAGCGTGACGTGAAATGTAGCCGCTCAACGGCTGAGTTGCGTCGCGAACTGGTTTTCTTGAGTGAGTACGACGTCAGCGGAATTCGTGGTGTAGCGGTGAAATGCTTAGATATCACGAAGAACCCCGATTGCGAAGGCAGCTGACGAGTCCTTTACTGACGCTAAAGCTCGAAGGTGCGGGTATCGAACAGG
+
IIIIIIIIIIIIIIIIIHIIIIIIIIIIIIIIIIIHHIIIIIIIHIGIIIIIHIIIIIHIIIGIGIIIHIHHIHIIHHHIIIIIIIIIIIIIIIIIIIIIIIIIIIIIIIIIIIIIIIIIIIIIIIIIIIIIIIIIIIIIIIIIIIIIIIIIIIIIIIIIIIIIIIIIIIIIIIIIIIIHIIIIIIIIIIIIIIIIIIIIIIIIIIIIIHIIIIIIIIIIIIIIIIIIIIHIIIHGHGIIIIIIIIIIIIIII
@HS1.2_508 HISEQ:380:H55W7BCXY:1:1101:16294:30904 1:N:0:AGCAGGAA orig_bc=AAAAAAAAAAAA new_bc=AAAAAAAAAAAA bc_diffs=0
TACGGAAGGTCCGGGCGTTATCCGGATTTATTGGGTTTAAAGGGAGCGCAGGCGGAGGATTAAGCGTGACGTGAAATGTCCCGGCTCAACCGTGGAACTGCGTCGCGAACTGGTTTTCTTGAGTGAGTGCGACGTCGGCGGAATTCGTGGTGTAGCGGTGAAATGCTTAGATATCACGAAGAACCCCGATTGCGAAGGCAGCCGACGAGTCCTTAACTGACGCTAAAGCTCGAAAGTGCGGGTATCGAACAGG
+
IIIIIHIIIIIIIIIIIIIIIIIHIGHHIIIIHII<GHIIIIIIHIIIIIIIIIIIIIIHIIIIIIIIIIIIIHHIGHHFHIIIIIIIIIHIIIGIIIIIIIIIIIIIIIIIIEHIIIIIIIIIIIIIIIIIIIIIIHHHIHIIIIIIIIIIIIIIIIIIIIIIIIIIIIIIIIIIIIIIHHHIIHIGIIIHHIIIIIIIIIIIIIIIIGIIIIIIIIIIIIIIIIIIIIIIIIIIIIIHHHHHHIIIIIIII
@HS1.2_509 HISEQ:380:H55W7BCXY:1:1101:16368:30909 1:N:0:AGCAGGAA orig_bc=AAAAAAAAAAAA new_bc=AAAAAAAAAAAA bc_diffs=0
TACGTAGGTGGCGAGCGTTGTCCGGATTTACTGGGTGTAAAGGGAGCGCAGGCGGGAAGACAAGTCAGCTGTGAAATCTATGGGCTCAACCCATAAACTGCAGTTGAAACTGTTTTTCTTGAGTGGAGTAGAGGCAAGCGGAATTCCGAGTGTAGCGGTGAAATGCGTAGATATTCGGAGGAACACCAGTGGCGAAGGCGGCTTGCTGGGCTCTAACTGACGCTGAGGCTCGAAAGTGTGGGGAGCAAACAGG
+
IIIIHIIHIIHIIIHHHIHHHIIIGIIIIIICHHE<EFHHHIIIHGIIIIIIHHIIIIIIIIIIIIIIHIIIIIIHHIIHIIIIIIIIIIIIIIIHIHHHIIIIIIIHHHIIHIHIIIIIIIIIIIIIIIIHHIIIIIIIIIIIIIIIIIIIHIIIHIHIIIIIIIIIIIIIIIIIHHIIIIIIIHIIIIIIIIIIIIIIIIIHHIIIHIIIIIIIIIIHIIIIIIIIIIIIIIIIIIIIIHIIIIIIIIIHH
@HS1.2_510 HISEQ:380:H55W7BCXY:1:1101:18432:30796 1:N:0:AGCAGGAA orig_bc=AAAAAAAAAAAA new_bc=AAAAAAAAAAAA bc_diffs=0
TACGGAGGATGCGAGCGTTATCCGGATTTATTGGGTTTAAAGGGAGCGCAGGCCGGAGGTCAAGCGTGACGTGAAATGTAGCCGCTCAACGGCTGAGTTGCGTCGCGAACTGGCTTTCTTGAGTGAGTGCGACGTCAGCGGAATTCGTGGTGTAGCGGTGAAATGCTTAGATATCACGAAGAACCCCGATTGCGAAGGCAGCTGACGAGTCCTTAACTGACGCTAAAGCTCGAAGGTGCGGGTATCGAACAGG
+
IIIIHHHICHHIIIIIIIIHHIHHIIHIIIEHGHI<GGHHIIIGIIIIGDHIHGHH@FHHHIIIHIIIGHHHIHEH<HHIIHHIDHIIIIIIHIIHHHHIIIIIHIIHHIIHHH=AGIIIIIIIIIIIIIIIHHHIIIIIHHIIHIIIIIIIIIIIIIIIIHHHIHHHIIIHFHHHIHIIHHHHHGHHHCIIIHIIIII#IIIIIIHHIHIIHIIIIIIIHIIIIHIIHHIIIIIIIIIIHHHIHIIIIIIII
@HS1.2_511 HISEQ:380:H55W7BCXY:1:1101:19926:30753 1:N:0:AGCAGGAA orig_bc=AAAAAAAAAAAA new_bc=AAAAAAAAAAAA bc_diffs=0
TACGGAAGGTCCGAGCGTTATCCGGATTTATTGGGTTTAAAGGGAGCGCAGGCGGAATGTTAAGTCAGCTGTGAAATCCCGTCGCTCAACGGCGGAACTGCAGTTGATACTGGCTTTCTTGAGTGCACATAAGGATGGTGGAATTCGTGGTGTAGCGGTGAAATGCTTAGATATCACGAAGAACTCCGATTGCGAAGGCAGCCATCTGGGGTGCAACTGACGCTGAGGCTCGAAAGTGCGGGTATCAAACAGG
+
IIIIIHHHIHIIIDHIIIIIIIIIIEHHIEHHHHIHDHIIIIIIIIIIHHHIGEF@EHHEHHIIIIGHHHIIHHIIHHHHHIIIIIHHIIIIIHIIIIIIIIIIHIIGIIIIIIIIIIIIIHHIIIIIHFHIIHHIIIIIIIHHIIIIIHFIHIIIIIIIIIIIIIHIIHIHIHHIHHHHHIIIHIIIIHIIIIIIHHHIIIHIIIIIIIHHHFIHIIIIIHIIIIIIHIIIIIIIHIIIIIIIHIIIIIIII
@HS1.2_512 HISEQ:380:H55W7BCXY:1:1101:1650:31014 1:N:0:AGCAGGAA orig_bc=AAAAAAAAAAAA new_bc=AAAAAAAAAAAA bc_diffs=0
TACGGAGGATGCGAGCGTTATCCGGATTCATTGGGTTTAAAGGGTGCGCAGGCGGCCGGGCAAGTCAGCGGTGAAAGTCAGGGGCCCAACCCCGGAAGTGCCGTTGATACTGTTCGGCTGGAATGCGGTCGAGGCGGGCGGAATGTGGCGTGTAGCGGTGAAATGCGTAGATATGCCACAGAACGCCGATAGCGAAGGCAGCTCGCCAGGCCTGCATTGACGCTCGGGCACGAAAGCGTGGGGATCGAACAGG
+
IIIIIIIIIIIIIIIIIIIIIIIIIHIIIIIIIIIHHIIIIIIIIIIIIIIIIIIIIIIIIIIIIIIIIIIIIIIIIIIIIIIIIIIIIIIIIIIIIIIIIIIIIIIIIIIIIIIIIIIIIIIIIIIIIIIIIIIIIIIIIIIIIIIIIIIIIIIIIIIIIIIIIIIIIIIIIIIHHIIIIIIIIIIIIIIIIIIIIIHIIIIIIIHIIIIIIIIIIIIIIIIIIIIHIIIIIIIIIIIIIIIIIIIIIIIII
@HS1.2_513 HISEQ:380:H55W7BCXY:1:1101:11062:31036 1:N:0:AGCAGGAA orig_bc=AAAAAAAAAAAA new_bc=AAAAAAAAAAAA bc_diffs=0
TACGGAGGATGCAAGCGTTATCCGGATTTATTGGGTTTAAAGGGTGCGTAGGCGGAGCTTTAAGCGTGAGGTGAAATGCCCGGGCTCAACCTGGGGACTGCCTCGCGAACTGGAGTTCTGGAATGCCCCTGCCGTGGGAGGAATGTGTGGTGTAGCGGTGAAATGCATAGAGATCACACAGAACACCGATTGCGAAGGCATCTCACGAAGGGGTGATTGACGCTGAGGCACGAAAGCGTGGGGATCAAACAGG
+
IHIHH0<<<FGH1GFEHDECGEHHH00DCGHECFG<CEEF<FGEGHECGHEEEHDHHHIHHHIIHHHHHHHGHHHECHH<IHHIHHIHHIHHHHHHHIIHE0GIIIIIHHHIHFFDHIIHIIHHHIHHIIIIHFCHHHIHIIIIHHEIIIIIIIIIIIIIIIIIIIHIIIIIHHEH@FIHIHHIIIHHDHEIIIIIIIHHCIIIHIHCHHHEHFHIIIIGIIIGIIIIHEIIIIIHHDHIHIHH?GIIIIIII
@HS1.2_514 HISEQ:380:H55W7BCXY:1:1101:12948:31150 1:N:0:AGCAGGAA orig_bc=AAAAAAAAAAAA new_bc=AAAAAAAAAAAA bc_diffs=0
TACGTAGGGGGCGAGCGTTGTCCGGAATGACTGGGCGTAAAGGGTGTGTAGGCGGTTATGCAAGTTAAAAGTGAAATCCCCGGGCTTAACTCGGGTGCTGCTTTTAAGACTGTATGACTGGAGTGCAGTAGAGAAAAGTGGAATTCCTAGTGTAGCGGTGGAATGCGTAGATATTAGGAGGAACACCAGAGGCGAAGGCGACTTTTTGGACTGTAACTGACGCTGAGGCACGAAAGTGTGGGGAGCAAACAGG
+
IIIIIIIIIIIIIIIIIIIIIIIIIIIIIIIHHIIIIHHIIIIIHIIIIIIIIIIHIIIIIIIIIIIIIIIIIIIIHHIIIIIIIIIIIIIIIIIIIIIIIIIIIIIIIIIIIIIIIIIIIIIIIIIIIIIIIIIIIIIIIIIIIIIIIIIIIIIIIIIIIIIIIIIIIIIIIIIIHGIIIIIIIIHHIIIIIIIIIIIIIIIIIIIIIIIIIIIIIIIIIIIIIIIIIIIIIIIIIIIIIIIIIIIIIIIII
@HS1.2_515 HISEQ:380:H55W7BCXY:1:1101:16544:31246 1:N:0:AGCAGGAA orig_bc=AAAAAAAAAAAA new_bc=AAAAAAAAAAAA bc_diffs=0
TACGGGGGGTGCAAGCGTTGTCCGGAATCATTGGGCGTAAAGCGTTCGTAGGCGGTAAATTAAGTCTGGTGTTAAACCCACGTGCTTAACACGTGGCAGGCATTGGATACTGGTGAACTAGAATGCGGCAGAGGTTAAGGGAATTCCTGGTGTAGCGGTGAAATGCGTAGATATCAGGAGGAACACCGGAGGCGAAAGCGCTTAACTGGGCCGAAATTGACGCTGAGGAACGAAAGCCGGGGGAGCAAACAGG
+
IIIIIIIIIHIIIIIIIIIIIIIIIIIIIIIIIIIIIIIIIIIIHHHIHIIIIIHHIIIIIIIIIIIIIIIIIIIHHIIIIIIIIIIIIIIIIIIIIIIIIIIIIIIIIIIIIIIIIIIIIIIIIIIIIIIIIIIIHIIIIIIIIIIIIIIIIIIIIIIIIIIIIIIIIIIIIIIIIIIIIIIIIIIIIIIIIIIHHIIIIIIIIIIIIIIIIIHIIIIIIIIIIIIIGIIIIIIIIIIIIIIIIIIIIIIII
@HS1.2_516 HISEQ:380:H55W7BCXY:1:1101:17601:31211 1:N:0:AGCAGGAA orig_bc=AAAAAAAAAAAA new_bc=AAAAAAAAAAAA bc_diffs=0
TACGGAAGGTCCGGGCGTTATCCGGATTTATTGGGTTTAAAGGGAGCGCAGGCCGACGTGTAAGCGTGTTGTGAAATGTACCGGCTCAACCGGTGAGTTGCAGCGCGAACTGCATGTCTTGAGTGCACCCGAGGAGGGCGGAATTCGTGGTGTAGCGGTGAAATGCTTAGATAACACGAAGAACTCCGATTGCGAAGGCAGCCCTCCAGCGTGTAACTGACGCTAATGCTCGAAAGTGCGGGTATCGAACAGG
+
IIIHIEEDHHHEHHD<C<CGHHHIHCC<GCG@DHH<0DDE1<<GFHI<C<CFCHHEHHFHG=HD@C@ECFHHE@1HEDHCIHHHHICEGHHIH#GHFCHHEGEHCDDEGEHHEEHHEHHGGFBF@CE@EEG@=HHEGDHDHGD/DHGGEAB@HCCC<1C6FFIHEGE@HHIHHGCF<HF<1@EHCFHGC/C@EHGEECHEC?ED1CHHIIHGGHG<C0HECGEHCGCECCEEEHCHHHGC1HGD@ED<F<C@E
@HS1.2_517 HISEQ:380:H55W7BCXY:1:1101:19004:31064 1:N:0:AGCAGGAA orig_bc=AAAAAAAAAAAA new_bc=AAAAAAAAAAAA bc_diffs=0
TACGGAGGGTGCGAGCGTTAATCGGAATAACTGGGCGTAAAGAGCTCGTAGGCGGTTAGTCAAGTCAGATGTGAAAGCCCCGGGCTTAACCTGGGAACTGCATTTGAAACTGACGAACTAGAGTACTGTAGAGGGAGGTAGAATTCCAGGTGTAGCGGTGAAATGCGTAGATATCTGGAGGAATACCGGTGGCGAAGGCGGCCTCCTGGACAGAGACTGACGCTGAGGAGCGAAAGCGTGGGGAGCAAACAGG
+
IIIIIEHIIFIIIHIIIIIIEHIIIIIIIIIIIIHHIHIIIIIIIIIIHIIIIIIIIIIHIHIIIIIIIIIIIIIIHHHIIIIIHIIIIIIIIIIIIHIIIIIIIIIIIIIIIIIIIIIIIIIIIIIIIIIIIHIIIHHIIIIIIIIIIIHIIIIIHHIIIIIIIIIIIIIIIIIIIIIIIIIIIIIIIIIIIIIIIIIIIHIIIHIIGIIIIIHIIIIIIIIIIIIIIIIIIIIHIIIIIIIIIIHIIIIIH
@HS1.2_518 HISEQ:380:H55W7BCXY:1:1101:2166:31299 1:N:0:AGCAGGAA orig_bc=AAAAAAAAAAAA new_bc=AAAAAAAAAAAA bc_diffs=0
TACGTAGGTGGCGAGCGTTATCCGGATTTATTGGGCGTAAAGCGTGCGCAGGCGGTTTGTTAAGTCTAAAATAAAAGCCCGAAGCTTAACTTCGGTTCGTTTTAGAAACTGGCAGACTCGAGTATGGTAGAGGCAAATGGAATTCCTAGTGTAGCGGTGGAATGCGTAGATATTAGGAGGAACACCAGTGGCGAAGGCGATTTGCTGGACCATTACTGACGCTCATGCACGAAAGCGTGGGGAGCAAATAGG
+
IIIIIIIGIIIIIIIIIIIIIIIIIHIIIIIIIIIIIIIIIIHIIIIIIIIIIIIHIHIIIIIIIIIIIIIIIIGIHIIIIIIIGIIIIIIIIIIIIIIIIIIIIIIIIIIIIIIIIIIIHIIIIIIHIIIIIIIIIIHIIIIIIIHHIHIIIHIIIHIIIIIIIIHIIIHHIIHIHIHIIIIHHIIIIIIIIIIIIHIIIIIIHIIIIIIIIIIIIIIIIIHHIIIIIIIIIIIIIIIIIIIIIIIIIIII
@HS1.2_519 HISEQ:380:H55W7BCXY:1:1101:5159:31393 1:N:0:AGCAGGAA orig_bc=AAAAAAAAAAAA new_bc=AAAAAAAAAAAA bc_diffs=0
TACGTAGGGTGCGGGCGTTAATCGGAATTACTGGGCGTAAAGGGTGCGCAGGCGGCGGCTCAAGTCAGGTGTGAAAGCCCCGGGCTTAACCTGGGATGTGCGCTTGAAACTAGGTCGCTAGAGTGTGTCAGAGGGGGGTGGAATTCCACGTGTAGCAGTGAAATGCGTAGAGATGTGGAGGAACACCGATGGCGAAGGCAGCCCCCTGGGATAACACTGACGCTCGGGCACGAAAGCGTGGGGAGCAAACAGG
+
IIIIIIIIIIIIIIIHIIIIIIIIIIIIIIIHHHIIIEHHHIIIIIIIIIIIIIIIIIIIHIIIIIIIIIIIIIHIIIIIIIIIIHHIIIIIIIIIIIIIIHIIIIIIIIIIIIIIIIHIIIIGIIIIIIIIIIIIIIIIIIIIIIIIIIIIIIIIIIIIIIIIIIIIIIIIIIIIIIIIIIIIIIIIIIIIIIIIIIIIIIIIIIIIIIIHIIIIIIIIIIIGIIIIIIIIIIIIIIIIIIIIIIIIIIIII
@HS1.2_520 HISEQ:380:H55W7BCXY:1:1101:6095:31478 1:N:0:AGCAGGAA orig_bc=AAAAAAAAAAAA new_bc=AAAAAAAAAAAA bc_diffs=0
TACGGAGGATGCAAGCGTTATCCGGATTTATTGGGTTTAAAGGGTGCGTAGGCGGATGCCTAAGCGTGAGGTGAAATCCCCGGGCTCAACCTGGGAACTGCCTCGCGAACTGGGTATCTGGAATGCCCCTGCCGTGGGAGGAATGTGTGGTGTAGCGGTGAAATGCATAGAGATCACACAGAACACCGATTGCGAAGGCATCTCACGAAGGGGTGATTGACGCTGAGGCACGAAAGCGTGGGGATCAAACAGG
+
IIIIIIIIIIIIIIIIIIIIIIIIIHHIIIIIIIIHIIIIIIIIIIIIIIIIIIIIIIIIIIIIIIIIIIIIIIIIIIIIIIIIIIIIIIIIIIIIIIIIIIIIIIIIIIIIIIIIIIIIIIIIIIIIIIIIIIIIIIIIIIIIIIIIIIIIIIIIIIIIIIIIIIIHIIIIIIIIIIIIIIIIIIIIIIIIIIIIIIIIIHIIIIIIIIIIIIIIIIIIIIIIIIIIIIIIIIIIIIIIIIIIHIIIIIIII
@HS1.2_521 HISEQ:380:H55W7BCXY:1:1101:7681:31382 1:N:0:AGCAGGAA orig_bc=AAAAAAAAAAAA new_bc=AAAAAAAAAAAA bc_diffs=0
TACAGAGGGTGCAAGCGTTGTTCGGAATTATTGGGCGTAAAGCGCGTGTAGGCGGCTTTGCAAGTCGGGTGTGAAAGCCCTCGGCTCAACCGAGGAAGTGCGCCCGAAACTGCAGAGCTTGAGTACCGGAGAGGATGGCGGAATTCCCCAAGTAGAGGTGAAATTCGTAGATATGGGGAGGAACACCGGTGGCGAAGGCGGCCATCTGGACGGATACTGACGCTGAGACGCGAAAGCGTGGGGAGCAAACAGG
+
IIIIIFHHIIIIHIHIIHGHHIIHIIFIIIIIIIGIIIGGHIIIIIHIHIHHIIIHIIIIIIIIIIIIIIIIIIIIIIIHGIIIIHIIIIIIIIIIIIIIIIIIIIIIIIIIIIIIIIIIIIIIIIIIIIIIIIIIIIIIIIIIIIIIIIIIIIIIIIIIIIIIIIIIIIIIIIIIHGIIIIIIIIIIIIIIIIIIIIIIIIIIHIIIIIIIIIIIIIIIIIIIIIIIIHHIIIIHIIIIIIIIIIIHIIIII
@HS1.2_522 HISEQ:380:H55W7BCXY:1:1101:10266:31299 1:N:0:AGCAGGAA orig_bc=AAAAAAAAAAAA new_bc=AAAAAAAAAAAA bc_diffs=0
TACGTAGGGGGCAAGCGTTATCCGGATTTACTGGGTGTAAAGGGAGCGTAGACGGCGTGGCAAGTCTGAAGTGAAAGGCGGGGGCCCAACCCCCGGACTGCTTTGGAAACTGTCATGCTTGAGTGCGGGAGGGGCAGGCGGAATTCCTAGTGTAGCGGTGAAATGCGTAGATATTAGGAGGAACACCGGTGGCGAAGGCGGCCTGCTGGACCGTAACTGACGTTGAGGCTCGAAGGCGTGGGGAGCAAACAGG
+
IIIIHIIIIIIIIIIIIHIIIIIIIIIIIIIIIIIFHHIIIIIIHIIIIIIIIIIIIIIIIIIIIIIIHIIIIIIIIIIIIIIIIIIIIIIIIIIIIIIIIIIIIIIIIIIIIIIIIIIIIIIIIIIIIIIIIIIIIIIIIIIIIIIIIIIIIIIIIIIIIIIIIIIIIIIIIIIIIIIIIIIHHIIIIIIIIIIIIIIIIIIIIIIIIIIIIIIIIIIIIIIIIIIIIIIIIIIIIIIIIIIIIIIIIIIII
@HS1.2_523 HISEQ:380:H55W7BCXY:1:1101:12966:31457 1:N:0:AGCAGGAA orig_bc=AAAAAAAAAAAA new_bc=AAAAAAAAAAAA bc_diffs=0
TACGGAGGATCCGAGCGTTATCCGGATTTATTGGGTTTAAAGGGAGCGTAGGCGGGAAGTCAAGTCAGCTGTGAAATGTAGGTGCTCAACGTCTGCACTGCAGTTGAAACTGGTTTTCTTGAGTGCGTAAGAGGCAGGCGGAATTCGTCGTGTAGCGGTGAAATGCTTAGATATGACGAAGAACTCCGATCGCGAAGGCAGCTTGCCGGGCCGCAACTGACGCTGAAGCTCGAAGGTGCGGGTATCGAACAGG
+
IHIIIGHIHIIIIIIIHIIHIGIHIGHIIIGHGHH<DGHHHHIIHIIIIIIIGIHHIHIIIIIIIIIIHIIIHHEFFFHHHIIHIHIIIIIIIIIIIHIHHIIIIIIIIIIIIIHIIIHHIIHIIHIHHIHHHHIIIIIIIIIIIDGIHHIHIIIHHHHHIIHFHHHHHIHHHHIIHIHHHIHHEHC@HGGHHHIIIHIHFED?HHDIIIIIIIIIIIIIIIIIHIIHIIIIIIIIIIIIIHIIIIIIIIIII
@HS1.2_524 HISEQ:380:H55W7BCXY:1:1101:3180:31733 1:N:0:AGCAGGAA orig_bc=AAAAAAAAAAAA new_bc=AAAAAAAAAAAA bc_diffs=0
TACGGAGGATGCGAGCGTTATCCGGATTTATTGGGTTTAAAGGGTGCGTAGGCGGCTTGGTAAGTCAGCGGTGAAATTCAGGTGCTCAACATCTGCCGTGCCGTTGAAACTGCCGGGCTTGAATGCGGATGCCGTGGGAGGAATGTGTGGTGTAGCGGTGAAATGCATAGATATCACACAGAACACCGATTGCGAAGGCATCTCACGAATCCGCGATTGACGCTGAGGCACGAAAGTGCGGGGATCAAACAGG
+
IIIIIIIIHIIIIIIIIIIIIIIIIHHIIIIIHIIHIIIIIIIIIIIIIIIIIIIIIIIIIIIIIIIIIIIIIIIIIHIIIIIIIIIIIIIIIIIIIIIIIIIIIIIIIIIIIIIIIIIIIIIIIIIIIIIIIIIIIIIIIIIIIIIIIIIIIIIIIIIIIIIHIIIIIIIIIIIIIIIIIIIIHIIIIIIIIIIIIIIIGIIIIIIIHHIIIIIIIIIIIIIIIIIIIIIIIIIIIIIIIIIIIIIIIIIII
@HS1.2_525 HISEQ:380:H55W7BCXY:1:1101:5294:31702 1:N:0:AGTAGGAA orig_bc=AAAAAAAAAAAA new_bc=AAAAAAAAAAAA bc_diffs=0
TACGTAGGGAGCAAGCGTTATCCGGAATTATTGGGTGTAAAGGGTGCGTAGACGGGAAAGCAAGTTGGCTGTGAAATCCCTCGGCTTAACTGAGGAACTGCAACCAAAACTACTTTTCTTGAGTGCAGGAGAGGAAAGCGGAATTCCTAGTGTAGCGGTGAAATGCGTAGATATTAGGAGGAACACCAGTGGCGAAGGCGGCTTTCTGGACTGTAACTGACGTTGAGGCACGAAAGTGTGGGGAGCAAACAGG
+
IIIIIIIIIIIIIIIIIIIIIIIIIHIHIIIIHIIEHEHIIIIIIIIIIIIIIIIIIIIIIHIIIIIIIIIIIIIIHIIIIIIIIIIIIIIIIIIIIIHIIIIIIIIIIIIIIHIIIIIIIIIIIIIIIIIIIIIIIIIIIIIIIIIIIIIIIIIIIIIIIIIIIIIIIIIIIIHHHIIIIIIIIIIIIIIIIIIIIIIIIHIIIIIIIIIIIIIIIIIIIIIIIIIIIIIIIIIIIIIIIIIIIIIIIIIII
@HS1.2_526 HISEQ:380:H55W7BCXY:1:1101:9463:31559 1:N:0:AGCAGGAA orig_bc=AAAAAAAAAAAA new_bc=AAAAAAAAAAAA bc_diffs=0
TACGGAGGATGCGAGCGTTATCCGGATTCATTGGGTTTAAAGGGTGCGTAGGCTGTGCGTTAAGTCAGGGGTGAAATACCGTCGCTCAACGTCGGGGCTGCCCTTGATACTGGCGTGCTGGAGTGCGGATGCCGCCGGAGGAATGAGTGGTGTAGCGGTGAAATGCTTAGATATCACTCAGAACACCGATTGCGAAGGCATCTGGCGAATCCGTAACTGACGCTGAGGCACGAAAGCGTGGGGATAGAACAGG
+
IIIIIIIIIIIIIHIIIIIGIIIIICGHIIHIFHIHIIIIHHIIIIIIHIIIGHIIHHIHHIIIFHIIIIIIHHIIDGHIIIIIHIIIHIIIIIIIIIIIIIIIIIIIHIIIIIIIIIIIHIHHIIHIHDIIIIIHIHIIHIIIIIIIIIIIIIIIIIIIIIIIIIIIIIIIIIIHHIIIIIHHHIHIIIIIIHIIIIHHGIIIIIIIIHHIHGIIIHHHIIHIHIIIGIIIIHIIIIIIIIIHEHIIIHHII
@HS1.2_527 HISEQ:380:H55W7BCXY:1:1101:12805:31576 1:N:0:AGCAGGAA orig_bc=AAAAAAAAAAAA new_bc=AAAAAAAAAAAA bc_diffs=0
TACGGAGGATGCGAGCGTTATCCGGATTTATTGGGTTTAAAGGGTGCGTAGGTGGTTTGTTAAGTTTGTGGTGAAAGCGTGCGGCTCAACCGTACCAAGCCATGAAAACTGGCGAACTTGAGTGCAAACGAGGTAGGCGGAATGTGATGTGTAGCGGTGAAATGCTTAGATATGTCACAGAACCCCGATTGCGAAGGCAGCTTACCAGCATGCAACTGACACTGAGGCACGAAAGCGTGGGTATCAAACAGG
+
IIIIIHIIHIIIIIIIIIIIIIIII@HHHIIIEHIDCHIIIIHGDGHIHIIIHIIHIIIIIHIIIHIIIIIHIIIIIIIIIIIIIHIIIIIIIIIIHIIIIIIIIIIIIIIIIIIIIIIIIIIIIIIIIIIIIIIIIIIIIIIIIIIIIIIIIIIIIIIIIIIIIIIIIIIIIIIIHIIIIIIIIIIIIIIIIIIIIIIIIIIIIIIIIIHIHIIIIIIIIIIIIIIIIIIIIIHIIIIIIIIIIIIIIIII
@HS1.2_528 HISEQ:380:H55W7BCXY:1:1101:20417:31588 1:N:0:AGCAGGAA orig_bc=AAAAAAAAAAAA new_bc=AAAAAAAAAAAA bc_diffs=0
TACGGAGGATACGAGCGTTATCCGGATTCATTGGGCTTAAAGGGTGCGCAGGCGGACGCGCAAGTCAGTGGTGAAATCTCCCGGCTCAACCGGGACCGTGCCTCTGATACTGCGCGACTGGAGAATGAGTGGCGTGGCCGGAATGTGATGTGTAGCGGTGAAATGCATAGATATGTCACAGAACGCCGATCGTGAAGACAGGCCACGAACTCATGACTGACGCTCATGCACGAAAGCGTGGGTATCAAACAGG
+
III@H@CC0<1D1<</<CC<F<DHDG0D@G?E@HH11<<<CCHHCEHCECFHH#G5FHDHIHICHCEHFFHIIGHH0FHHH><HHHIHIIEHCG9<HGEHGHG?<GFGHEHHHHECGEGHFHECEF<DGDDHC?EDHHH?IIHHEH?HIHIHHHDHFCH1F1C1IIHGHHFHHFEF<BHCHHCC/EC>EIIHEGFB@?@GC/DHHEEIIHEHHEHIIIHHDHG1<F1HGHHHE=HHIHHHHIIHHHIIIHHHG
@HS1.2_529 HISEQ:380:H55W7BCXY:1:1101:4920:31776 1:N:0:AGCAGGAA orig_bc=AAAAAAAAAAAA new_bc=AAAAAAAAAAAA bc_diffs=0
TACGGAGGGTGCGAGCGTTATCCGGAATTACTGGGTTTAAAGGGTGCGTAGGCGGCCCTGTAAGTCAGGAGTGAAAGTTTGCGGCTCAACCGTAAAATTGCTTTTGATACTGCGGGGCTAGAATTAGGATGAGGTCAGCGGAATGTGGCATGTAGCGGTGAAATGCATAGATATGCCATAGAACACCAATTGCGAAGGCAGCTGGCTAGACCTGGATTGACACTGAGGCACGAAAGCGTGGGGAGCGAACAGG
+
IHIIIIIIIIIIIIIIIIHIIHIIIHIIIIIIHIIHIGIIIIIIIIHIIIIIHIIIIIIIIIIHIIIIIIIIIIHHHHIIIIIIIIIIIIIIIIIIIIIIIIIIIIIIHIIIHIIIIIIIIIIIIIIIIIIIIIIIIIIIIIIIIIIIHIIIIIIIIIIIIIIIIIIIIIIIIIIHHHIIIIIIIIIIIIIIIIIIIIIIIIIIIHIHIIIIHIIIGIIIIHIIIIIIIIIIIIIIIIIIIIIIIIIIIIIII
@HS1.2_530 HISEQ:380:H55W7BCXY:1:1101:15819:31997 1:N:0:AGCAGGAA orig_bc=AAAAAAAAAAAA new_bc=AAAAAAAAAAAA bc_diffs=0
TACGTAGGGAGCGAGCGTTATCCGGATTTATTGGGTGTAAAGGGTGCGTAGACGGGAATTTAAGTTAGTTGTGAAATCCCTCGGCTCAACTGAGGAACTGCAACTAAAACTGAATTTCTTGAGTACTGGAGAGGAAAGTGGAATTCCTAGTGTAGCGGTGAAATGCGTAGATATTAGGAGGAACACCAGTGGCGAAGGCGACTTTCTGGACAGAAACTGACGTTGAGGCACGAAAGTGTGGGGAGCAAACAGG
+
IGHIHEHIIIIIIGIIIIIIIIIIIHHHIIHIIIIGHHHEHIIIIIIIIGIIIIIIHHHIIIIIHIIIIIIIIIIIIHHIIIIIIIIIIIIIIIIIIIIIIIHIIIIHHHIIIIIIIHIIIIHHIHIHIIIIIIIIIIIIIIIIIIIIIIIIIIIIIIIIIIIIIIIIIIIIIHIHHHIIIIHIIIIIIIIIIIIIIIIIIIIIIIIIIIIIIHG<IIIIIIIIIIIIIIIIIIIIGIIIIIIIIIIIIIIII
@HS1.2_531 HISEQ:380:H55W7BCXY:1:1101:18687:33168 1:N:0:AGCAGGAA orig_bc=AAAAAAAAAAAA new_bc=AAAAAAAAAAAA bc_diffs=0
TACAGAGGCCAAGAGCGTTGTTCGGATTTACTGGGCGTAAAGGGCGCGTAGGCGGCATGGCGTGTCGGATGTGAAATCTCCGGGCTCAACCCGGAAAGTGCGTCCGAAACTACCGTGCTGGAGTATGGGAGGGGGAATCGGAATATAGGGTGTAGCGGTGAAATGCGTTGATATCCTATAGAACACCGGAGGCGAAGGCGGATTCCTTGAACATCACTGACGCTGAGGCGCGAAAGTCGGGGGAGCAAACAGG
+
IIIIIIIIIIIIIIIIIHHIIIIIIIIIIIIGHIIIIFHHIHIIIIIIHIIIIIIIHHIHHIIIIIIIHIIHHHHHHHHIIIIIIIIIIIIIIIIIIIIIIIIIIIIHHIIIHIIFIHIIIIIIIIIIIIIIIIIIIIIIIIIIIIHIIIIIIIIIIIIIIIIIIIIHIIIIIIIIHHHIIIIIIIIIIIIIIIIIIIIIIIIIIIIIIHHHIHIHIIIHIIIIIIIIIIHIIIIHIIIIIIIIIIIIIIIII
@HS1.2_532 HISEQ:380:H55W7BCXY:1:1101:1174:33450 1:N:0:AGCAGGAA orig_bc=AAAAAAAAAAAA new_bc=AAAAAAAAAAAA bc_diffs=0
TACGGAGGATGCAAGCGTTATCCGGATTTATTGGGTTTAAAGGGTGCGTAGGCGGAGCTTTAAGCGTGAGGTGAAATGCCCGGGCTCAACCTGGGAACTGCCTCGCGAACTGGAGTTCTGGAATGCCCCTGCCGTGGGAGGAATGTGTGGTGTAGCGGTGAAATGCATAGAGATCACACAGAACACCGATTGCGAAGGCATCTCACGAAGGGGTGATTGACGCTGAGGCACGAAAGCGTGGGGATCAAACAGG
+
IIIIIIIIIIIIIIIIIIIIHIIIIIICHIHIIIIIIIIIIIIHIIIIIIIIIIIIIIHIIHIIIIIIIIIIIIIIHHIIIIIIIIIIIIIIIIIIIIIIHIIIIIIIIIIIIIIHIIIIIIIIIIIIIIIIIIIIIIIIIIIIIIIIIIIIIIIIIIIIIIIIIIIIIIIIIIIIIIIIIIIHIIIIHHIIIIIIIIIIIIIIIIIIIIIIIIIIIIIIIIIIIIIIIIIIIIIIIIIIIIIIIIIIIIIII
@HS1.2_533 HISEQ:380:H55W7BCXY:1:1101:6125:33323 1:N:0:AGCAGGAA orig_bc=AAAAAAAAAAAA new_bc=AAAAAAAAAAAA bc_diffs=0
TACGGAAGATGCGAGCGTTATCCGGATTTATTGGGTTTAAAGGGAGCGTAGGCGGGTTTTTAAGTCTGCGGTAAAATGTCGGCGCCCAACGTCGTCTTGCCGTGGAAACTGGGGACCTTGAATACACGCAAGGAAGATGGAATTCGTTGTGTAGCGGTGAAATGCTTAGATATGACGAAGAACTCCGATTGCGAAGGCAGTCTTCTGGAGTGCGATTGACGCTGAGGCTCGAAAGTGCGGGTATCAAACAGG
+
HIIIIHHHIIIIIHIIIIIIIIIIIHHIIIIHGHIGEHIIIIIIIIHIDHHIIHIHHG@GEHHIIHIIIIIHIIIIIIIIHHIGIIHIIIIIIIIIIIIHIIIIHIHIHIIHHIHIIIIIIIIIIIHGIIIIIIIIIIHIIIIIIIIHIIHIIIIIIIIIIIIGIIIIIIIIIIIIHIIIIIIHIIIIIIIIIIIIIIIIIIIIIIIIIIIIIIIIIIIIIIIIIIHIIIIIIIHDIIIIIIIIIIIIIIII
@HS1.2_534 HISEQ:380:H55W7BCXY:1:1101:6436:33412 1:N:0:AGCAGGAA orig_bc=AAAAAAAAAAAA new_bc=AAAAAAAAAAAA bc_diffs=0
TACGTAGGTGGCGAGCGTTGTTCGGATTTATTGGGCGTAAAGGGTTCGCAGGAGGTCTGTTAAAATTGGGGTGAAATCCCGGAGCTCAACTCCGGAACTGCCTTGATGACTGACGGACTATGAGTGCTGGAGAGGTAAGCGGAATACCAAGTGTAGCGGTGGAATGCGTAGATATTTGGTAGAACACCAATGGCGAAGGCAGCTTACTGGACAGCTACTGACTCTCAGGGACGAAAGCGTGGGGAGCAAACAGG
+
IIIIIIIIIIIIIIIIIIIIHHHIIHIIIIHIHIIIIIHHHIIIIHIIIIIIIIIHHIIIHIIIIHIIHIIIIIIIFHHIIIIIIIIIIIIIIIIIIIIIIIIIIIIIIIIIIIIIIIIIIIIIIIIIIIIIIIIIIIIIIIIIIIIIIIIIIIIIIIIIIIIIIIIIIIIIIIIIIHGIIIIHIIIIIIHIIIIIIIIIIIIIIIIIIIIIIIIIIIIIIIIIIIIIIIIHIIIIIIIIIIIIIIIIIIIIII
@HS1.2_535 HISEQ:380:H55W7BCXY:1:1101:8927:33285 1:N:0:AGCAGGAA orig_bc=AAAAAAAAAAAA new_bc=AAAAAAAAAAAA bc_diffs=0
TACGTAGGTGGCAAGCGTTGTCCGGATTTACTGGGTGTAAAGGGCGTGCAGCCGGGCTTGCAAGTCAGGTGTGAAATCTATGGGCTCAACCCATAAATTGCACTTGAAACTGTAGGTCTTGAGTACCGGAGGGGCAATCGGAATTCCTAGTGTAGCGGTGAAATGCGTAGATATTAGGAGGAACACCAGTGGCGAAGGCGGATTGCTGGACGGCAACTGACGGTGAGGCGCGAAAGTGTGGGGAGCAAACAGG
+
IIIIHHIIIIGHIIIIIIIIIIIIIIIIIIIIIIHFHIIIIIIIIIIIIIIIIIIIIIIIIIIIIIIIIIIIIHIHHHHIIIIIIIIIIIIIIIIIIIIIIIIIIIIIIIIIIIIIIIIIIIIIIIIIIIIIIIHIIIIIIIIIHIIIIIIIIIIIIIIIIIHIIIIIIIIIIIIHHHIIIIIIIIHIIIIIIIHGIIIIIIIIIIIIHIIIIIIIIIHHHIIIIIIHHHHIGHGD0IIIIIIIIIIIHIIII
@HS1.2_536 HISEQ:380:H55W7BCXY:1:1101:10145:33274 1:N:0:AGCAGGAA orig_bc=AAAAAAAAAAAA new_bc=AAAAAAAAAAAA bc_diffs=0
TACGGGGGATGCAAGCGTTGTCCGGAATCATTGGGCGTAAAGAGTTCGTAGGTGGTTTGTTAAGTTAGGTGTTAAAGGCGTAGGCTCAACTTACGTATGGCACTTGATACTGGCAGACTTGAATGCGGTAGAGGTAAAGGGAATTCCTGGTGTAGCGGTGAAATGCGTAGATATCAGGAGGAACATCGGTGGCGTAAGCGCTTTACTGGGCCGTAATTGACACTGAGGAACGAAAGCCGGGGTAGCAAATGGG
+
ECFGGDC<<CEHCGIHECDCGHCHCH/CFCCCFECGCC<0<D<<FHIID1CEHHE01FG<GCEEAC@E?HHEEF@1=FHHIIFGGIIEGHHIHIIDF@EFECHHHIHHHHH@C<<GEC@CHHEH?C/IHGECFHHIG@@CEC@G?FHHHHEAC@EHDGGEHH@<HEH@FEHCGH?GD<FCECFEGHE@HHIEGHHCE<HHGIFHGC@C<CHCCCEG<CGDC@GHHHFF<<H@HDIHH?GHFCF<<1<11G@CD
@HS1.2_537 HISEQ:380:H55W7BCXY:1:1101:12361:33256 1:N:0:AGCAGGAA orig_bc=AAAAAAAAAAAA new_bc=AAAAAAAAAAAA bc_diffs=0
TACGTAGGGAGCAAGCGTTGTCCGGATTTACTGGGTGTAAAGGGTGCGTAGGCGGCTTTTTAAGTCAGATGTGAAATCTATGGGCTCAACCCATAAACTGCATTTGAAACTAGAGAGCTTGAGTGAAGTAGAGGCAGGCGGAATTCCCTGTGTAGCGGTGAAATGCGTAGAGATAGGGAGGAACACCAGTGGCGAAGGCGGCCTGCTGGGCTTTAACTGACGCTGAGGCACGAAAGCGTGGGTAGCAAACAGG
+
IIIHHIGEHGHHIIHIIIHIIIIIIHHHIHHHHIIDHHHHHIIIIIIIHEHIIIIIIHIIIIIIIIIIHIIIIIIHHFHIIIHIIHIIIIIIHIIIIIIIIIIIIIIIIIHIHIIIIIIIIHHHHIIIIHIIIIIIIIHIIIHIIHIIIIIIIHHIIIIIIIIIIIIIHIIIIIIIIHIIIIIIIIIIIHIIIIIIIIIIIIIGIIIIIHHEIIIIGIHHIIIIIHGHHIHIIIIIIIIHIIIIIIIIIIIII
@HS1.2_538 HISEQ:380:H55W7BCXY:1:1101:12891:33425 1:N:0:AGCAGGAA orig_bc=AAAAAAAAAAAA new_bc=AAAAAAAAAAAA bc_diffs=0
TACGGAAGGTCCGGGCGTTATCCGGATTTATTGGGTTTAAAGGGAGCGCAGGCGGGTGCTTAAGCGTGCTGTGAAATGTACCGGCTCAACCGGTGACGTGCAGCGCGAACTGGGTGCCTTGAGTGAGTGCGAGGTATGCGGAATTCGTGGTGTAGCGGTGAAATGCTTAGATATCACGAAGAACCCCGATTGCGAAGGCAGCGTACCAGTCCTTTACTGACGCTAAAGCTCGAAGGTGCGGGTATCGAACAGG
+
HIIHC=EHGCFGD/FDHHHIIHIHC0<CCC1<DFHDEHHIHHHIHIHIDHHICHIIHHEHHIEHHD<F@IIHIIIIGIHHGHHIHFEHHHIIHGIHHFEHHHHHDDHIHIIIHGEGFHHGIIIHGEHHHHIIIHHEAHFIIIIIIHIIIIIIIIIIIIIIIIIIIIFIIHIIIHGHAHIDIIHEDIIIIIHIIIIIIHGCIHEHHGCHIIGH@FIIIIIIIIIIHIIIIIIIIIHIIIIIIIHHHG@IIIIII
@HS1.2_539 HISEQ:380:H55W7BCXY:1:1101:19986:33438 1:N:0:AGCAGGAA orig_bc=AAAAAAAAAAAA new_bc=AAAAAAAAAAAA bc_diffs=0
TACGGAGGATGCAAGCGTTATCCGGATTTATTGGGTTTAAAGGGTGCGTAGGCGGACCGTTAAGTCAGCGGTGAAATGTCCCGGCTCAACCGGGGAGCTGCCGTTGATACTGGCGGACTGGAGTGCGAACGGCGCCGGCGGAATGTGTCATGTAGCGGTGAAATGCATAGATATGACACAGAACACCGATCGCGAAGGCAGCTGGCGAGGACGTTACTGACGCTGAGGCACGAAAGCGTGGGGATCAAACAGG
+
IIIHIIHIIIIIIIIIIIIHIIIIHHHIIIIIIIIIIIIIIIIIIIIIIIIIIIHHIIIIIIIIIIIIIIIIIIIIGHHIIIIIIIIIIIIIIIIIIIIIIIIIIIIIIIIIHIIIIIIIIIIIIIIIIIIIIIIIIIIIIIIIIIIIHIIIIIIIIIIIIIIIIIIIIIIIIIIHHHIIIIIIIIIIIIIIIIIIIIIIIIIIIIIIIIIIIIIIIIIIIIIIIIIIIIIIIIIIIIIIIIIIIIIIIIIII
@HS1.2_540 HISEQ:380:H55W7BCXY:1:1101:20301:33473 1:N:0:AGCAGGAA orig_bc=AAAAAAAAAAAA new_bc=AAAAAAAAAAAA bc_diffs=0
TACGGAGGGTACGAGCGTTAATCGGAATGACTGGGCGTAAAGGGCACGTAGGTGGATAGATAAGTCACAAGTGAAATACCCGGGCTTAACCTGGGATTGGCTCGTGAAACTGTTTAACTAGAGTACGGTAGAGGGGAGTAGAATTCCAAGTGTAGCGGTGAAATGCGTAGAGATTTGGAAGAATACCGGAGGCGAAGGCGGCTCTCTGGACCGATACTGACACTGAAGAGCGAAAGCGTGGGGAGCAAACAGG
+
IIIIIHHIIIIIIIIIIHHHHIIIIIIIIIIIHIIIIHHHIEHIIHIIDHHHHHIHHIIIHIIIIIIIIIIIIIIIHHHHIIIHHIHIIIIIIIIIHIIHIIIIIHIHIHHIIIIIIIHIIIIHHHIHHIHIIIIHIIHHHIHIHIIIIIHHIIIIIHIIIIIIHHHIIIIIIIIIIFIHIIIHIHHIIIIIHIIIIIIIIIIIIIIIHIIIIIIIIIIHGEHHIIIHGIIIIIHIIIIIIIIIHHGIIHIII
@HS1.2_541 HISEQ:380:H55W7BCXY:1:1101:7287:33588 1:N:0:AGCAGGAA orig_bc=AAAAAAAAAAAA new_bc=AAAAAAAAAAAA bc_diffs=0
TACGGAGGGTACGAGCGTTAATCGGAATGACTGGGCGTAAAGGGCACGTAGGTGGATAGATAAGTCACAAGTGAAATACCCGGGCTTAACCTGGGATTGGCTCGTGAAACTGTTTAACTAGAGTACGGTAGAGGGGAGTAGAATTCCAAGTGTAGCGGTGAAATGCGTAGAGATTTGGAAGAATACCGGAGGCGAAGGCGGCTCTCTGGACCGATACTGACACTGAAGAGCGAAAGCGTGGGGAGCAAACAGG
+
IIIIIIIIIIIIIIHHHHIHCGHIIIIIIIHHHIIIIDHHIIIIIIIIIHIIHHIIIIIIHHIIIIHIIIIIIIIIGHIIIIIHIIHHHIHIIIIHHIIIIIIIIIIIIIIIIIHIIIIIIGIIIIGIIIIHIIHIIIIIHIIHHHIHIIIHIIIIHIIIIIHIIIIIIIIHHGEHHEIIIIIIIIHHIIHHIHHHIHHEHHHIIHHHGIIIIIHGHCIHGCIIHIIHGIIIHHHIHHHIHEIIIHIIIIHIH
@HS1.2_542 HISEQ:380:H55W7BCXY:1:1101:16369:33514 1:N:0:AGCAGGAA orig_bc=AAAAAAAAAAAA new_bc=AAAAAAAAAAAA bc_diffs=0
TACGTAGGGTGCAAGCGTTGTCCGGAATTATTGGGCGTAAAGAGCTCGTAGGCGGTCTGTCGCGTCGAATGTGAAAACCCGGGGCTCAACCCCGGGCCTGCATTCGATACGGGCAGACTAGAGTTCGGTAGGGGAGTCTGGAATTCCTGGTGTAGCGGTGAAATGCGCAGATATCAGGAGGAACACCGGTGGCGAAGGCGGGACTCTGGGCCGATACTGACGCTGAGGAGCGAAAGCGTGGGGAGCAAACAGG
+
IIIIIIHHIIIIIIIIIIIIIIIIGHHIIIIIIIIIGHHHIIIIHIIIHIIIIIIIIIIIIIIIIIIIIHIIIIIIIIIIIIIIIIIIIIIIIIIIIIIIIIIIIIIIIIIIIIIIIIIIIIIIHHIIIIIIIIHIIIIIIIIIIIIIIIIIHIIIIIIIIIIIIIHIIIIIIIIIIHIIIIHIIIIIIIIIIIIIIIIIIIIIIIIIIIIIIIIIIIIIIIIIIIIIIIIIIIIIIIIIIIIIIIIHHIIII
@HS1.2_543 HISEQ:380:H55W7BCXY:1:1101:17450:33526 1:N:0:AGCAGGAA orig_bc=AAAAAAAAAAAA new_bc=AAAAAAAAAAAA bc_diffs=0
TACGGAGGATGCAAGCGTTATCCGGATTTATTGGGTTTAAAGGGTGCGTAGGCGGAGCTTTAAGCGTGAGGTGAAATGCCACAGCTCAACTGTGGAACTGCCTCGCGAACTGGAGTTCTGGAATGCCCCTGCCGTGGGAGGAATGTGTGGTGTAGCGGTGAAATGCATAGAGATCACACAGAACACCGATTGCGAAGGCATCTCACGAAGGGGTGATTGACGCTGAGGCACGAAAGCGTGGGGATCAAACAGG
+
IIIHIHIIHHIHIIIIIIIHIIIIHHIIIIIHHIIHHGHIIIIIIIHIIIIIIIIIIIIHIIIIIIIIIIIIIIIHIIIIIIIIIIIIHIIIIIIIIIIIIIIIIIIIIIIIIIIIHIIIIIIIIIIIIIIIIIIIIIIIIIIIIIIIIIIIIIIIIIIIIIIIIIIIIIIIIIIIIHHIIIIIIIIIIIIIIIIIIIIIIIIIIIIIIIIIIIIIIIIIIIIIIIIIIIIIIIIIIIIIIIIIHIIIIIIII
@HS1.2_544 HISEQ:380:H55W7BCXY:1:1101:18025:33526 1:N:0:AGCAGGAA orig_bc=AAAAAAAAAAAA new_bc=AAAAAAAAAAAA bc_diffs=0
TACGTAGGGAGCAAGCGTTATCCGGATTTATTGGGTGTAAAGGGTGCGTAGACGGGAAATTAAGTTAGTTGTGAAATCCCTCGGCTCTACTGAGGAACTGCAACTAAAACTGGTTTTCTTGAGTGCAGGAGAGGAAAGTGGAATTCCTAGTGTAGCGGTGAAATGCGTAGATATTAGGAGGAACACCAGTGGCGAAGGCGACTTTCTGGACTGTAACTGACGTTGAGGCACGAAAGTGTGGGGAGCAAACAGG
+
IIIIHHIIIIIIIIHIIIIIIIIIIIHHIIIHHHHHHIIIIHHHHIGIIIIIIIHIIIGHGIHIIIIHIIIIHIHIHHIIIIIHIII?HHIHIIIIIIIIIIIIIIIHIIIIIIIHHHIIIIIIIHIHIIIIIIIIHIIIIIIIIIIIIIIIIHHHIIIIIIIIIIIIIHHHIIHHHHIIHHIHHIIIIIIIIIIIIIIIHHIIIIIIIIIIIIIIIIIIIIHIIIHHGIIIIIHHDIIIIIIIIIIIIIIII
@HS1.2_545 HISEQ:380:H55W7BCXY:1:1101:1615:33780 1:N:0:AGCAGGAA orig_bc=AAAAAAAAAAAA new_bc=AAAAAAAAAAAA bc_diffs=0
TACGGAAGGTCCGGGCGTTATCCGGATTTATTGGGTTTAAAGGGAGCGTAGGCCGGATATTAAGCGTGTTGTGAAATGTAGATGCTCAACGTCTGCACTGCAGCGCGAACTGGTGTCCTTGAGTGCGCAGGAAGTCGGCGGAATTCGTTGTGTAGCGGTGAAATGCTTAGATATGACGAAGAACTCCGATTGCGAAGGCAGCTGACTGTAGCGTTACTGACGCTGAAGCTCGAAGGTGCGGGTATCGAACAGG
+
IIIIIIIIIHHIHIIIIIIIIHIIIHHHHIHHGHIDHHIIIIIIIIIIHIIIIIIIIHIIIIIIIIIIHIHHHIIIIIIIIIIIIIIIIIIIIIIIIIIIIIHIIIIIIIIIIIIIIIIIIIIIIIIIIIIIIIIIIIIIIIIIIIIIIIIIIIIIIIIIIIIIIIIIIIIIIIIIIGIIIHIIHHIIIIIIIIIIIIIIIIIIIIIIIIIIIIIIIIIIIIIIIIIIHIHIIIIHHIHIIIIIIIIIIIIII
@HS1.2_546 HISEQ:380:H55W7BCXY:1:1101:1633:33983 1:N:0:AGCAGGAA orig_bc=AAAAAAAAAAAA new_bc=AAAAAAAAAAAA bc_diffs=0
TACGGAGGGTGCAAGCGTTAATCGGAATAACTGGGCGTAAAGGGCATGCAGGCGGTTAGACAAGTAGGATGTGAAATCCCCGGGCTCAACCTGGGAGCTGCATACTAAACTGTCAGACTAGAGTATTGCAGGGGGAGACGGAATTCCAGGTGTAGCGGTGGAATGCGTAGATATCTGGAAGAACACCAAAGGCGAAGGCAGTCTCCTGGGCAAATACTGACGCTCATATGCGAGAGCGTGGGTAGCAAACAGG
+
IIIIII<ECCHHIIIIIHII1CGHIIIIEHHIIIIIIHHIIIHIHCHC?HIIIHIG@EHHHHIHIHFEHFIIGIII?CFHHHIIIHIHIIIHHHHHEGHHCFHC0FIICGHGGHCFCEIHHHIHHHGHHIIHIHEGHHIIIHHHDGIIII#IHFFBIIIIHIIIHHIIIIIIIHHHEFHHIIGCFHG@H=HG?IIIHHEHE<0CGIIHCCIHEIHIIIIHIHHGGH@DHIIHD0IIIGIIIIIIIIIIIIIII
@HS1.2_547 HISEQ:380:H55W7BCXY:1:1101:1806:33874 1:N:0:AGCAGGAA orig_bc=AAAAAAAAAAAA new_bc=AAAAAAAAAAAA bc_diffs=0
TACGGAGGGGGCTAGCGTTGTTCGGAATTACTGGGCGTAAAGGGCGCGTAGGCGGCGCGATAAGTTGGGCGTGAAAGGCCCGGGCTCAACCCGGGGACTGCGCTTGATACTGTCGCGCTGTGAGTCCGGGAGAGGATGGCGGAATTCCCAGTGTAGAGGTGAAATTCGTAGATATTGGGAAGAACACCGGTGGCGAAGGCGGCCATCTGGACCGGCACTGACGCTGAGGCGCGAAAGCGTGGGGAGCAAACAGG
+
IIIHIIIHHHHGHHHIHGHHEEGHIGIHHGH@FHIIICHHHHHDHHIGHHHHEHHIIIHHHIGHEHEIGHHIHIHHHHHHIIIIHHIGHIFHIIHIIHHIHFHIHIIIIHHHHHFHIIIIHIII?FHIIHIIHHEEHEHFHIGHHHCFEHIHIHHFCECEIIHHHHIIHHHIHIHFHFHIIHHHE<DEEG@HGHIIIIIIIIFIIIHHHHHCHIIHHHHHHCHHG@D/F?IHHHHIIIHH@HIHIIHHHHHHII
@HS1.2_548 HISEQ:380:H55W7BCXY:1:1101:2041:33780 1:N:0:AGCAGGAA orig_bc=AAAAAAAAAAAA new_bc=AAAAAAAAAAAA bc_diffs=0
TACGGAGGATGCAAGCGTTATCCGGATTTATTGGGTTTAAAGGGTGCGTAGGCGGATGCTTAAGCGTGAGGTGAAATGCCCGGGCTCAACCTGGGAACTGCCTCGCGAACTGGGTATCTGGAATGTCCGTGCCGTGGGAGGAATGTGTGGTGTAGCGGTGAAATGCATAGAGATCACACAGAACACCGATTGCGAAGGCATCTCACGAACGGATGATTGACGCTGAGGCACGAAAGCGTGGGGATCAAACAGG
+
III?GHIG=GGHH@F<CC@EH@HHHCGHHH<<DGH<<0FHCFGEEH=HEHHIIIIIIGHGHHHIIIHHIIIIIHHIHHHIEHHHHHGHHEHHIIHHHHIIIHHEEHDHFCIHHHHIIIIHIHIIIICCEHEHDI#HIIHHHHHHHIHHHHHHFHHHIGHHIIIGIHHHHHIHHFGIHFFIIIHHFHEIGIIIIIIIHFHHHHHH@IIHIIIHHIHHIHHEDIHHHCDHFIIIHHHHIIHIIHIHF?IIIIIGI
@HS1.2_549 HISEQ:380:H55W7BCXY:1:1101:4289:33798 1:N:0:AGCAGGAA orig_bc=AAAAAAAAAAAA new_bc=AAAAAAAAAAAA bc_diffs=0
TACGTAGGTGGCAAGCGTTATCCGGAATTATTGGGCGTAAAGAGTGAGCAGGCGGCATGGTAAGTTTGAAGTGAAAGCGTGGGGCTTAACCCCATACAGCTTCGAAAACTGCCAGGCTAGAGTACGGGAGAGGTAAACGGAACTCCATGTGTAGCGGTGAAATGCGTAGATATATGGAAGAACACCAGCGGCGAAGGCGGTTTACTAGCCCGATACTGACGCTCAGTCACGAAAGCGTGGGGAGCAAATAGG
+
IEH<<<FHIIIIGIEEHCGGCH1CE</EGHHH11GHDEEEHGGHIEHECEHHHHG@EEGHIGHIICHIIAHFECEH<DHHIIHGIHHEHHF<CGHHIHIBGHDHHHEHIHHEHHIIHIHIIIIHGIHEHHHHHAHHHIHIHHGHHIHHIIIIHIIIHIIIHHIHIIIIIIIHHG@GDGHG@D#IIIIHHIIIIIIIII#IHIIHGHCE?<HE@IIIIIIIIIGIIHFIIIIIIIIIHIIIIIHIHIIIIIII
@HS1.2_550 HISEQ:380:H55W7BCXY:1:1101:7723:33997 1:N:0:AGCAGGAA orig_bc=AAAAAAAAAAAA new_bc=AAAAAAAAAAAA bc_diffs=0
TACGGAGGGTACGAGCGTTAATCGGAATGACTGGGCGTAAAGGGCACGTAGGTGGATAGATAAGTCACAAGTGAAATACCCGGGCTTAACCTGGGATTGGCTCGTGAAACTGTTTAACTAGAGTACGGTAGAGGGGAGTAGAATTCCAAGTGTAGCGGTGAAATGCGTAGAGATTTGGAAGAATACCGGAGGCGAAGGCGGCTCTCTGGACCGATACTGACACTGAAGAGCGAAAGCGTGGGGAGCAAACAGG
+
IIIIIIIIIIGIIIIIIIIIIIIIIIIIIIIHHIIHICDHIIIIIICHHEGHFHIIIIIIIIIIIIIIIIIHHIHIIHIIIIIIIIIIIHIIIIIIIIIIIIHIHHIIIIIIIHIIIIIIIIIIIHIIIIIIIIIIIIIIIIIIIIIIIIIIIIIIIIIIIIIIIIIIIIIIIIHEHFIIIIHIIIIIIIIIIHIIIIIIIIIIIIIIIIIIIIIHIIIIIHIIIIIIIIIIIIIHIIIIIIIIIIIIIIIII
@HS1.2_551 HISEQ:380:H55W7BCXY:1:1101:10110:33769 1:N:0:AGCAGGAA orig_bc=AAAAAAAAAAAA new_bc=AAAAAAAAAAAA bc_diffs=0
TACAGAGGTCCCTAGCGTTGTTCGGATTTACTGGGCGTAAAGGGCGCGTAGGCGGCCGAGCAAGTCAAGTGTGAAATCTCCGGGCTCAACCCGGAACGTGCGCTTGAGACTGCCCGGCTCGAGTGCGGAAGGGGGAATCGGAATACAGGGTGTAGCGGTGAAATGCGTTGATATCCTGTAGAACACCGGAGGCGAAGGCGGATTCCTTGTACGCAACTGACGCTGAGGCGCGAAAGTCGGGGGAGCAAACAGG
+
IIIIIIIIIIIIIIIIIIIIIIIIIHIIIIIIIIIIIHHGIIIIIIIIIHIIIIIIIIIIIIIIIIIIIIIHIIIIFHHIIIIIIHIIIIIIIIIIIIHIIIIIIIIIHIIIIIHHIIHIIIIIIIIIIIIIIIIIIIIIIIIIIIIIIIIHIIIIIIIIIIIIIIIIIIIIIIIIIIIIIIHIHIIIIIIIIIIHHIIIHIHHIIIIIHHIIIIIIIGHIIIIIIIIHGHIIHIHCIIIIHIHIHIIIHIII
@HS1.2_552 HISEQ:380:H55W7BCXY:1:1101:12855:33894 1:N:0:AGCAGGAA orig_bc=AAAAAAAAAAAA new_bc=AAAAAAAAAAAA bc_diffs=0
TACGGAGGATACAAGCGTTATCCGGATTTATTGGGTTTAAAGGGTGCGCAGGCGGGCGATTAAGTCAGCGGTGAAAGGCTCGGGCTCAACCGGAGCAGTGCCGTTGATACTGGTTGCCTTGAATGCGGTCAAGGCCGGCGGAATGTGGCGTGTAGCGGTGAAATGCATAGATATGCCACAGAACACCGATAGCGAAGGCAGCTGGCCGGGCCTGCATTGACGCTGAGGCACGAAAGCGTGGGGATCGAACAGG
+
IIIIIIIIIIHIHHHIIIIHIIIIIIIIEHIGHHIEGHIIIIGHHIIIIIIIHIIIHIHHHIIIIIIIIIIIIIIIIIIIIIIIIIIIHIIIIIIIIIIIHIIIIIIIIIIIIIIIIIIIIIIIIIIIIIIIIIIIIIIIIIIIIIIIHIIIIIIIIIIIIIIIIIIIIIIIIIHHFEHHHIIIHHHIHIHIIIIIIIIIIIIIIIIIIGHIIIIIIIIIIIIIIIIIIIIIIIIGIIIIIIIIIIIIIIIII
@HS1.2_553 HISEQ:380:H55W7BCXY:1:1101:19066:33854 1:N:0:AGCAGGAA orig_bc=AAAAAAAAAAAA new_bc=AAAAAAAAAAAA bc_diffs=0
TACGTAGGGGGCAAGCGTTGTCCGGAATGATTGGGCGTAAAGGGCGCGTAGGCGGCCCGGTAAGTCTGAAGTGAAAGTCCTGGTTTTAAGTTGGGAATTGCTTTGGATACTGTCGGGCTTGAGTGCAGGAGAGGTAAGTGGAATTCCCAGTGTAGCGGTGAAATGCGTAGAGATTGGGAGGAACACCAGTGGCGAAGGCGACTTACTGGACTGTAACTGACGCTGAGGCGCGAAAGTGTGGGGAGCAAACAGG
+
FGHC1<1<D</<<1DC@<</<G@H?0C<F11<111D/<F<CC101<C<<CC=1<DC<GFGHFDB<FHHH@EHH?H#@D1@HHGHG?GCHECF?GH@EIHHC@EHFHGHIHHHIIHIIHHCFIHIIIIIHEGHHF0HCFGAIHHIIH#HHHIIIIIIIHEHHGEHHF@EIHEHHCHHIHFHHEGCIGIHHIHIIIHHHHHFHH@HHEHCEHF1CFHHCHHHDFHFEHDHDHEHHHFHFHIHEGHHIHHHHHGHF
@HS1.2_554 HISEQ:380:H55W7BCXY:1:1101:1821:34223 1:N:0:AGCAGGAA orig_bc=AAAAAAAAAAAA new_bc=AAAAAAAAAAAA bc_diffs=0
TACGGAGGATACGAGCGTTATCCGGATTCATTGGGTTTAAAGGGTGCGCAGGCGGACCGGTAAGTCAGGGGTGAAATACTGCAGCTCAACTGCAGCCGTGCCTTTGATACTGCCGGACTGGAGTCCAAGGGGCGTGGCTGGAATGTGGCGTGTAGCGGTGAAATGCTTAGATATGCCACAGAACGCCGATCGTGAAGACAGGCCGCGAACTTGGCACTGACGCTCAGGCACGAAAGCGTGGGGATCGAACAGG
+
IIIIIHIICHIIHIIIIIIIHIIIIHHHHHHIIHIGHEHHIIHIHIIHIIIIIIIGIIIIIIIIIIIIIIIHIIHHHHIIHIIIHHIIIIIIIGIIIIIIIHGHEHHIIIIIIIIIIHIIIHIFHHIIIIIIIIIIIIIIIIIIIHHHIIIIIIIIHHGHHGIIIHIIIHHIHHHGHGIIIIIHHHECHIHIIIEIIIIIIHGHHHIIIHFHHHHHEEIHHHIHEIGIIIIIIIIIIIIIIIIIIIIHHHHHI
@HS1.2_555 HISEQ:380:H55W7BCXY:1:1101:3169:34055 1:N:0:AGCAGGAA orig_bc=AAAAAAAAAAAA new_bc=AAAAAAAAAAAA bc_diffs=0
CACGTAAGTTGCGAGCGTTGTTCGGAATTATTGGGCGTAAAGGGCATGTAGGCGGTAATGCAAGTCTGGTGTGAAATGCCGGGGCTCAACCCCGGAACTGCGTTGGAAACTGCATTACTTGAGTGACTGAGGGGCAGGCAGAATTCCTGGTGTAGGGGTGAAATCTGTAGATATCAGGAAGAATACCGATGGCGAAGGCAGCCTGCCAGCAGATGACTGACGCTGAGGTGCGAAGGTGCGGGGAGCAAACAGG
+
IIIIIIIIIIIIIIIIIHIIIIIIIHIGIIIIIIIIIIIIIIIIIIIIIHHIIIIIIIIIIIHIIIIIIIIIIIIIHHIIIIIIIIIIIIIIIIIIIIIIIIHIIIIIIIHIIIIIIIIIIIIIIIHIIIIIIIIIIIIIIIIIIHIIIIIIHIIIIIIIIIIIIIIIIIIIIIIIHIIIIIIIIIIIIIIIIIIIIIIIIIIIIIIIIIIIIIIIIIIIIIIIIIIIIIIIIIHFHIIIIIIIIIIIIIIII
@HS1.2_556 HISEQ:380:H55W7BCXY:1:1101:10171:34035 1:N:0:AGCAGGAA orig_bc=AAAAAAAAAAAA new_bc=AAAAAAAAAAAA bc_diffs=0
TACGGAGGATGCGAGCGTTATCCGGATTTATTGGGTTTAAAGGGTGCGTAGGTGGTTTGTTAAGTTTGTGGTGAAAGCGTGCGGCTCAACCGTACCAAGCCATGAAAACTGGCGAACTTGAGTGCAAACGAGGTAGGCGGAATGTGATGTGTAGCGGTGAAATGCTTAGATATGTCACAGAACCCCGATTGCGAAGGCAGCTTACCAGCATGCAACTGACACTGAGGCACGAAAGCGTGGGTATCAAACAGG
+
IIIHHHHHGHIIIIIIHHHIHIIIIHCHHHH@GHIG=EEHIIIIIHIIIICHFIHIIGHIIIIIIHHHGIIIIIIIIIIIIHHHHHHHIIHIHIIHIIIIHHHIIIIIIIIIIIIIIIIIIIIHGHHHIIIIIIIHIIIIIIIIIIIIIIIIIIIIIIIIIIIIIIIIIIIIIIIHFIIIIIHIIIIIIIIIIIIIIIIIIIIIIHIIIIIIIIIIIIIHFIIIIIIIIIHIIIIIIIIIIIIIIIIIIIII
@HS1.2_557 HISEQ:380:H55W7BCXY:1:1101:10703:34155 1:N:0:AGCAGGAA orig_bc=AAAAAAAAAAAA new_bc=AAAAAAAAAAAA bc_diffs=0
TACGGAGGGTACGAGCGTTAATCGGAATGACTGGGCGTAAAGGGCACGTAGGTGGATAGATAAGTCACAAGTGAAATACCCGGGCTTAACCTGGGATTGGCTCGTGAAACTGTTTAACTAGAGTACGGTAGAGGGGAGTAGAATTCCAAGTGTAGCGGTGAAATGCGTAGAGATTTGGAAGAATACCGGAGGCGAAGGCGGCTCTCTGGACCGATACTGACACTGAAGAGCGAAAGCGTGGGG
+
HFHCEE/EHHIEFFHCC<CEH1DGEH@EEFHF@HEEH/CC1FEHHGHIHIGH<DAGDHEEG@GE68C1FECCCGHGCFHHEGH<CHHCHCHEHHHGHHCCGHHIFH@@HCFHGHEHIIHCEEHGFHHIFEFHHHCDHHHHEHHHH1FHFEGBFA?EG?HEHFGHHGHEHGHEGAGHEDD@GECHHE@G#D>0CECEHCEH10?D<<</<D/C1IIHECCD1<<<1HCC0<G1E@D/HF<<<<<
@HS1.2_558 HISEQ:380:H55W7BCXY:1:1101:6908:34308 1:N:0:AGCAGGAA orig_bc=AAAAAAAAAAAA new_bc=AAAAAAAAAAAA bc_diffs=0
TACGGAGGGTGCGAGCGTTGTCCGGAATCACTGGGCGTAAAGGGCGCGTAGGCGGCCTGATAAGTAGGGGGTGAAATCCTGCGGCTTAACCGCAGGGCTGCCTTCTAAACTGTCAGGCTTGAGCACAGTAGAGGCAGGTGGAATTCCCGGTGTAGCGGTGGAATGCGTAGAGATCGGGAAGAACATCAGTGGCGAAGGCGGCCTGCTGGGCTGTTGCTGACGCTGAGGCGCGACAGCGTGGGGAGCAAACAGG
+
ICH1E0?DHC@E?GCCDC@CG@GHCH?GCEHCCHEHDCHCHE1<D<?C<<<HEHHHEHHEG@EFCGHHH@?CCDAHEDGHGIHDHIHCHIHIHHIIGHEHIHBBHH?HHCGHHHHHEHH8@AFGGGFCGHFC<?HGGEFF?GHHFHGHGEFEEHGHHDEGE@EDHGCEHDGC?#D>@CDHC<<<<@@HEC#E<CECCCCECCCEGEFCG<CCGCG?EHHEDHFCCHGHCEEEHHEDHHGCEHFCC<C@FF1CC
@HS1.2_559 HISEQ:380:H55W7BCXY:1:1101:8013:34280 1:N:0:AGCAGGAA orig_bc=AAAAAAAAAAAA new_bc=AAAAAAAAAAAA bc_diffs=0
TACAGAGGCCCATAGCGTTGTTCGGATTTACTGGGCGTAAAGGGCGCGTAGGCGGCAGGGCGTGTCAAGTGTGAAATCTCCGGGCTCAACCCGGAAAGTGCGCTTGAAACTACTCTGCTCGAGGCCGGGAGAGGGAATCGGAATATAGGGTGTAGCGGTGAAATGCGTTGATATCCTATAGAACACCGGAGGCGAAGGCGGATTCCTGGAACGGTTCTGACGCTGAGGCGCGAAAGTCGGGGGAGCAAACAGG
+
IIIIIHIHIIIIHIIIIIIIIIIIIIIIIIIIIIIIIHIIIIIIIIIIIIIIIIIIIIHIIHFHIIIIIIIIIHIIIHHIIIIIIHIIIIIIIIIIIIIIIHHHIIIIIIIHHIIIIIIIIIIIIIIIIIIIIIIIIHIIIIIIIIIIIIIIIIIIIIIIIIIIIIIIIIIHIIIHHHIIIIIIIIIIIIIIIIIIIIIIIIIHIIIIIIIIHIIHIIIIIIIIIIIIIIIIIIHH?IIIIIIIIIIIIIIII
@HS1.2_560 HISEQ:380:H55W7BCXY:1:1101:13907:34275 1:N:0:AGCAGGAA orig_bc=AAAAAAAAAAAA new_bc=AAAAAAAAAAAA bc_diffs=0
TACGGAGGATGCGAGCGTTATCCGGATTCATTGGGTTTAAAGGGTGCGCAGGCGGCGCTCCAAGTCAGCGGTCAAAGTTCCGGGCTCAACCCGGTGCCGCCGTTGAAACTGGGGTGCTTGAGCAGGTGCGACGGAGGCGGAATGCGTGGTGTAGCGGTGAAATGCATAGATATCACGCAGAACCCCGATTGCGAAGGCAGCTTCCGAGCACCCGTCTGACGCTGAGGCACGAAAGCGTGGGTATCGAACAGG
+
IIIIIIIHIIHIIIIIIIIIIIIIIHHIIIIIIHHCGHIGGIIGHIHIIIIHIIIIIIIIIIIIIIIIIIIHHIIIHHIIIIIIIIIIIIIIIHIIIIIIIIIIIIIIIIIIIIIIIIIIIHIIIIIIIIIIIIIIIIIIIIIIIIHHHGIIIIIIIIIIIIIIIIIIIIIIIIHIIIIIIIIIIIIIIHIIIHIIIIIIIHHCIIHHHEHHIIIIIIIIIIIIHHHHIIIIIIIIIIIIIIIIIHHIIIII
@HS1.2_561 HISEQ:380:H55W7BCXY:1:1101:14599:34298 1:N:0:AGCAGGAA orig_bc=AAAAAAAAAAAA new_bc=AAAAAAAAAAAA bc_diffs=0
TACAGAGGTCCCTAGCGTTGTTCGGATTTACTGGGCGTAAAGGGCGCGTAGGCGGCGGGGCGTGTCAAGTGTGAAATCTCCGGGCTCAACCCGGAAAGTGCGCTTGAAACTACCTCGCTCGAGTATGGGAGGGGGAATCGGAATGCAGGGTGTAGCGGTGAAATGCGTTGATATCCTGCAGAACACCGGAGGCGAAGGCGGATTCCTTGAACATCACTGACGCTGAGGCGCGAAAGTCGGGGGAGCAAACAGG
+
IIIIIIHIIIGHIHHHHD@EIHHHIHHIHIEHIGIIIDHHHFGHECHIHHHIHHIHH<H<EH<CEEHHFGHIIHHHDGHHIDHHFIIIIIIIIHFDCHCDECCEFEHIIHGEHFHHGHHHIGHGHEC<GD<<HFHHHHIIIIIIIHEGHGHHHEIHFEFIIHHCHFHGGIHHHIIEHGIGGHHHHIHIIIIIIGIHGEEH1HIIHIHHHHEHEHIIGHEGECIIIIHHDHHHHHHC<IIIHGGEHGIHG@GIH
@HS1.2_562 HISEQ:380:H55W7BCXY:1:1101:14909:34439 1:N:0:AGCAGGAA orig_bc=AAAAAAAAAAAA new_bc=AAAAAAAAAAAA bc_diffs=0
TACAGAGGTCGCAAGCGTTGTTCGGATTTACTGGGCGTAAAGGGCGCGTAGGCGGCCGTGCGTGTCGGATGTGAAATCTCCGGGCTCAACCCGGAAAGTGCGTCCGAAACTGCATGGCTCGAGTTCGGGAGAGGGAATCGGAATGCAGGGTGTAGCGGTGAAATGCGTTGATATCCTGCAGAACACCGGAGGCGAAGGCGGATTCCTGGAACGAAACTGACGCTCAGGCGCGAAAGTCGGGGGAGCAAACAGG
+
IIIIIIIIIIIIIIIHIHIHHIIIIIIIIIIIIIIIIHIIIIIIIIIIIIIIIIIIIIIIIIGHGIHIGIIIIHIIDHHIIIIIIIIIIIIIIIIIIIIIHIHIIIHIHIGHHIIIIIIIIIIHIIIIIIHIHHIIIIIIIIIIIIIIIHHIHIHIIIIIIIHIIIIIIIGIIIIHIHIIIHHIIIIIIIIIIIIIIHIIHIIHIIHIIHHIHHHHIIIIIIIIHIIIIIIIIIHHCIIIIIIIIIIIIIIII
@HS1.2_563 HISEQ:380:H55W7BCXY:1:1101:9985:35681 1:N:0:AGCAGGAA orig_bc=AAAAAAAAAAAA new_bc=AAAAAAAAAAAA bc_diffs=0
TACGGAAGGTCCGGGCGTTATCCGGATTTATTGGGTTTAAAGGGAGCGCAGGCCGATTATTAAGCGTGACGTGAAATGTAGATGCTCAACATCTGAACTGCGTCGCGAACTGGTAGTCTTGAGTGAGTTCGATGTGGGCGGAATTCGTGGTGTAGCGGTGAAATGCTTAGATATCACGAAGAACTCCGATTGCGAAGGCAGCCCACAAGGCCTTTACTGACGCTAAAGCTCGAAGGTGCGGGTATCGAACAGG
+
IIIIIHIIIIIIIIIIIIIIIIIIIIIIIIIIHIIHHIIIIIIIIIHIIIIIIIIIIIIIIIIIIIIIHIIIIIIIHHHHHIIIIIIIIIIIIIIIIIIIIIIIIIIIIIIIIHIIIIIIIIIIIIIIIIIIIIIIIIIIIIIIIIIIIIIIIIIIIIIIIIIIIIIIIIIIIIIIIHIIIIIIIIIIIIIIIIIIIIIIIIHIIIIIIIIIIIIIIIIIIIIIIIIIIIIIIIIIGIIIIIIIHIIIIIIII
@HS1.2_564 HISEQ:380:H55W7BCXY:1:1101:11035:35707 1:N:0:AGCAGGAA orig_bc=AAAAAAAAAAAA new_bc=AAAAAAAAAAAA bc_diffs=0
TACGGAGGGTACGAGCGTTAATCGGAATGACTGGGCGTAAAGGGCACGTAGGTGGATAGATAAGTCACAAGTGAAATACCCGGGCTTAACCTGGGATTGGCTCGTGAAACTGTTTAACTAGAGTACGGTAGAGGGGAGTAGAATTCCAAGTGTAGCGGTGAAATGCGTAGAGATTTGGAAGAATACCGGAGGCGAAGGCGGCTCTCTGGACCGATACTGACACTGAAGAGCGAAAGCGTGGGGAGCAAACAGG
+
HHIHHEHHIIFGHIIIHEEHIEHIIHHHIIICGHHIG<FGHHEHHHIHDGGHCHHHGHHHHEHIHIFHIIHHIIIHFHHIIIIIIIHIIIIIIHIIHHHHHGHEIIIIIIIIIIHIHIIHIHIHEHIIIHIIIIIIIIHIIIIIIHEIIIIIIHIIIHIIIIHGIIHHIIIIIIIHHHIIHHIII#GIIIIIIIIIIIHHIHIIIIIIIIIHHHGHEIHHHHHHIIIIHIIHIIHHHGIIIIIIHIIIIIIII
@HS1.2_565 HISEQ:380:H55W7BCXY:1:1101:14138:35541 1:N:0:AGCAGGAA orig_bc=AAAAAAAAAAAA new_bc=AAAAAAAAAAAA bc_diffs=0
TACGGAGGGTACGAGCGTTAATCGGAATGACTGGGCGTAAAGGGTGTGTAGGTGGTTTGGCAAGTTAGAAGTGTAATACCTGGGCTTAACTCAGGTGCTGCTTTTAAAACTGTTAGACTTGAGTGCAGTAGAGGTTAGTGGAATTCCTAGTGTAGCGGTGGAATGCGTAGATATTAGGAGGAACACCAGAGGCGAAGGCGGCTAACTGGACTGTAACTGACACTGAGACACGAAAGTGTGGGGAGCAAACAGG
+
IIIIIIHIIIIIIIIIIFHIGIIIIIIIIIIHHIIIIHHHHIIIHHHHIIIIHIIHHIIIIIIHIIIIHHHHIIIIHEIIHIIIIIHIIIIHIIIIIHIIIIIIIHIHIIIIIIIIHIIIIIIIHIIIIIIIIIIIIIIIIIIIIIIIIIIIIIIIIIIIIIIIIIIIIIIIIIHHIDIIHHIIIIIIIIIIIIIIIHIIIIIIIIIIIIIIIIIIHIIIIIIIIIIIHIIIIIIHEIIIIIIIIIIIIIIII
@HS1.2_566 HISEQ:380:H55W7BCXY:1:1101:14754:35585 1:N:0:AGCAGGAA orig_bc=AAAAAAAAAAAA new_bc=AAAAAAAAAAAA bc_diffs=0
TACGTATGGAGCAAGCGTTATCCGGATTTACTGGGTGTAAAGGGAGCGTAGACGGTGTGCCAAGTCTGATGTGAAAGGTGTGGGCTCAACCCGCAAACTGCATTGGAAACTGGTGTACTTGAGTGTCGGAGAGGTAAGTGGAATTCCTAGTGTAGCGGTGAAATGCGTAGATATTAGGAGGAACACCAGCGGCGAAGGCGGCTTACTGGACGATAACTGACGTTGAGGCTCGAAAGCGTGGGGAGCAAACAGG
+
IIIIGHIIIIIIIIIIIIIIIIIIIIIIIIIIIIIGHHHHIIIIIIHIIGIIIIIIIIIHIIIIIIHIHHHFHIIIIIHIIIIIIIIIIIIIIIIIIIIIIIHHIIIHIIIIIIIIIIIIHIIIIHIIIIIIIIIIIIIIIIIIIIIIIIIIIIIIIIIIIIIIIIIIIIIIIIIIHHIIIIIIIIIIIIIIIIIIIIIIIIIIIIIIIIIIIIIIIIIHIIIIIIIIIHIIIIIIIIIIIIIIIIIIIIIII
@HS1.2_567 HISEQ:380:H55W7BCXY:1:1101:3085:35769 1:N:0:AGCAGGAA orig_bc=AAAAAAAAAAAA new_bc=AAAAAAAAAAAA bc_diffs=0
TACGTAGGTGGCAAGCGTTGTCCGGATTTACTGGGTGTAAAGGGCGCGTAGGCGGGCTTTCAAGTCAGATGTGAAATACCGAGGCTTAACCTCGGGGCTGCATTTGAAACTGTTAGTCTTGAGTATCGGAGAGGAAAGCGGAATTCCTAGTGTAGCGGTGAAATGCGTAGATATTAGGAGGAACACCAGTGGCGAAGGCGGCTTTCTGGACGACAACTGACGCTGAGGCGCGAAAGTGTGGGGAGCAAACAGG
+
HIIIIIIIIIIIGIIHHHIHHIIIIHHIIIIHIHIIHCH?HHIIICHHHHIIIIIIIIIGIIIIIIIIIHHIIHIIDFHIIIIIIIHHIIIHIIIIIIHHIHIHIIIIIIHHIIIHIIGIHHHHDGIIIIHIHI@HFHIIIHHHHHHHIIHIIIIHHIHHIGHHHIHEIIIHIIIIHHIIIEHHHFEHHHIIIIIIIHEIGIIIIHHIIIHHIHIIIHIHIIIIIHIGIIIHIIIHHIIHHEHHIIIIIHIII
@HS1.2_568 HISEQ:380:H55W7BCXY:1:1101:5795:35957 1:N:0:AGCAGGAA orig_bc=AAAAAAAAAAAA new_bc=AAAAAAAAAAAA bc_diffs=0
TACGAAGGGTGCGAGCGTTAATCGGAATTACTGGGCGTAAAGGGTGCGCAGGCGGTTTTGTAAGCCAGATGTGAAAGCCCCGGGCTTAACCTGGGAATGGCATTTGGGACTGCAAGGCTAGAGTGTGGCAGAGGAGACTGGAATTCCTGGTGTAGCAGTGAAATGCGTAGATATCAGGAGGAATACCGGTGGCGAAGGCAGGTCTCTGGGTTAACACTGACGCTCATGCACGAAAGCGTGGGGAGCAAACAGG
+
IIIIIIIIIIIIIIIIHHHIIIHIIHIIIIIIIIIIICEGHHIIHHIIHGIICHIHFHIHIIIIIIIIIIIIIIHIIIIIIIIIIIIIIIIIIIIHIIIIIIHHIIIIIIIIIIIIIIIIIIIIIIIIIIIIIIIIIIIIIIIHIIIIIIIIIIIIIIIIIIIIIIIIIIIIIIIIHHIIIIIIIIHHCIIIIIIIIIIIIIIIIIIIIIIIIHHHIIIIIIIIIIIIIIIIIIIIIIIIIIIIIIIIIIIII
@HS1.2_569 HISEQ:380:H55W7BCXY:1:1101:7335:35985 1:N:0:AGCAGGAA orig_bc=AAAAAAAAAAAA new_bc=AAAAAAAAAAAA bc_diffs=0
TACGGAGGGTGCGAGCGTTAATCGGAATAACTGGGCGTAAAGAGCTCGTAGGCGGTTTGTCAAGTCAGATGTGAAAGCCCCGGGCTTAACCTGGGAACCGCATTTGAAACTGACAGACTAGAGTACTGTAGAGGGAGGTAGAATTCCAGGTGTAGCGGTGAAATGCGTAGATATCTGGAGGAATACCGGTGGCGAAGGCGGCCTCCTGGACAGAGACTGACGCTGAGGAGCGAAAGCGTGGGGAGCAAACAGG
+
IIIIIHIIIIIIIIIIIHIIEHIIIIIIIIIIIIIIIIIIIIIIIIIIIIIIIIIHIIIIIIIIIIIIIIIIIIIIIIIIIIIIIIIIIIIIIIIIIIIIIIIIIIIIIIIIIIIIIIIIIIIIIIIIIIIIIIIIIIIIIIIIIIIIIIIIIIIIIIIIIIIIIIIIIIIIIIIIIIIIIIIIIIIIIIIIIIIIIIIIIIIIIIIIIIIIIIIIIIIIIIIIIIIIIIIIIIIIIIIIIIIIIIIIIIIII
@HS1.2_570 HISEQ:380:H55W7BCXY:1:1101:1876:36152 1:N:0:AGCAGGAA orig_bc=AAAAAAAAAAAA new_bc=AAAAAAAAAAAA bc_diffs=0
TACGGAAGGTCCGGGCGTTATCCGGATTTATTGGGTTTAAAGGGAGCGCAGGCTGGCCTTTAAGCGTGACGTGAAATGTCCCGGCTCAACCGGGGAGTTGCGTCGCGAACTGGTGGTCTTGAGTGAGTGCGAGGTACGCGGAATTCGTGGTGTAGCGGTGAAATGCTTAGATATCACGAAGAACCCCGATTGCGAAGGCAGCGTACCAGTCCTTAACTGACGCTAAAGCTCGAAGGTGCGGGTATCGAACAGG
+
IIIIIIIIIIIIIIIIIIIIIIIIICHHIIIIIIIIIIIIIIIIIIIIIIIIIIIIIIIIIIIIIIIIIIIIIIIIIIIIIIIIIHIHIHIIIIIIIGIIIIIIIIIIIIIIIIHHIIIIIIIIIIIIIIIIIIIIIIIIIIIIIIIIIIIIIIIIIIIIIIIIIIIIIIIIIIIIIIIIIIIIIIIIIIIIIIIIIIIIIIIIIIIIIIIIIIIIIIIIIIIIIIIIIIIIIIIIIIIIIIIIIIIIIIIII
@HS1.2_571 HISEQ:380:H55W7BCXY:1:1101:2526:36085 1:N:0:AGCAGGAA orig_bc=AAAAAAAAAAAA new_bc=AAAAAAAAAAAA bc_diffs=0
TACGGAGGATGCGAGCGTTATCCGGATTTATTGGGTTTAAAGGGTGCGTAGGTGGTTTGTTAAGTTTGTGGTGAAAGCGTGCGGCTCAACCGTACCAAGCCATGAAAACTGGCGAACTTGAGTGCAAACGAGGTAGGCGGAATGTGATGTGTAGCGGTGAAATGCTTAGATATGTCACAGAACCCCGATTGCGAAGGCAGCTTACCAGCATGCAACTGACACTGAGGCACGAAAGCGTGGGTATCAAACAGG
+
IEHIIHIIIIIIIGHIIHHEHIIIICGHIHIIHHIEEEHIHHHHHHHD<DEEHHEHIHIIIGHHHHHIHHIIHHHHIHHIIHHIIHIIIIIIIIHHHIHIIHHIIIHIIHIIIIIIIHHHIIIIIIIIIIIIIIIIIIIIIIGIIIIIIHIIIHHHIHGIIIIIIIIIIIIIIIIHHGIIIIIIIIIIIIIII#HHIIIIIIHIIIIIIHGIIIIIIIIIIIIIIIIIIIIIIIIIIIIIIIIIIIIIIIII
@HS1.2_572 HISEQ:380:H55W7BCXY:1:1101:5029:36160 1:N:0:AGCAGGAA orig_bc=AAAAAAAAAAAA new_bc=AAAAAAAAAAAA bc_diffs=0
TACGGAGGATGCAAGCGTTATCCGGATTTATTGGGTTTAAAGGGTGCGTAGGCGGATGATTAAGCGTGAGGTGAAATGCCACTGCTCAACAGTGGAACTGCCTCGCGAACTGGTTGTCTGGAATGCCCCTGCCGTGGGAGGAATGTGTGGTGTAGCGGTGAAATGCATAGAGATCACACAGAACACCGATTGCGAAGGCATCTCACGAAGGGGTGATTGACGCTGAGGCACGAAAGCGTGGGGATCAAACAGG
+
FCGHHIHHICHEHIIIIIII@CFGHHHHIHIIIEHHHHEHIHIIHIHG<EHHIHIIHHH@HHIHHHGFIIHIHHHHHHIIIIIIHHFHHIIHIIHHIHHIIIHIIGIIIHHGHFH@EIIHHHIIIIEHGIIIIIIIIHIIIIHHIIHHIIIIIIIIHIIIIIIIIIIIIIIIHHIHHHFIHGHIHHG@DDGEHEGHFCHGEHHIIIIHHHIGIIHHHHIHIHEHIIIIIIIHHIIIHIIIIIIHGIIIIIIHH
@HS1.2_573 HISEQ:380:H55W7BCXY:1:1101:7174:36022 1:N:0:AGCAGGAA orig_bc=AAAAAAAAAAAA new_bc=AAAAAAAAAAAA bc_diffs=0
TACGGAGGGTGCAAGCGTTGTCCGGAATCATTGGGCGTAAAGCGTTCGTAGGCGGTTTATCAAGTCTGGTGTTAAATCCCGGGGCTCAACTCCGGATCTGCACTGGATACTGGTAGACTAGAATGAGGTAGAGGTAATGGGAATTCCTGGTGTAACGGTGAAATGTTTAGATATCAGGAGGAACATCGGTGGCGTAAGCGCATTACTGGGCCTTTATTGACGCTGAGGAACGAAAGCTAGGGTAGCAAACGGG
+
IGIIIGHHIHIIIIIIIIIIIIIIIIIHIIIIHIIIIIIIIIIIIIIIHIIIIIIHIIIIIIIIIIIIIIIIHIIIHHHIIIIIIIIIIIIIIIIIIIIIIIIIIIIIIIIIIIIIIIIIIIIIIIIIIIIIIIIIHIIIIIIIIIIIIIIIIIIIIIIIIIIIIHIIIIIIIIIIIIIIIIIIIIIIIIIIIIIIIIIIIHGHIIHIIIIIIIIIIIIHIIIIIIIIIIIIIIIIHHIIIIIIIIIIHHIII
@HS1.2_574 HISEQ:380:H55W7BCXY:1:1101:7144:36248 1:N:0:AGCAGGAA orig_bc=AAAAAAAAAAAA new_bc=AAAAAAAAAAAA bc_diffs=0
TACGGAGGATGCAAGCGTTATCCGGATTTATTGGGTTTAAAGGGTGCGTAGGCGGAGCTTTAAGCGTGAGGTGAAATGCCCGGGCTCAACCTGGGAACTGCCTCGCGAACTGGAGTTCTGGAATGCCCCTGCCGTGGGAGGAATGTGTGGTGTAGCGGTGAAATGCATAGAGATCACACAGAACACCGATTGCGAAGGCATCTCACGAAGGGGTGATTGACGCTGAGGCACGAAAGCGTGGGGATCAAACAGG
+
IIIIIGHIIIIIIIIIIIIIIIIIICHHIIIIIIIIIIIIIIIIIIIIIIIIIIIIIGHIIIIIIIIIIIIIIIIIHHHIIIIIIIIIIIIIIIIIIIIIHIIIIIIIIIIIIHIHHHGHHIIIIIIIIIIIIIHHIIIHIIIIIIIIIIIIIIIIHIIHHHIHIIIIIIIIHIIIIHIIHHIEHHHHIIIIIHIIIIIHFGIIIIIIIIIIIIIIIIIIIIIIIIIIIIIIIIIIIIIIIIIHFIIIIIIII
@HS1.2_575 HISEQ:380:H55W7BCXY:1:1101:9418:36013 1:N:0:AGCAGGAA orig_bc=AAAAAAAAAAAA new_bc=AAAAAAAAAAAA bc_diffs=0
TACGGAGGGTACTAGCGTTAATCGGAATGACTGGGCGTAAAGGGCACGTAGGTGGATAGATAAGTCACAAGTGAAATACCCGGGCTTAACCTGGGATTGGCTCGTGAAACTGTTTAACTAGAGTACGGTAGAGGGGAGTAGAATTCCAAGTGTAGCGGTGAAATGCGTAGAGATTTGGAAGAATACCGGAGGCGAAGGCGGCTCTCTGGACCGATACTGACACTGAAGAGCGAAAGCGTGGGGAGCAAACAGG
+
HHIICHIIGIII1<DHH<DHHHIII=CGHIICHIIHDCEGHHIIIEHHDHHHFEH<?IIHIIIHHIIIHGHIHIIFEHHHIHHHIGHHHHIHHIHHCHHHGHHIIIIHIHIIHIHIHIIIHHHHFHIIHHIIIHHIHIHIIIIIIHHHHIHIIHEHHHHHIHHHIHHFHIIIHHHHHFHHHHIIHHGHHHHIIIEDHGHDHHIIHHHECD<HG1@@GIIIHIHHHEIIIHHHHG=CHDHHIIHHIHIHHFEEH
@HS1.2_576 HISEQ:380:H55W7BCXY:1:1101:16075:36219 1:N:0:AGCAGGAA orig_bc=AAAAAAAAAAAA new_bc=AAAAAAAAAAAA bc_diffs=0
TACGTAGGGAGCAAGCGTTATCCGGATTTATTGGGTGTAAAGGGTGCGTAGACGGACATGCAAGTTGGCTGTGAAATCCCGAGGCTCAACCTCGGAACTGCAGCCAAAACTACATATCTTGAGTACTGGAGGGGAAAGCGGAATTCCTAGTGTAGCGGTGAAATGCGTAGATATTAGGAAGAACACCGGTGGCGAAGGCGGCTTTCTGGACAGCAACTGACGTTGAGGCACGAAAGTGTGGGTAGCAAACAGG
+
IIIIHIIIIHIIIIIIIIIIIIIIIIEHIIIIHHI<EFEHIIIIIIIIIIHIIIIIIIIIIIIIIIIIIIIIIIHIHIIIIIIIIIIIIIIIIIIIIIIIIIIIIIIIIIIIIIHIIIIIIIIIIIIIIHIIIIIIIIIIIIIIIIIIIIIIIIIIIIIIIIIIIIIIIIIIIIIIHHIIIIIIIIIIIIIIIIIIIIIIIIIIGIIIIIIIIIIIIIIIIIIIIIIIIIIIIIIIIIIIHIIIIIIIIIHII
@HS1.2_577 HISEQ:380:H55W7BCXY:1:1101:20329:36065 1:N:0:AGCAGGAA orig_bc=AAAAAAAAAAAA new_bc=AAAAAAAAAAAA bc_diffs=0
TACGGAGGGTACGAGCGTTAATCGGAATGACTGGGCGTAAAGGGCAAGTAGGTGGATAGATAAGTCACAAGTGAAATACCCGGGCTTAACCTGGGATTGGCTCGTGAAACTGTTTAACTAGAGTACGGTAGAGGGGAGTAGAATTCCAAGTGTAGCGGTGAAATGCGTAGAGATTTGGAAGAATACCGGAGGCGAAGGCGGCTCTCTGGACCGATACTGACACTGAAGAGCGAAAGCGTGGGGAGCAAACAGG
+
CGCGCHC/CC@1EEHG?/<<1<<E0<E1C1D@11?@?CCH@EE=1<11D@CGCACIHEEHFC1?B1<1?CFHHHIIIHE<<0<FACEHHHHH@FEGHHCFHCGHGCHHIHHD/FHD<@/EEEHFHHEG#IIHG#CHIIIHHGIHHEEIIHFHHH##IGHHI#HIIHH#HHH@HHHGCCIHIIIHDHH#II#H#HHH#H#HIGHHCHHHEG<EIIHHGHHHIIIIHIIIHHIHIHIIIIIIIHIHHHEHIIIHI
@HS1.2_578 HISEQ:380:H55W7BCXY:1:1101:1658:36460 1:N:0:AGCAGGAA orig_bc=AAAAAAAAAAAA new_bc=AAAAAAAAAAAA bc_diffs=0
TACGGAAGGTCCGGGCGTTATCCGGATTTATTGGGTTTAAAGGGAGCGCAGGCCGGAGATTAAGCGTGACGTGAAATGTAGACGCTCAACGTCTGAATTGCGTCGCGAACTGGTTTCCTTGAGTGAGTACGACGTGTACGGAATTCGTGGTGTAGCGGTGAAATGCTTAGATATCACGAAGAACCCCGATTGCGAAGGCAGTGCACGAGTCCTTTACTGACGCTAAAGCTCGAAAGTGCGGGTATCGAACAGG
+
CHGIIIIIH@EFCHHHICCHEGHHDIHFIIFEHGH<EEHIEE?0FGH<E/<CCHI#III?GHIIIIHIEHIHHIHI<GGHGH#@HH#HHHHHCHIIIIIH#HDHHHHCDHGHEHE@#EHIIIHEAF@DG@EEHIHIHIEC8HHIECCGHFF?EC/0EEH?CECHCCHHCAHFCG@F<GECHHCIGIIHGEG<@C?HCEHH<10HG1D1<<1?IHHG=HE</?EHHGC01?GH@ECC<<0CCCGF10<1<<1G@
@HS1.2_579 HISEQ:380:H55W7BCXY:1:1101:3668:36288 1:N:0:AGCAGGAA orig_bc=AAAAAAAAAAAA new_bc=AAAAAAAAAAAA bc_diffs=0
TACGGAAGGTCCGGGCGTTATCCGGATTTATTGGGTTTAAAGGGAGCGCAGGCTGATGATTAAGCGTGACGTGAAATGTAGCCGCTCAACGGCTGAACTGCGTCGCGAACTGGTTATCTTGAGTGAGTTCGATGTTGGCGGAATTCGTGGTGTAGCGGTGAAATGCTTAGATATCACGAAGAACTCCGATTGCGAAGGCAGCCAACAAGGCCTTTACTGACGCTAAAGCTCGAAGGTGCGGGTATCGAACAGG
+
IHIIIHIIIHIIHIGHIIIEHIIII<EHIHGHFHIHHFEHIIIIIIH?HHIIGHIFHIIIIIHIIIIIIIIIIIIIIHHIHIIIIIIIIIIIIIIIIIIIIIIIIIIIIIIIIIIIIIIIIIIIIIIHHIIIIIIIIIIIIIIIIHIIIIIIIIIIIGIIIIIIIIIIIIIIIIIIHGIIIIIIIIIIIIHIIIIIIIIIIIIIIIIIIIIIHIIIIIIIIIIHIIIIIIIIIIIIIIIIIIIIIIIIIIIII
@HS1.2_580 HISEQ:380:H55W7BCXY:1:1101:8222:36293 1:N:0:AGCAGGAA orig_bc=AAAAAAAAAAAA new_bc=AAAAAAAAAAAA bc_diffs=0
TACGGAAGGTCCGGGCGTTATCCGGATTTATTGGGTTTAAAGGGAGCGCAGGCTGTTTTTTAAGCGTGACGTGAAATGTAGGGGCTCAACCTGTGCAGTGCGTCGCGAACTGGAGAACTTGAGTGCACTCGAGGAAGGCGGAATTTGTGGTGTAGCGGTGAAATGCTTAGATATCACGAAGAACTCCGATTGCGAAGGCAGCCTTCCAGCGTGTAACTGACGCTAAAGCTCGAAAGTGCGGGTATCGAACAGG
+
IIIIIHIIIIIIIIIIIIIIIIIIIHIIIIIIHIIDHIIIIIIIIIIIIIIIIIIHIIIIIIIIIIIIIIIHIIIIHHIIIIIIIIIIIIIIIIIIIIIIIIIIIIIIIIIIIIIIIIIIIIIIIIIIIIIIIIIIIIIIIIIIIHIIIIIIIIIIIIIIIIIIIIIIIIIIIIIHHHIIIIIIGIIIIIIIIIIIIIIIIIIIIHIIIIIIIIIIIIIIIIIIIIIIIFIIIIIIIIIIIIIIIIHIIIIII
@HS1.2_581 HISEQ:380:H55W7BCXY:1:1101:9276:36368 1:N:0:AGCAGGAA orig_bc=AAAAAAAAAAAA new_bc=AAAAAAAAAAAA bc_diffs=0
TACGGAGGATGCGAGCGTTATCCGGATTCATTGGGTTTAAAGGGTGCGCAGGCGGCGCTCCAAGTCAGCGGTCAAAGTTCCGGGCTCAACCCGGTGCCGCCGTTGAAACTGGAGTGCTTGAGCAGGTGCGACGGAGGCGGAATGCGTGGTGTAGCGGTGAAATGCATAGATATCACGCAGAACCCCGATTGCGAAGGCAGCTTCCGAGCACCCGTCTGACGCTGAGGCACGAAAGCGTGGGTATCGAACAGG
+
IIIIGIIICHHIDHIIIIIHIIIIIIHHIIFHHIIGHIIIHIFIHIIHHHIHIIDHIIEHHHH#HHHIIIIIIHIHDGGHHHHIIIIIIIIHHHHDCFHHIIIIHGHHHEHI?HHHFHGHHIIIE?HIIIIHHHDHIHHHHIIIGHIIHHEEHEDEIHGHIIIIIGIIIIIIHHHFHHIIIIIHIIHFDDHHIIHHHIHIIIHHH?HIHEHCIHHHHGEHIIHHHHHG@HIIIIIIIIHIIIHHIIIIIHII
@HS1.2_582 HISEQ:380:H55W7BCXY:1:1101:12545:36317 1:N:0:AGCAGGAA orig_bc=AAAAAAAAAAAA new_bc=AAAAAAAAAAAA bc_diffs=0
TACGGAGGATGCGAGCGTTATCCGGATTTATTGGGTTTAAAGGGTGCGTAGGTGGTTTGTTAAGTTTGTGGTGAAAGCGTGCGGCTCAACCGTACCAAGCCATGAAAACTGGCGAACTTGAGTGCAAACGAGGTAGGCGGAATGTGATGTGTAGCGGTGAAATGCTTAGATATGTCACAGAACCCCGATTGCGAAGGCAGCTTACCAGCATGCAACTGACACTGAGGCACGAAAGCGTGGGTATCAAACAGG
+
IIIIIIHHHIIIIIIIIIIIIIIIIIIIIIIIHIIGHHIIIIIIHIIIIIIIIIIIIIIIHIIIIIIIIIIIIIIIIIIIIIIIIIIIIIIIIIIIIIIIIIIIIIIIIIIIIIIIIIIIIIIHIIIIIIIIIIIIIIIIIIIIIIIIIIIIIIIIIIIIIIIIIIIIIIIIIIIIIIIIIIIIIIIIIIIIIIIIIIIIIIIIIIIIIIIIHIIIIIIIIIIIIIIIIIIIIIIIIIIIIIIIIIIIIIII
@HS1.2_583 HISEQ:380:H55W7BCXY:1:1101:14289:36461 1:N:0:AGCAGGAA orig_bc=AAAAAAAAAAAA new_bc=AAAAAAAAAAAA bc_diffs=0
TACGTAGGTGGCGAGCGTTATCCGGAATTACTGGGTGTAAAGGGTGTGTAGGCGGGAAGGCAAGTCGGATGTGAAAATTATGGGCTTAACCCATAAAGTGCGACCGAAACTGTCTTTCTTGAGGATCGGAGAGGTAATGAGAATTCCCGGTGTAGCGGTGAAATGCGCAGAGATCGGGAGGAATACCGGTGGCGAAGGCGAATTACTGGACGATAACTGACGCTGAGACACGAAAGCGTGGGGAGCAAACAGG
+
IIII@HIIIHIIIIIIIIIIIHIIIIIIIIHIHIIDHCHIIIHIFEHHHIIIIIIHIHIHHIIIHIEIHIIIIIIIEHIIIIIIIIIIIIIIG@HIHDIHHCHHHIHHIIIIIIHGGIIIIIIIIIHIHIIIHIHHGAIIIIIIIIIHIIIIIIIIIIIIIIIIIIIGIIIGIHHGHHIIIIIIIIHIIIIIIIIIIIIIIHIIIIIIIHGEEHIIIIIIIIIIIIHFIHIIIIIIIIIIIIIIIIIIIIIII
@HS1.2_584 HISEQ:380:H55W7BCXY:1:1101:4244:36726 1:N:0:AGCAGGAA orig_bc=AAAAAAAAAAAA new_bc=AAAAAAAAAAAA bc_diffs=0
TACGGAGGATGCGAGCGTTATCCGGATTTATTGGGTTTAAAGGGTGCGTAGGCGGCTATGTAAGTCAGCGGTGAAATTCAGGCGCTCAACGTCTGTCGTGCCGTTGAAACTGCATGGCTTGAATGCGGATGCCGTGGGAGGAATGTGTGGTGTAGCGGTGAATGCATAGATATCACACAGAACACCGATTGCGAAGGCATCTCACGAATCCGCGATTGACGCTGAGGCACGAAAGTGCGGGTATCAAACAGG
+
HEHHHHIIFHHHDHHHIIIHIIHHHHHIHIIIHIH<GHHIFHIHEHHHHHHHFHHHHHIIEHDGHEGEHHHHIIHHHHHHHIIGIEEHCECDFHIHHHHE<EHHIGIIHIIIHEGHHI@GHHIHHHIIHDDHHEEEGDIIHHHIIIIIHGHHHEHHHEEIIIIIHCIIIICIHHHICIIIIIIIIHHIHEIGIIIIIHH@IIHEG1@DDIIIHHIHIIIIIIIIIIHHHIIIIIHHIHIIIIIHIIIIIIII
@HS1.2_585 HISEQ:380:H55W7BCXY:1:1101:5387:36595 1:N:0:AGCAGGAA orig_bc=AAAAAAAAAAAA new_bc=AAAAAAAAAAAA bc_diffs=0
TACGTAGGGAGCGAGCGTTATCCGGATTTATTGGGCGTAAAGGGTGCGTAGGCGGCTTGTTAAGTATGAAATTAAAGCCCGGGGCTTAACTCCGGTTCGTTTCATAAACTGGCTAGCTTGAGTATGGAAGAGGTAAACGGAATTTCTAGTGTAGCGGTGAAATGCGTAGATATTAGAAGGAACACCAGTGGCGAAGGCGGTTTACTGGGCCATTACTGACGCTGAGGCACGAAAGCGTGGGGAGCAAACAGG
+
IIIIIIIIIIIIIIIIIIIIIIIIIHIIIIIIIIIIIIIIIIIIIIIIIIIIIIIIIIIIIIIIIIIIIIIIIIIIIIIIIIIIIIIIIIIIIIIIIIIHIIIIIIIIIIIIIIIIIIIIIIIIIIIIIIIIIIIIIIIIIIIIIIIIIIIIIIIIIIIIIIIIIIIIIHHIHHIIHIIIIIIIIIIIIIIIIDIIIIIIIIHIIIIIIIIIIIIIIIIIIIIIIIIIIIIIIIIIIIIIIIIIIIIIIIII
@HS1.2_586 HISEQ:380:H55W7BCXY:1:1101:6722:36525 1:N:0:AGCAGGAA orig_bc=AAAAAAAAAAAA new_bc=AAAAAAAAAAAA bc_diffs=0
TACGTAGGTGGCAAGCGTTGTCCGGATTTACTGGGTGTAAAGGGCGTGTAGGCGGAGATGCAAGTCAGGAGTGAAATCTAGGGGCTCAACCCCTAAACTGCTTTTGAAACTGTATCCCTTGAGTATCGGAGAGGCAGGCGGAATTCCTAGTGTAGCGGTGAAATGCGTAGATATTAGGAGGAACACCAGTGGCGAAGGCGGCCTGCTGGACGACAACTGACGCTGAGGCGCGAAAGCGTGGGGAGCAAACAGG
+
IIIIHIIIIIIIIIIGIIHIIIIIIIIIIIIGGHIHGFHHIIIIHIIIIIIIIIIIIIIIGIIIIIIIIIHIIIIIHHIIIIIIIIIIIIIIHIIIIIIIIIIIIIIIIIIIIIIIIIIIIIIIIIIIIIIIIIIIIIIIIIIIIHIIIIIIIIIIIIIIIIIIIIIIIIIIIIIIIIIIIIIIIIIIHHIIIIIIIIIIIIIIIIIHIIIIIIIIIIIIIIIIIIIIIIIIIIIIIIIIIIIIIIIIIIIII
@HS1.2_587 HISEQ:380:H55W7BCXY:1:1101:8353:36652 1:N:0:AGCAGGAA orig_bc=AAAAAAAAAAAA new_bc=AAAAAAAAAAAA bc_diffs=0
TACGTAGGTGGCAAGCGTTATCCGGAATTATTGGGCGTAAAGAGTGAGCAGGCGGCAGATTAAGTTTGAGGTTAAAGCGTGAAGCTCAACTTCATAAAGCCTTGAAAACTGATCAGCTAGAGTACGAGAGAAGTAAGCGGAATTCCATGTGTAGCGGTGAAATGCGTAGATATATGGAGGAACACCAGTGGCGAAGGCGGCTTACTAGCTCGAAACTGACGCTCAGTCACGAAAGCGTGGGTAGCAAATAGG
+
HIIIIHGHHIIIIIIIIIIIIIIII@HIIIIIHIIIIHHIIIIIIHIIIIHIIIIHIIHIIHIIIIIIHIIIHIIIGIIIIIIIHIIIIIIIIIHIIIIHIIIIIIIHIIIIIHIHIIIHIIHHHIIHIIIIHIIIIHEIIIIIHIIIIIIHIIIHHHEIIIIIIIIIIIIIIIHEEIIIIIIIIIIIIIIIIIHIHHIIIIIIHHIGHGIHHHIIHIIIIIIIIIHIIIHIIIIIHHIIIIHHHIIIIIIH
@HS1.2_588 HISEQ:380:H55W7BCXY:1:1101:8839:36517 1:N:0:AGCAGGAA orig_bc=AAAAAAAAAAAA new_bc=AAAAAAAAAAAA bc_diffs=0
TACGGAGGATGCGAGCGTTATCCGGATTTATTGGGTTTAAAGGGTGCGCAGGCGGGTTTTTAAGTCTGTGGTGAAAGCGTGCGGCTCAACCGTACCAAGCCATGGAAACTGGAGATCTTGAGTGCAAACGAGGTAGGCGGAATGTGATGTGTAGCGGTGAAATGCTTAGATATGTCACAGAACCCCGATTGCGAAGGCAGCTTACCAGCATGCAACTGACGCTGAGGCACGAAAGCGTGGGTATCAAACAGG
+
IIIIIIIIIIIIIIIIIIIIIIIIIHIIIIIIHHIGHIIIIIIIIIIIIIIIIIIIHHIIIIIIIIIIIIIIIIIIIIIIIIIIIIIIIIIIIIIIIIIIIIIIIIIIIIIIIIIIIIIIIIIIIIIIIIIIIIIIIIIIIIIIIIIIIIIIIIIIIIIIIIIIIIIIIIIIIIIIHIIIHIIIIIIIIIIIIIIIIIIIIIIIIIIIIIIIHIHHIIIIIIIIIIIIIIIIIIIIIIIIIIIIIIIIIIII
@HS1.2_589 HISEQ:380:H55W7BCXY:1:1101:13949:36545 1:N:0:AGCAGGAA orig_bc=AAAAAAAAAAAA new_bc=AAAAAAAAAAAA bc_diffs=0
TACGGAGGGTGCAAGCGTTAATCGGAATAACTGGGCGTAAAGGGCATGCAGGCGGTTAAACAAGTAGGATGTGAAATCCCCGGGCTCAACCTGGGAGCTGCATACTAAACTGTTTAACTAGAGTATTGCAGGGGGAGACGGAATTCCAGGTGTAGCGGTGGAATGCGTAGATATCTGGAAGAACACCAAAGGCGAAGGCAGTCTCCTGGGCAAATACTGACGCTCATATGCGAAAGCGTGGGTAGCAAACAGG
+
HHIII=HIIHIGGHIIHHHDHIIIIIGIIIHIIIIHIHHIIHIIIIIIHIHIIIIHHIHHIIHIIIIHIIIHIIIIHHHGHIHHIIIIIIIIIIIIIIIIIIIIIIIIIIIIIIIIHHIIIIIIIIIIHIIIHIIHIHIIIIIIIIIIIIIIIIIIIIIIIIIIIHIIIIIIIIIIIHIHIIIIIIHIIIIIIIIIIIIIIIIHHIIIIIIIIIIHIIIIIIIHIIIIIIIIIIIIIIIIIIIIIHIIHIIII
@HS1.2_590 HISEQ:380:H55W7BCXY:1:1101:14692:36675 1:N:0:AGCAGGAA orig_bc=AAAAAAAAAAAA new_bc=AAAAAAAAAAAA bc_diffs=0
CACGTAAGTTGCGAGCGTTGTTCGGAATTATTGGGCGTAAAGGGCATGTAGGCGGTAATGCAAGTCTGGTGTGAAATACCGGGGCTCAACCCCGGAACTGCGTTGGAAACTGCATTACTTGAGTCGCTGAGGGGCAGGCAGAATTCCTGGTGTAGGGGTGAAATCTGTAGATATCAGGAAGAATACCAATGGCGAAGGCAGCCTGCCAGCAGATGACTGACGCTGAGGTGCGAAGGTGCGGGGAGCAAACAGG
+
IIIIIIIIIHIIIIIIIHIIHHIHHGEHHIIIIIIIIIIIIIIIIIIIIIIHHIIIIIHIIIIIHHCHIHHHIIIHFHIGHHIIIIIIIHIIIIIHHIIIIHHHHIIIHHIHGHEHHIIIHIHHIIHIIIHHHIIHIIIIIIHGEIIIIIHIHHIIIIIIIIIIIIIIIIIIIIHIHHIHIHIIIIHIIHIHHHHHIIHIIIIIHHHHIIIIIIIIIIIIIIHFIIIIIIIHIIHHHIIIIIIIIHIIIIHHI
@HS1.2_591 HISEQ:380:H55W7BCXY:1:1101:15817:36529 1:N:0:AGCAGGAA orig_bc=AAAAAAAAAAAA new_bc=AAAAAAAAAAAA bc_diffs=0
TACGGAAGGGGCAAGCGTTGTTCGGAATTATTGGGCGTAAAGGGCGCGTAGGTGGTTCTGTATGTCTACCGTGAAAGGGTACAGCTCAACTGTAGCGAGTCGGTAGAAACTGCAGGACTTGAGGCTGGGAGGGGCTGGTGGAATTCCCTGTGTAGCGGTGAAATGCGTAGAGATGGGGGAGAACACTCGTGGCGAAGGCGGCCAGCTAGACCAGTTCTGACACTGAGGCGCGATAGCGTGGGGAGCAAACAGG
+
IEHII@CEHHII?CEEG<<CGHIIIC@EGCCECHHGICC@C1D@EDHCCCFHEGFE1DEEH@CHHHF<G?E@HHIIIHHFEGHHGHIIHHADFHDIHHE@E8HEHHHHHHHEHHFG@HEHGEHHHIHDH?IIIHHHGIHEEGHGEFHHHGCCGIIHHHIIIIHIIHHCHH#HGECHEDGEHHIGH@DIIIHHHIHHCHHEHEH@EECEGCGFCHE?EHCCG<D<0CHCEE@FEEHHFC@EHIIHHHCHCC@CH
@HS1.2_592 HISEQ:380:H55W7BCXY:1:1101:16564:36546 1:N:0:AGCAGGAA orig_bc=AAAAAAAAAAAA new_bc=AAAAAAAAAAAA bc_diffs=0
TACGGAAGGTCCGGGCGTTATCCGGATTTATTGGGTTTAAAGGGAGCGTAGGCCGGATATTAAGCGTGTTGTGAAATGTAGATGCTCAACGTCTGCACTGCAGCGCGAACTGGTGTCCTTGAGTGCGCAGGAAGTCGGCGGAATTCGTTGTGTAGCGGTGAAATGCTTAGATATGACGAAGAACTCCGATTGCGAAGGCAGCTGACTGTAGCGTTACTGACGCTGAAGCTCGAAGGTGCGGGTATCGAACAGG
+
HIIIIHIIIIIIIIIIIIIHIIIIIHHIIIHIHHIHHIIIIIIIIIIIIIIIIIIIIIHIIIHHIIIIIIIIIIHIHIIIIIIIIHIIIIIIIIIIIIIIIIIIIIIIIIIIIHIIIIIIIIIIIIIIIIIIIIIIIIIIIIIIIIIIIIIIIIIIIIIIIIIIIIIIIIIIIIIIIHIIIIIIIIIIIIIIIIIIIIIIIIIIIIIIIIIIIIIIIIIIIIIIIIIIIHIIIIIIIIIIIIIIIIIIIIIII
@HS1.2_593 HISEQ:380:H55W7BCXY:1:1101:19993:36691 1:N:0:AGCAGGAA orig_bc=AAAAAAAAAAAA new_bc=AAAAAAAAAAAA bc_diffs=0
TACGGAGGATGCAAGCGTTATCCGGATTTATTGGGTTTAAAGGGTGCGTAGGCGGTTTGCTAAGCGGGAGGTGAAATGCCGGCGCTCAACGTCGGAAGTGCCTCCCGAACTGGTGGACTGGAATGACTCTGCCGTGGGAGGAATGTGTAGTGTAGCGGTGAAATGCTTAGAGATTACACAGAACACCGATTGCGAAGGCATCTCACGAAGGGTTGATTGACGCTGAGGCACGAAAGCGTGGGGATCAAACAGG
+
IIIIIHIIHIIIIIIIIIIIIIIIIHHIIIIIHHIHHIIHHIIIIHIIIIIIIIIIIHIIIIIIHIIIHIIHIIIIHIHIIIIIIIIIIIIHHIIIIIIIIIHHIIIIIIIIIHHIIHHHIIIIIIIIIHIIIIHIIIHHHIIIIIIIIIIHIIIIIHIIIIIIIIIIIIIIIIIIIHIIIIIIIHIIIIGIIIIIIIIIHIIIIIIIHHIHIIIIIIIIIIIIIIIIIIIHIIIIIIIIIIIIIIIIIIIII
@HS1.2_594 HISEQ:380:H55W7BCXY:1:1101:1068:36936 1:N:0:AGCAGGAA orig_bc=AAAAAAAAAAAA new_bc=AAAAAAAAAAAA bc_diffs=0
TACGGAGGGTGCAAGCGTTATCCGGATTCACTGGGTTTAAAGGGTGCGTAGGTGGATTAGTAAGTCAGTGGTGAAATCTCCGGGCTTAACCCGGAAACTGCCATTGATACTATTAGTCTTGAATACCGTGGAGGTCAGCGGAATATGTCATGTAGCGGTGAAATGCTTAGATATGACATAGAACACCAATTGCGAAGGCAGCTGGCTACACGAATATTGACACTCAGGCACGAAAGCGTGGGGATCAAACAGG
+
IIIEHIIIIHIIIIIIIIIIIIIIIIIIIIIGHIIGHHHHIIIIGHIHCGHHGIHIIIIIIIIIIIIIIHIIHIIIHHIIIIIIIIIIIHIIIIIIIIIIIIIIIIIIIIHHHHHHHIHIIIIIIIIIIIIIIIIIIIHIIIIIIIIIIIIIIIIHIIIIIIIIIGIIIIIIIIIIIIIIIIIIIIIIIIIIIIIIIIIHIIIIIIIIIIIIIIIIIIIIIHIIHGIIIIIIIIIIIIIIIIIIIIIIIIIII
@HS1.2_595 HISEQ:380:H55W7BCXY:1:1101:9236:36831 1:N:0:AGCAGGAA orig_bc=AAAAAAAAAAAA new_bc=AAAAAAAAAAAA bc_diffs=0
TACGGAGGATGCGAGCGTTATCCGGATTTATTGGGTTTAAAGGGTGCGTAGGCGGAGCTTTAAGCGTGAGGTGAAATGCCACAGCTCAACTGTGGAACTGCCTCGCGAACTGGAGTTCTGGAATGCCCCTGCCGTGGGAGGAATGTGTGGTGTAGCGGTGAAATGCATAGAGATCACACAGAACACCGATTGCGAAGGCATCTCACGAAGGGGTGATTGACGCTGAGGCACGAAAGCGTGGGGATCAAACAGG
+
IIIIIGHHHIIIIIIIIIIIIIIIIHIIIIIIIIIIIIIIIIIIIIIIIIIIIIIIIIIIIIIIIIIIHHIIIIIIHHIIIIIIIIIIIHIIIIIIIIIIIIIIIIIIIIIIIIIIIIIIIIIIIIIIIIIIIIIIIIIIIIIIIIIIIIIIIIIIIIIIIIIIIIIIIIIIIIIIIIIIIIIIIIIIIIIIIIIIIIIIIIIIIIIIIIIIIIIIIIIIIIIIIIIIIIIIIIIIIIIIIIIIHIIIIIIII
@HS1.2_596 HISEQ:380:H55W7BCXY:1:1101:9863:36961 1:N:0:AGCAGGAA orig_bc=AAAAAAAAAAAA new_bc=AAAAAAAAAAAA bc_diffs=0
TACGGAGGATGCGAGCGTTATCCGGATTTATTGGGTTTAAAGGGTGCGTAGGTGGTTTGTTAAGTTTGTGGTGAAAGCGTGCGGCTCAACCGTACCAAGCCATGAAAACTGGCGAACTTGAGTGCAAACGAGGTAGGCGGAATGTGATGTGTAGCGGTGAAATGCTTAGATATGTCACAGAACCCCGATTGCGAAGGCAGCTTACCAGCATGCAACTGACACTGAGGCACGAAAGCGTGGGTATCAAACAGG
+
IIIIIIIIIIIIIIIIIIIIIIIIIGHHIGIIHIIEHHIIIIIIIIIIIIHIIIIIHHIIIIIIIIIIIIIIIIHIHHIHIHIIIIIIIIIIIIIIIIIIIIIIIIIIIIIIIIIIIIIIIIIIIIIIIHIHIIIIIIIIIIIIIIIIIIIIIIIIHIIIIIIIIIIIIIIIIIHIHIIIIIIIIIIIIIIIIIIIIIIIHHFIIIIIIIIIHIIIIIIIHIIIIIIIIIIIIIIIIIIIIIHIIIIIIIII
@HS1.2_597 HISEQ:380:H55W7BCXY:1:1101:15472:36879 1:N:0:AGCAGGAA orig_bc=AAAAAAAAAAAA new_bc=AAAAAAAAAAAA bc_diffs=0
TACGGAGGGTACGAGCGTTAATCGGAATGACTGGGCGTAAAGGGCACGTAGGTGGATAGATAAGTCACAAGTGAAATACCCGGGCTTAACCTGGGATTGGCTCGTGAAACTGTTTAACTAGAGTACGGTAGAGGGGAGTAGAATTCCAAGTGTAGCGGTGAAATGCGTAGAGATTTGGAAGAATACCGGAGGCGAAGGCGGCTCTCTGGACCGATACTGACACTGAAGAGCGAAAGCGTGGGGAGCAAACAGG
+
IIIIIIIIIIIIIIIIIIIIIIIIHIIIIIIHIIIIIHIIIIIIIIIIGIHIGHIIIIIIIIIIHIHIIIIIIIIGGHIIIIIIIIIIIIIIIIIIHIIIIIIIIIIIIIIIHIHHIIIIIIIIIIIIIIIIIIIIIIIIIIIIIIIIHIIIIIIIIIIIIIIIIIIIIIIIIIHIHHIHIIIIIIIIIIIIIIIIIIIIIIIIIIIIIIHIIIIIIIIIIHIIIIIIIIIIIIIIIIIIHIIIIIIIIIIII
@HS1.2_598 HISEQ:380:H55W7BCXY:1:1101:17614:36950 1:N:0:AGCAGGAA orig_bc=AAAAAAAAAAAA new_bc=AAAAAAAAAAAA bc_diffs=0
TACGGAAGATGCGAGCGTTATCCGGATTTATTGGGTTTAAAGGGAGCGTAGGCGGCCTGTTAAGTCAGCGGTTAAATGTCATTGCCCAACATTGGCATGCCGTTGATACTGGTGGGCTTGAATACACACAAGGATGGTGGAATTCGTTGTGTAGCGGTGAAATGCTTAGATATGACGAAGAACTCCGATTGCGAAGGCAGCCATCTGGGGTGCGATTGACGCTGAGGCTCGAAAGTGCGGGTATCAAACAGG
+
IIIIIIIIIIIIIIIIIIIIIIIIIIIIIIIIHIIHIIIIIIIIIIIIIIIIHIIIIIIIIIIIIIIIIIIIIIIIIIIIIIIIIHIIIIIIIIIIIIIIIIIIIIIIIIIIIIHIIIIIIIIIIIIIIIIIIIIIIIIIIIIIIIIIIIIIIIIIIIIIIIIIIIIIIIIIIIHHIIIIIIIHIIIIIIIIIIIIIIIIIIIIIIIIIIIIIIIHIIIIIIIIIIIIIIIIIIIIIIIIIIIIIIIHIIII
@HS1.2_599 HISEQ:380:H55W7BCXY:1:1101:6718:37226 1:N:0:AGCAGGAA orig_bc=AAAAAAAAAAAA new_bc=AAAAAAAAAAAA bc_diffs=0
TACAGAGGTCGCAAGCGTTGTTCGGATTTACTGGGCGTAAAGGGCGCGTAGGCGGCCGTGCGTGTCGGATGTGAAATCTCCGGGCTCAACCCGGAAAGTGCGTCCGAAACTGCATGGCTCGAGTTCGGGAGAGGGAATCGGAATGCAGGGTGTAGCGGTGAAATGCGTTGATATCCTGCAGAACACCGGAGGCGAAGGCGGATTCCTGGAACGAAACTGACGCTCAGGCGCGAAAGTCGGGGGAGCAAACAGG
+
IIIIIIIEHIIIIIHIIIHHIIIIIIIIIIIIIIIIIIIIIIIIIIIIIIIIIIIIIIIIHIIIIIIIIIIIIIIIIIIIIIIIIIIIIIIIIIIIIIIIIIIIIIIIIIIIIIIIIIHIIIIIIIIIIIIIIIIIIHIIIIIIIIIIIIIIIIIIIIIIIIIIIIIIIIIIIIIIIIIIIIIIIIIIIIIIIIIIIIIIIIIIIIIIIIHIIIIIIIIIIIIHIIIIIIIIIIIIIIIIIIIIIIIIIIIII
@HS1.2_600 HISEQ:380:H55W7BCXY:1:1101:7986:37082 1:N:0:AGCAGGAA orig_bc=AAAAAAAAAAAA new_bc=AAAAAAAAAAAA bc_diffs=0
TACGGAAGGTCCGGGCGTTATCCGGATTTATTGGGTTTAAAGGGAGCGCAGGCTGGATTTTAAGCGTGCTGTGAAATGTACCGGCTCAACCGGTGACGTGCAGCGCGAACTGGAGTCCTTGAGTGAGTACGAGGTATGCGGAATTCGTGGTGTAGCGGTGAAATGCTTAGATATCACGAAGAACTCCGATTGCGAAGGCAGCGTACCAGTCCTTAACTGACGCTAAAGCTCGAAAGTGCGGGTATCGAACAGG
+
IIIIIHIIIIIIIHHIIIIIIIIIIHIIIIIIGHIHHHIIIIIIGDFHIIHIIHHIGHIIIIIIIIIIIIIIIIIHHIIIHIIIIIIIIIIIIIIHHIIHHHHIIIIIIIHIIIIIGIHIIIHIIIIHIIIIIIIIIIIIIIIIIIIHHIIIIIIIIIIIIIIIIIIIIHIHIIIHHHIIIIIHHIHIIIIIIIIIIIIIIIIIIIIIHGHHGHHHIHIIGIIIIIIIIIIIIIIIIIIIIIIIIIIIIIIII
@HS1.2_601 HISEQ:380:H55W7BCXY:1:1101:14727:37202 1:N:0:AGCAGGAA orig_bc=AAAAAAAAAAAA new_bc=AAAAAAAAAAAA bc_diffs=0
TACGGAGGATGCGAGCGTTATCCGGATTTATTGGGTTTAAAGGGTGCGTAGGCGGGTTCTTAAGCGTGAGGTGAAATGCCACGGCTCAACCGTGGAACTGCCTCGCGAACTGGGAGTCTGGAATGCTCCTGCCGTGGGAGGAATGTGTGGTGTAGCGGTGAAATGCATAGAGATCACACAGAACACCGATTGCGAAGGCATCTCACGAAGGGGTGATTGACGCTGAGGCACGAAAGCGTGGGGATCAAACAGG
+
IIIIIIIHHHIIIIIIIHIHCHIIIIDHIIHIHHIDHHIIIIIHIIIIHIHHIIIIHHHHIIIIHHGIIIIIIIIHHHHHHHIIIIIIIIIGIIIIHHIIIHIIIIIIIIIIHGEHEIIIIIEHHIIHHIIIIHHIHIIIIIIIIHHHIIIIIIIIIIIIIIIIIIIIIIIIIIIIHHHIIIIIIIIIIIIHHIIIHHGH<HIIHIIHIIIIIIIIIIIIIIIIIIIIIIIIIIIIIIIIIIIHDHIIIIIII
@HS1.2_602 HISEQ:380:H55W7BCXY:1:1101:17959:37236 1:N:0:AGCAGGAA orig_bc=AAAAAAAAAAAA new_bc=AAAAAAAAAAAA bc_diffs=0
TACGGAGGATGCAAGCGTTATCCGGATTTATTGGGTTTAAAGGGTGCGTAGGCGGACCGTTAAGTCAGCGGTGAAATGTCCCGGCTCAACCGGGGAGCTGCCGTTGATACTGGCGGACTGGAGTGCGAACGGCGCCGGCGGAATGTGTCATGTAGCGGTGAAATGCATAGATATGACACAGAACACCGATCGCGAAGGCAGCTGGCGAGGACGTTACTGACGCTGAGGCACGAAAGCGTGGGGATCAAACAGG
+
IIIIIIIIHIIIGHIIIIIIHIIIIHHHHHIEHIHHHIIIHIIIIIIIIIIHIIIIIIIHIIIIIHIIIIIHIIIIIIIIIIIIIIIIIIIIIIIIIIIIIIIIIIIIIIIIIIIIIIIHIIIIIIIHIIIIHIIIIIIIIIIIIIIIIIIIIIIHIIIIIIIIIIIIHHIIIIIHHHIIIIIIIIIIIIIIIIIIIIIIIIIIIIIIIIHIIIIIIIIHIIIIIIIIIIIIIIIIIIIIIIIIIIIIIIIII
@HS1.2_603 HISEQ:380:H55W7BCXY:1:1101:2314:37259 1:N:0:AGCAGGAA orig_bc=AAAAAAAAAAAA new_bc=AAAAAAAAAAAA bc_diffs=0
TACGTAGGTGGCGAGCGTTGTCCGGATTTACTGGGTGTAAAGGGCGTGTAGCCGGGTTGGCAAGTCAGATGTGAAATGCATAGGCTTAACCTATGAACTGCATTTGAAACTGTTGATCTTGAGTACCGGAGAGGCAATTGGAATTCCTAGTGTAGCGGTGAAATGCATAGATATTAGGAGGAACACCAGTGGCGAAGGCGGATTGCTGGACGGTTACTGACGGTGAGGCGCGAAAGTGTGGGGAGCAAACAGG
+
IIIIIIIIIIIIIIIIIIIIIIIIIIIIIIIIIIIHIIIIIIIIIIHIIIIIIIIIHIIIIIIIIIIIIIIIIIIIIIIIIIIIIIIIIIIIIIIIIIIIIIIIIIIIIIIIIHIIIIIIIIIIHHIIIIIIIIIIIIIIIIIIIIIIIIIIIIIIIIIIIIIIIIHIIIIIIIIIIHIIIIIIHIIIIIIIIIIIIIIIIIIIIIIIIIIIIIIIIIIIIIIIIIIIIIIIIIIIHIIIIIIIIIIIIIIII
@HS1.2_604 HISEQ:380:H55W7BCXY:1:1101:2434:37438 1:N:0:AGCAGGAA orig_bc=AAAAAAAAAAAA new_bc=AAAAAAAAAAAA bc_diffs=0
TACGGAAGGTCCGGGCGTTATCCGGATTTATTGGGTTTAAAGGGAGCGCAGGCCGGCTGGTAAGCGTGACGTGAAATGTAGATGCTCAACATCTGCACTGCGTCGCGAACTGTCAGCCTTGAGTGAGTTCGATGTTGGCGGAATTCGTGGTGTAGCGGTGAAATGCTTAGATATCACGAAGAACTCCGATTGCGAAGGCAGCCAACAAGGCCTTTACTGACGCTAAAGCTCGAAGGTGCGGGTATCGAACAGG
+
IIIFHEHIHHHIIIIIHHHEHIIIII=0FHEEHGHDHHI?HHIHIIIGIHIIHIIIHHIIIIIHEDHDE@GGHIHIDHHHHGICFEHHHIIHHEEFHHIHI#IIIGIHHGHICHGGHFHIIIE@@GEHHIIHHHHGIGEHHHHHHFHHHHHHHEAEHHHHHHGFHHFHGHHHGHHHEHFGEHHHEEIHFGIHHDHHHHFHEHHEGCHGEHGIFHHGGCHHDEE@HHHE?HHHFG?HHC0CIHGC@@HGGIIII
@HS1.2_605 HISEQ:380:H55W7BCXY:1:1101:3691:37422 1:N:0:AGCAGGAA orig_bc=AAAAAAAAAAAA new_bc=AAAAAAAAAAAA bc_diffs=0
TACGGAGGATGCGAGCGTTATCCGGATTTATTGGGTTTAAAGGGTGCGTAGGCTGTTCGTCAAGTCAGTGGTGAAATGCCGGGGCTCAACCCCGGAGCTGCCATTGATACTGTCGGGCTTGAATCCTGCTGCCGTGGGAGGAATGAGTAGTGTAGCGGTGAAATGCATAGATATTACTCAGAACACCGATTGCGAAGGCATCTCACGAAACAGGCATTGACGCTGAGGCACGAAAGCGTGGGGATCAAACAGG
+
IIIHIIIIIIIIIIIIIIIIIIIIIIIIIIIIIIIGHHIIIIIIIIIIIIIIIIIIIIIIIIIIIIIIIIIIIIIIIIIIIIIIIIIIIIIIIIIIIIIIIIIIIIIIIIIIIIIIIIIIIIIIIIIIIIIIIIIIIIIIIIIIIIIIIIIIIIIIIIIIIIIIIIIIIIIIIIIIIIIIIIIIIIIIIHIIIIIIIIIIHIIIIIIIIIIHIIIIIIIIIIHIIIIHIIHIIIIIIIIIIIIIIIIIIIIII
@HS1.2_606 HISEQ:380:H55W7BCXY:1:1101:4464:37310 1:N:0:AGCAGGAA orig_bc=AAAAAAAAAAAA new_bc=AAAAAAAAAAAA bc_diffs=0
TACGGAAGGTCCGGGCGTTATCCGGATTTATTGGGTTTAAAGGGAGCGCAGGCGGAGGCTTAAGCGTGACGTGAAATGTAGCCGCTCAACGGCTGAGTTGCGTCGCGAACTGGGTTTCTTGAGTGAGTGCGACGTCAGCGGAATTCGTGGTGTAGCGGTGAAATGCTTAGATATCACGAAGAACCCCGATTGCGAAGGCAGCTGACGAGCCCTTTACTGACGCTAAAGCTCGAAGGTGCGGGTATCGAACAGG
+
IHHEHEHDHEHHHIIIIHH=HHHIIGEHIHCHEHHH@GHHIIIIGHFHHHHHIFHIHIIIIIIHII#IIIIHEEHHGHHHEHHIIIIIIIIHIIIIIHGEHHGHHHEIHHIHIHHFDIIHHIHIIIHHHHHHIIHHHIIIIHGIIIIIIHHIHIIIIHIIIHHIIIHIIIIIIIIHHGHCHHHIHGIHE<IHHHHIIIHHIIIIHCEHIIHIIIIIIHHGIHHIIIIIHIHIHIIIIIIIIIHHEHF1IHEII
@HS1.2_607 HISEQ:380:H55W7BCXY:1:1101:6917:37386 1:N:0:AGCAGGAA orig_bc=AAAAAAAAAAAA new_bc=AAAAAAAAAAAA bc_diffs=0
TACGGAGGATGCAAGCGTTATCCGGATTTATTGGGTTTAAAGGGTGCGCAGACGGCTTGTTAAGCGGGAGGTGAAATGCCGGCGCTCAACGTCGGAAGTGCCTCCCGAACTGGTGAGCTTGAATGACTCTGCCGTGGGAGGAATGTGTAGTGTAGCGGTGAAATGCTTAGAGATTACACAGAACACCGATTGCGAAGGCATCTCACGAAGGGTTGATTGACGCTGAGGCACGAAAGCGTGGGGATCAAACAGG
+
ICG@EEHHDHHHEHIIHII@GHIIIICDHHHHEFHC0@GHIHIIHHHCCHHDEHHHCDHIIHIIIHIIHIHF?G1DHFHH?HDHHGEHFHDHHFIHIIIHCFHHIIIIIHHHHIHEHHIIHHHHIIHHFHHHHHGEHHHFEHIHHIIHHHFHIGHGDCHHIIHIIIIIIIIIIIIHGIIHHEHIIIHHHIIHIHIIHHIIIIIIIIIIHIIIHFHIIIIHIIHHIIIHEIIIIIIHIIHHHHIHEGIIIIIHI
@HS1.2_608 HISEQ:380:H55W7BCXY:1:1101:14432:37495 1:N:0:AGCAGGAA orig_bc=AAAAAAAAAAAA new_bc=AAAAAAAAAAAA bc_diffs=0
TACGGAGGATGCGAGCGTTATCCGGATTTATTGGGTTTAAAGGGTGCGCAGGCGGGTTTTTAAGTCTGTGGTGAAAGCGTGCGGCTCAACCGTACCAAGCCATGGAAACTGGAGATCTTGAGTGCAAACGAGGTAGGCGGAATGTGATGTGTAGCGGTGAAATGCTTAGATATGTCACAGAACCCCGATTGCGAAGGCAGCTTACCAGCATGCAACTGACGCTCAGGCACGAAAGCGTGGGTATCAAACAGG
+
IIIIIIIIHIIIIIIIIIIGHIIIIIHIIIIHHIIH=HHIIIIIHGIIHIHHHIHIHHIHIHHIIHIHHIIGIIIIIHHIIIIIIIIIHHIIIIIHIIIHIIIGIIIIIIHIIIIIIHIIIIIHIIIIIIIIIIIIIIIIIIIIIIIIIIIIIIIIIIIIIIIIIIHIIIIIIIIIHIIIIIIIIIIIHIIIIIIIIIIIIHIIIIIIIIIIIIIIIIIIIIIIIHIIIIIIIIIIIIIIIIIIIIIIIIII
@HS1.2_609 HISEQ:380:H55W7BCXY:1:1101:15395:37370 1:N:0:AGCAGGAA orig_bc=AAAAAAAAAAAA new_bc=AAAAAAAAAAAA bc_diffs=0
TACGGAGGATGCGAGCGTTATCCGGATATATTGGGTTTAAAGGGTGCGCAGGCGGGCGATTAAGTCAGCGGTGAAAGGCTCGGGCTCAACCGGAGCAGTGCCGTTGATACTGGTTGCTTTGAATGCGGTCAAGGCCGGCGGAATGTGGCGTGTAGCGGTGAAATGCATAGATATGCCACAGAACACCGATAGCGAAGGCAGCTGGCCGGGCCTGCATTGACGCTGAGTCACGAAAGCGTGGGGATCGAACAGG
+
HHG?@0CCH<GG<E//C<DCC@1<C000<D1DF?F0<<1<11<<<<<C?EDHHCDHHHHHE6FHIHHHCEBDDH1<<F5FCHHHHD8FHH@<C<<@D@:=FHDDE@DDGGH#IHIIE#G=:HHIIEECGHHEC@DHGECD<0HHFHG<E@AECGFHHFC@EHFGFEHFCCGD8HBHGCEIH#HECDDHHEFH@DC1HIIHHHEC?<FC</<@HEHCD0E</1D1CHD1<EEFGD0CFCFEIHG@@HCCD1EII
@HS1.2_610 HISEQ:380:H55W7BCXY:1:1101:17998:37283 1:N:0:AGCAGGAA orig_bc=AAAAAAAAAAAA new_bc=AAAAAAAAAAAA bc_diffs=0
TACATAGGGTGCAAGCGTTGTCCGGAATTATTGGGTGTAAAGGGTGCGTAGACGGGAAAGCAAGTTAGTAGTGAAATCCCCCGGCTTAACTGGGGAACTGCTACTAAAACTACATTTCTTGAGTGTCGGAGGGGAAAGTGGAATTCCTAGTGTAGCGGTGAAATGCGTAGATATTAGGAAGAACACCGGTGGCGAAGGCGACTTTCTGGACGACAACTGACGTTGAGGCACGAAAGTGTGGGTAGCAAACAGG
+
IEHHEEHIIHIHE1E@HHEDEHHIH@/DGHFEFHH<<CCGHHIIHHIIIIIHHHHIGCHHHGHECHEHHHHI@F@HDFGHHIHEHIIHHIHHHFHHHHHHGHFHHHHHIHFHHEFHHGHHHHHHHHHHIIHGEIHGIIIIIHGFHHHHEIIHIHHHHHGEEEHFHEGGIIIHHFGGF<FAHEHHIIHIIIGIIIIIIHDIIIIIIIHHHEHHFHHHDIHGEHEHHIHHHHHHIHHIIIHHIIIHIIIHHHEHI
@HS1.2_611 HISEQ:380:H55W7BCXY:1:1101:19019:37364 1:N:0:AGCAGGAA orig_bc=AAAAAAAAAAAA new_bc=AAAAAAAAAAAA bc_diffs=0
TACGGAGGGAGCTAGCGTTATTCGGAATTACTGGGCGTAAAGCGCACGTAGGCGGCTTTGTAAGTTAGAGGTGAAAGCCTGGAGCTCAACTCCAGAATTGCCTTTAAGACTGCATCGCTTGAATCCAGGAGAGGTGAGTGGAATTCCGAGTGTAGAGGTGAAATTCGTAGATATTCGGAAGAACACCAGTGGCGAAGGCGGCTCACTGGACTGGTATTGACGCTGAGGTGCGAAAGCGTGGGGAGCAAACAGG
+
IIIIHHIIIIIIIIIIIIIIIIIIIIIIIIIIIIIIHIIIIHIHIHIIIIIIIIIIIIIIIIIIIIIIIIIIIIIIHHHIIIIIIIIIIHIIIHIIIIIIIIIIIIIIIIIIIIIIIIIIIIIHIIIIIIIIIIIIIIIIIIIIIIIIIIIIIIIIIIIIIIIIIIIIIIIIIIIIHGIIIIIIIIIIIIIIIIIIIIIIIIIIIIHIIIIIIIIIIIIIIIIIIIIIIIIIIIIIIIIIIIIIIIIIIIIII
@HS1.2_612 HISEQ:380:H55W7BCXY:1:1101:20423:37446 1:N:0:AGCAGGAA orig_bc=AAAAAAAAAAAA new_bc=AAAAAAAAAAAA bc_diffs=0
TACGGAGGGTGCAAGCGTTATCCGGATTCACTGGGTTTAAAGGGTGCGTAGGTGGATTAGTAAGTCAGTGGTGAAATCTCCGGGCTTAACCCGGAAACTGCCATTGATACTATTAGTCTTGAATACCGTGGAGGTCAGCGGAATATGTCATGTAGCGGTGAAATGCTTAGATATGACATAGAACACCAATTGCGAAGGCAGCTGGCTACACGAGCATTGACACTCAGGCACGAAAGCGTGGGGATCAAACAGG
+
IIIIIIHIIIHIIIIIIIIIIIIIIIIIIIIHIIIIGHHIIIIGIGIIIIIHIIIIHHHHIIIIHIIHGHHHIIIIHHHHIIIIIIIIIHHIIIIIIIIIGIIIIIIIIIIIIIIIIIIHIIIIIIIIHIHIIIIIIIIIIIIIIIIIIIIIIIIIHIIIIIIIIIIIIIIIIIIIHHHIIIIIIIIIIIIIIIIIIIIIIIIIIIIHIIIIIIIIIIIIIIIHHIIIIIIIIIIIIIIIIIIIIIIIIIIII
@HS1.2_613 HISEQ:380:H55W7BCXY:1:1101:3543:37572 1:N:0:AGCAGGAA orig_bc=AAAAAAAAAAAA new_bc=AAAAAAAAAAAA bc_diffs=0
TACGGAGGATGCGAGCGTTATCCGGATTTATTGGGTTTAAAGGGTGCGTAGGTGGTTTGTTAAGTTTGTGGTGAAAGCGTGCGGCTCAACCGTACCAAGCCATGAAAACTGGCGAACTTGAGTGCAAACGAGGTAGGCGGAATGTGATGTGTAGCGGTGAAATGCTTAGATATGTCACAGAACCCCGATTGCGAAGGCAGCTTACCAGCATGCAACTGACACTGAGGCACGAAAGCGTGGGTATCAAACAGG
+
IIIIIHIHFHIIIIHIIIIIIIIIIIIIIIIIHIIHEHIIIIIIIIIIHIIIFHHGHIIIIIIIIIIIIIIIIIGIHHIIIIIIIHIIIIIIIIIIIIIIIIIIIIHIIHIIIIIIIIIIIIIIHIHIIIIIIIIIHIIIIIIIHIIIIIIIIIIIIIIIIIIIIIIIHIIIIIIHGIIHHIIIIIIIIIIIIIIIHIIIIIIIHHIIIIIIIIIIIIIIHIIIIIIIIIIIIIIIIIHIIIIHIIIIIIII
@HS1.2_614 HISEQ:380:H55W7BCXY:1:1101:3762:37738 1:N:0:AGCAGGAA orig_bc=AAAAAAAAAAAA new_bc=AAAAAAAAAAAA bc_diffs=0
TACGGAGGATGCGAGCGTTATCCGGATTTATTGGGTTTAAAGGGTGCGTAGGTGGTTTGTTAAGTTTGTGGTGAAAGCGTGCGGCTCAACCGTACCAAGCCATGAAAACTGGCGAACTTGAGTGCAAACGAGGTAGGCGGAATGTGATGTGTAGCGGTGAAATGCTTAGATATGTCACAGAACCCCGATTGCGAAGGCAGCTTACCAGCATGCAACTGACACTGAGGCACGAAAGCGTGGGTATCAAACAGG
+
IIIHIIIIIIHHIIIIHHIIIIIIIIIDHIECHHHCHHIIIHIIIIIHHHHIIIIIIIIIIIIIIIIIHIIIIIIIHIIIIIIIIIIIIIIIIIIIIHHIIIIIIIIIIIHHHHHIIIIIIIIIHHHIIIIIIIIIIIIIIIIHHIIIIIIIIIIIIIIIIIIIIIIIIIIIIIIIIIIIIHIIIIIIHIIIIIIIIIIIIIIIIIIIIIIIIIIIIIIIIIIIIIIHIIIIIIIIIIIHIIIIHIIIIIII
@HS1.2_615 HISEQ:380:H55W7BCXY:1:1101:12251:37539 1:N:0:AGCAGGAA orig_bc=AAAAAAAAAAAA new_bc=AAAAAAAAAAAA bc_diffs=0
TACGGAAGGTCCGGGCGTTATCCGGATTTATTGGGTTTAAAGGGAGCGCAGGCGGACAGTTAAGCGTGACGTGAAATGCAGCGGCTCAACCGTATGAAGTGCGTCGCGAACTGGCAGTCTTGAGTGAGTACGATGTAGGCGGAATTCGTGGTGTAGCGGTGAAATGCTTAGATATCACGAAGAACTCCGATTGCGAAGGCAGCCTACAAGTCCTTTACTGACGCTAAAGCTCGAAGGTGCGGGTATCAAACAGG
+
HHIIIHIIIIIIIIIIIIIHIIIIHEGHHHHIHIIEHHIHIIIIIIIIIIIIIIIHIHIHIIIIIIIIIIIIIHHIGIIIIIIIIHIIIIIIHHHIIIIIIIIIIIIIIIIIIIIIIIIIIIIIIIIIIHIIHIIIIIHHHIIIIIIIIIIIIIIIHHIIIIIIHIIIIIHHIIIIHHHIIHIHHHIIIIIIIIIIIIIIIIIGHIIIIIHIIIIIIHIIHIIIIIIIHFHIIGIIIIIIIIIIIHIIIIIIII
@HS1.2_616 HISEQ:380:H55W7BCXY:1:1101:18857:37706 1:N:0:AGCAGGAA orig_bc=AAAAAAAAAAAA new_bc=AAAAAAAAAAAA bc_diffs=0
TACGGAAGGTCCGGGCGTTATCCGGATTTATTGGGTTTAAAGGGTGCGTAGGCGGAAGGTTAAGCGTGAGGTGAAATGCTGCTGCTCAACAGCAGAACTGCCTCGCGAACTGGTCTTCTGGAATGCCCCTGCCGTGGGAGGAATGTGTGGTGTAGCGGTGAAATGCATAGAGATCACACAGAACACCGATTGCGAAGGCATCTCACGAAGGGGTGATTGACGCTGAGGCACGAAAGCGTGGGGATCAAACAGG
+
IHIIH0GHIIIIIHIIIIIIIIHIIEGHIIIHIIIHHGHEHIIHIIIIIIIIIIIIHIIHIIHIIIIHIIIIIIIIIIIIIIIIIIIIIIIIIIIIIIIIIIIIIIIIIIIIIIIIIIIHIHIIIIHHIIHIIIIHIHIIIIIIHIIIIHIIIIIIIIIIIIIIIIIIIIIIHIIIIGIIIIIIIIIIIIIIIIIIIHIIIIHIIIIIIIIHIIIIIIIIIIIIIIIIIIIIIIIIIIIIIIIIHIIIIIIII
@HS1.2_617 HISEQ:380:H55W7BCXY:1:1101:19811:37689 1:N:0:AGCAGGAA orig_bc=AAAAAAAAAAAA new_bc=AAAAAAAAAAAA bc_diffs=0
TACGAGGGGTGCAAGCGTTGTTCGGAATCACTGGGCGTAAAGGGAGCGTAGGCGGATGTTCAAGCGGATTGTACAATACCGGGGCCCAACCCCGGACCTGCAGTCCGAACTGGACATCTTGGATAGTTCAGGGGCAGGCGGAATTCCTGGTGTAGCGGTGGAATGCGTAGAGATCAGGAAGAACACCGATGGCGAAGGCAGCCTGCTGGGGACTTATCGACGCTGAGGCTCGAAAGCGCGGGTAGCAAACAGG
+
HIIIIIIIIIIIIIIIIIIIIIIIIIIIIIIIIIIIIIIIIIIIIIIIHIIIIIIIIIHIIIIIIIIIHIIIIIIIGGIIIIIIIIIIIIIIIIIIIIIIIIIIIIIIIIIIIIIIIIHIIIHIIIIIIIIIIHIIIHIIIIIIIIIIIIIIIIIIIIIHIIIIIIIIIIHIIIIIIHIIIIIIIIIIIIIIIIIIIIIIIIIIIIIIIIIIIIIIHHIIIIIIIIIIIIHIIIIIIHEIIIHIIIIIIIIII
@HS1.2_618 HISEQ:380:H55W7BCXY:1:1101:20878:37611 1:N:0:AGCAGGAA orig_bc=AAAAAAAAAAAA new_bc=AAAAAAAAAAAA bc_diffs=0
TACGGAGGATGCGAGCGTTATCCGGATTTATTGGGTTTAAAGGGTGCGTAGGTGGTTTGTTAAGTCAGCGGTGAAAGCGTGTAGCTCAACTATACCGAGCCGTTGAAACTGGCGAACTTGAGTGCAAACGAGGTAGGCGGAATGTGACGTGTAGCGGTGAAATGCTTAGATATGTCACAGAACCCCGATTGCGAAGGCAGCTTACCAGCATGCGACTGACACTGAGGCACGAAAGCGTGGGTATCAAACAGG
+
HIHIIIHIGHIHHIIIIHHIEHHHIHHEHIHEGHI<CEHHHHII<EHH<CEHHIIGGHHHHHHIHHHIHIIHIIIIHHIIHHHIHGHHHHEHEHHGHHIHHHHHHHFIHHHIIHCGIHHIHIIIHFHHIIIHIIHHIIIIIHIGHHHHHHIHHGIIIHHIHHHIIHHHIHHIIHHHGIHHCHHIHHHEIIIIIHHHIHHHIHHHIHHIIFIIIIIHHHHIHIGIIIHHHIIIHHIIIIIIIIIIIIHGHEIH
@HS1.2_619 HISEQ:380:H55W7BCXY:1:1101:20961:37734 1:N:0:AGCAGGAA orig_bc=AAAAAAAAAAAA new_bc=AAAAAAAAAAAA bc_diffs=0
TACGTAGGGTGCGAGCGTTAATCGGAATTACTGGGCGTAAAGCGTGCGCAGGCGGTTCGCAAAGTCTGATGTGAAAGCCCCGGGCTCAACCTGGGAACTGCATTGGAAACTAACGGGCTCGAGTGTGGCAGAGGGGGGTGGAATTCCACGTGTAGCAGTGAAATGCGTAGAGATGTGGAGGAACACCGATGGCGAAGGCAGCCCCCTGGGCTAACACTGACGCTCAGGCACGAAAGCGTGGGGAGCAAACAGG
+
HHIHCGEFI<GHHIHIIC@E@GFEHHGHHHHFHIIIHHHHIHHIHHHIHHIIGIHHDGHHIIIIHHHHHHHFFGHFHHHHIHHIICHHHHIFHIHHHIIIIHIHHHHHHHEGEIHHHEHHHEFIHIHHHGHHHHHIIIIHHHHHHHGCHI#GHGIIHIIIIIHIIIIIIHHHGIIHHDHHHGIIHIIHHHHHIIIHIIHHIIIIHIIIIIIIIIHIIIHEHHHGGIIHIHIIIIIIIIIIIIIIIIIIIIHII
@HS1.2_620 HISEQ:380:H55W7BCXY:1:1101:5781:37848 1:N:0:AGCAGGAA orig_bc=AAAAAAAAAAAA new_bc=AAAAAAAAAAAA bc_diffs=0
TACGGAGGATGCGAGCGTTATCCGGATTTATTGGGTTTAAAGGGTGCGTAGGCGGGTTCTTAAGCGTGAGGTGAAATGCCACGGCTCAACCGTGGAACTGCCTCGCGAACTGGGAGTCTGGAATGCTCCTGCCGTGGGAGGAATGTGTGGTGTAGCGGTGAAATGCATAGAGATCACACAGAACACCGATTGCGAAGGCATCTCACGAAGGGGTGATTGACGCTGAGGCACGAAAGCGTGGGGATCAAACAGG
+
IIIIHIIIHHIHHIIIIIIHIIIIIDEEHHHHGHIEEHHHHHIIIIIIGHHIHIIIHHHEHHIIFHHIIHIIIIGIIIIIHIIIIHIHIIIIIIIIIIHIIIIIIIIGHIIIIIIIHIIIIIIIIIIHGHIIHIIIIIHIIHIIIIIIIIIIIIIIHIIIIIIIIHGIIIIIIIHHHFHIIIIIIIIIIIIIIIIIIIIIHIIIIIIIIIIIIIIIIIIIIIIIIIIIIIIIIIIIIIIIIIIIHIIIIIIII
@HS1.2_621 HISEQ:380:H55W7BCXY:1:1101:13385:37933 1:N:0:AGCAGGAA orig_bc=AAAAAAAAAAAA new_bc=AAAAAAAAAAAA bc_diffs=0
TACGGAAGGTCCGGGCGTTATCCGGATTTATTGGGTTTAAAGGGAGCGCAGGCGGAGGCTTAAGCGTGACGTGAAATGTAGACGCTCAACGGCTGAGTTGCGTCGCGAACTGGGTTTCTTGAGTGAGTGCGACGTCAGCGGAATTCGTGGTGTAGCGGTGAAATGCTTAGATATCACGAAGAACCCCGATTGCGAAGGCAGCTGACGAGCCCTTTACTGACGCTAAAGCTCGAAGGTGCGGGTATCGAACAGG
+
IIIIHIIIIIEHHHHIHHIHHIIIIH<GHI@HGHIGCHHIIIIIIIIIIIIIHHHC#68<HHHHEH<D@CHHIIII?HGHHC#HIIHHIIII<EH6=<DHHD6CDHHIIIIIGHHIIIIIIIIIIIICGEHIIIIDCIHIIIHHHIIIHIIHHIIIIIIIIIIIIIHIIHHIFHCCBGGEHHHEFFHFDHFIIIIIIHHEIHHHIHEFGEGIIHHIIIIHHIIHHHDIIIIIHF?IIHHIIIHHEHEHCHIII
@HS1.2_622 HISEQ:380:H55W7BCXY:1:1101:14222:37956 1:N:0:AGCAGGAA orig_bc=AAAAAAAAAAAA new_bc=AAAAAAAAAAAA bc_diffs=0
TACGGAAGATGCGAGCGTTATCCGGATTTATTGGGTTTAAAGGGAGCGTAGGCGGCCTTTTAAGTCAGCGGTTAAATGTCAGCGCCCAACGTTGTCATGCCGTTGATACTGGTAGGCTTGAATACACACAAGGGCGGTGGAATTCGTCGTGTAGCGGTGAAATGCTTAGATATGACGAAGAACTCCGATTGCGAAGGCAGCCGCCTGGGGTGCGATTGACGCTGAGGCTCGAAAGTGCGGGGATCAAACAGG
+
IIIIIIIIIIIIIIIIIIIHIIIIIIIHIIHHHIIHIIHHIIIIHIIIIHIIIIIIIIIIIIIIIIGIIIIIIIIIIIIIIIIIIIIIIIIHIIHIIIIIIIIIIIIIIIIIIIIIIIIIIIIIIIIIIIIIIIIIIIIIIIIIIIIIIIIIIIIIIIIIIIIIIIIIIIIIIIIHHIIIIIIIIIIIIIIIIIIIIIIIIIIIIIIIIIIIIIIIIIIIIIIIIIIIIIIIIIIIIIIIIIIHIIIIIIII
@HS1.2_623 HISEQ:380:H55W7BCXY:1:1101:15662:37924 1:N:0:AGCAGGAA orig_bc=AAAAAAAAAAAA new_bc=AAAAAAAAAAAA bc_diffs=0
TACGGAAGGTCCGGGCGTTATCCGGATTTATTGGGTTTAAAGGGAGCGCAGGCGGGCTTTTAAGCGTGACGTGAAATGTAGATGCTCAACATCTGCACTGCGTCGCGAACTGGAGGCCTTGAGTGCAGTCGACGTTGGCGGAATTCGTGGTGTAGCGGTGAAATGCTTAGATATCACGAAGAACTCCGATTGCGAAGGCAGCCAACAAGGCCTTTACTGACGCTAAAGCTCGAAGGTGCGGGTATCGAACAGG
+
IIIIIHIIIIIIIIIIIIIIIIIIIHIHIIIIGHIEHIIIIIIIIIIIIIIIIIIIIIIIIHIIIIIIIIIIIIIIIIIIIIIIIIIIIIIIIIIIIIIIIIIIIIIIIIIIIIIIGHHIIIIIIIIIIIIIIIIIIIIIIIIIIIIIIIIIIIIIIIIIIIIIIIIIIIIIIIIIHIIDIIIIHIIIIIIIIIIIIIIIIIIIIIIIIIIIIIIIIIIIIIIIIIIIIIHIIIIIIIIIIIIIIIHIIIIII
@HS1.2_624 HISEQ:380:H55W7BCXY:1:1101:20676:37845 1:N:0:AGCAGGAA orig_bc=AAAAAAAAAAAA new_bc=AAAAAAAAAAAA bc_diffs=0
TACGTAGGGGGCAAGCGTTATCCGGATTTACTGGGTGTAAAGGGTGCGTAGATGGTTTAGCAAGTCTGAAGTGAAAGCTCGGGGCTCAACTCCGGAACTGCTTTGGAAACTGTTGAACTAGAGTGCAGGAGGGGTAAGCGGAATTCCTAGTGTAGCGGTGAAATGCTTAGATATTAGGAGGAACACCGGCGGCGAAGGCGGCTTACTGGACTGTAACTGACATTGAGGCACGAAAGCGTGGGGAGCAAACAGG
+
IIIICGHIIIIIIIIIIIIIIIIHIIIIIIIFHIIGHCHHHIIIHHIIHHHHIIIHHHHIIIIIIIIIHIIIIIIIHIHHIIIIIHHIIIHHHIIIIIIIIIIIIIHHHIIIIIIIHIIHIIIIIIIIIHIIIIIIIIIIIIIIIHHHIIIIIHIIIIIIIHHIIIIIIIHIHIIHGEIIIIIIIIIIIIIIIIIIIIIIIIIIIIIIIIIIIIIIIIIIIIIIIIIIIIIIIIIIIIIIIIIIIIIIIIHII
@HS1.2_625 HISEQ:380:H55W7BCXY:1:1101:1550:38242 1:N:0:AGCAGGAA orig_bc=AAAAAAAAAAAA new_bc=AAAAAAAAAAAA bc_diffs=0
TACGGAGGATGCGAGCGTTATCCGGATTTATTGGGTTTAAAGGGTGCGTAGGCGGATTTTTAAGCGTGAGGTGAAATGCCGGGGCTCAACCTCGGGACTGCCTCGCGAACTGGGAGTCTTGAATGCCCCTGCCGTGGGAGGAATGTGTGGTGTAGCGGTGAAATGCATAGAGATCACACAGAACACCGATTGCGAAGGCATCTCACGAAGGGGTGATTGACGCTGAGGCACGAAAGCGTGGGGATCAAACAGG
+
IGIIIHIIHIIIIIIIHIIIIIIIIHHIIIIIHIHEHIIIIIIIIIIIIIIIIIIIIIIHIFHIIIHHHIIIIIIIHHHIIIHIIIIIIIIIIIIIIIIIIIIIIIIIIIHIHIIHHHHIIIIIIIIIIIIHIIIIIIIIIIIIIHIIIIIIIIHIHIIIIIIIIIIIIIIIIIIIHHHIIHIIIIIHIIIIIIIIIIIIHIIIIIIIIIIIIIIIIIIHHIIIIIIIFIIIIIIIIIIIIIIIIIIIHHHII
@HS1.2_626 HISEQ:380:H55W7BCXY:1:1101:9564:38080 1:N:0:AGCAGGAA orig_bc=AAAAAAAAAAAA new_bc=AAAAAAAAAAAA bc_diffs=0
TACGGAGGATGCAAGCGTTATCCGGATTTATTGGGTTTAAAGGGTGCGCAGGCGGCGCGTTAAGTCAGCGGTGAAATGTTCCGGCTCAACCGGGGAGCTGCCGTTGATACTGGCGTGCTGGAGTGCGGACGGCGCCGGCGGAATGAGTGGTGTAGCGGTGAAATGCATAGATATCACTCAGAACACCGATCGCGAAGGCAGCTGGCGAGGCCGCAACTGACGCTGAGGCACGAAAGCGTGGGGATCAAACAGG
+
IIIIHHHIGIIIIIIIIIIIIIIIIHHIIIIGIIIGHHIIHHIIIIGIHIIIIIHIHHIIHIIIIIHIIIIIIIIIIHIIIIIIIIIIIIIIIIHHHHIIIIIIIIIIIIIIIIIIIIIIIIIIIIIIIHIIIIIIIIIIIIIIIHIHIIHIIIIIIIIIIIIIIIIIIIIIIIIIIIIIIIIHIIIIIIIIIIIIIIIIIIIIIIIIIIIIIIIIIIIIIIIIIIIIIIIIIIIIIIIIIIIIIIIIIIIII
@HS1.2_627 HISEQ:380:H55W7BCXY:1:1101:12140:38071 1:N:0:AGCAGGAA orig_bc=AAAAAAAAAAAA new_bc=AAAAAAAAAAAA bc_diffs=0
TACGGAGGATGCGAGCGTTATCCGGATTTATTGGGTTTAAAGGGTGCGTAGGTGGTTTGTTAAGTTTGTGGTGAAAGCGTGCGGCTCAACCGTACCAAGCCATGAAAACTGGCGAACTTGAGTGCAAACGAGGTAGGCGGAATGTGATGTGTAGCGGTGAAATGCTTAGATATGTCACAGAACCCCGATTGCGAAGGCAGCTTACCAGCATGCAACTGACACTGAGGCACGAAAGCGTGGGTATCAAACAGG
+
IIIIIGIIHIGIIIIHIIIIIIIIIHHHIIIIIIIHIIIGHIIIIIIIHIIIIIIIIIIIIIIIIIIIIIIIIIIIIHIIIIIIIIIIIIIIIIIHIIIIHIIIIIIIHIIIIIIIIIIIIIIIIIIIIIIIIIIIIIIIIIIIHIIIIHHIIIIIIIIIIIIIIIIIIIIIIIIIHIIIIIIIIIIIIIIIIIIIIIIHIIIIIIIIIIHHHIIIIIIIIIIIIIIIIIIIIIIIIIIIIIIIIIIIIIII
@HS1.2_628 HISEQ:380:H55W7BCXY:1:1101:12717:38246 1:N:0:AGCAGGAA orig_bc=AAAAAAAAAAAA new_bc=AAAAAAAAAAAA bc_diffs=0
TACGGAGGATGCGAGCGTTATCCGGATTTATTGGGTTTAAAGGGTGCGTAGGTGGTTTGTTAAGTTTGTGGTGAAAGCGTGCGGCTCAACCGTACCAAGCCATGAAAACTGGCGAACTTGAGTGCAAACGAGGTAGGCGGAATGTGATGTGTAGCGGTGAAATGCTTAGATATGTCACAGAACCCCGATTGCGAAGGCAGCTTACCAGCATGCAACTGACGCTGAGGCACGAAAGCGTGGGTATCAAACAGG
+
IHIHIIIIHIIIIIIIIIIIIIIIIGHHIIIHHIIDGHIIIIIIHIHIGHIIGHHIIIHIIIIIIIIIIHIIIIIIIIIIIIIIIIIIIIIIIIIIIIIIIIIIIIIIIIIIIIIIIIIIIIIIIIIIIIIIIIIIIIIIIIIIIIIIIIIIIIIIIIIIIIIIIIIIIIIIIIIIIIIHIIIIIIIIIIIIIIIIHIIIIIIHIIIIIIIIGIHIIIIIIIIIHIIIIHHHHHIIIIIIIIIIHIHHHHII
@HS1.2_629 HISEQ:380:H55W7BCXY:1:1101:13083:38044 1:N:0:AGCAGGAA orig_bc=AAAAAAAAAAAA new_bc=AAAAAAAAAAAA bc_diffs=0
TACGGAGGATACAAGCGTTATCCGGATTTATTGGGTTTAAAGGGTGCGCAGGCGGACCGCTAAGTCAGGGGTGAAAAGTTGGGGCTCAACTCCAATCGTGCCTTTGATACTGGCGGACTAGAGTGCGATAGGCGTGGCCGGAATGTGGTGTGTAGCGGTGAAATGCTTAGATATGCCACAGAACACCGATCGAGAAGTCAGGTCACGAGTTCGCAACTGACGCTCATGCACGAAAGCGTGGGGATCAAACAGG
+
IIIIIIIIHIIIIIIIIIIIIIIIIHFHIIIHCHIHIIIIIIIIIIIIGIIIIIIIIIIIIIIIHHHIIIIIIIIIHHIIIIIIIIIIIIIIIIIIIIIIIHIIIIIIIIIIIIIIIIIIIIIIIIIIIIIIIIIIIIIIIIIIIIHIIIIIIIIIIIIIIIIIIIIIIIIIIIIHEGIIIIIIIIIIIIIIIIIIIIIIIIIIIIIIIIIIIIIIIIIIIIIIIIIIIIIIIIIIIIIIIIIIHIIIIIIII
@HS1.2_630 HISEQ:380:H55W7BCXY:1:1101:13806:38089 1:N:0:AGCAGGAA orig_bc=AAAAAAAAAAAA new_bc=AAAAAAAAAAAA bc_diffs=0
TACAGAGGTCTCTAGCGTTGTTCGGATTTACTGGGCGTAAAGGGCGCGTAGGCGGCCATGCGTGTCGGATGTGAAATCTCCGGGCTCAACCCGGAAAGTGCGTCCGAAACTGCACGGCTCGAGTGCGGGAGGGGGAGTCGGAATGCAGGGTGTAGCGGTGAAATGCGTTGATATCCTGCAGAACACCGGAGGCGAAGGCGGACTCCTGGAACGCAACTGACGCTGAGGCGCGAAAGTCGGGGGAGCAAACAGG
+
HIIIIIHIHHIIIIIIIIIHHIIIIIIIIIIIIIIIIHHIIIIIIIIIHIIIIIIIIIIIIIHIIIIIHIIIIIIIDHHIIIIIIIIIIIIIIIIIIIIIIHHHIIIIIIIIIIIIIIIIIIIIIIIIIIIIIIIIIHIIIIIIIIIIIIIIIIIIIIIIIIIIIIIIIIIIIIIIIHIHIIIIHHIIIIIIIIIIIIIIIIIIIIIIIIHIIIIIIIIIIIIIIIIIIIIIIIIHHIIIIIIIIIIIIIIII
@HS1.2_632 HISEQ:380:H55W7BCXY:1:1101:5767:38361 1:N:0:AGCAGGAA orig_bc=AAAAAAAAAAAA new_bc=AAAAAAAAAAAA bc_diffs=0
TACGTAGGTGGCAAGCGTTATCCGGAATTATTGGGCGTAAAGAGTGAGCAGGCGGTTAATTAAGTCTGAGGTTAAAGCGTGGGGCTCAACCCCATAAAGCCTTGGAAACTGATTGACTAGAGTACGGGAGAAGTGAAGGGAACTCCATGTGTAGCGGTGAAATGCGTAGATATATGGAAGAACACCAGTGGCGAAGGCGCTTCACTAGCCCGAAACTGACGCTCAGTCACGAAAGCGTGGGTAGCAAATAGG
+
HHIIHEFHIIIHHHFHHHHEHHIIID/GHIHHCHIIICF0CHEHHHFH@CHECDHIHHIHIIIIHHIIIHIIHHEFHHEHHHHHHHHHHHFGHEIHEIIHEHHHIIHHIHHGGHHHIIIIIIIIIIIIIIIHEHHEHHIIHGEHHIHIIIIHHIIHHIIIIIIIIIIIIIIIIIHHFIIIIIIIHIIHHHGHIHIHHIHD<1HFIIHIIIIIIHIIIIIIIIHIIHHIIIIIIIIIIHHHIGIIIIIIHIII
@HS1.2_633 HISEQ:380:H55W7BCXY:1:1101:10794:38305 1:N:0:AGCAGGAA orig_bc=AAAAAAAAAAAA new_bc=AAAAAAAAAAAA bc_diffs=0
TACGTAGGTGGCAAGCGTTGTCCGGATTTACTGGGTGTAAAGGGCGCGTAGGCGGGATTGCAAGTCAGATGTGAAATCTCCGGGCTCAACCCGGAAATTGCATTTGAAACTGTAGTTCTTGAGTATCGGAGAGGCAAGCGGAATTCCTAGTGTAGCGGTGAAATGCGTAGATATTAGGAGGAACACCAGTGGCGAAGGCGGCTTGCTGGACGACAACTGACGCTGAGGCGCGAAAGCGTGGGGAGCAAACAGG
+
IIIIIIIIIIIIIIIIIIHIIIIIIIIIIIIIHIIGHHIIIIIIIIIIIIIIIIIIIIIIIIIIIIIIIIIIIIIIIIIIIIIIIIIIIIIIIIIIIIIIIIIIIIIIIIIIIIIIIIIIIIIIIIIIIIIIIIIIIIIIIIIIHIHIIIIIIIIIIIIIIIIIIIIIIIIIIIIIIIIIIIHHIIIIIIIIIIIIIIIIIIIIIIIIIIIIIIIIIIIIIIIIIIIIIIIIIIIIIIIIIIIIIIIIIIIII
@HS1.2_634 HISEQ:380:H55W7BCXY:1:1101:13589:38497 1:N:0:AGCAGGAA orig_bc=AAAAAAAAAAAA new_bc=AAAAAAAAAAAA bc_diffs=0
TACAGAGGTCCCTAGCGTTGTTCGGATTTACTGGGCGTAAAGGGCGCGTAGGCTGCATGGCGTGTCAAGTGTGAAATCTCCGGGCTCAACCCGGAAAGTGCGCTTGAAACTACCATGCTGGAGGCCGGGAGAGGGAATCGGAACATAGGGTGTAGCGGTGAAATGCGTTGATATCCTATAGAACACCGGAGGCGAAGGCGGATTCCTGGAACGGCACTGACGCTGAGGCGCGAAAGCGTGGGGAGCAAACAGG
+
IIIIIIIIIIIIIIIIIIIIHIIIIIIIIIIIIIIIICHIHHIIGIGIHIIHHHIHIHHIIIIIHHEHGEHIHHIHHIIIIIIIIGIIIIIHIIIIIIIIIHHIHIIIIIIHIHHFHHIHIIIIIHIHIHIHHHHIIIIIIIIIIIIIIIHIIIIHHIIHHIIIIIIIIHIIIIIIHIIIIIIHIIIIIIIHIIIIIGIIIIIIIIIIIIIIIIIIIIIIIIIHIHIIIIIIIIHHIIIIIIIIGIIIIIHIH
@HS1.2_635 HISEQ:380:H55W7BCXY:1:1101:8131:38530 1:N:0:AGCAGGAA orig_bc=AAAAAAAAAAAA new_bc=AAAAAAAAAAAA bc_diffs=0
TACGTAGGTGGCGAGCGTTGTCCGGATTTACTGGGTGTAAAGGGCGCGTAGGCGGGATAGCAAGTCAGGTGTGAAATCTATGGGCTCAACCCATAAACTGCACTTGAAACTGTTGTTCTTGAGTGTCGGAGAGGTAGATGGAATTCCTAGTGTAGCGGTGAAATGCGTAGATATTAGGAGGAACACCAGTGGCGAAGGCGATCTACTGGACGATAACTGACGCTGAGGCGCGAAAGCGTGGGGAGCAAACAGG
+
IIIIIIIIIIIIIIIIIIIIIIIIHHIIIIIIIHIFGEHIIIIIIIIIIIIIIHHIIIIIIIIIIIIIIIIIIIIIIIHIIIIIIIIHIHIIIIIIIIHIIIIIIIIIIIIIIIIIGIIIIIIIIIIIIIIIIIIIIIIIIIIIIHIIIIIIIIIIIIIIIIIIIIIIIIIIIIIHHIIIIIHIIIIIIIIIIIIIIIIIIIGIIIIIIIIIIIIHIIIIIIIIIIIIIIHHIIIIIIIIHIIIIIIIHIIII
@HS1.2_636 HISEQ:380:H55W7BCXY:1:1101:12823:38612 1:N:0:AGCAGGAA orig_bc=AAAAAAAAAAAA new_bc=AAAAAAAAAAAA bc_diffs=0
TACGTAGGGAGCAAGCGTTATCCGGAATTACTGGGTGTAAAGGGAGTGTAGGCGGGACTGCAAGTCAGATGTGAAATATGCCGGCTCAACTGGCAGACTGCATTTGAAACTGTGGTTCTTGAGTGAAGTAGAGGTAAGCGGAATTCCTAGTGTAGCGGTGAAATGCGTAGATATTAGGAGGAACATCAGTGGCGAAGGCGGCTTACTGGGCTTTAACTGACGCTGAGGCTCGAAAGCGTGGGGAGCAAACAGG
+
IIIIIIHIIIIIHHHIIHGHIIHHIDHIIIIGHHH<DCGHHHHIGHEEHIHIIIIIIIIIIIIIIIHHHHHIIIIHHIHIHIIIIIHHIHHHIIIIGGHHHHHHIHIHIIIIIIIHIIHHIIHIIIHHHIIIHIIIHIHIIIIIIIIIIIIIIHGIIIIIIIGIIIIIIIIIIHHHHIHIIIHIHGHIIIIIIIIGIIIHIIIIIIIHIIIIIIIIIIIIIHIIIIIIIHHIIIIIIIIIIIIIIHIIIIIII
@HS1.2_637 HISEQ:380:H55W7BCXY:1:1101:14693:38565 1:N:0:AGCAGGAA orig_bc=AAAAAAAAAAAA new_bc=AAAAAAAAAAAA bc_diffs=0
TACGGAGGATGCGAGCGTTATCCGGATTTATTGGGTTTAAAGGGTGCGTAGGCGGATTTTTAAGTCAGTGGTGAAATACCCTCGCTCAACGAGGGGGCTGCCATTGATACTGGGGATCTGGAGTTCCGTTGCCGTGGGAGGAATGAGTAGTGTAGCGGTGAAATGCATAGATATTACTCAGAACACCGATTGCGAAGGCATCTCACGAAGCGGCGACTGACGCTGAGGCACGAAAGCGTGGGGATCAAACAGG
+
IIIIIIHHHHIIIIIIIIIIIIIIIHHIIIHIHIHEEHIIIIIIIIIIHIHIIIIIIIIIHHIIIIIIHIIIIIIHGHIIIIIIIIIIIIIHIIIHIIIIIIHGIIIIIIIIIIIIIIIIIIIIIIIIIIIIIIIHIIIIIIIIIIIIIIIIIIIIIIIIIIIIIIIIIIIIIIIHIHIIIIIIIIIIIHIIIIIIIIIIIIIIIIIGHHHDIHIIHIIIIIIIIIIIGIIIIIIIIIIIIIIIIIIIIIHHI
@HS1.2_638 HISEQ:380:H55W7BCXY:1:1101:9780:38758 1:N:0:AGCAGGAA orig_bc=AAAAAAAAAAAA new_bc=AAAAAAAAAAAA bc_diffs=0
TACGTAGGGAGCGAGCGTTATCCGAATTTATTGGGTGTAAAGCGTGTGTAGGCGGTTTAATAAGTCTAAGGTATAATGCTGAAGCTTAACTTCAGTTCGCCTTGGAAACTGTTTTACTTGAATGCGGTAGAGGCAAGTGGAATTTCTAGTGTAGCGGTAAAATGCTTAGATATTAGAAGGAACACCAGTGGCGAAGGCGACTTGCTGGGCCGTGATTGACGCTGAGACACGAAAGCGTGGGGAGCAAATAGG
+
IIIIIIIIIIIIIIHIIIIIIIGHEGHIIIHHHHIIIIIHIIIIIIIIIIIIHIIGHHHIIIIIHIIIHHIHHIIIGIIHHIIIHIHIIIIIIIIIIIIHHIIIHIIIIIIIIIIIIIIIIIIIHHIIIIIIHHIIIIIIIIIIIIHHIIIIIIIIIHIIIIIIIIIIIIIIIHHIHIIIIIIIIIHIIIIIIIIIIIHGIIIIIIIIHIIIHIIHIIIIIIIHIIHIIIIIIIIIIIIIIIIIIIIIIIII
@HS1.2_639 HISEQ:380:H55W7BCXY:1:1101:9787:38889 1:N:0:AGCAGGAA orig_bc=AAAAAAAAAAAA new_bc=AAAAAAAAAAAA bc_diffs=0
GACAGAGGTGGCAAGCGTTGTTCGGATTTACTGGGCGTAAAGAGTGCGTAGGTGGTGAGGTAAGATCTGTGGGAAAGACCTGGGCTTAACCCAGGAAGGTCGCAGATGACTGCCTCGCTTGAGGACGGGAGAGGAGAGCGGAATTCCCGGTGTAGCGGTGAAATGCGTAGAGATCGGGAAGAAGGCCGGTGGCGAAGGCGGCTCTCTGGAACGTTCCTGACACTGAGGCACGAAAGCGTGGGGAGCAAACAGG
+
IIIIIGHHIIHIIIIIIIIIIIIIIIIIIIIIIIEHIHHHGHGHDGHIHHHIGHHHHGHHIIIIHHIIIIIIIHIIIIHIIHIIIIIIIHHHEHIHIIIIIHHIHHIIIIIHHIHIHHIIIIHHIGIHIIIIIHHIHIIIIIIIIIHHIIIHHIIIIIIIIIHIIIIIIIHIIIIIHHIIIIIIIIIIIIIIIIIIIIIIIIIIIIIIIIIIIIIIIIIIIIIIIIIIHIIIIIIIIIIIIIIIIIIIIIIII
@HS1.2_640 HISEQ:380:H55W7BCXY:1:1101:10503:38833 1:N:0:AGCAGGAA orig_bc=AAAAAAAAAAAA new_bc=AAAAAAAAAAAA bc_diffs=0
TACGTAGGTGGCAAGCGTTGTCCGGATTTACTGGGTGTAAAGGGCGTGTAGGCGGAGCAGCAAGTCAGAAGTGAAATCTCCGGGCTTAACCCGGAAACTGCTTTTGAAACTGTTGCCCTTGAGTATCGGAGAGGCAGGCGGAATTCCTAGTGTAGCGGTGAAATGCGTAGATATTAGGAGGAACACCAGTGGCGAAGGCGGCCTGCTGGACAACAACTGACGCTGAGGCGCGAAAGCGTGGGGAGCAAACAGG
+
IIIIIGHHIIIIIIIIIIIIIIHIIIIIIHHHHIIHHHHHHIIIIIHIIIIIIIIIIHIIIIIIIIIIIIIIIIIIGIIIIIIIIIIIIIIIIIIIIIIIIIIIIIIIIIIIIIIIHIIIIIIIIIIIIIIIIIIIIIIIIIIIIIIIIIIIIIIIIIIIIIIIIIIIIIIIIIHIHHIIIIIIIIIIIIIIIIIIIIIIIIIIIIIIIIIIIIIIIIIIIIIIIIIIIIIIIIIIIIIIIIIIIIIIIIIII
@HS1.2_641 HISEQ:380:H55W7BCXY:1:1101:14735:38882 1:N:0:AGCAGGAA orig_bc=AAAAAAAAAAAA new_bc=AAAAAAAAAAAA bc_diffs=0
TACGGAGGGTACGAGCGTTAATCGGAATGACTGGGCGTAAAGGGCACGTAGGTGGATAGATAAGTCACAAGTGAAATACCCGGGCTTAACCTGGGATTGGCTCGTGAAACTGTTTAACTAGAGTACGGTAGAGGGGAGTAGAATTCCAAGTGTAGCGGTGAAATGCGTAGAGATTTGGAAGAATACCGGAGGCGAAGGCGGCTCTCTGGACCGATACTGACACTGAAGAGCGAAAGCGTGGGGAGCAAACAGG
+
IHFHF0<C?CGFHCHHHDEHI?HHCC<CF1<1<C1FH<<@1DGHHHHE1<<<1HHGFGF<DHHHH@BCCHIHHHII<A?DGHHIHHGIHH?EIHHHHHHHHIHIEIHHIHHHH?HEHHGIIIIIHHHHHGHCIIHIHHEHHEIIIGHHIIIIIIHGIHHHHIHGIHHFIHIIIIHGCDFHHIHHHHIIHHHIIHHEIHHHIHHHEHGCHG<HIIIIIIIHEHHIHHEHEHHEHHHIHIGIIIHIIHHHGGIIH
@HS1.2_642 HISEQ:380:H55W7BCXY:1:1101:15405:38886 1:N:0:AGCAGGAA orig_bc=AAAAAAAAAAAA new_bc=AAAAAAAAAAAA bc_diffs=0
TACGGAAGGTCCGGGCGTTATCCGGATTTATTGGGTTTAAAGGGAGCGCAGGCTGATTGTTAAGCGTGACGTGAAATGTAGCCGCTCAACGGCTGAACTGCGTCGCGAACTGGCAGTCTTGAGTGAGTACGACGTCAGCGGAATTCGTGGTGTAGCGGTGAAATGCTTAGATATCACGAAGAACCCCGATTGCGAAGGCAGCTGACGAGTCCTTTACTGACGCTAAAGCTCGAAGGTGCGGGTATCGAACAGG
+
IIIHIIIIIIIIIHGIHHHHHIIIIHDHEHIHHEHEHIHHHHIIHEHIHHIIHIIIIIIIIIIIIHIIGFHHHGGH@HIIGHHIIIIIIII<EHFHHHGIHIHHIIIGIHIHGHIHHHHHIHHHHEGHIHHHHIHCIIGHHIHIIIIIGHHHECIIHGEHIIIIHHBHIIHHHGHHHHHGFDDHIIFHIHHHHHCHHHBIIGHIHHEGCCHHFHHIIIHHIIHHHEEHFHFIIHF<?EHHHIHEHHC@EIHII
@HS1.2_643 HISEQ:380:H55W7BCXY:1:1101:18053:38838 1:N:0:AGCAGGAA orig_bc=AAAAAAAAAAAA new_bc=AAAAAAAAAAAA bc_diffs=0
TACGGAAGGTCCGGGCGTTATCCGGATTTATTGGGTTTAAAGGGAGCGCAGGCGGGCTATTAAGCGTGACGTGAAATGTGGCGGCTCAACCGCCGAACTGCGTCGCGAACTGGTGGTCTTGAGTAGGTACGACGTGGACGGAATTCGTGGTGTAGCGGTGAAATGCTTAGATATCACGAAGAACCCCGATTGCGAAGGCAGTCCACGAGTCCCTTACTGACGCTAATGCTCGAAAGTGCGGGTATCGAACAGG
+
HIHIHHHDDFHEHHIIIIIGIHEHIIHIIIGHHHH<<CFHEHEHIHIDHHHHHHGHHIHHHHGIHHIHEEHFEHIGHHHIGHIIHDHHHHEHDHHHEIIHHHHIEHHH=DHHHIHHGHIIIIHHHFIHGEHGEHIIIIHIIHHHHIIIIHHHEIIIIIIIIIIIIIIIIIHHEIHHIIIHHIIDHIIIIIIIIIHIHIIIIHHHHHFGCHEHGGIIIHHIIHIIIIIIGIIHIIIIIHIHIIIHHHIIIIIII
@HS1.2_644 HISEQ:380:H55W7BCXY:1:1101:19639:38916 1:N:0:AGCAGGAA orig_bc=AAAAAAAAAAAA new_bc=AAAAAAAAAAAA bc_diffs=0
[truncated: 42,131,064 more chars]
