# Supplementary material for: Effect of dietary concentrate to forage ratio on growth performance, rumen fermentation and bacterial diversity of Tibetan sheep under barn feeding on the Qinghai-Tibetan plateau
Source: PeerJ. 2019 Aug 5;7:e7462. doi: 10.7717/peerj.7462 (PMC6686838; doi:10.7717/peerj.7462)
Supplement: Supplemental Information 4 — The 2 sequences in the file represent another 2 samples of Tibetan sheep in group HS1. [file peerj-07-7462-s004.zip › HS1_Samples of Sequences/HS1.3.fastq]

@HS1.3_0 HISEQ:380:H55W7BCXY:1:1101:13291:4658 1:N:0:AGCAGGAA orig_bc=AAAAAAAAAAAA new_bc=AAAAAAAAAAAA bc_diffs=0
TACGGAGGATGCGAGCGTTATCCGGATTTATTGGGTTTAAAGGGTGCGTAGGCGGATGATTAAGTCTGTGGTGAAAGCGTGTGGCTCAACCATACCGAGCCATGGAAACTGGTTGTCTTGAGTACAGACGAGGTAGGCGGAATGTGATGTGTAGCGGTGAAATGCTTAGATATGTCACAGAACTCCGATTGCGAAGGCAGCTTACCAGGCTGTAACTGACGCTGAGGCACGAAAGCGTGGGTATCAAACAGG
+
IIIIIIIHIIIIIIIIIIIHIIIIIIIHIIIIHIIGHIIIIIIIHIIHIIHIIIIHDHIIHIIIEHIHHHIIIHIIHHIHIIIIIIIIIIIIIIIIIEHIIHHHHHIIIIIIIIIIIIIHIIIHHIIHHIHHIHIIIIIIHHIIHIIIHIIIIIIIIIIIIIIIIHHHIHHHHHHHHIIIIHIIIIIIIIIHIIHIHFIHHHHHIHEIH@HIHHIHIHHHH@EIHHIHHIHEHIIHHHIHHHEEIHIIIIHI
@HS1.3_1 HISEQ:380:H55W7BCXY:1:1101:14527:4565 1:N:0:AGCAGGAA orig_bc=AAAAAAAAAAAA new_bc=AAAAAAAAAAAA bc_diffs=0
TACGTAGGGTGCAAGCGTTAATCGGAATTACTGGGCGTAAAGCGTGCGCAGGCGGTCGTTCAAGTCGAGTGTGAAAGCCCCCGGCTCAACTGGGGAGGGTCATTCGATACTGATCGACTCGAAGGCAGGAGAGGGTAGTGGAATTCCCGGTGTAGTGGTGAAATGCGTAGATATCGGGAGGAACACCAGTGGCGAAGGCGACTACCTGGCCTGTTCTTGACGCTGAGGCGCGAAAGCTAGGGGAGCAAACGGG
+
IIIIHIIIIIIIIIIIIIIGIIIIIIIIIIIIIIIIHIIIIIIIIIIIIIIIIIIIIIIIIIIIIIIIIIIIIIIIIIIIIIIIIHIIIIIIIIIIIIIIHHIIIIIIIIIIIIIIIIHIIIIIIIIIIIIIIIIIIIIIIIIIIIIIIIIIIIIIIIIIIIIIIIIIIIIIIIIIIHIIIIIIIIHIIIIIIIIIIIIIIIIIIIIIIIIIIIIIIIIIIIIIIIIIIIIIIIIIIIIIIIIIIIIIIIIII
@HS1.3_2 HISEQ:380:H55W7BCXY:1:1101:18362:4520 1:N:0:AGCAGGAA orig_bc=AAAAAAAAAAAA new_bc=AAAAAAAAAAAA bc_diffs=0
GACGTAGGATGCAAGCGTTGTCCGGAATTATTGGGCGTAAAGCGTTCGTAGGCGGCATATTAAGTCTGGTGTTAAAGCCCGAGGCTCAACTTCGGTTCGGCACTGGATACTGGTAAGCTAGAGTGTGGTAGAGGCAAGGAGAATTCCCGGTGTAGCGGTGAAATGCATAGATATCGGGAGGAATACCGGTGGCGTAAGCGCCTTGCTGGGCCATAACTGACGCTGAGGAACGAAAGCCAGGGTAGCAAATGGG
+
I?HIIIIIIIGIGHIIHEHIIIIIIHHHHIIHIIIGHIIIIIGIIHIIIIIIIIFHHIHIHIIIIIIIHIIIIHIHDHIHIHIIIIHIHIIIIHIIIIIIIIHIIIHIIIHIIHHHIHIHIHIIHIIIIIIIIIIIHIIIIIIIIIIIIIIIIIIHHIIHIIIIIHIHIIIIIIIHHHIIIIIIIIHIIIIIIIIIIIIHHIIIIIIIIHIIIIIIIIHHIHGEHHIIIHHIIIIIIIHIFIIIIIIIIIIHH
@HS1.3_3 HISEQ:380:H55W7BCXY:1:1101:2499:4756 1:N:0:AGCAGGAA orig_bc=AAAAAAAAAAAA new_bc=AAAAAAAAAAAA bc_diffs=0
TACGGAAGGTCCGGGCGTTATCCGGATTTATTGGGTTTAAAGGGAGCGCAGGCTGGATTTTAAGCGTGCTGTGAAATGTACCGGCTCAACCGGTGACGTGCAGCGCGAACTGGAGTCCTTGAGTGAGTACGAGGTATGCGGAATTCGTGGTGTAGCGGTGAAATGCTTAGATATCACGAAGAACTCCGATTGCGAAGGCAGCGTACCAGTCCTTAACTGACGCTAAAGCTCGAAAGTGCGGGTATCGAACAGG
+
IHGIIIIIIHHIIHHIIHIFIIIIIHHIIIIHGHIEEHHHIIIHIIHIIIIIHHHHGCGFHIIIHHIIHIIIIIIHIHIIIIIIIIIHHHIIIIIIGIHIIIIIIIIIIIIIIIIHHHIIIIIIIIIHIIIIIIHHGIIIHIIIHIIHIIIIIIIHIIIIIIIIIIHIIHHHIIIIIIIIIGHHHHIIIIHIIIIIIIIIIIIHIIIIHHGIIIHIIIIIHHEHIHHHHHGHHIHDHGIIIIIIIHIIIIIII
@HS1.3_4 HISEQ:380:H55W7BCXY:1:1101:4243:4783 1:N:0:AGCAGGAA orig_bc=AAAAAAAAAAAA new_bc=AAAAAAAAAAAA bc_diffs=0
TACAGAGGTCCCTAGCGTTGTTCGGATTTACTGGGCGTAAAGGGCGCGTAGGCGGCCGAGCAAGTCAAGTGTGAAATCTCCGGGCTCAACCCGGAACGTGCGCTTGAGACTGCCTGGCTGGAGGCCGGGAGAGGGAATCGGAATATAGGGTGTAGCGGTGAAATGCGTTGATATCCTATAGAACACCGGAGGCGAAGGCGGATTCCTTGGACGGCACTGACGCTGAGGCGCGAAAGTCGGGGGAGCAAACAGG
+
IIIIIIIIIIIIIIIIIIIIIIIIIIIIIHHIIIIIIIIIIIIIIIIIIIIIIIIIIIIIIIIIIIHIHHIIIIIIDHIIIIIHIIIIIIIIIIIIIIIIIIIIIHIIIIIIIIIIIHIIIIIIIIIIIIIIIIIIIIIIIIIIIIIIIIIIIIIIIIHIIIIIIIIIIIIIIIIIHIIIIIIIHIGIIIIIIIIIHIIIIIIIIIIIIHHIHIIIIIIIIIIIIIIIIIIIIIIHHIIIIIHIIIIIIIIII
@HS1.3_5 HISEQ:380:H55W7BCXY:1:1101:6901:4930 1:N:0:AGCAGGAA orig_bc=AAAAAAAAAAAA new_bc=AAAAAAAAAAAA bc_diffs=0
TACGGAAGGTCCGGGCGTTATCCGGATTTATTGGGTTTAAAGGGAGCGCAGGCGGAGGCTTAAGCGTGACGTGAAATGTAGCCGCTCAACGGCTGAGTTGCGTCGCGAACTGGGTTTCTTGAGTGAGTGCGACGTCAGCGGAATTCGTGGTGTAGCGGTGAAATGCTTAGATATCACGAAGAACCCCGATTGCGAAGGCAGCTGACGAGCCCTTTACTGACGCTAAAGCTCGAAGGTGCGGGTATCGAACAGG
+
IIIIIIIIIIIIIIIIIIIIIIIIIIIIIIIIIIIGHIIIIIIIIIIIIIIIIIIIIIIIIIIIIIIIIIIIIIIIIIIIIIIIHIIIIIIIIIIIIIIIIIIIIIIIIIIIIIIIIIIIIIIIIIIIIIIIIIIIIIIIIIIIIIIIIIIIIIIIIIIIIIIIIIIIIIIIIIIIIIIIIIIIIIIIIIIIIIIIIIIIIIIIIIIIIIIIIIIIIIIIIIIIIIIIIIIIIIIIIIIIIIIHIIIIIIIII
@HS1.3_6 HISEQ:380:H55W7BCXY:1:1101:8872:4995 1:N:0:AGCAGGAA orig_bc=AAAAAAAAAAAA new_bc=AAAAAAAAAAAA bc_diffs=0
TACGGAAGGTCCGGGCGTTATCCGGATTTATTGGGTTTAAAGGGAGCGCAGGCGGGCTTTTAAGCGTGACGTGAAATGTAGATGCTCAACATCTGCACTGCGTCGCGAACTGGGGGCCTTGAGTGCAGTCGACGTTGGCGGAATTCGTGGTGTAGCGGTGAAATGCTTAGATATCACGAAGAACTCCGATTGCGAAGGCAGCCGACGAGAGTGTAACTGACGCTAAAGCTCGAAAGTGCGGGTATCGAACAGG
+
IIIIIIIIHIIIIIIIIIHIIIIIIIHHIIIEHHIHEHIIIIIIIIIIIIIIIIIIIEHHHIIIIIIIIIIHIIHFIHIIIIIIIIIIIIIIIIIIHHGHIIIIIHIHIHIIIIIIHIIIIIIIGIIIIHIIIIHHIIIIIIIIIIIIIIIIIIIIIIIIIIIIIIIIIIIIIIHIGIIIIIIIHIIIHIIIIIIHIIHIHIIIIIHIIIIIIIIIIIIHGIIIIIIHIHIIIIIIIIIIIIIIIIIIIIIII
@HS1.3_7 HISEQ:380:H55W7BCXY:1:1101:9471:4958 1:N:0:AGCAGGAA orig_bc=AAAAAAAAAAAA new_bc=AAAAAAAAAAAA bc_diffs=0
TACGTAGGGTGCGAGCGTTAATCGGAATTACTGGGCGTAAAGCGTGCGCAGGCGGTCTCGCAAGTCCGATGTGAAATCCCCGGGCTCAACCTGGGAACTGCGTTGGAAACTACGAGGCTGGAGTACGGCAGAGGGGGGTGGAATTCCACGTGTAGCAGTGAAATGCGTAGATATGTGGAGGAACACCGATGGCGAAGGCAGCCCCCTGGGCTAGTACTGACGCTCATGCACGAAAGCGTGGGGAGCAAACAGG
+
IIIIIIIIIIIIIIIIIIIIGIHIIIIIIIIIIIIIIHGIIIIIIIIHIIHHIIHHHIIIIHIIIIIIIIIIHHIIHHHIIIIIIIIIIIIIIIIIIIIIIIIHIIIIIIIIIIIIIIIHIIIIIIIIIIIIIIIIIIIIIIIIIIIIIIIIIIIIIIIIIIIIIIIIIIIIIIIIHHIIIIIIIIIIIIIHIIIIIIIIIIIIIIIIHIIIIIIIIIIIIIIIIIIIIIIIIIIIIIIIIIIIIIIIIIIII
@HS1.3_8 HISEQ:380:H55W7BCXY:1:1101:10638:4895 1:N:0:AGCAGGAA orig_bc=AAAAAAAAAAAA new_bc=AAAAAAAAAAAA bc_diffs=0
TACGGAAGGTCCGGGCGTTATCCGGATTTATTGGGTTTAAAGGGAGCGCAGGCGGCCTTTTAAGCGTGACGTGAAATGCAGACGCCCAACGTCTGAACTGCGTCGCGAACTGGAGGGCTTGAGTGGGTACGACGCCGGCGGAATTCGTGGTGTAGCGGTGAAATGCTTAGATATCACGAAGAACCCCGATTGCGAAGGCA
+
HHFEG@EEHIIIIHIDHC?<CHFHH<<<CGGEEEGCCE@HI1FC1<<F?CECHIIIIIHIIHHHHDC<GGHCCECF<<CCC1FHHIH0EGEHCC1@CHIIHIEHDHCEECHAFCHHIE@FHHHGHHEHHFIEHHDHG@DC8?HH?HHIHIAHIHHHHHII?FAHHHCGE@HHHH@GEDE?GHHF?ECDHHGCGHC=<5B@
@HS1.3_9 HISEQ:380:H55W7BCXY:1:1101:12912:4812 1:N:0:AGCAGGAA orig_bc=AAAAAAAAAAAA new_bc=AAAAAAAAAAAA bc_diffs=0
TACGGAAGGTCCGGGCGTTATCCGGATTTATTGGGTTTAAAGGGAGCGCAGGCTGATTGTTAAGCGTGACGTGAAATGTAGCCGCTCAACGGCTGCACTGCGTCGCGAACTGGCAGTCTTGAGTGAGTACGACGTCAGCGGAATTCGTGGTGTAGCGGTGAAATGCTTAGATATCACGAAGAACCCCGATTGCGAAGGCAGCTGACGAGTCCTTTACTGACGCTAAAGCTCGAAGGTGCGGGTATCGAACAGG
+
IIIIIHHIIIGIIHIIIIIIIIIIIIIIIIIIHHIHHIIIIIIIIIIIIIIIIIIIIIIIIIIIIIIIIIIHIIIHHIIHIIHIIIIHIIIIGIIIIIIIIIIIIIIIIIIIIIIIIIIIIIIIIIIIIIIIIIIIIIIIIIIIIIIIIIIIIIIIIIGHIIIIIIIIIIIIIIIIIIIIIIIIIIIIIHIIIIIIIIIIIIIIIIIIIHIIIIIIIIIIIIIIIIIIIHIIIIIIIIIIIIIIIIIIIIIII
@HS1.3_10 HISEQ:380:H55W7BCXY:1:1101:14471:4845 1:N:0:AGCAGGAA orig_bc=AAAAAAAAAAAA new_bc=AAAAAAAAAAAA bc_diffs=0
TACGGAGGGTGCAAGCGTTAATCGGAATAACTGGGCGTAAAGGGCATGCAGGCGGTTAAACAAGTAGGATGTGAAATCCCCGGGCTCAACCTGGGAGCTGCATACTAAACTGTTTAACTAGAGTATTGCAGGGGGAGACGGAATTCCAGGTGTAGCGGTGGAATGCGTAGATATCTGGAAGAACACCAAAGGCGAAGGCAGTCTCCTGGGCAAATACTGACGCTCATATGCGAAAGCGTGGGTAGCAAACAGG
+
IIIIIIIHIIIIIIIIIIIHIIIIIHIIIIIIIIIIIIIIHHIIIIIIIIIIIIIHIIIIIIIIIIIIHIIIIIIIFIHIIIIIIIIIIIIIIIIIIHIIIIHIIIIIIIIIIHHIIIIIGIIIIIIIIIIIIIIIIIIIIIIIIIIIIIIIIIIIIIIIIIIIIIIIIIIIIIIIHIIIIIIIIIIIIIIIIIIIIIIIIIIHHIIIIIIIIIIIIHIIIIIIIIIIIIIIIIIIIIIIIIIIIIIIIIIII
@HS1.3_11 HISEQ:380:H55W7BCXY:1:1101:20154:4884 1:N:0:AGCAGGAA orig_bc=AAAAAAAAAAAA new_bc=AAAAAAAAAAAA bc_diffs=0
TACGGAAGGTGCGAGCGTTATCCGGATTTATTGGGCGTAAAGGGAGCGTAGGCGGGGTTTTAAGTCTGCGGTAAAATGTCGGCGCCCAACGTCGTCTTGCCGTGGAAACTGGAGACCTTGAATACACGCAAGGAAGATGGAATTCGTCGTGTAGCGGTGAAATGCTTAGATATGAGGAAGAACTCCGATTGCGAAGGCAGTCTTCTGGAGTGCGATTGACGCTGAGGCTCGAAAGTGCGGGTATCAAACAGG
+
IEH1E0<<0<D1/<C?C/D=GCGHH00DDGC11<F1/<CEHEHHECD<<0<0<EEC#FCHHHIH@FFC?HICIHHF5<<?<C/C<CHDFHEE1GAB=#ECH?HHEA.D..C;.:C.HEH@?EEEC<-<//<CC<<000FHHHDE</DEC0D#HHHHH#@HHH#CC1HIHHHHC<<1<HEH#E#0DH?0EEHEHHH#G@DD<1FECHGHF<0<11?DIHHHGEIHIHHHHHHHHFC<<0GG<1C1HIHHCGII
@HS1.3_12 HISEQ:380:H55W7BCXY:1:1101:1523:5085 1:N:0:AGCAGGAA orig_bc=AAAAAAAAAAAA new_bc=AAAAAAAAAAAA bc_diffs=0
TACGGAAGATGCGAGCGTTATCCGGATTTATTGGGTTTAAAGGGAGCGTAGGCGGATGATTAAGTCTGCGGTAAAATGTCGATGCTCAACATCGGCCTGCCGTGGAAACTGGTTGTCTTGAATGTGCACAAGGAAGGTGGAATTCGTGGTGTAGCGGTGAAATGCTTAGATATCACGAAGAACTCCGATTGCGAAGGCATCCTTCTGGGGCATGATTGACGCTGAGGCTCGAAAGCGCGGGTATCAAACAGG
+
IIIIIIIIEIIIHIIIIIIGIIIIIIIIHIIIIIIGGHHIIIHIEHIIIHIIIIIHHEIIIHIIIIFHHIIIIIIIHIIIIIIIIIIIIIIIIIHIIHIIIIHIIIIHIIHIIIIIIIIIIIIIIHHHIHIIIHIHHFHIIIIIIIIIIIIIIIIIIIIIIIIIIHIIIIIIIIIHIIHIIIIIIIHHHHIIIIIIIIHHIIHIIIIIIIIHHHIIIIIIIIIIIIIHHIIIIIIIIIIIHGIIIIIIIIII
@HS1.3_13 HISEQ:380:H55W7BCXY:1:1101:9678:5244 1:N:0:AGCAGGAA orig_bc=AAAAAAAAAAAA new_bc=AAAAAAAAAAAA bc_diffs=0
TACGGAAGGTCCGGGCGTTATCCGGATTTATTGGGTTTAAAGGGAGCGCAGGCGGAGGATTAAGCGTGACGTGAAATGTCCCGGCTCAACCGTGGAACTGCGTCGCGAACTGGTTCTCTTGAGTGAGTACGAGGAAGGCGGAATTCGTGGTGTAGCGGTGAAATGCTTAGATATCACGAAGAACTCCGATTGCGAAGGCAGCTTTCCAGTCCTTAACTGACGCTAAAGCTCGAAAGTGCGGGTATCGAACAGG
+
IIIIIIIIIIIIIIIIIIIGIIIIIIIHHIGEGHIGEEHIIIIIIIIIIIIIIIIIIIIHIHIIIIIIHIIIIIIIHHIHIIIIIIIIIIIIIIIIIIIIIIIIIIIIIIIIIIIIIIIIIIIIIIIIIIIIIIIIIIIIIIIIIIIIIIIIIIIIIIIIIIIIIIIIIIIIHHIIIIIIIIIIIIIIIIIIIIIIIIIIIIIIIIIIIHIIIIIIIIIIIIIIIIIIIHHIIIIIIIIIIIIIIIIIIIIII
@HS1.3_14 HISEQ:380:H55W7BCXY:1:1101:7172:5302 1:N:0:AGCAGGAA orig_bc=AAAAAAAAAAAA new_bc=AAAAAAAAAAAA bc_diffs=0
TACGGAAGGTCCGGGCGTTATCCGGATTTATTGGGTTTAAAGGGAGCGCAGGCGGAAGCTTAAGCGTGACGTGAAATGTAGCCGCTCAACGGCTGAGTTGCGTCGCGAACTGGGTTTCTTGAGTGAGTGCGACGTCAGCGGAATTCGTGGTGTAGCGGTGAAATGCTTAGATATCACGAAGAACCCCGATTGCGAAGGCAGCTGACGAGTCCTTTACTGACGCTAAAGCTCGAAGGTGCGGGTATCGAACAGG
+
HHIIHIIIHEHIHDHIHHIIIIIIDHCGHHHHEHHEDHIIIIIHIIIIIIHIIIIIIIIIIIIIIIHHHHIIIHHIIIHHHHHIIIIHIHIHHHIHHHIIIHHHIHIHIHGHIIIIIIIIIIIIIIIIIIIIIHHHIIIIIIIIIIIIIIIIIIIIIIIHIIIIIIHHHHIIIIIHIHIIIIIIHIIIIGHGIIIIIIIHIHHIIIIIIIIGIIIIIIIIIIIIIIIIIHHGGIIIHIIIHIHHHIIHIIIII
@HS1.3_15 HISEQ:380:H55W7BCXY:1:1101:21010:5390 1:N:0:AGCAGGAA orig_bc=AAAAAAAAAAAA new_bc=AAAAAAAAAAAA bc_diffs=0
TACGGAAGGTCCGGGCGTTATCCGGATTTATTGGGTTTAAAGGGAGCGCAGGCTGGATTTTAAGCGTGCTGTGAAATGTACCGGCTCAACCGGTGACGTGCAGCGCGAACTGGAGTCCTTGAGTGAGTACGAGGTATGCGGAATTCGTGGTGTAGCGGTGAAATGCTTAGATATCACGAAGAACCCCGATTGCGAAGGCAGCATACCAGTCCTTAACTGACGCTAAAGCTCGAAAGTGCGGGTATCGAACAGG
+
HFHGH=CEH<C1</</C/<<@1CGDG0<1G11<DE000<1<C@GHED<<CCD/1<#F1<FHHHHE#0D0CH1<FHE@HEC<GFACD7CCECCDEEFE@0EEHHEDCE<=@C=C@G#FEEHH.EGFGFFB@<BEE#<#CFHHH@H#C?IG?HH<CCE@F#GFG@#HH#CEHECHHHFC<@C1/C<#E1C##FI#C@11<11F<1<1HHEIIIHHCD1=IHCHHIHHG<GHHEIHHCE?HE@C?HEIHHG<C11E
@HS1.3_16 HISEQ:380:H55W7BCXY:1:1101:3089:5641 1:N:0:AGCAGGAA orig_bc=AAAAAAAAAAAA new_bc=AAAAAAAAAAAA bc_diffs=0
TACGGAGGATGCAAGCGTTATCCGGATTTATTGGGTTTAAAGGGTGCGTAGGCGGAGCTTTAAGCGTGAGGTGAAATGCCCGGGCTCAACCTGGGAACTGCCTCGCGAACTGGAGTTCTGGAATGCCCCTGCCGTGGGAGGAATGTGTGGTGTAGCGGTGAAATGCATAGAGATCACACAGAACACCGATTGCGAAGGCATCTCACGAAGGGGTGATTGACGCTGAGGCACGAAAGCGTGGGGATCAAACAGG
+
IIIIIHIIIHIIHIHIIIIHIIIIIHHHIHIIIIIHIIIHIHIIIIIIIIHIIIIIHHIIHHIIIIIGIIIIIIHIDGHHIIIIIIIIIHIIIIIHIIIIIHHIIIIIIIIIIIIHIIHHHEHIIIHHIIIIIIIHIIHHIIIIHHHIIIIIIIIIIIIIIIIIIIIIIIIIIIHHIIIIIHHIIIGIIHIIIIIIIIIIHIIHHHFIIHHHHHIIIIHIIHIIIIIHIIIIIIIIIIIIIIIGHIIIIIIII
@HS1.3_17 HISEQ:380:H55W7BCXY:1:1101:4683:5538 1:N:0:AGCAGGAA orig_bc=AAAAAAAAAAAA new_bc=AAAAAAAAAAAA bc_diffs=0
TACGGAAGATGCGAGCGTTATCCGGATTTATTGGGTTTAAAGGGAGCGTAGGCGGGTTTTTAAGTCTGCGGTAAAATGTCGGCGCCCAACGTCGTCCTGCCGTGGAAACTGGGGACCTTGAATACACGCAAGGAAGATGGAATTCGTTGTGTAGCGGTGAAATGCTTAGATATGACGAAGAACTCCGATTGCGAAGGCAGTCTTCTGGAGTGCGATTGACGCTGAGGCTCGAAAGTGCGGGTATCAAACAGG
+
HGHGHDHHHHIIIIDHEHICHIIIGDGHHIIIHHHEHHEHHIIIIIIHHII=HHDHGHEHFHHHHHHIIIIGHHHHHHG?@CHFIHIHHHHHIIIIIIIHHHEEHEGHIGHIIIIIHHHHIIFEEDGHHFHHEHHIIIHIHIIH<EHHIIIHHHECHIIIIIIIHIHHHIIIHHIHHIIIIIHEIIHHHIIIHIHIGGIHIIIHHIIHHIHIIIHIIHIIIHHFFHEIHEIHHHDCIHHHIHHHIIHHEIII
@HS1.3_18 HISEQ:380:H55W7BCXY:1:1101:9055:5595 1:N:0:AGCAGGAA orig_bc=AAAAAAAAAAAA new_bc=AAAAAAAAAAAA bc_diffs=0
TACGTAGGGAGCGAGCGTTGTCCGGAATTACTGGGCGTAAAGGGCGTGTAGGCGGGGATTTAAGTAGGGTGTGAAAACTCCGGGCTCAACTTGGAGACTGCATCCTAAACTGGATCTCTTGAGGGCAGGAGAGGAAAGTGGAATTCCTAGTGTAGCGGTGAAATGCGTAGATATTAGGAGGAACACCAGTGGCGAAGGCGACTTTCTGGACTGTACCTGACGCTGAGGCGCGAAAGCGTGGGGAGCAAACAGG
+
IIIIHFIHHIIIIIIIIHIIIIIIIIIIIIIFIIIIIHIIIIIIIIHHHIIIIIIIIIHHHIIIHIIIIIIIIIIIHHIIIIIIIHIIIIIIHIIIHIIIIIIIIIHIIIIIIIIIIIIIIIIIIIIIIIIIIIIIIIIIIIIIIIIIIIIIIIIIIIIHIIIIIIIHIIIIIIHIHHIIIIIIIIIIIIIIIIIIIIIIIIIGIIIIIIIHHHHHIIIIIIIIHIIIIIIIIIIIIIIIIIIIIIIIIIIII
@HS1.3_19 HISEQ:380:H55W7BCXY:1:1101:9448:5615 1:N:0:AGCAGGAA orig_bc=AAAAAAAAAAAA new_bc=AAAAAAAAAAAA bc_diffs=0
TACGGAGGATGCGAGCGTTATCCGGATTTATTGGGTTTAAAGGGTGCGTAGGTGGTTTGTTAAGTTTGTGGTGAAAGCGTGCGGCTCAACCGTACCAAGCCATGAAAACTGGCGAACTTGAGTGCAAACGAGGTAGGCGGAATGTGATGTGTAGCGGTGAAATGCTTAGATATGTCACAGAACCCCGATTGCGAAGGCAGCTTACCAGCATGCAACTGACACTGAGGCACGAAAGCGTGGGTATCAAACAGG
+
IIIIIIIIHIIIIIIIIIIIIIIIIHHIIIIIHIIHHIIIHIIIFHHIHIIIIIIIIIIIIIIIIHIIIIIIIIIIIIIIIIIIIIIIIIIIIIIIIIIIIIIIIIIIIIIIIIIIIIIIIIIIHIIIIIIIIIIIIIIIIIIIIIIIIIIIIIIIIIIIIIIIIIIIIIIIIIIHHIIIIIIGIIIIIIIIIIHIIIIIIIIIIHIIIIIIIIIIIIIIIIIIIIIIIIIIIIIIIIIIIIIIIIIIIIII
@HS1.3_20 HISEQ:380:H55W7BCXY:1:1101:11476:5544 1:N:0:AGCAGGAA orig_bc=AAAAAAAAAAAA new_bc=AAAAAAAAAAAA bc_diffs=0
TACGGAGGGTGCAAGCGTTAATCGGAATAACTGGGCGTAAAGGGCATGCAGGCGGTTAAACAAGTAGGATGTGAAATCCCCGGGCTCAACCTGGGAGCTGCATACTAAACTGTTTAACTAGAGTATTGCAGGGGGAGACGGAATTCCAGGTGTAGCGGTGGAATGCGTAGATATCTGGAAGAACACCAAAGGCGAAGGCAGTCTCCTGGGCAAATACTGACGCTCATATGCGAAAGCGTGGGTAGCAAACAGG
+
IIIIIIIIIIIIIIIIIHIIIIIIIIIIIIIIIIIIIIIIIIIIIIIIIIIIIIIIIIIIIIIIIIIIIIIIIIIIHHIIIIIIIIIIIIIIIIIIIIIIIIIIIIIHIIIIIIIIIIIIHIIIIIIIIIIIIIIIIIIIIIIIIIIIIIIIIIIIIIIIIIIIIIIIIIIIIIIIIIIIIIIIIIIIHIIIIIIIIIIIIHIIIIIIIIIIIIIIIIIIIIIIIIIIIIIIIIIIIIIIIIIIIIIIIIIII
@HS1.3_21 HISEQ:380:H55W7BCXY:1:1101:17686:5644 1:N:0:AGCAGGAA orig_bc=AAAAAAAAAAAA new_bc=AAAAAAAAAAAA bc_diffs=0
TACGGAAGGTCCGGGCGTTATCCGGATTTATTGGGTTTAAAGGGAGCGCAGGCGGGACCTTAAGCGTGTTGTGAAATGTGGCGGCTCAACCGCCGAACTGCAGCGCGAACTGGGGTTCTTGAGTGAGTACGAGGAAGGCGGAATTCGTGGTGTAGCGGTGAAATGCTTAGATATCACGAAGAACTCCGATTGCGAAGGCAGCTTTCCAGTCCTTTACTGACGCTAATGCTCGAAGGTGCGGGTATCGAACAGG
+
HIIHIHIIIHIIIIIIIIIIIIIIIGHHIIIIHIIDGHIIIIIIIIIIIIIIIIIIHIHHHIIIIIIIIIIIIIIIHIIIIIIIIIIIIIIIIIIIIIIIIIIIIIIIIIIIIIIIIIIIIIIIIIIIIIIIIIIIIIIIIIIIIIIIIIIIIIIIIIIIIIIIIIIIIIIIIIIIIIIIIIIIIIIIIIIIIIIIIIIIIIIIIIIIIIIIIIIIIIIIIIIIIIIIIIIIIIIIIIIIIIIIIIIIIIIII
@HS1.3_22 HISEQ:380:H55W7BCXY:1:1101:20384:5627 1:N:0:AGCAGGAA orig_bc=AAAAAAAAAAAA new_bc=AAAAAAAAAAAA bc_diffs=0
TACGGAAGGTCCGGGCGTTATCCGGATTTATTGGGTTTAAAGGGAGCGCAGGCTGGATTTTAAGCGTGCTGTGAAATGTACCGGCTCAACCGGTGACGTGCAGCGCGAACTGGAGTCCTTGAGTGAGTACGACGTCAGCGGAATTCGTGGTGTAGCGGTGAAATGCTTAGATATCACGAAGAACCCCGATTGCGAAGGCAGCTGACGAGTCCTTAACTGACGCTAAAGCTCGAAAGTGCGGGTATCGAACAGG
+
IIIIIHIIIIIII/CDHEHHIIIIIDEHHIIGHHICEHHIIIIIIIHIHHHIIFFHHFHHHIIIIIIIEEIIIIIHHEHHHHIIIIIIIIIIIHIIIHIIIIIIIHIHHIIHIIIIIHHEIGIIIIIIIIHIIHFHHIGIHIIHHIIIGIIHIIIIIIIHIIIIIIHHHIIIIIHH#HIIIIIII#IIIIIIIIIIIIIIIIIIIIIIIIIIIIIIIIIIIIIIIIIIIIIIIIIIIIHIIIIHHIIIIIIII
@HS1.3_23 HISEQ:380:H55W7BCXY:1:1101:4287:5879 1:N:0:AGCAGGAA orig_bc=AAAAAAAAAAAA new_bc=AAAAAAAAAAAA bc_diffs=0
TACGGAAGATGCGAGCGTTATCCGGATTTATTGGGTTTAAAGGGAGCGTAGGCGGGCTGTTAAGTCAGCGGTCAAATGTCAGGGCCCAACCTTGGCATGCCGTTGAAACTGGCGGTCTTGAATACACACAAGGAAGGTGGAATTCGTCGTGTAGCGGTGAAATGCTTAGATATGACGAAGAACTCCGATTGCGAAGGCAGCCTTCTGGGGTGCGATTGACGCTGAGGCTCGAAAGTGCGGGTATCGAACAGG
+
IIIIIIIIIIIIIIIIIIIIIIIIIHFHIIIIIHIHIIIIIIIIIIIIIIIIIIIIIIIIIIIIIIIIIIIIIIIIFIIIIIIIIIIIIIIIIIIIIIIIIIIIIIIIIIIIIIIIIIIIIIIIIIIIIIIIIIIIIIIIIIIIIIIIIIIHIIIIIIIIIIIIIHHIIIIIIIIIIIIHIIIIIIIIHIIIIIIIIIIIIIIHIIIIIIIIIHIIHIIIIIIIIIIIIIIIIIHHIGIIIIIIIIIIIIII
@HS1.3_24 HISEQ:380:H55W7BCXY:1:1101:6265:5948 1:N:0:AGCAGGAA orig_bc=AAAAAAAAAAAA new_bc=AAAAAAAAAAAA bc_diffs=0
TACGGAGGGTACGAGCGTTAATCGGAATGACTGGGCGTAAAGGGCACGTAGGTGGATAGATAAGTCACAAGTGAAATACCCGGGCTTAACCTGGGATTGGCTCGTGAAACTGTTTAACTAGAGTACGGTAGAGGGGAGTAGAATTCCAAGTGTAGCGGTGAAATGCGTAGAGATTTGGAAGAATACCGGAGGCGAAGGCGGCTCTCTGGACCGATACTGACACTGAAGAGCGAAAGCGTGGGGAGCAAACAGG
+
IIIIIIIIIIIIIIIIIIIIIIIIIIIIIIIIIIIIIHIIIIIIHIIIFHHIHIIIIIIIIIIIIIIIIIIIIIIIFHIIIIIIIIIIIIIIIIIIIIIIIIIIIIIIIIIIIIIIIIIIIIIIIIIIIIIIIIIIIIIIIIIIIIIIIIIIIIIIIIIIIIIIIIIIIIIIIIIHIIIIIIIIIIIIIIIIIIIIIIIIIIIIIIIIIIIIIIIIHIIIIIIIIIIIIIIIIIIIIIIIIIIIIIIIIIIII
@HS1.3_25 HISEQ:380:H55W7BCXY:1:1101:8995:5944 1:N:0:AGCAGGAA orig_bc=AAAAAAAAAAAA new_bc=AAAAAAAAAAAA bc_diffs=0
TACGTAGGGGGCAAGCGTTATCCGGATTTACTGGGTGTAAAGGGTGCGTAGGTGGCTTGGCAAGTCAGATGTGAAAACCCGGGGCTTAACTCCGGGATTGCATTTGAAACTGTTAAGCTAGAGTGCAGGAGAGGTAAGTGGAATTCCTAGTGTAGCGGTGAAATGCGTAGATATTAGGAGGAACACCAGTGGCGAAGGCGGCTTACTGGACTGTAACTGACACTGAGGCACGAAAGCGTGGGAGCAAACAGG
+
IIIIGHIIIIIIIIIIIIIIIIIIIIIIIIIHHIIDHHHHIIIIHIIHDHIIIIIIIIHIIHIHHHIHHIIIIIIIHIHIIHIGHHHHIIIHIIIIIIIIIIIIIIIIHIIIIIIIIIIIIIIIIIIIIIIIIIGHHIHHIIIIIIHHIIHHIIIIIIHIHIIIIIIIIIIIIIHGHHGIIIHIIIIIIHHIIHIIIIIIIIIIHHIIHHIEHIIIIIIIHHHIIHIIIHGIIIIIIIIIIIIIHIIIIIII
@HS1.3_26 HISEQ:380:H55W7BCXY:1:1101:9253:5830 1:N:0:AGCAGGAA orig_bc=AAAAAAAAAAAA new_bc=AAAAAAAAAAAA bc_diffs=0
GACAGAGGGGGCAAGCGTTGCTCGGAATTACTGGGCGTAAAGGGCGCGTAGGCGGGATGGCAAGTCGGTCGTGAAATCCCTCGGCTCAACTGAGGATCGTCGATCGATACTGCCGTTCTTGAGGATTGCAGAGGAGACTGGAATTCCCGGTGTAGCGGTGAAATGTGTAGAGATCGGGAGGAACACCGGTGGCGAAGGCGGGTCTCTGGGCAATTCCTGACGCTGAGGCGCGAAAGCGTGGGGAGCAAACGGG
+
IIIIIHIIIIIIIHHIIIIIIIIIIIIIIHIIIIIIICHIIIIIIIIIHIIIIHHIIIIIIIIIIHIIHIIIIHIIHHIIIIIIIIIIIIHHHIIHGIIIIHIIIHIHIIIIIIIIIIIIIIIHHHIIHIIIIIIIIIIIIIIIIIIHHIIIIIIIIIIIIIIIIIIIIIIIIIHHHHIIIIIIIIIIIIIIIIIIIIIIGIIIIIIIIIIIIIIIIGIIIIIIIIIIIIIIIIIIIIIIIIIIIIIIIHHII
@HS1.3_27 HISEQ:380:H55W7BCXY:1:1101:11473:5923 1:N:0:AGCAGGAA orig_bc=AAAAAAAAAAAA new_bc=AAAAAAAAAAAA bc_diffs=0
TACGGAGGATGCGAGCGTTATCCGGATTTATTGGGTTTAAAGGGTGCGTAGGTGGTTTGTTAAGTTTGTGGTGAAAGCGTGCGGCTCAACCGTACCAAGCCATGAAAACTGGCGAACTTGAGTGCAAACGAGGTAGGCGGAATGTGATGTGTAGCGGTGAAATGCTTAGATATGTCACAGAACCCCGATTGCGAAGGCAGCTTACCAGCATGCAACTGACACTGAGGCACGAAAGCGTGGGTATCAAACAGG
+
IIIIIIIIIIIIIIIIIIIIIIIIIIIIIIIHHIIHHHIIIIIIHIIIHHIIIIIIHIHIIIIIHHIIIIIIIIIIIIIHIIIIIIIIIIIIIIIIIIIIIIIIIIIIIIIIIIIIIIIIIIIIIIIIIIIIIIIIIIIIIIIIIIIIIIIIIIIIIIIIIIIIIIIIIIIIIIIIIIIIIIIIIIIIIIIIIIIIIIIIIIIIIIIIIIIIIIIIIIIIIIIIIIIIIIIIIIIIIIIIIIIIIIIIIIII
@HS1.3_28 HISEQ:380:H55W7BCXY:1:1101:2432:6021 1:N:0:AGCAGGAA orig_bc=AAAAAAAAAAAA new_bc=AAAAAAAAAAAA bc_diffs=0
TACGGAAGATGCGAGCGTTATCCGGATTTATTGGGTTTAAAGGGAGCGTAGGCGGGTTTTTAAGTCTGCGGTAAAATGTCGGCGCCCAACGTCGTCTTGCCGTGGAAACTGGAGACCTTGAATACACGCAAGGAAGATGGAATTCGTCGTGTAGCGGTGAAATGCTTAGATATGACGAAGAACTCCGATTGCGAAGGCAGTCTTCTGGAGTGCGATTGACGCTGAGGCTCGAAAGTGCGGGTATCAAACAGG
+
I@CG=HEHCGH1/<<<CC<DC110<000<FEHHHH<C@CGHHHHHIIH/DDECEHH<E0HHFFIHGHIGHGGFAEG@IIHIGHGCCHIIHHHHHIHFHEFHHHHHIIIIIHEGHFFCHIHHIHHGHHIGIIIIIIIHHHHIHHIGIIHHIIIHDIHHHIIIIIIIIIHHGGIHIIHHEG?IIIIIHIHIIHHF#IHGEHIHIIHIIIIIIHIHHIIIHGHHH@GGC=HIIIIHHECIHHEHIHIIIHIIHII
@HS1.3_29 HISEQ:380:H55W7BCXY:1:1101:2656:6186 1:N:0:AGCAGGAA orig_bc=AAAAAAAAAAAA new_bc=AAAAAAAAAAAA bc_diffs=0
TACGGAGGGTGCGAGCGTTAATCGGAATAACTGGGCGTAAAGAGCTCGTAGGCGGTTTGTCAAGTCAGATGTGAAAGCCCCGGGCTTAACCTGGGAACCGCATTTGAAACTGACAGACTAGAGTACTGTAGAGGGAGGTAGAATTCCAGGTGTAGCGGTGAAATGCGTAGATATCTGGAGGAATACCGGTGGCGAAGGCGGCCTCCTGGACAGAGACTGACGCTGAGGAGCGAAAGCGTGGGGAGCAAACAGG
+
IIIIIHIIIIIIIIIIIHIIIIIIIIIIIIIHIIIIIHIIIIHIHIIIIIIIIIIHIHIIIIIIIIIIIIIIIIIIHIIIIIIIIIIIIIIIIIIIIIIIIIIIIIIIIIIIIIIIIIIIIIIIIIIIIIIIIIIIIIIIIIIIIHIIIIIIIIIIIIIIIIIIIIIIIIIIIIIIHIIIIIIIIIIIIIIIIIIIIIIIIIIIIIIIIIIIIIIIIIIIIIIIIIIIIIIIIIIIIHIIIIIIIIIIIIIIH
@HS1.3_30 HISEQ:380:H55W7BCXY:1:1101:2992:6011 1:N:0:AGCAGGAA orig_bc=AAAAAAAAAAAA new_bc=AAAAAAAAAAAA bc_diffs=0
TACGGAAGGTCCGGGCGTTATCCGGATTTATTGGGTTTAAAGGGAGCGCAGGCGGAGGCTTAAGCGTGACGTGAAATGTAGCCGCTCAACGGCTGAGTTGCGTCGCGAACTGGGTTTCTTGAGTGAGTGCGACGTCAGCGGAATTCGTGGTGTAGCGGTGAAATGCTTAGATATCACGAAGAACCCCGATTGCGAAGGCAGCTGACGAGCCCTTTACTGACGCTAAAGCTCGAAGGTGCGGGTATCGAACAGG
+
@HHHIHIIGHEHHHIIIIIIIIGHIHEHIIIGCGH<<EEHIHHHIIGHHIHHIIIIIIIIGHIHIIIIGHGIHHHHIHIIIIHHIIIIIIIIHIIIIIIIIHIIIIIIIIIIIIIHIIHIIIIIIHHHIIIIIIIIIIIIIIIIHIIHIHIIIIIIIIHIIIIIHIIIIIHHIHHHHHIHHHIIIIIIIIGIIHHHHHFIIHHHIIHIIIHHHIHIIIIIIIIIGIIIIHEHIIIDIIIIIIHGCIHIIIIII
@HS1.3_31 HISEQ:380:H55W7BCXY:1:1101:11811:6005 1:N:0:AGCAGGAA orig_bc=AAAAAAAAAAAA new_bc=AAAAAAAAAAAA bc_diffs=0
TACGGAGGATGCAAGCGTTATCCGGATTTATTGGGTTTAAAGGGTGCGCAGGCGGGCTGTTAAGTCAGCGGTGAAATCTCCCGGCTCAACCGGGGAACTGCCGTTGATACTGGCAGCCTAGAGTACAGACGGCGCCGGCGGAATGTGTCATGTAGCGGTGAAATGCTTAGATATGCCACAGAACACCGATCGCGAAGGCAGCTGGCGAGGCTGGGACTGACGCTCAGGCACGAAAGCGTGGGGATCAAACAGG
+
HHIIIIIIIIIIIIIIIIIIIIIIIDEHIIIIIIIGHIIIIIIIIHIIIIIIIIHIIHHIHFHHIIIIIIIIIIIIHIIIIIIIIIIIIIIIIIIIIIIIIIIIIIIIIIIIIIIIIIIIIIIIIIIIIIIIIIIIIIIIIIIIIIIIIIIIIIIIIIIIIIIIIIIHHIIIIIIIIIIHIIIIIIIIIIIIIIIIIIIIIIIIIIIIIIIIIIIIIIIIIIIHIIIIIIIIIIIIIIIIIIHIHIIIIIIIH
@HS1.3_32 HISEQ:380:H55W7BCXY:1:1101:13707:6142 1:N:0:AGCAGGAA orig_bc=AAAAAAAAAAAA new_bc=AAAAAAAAAAAA bc_diffs=0
TACGTAGGGGGCGAGCGTTGTCCGGAATGATTGGGCGTAAAGGGCGCGTAGGCGGCTTGATAAGTCTGGAGTGAAAGTCCTGTTTTCAAGATGGGAATTGCTTTGGATACTGTTGAGCTTGAGTGCGGGAGAGGTTATCGGAATTCCCGGTGTAGCGGTGAAATGCGTAGAGATCGGGAGGAACACCAGTGGCGAAGGCGGGTAACTGGACCGCAACTGACGCTGAGGCGCGAAAGTGTGGGGAGCAAACAGG
+
IIHIIGIIIIIIIHIIIHIIIIIIIHEHIIIIIIIIIIHHIIHIHHIIIIIIIIIHHIIIIIIIIIIIIHGHIIIIIIIIIIIGHHIIIIIIIIIHIHIIIIHIIIIIIIIIIIIIIIIIIIIIIIIIIIIIIIIHHHIIIIIIIIIIIIIIIIIIIIIIIIIIIIIIIIIIIIIIHIIIIIIIIIIIIIIIIIIIIIIIIIIIIIIIIIIIIIIIIIIIIIIIIIIIIIIIIIIHHIIIIIIIIIIIIIIII
@HS1.3_33 HISEQ:380:H55W7BCXY:1:1101:14788:6146 1:N:0:AGCAGGAA orig_bc=AAAAAAAAAAAA new_bc=AAAAAAAAAAAA bc_diffs=0
TACGGAGGGTACGAGCGTTAATCGGAATGACTGGGCGTAAAGGGCACGTAGGTGGATAGATAAGTCACAAGTGAAATACCCGGGCTTAACCTGGGATTGGCTCGTGAAACTGTTTAACTAGAGTACGGTAGAGGGGAGTAGAATTCCAAGTGTAGCGGTGAAATGCGTAGAGATTTGGAAGAATACCGGAGGCGAAGGCGGCTCTCTGGACCGATACTGACACTGAAGAGCGAAAGCGTGGGGAGCAAACAGG
+
IIIIIHIHIIIIIIIIIHIIIIIIIHHIHHIIIHIIIIIIIIIIIHIIGHIIHGFHHIIIIIIHIIIIHIHHIIIIHHIIIIIIIIIIIIIIIIIIIHIIIIIIIHIIIIIHHHIIIIIIIHIIIHIIHIIIIIIIIIIIIIIHHHGHIIHIIIIHHIIIHIIHIIIHIIIIHHEHHGBHHIIIIIIIHHIIIIIHHGIIIIIIIIHDIHHIHIIIHHFHHHIIIIHIIIIIIIHCIIGIIIIIHHHHGFHII
@HS1.3_34 HISEQ:380:H55W7BCXY:1:1101:15725:6031 1:N:0:AGCAGGAA orig_bc=AAAAAAAAAAAA new_bc=AAAAAAAAAAAA bc_diffs=0
TACGGAAGGTCCGGGCGTTATCCGGATTTATTGGGTTTAAAGGGAGCGCAGGCGGCACTTCAAGCGTGACGTTAAATTTCGGGGCTCACCCCCGTCTTGCGTCGCGAACTGTCGTGCTTGAGTGCGCCGTATGCAGGTGGAATTCGTGGTGTAGCGGTGAAATGCTTAGATATCACGAGGAACCCCGATAGCGAAGGCAGCCTGCAGTGGCGTTACTGACGCTCATGCTCGAAGGTGCGGGTATCGAACAGG
+
IIIIIIIIIIIIIIIIIIIIIIIIIIIGIIHIHIIGHHHIIIIIIIHIGIIIIIIHIIIIIIIIIIIIIIIIIIIIDIIIIIIIIIIIIIIIIIIIIIIIIIIIIIIIIIIIIIIIIIIIIIIIIIIIIIIIIIIIIIIIIIIIIIIIIIIIIIIIIIIIIIIIIIIIIIIIIIIIHIIIIIIIIIIIIIIIIIIIIIIIIIIIIIIIIIIIIIIIIIIIIHD1IIIIIIIIIIHHIIIIIIIIIIIIIIII
@HS1.3_35 HISEQ:380:H55W7BCXY:1:1101:16261:6172 1:N:0:AGCAGGAA orig_bc=AAAAAAAAAAAA new_bc=AAAAAAAAAAAA bc_diffs=0
TACAGAGGGTGCAAACGTTGCTCGGAATTATTGGGCGTAAAGCGCACGTAGGCGGCTTGGCAAGTCGGATGTGAAATCCCTCGGCTCAACCAAGGAAGTGCATCCGAAACTGCTGAGCTTGAGTACTTAAGAGGATCGCGGAATTCCCGGTGTAGAGGTGAAATTCGTAGATATCGGGAGGAACACCAGTGGCGAAGGCGGCGATCTGGGAAGATACTGACGCTGAGGTGCGAAAGCGTGGGGAGCAAACAGG
+
IIIIIFHIHHIIIIIIIIIHIIHIIHHHIIIIIIIIIIIIIIGIIIIIHHHIIIIIIIIIIIIIHHIIHGIIHIIIIIIIIIHIIIIIIIIIIIIIIIIIIHIIIIIIIHIIHIIIIIIIIIIIIGIIIIIIIIIHHIIIIIIHIIIIHIIIIHHIIIIIIIIIHIIHIHHIIIIIIHIIIIIIIIHIIIIIIIIIIIIIIIIIIIIIIIIIIIIIIIIIIIIIHHIIIIIIIIIHIIIIIIIIIIIIIIIII
@HS1.3_36 HISEQ:380:H55W7BCXY:1:1101:18313:6126 1:N:0:AGCAGGAA orig_bc=AAAAAAAAAAAA new_bc=AAAAAAAAAAAA bc_diffs=0
TACAGAGGTCGCAAGCGTTGTTCGGATTTACTGGGCGTAAAGGGCGCGTAGGCGGCCGTGCGTGTCGGATGTGAAATCTCCGGGCTCAACCCGGAAAGTGCGTCCGAAACTGCATGGCTCGAGTTCGGGAGAGGGAATCGGAATGCAGGGTGTAGCGGTGAAATGCGTTGATATCCTGCAGAACACCGGAGGCGAAGGCGGATTCCTGGAACGAAACTGACGCTCAGGCGCGAAAGTCGGGGGAGCAAACAGG
+
IIIIIIIIIIIGIIIIIIIIIIIIIIHIIIEHHGHIIIIIHIIIIIGIHHIIIHHHHIIIIIIIIIIIIIIIIIIHHHIIIIIIHIIIIIIIIIIIHHEHIIHHHIIIHIIIIIIIHIIIIGHGHIIIIIHIIHHEHEIIIIHIIHIIIHCIIIIIIIIIIHIHGIIIHIIIHHHHHEIIIIHIIHIIIIIIIIIHHGEHHIIHIHHHHHCIHHIIHIHIIHG?EIIHIHHIHIIIIIIHHIIIIIHIIHHHF
@HS1.3_37 HISEQ:380:H55W7BCXY:1:1101:2170:6336 1:N:0:AGCAGGAA orig_bc=AAAAAAAAAAAA new_bc=AAAAAAAAAAAA bc_diffs=0
TACGGAAGGTCCGGGCGTTATCCGGATTTATTGGGTTTAAAGGGAGCGCAGGCGGAGGCTTAAGCGTGACGTGAAATGTAGCCGCTCAACGGCTGAGTTGCGTCGCGAACTGGGTTTCTTGAGTGAGTGCGACGTCAGCGGAATTCGTGGTGTAGCGGTGAAATGCTTAGATATCACGAAGAACCCCGATTGCGAAGGCAGCTGACGAGCCCTTTACTGACGCTAAAGCTCGAAGGGGCGGGTATCGAACAGG
+
IIIIIIIIIIIIIDHIIIIHIIIHIHEHHIIIHIIGEHIIIIHHHIIIIIIIIIIGHHIIIIIIIIIIHIIHIGFHHHHHIHIHIFHIIIIGIIIGHHHIIIHHIHIIIIHIIIGG@GHHIIIHIIIIIIIHIIIIIIIIIHIIHHHEEIIIIHIIIIIIHH@HIIHFIIHIIIHGHHHHIHHEHHIHIHEHIIIIIIIHHHGDHHHHHHIIIIIIIIIIHHHHIHIHIHIIHECC/IIIIIIIIIIIIIIII
@HS1.3_39 HISEQ:380:H55W7BCXY:1:1101:12574:6465 1:N:0:AGCAGGAA orig_bc=AAAAAAAAAAAA new_bc=AAAAAAAAAAAA bc_diffs=0
TACGGAAGGTCCGGGCGTTATCCGGATTTATTGGGTTTAAAGGGAGCGCAGGCTGATTGTTAAGCGTGACGTGAAATGTAGCCGCTCAACGGCTGAACTGCGTCGCGAACTGGCAGTCTTGAGTGAGTACGACGTCAGCGGAATTCGTGGTGTAGCGGTGAAATGCTTAGATATCACGAAGAACCCCGATTGCGAAGGCAGCTGACGAGTCCTTTACTGACGCTAAAGCTCGAAGGTGCGGGTATCGAACAGG
+
IIIIIIIIIIIIIIIIIHIIIIIIIHIIIIIIHIIGHHIIIIIIIIIIIIIIIIIIIIIIHHIIIIIIIHHHIIIIIIIIIIIIIIIIIIIIIIIHIIIIIIIIIIHIIHIIHIIIIIIIIIIIIIIIIIIIIIIIIIIIIIIIIIIIIIIIIIIIIIIHIIIHIIIIIIIIIIIHHIIIIIIIIIIIIIHIIIIIIIIIIIIIIIIIHFIIIIIIIIIIIIIHIIIIIIIIIIIIIIIIIIIIIIIIIIIII
@HS1.3_40 HISEQ:380:H55W7BCXY:1:1101:15881:6396 1:N:0:AGCAGGAA orig_bc=AAAAAAAAAAAA new_bc=AAAAAAAAAAAA bc_diffs=0
GACAGAGGGTGCAAGCGTTGTTCGGAATTATTGGGCGTAAAGCGCACGTAGGCGGCTCGTTAAGTCTAGTGTGAAAGCCCGGGGCTCAACCCCGGAAGTGCACCGGAAACTGGCGAGCTCGAGTCCCGGAGAGGGTGGTGGAATTCCTGGTGTAGAGGTGAAATTCGTAGATATCAGGAGGAACACCCGAGGCGAAGGCGACCACCTGGACGGTGACTGACGCTGAGGTGCGAAAGCGTGGGGAGCAAACAGG
+
IIIIIHIIIIIIHIIIIGHIIIIIIIIIIIIIIIIIIIHIIIIIIIIIIIIIIIIIIIIHHHIIHIHHHHIHIIIIHIIIIIIIIHIHIIIIIIIIIIIIIIIIIIIIIIIIIIIIIIIIIIIIIHIIIIIIIIIIIIIIIIIIIIIIIIIIIIIIIIIIIIIIIIIIIIIIIIIIIHIIIIIIIIIIIIIIIIIIIHIIIIIIIIIIIIIHHIIIIIIIIIIIIIIIIIIIIIIIIIIIIIIIIIIIIIIII
@HS1.3_41 HISEQ:380:H55W7BCXY:1:1101:3573:6602 1:N:0:AGCAGGAA orig_bc=AAAAAAAAAAAA new_bc=AAAAAAAAAAAA bc_diffs=0
TACGGAAGGTTCTGGCGTTATCCGGATTTATGGGGTTTAAAGGGAGCGCAGGCGGGCGATTAAGCGTGACGTGAAATGCTGCGGCTCAACCGTGGAAGTGCGTCGCGAACTGGTTGTCTTGAGTGGGTACGACGGAGGCGGAATTCGTGGTGTAGCGGTGAAATGCTTAGATATCACGAAGAACCCCGATTGCGAAGGCAGCCTCCGAGTCCCTTACTGACGCTAATGCTCGAAGGTGCGGGTATCGAACAGG
+
@1D1<00<01<<<111<<<01<10C00<1FH1<1D//0<111<C100<//<</HHHE<6/EHED@HHE8<IIIHIIHDHC<IHHB?>IIHIIGIIH?<IIHHHH?<F7IIIIHF@GGIIIIHG@AEH@E?HCBGCCHH@IIIIHHG@EIIIIIHHIIIIIIIIIHFG?IIIIIH#<@FH@IIIIGIHC0HHIIIIIIIHEIHEC@HCCD1HG1?HGIIIIIIHG<G?EG1IIHHCC<<@IIH@F1G<IHH@II
@HS1.3_42 HISEQ:380:H55W7BCXY:1:1101:3991:6679 1:N:0:AGCAGGAA orig_bc=AAAAAAAAAAAA new_bc=AAAAAAAAAAAA bc_diffs=0
TACGGAAGGTCCGGGCGTTATCCGGATTTATTGGGTTTAAAGGGAGCGCAGGCGGGCTTTTAAGCGTGACGTGAAATGTGGCGGCTCAACCGCCGATCTGCGTCGCGAACTGGGAGTCTTGAGTGCGGACGAGGTATGCGGAATTTGTGGTGTAGCGGTGAAATGCTTAGATATCACGAAGAACCCCGATTGCGAAGGCAGCATGCCAGGCCGTAACTGACGCTAATGCTCGAAGGTGCGGGTATCGAACAGG
+
IHHGHCHHHFHFDHHHICC0FG@EHCG@FGHFFCCCCC?EHHHFGHHHIIII<EHHDDHHHH1DHHE#H#GGFGHHGHHHIEHHHHHIHHIHHHHEHHE?GHEHDHIGFHAGEHDDGHHIIEHHGFHCCDIHHEHG@DFEFEEHHIEGCEHGIGHFHDHIIH1FHHHHIIIIGHHEGGHHFEHH?CE1<CEGHHHIHD?HIHFC<1@HCC<0EHCH=E0C/G?CEDCEHHGEHCC/?C0EHCG1HEEHG@CCG
@HS1.3_43 HISEQ:380:H55W7BCXY:1:1101:7237:6515 1:N:0:AGCAGGAA orig_bc=AAAAAAAAAAAA new_bc=AAAAAAAAAAAA bc_diffs=0
TACGGAAGGTCCGGGCGTTATCCGGATTTATTGGGTTTAAAGGGAGCGCAGGCTGATTATTAAGCGTGACGTGAAATGTAGCCGCTCAACGGCTGAACTGCGTCGCGAACTGGTAGTCTTGAGTGAGTTCGATGTTGGCGGAATTCGTGGTGTAGCGGTGAAATGCTTAGATATCACGAAGAACCCCGATTGCGAAGGCAGCCAACAAGGCCTTAACTGACGCTAAAGCTCGAAGGTGCGGGTATCGAACAGG
+
IIIIIIIIIIIIHIIIIIIIIIIIIHHIIIIIIIIGGIIIIIIIIIIIIIIIIIIIIHHIIIIIIIIIIIIIIIIIIIIIIIIIIIIIIIIIIIIIHHIIIIIIIIIIIIIIIIIIIIIIIIIIIIIIIIIIHIIIIIIIIIIIIIIIIIIIIIIIIIIIIIIIIIIIIIIIIIIIHGIIIIIIIIIIIIIIIIIIIIIIIIIIIIIIIIIIIIIIIIIIIIIIIIIIIHIIIIIIIIIIIIIIIIIIIIIII
@HS1.3_44 HISEQ:380:H55W7BCXY:1:1101:10911:6527 1:N:0:AGCAGGAA orig_bc=AAAAAAAAAAAA new_bc=AAAAAAAAAAAA bc_diffs=0
TACGGAGGGTGCAAGCGTTATCCGGATTTACTGGGTTTAAAGGGTGCGTAGGTGGGTAGGTAAGTCAGCGGTGAAATCTCCGAGCTTAACTCGGAAACTGCCATTGATACTATCTATCTTGAATGTCCTGGAGGTGAGCGGAATATGTCATGTAGCGGTGAAATGCTTAGATATGACATAGAACACCAATTGCGAAGGCAGCTCACTACGGGATTATTGACACTGAGGCACGAAAGCGTGGGGATCAAACAGG
+
IIIIICEHIHHIIIIIIIHIIHIIIHIIIIIHHII<GHIIIHIHGHIICCEGFHHIIIIHIHIIIIIIIIIIIIIIGHIIIIIIIHIIIIIIHIIIIIIIIIIIIIIIIIIIIIHIIIIIIIIIIIIIIIIIIIIIIIIGIIIIIIIGIIIIIIIIIIIIIIIIIIIIIIIIIIHIIHIIIIIIIIIIHHIIIIIIIIIIIIIIIIHHHIHHHGIIHIIIIIIIIIIIIHIIIIIIIIIIIIIIIIIIIIIII
@HS1.3_45 HISEQ:380:H55W7BCXY:1:1101:13338:6587 1:N:0:AGCAGGAA orig_bc=AAAAAAAAAAAA new_bc=AAAAAAAAAAAA bc_diffs=0
TACGGAAGGTCCGGGCGTTATCCGGATTTATTGGGTTTAAAGGGAGCGCAGGCGGAAGATTAAGCGTGACGTGAAATGTCCCGGCTCAACCGTGGAACTGCGTCGCGAACTGGTTTTCTTGAGTGGGTACGACGTCAGCGGAATTTGTGGTGTAGCGGTGAAATGCTTAGATATCACGAAGAACCCCGATTGCGAAGGCAGCTGACGAGTCCTTAACTGACGCTAAAGCTCGAAAGTGCGGGTATCGAACAGG
+
IIIIIIIIIIIIIIIIIIIHIIIIIEHHIIIIIIIEHIIIIIIIIIIIIIIIIIIIIIIIIIIIIIIIIIIIIIIIIIIHHIIIIIIIIIIIIIIIIIIIIIIIIIIIIIIIHIHIHIIIIIIIIIIIIIIIIIIIIIIIIIIIIIIIIIIIIIIIIIIIIIIIIIHIIIIIIIIIHHIIIIIIIIIIIIIIIIIIIIIIIIHIIIIIIIIIHIGIIIIIIIIIIIIHHHGHIIIIIIIIIIIIIIIIIIIII
@HS1.3_46 HISEQ:380:H55W7BCXY:1:1101:1941:6957 1:N:0:AGCAGGAA orig_bc=AAAAAAAAAAAA new_bc=AAAAAAAAAAAA bc_diffs=0
TACGAGGGGTGCAAGCGTTGTTCGGAATCACTGGGCGTAAAGGGAGCGTAGGCGGAGATTCAAGCGGATTGTACAATCCCGGGGCCCAACCCCGGACCTGCAGTCCGAACTGGATTTCTTGGATAGTTCAGGGGCAGGCGGAATTCCTGGTGTAGCGGTGGAATGCGTAGAGATCAGGAAGAACACCGATGGCGAAGGCAGCCTGCTGGGGACTTATCGACGCTGAGGCTCGAAAGCGCGGGTAGCAAACAGG
+
IIIIIIIIIIIIIIIIIIIIHIIIIIIIIIIIIIIIIHIIIIIIIIIIHIIIHIIIIIIIIIIIIIIHHIHIIIIIIIIIIIIIIIIIIIIIIIIIIIIIIIIIIIIIHIIIIIHIIIHHIIHIIIIHIIIIHIIIIIIIIGIIIIIIIIIIIIIIIIIIIIIIIIIIIIIIIIIIIIIIIIIIIIIIIIIIIIIIIIIHIIIIIIIIIIHIHIIIIIIIIIIIIIIIIIIIIIIIIIIIHIIIIIIIIHIII
@HS1.3_47 HISEQ:380:H55W7BCXY:1:1101:7566:6834 1:N:0:AGCAGGAA orig_bc=AAAAAAAAAAAA new_bc=AAAAAAAAAAAA bc_diffs=0
TACGGAAGGTCCGGGCGTTATCCGGATTTATTGGGTTTAAAGGGAGCGCAGGCGGGTTGTTAAGCGTGACGTGAAATGTAGGGGCTCAACCTTTGAATTGCGTCGCGAACTGGCGACCTTGAGTGGGTACGACGCGGACGGAATTCGTGGTGTAGCGGTGAAATGCTTAGATATCACGAAGAACTCCGATTGCGAAGGCAGTCCGCGAGTCCCCAACTGACGCTAAAGCTCGAAAGTGCGGGTATCGAACAGG
+
IHIHHEHHHHHIIDHHIHHIIIIIHHHEHHIEHHIC@GHHIHIIHFHIIIIIIIIIIIIHIIIIIIIIIHIIIIIHGIIHIIIHIIIHIHIHIIIHHHIIIIIIIIIHIIIIIIIIIIIIIIIIIHHIHIIIIIIIIHIIIIIIHIIIHIIIIIIIIIHHIHIIIIIIIIIIIIIIIHIIIIIHHHIHGIIIIIIIIIIIIIHIHIIHF=IIIIIIIIIIIIIIIIIIIIHIIIIIIIIIIIIIIIIIIIIII
@HS1.3_48 HISEQ:380:H55W7BCXY:1:1101:16817:6890 1:N:0:AGCAGGAA orig_bc=AAAAAAAAAAAA new_bc=AAAAAAAAAAAA bc_diffs=0
TACGGAGGGTGCGAGCGTTAATCGGAATAACTGGGCGTAAAGAGCTCGTAGGCGGTTTGTCAAGTCAGATGTGAAAGCCCCGGGCTTAACCTGGGAACCGCATTTGAAACTGACAGACTAGAGTACTGTAGAGGGAGGTAGAATTCCAGGTGTAGCGGTGAAATGCGTAGATATCTGGAGGAATACCGGTGGCGAAGGCGGCCTCCTGGACAGAGACTGACGCTGAGGAGCGAAAGCGTGGGGAGCAAACAGG
+
F1CGEH?CC<EEHI<FHCHEEH?GEHHHHFEHEC@CC<<0FG?C1CCCH=@CEHCBC6BCGHIIHFHFCHHIHHHHCHECHHHHHFFHGHHEHIEHGGHHDA<DGDHHCFF<FIIHGCHHEIIHGHFC@FHHHEHGFHEHEHEF@EFCGHIHDDCHG<?HAHGCGHICEEH?HFGFGHHIHHHHGDDHGEHHHEHHIHHHGCC1HHHHGC@CHGEHHIHG?EF@HFCCHHG@EEHCCCHDHECF?HCHIHHHH
@HS1.3_49 HISEQ:380:H55W7BCXY:1:1101:19621:6935 1:N:0:AGCAGGAA orig_bc=AAAAAAAAAAAA new_bc=AAAAAAAAAAAA bc_diffs=0
TACGGAAGGTCCGGGCGTTATCCGGATTTATTGGGTTTAAAGGGAGCGCAGGCCGATGGTTAAGCGTGACGTGAAATGTAGCCGCTCAACGGCTGAACTGCGTCGCGAACTGGCTATCTTGAGTGAGTTCGATGTGGGCGGAATTCGTGGTGTAGCGGTGAAATGCTTAGATATCACGAAGAACTCCGATTGCGAAGGCAGCCCACAAGGCCTTTACTGATGCTAAAGCTCGAAGGTGCGGGTATCGAACAGG
+
IIIIIFHHHIIIIDHIIIIIIIHIIHIGIIIIHIIIIIIIIIIIIIIIIIIIIIIIIIIHHIIIIIIIIIIIIIIIIIHHIHIIIIIIIIIIIIIHIIIIIIIIIHIIIHIIIIIIIIIIIIIIIIIIIIIIIIIIIIHHIIIHIIHIIIIIHIIIIIIIIIIIIIIIIIIIIIIIHHIIHHHHIIIHIIIIIIIIIIIIIIIIIIIIIIHIHHIIIIIH@IIIIIIIIHHIIIIIIIIIIIIHHIHIIIIII
@HS1.3_50 HISEQ:380:H55W7BCXY:1:1101:2783:7003 1:N:0:AGCAGGAA orig_bc=AAAAAAAAAAAA new_bc=AAAAAAAAAAAA bc_diffs=0
TACGGAGGATGCGAGCGTTATCCGGATTTATTGGGTTTAAAGGGTGCGTAGGTGGTTTGTTAAGTTTGTGGTGAAAGCGTGCGGCTCAACCGTACCAAGCCATGAAAACTGGCGAACTTGAGTGCAAACGAGGTAGGCGGAATGTGATGTGTAGCGGTGAAATGCTTAGATATGTCACAGAACCCCGATTGCGAAGGCAGCTTACCAGCATGCAACTGACACTGAGGCACGAAAGCGTGGGTATCAAACAGG
+
IIIIIIIIIIIIIIIIIIIIIHIIIHHIIIIIIIIHHIIIIIIIHIIIIIIIIHIHHIIIIIIIIIIIIIIIIIIIIIIIIIIIIIIIIIIIIIIHIIIIIIIIIIIIIIIIIIIIIIIIIIIIIIIIIIIIIIIIIIIIIIIIHIIIIIIIIIIIIIIHIIIIIIIIIIIIIIIHHIIIIIIIIIIIIIIIIIIIIIIIIIIIIIIIIIIIIIIIIIIIIIIIIIIIIIIIIIIIIIIIIIIIIIIIIIII
@HS1.3_51 HISEQ:380:H55W7BCXY:1:1101:3000:7044 1:N:0:AGCAGGAA orig_bc=AAAAAAAAAAAA new_bc=AAAAAAAAAAAA bc_diffs=0
TACGGAAGGTCCGGGCGTTATCCGGATTTATTGGGTTTAAAGGGAGCGCAGGCTGCAGATTAAGCGTGACGTGAAATGCCGCGGCTCAACCGTGGAAGTGCGTCGCGAACTGGTTTGCTTGAGTGCACTCGAGGGATGCGGAATTCGTGGTGTAGCGGTGAAATGCTTAGATATCACGAAGAACTCCGATTGCGAAGGCAGCGTCCCAGCGTGTAACTGACGCTAATGCTCGAAAGTGCGGGTATCGAACAGG
+
HIIIIEHHHIHHIHIHIIHIHIIIDHHHEHFHHHHCGGHIIIGICGHIIIHHIIIIGHFHIHHHHHHGHHHIIHIIGHHIIIHHIIGHIEEDHHHHHCHHHHCDHHIIHEHHGHFFHFBGHIHHHHCGHHHIIIIIIIHGHHCHHHHHHHHHIIIHH@IHHHHHEFFIHHEHIIIHFGHIIIIIIHHEHDHIIIHIHHIHDIHHHIHGDHEHHIIIIIIHHFIIIHE0IIFIIIIIIIHHEIIIIIHHGGHCI
@HS1.3_52 HISEQ:380:H55W7BCXY:1:1101:8426:7080 1:N:0:AGCAGGAA orig_bc=AAAAAAAAAAAA new_bc=AAAAAAAAAAAA bc_diffs=0
TACGGAGGATGCGAGCGTTATCCGGATTTATTGGGTTTAAAGGGTGCGCAGGCGGGTTTTTAAGTCTGTGGTGAAAGCGTGCGGCTCAACCGTACCAAGCCATGGAAACTGGAGATCTTGAGTGCAAACGAGGTAGGCGGAATGTGATGTGTAGCGGTGAAATGCTTAGATATGTCACAGAACCCCGATTGCGAAGGCAGCTTACCAGCATGCAACTGACGCTCAGGCACGAAAGCGTGGGTATCAAACAGG
+
IIIHIIIIIIIIIHIIIIIIHIIIIHHIIIHIIIIHHIIIIIIIHIIIIIIIIIIIHHHHIIIIIIIIIIHIIIIIGHIHIIIIHHHIIIIIIIIHHHIIIIIIIIIHIIHIIIIIIIIIIIIIIIIIIIIIIIIIIIIIIIIIIIIIIIIIIIIIIIIIIIIIIIHIIIGIIIIIIIIIIIIIIIHIIIIIIIIIIIIIIIIIIIIIIIIIIIIIIIHIIIIIIIIIIIIIIIIIIIIIIIIIIIIIIIII
@HS1.3_53 HISEQ:380:H55W7BCXY:1:1101:16653:7110 1:N:0:AGCAGGAA orig_bc=AAAAAAAAAAAA new_bc=AAAAAAAAAAAA bc_diffs=0
TACGTAGGGTGCAAGCGTTGTCCGGAATTATTGGGCGTAAAGAGCTCGTAGGCGGTTCAGTAAGTCGGGTGTGAAAACTTTGGGCTTAACCCAAAGCGTGCATCCGATACTGCTGTGACTTGAGTTCGGTAGGGGAGCGGGGAATTCCTAGTGTAGCGGTGAAATGCGCAGATATTAGGAGGAACACCGGTGGCGAAGGCGCCGCTCTGGGCCGAAACTGACGCTGAGGAGCGAAAGCATGGGTAGCAAACAGG
+
IIIIIIIHIHIIIIIIIHHIIIIIIGHIIIIIIHIIIHIIHIIIIIIIIGIIIIIIIIIIIIIIIIIIIIIIIIIIGHIIIIIIIIIIIIIIIIHIIIIIIIIIIIIIIIIIIIIIIIIIIIIIIHIIIIIIIIIIIIIIIIIIIIIIGIIIIIIIIIIIIIIGIIIIIIIIIIIHIHHIIIIIIIHIIIIIIIIIIIIHIIIIIIIIIIIIIIIIIIIIIIIIIIIIIIIIIIIIIHIIIIIIIIIIIIIIII
@HS1.3_54 HISEQ:380:H55W7BCXY:1:1101:17233:7136 1:N:0:AGCAGGAA orig_bc=AAAAAAAAAAAA new_bc=AAAAAAAAAAAA bc_diffs=0
TACGGAGGATGCGAGCGTTATCCGGATTTATTGGGTTTAAAGGGTGCGTAGGTGGAGAATTAAGTCAGTGGTGAAAGCGTGCGGCTCAACCGTACCAAGCCATTGAAACTGGTTCCCTTGAGTGCAAACGAGGTAGGCGGAATGTGACGTGTAGCGGTGAAATGCTTAGATATGTCACAGAACCCCGATTGCGAAGGCAGCTTACCAGCATGCAACTGACACTGAGGCACGAAAGCGTGGGTATCAAACAGG
+
IHIHHDCE=GHFDEDHDHIIIHIHIE@GHG?GHHHD@CGHGHHG<EEH<DEEEHGHHEGHHIEHFHBGCGHHHEEHHDHHHIIHIIIIHIHIHHHHIHHGIIIIHHGGGHHIIIHHHHHIHHIIIIHGIIIIIHHIIIIHIIIIIIIIIIIIHIIIIIHIIHHHHGEIIIIHHIIGIIHIIIIIHHHIHIIIIIIIIIIIIIIIIIIIIHHHHHHHHEIIHHHIIIHHHHIIIIIIIIIIIIIIIIIIIIII
@HS1.3_55 HISEQ:380:H55W7BCXY:1:1101:3283:7417 1:N:0:AGCAGGAA orig_bc=AAAAAAAAAAAA new_bc=AAAAAAAAAAAA bc_diffs=0
TACGGAAGGTCCGGGCGTTATCCGGATTTATTGGGTTTAAAGGGAGCGCAGGCGGGGAGCTAAGCGTGACGTGAAATGTAGCCGCTCAACGGCTGAACTGCGTCGCGAACTGGCTTTCTTGAGTGAGTACGACGTCAGCGGAATTCGTGGTGTAGCGGTGAAATGCTTAGATATCACGAAGAACCCCGATTGCGAAGGCAGCTGACGAGTCCTTTACTGACGCTAAAGCTCGAAGGTGCGGGTATCGAACAGG
+
IIIIIIIIIIIIIIIIIIIIIIIIIHHIIIHIHIIDGHIIIIIHIIIIIIIIIIIIIIHHIIIIIIIIIIIIIIIIIIIIIIIIIIIIIIIIIIIIIIIIIIIIIIIIIIIIIIHIIIIIIIIIIIIHHIIIIIIIIIIIIIIIIIIIIIIIIIIIIIIHIIIIIIIIIIIIIIIHHGIIIIIIIIIIIIIIIIIIIIIIIIIIIIIIIIIIIIIIIIIIIIIIIIIIIIIIIIIIIIIIIIIIIIIIIIIII
@HS1.3_56 HISEQ:380:H55W7BCXY:1:1101:8430:7317 1:N:0:AGCAGGAA orig_bc=AAAAAAAAAAAA new_bc=AAAAAAAAAAAA bc_diffs=0
TACGGAAGGTCCGGGCGTTATCCGGATTTATTGGGTTTAAAGGGAGCGCAGGCCGTAGATTAAGCGTGACGTGAAATGCCGCGGCTCAACCGTGGAAGTGCGTCGCGAACTGGTTTACTTGAGTGGGTTCGACGCCGGCGGAATTCGTGGTGTAGCGGTGAAATGCTTAGATATCACGAAGAACCCCGATTGCGAAGGCAGCCGGCGAGGCCTTTACTGACGCTAAAGCTCGAAGGTGCGGGTATCGAACAGG
+
IIIIHIIIIIIIIIIIIIIIIIIIIHHHIIIIHIIHHHHIIIIIIIIIIIIIIIIIIHIIIIIIIHHIIIIIIIIIHHHHIIIHIIIIIHIIIIIIIIIIIIIIIIIIIIIIIIIIIIIIIIIIIIIIIIIIIIIHIIIIIIHIIIIIIIIIIHIHIIIIIIHIIIIIIHIIIIIIIIIIIIIIIIIIIIIIIIHIIIIIHHDHIIIIHIHIIIIIIIIIIIIIIIIIIIIIIHHIIIIIIIIIIIIIIIIII
@HS1.3_57 HISEQ:380:H55W7BCXY:1:1101:9069:7280 1:N:0:AGCAGGAA orig_bc=AAAAAAAAAAAA new_bc=AAAAAAAAAAAA bc_diffs=0
TACGGAAGGTCCGGGCGTTATCCGGATTTATTGGGTTTAAAGGGAGCGCAGGCTGATTATTAAGCGTGACGTGAAATGTAGCCGCTCAACGGCTGAACTGCGTCGCGAACTGGTAGTCTTGAGTGAGTTCGATGTTGGCGGAATTCGTGGTGTAGCGGTGAAATGCTTAGATATCACGAAGAACTCCGATTGCGAAGGCAGCCAACAAGGCCTTTACTGACGCTAAAGCTCGAAGGTGCGGGTATCGAACAGG
+
IHIIIHGIIIIIIIIIIIIIIIIIIHHIHHHGFHH<DGHHHIIHHIIIIIIIIIIIIIIIIIIIIIIIHIIIIIFIIIIIIIIIIIIIIIIIIIIHGIIIIIHIIIIIIIIIIIIIIIIIIIIIIIIIIIIIIIIIIHHHIIIIIIIIHIIIIIIIIIIIIIIIIIIIIIIHIIHHHHIIIIIIIIIIIIIIIIIIIHIIIIIIIIIIIIIIIIIIIIIIIIIHIIHIIIIIIIIIHIIIIIIIIIIIIIIII
@HS1.3_58 HISEQ:380:H55W7BCXY:1:1101:11382:7435 1:N:0:AGCAGGAA orig_bc=AAAAAAAAAAAA new_bc=AAAAAAAAAAAA bc_diffs=0
TACGTAGGTGGCGAGCGTTGTCCGGATTTACTGGGTGTAAAGGGAGCGCAGGCGGGAAGACAAGTCAGCTGTGAAATCTATGGGCTCAACCCATAAACTGCAGTTGAAACTGTTTTTCTTGAGTGGAGTAGAGGCAAGCGGAATTCCGAGTGTAGCGGTGAAATGCGTAGATATTCGGAGGAACACCAGTGGCGAAGGCGGCTTGCTGGGCTCTAACTGACGCTGAGGCTCGAAAGTGTGGGGAGCAAACAGG
+
IIIIHIIIIIIIHIHIIIIIIIIIIIIIIIIHIIIFHIIIIIIIIIIIIIIIIIIIIIIIIIIIIIIIIHIIIIIIIIIIIIIIIIIIIIHIIIIIIIIIIIIIHIIIIIIIHHIIIIIIIIIIIIIIIIIIIIHHIIIIIIIIIIIIIIIIIIIHIIIIIIIIIIIIIIIIIIIIIGIIIIIIIIIIIIIIIIIIIIIIIIIIIIIIIIIIIIIIIIIIIIIIIIIIIIHIIIIIIHIIIIIIIIIIIIIIH
@HS1.3_59 HISEQ:380:H55W7BCXY:1:1101:15839:7344 1:N:0:AGCAGGAA orig_bc=AAAAAAAAAAAA new_bc=AAAAAAAAAAAA bc_diffs=0
TACGGAAGGTCCGGGCGTTATCCGGATTTATTGGGTTTAAAGGGAGCGCAGGCTGGCGATTAAGCGTGACGTGAAATGCCGCGGCTCAACCGTGGAAGTGCGTCGCGAACTGGTCGTCTTGAGTGCATTCGAGGCACGCGGAATTTGTGGTGTAGCGGTGAAATGCTTAGATATCACGAAGAACTCCGATTGCGAAGGCAGCGTGCCAGGCTGTAACTGACGCTAAAGCTCGAAAGTGCGGGTATCGAACAGG
+
IIIIIIHIIHIIIHIIIIIIIIIIIIDEHIHIIIICEHIIIIIIDHIIIIIIIIIIIIHEHIIIIIHIIIIIIIIIHHHIHHIIHIIIIIIHIIIHHIIIIIIIIIIIIIIIIHIIIHIIIIIIIIIHIIIIIIIIHHIIIIIIIIIIIIIIIIIIIIIIHIIIHICIIIIIIIIIHHIIIIHHEIIHEHHIIIIIHIIHHHHIHHGIIIIIIIIIIIIIIIIIIIIHH?IIIIIHDIHIIIHIHHHIIIIII
@HS1.3_60 HISEQ:380:H55W7BCXY:1:1101:4985:7543 1:N:0:AGCAGGAA orig_bc=AAAAAAAAAAAA new_bc=AAAAAAAAAAAA bc_diffs=0
TACGGAGGGTGCAAACGTTGCTCGGAATCATTGGGCGTAAAGCGCACGTAGGCGGTTCAGTATGTCGGGTGTGAAAGCCCTCGGCTTAACCGAGGAAGTGCATTCGAAACTGCTGGACTTGAATACTGGAGAGGATCGCGGAATTCCCGGTGTAGAGGTGAAATTCGTAGATATCGGGAGGAACACCAGTGGCGAAGGCGGCGATCTGGACAGATATTGACGCTGAGGTGCGAAAGCGTGGGGAGCAAACAGG
+
IIIIIIIIIIIIIIIIIIIIIIIIIHIIIIIIIIIIIIIGIIIIIIIIIIIIIIIIIIIIIIIIIIIIIIIIIIIIIIHIIIIIIIHIIIIIIIIIIIIIIIIIIIIIIIIIIIIIIIIIIIIIIIIIIIIIIIIIIIIIIIIIIIIIIIIIIIIIIIIIIIIIIIIIIIIIIIIIHHIIIIIIIIIIIIIIIIIIIIIIIIIIIIIIIIIIIIIIIIIIIIIIIIIIIIIIIIIIIIIIIIIIIIIIIIIII
@HS1.3_61 HISEQ:380:H55W7BCXY:1:1101:6393:7698 1:N:0:AGCAGGAA orig_bc=AAAAAAAAAAAA new_bc=AAAAAAAAAAAA bc_diffs=0
TACGGAGGGTGCGAGCGTTAATCGGAATAACTGGGCGTAAAGAGCTCGTAGGCGGTTAGTCAAGTCAGATGTGAAAGCCCCGGGCTTAACCTGGGAACTGCATTTGAAACTGACGAACTAGAGTACTGTAGAGGGAGGTAGAATTCCAGGTGTAGCGGTGAAATGCGTAGATATCTGGAGGAATACCGGTGGCGAAGGCGGCCTCCTGGACAGAGACTGACGCTGAGGAGCGAAAGCGTGGGGAGCAAACAGG
+
IIIIIECHHHIIIIIIH<GHHIIIHDHHHIHIIIHGIHIIIIIIIIGIHHGHHIIIIIIGHIGHHHHIGHIHHHHHGHHIIGHHIIHHIIIIHIIIIIGHIEFHIHIIHHHHHIIIIGIIHHFAFHIIIHHHICGHHIIHIIHHFEHHHHBGHHIHHIIHHHEHHHEGDHHIIHC@CGHHEHHHHHHHHHHEGHIGH?CHHEHGIHGHEG@FFC1GEHEHCEF<1HHEGCHCIHHHDHEHHEHGHHHHIIIIG
@HS1.3_62 HISEQ:380:H55W7BCXY:1:1101:11115:7583 1:N:0:AGCAGGAA orig_bc=AAAAAAAAAAAA new_bc=AAAAAAAAAAAA bc_diffs=0
TACGTAGGTGGCGAGCGTTGTCCGGATTTACTGGGTGTAAAGGGCGCGTAGGCGGGAAGGCAAGTCAGGTGTGAAATCTATGGGCTCAACCCATAAACTGCACTTGAAACTGTTTTTCTTGAGTGTCGGAGAGGTAGATGGAATTCCTAGTGTAGCGGTGAAATGCGTAGATATTAGGAGGAACACCAGTGGCGAAGGCGATCTACTGGACGATAACTGACGCTGAGGCGCGAAAGCGTGGGGAGCAAACAGG
+
IIIIIIIGIIIIHIHIIIIHHHIIIIIIIHHIHHIFHIHIGHIIIIHIEHIIIIIIHHHHIIGIIIHHIIIIIIIIGHHHHHIIIIIIIHHHHIIIIIIIIHIIHIIIIIIIIIHIIIIIIHIHHIIIIIIIHHHIIIIIIIIIIIIIIIHIIHIIIIIIIIIIIIIIIIHHHHHHHHIIIHHIIIHHIIHIIIIIIHIHIIIIHHIIIIIIIHHHIIIIIIGIIIIIIIHIIIIIIIGIIIIIIIIIIIIIH
@HS1.3_63 HISEQ:380:H55W7BCXY:1:1101:14559:7516 1:N:0:AGCAGGAA orig_bc=AAAAAAAAAAAA new_bc=AAAAAAAAAAAA bc_diffs=0
TACGGAGGATGCGAGCGTTATCCGGATTTATTGGGTTTAAAGGGTGCGTAGGTGGTTTGTTAAGTTTGTGGTGAAAGCGTGCGGCTCAACCGTACCAAGCCATGAAAACTGGCGAACTTGAGTGCAAACGAGGTAGGCGGAATGTGATGTGTAGCGGTGAAATGCTTAGATATGTCACAGAACCCCGATTGCGAAGGCAGCTTACCAGCATGCAACTGACACTGAGGCACGAAAGCGTGGGTATCAAACAGG
+
IIIIIIIIIIIIIIIIIIIIIIIIIIHIIIIHIIIGEHHIIIIIFHIHGHHHHIIHIIIIHIIIIIIIIIIIIIIIIIIHIIIIIIIIIIIIIIIIIIIIIIIIIIIIIIIIIIIIIIIIIIIIIIIIIIIIIIIIIIIIIIIIIIIIIIIIIIIIIIIIIIIIIIIIIIIIHIIIHIIIIIIIIIIIIIIIIIIIIIIIIIIIIIIIIIIIIIIIIIIIHIIIIIIIIIIIIIIIIIIIIIIIIIIIIIII
@HS1.3_64 HISEQ:380:H55W7BCXY:1:1101:15949:7565 1:N:0:AGCAGGAA orig_bc=AAAAAAAAAAAA new_bc=AAAAAAAAAAAA bc_diffs=0
TACGGAAGGTCCGGGCGTTATCCGGATTTATTGGGTTTAAAGGGAGCGCAGGCGGAGGCTTAAGCGTGACGTGAAATGTAGCCGCTCAACGGCTGAGTTGCGTCGCGAACTGGGTTTCTTGAGTGAGTGCGACGTCAGCGGAATTCGTGGTGTAGCGGTGAAATGCTTAGATATCACGAAGAACCCCGATTGCGAAGGCAGCTGACGAGCCCTTTACTGACGCTAAAGCTCGAAGGTGCGGGTATCGAACAGG
+
IIIIIHIIIIIIIIIIIIIIIIIIIIIIIIIHHIIEEHIHIIIIIIIIIIIIIIIIIIIIIIIIIIIIIIIIHIIIIIHIIIIIIIIIIIIIIIIIIIIIIIIIIIIIIIIIIIIIIHHIEIIIIIIIIIIIIIIIIIIIIIIIIIIIIIIIIIIIIIIIIIIIIIIIIIIIIIIIIIIIIIIIIIIIIIIIIIIIIIIIIIIIIIIIIIIIIIIIIIIIIIIIIIIIIIIIIIIHIIIIIIIHIIIIIIIII
@HS1.3_65 HISEQ:380:H55W7BCXY:1:1101:19392:7610 1:N:0:AGCAGGAA orig_bc=AAAAAAAAAAAA new_bc=AAAAAAAAAAAA bc_diffs=0
TACGTAGGTGGCAAGCGTTATCCGGAATTATTGGGCGTAAAGAGTGAGCAGGCGGTTAATTAAGTCTGAGGTTAAAGCGTGGGGCTCAACCCCATAAAGCCTTGGAAACTGATTGACTAGAGTACGGGAGAAGTGAAGGGAACTCCATGTGTAGCGGTGAAATGCGTAGATATATGGAAGAACACCAGTGGCGAAGGCGCTTCACTAGCCCGAAACTGACGCTCAGTCACGAAAGCGTGGGTAGCAAATAGG
+
IIIIIIIIIIHIIIIIIIIIIIIIIIIIIIHIHIIIIIIIIIHIIIIIIIIIIIIIHHHGHHIIIIIIIIIIIIIIHIIIIIIIGIIHIIHHIHIIHIIHIIIIIIIIIIIIIIIIIIIIIIIIIIIIIHIIIHIIIIIIIIIIIIIIIIIIIIIIIIIIIIIIIIIIIIIIIIIHHIIIIIHGIHHIIIIIIIIIIIIIIIIIIIIIIIIIIIIIIIIIHHHCIIIHIIIIIIIIIIIIIIIIIIIIIIII
@HS1.3_66 HISEQ:380:H55W7BCXY:1:1101:2081:7826 1:N:0:AGCAGGAA orig_bc=AAAAAAAAAAAA new_bc=AAAAAAAAAAAA bc_diffs=0
TACGGAAGATGCGAGCGTTATCCGGATTTATTGGGTTTAAAGGGAGCGTAGGCGGGTTTTTAAGTCTGCGGTAAAATGTCGGCGCCCAACGTCGTCTTGCCGTGGAAACTGGAGACCTTGAATACACGCAAGGAAGATGGAATTCGTCGTGTAGCGGTGAAATGCTTAGATATGACGAAGAACTCCGATTGCGAAGGCAGTCTTCTGGAGTGCGATTGACGCTGAGGCTCGAAAGTGCGGGTATCAAACAGG
+
IIIIIIIIIIIIIIIIIIIIIIIIIHEHIICHHHHDGHHIIIIIIIIIHHIIIIIICGHIIIIIHIIHIIIIII#IHIIIIIIIIIIIIIIIIHIIGIIIIIIIIIIHFGHHIIH?HHHFHIHIIIIIIIIDHGHHHGHHHIIHHHHHHIIHHHHIIHIIHHHHEIIIHHHHGHHFHED1@EHGIHHEDDHHIIHHHCGIIHHIIIIIIIIHIGHEHGGHEGHHECGHG<<@HE<HHHEHHHHHHIIIIHII
@HS1.3_67 HISEQ:380:H55W7BCXY:1:1101:4970:7922 1:N:0:AGCAGGAA orig_bc=AAAAAAAAAAAA new_bc=AAAAAAAAAAAA bc_diffs=0
TACGGAAGGTCCGGGCGTTATCCGGATTTATTGGGTTTAAAGGGAGCGCAGGCGGAGGCTTAAGCGTGACGTGAAATGTAGCCGCTCAACGGCTGAGTTGCGTCGCGAACTGGGTTTCTTGAGTGAGTGCGATGTCAGCGGAATTCGTGGTGTAGCGGTGAAATGCTTAGATATCACGAAGAACCCCGATTGCGAAGGCAGCTGACGAGCCCTTTACTGACGCTAAAGCTCGAAGGTGCGGGTATCGAACAGG
+
IIIIIIIIIIIIIDHIIIIIIIIIIHHIIIIHHHIGCHIIIIIIIHIIIIIIIIIIIIIGIIIIIIIIIIIIIHHIIIIIIIIIIIIIIIIIIIIIIIIIIIIIIIIIIIIIIIIIIIIIIIIIIIIIIIIIIIIIIIIIIIIIIIIIIIIIIIIIIIIIIIIIIIHIIIIIIIIIIIIIIIIHIIIIIIIIIIIIIIIIIIIIIIIIIIIIIIIIIIIIIIIIIIIIIIIIIIIIIIIIIIIIIIIIIIIII
@HS1.3_68 HISEQ:380:H55W7BCXY:1:1101:8558:7787 1:N:0:AGCAGGAA orig_bc=AAAAAAAAAAAA new_bc=AAAAAAAAAAAA bc_diffs=0
TACGAAGGGGGCTAGCGTTGCTCGGAATCACTGGGCGTAAAGCGCGCGTAGGCGGCTTTGTAAGTTAGAGGTGAAAGCCCGGAGCTCAACTCCGGAACTGCCTTTAAAACTGCATCGCTTGAATCCAGGAGAGGTGAGTGGAATTCCGAGTGTAGAGGTGAAATTCGTAGATATTCGGAAGAACACCAGTGGCGAAGGCGGCTCACTGGACTGGTATTGACGCTGAGGTGCGAAAGCGTGGGGAGCAAACAGG
+
HIIIHEGDEDC?CGGFHH@H=@GHHIHIHHHFHH?EHIIHIHIIH<EDH<EDHHH?EEGGHBGH<HGFGFGGEHHHGGHHHHHIIHEHHHFHHECIHIHHF@HDFHGDGHHHHHH@EGHHHIIHGIHGHEHHHIHHIIIHHHHGGIHIHDCFHIIHHIIIIHHHG@HGIIHIFIH#GHHHIHIIIIHIHHIHHIIHDHHHF<HEEHIHIIIIIIIIIIIIIHHHHIHIIGIHIIIHIIHHIIIHIHGIIHHHF
@HS1.3_69 HISEQ:380:H55W7BCXY:1:1101:15555:7861 1:N:0:AGCAGGAA orig_bc=AAAAAAAAAAAA new_bc=AAAAAAAAAAAA bc_diffs=0
TACGGAAGGTCCGGGCGTTATCCGGATTTATTGGGTTTAAAGGGAGCGCAGGCCGATGGTTAAGCGTGACGTGAAATGTAGCCGCTCAACGGCTGAACTGCGTCGCGAACTGGCTATCTTGAGTGAGTTCGATGTGGGCGGAATTCGTGGTGTAGCGGTGAAATGCTTAGATATCACGAAGAACTCCGATTGCGAAGGCAGCCCACAAGGCCTTTACTGACGCTAAAGCTCGAAGGTGCGGGTATCGAACAGG
+
IIIIIIIIIIIIIIHIIIIIIIIIIHIIHIIIIIIHIIIIIIIIIIIIIIIIGIIIIIIIIIIIIIIIIIIIIIIIHHIIIIIIIIIIIIIIHIIHHIIIIIIIIIIHIIIIIIIIIIIIIIIIIIIIIIIIIIIIIIIIIIIIIIIIIIIIIIIIIIIIIIIIHIIIIIIIIIIIIHIIIIIIHHIIIIIIIIIIIIIIIIIIIIIIIIIIIIIIIHHHIIIIIIIIIIIIIIIIHIIIIIIIIIIIIIIII
@HS1.3_70 HISEQ:380:H55W7BCXY:1:1101:7322:8128 1:N:0:AGCAGGAA orig_bc=AAAAAAAAAAAA new_bc=AAAAAAAAAAAA bc_diffs=0
TACGGAAGGTCCGGGCGTTATCCGGATTTATTGGGTTTAAAGGGAGCGTAGGCCGTCGTTTAAGCGTGTTGTGAAATGTAGGCGCCCAACGTCTGCACTGCAGCGCGAACTGGATGACTTGAGTACGCGGGAAGCAGGCGGAATTCGTCGTGTAGCGGTGAAATGCTTAGATATGACGAAGAACTCCGATTGCGAAGGCAGCCTGCTGTAGCGCCACTGACGCTGATGCTCGAAAGCGTGGGTATCGAACAGG
+
IIIIIHIIIIIIIIIIIIIIIIIIIHHIIIIIIIIHHIIIHIIIIIIIIIIIHIIIIHFHHGHIHIHHHIIHIHIIHHIIIIIIIIIIIIIIIIIIIIIIIIIIIIHIIIIIHIIIIIIIIIIIIIIIIIIIHIIIHHHIIIIIHIIIHIIIIIIIIIHIIIIIIIIIIHHIIIIHFHIIIIIIHIIIIHIIIIIIIIIIIIIIIIIIHIIIIIHIHHIHIIHHIIIIIHIIIHIDHIIIIIIHIIIIIIIII
@HS1.3_71 HISEQ:380:H55W7BCXY:1:1101:13766:8245 1:N:0:AGCAGGAA orig_bc=AAAAAAAAAAAA new_bc=AAAAAAAAAAAA bc_diffs=0
TACGGAGGATGCGAGCGTTATCCGGATTTATTGGGTTTAAAGGGTGCGTAGGCTGTTTGTCAAGTCAGGGGTGAAATGCCGCGGCTTAACCGTGGAATTGCCTTTGATACTGGCAGGCTTGAATACTGTTGCCGTGGGAGGAATGAGTAGTGTAGCGGTGAAATGCATAGATATTACTCAGAACACCGATTGCGAAGGCATCTCACGAAACAGCGATTGACGCTGAGGCACGAAAGCGTGGGGATCAAACAGG
+
IIIIIIIIHHIHHIIIIIIIIIIIIGGHIIIIIII<EHIIIIIIHIIHHHIIIIIIIIIIIIIIIIHIIIIIIIIIHHIIIIIIIHHHIIIIIIIIIIIIIIIIIIIIIIIIIIIIIIIIIIIIIIIIIIIIIIHHIIIIIIIHHIIIIIIIIIIIIIIIIIHIIIIHIIHHIIIHHHIHIHIIIIIIIIIIHIIIIIIIGIHIIIIIIHHGIHIIHIIIIIIIIIIIHIIIIIIIIHHIIIIIIIIIIIIII
@HS1.3_72 HISEQ:380:H55W7BCXY:1:1101:15616:8126 1:N:0:AGCAGGAA orig_bc=AAAAAAAAAAAA new_bc=AAAAAAAAAAAA bc_diffs=0
TACGTAGGTGGCAAGCGTTATCCGGATTTACTGGGCGTAAAGGGTGTGTAGGCGGGACGGTAAGTCAGATGTGAAAACTATGGGCCTAACTCATAGCCTGCATTTGAAACTGCTGTTCTTGAGAGTCGGAGAGGTAAATGGAATTCCCGGTGTAGCGGTGAAATGCATAGATATCGGGAGGAACACCAGTGGCGAAGGCGATTTACTGGACGACCACTGACGCTGAGACACGAAAGTGTGGGGAGCAAACAGG
+
IIIIHHIIIIIIIIIIIIIIIIIIIIIIIIIIIIIIIIIIIIIIIIIIIIIIIIIIIIIIIIIIIIIIIIIIIIIIHHIIIIIIIIHIIIIIIIIIIIIIIIIIIIIIIIIIIIIIIIIIIIIIIIIHHIIIIIIIIIIIIIIIIIHHIIIIIIIIIIIIIIIIIIHIIIIIIIIIIIIIIIIIIIIIIIIIIIIIIIIIIIIIIIIIIIIHIIIIIIIIIIIIIIIIIIIIIIIIHIIIIIIIIIIIIIIII
@HS1.3_73 HISEQ:380:H55W7BCXY:1:1101:17605:8019 1:N:0:AGCAGGAA orig_bc=AAAAAAAAAAAA new_bc=AAAAAAAAAAAA bc_diffs=0
TACGGAAGGTCCGGGCGTTATCCGGATTTATTGGGTTTAAAGGGAGCGCAGGCGGCGTGTTAAGCGTGACGTGAAATGTACCGGCTCAACCGGTGAGTTGCGTCGCGAACTGGTTCGCTAGAGTGCGTACGAGGATGGCGGAATTCGTGGTGTAGCGGTGAAATGCTTAGATATCACGAAGAACTCCGATTGCGAAGGCAGCTGTCCAGTCCGTAACTGACGCTAATGCTCGAAGGTGCGGGTATCGAACAGG
+
IIIIIHIIIIIIIIIIIIIIIIIIHIIHIIIIHIICEHIIIIIIIIIIIIIIIIIIIHHHIHIIIIIIIIIIIIIHHIHIIIIIHIIIIIIIIIIIIHIIIIIIIIIHIIIIIIHIIIIIIIIIIIIIIIIIIIIIIIIIIIIIIIHHHHHIIIIIIIIIHGIIIIIIIIIIIIHIIIIIHIIIIIIIIIIIIIIIIIIIIHIIHHIIIHIIIIIIIIIIIIIIIIIIIIIIIIHIIIIIIIIIIIIIIIIII
@HS1.3_74 HISEQ:380:H55W7BCXY:1:1101:9071:8331 1:N:0:AGCAGGAA orig_bc=AAAAAAAAAAAA new_bc=AAAAAAAAAAAA bc_diffs=0
TACGGAAGGTCAGGGCGTTATCCGGATTTATTGGGTTTAAAGGGAGCGCAGGCGGGCAGTTAAGCCGGCTGTGAAAGTGCGGGGCCCAACCCCGTATTGCGGTCGGAACTGACGGTCTTGAGTGCGCGCAGGGACGCTGGAATTCACGGTGTAGCGGTGAAATGCTTAGATATCGTGAAGAACTCCGATGGCGAAGGCAGGTGTCCGGAGCGCAACTGACGCTGAGGCTCGAAAGTGCGGGTATCGAACAGG
+
IIIIIIIIIHHIIIIHIIIIIIIIIHHIIHHFHHICEHHHIIIIIIIIIIIIIIIIIIIIIIIIIIIIIIIIIIIIIIIIIIIIIIIIIIIIIIIIIIIIIIIIIIIIIIIIIIIIIIIIIIIIIIIIIIIIIIIIIIIIIIIIIHIIIIIIIIIIIIIIIIIIIIIIIIIIIIIHHIIIIIIIIIIIIIIIIIIIIIIIIIIIIIIIIIIIIIIIIIIIIIIIIIIIIIIIIIIIIIIIIIIIIIIIIIII
@HS1.3_75 HISEQ:380:H55W7BCXY:1:1101:9617:8251 1:N:0:AGCAGGAA orig_bc=AAAAAAAAAAAA new_bc=AAAAAAAAAAAA bc_diffs=0
TACGGAAGGTCCGGGCGTTATCCGGATTTATTGGGTTTAAAGGGAGCGCAGGCCGATGGTTAAGCGTGACGTGAAATGTAGGGGCTCAACCTTTGAATTGCGTCGCGAACTGGCTGTCTTGAGTGAGTACGACGTCAGCGGAATTCGTGGTGTAGCGGTGAAATGCTTAGATATCACGAAGAACCCCGATTGCGAAGGCAGCTGACGAGTCCTTTACTGACGCTAAAGCTCGAAGGTGCGGGTATCGAACAGG
+
HIHCECHIHHHHIGIIGCEEHHIIIIDCGHCCFEF<<0<FEHHH?CHH<CEG?GIHGGHEIHIIIIIHHEFIHIIIIIHGIIHHHIHIHHIIHHIHGIIHHIHHHHHIIIIIIIIIIHGIIHIIIIIHIIIHHIIIIIIIIIIIIIIIIIIHHIHIHIIIHIHIIHIIIIHIHHG<GFHHIIHHHIIIHIIHIHIIHIIIIIIIHIHHG@EIIIIIGIIHGIHHIIIIHIIIIHHHIIHHHIIIIHIG@HIII
@HS1.3_76 HISEQ:380:H55W7BCXY:1:1101:10892:8496 1:N:0:AGCAGGAA orig_bc=AAAAAAAAAAAA new_bc=AAAAAAAAAAAA bc_diffs=0
TACGGAAGGTCCGGGCGTTATCCGGATTTATTGGGTTTAAAGGGAGCGCAGGCCGAAGGTTAAGCGTGACGTGAAATGTAGCCGCTCAACGGCTGCACTGCGTCGCGAACTGGCTTTCTTGAGTGAGTTCGATGTAGGCGGAATTCGTGGTGTAGCGGTGAAATGCTTAGATATCACGAAGAACTCCGATTGCGAAGGCAGCCTACAAGGCCTTTACTGACGCTAAAGCTCGAAGGTGCGGGTATCGAACAGG
+
IIIIIIIIIIHIIIIIIHIHIIIIIHHIIIIIIIIGHHIIIIHIIIIIIIIIIIIIIIIIIHIIIIIIIIHHHHIIIIIIIIHIIIIIIIIIIIIIIIIIIIIIIIIIIIIIIIIIIIIIIIIIIIIHIIIIIHIIIIIIIIIIIIIIIIIIIIIIIIIIIIHHIIIIIIIIIIIIIIIHIHIIIIIIIIIIIIIIIIIIIIIIIIIIIIIIIIIIIHIHIIIIIIIIHIIIIIIIGIIIIIIIIIIIIIIII
@HS1.3_77 HISEQ:380:H55W7BCXY:1:1101:11381:8380 1:N:0:AGCAGGAA orig_bc=AAAAAAAAAAAA new_bc=AAAAAAAAAAAA bc_diffs=0
TACGGAAGGTCCGGGCGTTATCCGGATTTATTGGGTTTAAAGGGAGCGCAGGCGGAGGATTAAGCGTGACGTGAAATGTCCCGGCTCAACCGTGGAACTGCGTCGCGAACTGGTTTTCTTGAGTGAGTGCGACGTCGGCGGAATTCGTGGTGTAGCGGTGAAATGCTTAGATATCACGAAGAACCCCGATTGCGAAGGCAGCCGACGAGTCCTTAACTGACGCTAAAGCTCGAAAGTGCGGGTATCGAACAGG
+
IIIIIHHIIIIIIHHIIIIIIIIIGEHHIIIGCHHDDHHIIIIIIIIIIIIIIIHIIIIIIIIIIIIIIIIIIIIIGHIIIIIIIIIIIIIIIIIHIIIIIIIIIIIIIIIIIIIIIIIIIIIIIIIIIIIIIIHIIIIIIIIHIIIIIIIIIIIIIIIIIIIIIIIIIIIIIIIIIIIIIHHIIIIIIHIIIIIIIIIIIIIIIIIIIIIIIIHIIIIIIIIIIIIHIIIIIIIIIIIIIIIIHIIIIIIII
@HS1.3_78 HISEQ:380:H55W7BCXY:1:1101:13518:8388 1:N:0:AGCAGGAA orig_bc=AAAAAAAAAAAA new_bc=AAAAAAAAAAAA bc_diffs=0
TACAGAGGTCCCTAGCGTTGTTCGGATTTACTGGGCGTAAAGGGCGCGTAGGCGGCCGAGCAAGTCAAGTGTGAAATCTCCGGGCTCAACCCGGAACGTGCGCTTGAGACTGCCCGGCTCGAGTGCGGAAGGGGGAATCGGAATACAGGGTGTAGCGGTGAAATGCGTTGATATCCTGTAGAACACCGGAGGCGAAGGCGGATTCCTTGTACGCAACTGACGCTGAGGCGCGAAAGTCGGGGGAGCAAACAGG
+
IIIIIIIIIIHIIIIIIGHIIIIIIIIIIIIIIIIIIHIIIIIIIIIIHIIIIIIIIIIIIIIIHIIIIIIHIIIIIHHHIIIIIIIIIIIIIIIIIIIIIIIIIIIIIIIIIIIIHIIIIIIIIHIIIIIIIIIIIIIIIIIIIIIIIIIIIIIIIIIIIIIIIIIIIIIIIIIIIIIIIIIIIIIIIIIIIIIIIIIIIIIIIIIIIIIIIIIIIIHHIIIIIIIHIIIIIIIIIIIIIIIIIIIIIIHII
@HS1.3_79 HISEQ:380:H55W7BCXY:1:1101:13951:8424 1:N:0:AGCAGGAA orig_bc=AAAAAAAAAAAA new_bc=AAAAAAAAAAAA bc_diffs=0
TACGGAAGGTCCGGGCGTTATCCGGATTTATTGGGTTTAAAGGGAGCGCAGGCCGATGGTTAAGCGTGACGTGAAATGTAGCCGCTCAACGGCTGAGTTGCGTCGCGAACTGGTTTTCTTGAGTGAGTACGACGTCAGCGGAATTCGTGGTGTAGCGGTGAAATGCTTAGATATCACGAAGAACCCCGATTGCGAAGGCAGCTGACGAGTCCTTTACTGACGCTAAAGCTCGAAGGTGCGGGTATCGAACAGG
+
IIIIIIIIIIIIIIIIIIIIIIIIIIIIIIIIIIIEEIIIIIIIIIIIIIIIIIIIIIIIIIIIIIIIIIIIIIIIIIIIIIIIIIIIIIIIHIIIIIIIIIIIIIIIIIIIIHIIIIIIIIIIIIIIIIIIIIIIIIIIIIIIIIIIIIIIIIIIIIIIIIIIIIIIIIIIIIHIIIIIIIIIHIIIIIIIIIIIIIIIIIIIIIIIIIIIIIIIIIIIIIIIIIIIHIIIIIIIHIIIIIIIIHIIIIIII
@HS1.3_80 HISEQ:380:H55W7BCXY:1:1101:14277:8422 1:N:0:AGCAGGAA orig_bc=AAAAAAAAAAAA new_bc=AAAAAAAAAAAA bc_diffs=0
TACGTAGGTGGCGAGCGTTGTTCGGATTTATTGGGCGTAAAGGGTCTGTAGGAGGTTCGTTAAATGCGGGGTGAAATCCGGGGGCTCAACTCCCGAACTGCCCTGTAGACTGATGGACTAGGGTACTGGAGAGGTAAGCGGAATACCAAGTGTAGCGGTGGAATGCGTAGATATTTGGTAGAACACCGAGAGCGAAGGCAGCTTACTGGACTTTGACCGACTCTGAAAGACGAAAGCGTGGGGAGCAAACAGG
+
GIIIIIIHIIIIIIIIIHIIIIIIIHIHIIIIIIIGIHIIIIIHHIIIIIIIHHIHIIIIIIIIIIIIIIIIIIIIHHHHHIIIIIIIIIIIIIIIIIIIIIIIIIIIIIIIIIIIIIIIIIIIIIIIIIIIIHIIIIIHIIHIIIIIIIIIIIIHIIHHIIIIIIIIIIIIIIIHHIIIHIIHIIEHGIIHHIHHIIIIIIHIIIIIIIHIHIIHIIIHHFIIHIIIIIIIIIIIIIIIIIIIIIIIIIIII
@HS1.3_81 HISEQ:380:H55W7BCXY:1:1101:4614:8508 1:N:0:AGCAGGAA orig_bc=AAAAAAAAAAAA new_bc=AAAAAAAAAAAA bc_diffs=0
TACGGAAGATGCGAGCGTTATCCGGATTTATTGGGTTTAAAGGGAGCGTAGGCGGGCTATTAAGCCAGCGGTCAAATGTCAGGGCCCAACCTTGGCATGCCGTTGGAACTGGCAGCCTTGAATACACACAAGGAAGGTGGAATTCGTCGTGTAGCGGTGAAATGCTTAGATATGACGAAGAACTCCGATTGCGAAGGCAGCCTTCTGGGGTGCGATTGACGCTGAGGCTCGAAAGTGCGGGTATCGAACAGG
+
IIIIIIIIIIIIIIIIIIIHIIIIIHHIIIIIIIIHIIIIIIIIIIIIIIIIIIIIIIHIIIIIIIIIIIIHHHIHHIIIIIIIIIIIIIIIIIIIIIIIIIIIIIIIIIIIIIIIIIIIIIIIIIIIIIIIIIIIIIIIIIIIIIIIIIIIIIIIIIIIIIIIIIIIIIIIIIIIIIIIIIIIIIIIIIIIIIIIIIIIIIIIIIIIIIIIIIIIIIIIIIIIIIIIIIIIIIHCIIIIIIIIIIIIIIII
@HS1.3_82 HISEQ:380:H55W7BCXY:1:1101:7541:8610 1:N:0:AGCAGGAA orig_bc=AAAAAAAAAAAA new_bc=AAAAAAAAAAAA bc_diffs=0
TACGGAGGATGCGAGCGTTATCCGGATTTATTGGGTTTAAAGGGTGCGTAGGTGGTTTGTTAAGTTTGTGGTGAAAGCGTGCGGCTCAACCGTACCAAGCCATGAAAACTGGCGAACTTGAGTGCAAACGAGGTAGGCGGAATGTGATGTGTAGCGGTGAAATGCTTAGATATGTCACAGAACCCCGATTGCGAAGGCAGCTTACCAGCATGCAACTGACACTGAGGCACGAAAGCGTGGGTATCAAACAGG
+
IHIIIHHIIGIIIGIIIIIIIIIHHGEHIIEHHHIEHIHIIIIIEHIIDHHIIHGGHHIHIIIIIIIIIIIIIIHIHIIIIIIIHHIIIIIIIIIIIIIIIIIHIIIIIIIIIIIIHIIIIIIIIIIIIIIIIIIIIIIHIIIIIIIIIIIIIIIIIIIIIIIIHIIIIIIIIIIHEIIIIHIGIIIIHIIIIIIIIIIIHIIIIIIIIHIIIIIIIIIHCIIIIIHFIIIIIIIIIIIIIHHHIIIIIIII
@HS1.3_83 HISEQ:380:H55W7BCXY:1:1101:9337:8743 1:N:0:AGCAGGAA orig_bc=AAAAAAAAAAAA new_bc=AAAAAAAAAAAA bc_diffs=0
TACGGAAGGTCCGGGCGTTATCCGGATTTATTGGGTTTAAAGGGAGCGCAGGCTGCCGATTAAGTGTGACGTGAAATGCCGCGGCTCAACCGTGGAAGTGCGTCGCGAACTGGTCGGCTTGAGTGTGCACGAGGAAGGCGGAATTCGTGGTGTAGCGGTGAAATGCTTAGATATCACGAAGAACTCCGATTGCGAAGGCAGCCTTCCAGGGCATTACTGACGCTAAGGCTCGAAGGTGCGGGTATCGAACAGG
+
IHIIIHIIIIIIIIIIIIIIIIIIIGHHIIIIHIIEHHIIIIIIFHIIIIIIIIIHIHHIIIIIFIIIIIIIIIIHIHIIIIIIIIIIIHIIIIIIIIIIIIIIIIIIHHIIIIIIIIIIIIIIIIIIIIIIIIIIIIIIIIIIIIIIIIIIIIIIIIIHHIIIIIIIIIIIIIIHHHIIIIIIIIIIIIIIIIIHIIIIIIIIIIIIIIIIIIIIIIIIIIIIIIIIIIHIIIIIIIIIIIIIIIIIIIIII
@HS1.3_84 HISEQ:380:H55W7BCXY:1:1101:13861:8564 1:N:0:AGCAGGAA orig_bc=AAAAAAAAAAAA new_bc=AAAAAAAAAAAA bc_diffs=0
TACGGGGGGTGCAAGCGTTGTCCGGAATCATTGGGCGTAAAGCGTTCGTAGGCGGTAAAGTAAGTCAGATGTTAAAGCCCGGGGCTCAACTCCGGTTCGGCATTTGATACTACTTAACTGGAATGTGGTAGAGGTTAAGGGAATTCCTGGTGTAGCGGTGAAATGCGTAGATATCAGGAGGAACATCGGTGGCGAAAGCGCTTAACTGGGCCATTATTGACGCTGAGGAACGAAAGCCGGGGGAGCAAATGGG
+
HIHEHCCHHCHFHIEECEHIHEHECEC@EFHIIEHHHEHHFEEHHIIHIIIIHIHHH@HHHIIH@EHGEHHIHHHIFHIHHIIIIDIIIIHEEHHHHHHHHHIIIHHHHIHHHHHHHHECHHIHHIHIIIIHIHHEHHIHIIGII@GHGFGHHECH@EHEHFCHHHHIHIIIIIHIHHIHHF@GFHEG@GCE@<DGCH<51C?HFHE<<11IIIIHCEHIHECHEG?EHEIHIIH?F<EECHHEC1CC@HEGF
@HS1.3_85 HISEQ:380:H55W7BCXY:1:1101:15573:8580 1:N:0:AGCAGGAA orig_bc=AAAAAAAAAAAA new_bc=AAAAAAAAAAAA bc_diffs=0
TACGGAAGGTCCGGGCGTTATCCGGATTTATTGGGTTTAAAGGGAGCGCAGGCGGAGGATTAAGCGTGACGTGAAATGTCCCGGCTCAACCGTGGAACTGCGTCGCGAACTGGTTCTCTTGAGTGAGTACGAGGAAGGCGGAATTCGTGGTGTAGCGGTGAAATGCTTAGATATCACGAAGAACTCCGATTGCGAAGGCAGCTTTCCAGTCCTTAACTGACGCTAAAGCTCGAAAGTGCGGGTATCGAACAGG
+
IIIIIHIIIIIIIIIIIIIIIIIIIHIIIIIHHHICGIHHIIIIFHIIHIIIIIIIHHHFHIIIIIHHHHIHIIIIGIIIIIIIIIIIIIIIIIIIIIIIIIIIIIIIIIIIIIIIIIIIIIIIIIIIIIIIIIHIIIIIIIIIHIIIIIIIIIIIIIIIIIIIIIIIIIIIIIHGHIHIIIIIIIIIIIHIIIIIIIIIIIIIHEIIIIIIIIIIIIIIIIIIIIIIIIIIIIHHIIIIIIIIIIIIIIIII
@HS1.3_86 HISEQ:380:H55W7BCXY:1:1101:1979:8836 1:N:0:AGCAGGAA orig_bc=AAAAAAAAAAAA new_bc=AAAAAAAAAAAA bc_diffs=0
TACGGAGGGTGCGAGCGTTAATCGGAATAACTGGGCGTAAAGAGCGCGTAGGCGGTTTGTCAAGTCAGATGTGAAAGCCCCGGGCTTAACCTGGGAACCGCATTTGAAACTGACAGACTAGAGTACTGTAGAGGGAGGTAGAATTCCAGGTGTAGCGGTGAAATGCGTAGATATCTGGAGGAATACCGGTGGCGAAGGCGGCCTCCTGGACAGAGACTGACGCTGAGGAGCGAAAGCGTGGGGAGCAAACAGG
+
IIIHHF<EIIEGHCHIIHHHE1FHHIGGEFC1FGHHHHHIIICE@/CEHHHHHHH#C#HH1HHHCIHHFCIIHIIIIE1<<CCHGF7HHH@0<?GEFHDIHEHB?CHIIIHHAH#?EIIFHHHHEA/EHFHH@GHHHF8IIIIIII0BIIIIIIIIIIIIIIIIIHEIHIIIIHHEHII?IHG/DHIHGECIHIIIIIIHHHHHCHCHD<GCDC@HEFIIHHHG?G<FD=IIIIHIIHEIHG1F1IIIIIHII
@HS1.3_87 HISEQ:380:H55W7BCXY:1:1101:6213:8999 1:N:0:AGCAGGAA orig_bc=AAAAAAAAAAAA new_bc=AAAAAAAAAAAA bc_diffs=0
TACGGAAGGTCCGGGCGTTATCCGGATTTATTGGGTTTAAAGGGAGCGCAGGCGGGTTGTTAAGCGTGACGTGAAATGTAGGGGCTCAACCTTTGAATTGCGTCGCGAACTGGCGACCTTGAGTGGGTACGACGCGGACGGAATTCGTGGTGTAGCGGTGAAATGCTTAGATATCACGAAGAACTCCGATTGCGAAGGCAGTCCGCGAGTCCCCAACTGACGCTAAAGCTCGAAAGTGCGGGTATCGAACAGG
+
IIIHIHIIIIIIIIHIIIIHHIIIIHHIIIIIHHIEHIIIIIIIIIIIIIIIIIIIIIIIIIIIIIIIIIIIIIHIHHIIIIIIIIIIIIIIIIIIIIIIIIIIIIIIIIIIIIIIIIIIIIIIIHIIIIIIIIIIIIIIIIIIIIIIIIIIIIIIIIIIIIIIIIIIIIHIIIIIIIIIIIIIHIIHIIIIHIIIIIIIIIIIIIIIIIIIIHIIIIIIIHIIIIIIIHHIIIIIHIIIIIHIIIIIIIIII
@HS1.3_88 HISEQ:380:H55W7BCXY:1:1101:9372:8879 1:N:0:AGCAGGAA orig_bc=AAAAAAAAAAAA new_bc=AAAAAAAAAAAA bc_diffs=0
TACGGAGGGTACGAGCGTTAATCGGAATGACTGGGCGTAAAGGGCACGTAGGTGGATAGATAAGTCACAAGTGAAATACCCGGGCTTAACCTGGGATTGGCTCGTGAAACTGTTTAACTAGAGTACGGTAGAGGGGAGTAGAATTCCAAGTGTAGCGGTGAAATGCGTAGAGATTTGGAAGAATACCGGAGGCGAAGGCGGCTCTCTGGACCGATACTGACACTGAAGAGCGAAAGCGTGGGGAGCAAACAGG
+
IIIIIHIIIIIIIIIIIHIIIIIIIIIIIIIIIIIIIIIIIIIIIIIIHHHIHHIIIIIIIIIIIIIIIIIIIIIIGIIIIIIIIIIIIIIIIIIIIIIIIIIIIIIIIIIIIIIIIIIIIIIIIIIIIIIIIIIIIIIIIIIIIIIIIIIIIIIIIIIIIIIIIIIIIIIIIIIHHHIIIIIIIIIIIIIIIIIIIIIIIIIIIIIIIIIIIIIIIIIIIIIIIIIIIIIIIIIIIIIIIIIIIIIIIIIII
@HS1.3_89 HISEQ:380:H55W7BCXY:1:1101:10900:8824 1:N:0:AGCAGGAA orig_bc=AAAAAAAAAAAA new_bc=AAAAAAAAAAAA bc_diffs=0
TACGGAGGGTGCGAGCGTTAATCGGAATAACTGGGCGTAAAGAGCTCGTAGGCGGTTAGTCAAGTCAGATGTGAAAGCCCCGGGCTTAACCTGGGAACTGCATTTGAAACTGACGAACTAGAGTACTGTAGAGGGAGGTAGAATTCCAGGTGTAGCGGTGAAATGCGTAGATATCTGGAGGAATACCGGTGGCGAAGGCGGCCTCCTGGACAGAGACTGACGCTGAGGAGCGAAAGCGTGGGGAGCAAACAGG
+
IIIIIIIIIIHIIIIIIIIIIIIIIIIIIIIIIIHIIIIIIIIIIIIIIIIIIIIIIIIIIIIIIIIIIIIIIIIIHIIIIIIIHIIIIIIIIIIIIHIIIIIIIIIIIIIIIIIIIIIIIIIIIIIIIIIIIIIIIIIIIIHIHIHIIIIIIIIIIIIIIIIIIIIIIIIIIIIIIIIIIIIIIIHIIIIIIIIIIIIIIIIIGIIIIIIIIIIIIHIIGIIIIIIIIIIHIIIGIIIIIIIIIHIIIHIII
@HS1.3_90 HISEQ:380:H55W7BCXY:1:1101:2859:9103 1:N:0:AGCAGGAA orig_bc=AAAAAAAAAAAA new_bc=AAAAAAAAAAAA bc_diffs=0
TACGTAGGTGGCGAGCGTTGTCCGGATTTACTGGGTGTAAAGGGCGCGTAGGCGGGATAGCAAGTCAGGTGTGAAATCTATGGGCTCAACCCATAAACTGCACTTGAAACTGTTGTTCTTGAGTGTCGGAGAGGTAGATGGAATTCCTAGTGTAGCGGTGAAATGCGTAGATATTAGGAGGAACACCAGTGGCGAAGGCGATCTACTGGACGATAACTGACGCTGAGGCGCGAAAGCGTGGGGAGCAAACAGG
+
IIIIIIIHIIIIIIIIIIIIIIIIIIIIIIIIHIIHIEHIIIIIIIIIIIIIIIIIIIIIIIIIHIIIIIIIIIIIHIIIIIIIIIIIIIIIIIIIIIIIIIIIIIIIIIIIIIIIIIIIIIIIIHIIIIIIIIIIIIIIIIIIIIIIIIIIIIIIIIIIIIIIIIIIIIIIIIIIHIIIIIIIIIIIIIIIIIIIIIIIIIIIIIIIIIIIIIIIIIIIIIIIIIIIIIIIIIIIIIIIIIIIIIIIIIIII
@HS1.3_91 HISEQ:380:H55W7BCXY:1:1101:7958:9184 1:N:0:AGCAGGAA orig_bc=AAAAAAAAAAAA new_bc=AAAAAAAAAAAA bc_diffs=0
TACGGAAGGTCCGGGCGTTATCCGGATTTATTGGGTTTAAAGGGAGCGCAGGCTGATGATTAAGCGTGACGTGAAATGTAGCCGCTCAACGGCTGAACTGCGTCGCGAACTGGTTATCTTGAGTGAGTTCGATGTTGGCGGAATTCGTGGTGTAGCGGTGAAATGCTTAGATATCACGAAGAACTCCGATTGCGAAGGCAGCCAACAAGGCCTTTACTGACGCTAAAGCTCGAAGGTGCGGGTATCGAACAGG
+
IIIIIIIIIIIIIIIIIIIIIIIIIIIIIIIIIIIGHIIIIIIIIIIIIIIIIIIIIIIIIIIIIIIIIIIIIIIIIHHIIIIIIIIIIIIIIIIIIHHIIIIIIIIIIIIIIIIIIIIIIIIIIIIIIIIIIIIIIIHIIIIIIIIIIIIIIIIHIIIIIIIIHIIIIIIIIIIIIHIIIIIIIIIIIIIIIIIIIIIIIIIIIIHIIIIIIIIIIIIIIIIIIIIIIIIIIIIIIIIIIIIIIIHIIIIII
@HS1.3_92 HISEQ:380:H55W7BCXY:1:1101:17568:9227 1:N:0:AGCAGGAA orig_bc=AAAAAAAAAAAA new_bc=AAAAAAAAAAAA bc_diffs=0
TACGGAGGATGCGAGCGTTATCCGGATTTATTGGGTTTAAAGGGTGCGTAGGCGGAGCTTTAAGCGTGAGGTGAAATGCCCGGGCTCAACCTGGGAACTGCCTCGCGAACTGGAGTTCTGGAATGCCCCTGCCGTGGGAGGAATGTGTGGTGTAGCGGTGAAATGCATAGAGATCACACAGAACACCGATTGCGAAGGCATCTCACGAAGGGGTGATTGACGCTGAGGCACGAAAGCGTGGGGATCAAACAGG
+
IIIIIIIIIIIIIIIIIIIIIIIIHEHHIIHHIIIHHIIHHIIIIIIIIIIIIIGIIIHHIIIIHHIIHIIIIIIIHIIIIIIIIIIIIIIIIIIIIIIIIIIIIHIIIIIIIIIIIIIIIIIIIIIIIIIIIIIHIIIIIIIIIIIIIIIIIIIIIIIIIIIIIIIIIIIIHIIIHHIIIIIIIIIIIIIIIIIIIIIIIIIIIIIIIIIIIIIIHHIIIIIIIIIIIIIIIIIIIIIIIIIIIIIIIIIII
@HS1.3_93 HISEQ:380:H55W7BCXY:1:1101:1946:9495 1:N:0:AGCAGGAA orig_bc=AAAAAAAAAAAA new_bc=AAAAAAAAAAAA bc_diffs=0
TACGTAGGTGGCAAGCGTTATCCGGAATGATTGGGCGTAAAGGGTGAGCAGGCGGTTCTTCAAGTCATGAGTGAAAGGCAGAAGCTTAACTTCTGTTGGCTGATGAGACTGGAGAACTTGAGTACAGGAGAGGGCGGCGGAACTCCATGTGTAGCGGTAAAATGCGTAGAGATATGGAAGAACACCAGTGGCGAAGGCGGCCGCCTGGACTGAAACTGACGCTCGGGCACGAAAGCGTGGGGAGCAAATAGG
+
IIIIIIIHIIIIIIIIIIIIIIIIIHHIIIIIIIIIIFHHIHIIHHHIIIIIIIIIIIIIIIIIIIIIIIIHIIIIHHIIIIIIIHIIIIHIIIIIIIIIIIIIIIIIIIIIIIHIIHIIIIIIIIIIIIIIIIIIIIIIIIIIIIIHIIIIIIIIIIIIIIIIIIIIIIIIIIIHGIIIIIIIIIIIIIIIIIIIIIIIIIIIIIIIIIIIIIIIIIIIIHFD1IIIIIIIIIIIIIIIIIIIIIIIIIII
@HS1.3_94 HISEQ:380:H55W7BCXY:1:1101:18937:13140 1:N:0:AGCAGGAA orig_bc=AAAAAAAAAAAA new_bc=AAAAAAAAAAAA bc_diffs=0
TACATAGGGGGCGAGCGTTGTCCGGAATGACTGGGCGTAAAGGGTGTGTAGGCGGTTTGTTAAGTTAGAAGTGTAATACCCAGAGCTTAACTCGGGTGCTGCTTCTAATACTGACGGACTGGAGTGTAGGAGAGGATGATGGAATTCCCGGTGTAGCGGTGGAATGCATAGATATCGGGAGGAACACCAGAGGCGAAAGCGATCATCTGGACTACAACTGACGCTGAGGCACGAAAGCGTGGGGAGCAAACAGG
+
IIIIIIIIIIIIIIIIIIIIIIIIIIIIHIIGHIIIIFEHIIII<EHIIHHIHHIHIIIIIIIIIIIIIGIIIIIIIHHHIIIHIGIIIIIIIIIIIIIIHIIIHIIIIIIIIIHIIIIIIIIIIIIIIIIIIIIIIIHHIIHIIIIHIIIIIIIIIIIIIIIIIIIIIIIIIIIIIHIIIIIIIIIIIIIIIIIIIIIIIIIIIIIIIIIIIIIIIIIIIIIIIIIIIIIIIIIIIIIIIIIIIIIIIIIIIH
@HS1.3_95 HISEQ:380:H55W7BCXY:1:1101:7849:9485 1:N:0:AGCAGGAA orig_bc=AAAAAAAAAAAA new_bc=AAAAAAAAAAAA bc_diffs=0
TACGGAAGGTCCGAGCGTTATCCGGATTTATTGGGTTTAAAGGGAGCGTAGGCGGAAGCTTAAGTCAGCCGTTAAATAGCGGGGCTCAACCCCGTAGTGCGGTTGAAACTGAGTTTCTTGAGTGCACAAGAGGTAGGTGGAATTCGTGGTGTAGCGGTGAAATGCTTAGATATCACGAAGAACTCCGATTGCGAAGGCAGCTTACTGGGGTGCAACTGACGCTGAAGCTCGAAGGTGCGGGTATCAAACAGG
+
IIIIIIIIIIIIIIIIIIIIIIIIIHHIIIIIIIIGHIIIIIIIIIIIIIIIIIIIIIIIIIIIIIIIIIIIHIIIHHHIIIIIIIIIIIIIIIIIIIIIIIIIIIIIIIIIIIIIIIIIIIIIIIIIIIIIIIIIIIIIIIIIIIIIIIIIIIIIIIIIIIIIIIIIIIIIIIIIIIIIIIIHIIIIIIIIIIIIIIIIIIIIIIIIIIIIIIIIIIIIIIIIIIIHIHIIIIIIIIIIIIIHIIIIIIII
@HS1.3_96 HISEQ:380:H55W7BCXY:1:1101:10189:9346 1:N:0:AGCAGGAA orig_bc=AAAAAAAAAAAA new_bc=AAAAAAAAAAAA bc_diffs=0
TACGAGGGGGGCAAGCGTTGTTCGGAATTATTGGGCGTAAAGGGCGCGTAGGCGGTGCGGTAAGTCACCTGTGAAACCTCTAGGCTCAACCTAGAGCCTGCAGGCGAAACTGCCGTGCTTGAGGGTGGGAGAGGTGCGTGGAATTCCCGGTGTAGCGGTGAAATGCGTAGATATCGGGAGGAACACCTGTGGCGAAAGCGGCGCACTGGACCACATCTGACGCTGAGGCGCGAAAGCTAGGGGAGCAAACAGG
+
IIIIIICEHIHIIIIIIIHIIIIIIHIIHHIIIIIIIDHIIIIIIIIIIIIIIIIIIIIIIIIIIIHIIIIIIIIIIIIIIIIIIIIIIIIIIIIIIIIIIIIIIIIIIIIIIIIHIIIIIIIIIIIIIIIIIIIIIIIIIIIIHIIIIIIIIIIIIIIIIIIIIHIIIIIIIIIIIIIIIIIHIIIIIIIIIIIIIIIIIIIIIIIIIIIIIIIIIIIIIIIIIIIIIIIIIIIIIIHIIIIIIIIIIIIII
@HS1.3_97 HISEQ:380:H55W7BCXY:1:1101:13789:9301 1:N:0:AGCAGGAA orig_bc=AAAAAAAAAAAA new_bc=AAAAAAAAAAAA bc_diffs=0
TACGGAGGATGCGAGCGTTATCCGGATTTATTGGGTTTAAAGGGTGCGCAGGCGGGCTGTTAAGTTAGCGGTGAAAGTTCCCGGCTCAACCGGGTCAGTGCCGTTGATACTGACAGTCTTGAATGCGGTCAAGGCCGGCGGAATGTGGCGTGTAGCGGTGAAATGCTTAGATATGTCACAGAACTCCGATTGCGAAGGCAGCTTACCAGGCTATAACTGACGCTGAGGCACGAAAGCGTGGGTATCAAACAGG
+
IIIIIIIIIIIIIIIIIIIIIIIIIHHIIIIHHHIDCHHIIIIIIIIIIIIIIIHIIIIIIIIIIIIIIIIIIIIIHIIIIIIIIIIIIIIIIIIIIIIIIIIIIIIIIIIIIIIIIIIIIIIIIIIIIIIIIIIIIIIIIIIIIIIIIIIIIIIIIIIIIIIIIIGIIIIIIIIIIHIIIIIIIIIIIIIIIIIIIIIIIIIIIIIIIIIIIIIIIIIIIIIIIIIIIIIIIIIIIIIIIIHGHIIIIIIII
@HS1.3_98 HISEQ:380:H55W7BCXY:1:1101:16552:9388 1:N:0:AGCAGGAA orig_bc=AAAAAAAAAAAA new_bc=AAAAAAAAAAAA bc_diffs=0
TACGGAAGGTCCGGGCGTTATCCGGATTTATTGGGTTTAAAGGGAGCGCAGGCGGGACCTTAAGCGTGTTGTGAAATGTGGCGGCTCAACCGCCGAACTGCAGCGCGAACTGGGGTTCTTGAGTGAGTACGAGGAAGGCGGAATTCGTGGTGTAGCGGTGAAATGCTTAGATATCACGAAGAACTCCGATTGCGAAGGCAGCTTTCCAGTCCTTTACTGACGCTAATGCTCGAAGGTGCGGGTATCGAACAGG
+
HHHII=HIIHIIDIHCHIGIIIIIHCHIHIIHHII<GGHIHIIIHFGIIGEHHIIIHHHIIIHHHIHHHHIIHHIHHHHHIHIIFHHHHHHHHIIIIIIIIHHHIIIIIIIIGIIDEHHHIIIIIHIIIIIIIIHGHIIIIIIIIIHHIIIIIIIIIIIIIIIIIIHIIIIIIIIHGHHIIIIIHHEE<HHIIIIIIIIHIIHGDIHHHFIHHGIIIHIIIIIHGG/IHGIIIHHH<IHIHHEGFGCHIIIII
@HS1.3_99 HISEQ:380:H55W7BCXY:1:1101:19012:9458 1:N:0:AGCAGGAA orig_bc=AAAAAAAAAAAA new_bc=AAAAAAAAAAAA bc_diffs=0
TACGTAGGGGGCAAGCGTTATCCGGATTTACTGGGTGTAAAGGGAGCGTAGACGGCATGGCAAGTCTGAAGTGAAATGCGGGGGCTCAACCCCTGAACTGCTTTGGAAACTGTTAAGCTAGAGTGTCGGAGAGGTAAGTGGAATTCCTAGTGTAGCGGTGAAATGCGTAGATATTAGGAGGAACACCGGTGGCGAAGGCGGCTTACTGGACGATGACTGACGTTGAGGCTCGAAAGCGTGGGGAGCAAACAGG
+
IIIIIIIIHHIIIIIIIIIIIIIIIGIIIIHIIIICGHHIIIIIIIIIHIIIIIIIIIECHIFHIIIIHHHIGHIIHHHIIIHIIIIIHIIHIHHIIIIIIIHIIGHIIIHIIIIIIIHHHHHIHIGIHHHIIHIIIIIIIIIIIIIIHIHIHIIHIIHHHIIIIIHHHHIHHIGHHDIIIIIIIHIIHHIIHHHGIIIIIHIIIIIIIIHHIHHIIIIHHHEIIIIIIHIIIIHIHIIIIIIIIHIHIGIII
@HS1.3_100 HISEQ:380:H55W7BCXY:1:1101:20350:9303 1:N:0:AGCAGGAA orig_bc=AAAAAAAAAAAA new_bc=AAAAAAAAAAAA bc_diffs=0
TACGGAGGGTACGAGCGTTAATCGGAATGACTGGGCGTAAAGGGCACGTAGGTGGATAGATAAGTCACAAGTGAAATACCCGGGCTTAACCTGGGATTGGCTCGTGAAACTGTTTAACTAGAGTACGGTAGAGGGGAGTAGAATTCCAAGTGTAGCGGTGAAATGCGTAGAGATTTGGAAGAATACCGGAGGCGAAGGCGGCTCTCTGGACCGATACTGACACTGAAGAGCGAAAGCGTGGGGAGCAAACAGG
+
IIIIHGHIIIHHHIHIIHIHEHIIIIIIIIIIIIHIIHIIIIIGHCGHEHHI<DH@C@G#HHHHHIECHHHHIIIIGEEHEHIIGHHIIHI@AGHI#FGHHH1C<DHCHGCF/CCFCHHEIHI@HHHH?IIIHIEIHIHEIIIIH0GAIIIIIIHGIIIIIIHH?IHHIHGHHHGFC@?BIIHCIIIHHHIIIIHH<IIIIIIIHIIIIHHG<<11IIIHF1IIIHEHEIHIIIIIIIIIIHIIIIIIIHIII
@HS1.3_101 HISEQ:380:H55W7BCXY:1:1101:16483:9710 1:N:0:AGCAGGAA orig_bc=AAAAAAAAAAAA new_bc=AAAAAAAAAAAA bc_diffs=0
TACGGAAGGTCCGGGCGTTATCCGGATTTATTGGGTTTAAAGGGAGCGCAGGCGGGTTTTTAAGCGTGTTGTGAAATGTACCGGCTCAACCGGTGACTTGCAGCGCGAACTGGAGACCTTGAGTGAGTACGAGGAAGGCGGAATTCGTGGTGTAGCGGTGAAATGCTTAGATATCACGAAGAACTCCGATTGCGAAGGCAGCTTTCCAGTCCTTAACTGACGCTAAAGCTCGAAAGTGCGGGTATCGAACAGG
+
IGIHIEHIIHHHCDCHHIIIIHIIIICGHIIIHII<<CFHEEHIHHIHHDEHDHHI<#HHHFHEC<<HCGHIF@FHEHFGGHG@HIHHGHIHHIHIHHHEHGGGHHGDDHHHHHHGHHHHFCGHHIEEHHHHFHHIIIIHHGHHGFGHHCAGHHHHHEIHHHIHIHHEIIHHFCEGFHCGHHHHIIHHHH@ECEHHHEHHGHHEIIIHE@HEF@HHHCIIIHHGFIHHHEHHHGDHCDHHC<FGCIHHHIIIH
@HS1.3_102 HISEQ:380:H55W7BCXY:1:1101:5692:9906 1:N:0:AGCAGGAA orig_bc=AAAAAAAAAAAA new_bc=AAAAAAAAAAAA bc_diffs=0
TACGGAAGGTCCGGGCGTTATCCGGATTTATTGGGTTTAAAGGGAGCGCAGGCCGATGGTTAAGCGTGACGTGAAATGTAGCCGCTCAACGGCTGAACTGCGTCGCGAACTGGTCTTCTTGAGTGAGTACGACGGAGTCGGAATTCGTGGTGTAGCGGTGAAATGCTTAGATATCACGAAGAACGCCGATTGCGAAGGCAGTCTCCGAGTCCTTAACTGACGCTAATGCTCGAAAGGGCGGGTATCGAACAGG
+
EC<EH00<E<1DFHHIHCF0<C<ED=EGH@FCHHHCCCCCHHHG@@0CEHHHHEHHHHIIHGGHHHHFFCEEDCGF<FHHIGHHI#HDGHHII#I6#?@?EGEHHBDGHHCHGHF@GI0G@@HFGCH#CHHFHHEGH:FHH?ECC<8HHEGFB/?ECEG@FHHEHGC1CF:EGHGFHGEGDBEHDCHF<5D<@G@<CG?HC/CED1<1GD1G@@HGC00DCFEHEHE=CHHHHHE</H@C<DEE<GHHHHG<1
@HS1.3_103 HISEQ:380:H55W7BCXY:1:1101:8268:9880 1:N:0:AGCAGGAA orig_bc=AAAAAAAAAAAA new_bc=AAAAAAAAAAAA bc_diffs=0
TACGTAGGGGGCGAGCGTTGTTCGGAATTACTGGGCGTAAAGGGCGCGCAGGCTGTTAATCAAGTCAGCTGTTAAATCGTGCGGCTTAACCGTATGATGCAGTTGAAACTGTTTAACTGGAGTATCGGAGAGGTAAGCGGAATTCCCAGTGTAGCGGTGAAATGCGTAGATATTGGGAAGAACATCGGTGGCGAAGGCGGCTTACTGGCCGAAAACTGACGCTGAGGCGCGAAAGCCAGGGTAGCAAACGGG
+
IIIIHHHIIIIIIHIIIHIHIIIIIHIHIHIHIIIHIHIHEHIIIIIIHIIIIIIIIIIIIIIIIHIIIIIIIHIIGIHHIIIIIIIIIIIIIIHIIIIIIIIIIIIIIIIIIIIIHIIIIIIHHIIIHHHIIIIIIIIIIIIIIIIIIIIIIIIIIIIIIIHIIIIIIIIIIIHHGIIIIIIHHIIIIIIIIIIIHHIIIIIIIIIIHIIIIIIIIIHIIIIIIIIIIHIIIIIIIIIIIIIIIIIIIIII
@HS1.3_104 HISEQ:380:H55W7BCXY:1:1101:9012:9955 1:N:0:AGCAGGAA orig_bc=AAAAAAAAAAAA new_bc=AAAAAAAAAAAA bc_diffs=0
TACGGAAGGTCCGGGCGTTATCCGGATTTATTGGGTTTAAAGGGAGCGCAGGCGGGGAGGTAAGCGTGACGTGAAATGTAGCCGCTCAACGGCTGAACTGCGTCGCGAACTGCCTCTCTTGAGTGAGTACGACGTCAGCGGAATTTGTGGTGTAGCGGTGAAATGCTTAGATATCACGAAGAACCCCGATTGCGAAGGCAGCTGACGAGTCCTTTACTGACGCTAAAGCTCGAAGGTGCGGGTATCGAACAGG
+
HHHIHGECE<DECCDHH//<1CGH<0<<GH1<<GHC0DHI@@HIHHHHDHCDCHBBCECHGGIHIIHIHHGCDFHHEHGFHC<FHHHIIHHHHIHEHIHDGHIHHHHHGHHGIHFHIHHF@HIIHIHHHDGCEHEEHE?HIHHIIHHGHHHHIIIGHIHHHGHHFHGCHHFIHHIHGFIHHDDD#IIIIDHHHIIIEHHHCIIHHHGIIIGIHGIHHHG@CHHIIIHGF1IGHIIIIIHEHE@HIHGIHHHII
@HS1.3_105 HISEQ:380:H55W7BCXY:1:1101:9478:9784 1:N:0:AGCAGGAA orig_bc=AAAAAAAAAAAA new_bc=AAAAAAAAAAAA bc_diffs=0
TACGTAGGGGGCAAGCGTTATCCGGATTTACTGGGTGTAAAGGGAGCGTAGACGGAATGGCAAGTCTGATGTGAAAGCTGGGGGCTCAACCCCCAAACTGCATTGGAAACTGTTAATCTGGAGTGTCGGAGAGGTAAGTGGAATTCCTAGTGTAGCGGTGAAATGCGTAGATATTAGGAGGAACACCGGTGGCGAAGGCGGCTTACTGGACGATGACTGACGTTGAGGCTCGAAAGCGTGGGGAGCAAACAGG
+
IIIIHIHHHIIGHIIIHIHCHIIIIIIHHHGGFHH<ECFHIIIIHIHIIHIIIIIIHHHIIIHIHIIIHIIIIHIIIIIIHIIHIIIHIIIIIIIIIIIIGIHIIIHHIIHHFIHGIHHIIIIIHGIHIHHHHIHHIIHIIIIICIIHIIHIIIIIIHHIIHIIIIIIIIIIIHIIIIIIIIIHIHIIIIIIIIIIIIIHIIIIIIIIIIIIIIIIIIIHIIIHIIIIIIIIIIIIIIIIIGIIIIIIHIIII
@HS1.3_106 HISEQ:380:H55W7BCXY:1:1101:11481:9910 1:N:0:AGCAGGAA orig_bc=AAAAAAAAAAAA new_bc=AAAAAAAAAAAA bc_diffs=0
TACGGAAGGTCCGGGCGTTATCCGGATTTATTGGGTTTAAAGGGAGCGCAGGCTGATTATTAAGCGTGACGTGAAATGTAGCCGCTCAACGGCTGAACTGCGTCGCGAACTGGTAGTCTTGAGTGAGTTCGATGTTGGCGGAATTCGTGGTGTAGCGGTGAAATGCTTAGATATCACGAAGAACTCCGATTGCGAAGGCAGCCAACAAGGCCTTTACTGACGCTAAAGCTCGAAGGTGCGGGTATCGAACAGG
+
IIIIIHHIIIIIIGHHIIIIIIHII@EHIIHIHHIDEEFHHIIIHIIIDHIIHIIHHIIIIHIIIIIIIHIIIIIIIIIIIIIIIIIIIIIIHIIIIIIIIIIIIHIIIIIIIHIHIIIIIIIHIIIIIIIHHIIIIIIIIIIIIIIIHHHHIIHIIIIIIIIIIIIIIIIIIIIIIIIIIIIIIIIIIIGIIIIIIIIHIIIIIIIIIIIIIIIIIIIIIIIIIIIIIIIIIIIIIIGIIIIHIIIIIIIII
@HS1.3_107 HISEQ:380:H55W7BCXY:1:1101:12024:9986 1:N:0:AGCAGGAA orig_bc=AAAAAAAAAAAA new_bc=AAAAAAAAAAAA bc_diffs=0
TACGGAGGGTGCGAGCGTTAATCGGAATAACTGGGCGTAAAGAGCTCGTAGGCGGTTAGTCAAGTCAGATGTGAAAGCCCCGGGCTTAACCTGGGAACTGCATTTGAAACTGACGAACTAGAGTACTGTAGAGGGAGGTAGAATTCCAGGTGTAGCGGTGAAATGCGTAGATATCTGGAGGAATACCGGTGGCGAAGGCGGCCTCCTGGACAGAGACTGACGCTGAGGAGCGAAAGCGTGGGGAGCAAACAGG
+
IIIIIIIIIHIIIIIIIHHIIIIIIIIIIIIIIIIIIHIIIIIIIIIIHIIIIIIIIIIIIIIIIIIIIIIIIIIIHHHIIIIIIIIIIIIIIIIIIHIIIIIIIIIIIIIIIIIIIIIIIIIIIIIIIIIIIIIIIIIIIIIIHIIIIIIIIIIIIIIIIIIIIIIIIIIIIIIIHFIIIIIIIIIIIIIIIIIIIIIIIIIHIIIIIIIIIIIIIIIIIIGIIGIIIIIIIIIIIIIIIIIIIIIIIIIII
@HS1.3_108 HISEQ:380:H55W7BCXY:1:1101:14124:9986 1:N:0:AGCAGGAA orig_bc=AAAAAAAAAAAA new_bc=AAAAAAAAAAAA bc_diffs=0
TACGGAGGATGCGAGCGTTATCCGGATTTATTGGGTTTAAAGGGTGCGTAGGTGGTTTGTTAAGTTTGTGGTGAAAGCGTGCGGCTCAACCGTACCAAGCCATGAAAACTGGCGAACTTGAGTGCAAACGAGGTAGGCGGAATGTGATGTGTAGCGGTGAAATGCTTAGATATGTCACAGAACCCCGATTGCGAAGGCAGCTTACCAGCATGCAACTGACACTGAGGCACGAAAGCGTGGGTATCAAACAGG
+
IIIIIIIIIIIIIIIIIIIIIIIIIEHHIIHHHII<DHHHHIIIFHIIHIIIIIIIHIIIIIIIHIIIIIIIIIIIHIIHIIIIIIIIIIIIIIIIIIIHIIIIIIIIIIIIIIIIIIIIIIIIIHIIIIIIIIIIIIIIIIIIGIIIIIIIIIIIIIIIIIIIIIIIIIIIIIHHIIIIIIIIIIIIIIIIIIIIIIIIIIIIIIIIIIIIIIIIIIIIIIIIIIIIIIIHIIIIIIIIIIIIIIIIIIII
@HS1.3_109 HISEQ:380:H55W7BCXY:1:1101:19569:9887 1:N:0:AGCAGGAA orig_bc=AAAAAAAAAAAA new_bc=AAAAAAAAAAAA bc_diffs=0
TACGGAAGGTCCGGGCGTTATCCGGATTTATTGGGTTTAAAGGGAGCGCAGGCGGGCTTTTAAGCGTGACGTGAAATGTGGCGGCTCAACCGCCGAACTGCGTCGCGAACTGGGGGCCTTGAGTGAGTACGACGTTGGCGGAATTCGTGGTGTAGCGGTGAAATGCTTAGATATCACGAAGAACCCCGATTGCGAAGGCAGCCGACGAGTCCTTAACTGACGCTAAAGCTCGAAAGTGCGGGTATCGAACAGG
+
IIIIIIIIIIIIICHIIIIIIIHHHGCHHIIIIIIHDHIIHIIIIIIIIIIIIIIIIGIIIHIIGIHIEIIIIIHHHHHIIIIIIIIIIIIIIIIHHIIIIIIIIIIIIIIIIIIIIIIIIIIIIIIIIIIIIIIIIIIIHIIIIIIIIIIIIIIIIIIIIIIIIIIIIIIIIIHHHIIIIIIIIIIIIIIIIIIIIIHIGIIIIIIIHHIIHIIIIIIIIIIIIIIIIIIIIIIIIHEIIIIIIIIIIIIII
@HS1.3_110 HISEQ:380:H55W7BCXY:1:1101:4419:10162 1:N:0:AGCAGGAA orig_bc=AAAAAAAAAAAA new_bc=AAAAAAAAAAAA bc_diffs=0
TACGGAAGGTCCGGGCGTTATCCGGATTTATTGGGTTTAAAGGGAGCGCAGGCTGGATTTTAAGCGTGCTGTGAAATGTACCGGCTCAACCGGTGACGTGCAGCGCGAACTGGAGTCCTTGAGTGAGTACGACGTCAGCGGAATTCGTGGTGTAGCGGTGAAATGCTTAGATATCACGAAGAACCCCGATTGCGAAGGCAGCTGACGAGTCCTTAACTGACGCTAAAGCTCGAAAGTGCGGGTATCGAACAGG
+
IIIIIIIHIIIIIHIIIIIIIIIIIHIHIIIIHIIDEDHIIIHHHHHIHIIIGHIIIIIIIIIIHIIIIIIIIIIIIIIIIIIIIIIIIIIIIIIIIIIIIIIIIIIIHIIHIIIIHIIIIIIIIIIIIIIIIIIIIIIIIIIIIIIIIIIIIIIIIIIIIIIIIIIIIIIIIIIHIIIIIIIIIIIIIIIIIIIIIIIIIIIIIIIIIGIIIIIIIIIIIIIIIIIHHIIIIIIIIIHIIIIHIIIIIIIII
@HS1.3_111 HISEQ:380:H55W7BCXY:1:1101:8646:10242 1:N:0:AGCAGGAA orig_bc=AAAAAAAAAAAA new_bc=AAAAAAAAAAAA bc_diffs=0
TACGGAAGGTCCGGGCGTTATCCGGATTTATTGGGTTTAAAGGGAGCGCAGGCGGGTTGTTAAGCGTGACGTGAAATGTAGCCGCTCAACGGCTGCACTGCGTCGCGAACTGGCAGTCTTGAGTGAGTACGACGCGGACGGAATTCGTGGTGTAGCGGTGAAATGCTTAGATATCACGAAGAACCCCGATTGCGAAGGCAGTCCGCGAGTCCTTTACTGACGCTAAAGCTCGAAGGTGCGGGTATCGAACAGG
+
IIIHIIHIIHHIHHIIHIIIIIIIGHGEHIEEHHIEHHIIIIIHIIGHHHHHHIIGHHIHHIIIIIIIHIIFIIIIHHHIHHIIIIIIIIIIHIIHIIIIIIIHHEHIIIHIIGIIIHHIIIHHIHIIIIIIHIIIHIIIIIIIIIIIIIIIIHDFHIIIIIIHIIIIIIGIIIHFHHIIIIIIHHIHHHIIIIIIIIIIIIGIIIHHHIIIIIHHGIIIHIIHIHHIIIHIIIIHIIHHIIIIIIIIIIIIH
@HS1.3_112 HISEQ:380:H55W7BCXY:1:1101:12160:10092 1:N:0:AGCAGGAA orig_bc=AAAAAAAAAAAA new_bc=AAAAAAAAAAAA bc_diffs=0
TACGGAAGGTCCGGGCGTTATCCGGATTTATTGGGTTTAAAGGGAGCGCAGGCGGAGGCTTAAGCGTGACGTGAAATGTAGCCGCTCAACGGCTGAGTTGCGTCGCGAACTGGGTTTCTTGAGTGAGTGCGACGTCAGCGGAATTCGTGGTGTAGCGGTGAAATGCTTAGATATCACGAAGAACCCCGATTGCGAAGGCAGCTGACGAGCCCTTTACTGACGCTAAAGCTCGAAGGTGCGGGTATCGAACAGG
+
IIIIIGHIIIIIIIIIIIIIIIIIIGHHIIIIIHI<@@HHFHIIIIIHHIHIIIIIIIIHIIIIIIIIIIIIIIHHGIHIIIIIIIIIIIIIIIIIIIIIIIIIIIIIIIIIIIIIIIIIIHIIIIIIIIHIIIIIIIIIIIIIIIIIHIIIIIIIIIIIIIIIHIIIIIIIIIHGIHIIHHIIIIIIIIIIIIIIIIIIIIIIIIIIIIIIIIIIIIIIIIIIIIIIHEHHHIIHIIIIIIIHEIHIIIIII
@HS1.3_113 HISEQ:380:H55W7BCXY:1:1101:8462:10486 1:N:0:AGCAGGAA orig_bc=AAAAAAAAAAAA new_bc=AAAAAAAAAAAA bc_diffs=0
TACGGAAGGTCCGGGCGTTATCCGGATTTATTGGGTTTAAAGGGAGCGCAGGCTGGATTTTAAGCGTGCTGTGAAATGTACCGGCTCAACCGGTGACGTGCAGCGCGAACTGGAGTCCTTGAGTGAGTACGAGGTATGCGGAATTCGTGGTGTAGCGGTGAAATGCTTAGATATCACGAAGAACTCCGATTGCGAAGGCAGCATACCAGTCCTTAACTGACGCTAAAGCTCGAAAGTGCGGGTATCGAACAGG
+
IIIIIHIIIHIIIIIIIHIIIIIIIHHIIIIIHIIHHIHIIIIIIIIIIIIIIHHIHIIIHIIIIIIIIIIIIIIIHIIIIIIIIIIIIIIIIIIIIIIIIIIIIIIHIIIIIHIHIIIIIIIIHHIIIIIIHIIIIIIIIIIIIIIIIIIIIIIIIIIIIIIIIIIIIIIIIIIIIIIIIIHHHIIIIIIIIIIIIIIIIIIIIIIIIIIIIIHHIIIIIIIIIIIIIHIIIIIIHIHIIIIIIIIIIIIII
@HS1.3_114 HISEQ:380:H55W7BCXY:1:1101:11793:10376 1:N:0:AGCAGGAA orig_bc=AAAAAAAAAAAA new_bc=AAAAAAAAAAAA bc_diffs=0
TACGGAAGGTCCGGGCGTTATCCGGATTTATTGGGTTTAAAGGGAGCGCAGGCTGGATTTTAAGCGTGCTGTGAAATGTACCGGCTCAACCGGTGACGTGCAGCGCGAACTGGAGTCCTTGAGTGAGTACGAGGTATGCGGAATTCGTGGTGTAGCGGTGAAATGCTTAGATATCACGAAGAACCCCGATTGCGAAGGCAGCGTACCAGTCCTTAACTGACGCTAAAGCTCGAAAGTGCGGGTATCGAACAGG
+
IIIIIIIIIIIIIIIIIIIIIIHIIHHIIIIIIII<EHHHHHIIIIIIGIIIIHIIIHIIIIIIIIIIIIIIIIIIIIIIIHIIIIIIIHIIIIIIIIIIHIIIIHIHIIIIHIIIHHIHIIIIIIIIIIIIIHHIHIIIIIIIIIIIIIIIIIIIIIIIIIIIIHHIIIIHIIHHHGHHIIIIGIIIHIHIIIIIIIIIIIIIIIIIIIIHGIIIIIIIIIIIIHIHIHIIIIIIIIIIIIIHGIHIIIIII
@HS1.3_115 HISEQ:380:H55W7BCXY:1:1101:4044:10593 1:N:0:AGCAGGAA orig_bc=AAAAAAAAAAAA new_bc=AAAAAAAAAAAA bc_diffs=0
TACGGAAGGTCCGGGCGTTATCCGGATTTATTGGGTTTAAAGGGAGCGCAGGCCGGAGGTCAAGCGTGACGTGAAATGTAGCCGCTCAACGGCTGAACTGCGTCGCGAACTGGCTTTCTTGAGTGAGTTCGATGTGGGCGGAATTCGTGGTGTAGCGGTGAAATGCTTAGATATCACGAAGAACTCCGATTGCGAAGGCAGCCCACAAGGCCTTTACTGACGCTAAAGCTCGAAGGTGCGGGTATCGAACAGG
+
IHIIIIIIIHHHIHIIHIHIIIIIGHEHIHHIHIICDHHIIIIIHHIIIIIIIIIIIIIHIHHIHIIIGHIHIIIIHHGHHHIIIIIIIIIIIIIIIIIIIHIIHHHEHIHHIIIIHHIIIGIIIIHGIIIIHHHHIIIIIIIIIIHIIIIHIHIIIIHIIIHIIIIIIIIIIHIIHHIIIIHHIIIIIIIIIIIIIIIIIIIHEIIHHHGIHIIHIIIHIIGIIIIIHIIIIIHHIIIIIIIIIIIIIIIII
@HS1.3_116 HISEQ:380:H55W7BCXY:1:1101:11532:10580 1:N:0:AGCAGGAA orig_bc=AAAAAAAAAAAA new_bc=AAAAAAAAAAAA bc_diffs=0
TACGTAGGTGGCAAGCGTTGTCCGGATTTACTGGGTGTAAAGGGTGCGCAGGCGGGACTGCAAGTTGGATGTGAAATACCGGGGCTTAACCCCGGAGCTGCATCCAAAACTGTAGTTCTTGAGTGAAGTAGAGGTAAGCGGAATTCCGAGTGTAGCGGTGAAATGCGTAGATATTCGGAGGAACACCAGTGGCGAAGGCGGCTTACTGGGCTTTAACTGACGCTGAGGCACGAAAGCATGGGTAGCAAACAGG
+
IIIIIIIIIIIIIIIIIIIIIIIIIIIIIHIGGHIDGHIIIHIIIIIIIIIIIIIIIIIIIIIIIIIIIIIIHHIIGHHIIIIIIIHIIIIIIIIIIHIIIIHIIIIIIIIIIIIIIIIIIIIIIHIIIIIIIIIHIIIIIIIIIIIIIIIIIIIIIIIIIIIIIIIIIIIIIIIIHIIIIIHGHIIIIIIIIIIIIIIIIIIHIIIIIIHIIIIIIIHGIIIIIIIIIIIIIIIIIIIIIIIIIIIIIIIII
@HS1.3_117 HISEQ:380:H55W7BCXY:1:1101:13705:10501 1:N:0:AGCAGGAA orig_bc=AAAAAAAAAAAA new_bc=AAAAAAAAAAAA bc_diffs=0
TACGGAGGGTGCGAGCGTTAATCGGAATAACTGGGCGTAAAGAGCTCGTAGGCGGTTAGTCAAGTCAGATGTGAAAGCCCCGGGCTTAACCTGGGAACTGCATTTGAAACTGACGAACTAGAGTACTGTAGAGGGAGGTAGAATTCCAGGTGTAGCGGTGAAATGCGTAGATATCTGGAGGAATACCGGTGGCGAAGGCGGCCTCCTGGACAGAGACTGACGCTGAGGAGCGAAAGCGTGGGGAGCAAACAGG
+
HIIIIDHHIIIIIIIIIDHIEHHIIHFHIIIHIGIIIHHHIIIIIIIIHHIIHHIIIIIIHHIIIIIIIIIIIHIIIIHIIIGIHHIIIIHIIIIIIIIIIIIIIIIIIIHIGIHIIIIIIIIHIIHHHIIIIIIIIIIIIIIIIIIIIIIIIIIIIIHIIIIIIIIIIIIHIIIIHIIIIIIHIIHIIIIIIIIIIIIIIIIIIIIHIIIIIIIIHIIIIIIHIHIIIIIIIIIIIIIIIIIIHHIIIIIII
@HS1.3_118 HISEQ:380:H55W7BCXY:1:1101:14811:10728 1:N:0:AGCAGGAA orig_bc=AAAAAAAAAAAA new_bc=AAAAAAAAAAAA bc_diffs=0
TACGGAGGATGCGAGCGTTATCCGGATTTATTGGGTTTAAAGGGTGCGTAGGCGGCTTGGTAAGTCAGCGGTGAAATTCAGATGCTCAACATCTGCCGTGCCGTTGAAACTGCTGGGCTTGAATGCGGATGCCGTGGGAGGAATGTGTGGTGTAGCGGTGAAATGCATAGATATCACACAGAACACCGATTGCGAAGGCATCTCACGAATCCGCGATTGACGCTGAGGCACGAAAGTGCGGGGATCAAACAGG
+
IIIIIIIIIIIIIIIIIIIIIIIIIHIIIIIIHHIGEHHHIIIIIIIIIIIIHIIIIIIIIIIIIIIIIIIIIIIIFHIIIIIIIIIIIIIIIIIIIIIIIIIIIIIIIIIIIIIIIIIIIIIIIIIIIIIIIIHIIIIIIIIIIIIIIIIIIIIIIIIIIIIIIIIIIIIIIIHHIHIIIIIIIIIIIIIIIIIIIIIIIIIIIIIIIHIIIIIIIHIIIIIIIIIIIIIIIIIIIIIIIIIIHIIIIIIII
@HS1.3_119 HISEQ:380:H55W7BCXY:1:1101:3117:10800 1:N:0:AGCAGGAA orig_bc=AAAAAAAAAAAA new_bc=AAAAAAAAAAAA bc_diffs=0
TACGAAGGTCCCAAGCGTTATCCGGATTTATTGGGTTTAAAGGGTGCGTAGGCGGGTTGTTAAGTCAGTGGTGAAATCTCCGGGCTTAACCCGGAAACTGCCATTGATACTATTAGTCTTGAATACCGTGGAGGTCAGCGGAATATGTCATGTAGCGGTGAAATGCTTAGATATGACATAGAACACCAATTGCGAAGGCAGCTGGCTACACGAGCATTGACACTCAGGCACGAAAGCGTGGGGATCAAACAAG
+
IIIIIIIIIIIIIIIIIIIIIIIIIHHIIIHHGHIDDHHHGHIIIIIIHHIIIIIIFGHIIIIIIIIIIIIIIIIIIIIIIIIIIIIIIIHIIIIIIIIIIIIIIIIIIIIIIIIIIIIIIIIIIIIHIIIIIIHHIIIIIIIIIIIIIIIIIIIIHIIIIIIIIIIIIIHHHIIIIHIIIIIIIIIHIIIIIIIIIIIIIIIIIIIIIIIIIIIIIIIIIIHGIIIIIIIIIIIIIIIIIIIHHIIIIHD1I
@HS1.3_120 HISEQ:380:H55W7BCXY:1:1101:6177:10764 1:N:0:AGCAGGAA orig_bc=AAAAAAAAAAAA new_bc=AAAAAAAAAAAA bc_diffs=0
TACGAAGGGTGCAAGCGTTACTCGGAATTACTGGGCGTAAAGCGTGCGTAGGTGGTGAGTTAAGTCTGTCGTGAAAGCCCCGGGCTCAACCTGGGAATGGCGATGGATACTGGCTCGCTAGAGTGCGGTAGAGGAGAGTGGAATTCCCGGTGTAGCAGTGAAATGCGTAGAGATCGGGAGGAACATCAGTTGCGAAGGCGGCTCTCTGGACCAGCACTGACACTGAGGCACGAAAGCGTGGGGAGCAAACAGG
+
IIIIIIIIIIHIIIHFIIGIIHIIII@HHHIHIIIIIHHHHIIIHIIIHHIIHIIEHGHHGHHIFIIIIIHGHIIIIHHIIIIIIIIHIHHGHIHHIIIIIIIIIHHHIIIHHHHIIHHIHIHHHIII=IIIIIIHEIHIIIIHHHHIHGIIIIIHIIIIIIIHIIIIIIIIIIIHHFIIIIIIIIIIIIIIIIIIIIIIIIIIIIIIIIIIIHHHIIIIIHHHIIHIIIHIIIIIIIIIIIIIHDIIIIIII
@HS1.3_121 HISEQ:380:H55W7BCXY:1:1101:13038:10870 1:N:0:AGCAGGAA orig_bc=AAAAAAAAAAAA new_bc=AAAAAAAAAAAA bc_diffs=0
TACGGAAGGTCCGGGCGTTATCCGGATTTATTGGGTTTAAAGGGAGCGCAGGCGGGTTGTTAAGCGTGACGTGAAATGTAGGGGCTCAACCTTTGAATTGCGTCGCGAACTGGCGACCTTGAGTGGGTACGACGCGGACGGAATTCGTGGTGTAGCGGTGAAATGCTTAGATATCACGAAGAACTCCGATTGCGAAGGCAGTCCGCGAGTCCCCAACTGACGCTAAAGCTCGAAAGTGCGGGTATCGAACAGG
+
IIIIIHHIIIIIIIIIIIIGHHHIIHIIIIIIHIIDHHEHHHHIIIIIHHIIIIIIIIIIIIIIIIIIIIIIIIIIIIIIIIIIIIIIIIIIIIIIIIIIIIIIIIIIIIIIIIIIIIIIIIIIIIIIIIIIIIIIIIIIIIIIIIIIIIIIIIIIIIIIIIIIHIIIIIIIIIIIIIIIIIIHHIIHIIHIIIIIIIIIIIIIIIIIIIIIIIIIIIIIIIIHIIIIIHHEIIIIIIIIIIIHHIHIIIIII
@HS1.3_122 HISEQ:380:H55W7BCXY:1:1101:15902:10955 1:N:0:AGCAGGAA orig_bc=AAAAAAAAAAAA new_bc=AAAAAAAAAAAA bc_diffs=0
TACGGAAGGTCCGGGCGTTATCCGGATTTATTGGGTTTAAAGGGAGCGCAGGCGGAGGCTTAAGCGTGACGTGAAATGTAGCCGCTCAACGGCTGAGTTGCGTCGCGAACTGGGTTTCTTGAGTGAGTGCGACGTCAGCGGAATTCGTGGTGTAGCGGTGAAATGCTTAGATATCACGAAGAACCCCGATTGCGAAGGCAGCTGACGAGCCCTTTACTGACGCTAAAGCTCGAAGGTGCGGGTATCGAACAGG
+
IIIIIEHIIIIIIIIIIIIHIIIIIHHIIIIIHHIEEHIIIIIIGIIIHIIIIIIIIIIIIIIIIIIIIIIIIIHHHIHIIIIIIIIIIIIIHIIIIIIIIIIIIIIIIIIIIIIIIIIHIIIIIIIIIIIIIIIIIIIIIIIIIIIIIIIIIIIIIIHIIIIIIIIIIIIIIHHHIIIIIHIIIIIIIIIIIIIIIIIIIIIIIIIIHIIIIIIIIIIIIHEIIIIIIGIIIIIIIIIIIIIIIIHHIIIIH
@HS1.3_123 HISEQ:380:H55W7BCXY:1:1101:16551:10852 1:N:0:AGCAGGAA orig_bc=AAAAAAAAAAAA new_bc=AAAAAAAAAAAA bc_diffs=0
TACGTAGGGTGCGAGCGTTAATCGGAATTACTGGGCGTAAAGGGTGCGCAGGCGGTCCTGCAAGTCAGGCGTGAAATCCCCGGGCTTAACCTGGGAATGGCACTTGAAACTACGGGACTGGAGTATGGCAGAGGGAGGTGGAATTCCACGTGTAGCGGTGAAATGCGTGGAGATGTGGAGGAACACCGATGGCGAAGGCAGCCTCCTGGGCCAATACTGACGCTCATGCACGAAAGCGTGGGGAGCAAACAGG
+
IIIIHHIIIIIIHIIIIHHIHHHIHIIIIHHIIGIIIHHHIIIIIIIIIIIHIIIIIIGIFIIHIHHIHHIIIIHIDHIIIIIIHHHIIIIIIHIIGIIIIHIIIIIIIIIIIIIIIHIIIIIIHHIIIIIIIIIIIIHIIIIIIIIHIIIIIIIIIIIIIIIIIIHH#IIIIIIIHHIHIIIIIIIIIIIIIIIIIIIIIIIIIIIIIIHHIIIIIIIIIIIIIIGIIIIIIIIIIIIIIIIIIIIIIIIII
@HS1.3_124 HISEQ:380:H55W7BCXY:1:1101:1365:11091 1:N:0:AGCAGGAA orig_bc=AAAAAAAAAAAA new_bc=AAAAAAAAAAAA bc_diffs=0
TACGGAAGGTCCGGGCGTTATCCGGATTTATTGGGTTTAAAGGGAGCGCAGGCCGAAGGTTAAGCGTGACGTGAAATGTAGCCGCTCAACGGCTGAACTGCGTCGCGAACTGGCTTTCTTGAGTGAGTACGATGTAGGCGGAATTCGTGGTGTAGCGGTGAAATGCTTAGATATCACGAAGAACTCCGATTGCGAAGGCAGCCTACAAGGCCTTTACTGACGCTAAAGCTCGAAGGTGCGGGTATCGAACAGG
+
GHHEG0ECG@GCD?EEHHIHHHIIDEEEHHIIIIIGHHHH?DEDHHHHHHIDIIIFHHCFEHIIIIIHHIIHEHHHGCFHHIIHIHHEIIHIHIIHIIIHHHII?FHFDHHHIIIIHHIIIIIHIIIHHEHHHHIHIIIIIHFEIIHIHIHIIIIIHHHHHIIIHHHEGFHIIIIHHGHEHHHIHHHHHIIIIHIHIHHHHHEHH?HIIIIHIGIHDIIIHECCIHDGIIIHHHE/<C<HIHHEIIIHGHIHH
@HS1.3_125 HISEQ:380:H55W7BCXY:1:1101:1981:11201 1:N:0:AGCAGGAA orig_bc=AAAAAAAAAAAA new_bc=AAAAAAAAAAAA bc_diffs=0
TACGGAGGGTGCAAGCGTTATCCGGATTTACTGGGTTTAAAGGGTGCGTAGGCGGGTTGATAAGTCAGTGGTGAAAGCCCCGGGCCTAACCCGGGAACTGCCATTGATACTATCAGTCTTGAATACAGTTGAGGTGGGCGGAATGTGTCGTGTAGCGGTGAAATGCTTAGATATGACACAGAACACCGATTGCGAAGGCAGCTCGCTAAACTGTGATTGACGCTGAGGCACGAAAGCGTGGGGATCAAACAGG
+
IIIIIIIIIIHIIGIIHHHHIIIIIEHHIIIHGHH<<CHHHIIIHIIHHHHHIIIIECHIIIIIIIHHHHIIIHIHHHIGIHHHGHFHIHIIIIIHHIIHHIIIIHHIIIIHFHIIIIIIHHHGHHHHIIIHIIIIHIIIIIIIIIHIGHHHIIIIIIHHHIIHIIIHIIIHGHHHHHHIIIIIIIIIIHIIHHIHHFHFCHIIHIHHIIIGIIIIIIIHIIIIHGEHHHHHHHHGIIHIHHFHDEIIIHIHH
@HS1.3_126 HISEQ:380:H55W7BCXY:1:1101:2797:11216 1:N:0:AGCAGGAA orig_bc=AAAAAAAAAAAA new_bc=AAAAAAAAAAAA bc_diffs=0
TACGGAAGGTCCGGGCGTTATCCGGATTTATTGGGTTTAAAGGGAGCGCAGGCTGATTATTAAGCGTGACGTGAAATGTAGCCGCTCAACGGCTGAACTGCGTCGCGAACTGGTAGTCTTGAGTGAGTTCGATGTTGGCGGAATTCGTGGTGTAGCGGTGAAATGCTTAGATATCACGAAGAACTCCGATTGCGAAGGCAGCCAACAAGGCCTTTACTGACGCTAAAGCTCGAAGGTGCGGGTATCGAACAGG
+
IIIIIIIIIHHIIIIIIIIGHHHIHGHIIIIIHIICEHEHHHIIHIIIIHHIIHHHHHIHHIIHHIIIIIIIIHHGHHHIIIHHHHHIIIIIGIIHHIIIIIIIIIIIIIIIIIIIHHIIIIIIIIIHEIIIIIIHIIIIIIIIIIIIIIIIIIIIIIIIIIIIIHGIIIIIIIHHHGIIIIIHIHHIIIHIIIIIIIIIIHEIIIHIIIIIHIHIIIIIIIIIIIIIIIIIIIIIIIIIIHEHIIIIIIIII
@HS1.3_127 HISEQ:380:H55W7BCXY:1:1101:3585:11172 1:N:0:AGCAGGAA orig_bc=AAAAAAAAAAAA new_bc=AAAAAAAAAAAA bc_diffs=0
TACGGAAGGTCCGGGCGTTATCCGGATTTATTGGGTTTAAAGGGAGCGCAGGCCGATGGTCAAGCGTGACGTGAAATGTAGTTGCTCAACATCTGCACTGCGTCGCGAACTGGCCTTCTTGAGTGAGTTCGATGTAGGCGGAATTCGTGGTGTAGCGGTGAAATGCTTAGATATCACGAAGAACCCCGATTGCGAAGGCAGCCTACAAGGCCTTTACTGACGCTAAAGCTCGAAGGTGCGGGTATCGAACAGG
+
HIIIIHIIIIIIIIIIIIIIIIIIIHHHIIIIHHIHHHIIIIIIHIIIIIIIIIIIIIIHIIIIIIIIIIIIIIIIIIIIIIIIIIIIIIIIIIIIIIIIIIIIIIIIIIHIIIIIIIIIIIIIIIIIIIIIIIIIIIIIIIIIIIIIIIIIIIIIIIIIIIIIIIIIIIIIIIIIHGIIIIIIIIIIIIIIIIIIIIIIIIIIIIIIIIIIIIIIIIIIIIIIIIHIIIIIIIIIIIHIIIIIIIIIIHIII
@HS1.3_128 HISEQ:380:H55W7BCXY:1:1101:16331:11146 1:N:0:AGCAGGAA orig_bc=AAAAAAAAAAAA new_bc=AAAAAAAAAAAA bc_diffs=0
TACGGAGGGTACGAGCGTTAATCGGAATGACTGGGCGTAAAGGGCACGTAGGTGGATAGATAAGTCACAAGTGAAATACCCGGGCTTAACCTGGGATTGGCTCGTGAAACTGTTTAACTAGAGTACGGTAGAGGGGAGTAGAATTCCAAGTGTAGCGGTGAAATGCGTAGAGATTTGGAAGAATACCGGAGGCGAAGGCGGCTCTCTGGACCGATACTGACACTGAAGAGCGAAAGCGTGGGGAGCAAACAGG
+
HFE1E0C?HHGEHEFHHCHHEHHHH0<CG1<D?HIIIECCE@GHIHEH1<F0DFECGEG1DF1@CG?F@?GH#?1FD##1<B#CGDF@CEHH#GIGIGHIHEHHEEECH@@HHEHHH?G?@ECGHFG#HHEEHEEHHIHHHIF@G?#<<0;FHHICHHHIG@0A@@BGHHGC@<B?DG1D?EHGHCBG0HDD1CCG=/B>HCFF@1GC<GIHGEF<1C<F<<11?HHC0@HHGHE<<<CC?FF<1EF<111?H
@HS1.3_129 HISEQ:380:H55W7BCXY:1:1101:16253:11195 1:N:0:AGCAGGAA orig_bc=AAAAAAAAAAAA new_bc=AAAAAAAAAAAA bc_diffs=0
TACGGAAGGTCCGGGCGTTATCCGGATTTATTGGGTTTAAAGGGAGCGCAGGCTGGATTTTAAGCGTGCTGTGAAATGTACCGGCTCAACCGGTGACGTGCAGCGCGAACTGGAGTCCTTGAGTGAGTACGAGGTATGCGGAATTCGTGGTGTAGCGGTGAAATGCTTAGATATCACGAAGAACACCGATTGCGAAGGCAGCGTACCAGTCCTTAACTGACGCTAAAGCTCGAAAGTGCGGGTATCGAACAGG
+
IGIEHH@HI<<GHHIIIIIEHHIIIH0E@H<GHII0<DHHIIIICHEH?HHII1F0F1#GDGHIECEH06DHIHHHE@D1G?GHAGCHF<G@HEH<@EHHE?C7<CCHHHHDH<CG#GHIIIIHD<</<=HHFD:FHG@IIIIIHEE<0IIIIIIIIIHH@IIIIH?IIIIIHF<<8FG?IHG<#GDBH/<IIIIH@HHCHD<<CD1CD1D<1<IIIIIIIIHF1HCHD1IIIIIHCHEIHC1D1D1IIIIII
@HS1.3_130 HISEQ:380:H55W7BCXY:1:1101:19145:11247 1:N:0:AGCAGGAA orig_bc=AAAAAAAAAAAA new_bc=AAAAAAAAAAAA bc_diffs=0
TACGGAAGGTCCGAGCGTTATCCGGATTTATTGGGTTTAAAGGGTGCGCAGGCGGAAGTGCAAGTCAGCCGTGAAATCGCGTGGCTCAACCACGCTGAGCGGTTGAAACTGTTCTTCTTGAGTGCGGTGAAGGAAGGCGGAATTCGTGGTGTAGCGGTGAAATGCATAGATATCACGAAGAACTCCGATTGCGTAGGCAGCTTTCCGTACCGTTACTGACGCTCATGCACGAAGGTGCGGGTATCAAACAGG
+
IIIIIIIIIIIIIIIIIIIIIIIIIHIIIIIIHIIDGHIIIIIIIIIIIIIIIIIIIIIIIIIIIIIIIIIIIIHHHIIIIIIIIIIIIIIIIIIIIIIIIIIIIIIIIIHIIIIIIIIIIIIIIIIIIIIIIIIIHIIIIHIHIIIIIIIIIIIIIIIIIIIIIIIIIIIIIIIHIIIIIHIHIIIIIIIIIIIIIIIIIIIIIIIHIIIIIIIIIIIIIHGCIIIIIIIIIIIHIIIIIIIIIIIIIIII
@HS1.3_131 HISEQ:380:H55W7BCXY:1:1101:2094:11345 1:N:0:AGCAGGAA orig_bc=AAAAAAAAAAAA new_bc=AAAAAAAAAAAA bc_diffs=0
TACGGAAGGTCCGGGCGTTATCCGGATTTATTGGGTTTAAAGGGAGCGCAGACGGCCTGTTAAGCGTGCAGTGAAATGCGGGTGCTCAACATCTGCACTGCTGCGTGAACTGGCGGGCTTGAGTTGTCTGGAGGTGCGCGGAATTCGTGGTGTAGCGGTGAAATGCTTAGATATCACGAAGAACCCCGATTGCGAAGGCAGCGCACCGTGGACATTACTGACGTTGAGGCTCGAAGGTGCGGGTATCGAACAGG
+
IIIIIIIIIIIIIIIIIIIIIIIIIIIIIIIIHIIGHHIIIIIIEHIIIIIIIIIIIIIIIIIIIIIIIIIIIIHIFHIIIIIIIIIIIIIIIIIIIIIIIIIIIIIIIIIIIIIIIIIIIIIIIIIIIIIIIIIIIIIIIIIIIIIIIIIIIIIIIIIIIIIIIIIIIIIHIIIIIIHIIIIIIIIIIIIIIIIIIIIIIIIIIIIIIIIIIIIIIIIIIIIIIIIIIIIIIIIIIHE=IIIIIIIIIIIIII
@HS1.3_132 HISEQ:380:H55W7BCXY:1:1101:9389:11393 1:N:0:AGCAGGAA orig_bc=AAAAAAAAAAAA new_bc=AAAAAAAAAAAA bc_diffs=0
TACGGAAGGTCCGGGCGTTATCCGGATTTATTGGGTTTAAAGGGAGCGCAGGCTGATTATTAAGCGTGACGTGAAATGTAGCCGCTCAACGGCTGAACTGCGTCGCGAACTGGTAGTCTTGAGTGAGTTCGATGTTGGCGGAATTCGTGGTGTAGCGGTGAAATGCTTAGATATCACGAAGAACTCCGATTGCGAAGGCAGCCAACAAGGCCTTTACTGACGCTAAAGCTCGAAGGTGCGGGTATCGAACAGG
+
IIIIIHIIIIIIIIIIIIIIIIIIIIIIIIIHGHIDEHIIIIIIIIIIIIIIIHHIIIIIIIIIIIIIIIIIIIIIHHIHIIIIHIIIIIIIGIIIHIIIIIIIIIIIIIIIIIIIHIIIIIIIIIIHIIIIIIIIIIIIIIIIIIIIIIIIIIIIIIIIIIIIIIIIIIIIIIIIIIHIIIIIHIIIIIIIIIIIIIIIIIIIIIIIIIIIIIIIIIIIIIIIIIIIIIIIIIIIHIIIIIHHHIIIIIIII
@HS1.3_133 HISEQ:380:H55W7BCXY:1:1101:11326:11392 1:N:0:AGCAGGAA orig_bc=AAAAAAAAAAAA new_bc=AAAAAAAAAAAA bc_diffs=0
TACGGAAGGTCCGGGCGTTATCCGGATTTATTGGGTTTAAAGGGAGCGCAGGCTGGATTTTAAGCGTGCTGTGAAATGTACCGGCTCAACCGGTGACGTGCAGCGCGAACTGGAGTCCTTGAGTGAGTACGACGTCAGCGGAATTCGTGGTGTAGCGGTGAAATGCTTAGATATCACGAAGAACCCCGATTGCGAAGGCAGCTGACGAGTCCTTAACTGACGCTAAAGCTCGAAAGTGCGGGTATCGAACAGG
+
IIIIIGHIIHHIHHIIIIIHIIIIIHHHHIIHHIGEHHIIHIIIIIIIIIIIHIIIIIHHIIIIIIIIIIIIIIIIIIIIIIIIIIIIIIIIIHIIIIIHIIIIIIIIIIIIIIIHIHIIIIIIIHIIIIIIIIIIIIIIIIIIIIIIIIIIIIIIIIIIIIIIIIIHIIIHIIIIIIIIIHIIIIIIIIIIIIHHIIIIIIIIIIHIIIIIIHIHIIIIIIIIIIIIIIIIIIIIIIIIIIIIIIIIIIIII
@HS1.3_134 HISEQ:380:H55W7BCXY:1:1101:13404:11363 1:N:0:AGCAGGAA orig_bc=AAAAAAAAAAAA new_bc=AAAAAAAAAAAA bc_diffs=0
TACGTAGGATGCGAGCGTTATCCGGAATTATTGGGTGTAAAGCGTGTGTAGGCGGTAATATAAGTCTAAGGTCTAAGGCTGGAGCTCAACTCCAGTTCGCCTTAGAAACTGTATTTCTTGAGTATGGTAGAGGCAAATGGAATTTCTAGTGTAGCGGTAAAATGCGTAGATATTAGAAGGAACACCAGTGGCGAAGGCGATTTGCTGGGCCAAAACTGACGCTGAGACACGAAAGCGTGGGGAGCAAATAGG
+
HIIIIIIIIIIIHIIIIIIGIIIII@HIHIIIIIIGHHIGHIIICGEHHHIIHIIIIIIIIIIIIIIIIIIIIIIIHHIIIIIIIIIHIIIIIHIHHIIIIIIIIIIHIIIIIIIIHIIIIIIIIIIIIGIIIIIIIIIIIIIIIIIIIIIIIIIIIIIIIIIIIIIIIIIIIIIHGIIIIIIHHIIIIIIIIIIIIIIIIIIIIIIIIIIIIIHHIIIIIIIIIIIIIIIIIIIIIIIIIIIIIIIIIIII
@HS1.3_136 HISEQ:380:H55W7BCXY:1:1101:9623:11730 1:N:0:AGCAGGAA orig_bc=AAAAAAAAAAAA new_bc=AAAAAAAAAAAA bc_diffs=0
TACGTAGGTGACAAGCGTTATCCGGATTTACTGGGTGTAAAGGGCGTGTAGGCGGCTTTGCAAGTCAGAAGTGAAATTCCCGGGCTTAACCTGGGCGCTGCTTCTGAAACTGTAGAGCTTGAGTACTGGAGGGGAAAGCGGAATTCCTAGTGTAGCGGTAAAATGCACAGATATTAGGAGGAACACCGGTGGCGAAGGCGGCTTTCTGGACAGTAACTGACGCTGAGGCGCGAAAGCGTGGGGAGCAAACAGG
+
HHHEGHFGHH@HIFHHIIHIICEHHIIIIIEIHIIHIIGFGHHHFHHHHHICEHHHIHIIIIHIIIIIEHHIHIIIHFIHFHHHHHHIIIIIHHHEHHHIIHIHHHHGHHIHIHHIIIHIIIIIHHHHHIIGEHHHHEHIHFFIHHHEGIIIIIIIHHHIIIIHIIIHIIIHHIHHFCEHHFHHHHHHIHHGIIIIHGHHFHHHEIIIIHHHIIIIIIIIIIIIHIIIIHEIIIIIHIHHIIIHIIIIIIIII
@HS1.3_137 HISEQ:380:H55W7BCXY:1:1101:13311:11642 1:N:0:AGCAGGAA orig_bc=AAAAAAAAAAAA new_bc=AAAAAAAAAAAA bc_diffs=0
TACGGAAGGTCCAGGCGTTATCCGGATTTATTGGGTTTAAAGGGAGCGTAGGCCGGAGATTAAGTGTGTTGTGAAATGTAGATGCTCAACATCTGCACTGCAGCGCATACTGGTTTCCTTGAGTACACGCAACGTTGGCGGAATTCGTCGTGTAGCGGTGAAATGCTTAGATATGACGAAGAACTCCGATTGCGAAGGCAGCTGACGGGAGTGCAACTGACGCTGAAGCTCGAAAGTGCGGGTATCGAACAGG
+
IIIIHGIIIIIIIIIHIIIIIIIIIHIIIIIHHIIEGDHIIIIIIIIIHIIIIIHIGIIIIIIIIIIIIIIIIIIIIIIIIIIIIIIIIIIIIIIIIIIIIIIIIIIIIIIIIIIIIIIIIIIIIIIIIIIIIIIIIIIIIIIIIIIIIIIIIIIIIIIIIIIIIIIIIIIIIIIIIIIIIIIIIIIIIIIIIIIIIIIIIIIIIIIIIIIIIIIIIIIIIIIIIIIIIIIIIIIIIIIIIIIHIIIIIIIII
@HS1.3_138 HISEQ:380:H55W7BCXY:1:1101:13930:11634 1:N:0:AGCAGGAA orig_bc=AAAAAAAAAAAA new_bc=AAAAAAAAAAAA bc_diffs=0
TACGGAAGGTCCGGGCGTTATCCGGATTTATTGGGTTTAAAGGGAGCGCAGGCGGCCTTTTAAGCGTGACGTGAAATGTGGATGCTCAACATCTGAACTGCGTCGCGAACTGGAGGGCTTGAGTGGGTACGACGCCGGCGGAATTCGTGGTGTAGCGGTGAAATGCTTAGATATCACGAAGAACCCCGATTGCGAAGGCAGCCGGCGAGTCCTCAACTGACGCTAAAGCTCGAAAGTGCGGGTATCGAACAGG
+
IIIIIIIIIHHIIIIIIIIIIIIIIHIIIIIIIIIHHHHIIIHIGIIIIIIIIIIIIIIIIIIIIIIIIIIIIIIIIIIIIIIIIIIIIIIIIIIIIIIIIIIIIIIIIIIIIIIIIIIIIIIIIIIIIIIIIIIIIIIIIIIIIIIIIIIIIIIIIIIIIHIIIIIIIIIIIIIIIIIIIIIIIIIIIIIIIIIIIIGIIHIIIIIIIIIIIIHIIIIIIIIIIIIHIHIIIIIIIIIIIIIHIIIIIIIII
@HS1.3_139 HISEQ:380:H55W7BCXY:1:1101:15886:11671 1:N:0:AGCAGGAA orig_bc=AAAAAAAAAAAA new_bc=AAAAAAAAAAAA bc_diffs=0
TACGGAAGGTCCGGGCGTTATCCGGATTTATTGGGCTTAAAGGGAGCGCAGGCGGGCTTTTAAGCGTGACGTGAAATGTGGCGGCTCAACCGCCGATCTGCGTCGCGAACTGGGGGTCTTGAGTGCGGACGAGGTATGCGGAATTTGTGGTGTAGCGGTGAAATGCTTAGATATCACGAAGAACCCCGATTGCGAAGGCAGCATGCCAGGCCGTAACTGACGCTAATGCTCGAAGGTGCGGGTATCGAACAGG
+
I@HCH00<G1<D///<<</<D<DH/<0<D11<<D@11<1<<@@H@0D</CC?<</CE<GIE1<IIHGH<FEH@G8<#=DHDC<6CHE1=F?C@<GEDH?HHHD??<G@B<<HHD7<?CGFGHDCH?@@EHCC?FDDIGHHHHGEIIHHIHHHHCHHGIII#ECCCGGGEH#E?GCC@<HCC/8C<GCCCC#E@<1F<1G?C@C1HHC@C<<GD1EC@CD0CEEC<1/E<1C1HHFCE?HHHHHC1@HHHE?HH
@HS1.3_140 HISEQ:380:H55W7BCXY:1:1101:18224:11736 1:N:0:AGCAGGAA orig_bc=AAAAAAAAAAAA new_bc=AAAAAAAAAAAA bc_diffs=0
GACGAACCTTGCTAACGTTATACGGAATTACTGGGCTTAAAGGGTGCGTAGGCGGTGCGGAAAGTTGGGTGTGAAATCCCTCGGCTCAACCGAGGAATTGCGCCCAAAACTGCCGCACTAGAGGAAGACAGAGGTACGCGGAACTTAGGGTGGAGCGGTGAAATGCGTTGATATCCTAAGGAACACCGGTGGCGAAAGCGGCGTACTGGGTCTTATCTGACGCTGAGGCACGAAAGCTAGGGGAGCGAACGGG
+
C1<0/<C/D<<D<CC@CHH1D1<<@00<1<1C11<1D1D@F<EGG?EHIHH01F5#C<</8<IIIHEECCHHAFCDCDDFHHE@HHDHHHEFECGA8<HD?:/DFHHFFIHDHFEFDHGAGHIHHF:F/FCHHCCBCCIHHHG?EC#IHHHE<CC@1HIHHHCHCEHHEHIIHEHHHDEHFIHDH<CEE@CGGCHHGHCCHG?GCCHHGCHEHGC@HHC<?HIHGHHHEIFIIHIIHHCEHCCCCD11CG?EH
@HS1.3_141 HISEQ:380:H55W7BCXY:1:1101:11320:11802 1:N:0:AGCAGGAA orig_bc=AAAAAAAAAAAA new_bc=AAAAAAAAAAAA bc_diffs=0
TACGGAAGGTCCGGGCGTTATCCGGATTTATTGGGTTTAAAGGGAGCGCAGGCGGGCTATTAAGCGTGACGTGAAATGTGGCGGCTCAACCGCCGACCTGCGTCGCGAACTGGTGGTCTTGAGTAGGTACGACGTGGACGGAATTCGTGGTGTAGCGGTGAAATGCTTAGATATCACGAAGAACCCCGATTGCGAAGGCAGTCCACGAGTCCCTTACTGACGCTAATGCTCGAAAGTGCGGGTATCAAACAGG
+
IIIIICHIIIIIHIIIIIIIIIIIIHIIIIIGHIIHHHIIIIIIIIIIIIIIIIIIIIIIIIIIIIIIIHIIGHIIIIIIIIIIIHIIIIIIIIIIIIIIIIIIIIIIIIIIIIHIIHIIIIIIIIIIIIIIIIIIHIIIIIIIIIIIIIIHHIIIIIIIIIIIIIIIIIIIIIIIIIIIIIIIIIIIIIIIIIIIIIIIIHIIIIIIIIIIIIIIIIIIIIIIIIIIIIIIIIIIIIIIIIIIIIIIIIIII
@HS1.3_142 HISEQ:380:H55W7BCXY:1:1101:13015:11882 1:N:0:AGCAGGAA orig_bc=AAAAAAAAAAAA new_bc=AAAAAAAAAAAA bc_diffs=0
TACGGAGGATCCGAGCGTTATCCGGATTTATTGGGTTTAAAGGGAGCGTAGGCGGAGGATCAAGTCAGCTGTGAAATGTAGACGCTCAACGTCTGCACTGCAGTTGAAACTGGTTCCCTTGAGTGCGTAAGGGGCAGGCGGAATTCGTCGTGTAGCGGTGAAATGCTTAGATATGACGAAGAACTCCGATCGCGAAGGCAGCTTGCCGGGCCGCAACTGACGCTGAAGCTCGAAGGTGCGGGTATCGAACAGG
+
IIIIIECHCHHIEHIIIIIIIIGIICHHIIIHIHIGHHIHHHHHGIIHHIIIIIIIIIHHIIIHHIIHHIIIIHHHFHIIHIIIHHHHHHIIIIIIIIIIHHIHIIHIIIHIIHIIIIHFGHIIIIHIHIIIIIIGHIHHIIGHHHHHIHIIIIIHHHFGIIIHFGIGIIIHIIIHHEIIHHHHGIIIIIHIIIIIHIIHHIIGGIIIIIIIIIIIHIIIIIIIIIIHHGHHIIHIIIIIIIIIIIIIIIIII
@HS1.3_143 HISEQ:380:H55W7BCXY:1:1101:20774:11845 1:N:0:AGCAGGAA orig_bc=AAAAAAAAAAAA new_bc=AAAAAAAAAAAA bc_diffs=0
TACGGAGGATGCGAGCGTTATCCGGATTTATTGGGTTTAAAGGGTGCGTAGGCGGGTGCTTAAGCGTGAGGTGAAAGCTCGGAGCTCAACTCCGGAACTGCCTCGCGAACTGGGTGCCTTGAATGTCCGTGCCGTGGGAGGAATGTGTGGTGTAGCGGTGAAATGCATAGAGATCACACAGAACACCGATTGCGAAGGCATCTCACGAACGGATGATTGACGCTGAGGCACGAAAGCGTGGGGATCAAACAGG
+
IIIIIHIIHIIIIIIIIEDHIIHIIHCHHIHIHIIDCHHIIIIHHIIIHHIIHIIIIIIHEGHHIIHIFHIHIIGFGHHHIIIIHHHGHHGIHHHIHHHHIIIIIIIIIHHIIIIIHIIIIIIIHIIIHHHIHIIIIIIIIIHIIIIIIIIIIIIIIIIIIIIIIIHIIIIIHIIIHGIIIIIIIIIIIIIIIIIIIIIIGIIIIIIIIIIIIIIHIIIIIIIIIIIIIIIIIIIIHIIIIIIIIIIHHIHII
@HS1.3_144 HISEQ:380:H55W7BCXY:1:1101:4334:12153 1:N:0:AGCAGGAA orig_bc=AAAAAAAAAAAA new_bc=AAAAAAAAAAAA bc_diffs=0
TACGTAGGGGGCAAGCGTTATCCGGATTTACTGGGTGTAAAGGGTGCGTAGATGGTTTAGCAAGTCTGAAGTGAAAGCTCGGGGCTCAACTCCGGAACTGCTTTGGAAACTGTTGAACTAGAGTGCAGGAGGGGTAAGCGGAATTCCTAGTGTAGCGGTGAAATGCTTAGATATTAGGAGGAACACCAGCGGCGAAGGCGGCTTACTGGACTGTAACTGACATTGAGGCACGAAAGCGTGGGGAGCAAACAGG
+
IIIIIIIIIIIIIIIIIIIIIIIIIIIIIIIIIIIHHHIIIIIIHIIIIIIIIIHHHIHIIIIIIIIIIIIIIIIIHHIIIIIIIIIIIIIIIIIIIIIIIIIIIIIIIIIIIIIIIIIIIIIIIIIIIIIIIIIIIIIIIIIIIIIIIIIIIIIIIIIIIIIIIIIIIIIIIIIIHHHIIIIIIIIIIIIIIIIIIIIIIIIIIIIIIIIHIIIIIIIIIIIIIIIIIIIIIIIIIIIIIIIIIIIIIIIII
@HS1.3_145 HISEQ:380:H55W7BCXY:1:1101:16319:12247 1:N:0:AGCAGGAA orig_bc=AAAAAAAAAAAA new_bc=AAAAAAAAAAAA bc_diffs=0
TACGAGGGGTGCAAGCGTTGTTCGGAATTACTGGGCGTAAAGGGAGCGTAGGCGGAGATTCAAGCGGATTGTACAATCCCGGGGCCCAACCCCGGCTCTGCAGTCCGAACTGGATCTCTTGGATAGTTCAGGGGCAGGCGGAATTCCTGGTGTAGCGGTGGAATGCGTAGAGATCAGGAAGAACACCGATGGCGAAGGCAGCCTGCTGGGGACTCATCGACGCTGAGGCTCGAAAGTGCGGGTAGCAAACAGG
+
IIIII<<CEEHIIIIIIIIIIIIIIIIIIIIIIIIIIHIIIIIIIIIIHIIIIIIIIIIIIIIIIIIIIIIIIIIIHHIIIIIIIIIIIIIIIIIIIIIIIIIIIIIIIIIIIIIIIIIIIIIIIIIIIIIIIIIIIIIIIIIIIIIIHIIIIIIIIIIHIIIIIIIIIIIIIIIIIIIIIIIIIIIIIIIIIIIIIIIIIIIIIIIIIIIIIIIIIHIIIIIIIIIIIIIIIIIIHIIIIIIIIIIIIIIII
@HS1.3_146 HISEQ:380:H55W7BCXY:1:1101:8749:12375 1:N:0:AGCAGGAA orig_bc=AAAAAAAAAAAA new_bc=AAAAAAAAAAAA bc_diffs=0
TACGGAAGGTCCGGGCGTTATCCGGATTTATTGGGTTTAAAGGGAGCGCAGGCCGAAGGTTAAGCGTGACGTGAAATGTACCGGCTCAACCGGTGAATTGCGTCGCGAACTGGCTTTCTTGAGTGAGTACGACGTCAGCGGAATTCGTGGTGTAGCGGTGAAATGCTTAGATATCACGAAGAACTCCGATTGCGAAGGCAGCTGACGAGTCCTTAACTGACGCTAAAGCTCGAAAGTGCGGGTATCGAACAGG
+
IIIIIIIIIHIIIIIIHIHHHIIIIHHHIIIHHIIEGFHHIGIIIIIIIIIIIIIIIIHHHIIIIIIIIIIIIIIIIHIIIIIIHIIIIIIIHHHEHHIIIIIIIIIIIIIIHIIIIIIIIIIIIIIIIIIIIIIIIIHIIIIIIHIIIIIIIIIIIIIIIIIIIIIIIIIIIIIIIIIIIIIIIIIIIIIIIIIIIIIIIIIIIIIIIIGIIIHHIIIIIIIIIIIIIIHIIHIIIIIIIIIIIIIIIIIII
@HS1.3_147 HISEQ:380:H55W7BCXY:1:1101:17874:12297 1:N:0:AGCAGGAA orig_bc=AAAAAAAAAAAA new_bc=AAAAAAAAAAAA bc_diffs=0
TACGGAGGATGCGAGCGTTATCCGGATTTATTGGGTTTAAAGGGTGCGCAGGCGGGCTGTTAAGTCAGCGGTGAAAGGCTCGGGCTCAACCGGAGCAGTGCCGTTGATACTGGCAGTCTTGAATGCGGTCAAGGCCGGCGGAATGTGGCGTGTAGCGGTGAAATGCATAGATATGCCACAGAACACCGATAGCGAAGGCAGCTGGCCGGGCCTGCATTGACGCTGAGGCACGAAAGCGTGGGGATCGAACAGG
+
IIIIIIIIIIIIIIIGIHHHHIIIIIIHIIIIFHIEEHHIHHIIIIHIIIIHIIIIIIII#IIIFIIIIIHIIHGFDGHIIIHIIIIIIIIIIHIIIHIIIIIIIIIIHIIIIHHHHHHIGFIIIIIIHHIIIIIIIIIIIHHIIIIIHIHIIIIHHIHIIIIIIIIIIIHHIIHGGHIIIEGHHIIHIIIIIIHIHIIIIIGIIIHIHE?HCIFIIHIIIIIIIIIIHIHIIIIIIIIHHHIIIIIIIIHIH
@HS1.3_149 HISEQ:380:H55W7BCXY:1:1101:20327:12325 1:N:0:AGCAGGAA orig_bc=AAAAAAAAAAAA new_bc=AAAAAAAAAAAA bc_diffs=0
TACGGAAGATGCGAGCGTTATCCGGATTTATTGGGTTTAAAGGGAGCGTAGGCGGGTTTTTAAGTCTGCGGTAAAATGTCGGCGCCCAACGTCGTCCCGCCGTGGAAACTGGAGACCTTGAATACACACAAGGAAGATGGAATTCGTCGTGTAGCGGTGAAATGCTTAGATATGACGAAGAACTCCGATTGCGAAGGCAGTCTTCTGGAGTGCGATTGACGCTGAGGCTCGAAAGTGCGGGTATCAAACAGG
+
IIIIIIHHIIIIIIIIIIIIIIIIIHIIIIIIHIIGGHIIIIIIIIIIEHHHIIIIEGIIIIIIIIIIIIIIIIIIHHIIIIIIIIIGIIIHIIHIIIIIIIIIIIIIIIIIIIIIIHIIIIIIIIIIIIIIIIIIIIIIIIIIHIIIHIIIIIIIIIIIIHHHIIIIIIIIIIIHHIIIIIIHIIIHIIIIIIIIIIIIIIIIIIIIIIIIIIIIIIHIIIIIIIIIIIIIIIIIIHIIIIIIIIIIIIII
@HS1.3_150 HISEQ:380:H55W7BCXY:1:1101:15246:12568 1:N:0:AGCAGGAA orig_bc=AAAAAAAAAAAA new_bc=AAAAAAAAAAAA bc_diffs=0
TACGGAAGGTCCGGGCGTTATCCGGATTTATTGGGTTTAAAGGGAGCGCAGGCGGAGGTGCAAGCGTGCCGTGAAAGCGCGGGGCTCAACCCCGTACAGCGGCGCGAACTGCTCCCCTTGGTTGCGGGAAGGGAAGGCGGAACTCGTGGTGTAGCGGTGAAATGCATAGATATCACGAAGAACTCCGATCGCGAAGGCAGCCTTCCGGCCCGCCAACGACGCTCATGCTCGAAGGCGCGGGTATCAAACAGG
+
IHHHIHIHIHHIIIIIIHIIIIGIIEHHHIIIIIIHHIIIIIIIIIIIIIIIIIIIHIHIIIIIIIIIHHHIHHHIIIIIIIIHIIHIIIHIIIIIIIIIIIIIIIIIIIIIIIHHIHIIIIHIIIIIIIIIIIIIIIIIHHIIIIIHIIIIIIIHIIIIIIIIIHIIIIIHHHHIIIIIIIIHIIIIIIIIIHIHHGIIIIHIIIIIIIIIHGIIIIIIIIIIIIIIIHIIIIHHIHIIHIIIIIIIIIII
@HS1.3_151 HISEQ:380:H55W7BCXY:1:1101:15356:12670 1:N:0:AGCAGGAA orig_bc=AAAAAAAAAAAA new_bc=AAAAAAAAAAAA bc_diffs=0
TACGGAAGGTCCGAGCGTTATCCGGATTTATTGGGTTTAAAGGGTGCGTAGGTGGTTTGTTAAGTTTGTGGTGAAAGCGTGCGGCTCAACCGTACCAAGCCATGAAAACTGGCGAACTTGAGTGCAAACGAGGTAGGCGGAATGTGATGTGTAGCGGTGAAATGCTTAGATATGTCACAGAACCCCGATTGCGAAGGCAGCTTACCAGCATGCAACTGACACTGAGGCACGAAAGCGTGGGTATCAAACAGG
+
IIIIIIIIIHIIIIIIIIIIIIIIIHHHHIIGHHIEGHIIIIIIGHHIHHHIHIIEIIIIIIHIIHIHIIIIIIIIIIIIIIIIIIIIIIIIIIIIIIIIIIIIIIIIIIIIIHIIIIIIIIIIIIIIIIIIIIIIIIIIIIIIIIIIIIIIIIIIIIIHIIIIIIIIIIIIIIIIIIIIIIIIIIIIIIIIIIIIIIIIIIIIIIIIIIIIIIIIIIIIIIIIIIIIIIIIIIIIIIIIIIIIIIIIIIII
@HS1.3_152 HISEQ:380:H55W7BCXY:1:1101:16925:12694 1:N:0:AGCAGGAA orig_bc=AAAAAAAAAAAA new_bc=AAAAAAAAAAAA bc_diffs=0
TACGGAAGGTCCGGGCGTTATCCGGATTTATTGGGTTTAAAGGGAGCGCAGGCCGGAGGTCAAGCGTGACGTGAAATGTAGCCGCTCAACGGCTGAACTGCGTCGCGAACTGGCTTTCTTGAGTGAGTTCGATGTGGGCGGAATTCGTGGTGTAGCGGTGAAATGCTTAGATATCACGAAGAACTCCGATTGCGAAGGCAGCCCACAAGGCCTTTACTGACGCTAAAGCTCGAAGGTGCGGGTATCGAACAGG
+
IIIIIHHIIIIIIIIIIIIIIIIIIHHIIIIIIIIDHHIIIIIIIIIIIIIIIIIIIIIIIIIIIIIIIIIIIIIIIHIIIIIIIIIIIIIIIIIIIIIIIIIIIIIIIIIIIIIIHIIIIIIIIIIIIIIIIIIIIIIIIIIIIIIIIIIIIIIIIIIIIIIIIIIIIIIIIIIHHHIIIIIIHIIIIIIIIIIIIIIIIIIIIIIIIIIIIIIIIIIIIIIIIIIIIIIIIIIIIIIIIIIIIIIHEIIII
@HS1.3_153 HISEQ:380:H55W7BCXY:1:1101:15076:12772 1:N:0:AGCAGGAA orig_bc=AAAAAAAAAAAA new_bc=AAAAAAAAAAAA bc_diffs=0
TACGGAGGGTACGAGCGTTAATCGGAATGACTGGGCGTAAAGGGCACGTAGGTGGATAGATAAGTCACAAGTGAAATACCCGGGCTTAACCTGGGATTGGCTCGTGAAACTGTTTAACTAGAGTACGGTAGAGGGGAGTAGAATTCCAAGTGTAGCGGTGAAATGCGTAGAGATTTGGAAGAATACCGGAGGCGAAGGCGGCTCTCTGGACCGATACTGACACTGAAGAGCGAAAGCGTGGGGAGCAAACAGG
+
IIIIIHIIIIIIIIIIIIIIIIIIIIIIIIIHIIIIIHCHIIIIIHIIHIIIGIIIIHIIIIIIHIIIIIIIIIIIHIIIIIIIIHIIIIIIIIIIHIIIIIIIIIIIIIIIIIIIIIIIIIIIIIIIIIIIIIIIIIIIIIIIIIIIIIIIIIIIIIIIIIIIIIIIIIIIIIIIIHIIIHIIIIIIIIIIIIIIIIIIIIIIIIIIIIIIIIIIIIIIIIIIIIIIIIIIIIIIIIIIIIIIIIIIIIIII
@HS1.3_154 HISEQ:380:H55W7BCXY:1:1101:17767:12848 1:N:0:AGCAGGAA orig_bc=AAAAAAAAAAAA new_bc=AAAAAAAAAAAA bc_diffs=0
TACGGAAGGTCCGGGCGTTATCCGGATTTATTGGGTTTAAAGGGAGCGCAGGCGGAGGATTAAGCGTGACGTGAAATGTCCCGGCTCAACCGTGGAACTGCGTCGCGAACTGGTTCTCTTGAGTGAGTACGAGGAAGGCGGAATTCGTGGTGTAGCGGTGAAATGCTTAGATATCACGAAGAACTCCGATTGCGAAGGCAGCTTTCCAGTCCTTAACTGACGCTAAAGCTCGAAAGTGCGGGTATCGAACAGG
+
IIIIIIIIIIIIIHIIIIIIIIIIIGDHHHHHIIICEHIIIIIIIIIIIIIIIIIIIIHHIIIIIIIIIIIIIIIIIIHIIIIIIIIIIIIIIIIIIIIIIIHIIIIIIIIIIIIHIIIIIIIIIIIIIIIIIIIIIIIIIIIIIIIIIIIIIIIIIIIIIIIIIIIIIIIIIIIHIHIIIIIIIIIIIIIIIIIIIIIIIIIIIIIIIIIIIIIIIIIIIIIIIIIIIIIIIIIIIIIIIIIIIIIHEIIII
@HS1.3_155 HISEQ:380:H55W7BCXY:1:1101:18851:12979 1:N:0:AGCAGGAA orig_bc=AAAAAAAAAAAA new_bc=AAAAAAAAAAAA bc_diffs=0
TACGGAAGGTCCGGGCGTTATCCGGATTTATTGGGTTTAAAGGGAGCGCAGGCCGATGGTTAAGCGTGACGTGAAATGTAGGTGCTCAACATCTGCACTGCGTCGCGAACTGGCTATCTTGAGTGAGTTCGATGTTGGCGGAATTTGTGGTGTAGCGGTGAAATGCTTAGATATCACGAAGAACTCCGATTGCGAAGGCAGCCAACAAGGCCTTTACTGACGCTAAAGCTCGAAGGTGCGGGTATCGAACAGG
+
IIIIICGHIHHHICDHDEHCHGHHIGCHIIHIGHHDHIIHHIIHIHHHHIIIHIIHIHHHIHIIHIIIIIHIIIIIIHIIIIIIIHIIIIIIIIIIIIIIIIIIHIIIIIIIHIIHHIIIIIIIIIIIIHIIIIIIIIIIIIIIIIIHIIIIIIIIIIIIIIIIIIIHIIIIIIIHIIIIIIIIIIIIIIIIIIIIIIIIIIIIIIIIIIIIIIIIIIIIIIIIIIIIIIIIIHFC?IIIIIIIIIIIIIIII
@HS1.3_156 HISEQ:380:H55W7BCXY:1:1101:12856:13142 1:N:0:AGCAGGAT orig_bc=AAAAAAAAAAAA new_bc=AAAAAAAAAAAA bc_diffs=0
TACGTAGGGAGCGAGCGTTATCCGGATTTATTGGGTGTAAAGGGTGCGTAGACGGGAAATTAAGTTAGTTGTGAAATCCCCAGGCTCAACTTGGGAACTGCAACTAAAACTGGTTTTCTTGAGTGTCGGAGAGGAAAGTGGAATTCCTAGTGTAGCGGTGAAATGCGTAGATATTAGGAGGAACACCAGTGGCGAAGGCGACTTTCTGGACGATAACTGACGTTGAGGCACGAAAGTGTGGGGAGCAAACAGG
+
IIIIIIIIIIIIIIIIIIIIIHIIIIHIIIIIIIIHHIIIIIIIIIIIIIIIIIIIHIIHIIIIIIIIIIIIIIIIIIIIIIIIIHIIIIIIIIIIIIIIIIIIIIIIIIIIIHIIHIIIIIIIIIIIIIIIIHIIIIIIIIIIIIIIIIIIIIIIIIIIIIIIIIIIIIIIIIIIHIIIIIIIIIIIIIIIIIIIIIIIIIIIIIIIIIIIIIIIIIIIIIIIIIIIIIIIIIIIIIIIIIIIIIIHHIIII
@HS1.3_157 HISEQ:380:H55W7BCXY:1:1101:16693:13090 1:N:0:AGCAGGAA orig_bc=AAAAAAAAAAAA new_bc=AAAAAAAAAAAA bc_diffs=0
TACGGAGGATGCAAGCGTTATCCGGATTTATTGGGTTTAAAGGGTGCGTAGGCGGATGCTTAAGCGTGAGGTGAAATGCCCGGGCTCAACCTGGGAACTGCCTCGCGAACTGGGTATCTGGAATGTCCGTGCCGTGGGAGGAATGTGTGGTGTAGCGGTGAAATGCATAGAGATCACACAGAACACCGATTGCGATGGCATCTCACGAACGGATGATTGACGCTGAGGCACGAAAGCGTGGGGATCAAACAGG
+
HIIIIIIIIIIIIIIIIIIIIIIIIHHHHHGHHIICGGHIIHIIIIIIIIIIIIIFIHIHHIHIIIHIHIIIIIIIIHIIIIIIIIIIIHIIIHIIIGIHIHIIIIIHIIIIIIIIIGGIIIIIIIIIIHIHIIGIIIIIIIIHIHIIIIIIHIIIIHIIIHHIIIIIIIIIIHIIIIIIIIIIIIIIIIIIIIIIIIIIIIHHIIIIIHIIIIIIIIIIIIIIIIIIIIHIIIIIIIIIIIIIHHIHHIIII
@HS1.3_158 HISEQ:380:H55W7BCXY:1:1101:6582:16739 1:N:0:AGCAGGAA orig_bc=AAAAAAAAAAAA new_bc=AAAAAAAAAAAA bc_diffs=0
TACGGAAGGTCCGGGCGTTATCCGGATTTATTGGGTTTAAAGGGAGCGCAGGCTGGATATTAAGCGTGACGTGAAATGCCGCGGCTCAACCGTGGAAGTGCGTCGCGAACTGGTGTCCTTGAGTGTATTCGACGTCAGCGGAATTCGTGGTGTAGCGGTGAAATGCTTAGATATCACGAAGAACTCCGATTGCGAAGGCAGCTGGCGAGGCTACAACTGACGCTAAAGCTCGAAGGTGCGGGTATCGAACAGG
+
IIIHIEHHIIIIIHIIIHHHIIIIIHHHHIHIHHHCHHIIIHIIIHIIIIIIIIIIHHIIIHIIIIIIIIIIIHIIGHHFHHIIIIHIIIHIIIIHHIIIIIHIIIIIIHIIIIIIIIIIIIIIIIIIIIIIIIIIIIIIIIIIIIIIIIIIIIHIIHGIHHHIIIIIHIIIIIIIHHIIIIIIIIHHHHIIIIIIIIIIIIIIIIIIHIIIIFIIIIIIHIIIIIIIIIIIIIIIIIIIIIIIIIIIIIIII
@HS1.3_159 HISEQ:380:H55W7BCXY:1:1101:9550:16520 1:N:0:AGCAGGAA orig_bc=AAAAAAAAAAAA new_bc=AAAAAAAAAAAA bc_diffs=0
TACGGAAGGTCCGGGCGTTATCCGGATTTATTGGGTTTAAAGGGAGCGCAGGCCGATGGTTAAGCGTGACGTGAAATGTAGGGGCTCAACCTTTGAATTGCGTCGCGAACTGGCTGTCTTGAGTGAGTACGACGTCAGCGGAATTCGTGGTGTAGCGGTGAAATGCTTAGATATCACGAAGAACCCCGATTGCGAAGGCAGCTGACGAGTCCTTTACTGACGCTAAAGCTCGAAGGTGCGGGTATCGAACAGG
+
IIIIIIHHIIIHHHIIIIIIIIIIIHHHHIIHHHIEEHHIIIIIHIIIIIIIHFIIIHHIIIIIHHIIBGHHIIIIIIIIIHHIHHIIHIHFHIHFHHIIHHHDHGIIIIIGIHGEIIIIIIIIIHHHIIIIHHEHIIIIIIIHIHHHHIIIIIIIIIIIIIIIIIIIHIIHIHHHHIIIIIIIIIIIIIIIIIIIIIIIIIIIIIHHHHHHEIIIIIIIIIIIIIHIIIIIIIIIHIIIIIIHHHCIIIIII
@HS1.3_160 HISEQ:380:H55W7BCXY:1:1101:17308:16865 1:N:0:AGCAGGAA orig_bc=AAAAAAAAAAAA new_bc=AAAAAAAAAAAA bc_diffs=0
TACGGAAGGTCCGGGCGTTATCCGGATTTATTGGGTTTAAAGGGAGCGCAGGCTGATGATTAAGCGTGACGTGAAATGTAGCCGCTCAACGGCTGAACTGCGTCGCGAACTGGTTATCTTGAGTGAGTTCGATGTTGGCGGAATTCGTGGTGTAGCGGTGAAATGCTTAGATATCACGAAGAACTCCGATTGCGAAGGCAGCCAACAAGGCCTTTACTGACGCTAAAGCTCGAAGGTGCGGGTATCGAACAGG
+
IIIIIDHIIIIIIIIGIIIIIIIIIIIIIIIIHHIGEHIIIIIIHIIIIIIIHIIIIIIIIIIIIIIIHIIIIIIGIIIIIIIIIIIIIIIIIIIIIIIIIIIIIIIIIIIIIIIIIIHIIIIIIIIIIIIIIIIHIIIGIIIIHIIIHIIHIIIIIIIIIIIIIIIIIIIIIIIHIHIIIIIIIIIIIIIIIIIIIIIIHIIIIIIIIIIIIIHIIIIIIIIIIIIIIIIIIIIIIIIIIIIHIIIIHIIII
@HS1.3_161 HISEQ:380:H55W7BCXY:1:1101:11399:17054 1:N:0:AGCAGGAA orig_bc=AAAAAAAAAAAA new_bc=AAAAAAAAAAAA bc_diffs=0
TACGTAGGTGGCAAGCGTTGTCCGGATTTACTGGGTGTAAAGGGCGTGTAGGCGGAGCAGCAAGTCAGAAGTGAAATCTCCGGGCTTAACCCGGAAACTGCTTTTGAAACTGTTGCCCTTGAGTATCGGAGAGGCAGGCGGAATTCCTAGTGTAGCGGTGAAATGCGTAGATATTAGGAGGAACACCAGTGGCGAAGGCGGCCTGCTGGACGACAACTGACGCTGAGGCGCGAAAGCGTGGGGAGCAAACAGG
+
IIIIIIEIICHHIIIIIII<HIIIIIIIIIEHIII1GHIIIIHIIIICHIIIIIHICDHEFHIIIIEHHHGHEHHIEHCHIHIIIIHHHIHIGIDHGEIHFHIHFIIIIIHHFH@#GIHGIIIHGFEIIIIIHFG@IIIIIIHEGHHEIIIIIIHGIIIIIIHGAHIIIIIIIHG@F<HIHGF<<G<E?IHH@IIIHCD=HF<11IIIHHD<<@EIIIIIIIIIHG<IIIIIIIIIIIIIIIIIIIHG@IIII
@HS1.3_162 HISEQ:380:H55W7BCXY:1:1101:12656:17166 1:N:0:AGCAGGAA orig_bc=AAAAAAAAAAAA new_bc=AAAAAAAAAAAA bc_diffs=0
TACGTAGGTGGCGAGCGTTATCCGGATTTATTGGGCGTAAAGGGTGTGTAGGCGGTTTGTTAAGTATAAAATTAAATCCCGAAGCTTAACTTCGGTTCGTTTTATAAACTGGCAGACTAGAGTACAGTAGAGGCAAATGGAATTCCTAGTGTAGTGGTAAAATGCGTAGATATTAGGAGGAACACCAGTGGCGAAGGCGATTTGCTGGGCTGTTACTGACGCTGAGGCACGAAAGCGTGGGGAGCAAATAGG
+
IFHIEE<<<DEHHHHHHHHEFHIIIHHEIIHHEHHIIEHEFFHIGHCGFEGHHEGEAGHHHHEHHFHGFDAHHHHIDHIHHIIIG?GHHHCGHEEDHIIIHHHIIIIHIHIHHFHIIIHIHHHGGHHHIIIIHIHHIIIIIIIIIIIIIIIIHHEHIHCHIHIIIIIIIIIIIGHHFH@IIIIIIIIIIIIIIIIIIIIIIGIIIIIIHEDHHHIHIIIIIIIIIIIIIIIIIIIIIIIIIIIHG?IHHIII
@HS1.3_163 HISEQ:380:H55W7BCXY:1:1101:18802:17134 1:N:0:AGCAGGAA orig_bc=AAAAAAAAAAAA new_bc=AAAAAAAAAAAA bc_diffs=0
TACGGAAGGTCCGGGCGTTATCCGGATTTATTGGGTTTAAAGGGAGCGTAGGCGGTATTTTAAGCGTGCAGTGAAAACCAGGTGCTTAACATCTGACGTGCTGCGCGAACTGGAGTACTTGAGTGAGCTGAACGGAGGCGGAATTTGTGGTGTAGCGGTGAAATGCTTAGATATCACGAAGAACTCCGATTGCGAAGGCAGCTTTCGGTAGCTTTACTGACGCTGATGCTCGAAGGTGCGGGTATCGAACAGG
+
IIIIIIHIHIIIIIIIIIIIIIIIIHIIIIIIIIIHHHIIIIIIIIIIIIIIIIIIIIIIIIIIIIIIIIIIIIIIHIIIIIIIIIIIIIIIIIIIIIIIIIIIIIIHIIIIIIIIIIIIIIIIIIIIIIIIIIIIIIIIIHIHHIIIHIIIIIIIIIIIIIIIIIIIIIIIIIHHIHIIIIIIHIIHIIIIIIIIIIIIIIIIIIIIHIIIIIIIIIIIIIIIIIIIIIIHIIIIHIHIIIIIHIHIIIIII
@HS1.3_164 HISEQ:380:H55W7BCXY:1:1101:1599:17466 1:N:0:AGCAGGAA orig_bc=AAAAAAAAAAAA new_bc=AAAAAAAAAAAA bc_diffs=0
TACGGAAGGTCCGGGCGTTATCCGGATTTATTGGGTTTAAAGGGAGCGCAGGCTGAATGGTAAGCGTGACGTGAAATGTCCGGGCTCAACCGGGGCTTTGCGTCGCGAACTGCCGTTCTTGAGTGGGTACGACGCTGGCGGAATTCGTGGTGTAGCGGTGAAATGCTTAGATATCACGAAGAACTCCGATTGCGAAGGCAGCTGGCGAGTCTCTTACTGACGCTAAAGCTCGAAGGCGCGGGTATCGAACAGG
+
IIIIIIIIIIIIHIIIIIIIIIIIIHIEHIIIHHIHIIIIIIIIIHIIIIIIIHIIIIIIIIIIIIIIIIIIIIIIIIIIIIHIIHIIHIIIIIIIIIIIIIHIIIIIGIIIIIIIIIIIIHIIIIIIIIHHIIIIIIIIIIIHIIIIIIIIIIIIIIIIIIIIIIIIIIIIIIIIIIIIIIIIHIIIIIIIIHIIHIIIIIIIIHIIIHIIIIIIIIIIIIIIIIIHIIHIIIIIIIHIHIIIIIIIIIIII
@HS1.3_165 HISEQ:380:H55W7BCXY:1:1101:3268:17270 1:N:0:AGCAGGAA orig_bc=AAAAAAAAAAAA new_bc=AAAAAAAAAAAA bc_diffs=0
TACATAGGGAGCAAGCGTTATCCGGATTTATTGGGTGTAAAGGGTGCGTAGACGGGAAATTAAGTTAGTTGTGAAATCCCTCGGCTTAACTGAGGAACTGCAACTAAAACTGATTTTCTTGAGTACTGGAGAGGAAAGTGGAATTCCTAGTGTAGCGGTGAAATGCGTAGATATTAGGAGGAACACCAGTGGCGAAGGCGACTTTCTGGACAGTAACTGACGTTGAGGCACGAAAGTGTGGGGAGCAAACAGG
+
IIIIIIHIHHIIIIIIIIIIIIIIIEHHIIIIHHIEHHHIHHIIHHIIIIHGIIHIHIIIIIIIIHHIIIIIIIHIIIIIIIIIIIIIIIIIIIIHHHIIIIIIIIIIIIIIIIIIHHHHIIIIIHHIIIIIIIHIIIIIIIIIIIIHIIIIIIIIIIIIIIIIIIIIIIIIIIIHHHIIIIIIIIIIIIIIIIIIIIIIIIIIIIIIIIHIIIIIIIIIIIIIIIIIHIHIIIIIIIIIIIIIIIIIIIIII
@HS1.3_166 HISEQ:380:H55W7BCXY:1:1101:4673:17281 1:N:0:AGCAGGAA orig_bc=AAAAAAAAAAAA new_bc=AAAAAAAAAAAA bc_diffs=0
TACGAAGGGTGCAAGCGTTGTTCGGATTTACTGGGCGTAAAGCGTCCGTAGGTGGTTTGTTAAGTCAGGGGTGAAATCCCAGGGCCCAACCCTGGAACTGCCTTTGATACTGGCAAGCTGGAGCGCGATAGAGGAAGATGGAATATCTGGTGTAGGGGTGAAATCCGTAGATATCAGATAGAACACCAATGGCGAAGGCAGTCTTCTGGATCGTTGCTGACACTGAGGGACGAAAGCGTGGGTAGCAAACAGA
+
EHIHHFGDIHHEHIIHHHIIIIIIIHHIIIHHGIIIIIIHHHIIIHHHFHHHHHHEIIIHIHIIIIHCGHHIIIII?GHHHHHHI?HHHGIHHHHIIHIIHHHHHIIHIHIGHEHHIHHCIIHFDHHHEIIIHHEFHHIIIIHHEGGEEIIIIIIIIIIIIIIHFIIIIIIIIIHHFGCIIIIIIIIHIHIIIIIIIIHHHHGCHIIHIHHIIIIHIIIIHHIIIIIIHIIIIIIIIIIIIIHIIIIIIIIII
@HS1.3_167 HISEQ:380:H55W7BCXY:1:1101:13076:17442 1:N:0:AGCAGGAA orig_bc=AAAAAAAAAAAA new_bc=AAAAAAAAAAAA bc_diffs=0
TACGGAGGATGCAAGCGTTATCCGGATTTATTGGGTTTAAAGGGTGCGTAGGCTGTGCGTCAAGTCAGGGGTGAAATGCCCGGGCTCAACCCGGGAGCTGCCTTTGATACTGTCGCGCTGGAATACTGTTGCCGTGGGAGGAATGAGTAGTGTAGCGGTGAAATGCATAGATATTACTCAGAACACCGATTGCGAAGGCATCTCACGAAGCAGGCATTGACGCTGAGGCACGAAAGCGTGGGGATCAAACAGG
+
IIIHIHHIIIIIIIIIIIIIIIIIIFHIIHIHHHI@CEHIIIIIIIIHHIIHEIIIHHIIIIIHGHGIIIIIIIIIIHIHIIIIIIIIIIIIIIIIIIIIHIIIHIIIHIIIIIIIIIIIIHIIIHHGHIIIIHEIIIIIIHIIHGIIHIIIIIIIIIIIIIHHIIIIIIIIIIIHHHIIIIIIIIIIIIIIIIIIIIIIIIIIIIIIIHHHIIIIIIIHIIIHIIIIHIIIIIIHIIHIIIIHHIIIIIIII
@HS1.3_168 HISEQ:380:H55W7BCXY:1:1101:19917:17272 1:N:0:AGCAGGAA orig_bc=AAAAAAAAAAAA new_bc=AAAAAAAAAAAA bc_diffs=0
TACGGAGGATGCAAGCGTTATCCGGATTTATTGGGTTTAAAGGGTGCGTAGGCGGATGCCTAAGCGTGAGGTGAAATCCCCGGGCTCAACCTGGGAACTGCCTCGCGAACTGGGTATCTGGAATGTCCGTGCCGTGGGAGGAATGTGTGGTGTAGCGGTGAAATGCATAGAGATCACACAGAACACCGGTTGCGAAGGCAGCTCACGAACGGATAATTGACGCTGAGGCACGAAAGCGTGGGGAACAAACAGG
+
IIIIHHIIHHII@GHIIHIII1DGHE0GCH1HHII00DGHIHEH<<EHIHIHIII<F###CGH#1CEHHCHHIIIIIIIGIIIIIH#FHIHIIIIHHI0FH0D#E#<<FHHI/DD=DHH@HH@G##.=A/D.#:#:#?8.EHFGHHC<#GHIGHHGGHAGEHHCFG@FHHFFHIHF<1@HF0G<FGEC#DHEFHDHIHCE1GCE<<<<1<11D<1FCE@<C@<<CEFH@F<<<HECC<1@HGD<11DHFCF?H
@HS1.3_169 HISEQ:380:H55W7BCXY:1:1101:20248:17293 1:N:0:AGCAGGAA orig_bc=AAAAAAAAAAAA new_bc=AAAAAAAAAAAA bc_diffs=0
TACGGAAGGTCCGGGTGTTATCCGGATTTATTGGGTTTAAAGGGAGCGCAGGCTGATGATTAAGCGTGACGTGAAATGTAGCCGCTCAACGGCTGAACTGCGTCGCGAACTGGTTATCTTGAGTGAGTTCGATGTTGGCGGAATTCGTGGTGTAGCGGTGAAATGCTTAGATATCACGAAGAACTCCGATTGCGAAGGCAGCCAACAAGGCCTTTACTGACGCTAAAGCTCGAAGGTGCGGGTATCGAACAGG
+
IIIIHHHIIIIIIDHHIIIIIIIHIGGHIHIHHHIEGHIIHIIIIIIIHIIHIIIIIIHIIIIIIIIIIIIIIIIIGIHIIIIIHHHIIIIIIIIHHIHIIIIIIIIIIHIIIEIHHHIIIHIIGIIHHIIIIIIIIIIIIIIIIIIHIIIIIIIIIIIIIIIIIIGIIHIIIHHFHDIIIII#IIIIIIIIIIIIIIIIIIIIIHIIIIIIIIIHIIIIIHHHIIHHGGHIIIIIIHGIIIIHHHIIIIIII
@HS1.3_170 HISEQ:380:H55W7BCXY:1:1101:3583:17738 1:N:0:AGCAGGAA orig_bc=AAAAAAAAAAAA new_bc=AAAAAAAAAAAA bc_diffs=0
TACGGAAGGTCCGGGCGTTATCCGGATTTATTGGGTTTAAAGGGAGCGCAGGCTGGATTTTAAGCGTGCTGTGAAATGTACCGGCTCAACCGGTGACGTGCAGCGCGAACTGGAGTCCTTGAGTGAGTACGAGGTATGCGGAATTCGTGGTGTAGCGGTGAAATGCTTAGATATCACGAAGAACCCCGATTGCGAAGGCAGCATACCAGTCCTTAACTGACGCTAAAGCTCGAAAGTGCGGGTATCGAACAGG
+
IIIIIIIIIIIIIHIIIIIIHIIIIIGIIIIIIIIIIIIIIIIIIIIIIIIIIIIIIIIIIIIIIIIIIIIIIIIIIIIIIIIIIIIIIIIIIIIIIIIIIIIIIIIIIIIIIIIIIIIIIIIIIIIIIIIIIIIIIIIIIHIIIIIIIIIIIIIIIIIIIIIIIIIIIIIIIIIIIIIIIIIIIIIIIIIIIIIIIIIIIIIIIIIIIIIIIIIHIIIIIIIIIIIIIIIIIIIHCIIIIIIIIIIIIIIII
@HS1.3_171 HISEQ:380:H55W7BCXY:1:1101:6511:17522 1:N:0:AGCAGGAA orig_bc=AAAAAAAAAAAA new_bc=AAAAAAAAAAAA bc_diffs=0
TACGGAGGATGCGAGCGTTATCCGGATTTATTGGGTTTAAAGGGTGCGTAGGTGGTTTGTTAAGTTTGTGGTGAAAGCGTGCGGCTCAACCGTACCAAGCCATGAAAACTGGCGAACTTGAGTGCAAACGAGGTAGGCGGAATGTGATGTGTAGCGGTGAAATGCTTAGATATGTCACAGAACCCCGATTGCGAAGGCAGCTTACCAGCATGCAACTGACACTGAGGCACGAAAGCGTGGGTATCAAACAGG
+
IIIIIHIIIIIIIIIIIIIIIIIIIHIHIIIIGHIDEHIIIIIIIIIIHIHIIIIHIIIIIIIIIIIIIIIIIIIIIIIIIIIIIIIIIIIIIIIIIIIIIIIIIIIIIHIIIIIIIIIIIIIIIIIIIIIIIIIIIIIIIIIIIIIIIIIIIIIIIIIIIIIIIIIIIIIIIIIIHIIIIIIIIIIIIIIIIIIIIIIHGHIIIIIIIIIIIIIIIIIIIIIIIIIIIIIIIIIIIIIIIIIIIIIIIHIH
@HS1.3_172 HISEQ:380:H55W7BCXY:1:1101:9099:17565 1:N:0:AGCAGGAA orig_bc=AAAAAAAAAAAA new_bc=AAAAAAAAAAAA bc_diffs=0
TACGTAGGGAGCGAGCGTTGTCCGGAATTACTGGGTATAAAGGGAGCGTAGGCGGGTTTGTAAGTTGAATGTGAAATCTATGGGCTTAACTCATAAACTGCGTTCAAAACTACAGATCTTGAGTGGAGTAGAGGCAGGCGGAATTCCTAGTGTAGCGGTGAAATGCGTAGATATTAGGAGGAACACCAGTGGCGAAGGCGGCTTGCTGGGCTCTAACTGACGCTGATGCTCGAAAGCATGGGGAGCAAACAGG
+
IIIIHIIIIIIIHIIIIIIHIIIIIHIIIIIHIHIHHIIIIIIIIIIIHIIIIIIIGIIIIIIIIIIIIIIIIIIIHHHIIIIIIIIIIHIIIIIHIIHIIIIIIIIIIIIIIIIIIIIIIIIIIIIIIIIIIIIIIIIIIIIIIIIIIIIIIIIIIIIIIIIIIIIIIIIGIIIIIIIIIIIIIIIIIIIIIIIIIIIIIIIIIIIIHHIIIIHHIIIHIIIIIIIIIIIIIIIIIIIIIIIIIIIIIIIII
@HS1.3_173 HISEQ:380:H55W7BCXY:1:1101:12600:17576 1:N:0:AGCAGGAA orig_bc=AAAAAAAAAAAA new_bc=AAAAAAAAAAAA bc_diffs=0
TACGGAAGGTCCGGGCGTTATCCGGATTTATTGGGTTTAAAGGGAGCGCAGGCGGGACCTTAAGCGTGTTGTGAAATGTACCGGCTCAACCGGTGATGTGCAGCGCGAACTGGGGTTCTTGAGTGGGTACGACGTCGGCGGAATTCGTGGTGTAGCGGTGAAATGCTTAGATATCACGAGGAACCCCGATTGCGAAGGCAGCCGACGAGTCCCTTACTGACGCTAATGCTCGAAAGTGCGGGTATCGAACAGG
+
IIIIIIIIIIIIIIIIIIIIIIIHIGHHIIIIIIIGHIIIIIIIIIIIIIIIIIIIIIIIIIIIIIHIIIIIIIIIIIIIIIIIIIIIIIIIIHHHIIIIIIIIIHIIIIIIIIIIIIIIIIIIIIIIIIIIIIIIIIIIIIIIIIIIIIIIIIIIIIIIIIIIIIIIIIIIIIIIIIIIIIIIIIIIIIIIIIIIIIIIIIIIIIIIIIIIIIIIIIIIIIIIIIIIIIIIIIIIHIIIIIIIIIIIIIIII
@HS1.3_174 HISEQ:380:H55W7BCXY:1:1101:13225:17746 1:N:0:AGCAGGAA orig_bc=AAAAAAAAAAAA new_bc=AAAAAAAAAAAA bc_diffs=0
TACGGAAGGTCCGGGCGTTATCCGGATTTATTGGGTTTAAAGGGAGCGCAGGCGGAGGCTTAAGCGTGACGTGAAATGTAGCCGCTCAACGGCTGAGTTGCGTCGCGAACTGGGTTTCTTGAGTGAGTGCGACGTCAGCGGAATTCGTGGTGTAGCGGTGAAATGCTTAGATATCACGAAGAACCCCGATTGCGAAGGCAGCTGACGAGCCCTTTACTGACGCTAAAGCTCGAAGGTGCGGGTATCGAACAGG
+
IIIIIHIIIIIII/CEHIIIIIIIIHIIIIIHHIIECHHGIIIIIIIIHIIIIIIIIIHIIIIIIIIIIIIIIIIIIHIIIIIIIIIIIIIIHIIIIIIIIIIHIIIHIIIIIIIIIIIIIIIIIIIIIIIIIIIHIIIIIIIIIIIIIIIIHIIIIIIIIIIIIIIIIIIIIIIHIHIIIIIIIIIIIIIIIIIIIIIIIIIIIIIIIIIIIIIIIIIIIIIIIIIIIIIIIIIIHIIIIIIIIIIIIIIII
@HS1.3_175 HISEQ:380:H55W7BCXY:1:1101:6220:17912 1:N:0:AGCAGGAA orig_bc=AAAAAAAAAAAA new_bc=AAAAAAAAAAAA bc_diffs=0
TACGGAGGATGCGAGCGTTATCCGGATTTATTGGGTTTAAAGGGTGCGTAGGCGGCTTGGTAAGTCAGCGGTGAAATTCAGATGCTCAACATCTGCCGTGCCGTTGAAACTGCTGGGCTTGAATGCGGATGCCGTGGGAGGAATGTGTGGTGTAGCGGTGAAATGCATAGATATCACACAGAACACCGATTGCGAAGGCATCTCACGAATCCGCGATTGACGCTGAGGCACGAAAGTGCGGGGATCAAACAGG
+
IIIIIHIIIIIIIHIIIIIIIIIIIHHHIIIIHIIGHHIIIIIIIIIIIIIIIIIIIIIIIIIIIIIIIIHHIIIHHHIIIIIIGIIIIIIIIIIIIIIIIIIIIIIIIIIIIIIIIIIIIIIIIIIIIHIIIIIIIIIIIIIIIIIIIIIIIHIIIIIIIIIIHIIIIIIIIIIIIGHIIIIIIIHIIIHIIIIIIIIIIIIIIIIIIHIIIIIIIIIIIIIIIIIIIIIIIIIIIIIIIIIIIIIIIIIII
@HS1.3_176 HISEQ:380:H55W7BCXY:1:1101:6358:17766 1:N:0:AGCAGGAA orig_bc=AAAAAAAAAAAA new_bc=AAAAAAAAAAAA bc_diffs=0
TACGGAGGATGCGAGCGTTATCCGGATTTATTGGGTTTAAAGGGTGCGTAGGCGGCTTGGTAAGTCAGCGGTGAAATTCAGATGCTTAACATCTGGCGTGCCGTTGAAACTGTCGGGCTGGAATGCGGATGCCGTGGGAGGAATGTGTGGTGTAGCGGTGAAATGCATAGATATCACACAGAACACCGATTGCGAAGGCATCTCACGAATCCGCGATTGACGCTGAGGCACGAAAGTGCGGGGATCAAACAGG
+
IIIIIHIIHHIIIIIIIIIIHIIIIHHIIHIEGHIDEHHIIIIIIIHIGHIIIIHIIHHIIIIIIIIIIIIIIIIIIHHIIIIIIIIIIIIIIIIIIIIIIIIHIIIIIIIIIIIIIIIIIHIIIIIIIIIHIIIIHIIIIIIIIIIIIIIIIIIIIIIIIIIIIIIIIIIIHIIHIHHIIIIIIIIIIIIIIIIIIIIIIIIIIIIIIHIIIIIIHHIIIIIIIIIIIIIIIIIIIIIIIIIHIIIIIIIII
@HS1.3_177 HISEQ:380:H55W7BCXY:1:1101:13779:17868 1:N:0:AGCAGGAA orig_bc=AAAAAAAAAAAA new_bc=AAAAAAAAAAAA bc_diffs=0
TACGGAAGGTCCGGGCGTTATCCGGATTTATTGGGTTTAAAGGGAGCGCAGGCGGGCGTTTAAGCGTGCTGTGAAATGCCGCGGCTCAACCGTGGAAGTGCAGCGCGAACTGGATGTCTTGAGTGAGTACGACGCGGACGGAATTCGTGGTGTAGCGGTGAAATGCTTAGATATCACGAAGAACCCCGATTGCGAAGGCAGTCCGCGAGTCCTTTACTGACGCTAAAGCTCGAAGGTGCGGGTATCGAACAGG
+
HIIHHCHHIHHHH<H?DEDEHIIHIHHICFGHHIIG@EEHHIHIIIIIIIIHHHHHGHHHHCHIHHHHHIIIIIIIHHHGDHHHGIHHGHHIGGHFDAGHIIHHHHHHGHIIFIIIIHHIIIIHHIIIIHHHIHIHIHIIIIIHDIIIHHGHIIHHHIHIIIIIIIIIIIIIIIHHGHHIIIIIHHIIIIHIIIIHHFC#IIIGIIIHEHHIHIIHHIIIHFIIIHHHIHHHHGIIIHHEGDIIIIIIIHIHH
@HS1.3_178 HISEQ:380:H55W7BCXY:1:1101:14245:17835 1:N:0:AGCAGGAA orig_bc=AAAAAAAAAAAA new_bc=AAAAAAAAAAAA bc_diffs=0
TACGGAGGATCCGAGCGTTATCCGGATTTATTGGGTTTAAAGGGAGCGTAGGCGGCCCGTTAAGTCAGCGGTTAAATGTCATGGCCCAACCTTGGCATGCCGTTGATACTGGTGGGCTTGAATACACACAAGGAAGGTGGAATTCGTCGTGTAGCGGTGAAATGCTTAGATATGACGAAGAACTCCGATTGCGAAGGCAGCCTTCTGGGGTGCGATTGACGCTGAGGCTCGAAAGTGCGGGGATCAAACAGG
+
IIIIIIIIFHIHIIIGIIIIIIIIICHIIIIIHIIHHIIIIIIIIHGIHIIIHIIIHIHHHIIIIIIIHHIIIIIIIIIIIHIIHIIIIIIIIIIIIIIIIIIIHIIIIIIIIIIIIIIIIIIIIIIIIIIIIIIIHHIIIIIIIIIIIIIIIIIIIIIIIIIIIIIIIIIIIIIIIIIIIIIHIHIIIIIIIIIIIIIIIIHHIIIIIIIIIIIHGIIIIIIIIIIGHIIIIIHHIIIIIIIHHIIIIIII
@HS1.3_179 HISEQ:380:H55W7BCXY:1:1101:17282:17788 1:N:0:AGCAGGAA orig_bc=AAAAAAAAAAAA new_bc=AAAAAAAAAAAA bc_diffs=0
TACAGAGGTCCCTAGCGTTGTTCGGATTTACTGGGCGTAAAGGGCGCGTAGGCGGCGAGGCGTGTCAAGTGTGAAATCTCCGGGCTCAACCCGGAAAGTGCGCTTGAAACTGCCTTGCTTGGAGTACGGAAGAGGGAATCGGAATATAGGGTGTAGCGGTGAAATGCGTTGATATCCTATAGAACACCGGAGGCGAAGGCGGATTCCTGGTACGTTACTGACGCTGAGGCGCGAAAGTCGGGGGAGCAAACAGG
+
IIIIIIIHIIIHIIIIIEGHHIGHHIGIIIIIHHIIHCCHIEHIIIHICDHIHIIEHHEGHHIIHHHHHHIGIHHHDGHIIIHIHHHHHHHHEIHFHHIIIHIIIIIHHHGIEIIHHHIIIIIIIIIIIGIIIHIHFHHIIIHIGIIGIIIIIIHIIHIIIIIIIHIHHCIIIIIHHFFGIIIIIHIIIIIIIIIIHIIIGIHHEIIIIIIIHHIIIIHIHIIIIIIIIIIIIIIIIIIHIIIIIIIIHFIIII
@HS1.3_180 HISEQ:380:H55W7BCXY:1:1101:6325:18048 1:N:0:AGCAGGAA orig_bc=AAAAAAAAAAAA new_bc=AAAAAAAAAAAA bc_diffs=0
TACGGAAGATGCGAGCGTTATCCGGATTTATTGGGTTTAAAGGGAGCGTAGGCGGGCCTTTAAGCCAGCGGTCAAATGTCAGGGCCCAACCTTGGCATGCCGTTGGAACTGGTGGCCTTGAATACACACAAGGAAGGTGGAATTCGTCGTGTAGCGGTGAAATGCTTAGATATGACGAAGAACTCCGATTGCGAAGGCAGCCTTCTGGGGTGCGATTGACGCTGAGGCTCGAAAGTGCGGGTATCGAACAGG
+
IHIHIFIIIIIIHIHHHHHHIIIIIIH=GHHHHHHHHIIIIHIIIIIIIIIIIIIIIIHIIHIIIHICHIIIHHIHGIHIIHIHIIHIIIHIIIIHIIIHIIHEHHHIIIIIIHIIIHHHIHIHIFGHHFHHIHHIIIIIHIIHHIIIHHIIIIHHHHIIIIIIIHIHIIIIIHHHDHDHIHHHIHIIIHHIIIIIIIIIIIIHIIIIIIIIIHIIIIHIHIIIIIIIIIIIIIIIIIIIIIIHIHIIIIII
@HS1.3_181 HISEQ:380:H55W7BCXY:1:1101:10206:18035 1:N:0:AGCAGGAA orig_bc=AAAAAAAAAAAA new_bc=AAAAAAAAAAAA bc_diffs=0
TACGGAAGGTCCGGGCGTTATCCGGATTTATTGGGTTTAAAGGGAGCGCAGGCGGGACCTTAAGCGTGTTGTGAAATGTGGCGGCTCAACCGCCGAACTGCAGCGCGAACTGGGGTTCTTGAGTGAGTACGAGGAAGGCGGAATTCGTGGTGTAGCGGTGAAATGCTTAGATATCACGAAGAACTCCGATTGCGAAGGCAGCTTTCCAGTCCTTTACTGACGCTAATGCTCGAAGGTGCGGGTATCGAACAGG
+
HHIIIHHIIIIIIIIIIIGIIIIIIEHHIIIIIIIHHHIIIIIIIIHIHIIIIIIIIIIIIIIIIIIIHIIIIIIHHHHHIIIIIIIIIIIIIIIIIIIIIIIIIIIHHHIIIIIIIIIIIIIIIIIIIIIIIIIIIIIIIIIIIIIIIIIIIIIIIIIIIIIIIIIHIIIIIIHHHIIIIIIIIIIIIIIIIIIIIIIIIIIIHIIIIIIIIIIIIIIIIIIIIIIIIIIIIIIIHHHIHIIIIIIIIIIII
@HS1.3_182 HISEQ:380:H55W7BCXY:1:1101:16426:18129 1:N:0:AGCAGGAA orig_bc=AAAAAAAAAAAA new_bc=AAAAAAAAAAAA bc_diffs=0
TACGGAAGGTCCGGGCGTTATCCGGATTTATTGGGTTTAAAGGGAGCGCAGGCTGATTATTAAGCGTGACGTGAAATGTAGCCGCTCAACGGCTGAACTGCGTCGCGAACTGGTAGTCTTGAGTGAGTTCGATGTTGGCGGAATTCGTGGTGTAGCGGTGAAATGCTTAGATATCACGAAGAACCCCGATTGCGAAGGCAGCCAACAAGGCCTTAACTGACGCTAAAGCTCGAAGGTGCGGGTATCGAACAGG
+
IIIIIIIIIIIIHIIIIIIIIIIIIHHIIHIHHIIDDGHIIIIIIIIIIIIIIIIIHIIIHIIIIIIIHIIIHHIHHHHHHIIIIIIIIIIIIIIIHHIIIIIHIIIIIIIIIIIIIHIIIIIIIIIIIIIIIIIIIIIIIIIIHIIIIIIIIIIIIIIIIIIIIIIIIIIIIIHHHHIIIIIIIIIIIIIIIIIIIIIIIIIIIHIIIIIIIIIIIIIIIIIIIIIIIIIIIIIIIIIIIIIIIIIIIIIII
@HS1.3_183 HISEQ:380:H55W7BCXY:1:1101:17301:18079 1:N:0:AGCAGGAA orig_bc=AAAAAAAAAAAA new_bc=AAAAAAAAAAAA bc_diffs=0
TACGGAAGGTCCGGGCGTTATCCGGATTTATTGGGTTTAAAGGGAGCGCAGGCCGATTATTAAGCGTGACGTGAAATGTAGATGCTCAACATCTGAACTGCGTCGCGAACTGGTAGTCTTGAGTGAGTTCGATGTGGGCGGAATTCGTGGTGTAGCGGTGAAATGCTTAGATATCACGAAGAACTCCGATTGCGAAGGCAGCCCACAAGGCCTTTACTGACGCTAAAGCTCGAAGGTGCGGGTATCGAACAGG
+
IIIIIGIIIIIIHIIIIIIIIIIIIGHIIIIIIIIGHIIIHIIIIIHIIIIIIIIIIIHIIIIIIIIIIIIIHIIIHIIIIIIIIIIIIIIHIIIIIIIHIIIIIIIIIIIIIHIIIIIIIIIIIIIHIIIIIIIIIIHIIIIIHIIIIIIIIIIIIIIIIIIIIIIIIIIIIIIIIIIIIIIIIIIIIIIIIIIIIIHIIIHIIIIIIIIIIIIIIIIIIIIIIIIIIHHIIIIHIIIIIHHGHIHIIIIII
@HS1.3_184 HISEQ:380:H55W7BCXY:1:1101:3541:18451 1:N:0:AGCAGGAA orig_bc=AAAAAAAAAAAA new_bc=AAAAAAAAAAAA bc_diffs=0
TACGTAGGGGGCGAGCGTTGTCCGGAATGATTGGGCGTAAAGGGCGCGTAGGCGGCCTGATAAGTCTGGAGTGAAAGTCCTGCTTTCAAGGTGGGAATTGCTTTGGATACTGTCGGGCTGGAGTACAGGAGAGGAAAGCGGAATTACCAGTGTAGCGGTGAAATGCGTAGAGATTGGTAGGAACACCAGTGGCGAAGGCGGCTTTCTGGACTGAAACTGACGCTGAGGCGCGAAAGCGTGGGGAGCAAACAGG
+
HIIHGHHHHIIIIIHIIHD?CGHIGDCHHIIHFIIHICEHIIHIIIHGHHHEHICHIHGGHHHHICHHIIGIGIIHHHIIIIHIIGHIIIIIHHHHHEHHIIHHIIHIHHDHIIHHHIIIHHHHGHFHIIIIIIHHCHHHIHHIHHGHIIEGIIIHHHIIIIIIIHIIIIIIIIIGIIHHHIHHHEHHIIHHGHHIIIIIHHHHEHHHEHCHHIHIHIHHDHIIIIHHDIIIIIIIIIIIIIHHEEHHFEHII
@HS1.3_185 HISEQ:380:H55W7BCXY:1:1101:5217:18476 1:N:0:AGCAGGAA orig_bc=AAAAAAAAAAAA new_bc=AAAAAAAAAAAA bc_diffs=0
TACGGAAGGTCCAGGCGTTATTCGGATTTATTGGGTTTAAAGGGAGCGCAGGCTGATTATTAAGCGTGACGTGAAATGTAGCCGCTCAACGGCTGAACTGCGTCGCGAACTGGTAGTCTTGAGTGAGTTCGATGTTGGCGGAATTCGTGGTGTAGCGGTGAAATGCTTAGATATCACGAAGAACTCCGATTGCGAAGGCAGCCAACAAGGCCTTTACTGACGCTAAAGCTCGAAGGTGCGGGTATCGAACAGG
+
IIIIIIIHIEGHI?EHHHIIIIHIHEGHIIGHHGHDEHHIIIHIHHHHDHHHHHHGHHHHEHEIIHIIHHIIHHHFFHHHIIIIIIIIIIIIIIIIIIIIIIIIIIIHHHIHIHHIGIIIHIGIIHHHIIGHIHIIIIIIGIIIHIHHDHIIIHHHHIIIIIIHIIIIIIIHHIIIHIIHIIIIIHIIIIIIIIIIIHIIIHGGIIIIIHEIIIIIIIHEIIHHGIIHHEIIIHHCEIHIHHEHHHGIIIGII
@HS1.3_186 HISEQ:380:H55W7BCXY:1:1101:8311:18423 1:N:0:AGCAGGAA orig_bc=AAAAAAAAAAAA new_bc=AAAAAAAAAAAA bc_diffs=0
TACGGAAGGTCCGGGCGTTATCCGGATTTATTGGGTTTAAAGGGAGCGCAGGCCGACTGGTAAGCGTGACGTGAAATGTAGCCGCTCAACGGCTGAACTGCGTCGCGAACTGTCAGTCTTGAGTGAGTTCGATGTTGGCGGAATTCGTGGTGTAGCGGTGAAATGCTTAGATATCACGAAGAACTCCGATTGCGAAGGCAGCCAACAAGGCCTTTACTGACGCTAAAGCTCGAAGGTGCGGGTATCGAACAGG
+
IIIIIHIIIIIIIIIIIIIIIIIIIHIIIIIIHIIDGHIIIIIIIIIIIIIIIIIIIIIIIIIIIIIIIIIIIIIIHIIIIIIIIIIIIIIIIIIIHHIIIIIIIIIIIIIIIIIIIIIIIIIIIIIIIIIIIIIIIIIIIIIIIIIIIIIIIIIIIIIIIIIIIIIIIIIIIIIIHIIIIIIIIIIIIIIIIIIIIIIIIIIIIIIIIIIIIIIIIIIIIIIIIIIIIIIIIIIIIIIIIIIIIIIIIIIII
@HS1.3_187 HISEQ:380:H55W7BCXY:1:1101:2557:14970 1:N:0:AGCAGGAA orig_bc=AAAAAAAAAAAA new_bc=AAAAAAAAAAAA bc_diffs=0
TACGTAGGTGGCAAGCGTTATCCGGAATTATTGGGCGTAAAGAGTGAGCAGGCGGTTAATTAAGTCTGAGGTTAAAGCGTGGGGCTCAACCCCATAAAGCCTTGGAAACTGATTGACTAGAGTACGGGAGAAGTGAAGGGAACTCCATGTGTAGCGGTGAAATGCGTAGATATATGGAAGAACACCAGTGGCGAAGGCGCTTCACTAGCCCGAAACTGACGCTCAGTCACGAAAGCGTGGGTAGCAAATAGG
+
IIIIEHIIHHHIIIIGIHHHIIIIHEHHIIIHHHFHICHHFHHHHHHIHIIEIIH?IHHEHFHHHIIIIIIIIHHHFHIHIHIIIIIIIIEHHHIIHIIIIFIHHHHGIHHGHHIIIIHIIHHIHIIIIIHHHHHHIIHIHHIIIIIIIIHHHIIIIHIIIHHIIIIHHHHHIIHHIIIIIIIIIIIIIIIHHHIIIHIHFIIHIIIIIIIIHHIHHIHIIIHHHHEHHIIHHCHIIEHHIIHIHIIIHIII
@HS1.3_188 HISEQ:380:H55W7BCXY:1:1101:6120:14751 1:N:0:AGCAGGAA orig_bc=AAAAAAAAAAAA new_bc=AAAAAAAAAAAA bc_diffs=0
TACGGAGGATGCAAGCGTTATCCGGATTTATTGGGTTTAAAGGGTGCGCAGGCGGCCTGTTAAGTCAGCGGTGAAATGTCCCGGCTCAACCGGGGCACTGCCGTTGATACTGGCGGGCTCGAGTACGGACGGCGCCGGCGGAATGTGTCATGTAGCGGTGAAATGCTTAGATATGCCACAGAACACCGATCGCGAAGGCAGCTGGCGAGGACGTTACTGACGCTGAGGCACGAAAGCGTGGGGATCAAACAGG
+
IIIIIIIIIHHHHIHHIHHIIIIIIEG@GHHFHIHGCEHEHIIIIIIGHIIIIIIII#HHHIIIIIHIIIHHHIHHFHHIIIIIIHIIIHIIIIIIHHEHHIHHHIHIIIIIIIIIIIIIIIIIIIIIIHIIIIIIIIIIIHHIIIIIHIIIIIIIIIIIIIIIIHIIIIIIIIIICHHIHHIIIIIHHIIIIIIIIHHIIHHHHIHIHHIHHHIIHIIIIHHIIIHHEIHIHIIHIIHIIIHHEIIIIIIHH
@HS1.3_189 HISEQ:380:H55W7BCXY:1:1101:8033:14868 1:N:0:AGCAGGAA orig_bc=AAAAAAAAAAAA new_bc=AAAAAAAAAAAA bc_diffs=0
TACGTAGGGTGCGAGCGTTAATCGGAATTACTGGGCGTAAAGCGTGCGCAGGCGGTTTTATAAGCCAGATGTGAAAGCCCCGGGCTCAACCTGGGAATGGCATTTGGGACTGTAAGGCTGGAGTATGGCAGAGGAGACTAGAATTCCTGGTGTAGCAGTGAAATGCGTAGATATCAGGAGGAATACCGATGGCGAAGGCAGGTCTCTGGGCCAATACTGACGCTCATGCACGAAAGCGTGGGGAGCAAACAGG
+
IIIIHICHHGHIIHIIIIIIHIIIHIIIHIIIIIHIICHIHIHIIIIICHIIIIIECGHIIIIIIIIIIIIIIIIIHHIIIIIIIHIIIHIIIIHHHHFIHHHIIIIIIIIIIIIIIIIIIIIIIIIIIIIIIIIIIIIIIIIIIIIIHIIIIIIIIIIIIIIIIIIIIHIIIIHHHDHIIIIIIIIIIIIIIIIIIIIIIIIIGIIIIIIIIIIHIHIIIHIIIIIIIIIIIIIIIIIIIIIIIIIIHIIII
@HS1.3_190 HISEQ:380:H55W7BCXY:1:1101:9691:14963 1:N:0:AGCAGGAA orig_bc=AAAAAAAAAAAA new_bc=AAAAAAAAAAAA bc_diffs=0
TACGGAGGGTGCAAGCGTTGTTCGGAATCACTGGGCGTAAAGGGCGTGTAGGCGGTCTGCTAAGTCTGATGTGAAATCCCCTCGCTCAACGAGGGAACTGCGTCGGATACTGGCAGACTTGAGTACCGGAGAGGAAGGTGGAATTCCCGGTGTAGCGGTGAAATGCGTAGATATCGGGAGGAACACCGGTGGCGAAGGCGGCCTTCTGGACGGATACTGACGCTGAGACGCGAAAGCGTGGGGAGCAAACAGG
+
IIIIIHHHIGHIIIIIIIIIIIIIIIIIIIIIIIIIIHHIIIIIIIECDHHIIIIIGIIIIIIIIIIIIHIIIIIIHHIIIIIIIIIIIIIIHIIIIIIIIIIIIIIIIIIIIIIIIIIIIIIIHHIIIIIIIIIIIIIIIIIIIIIIIIIIIIIIIIIIIIIIIIIIIIIIIIIIIIIIIIIIIIIIIIIIIIIIIIIIIIIIIIIHIIIIIIIIIIIIIIIIIIIIIIHIIIIIIIIIIIIIIIIIIIIII
@HS1.3_191 HISEQ:380:H55W7BCXY:1:1101:14082:14845 1:N:0:AGCAGGAA orig_bc=AAAAAAAAAAAA new_bc=AAAAAAAAAAAA bc_diffs=0
TACGGAGGATGCAAGCGTTATCCGGATTTATTGGGTTTAAAGGGTGCGCAGGCGGCGCGTTAAGTCAGCGGTGAAATGTCCCTGCTCAACCGGGGAGCTGCCGTTGATACTGGCGTGCTTGAGTGCGAACGGCGCCGGCGGAATGTGTCATGTAGCGGTGAAATGCATAGATATGACACAGAACACCGATCGCGAAGGCAGCTGGCGAGGACGTTACTGACGCTGAGGCACGAAAGCGTGGGGATCAAACAGG
+
IHHHIHHHHIIIECFHHIIHIIIIHGGHHIIIIIIDEHHHHIIIIIIIIIIHIIHIIIHIIIIIIIHIIIIIIIIHIIIIIIIIIHIIIIIIIIIIIIIIIIIIIIIIIIIIIIIIIIHIIIIIIIIIHIIIDHIHHIIIIIEIIHIIHIIIIIIIIIIIHIIIIIIIIHIIIIHIHHIIIIIIIIHHHIIHHIIIIIIIHIIIGIIIIIIIIIIIHIIHDIIIIIIIIHIIIIIGIIHIHIIIHHHIIIIHH
@HS1.3_192 HISEQ:380:H55W7BCXY:1:1101:19867:14799 1:N:0:AGCAGGAA orig_bc=AAAAAAAAAAAA new_bc=AAAAAAAAAAAA bc_diffs=0
TACGGAAGGTCCGGGCGTTATCCGGATTTATTGGGTTTAAAGGGAGCGCAGGCGGAAGATTAAGCGTGACGTGAAATGTCCCGGCTCAACCGTGGAACTGCGTCGCGAACTGGTTTTCTTGAGTGAGTACGACGTCAGCGGAATTTGTGGTGTAGCGGTGAAATGCTTAGATATCACGAAGAACCCCGATTGCGAAGGCAGCTGACGAGTCCTTAACTGACGCTAAAGCTCGAAAGTGCGGGTATCGAACAGG
+
IIIIIHHIIIIIIIIIIIIIIIIIIGHIIIIHIIIGHIHIIIIIHIIIIIIIIIIHIIHHHHIIIIIIIIIIIIIIIHIIIIIIIIIIIHHIIIIHIHIIIIIHIIIIIIIIIIIIIHIIHIIIIIIIIIIIIIHIIIIHHIIIIIIIIIIIIHIIHIIHIIIIIIIIIIIIIIIIHHIIIIIIIIIIIIHIIIIIIIIIHIIIIIIHHGIIIIIHHIHIIIIIIIIIIIIIIIHIHIHIIIHIIIHHHIIII
@HS1.3_193 HISEQ:380:H55W7BCXY:1:1101:14247:15074 1:N:0:AGCAGGAA orig_bc=AAAAAAAAAAAA new_bc=AAAAAAAAAAAA bc_diffs=0
TACGGAAGGTCCGGGCGTTATCCGGATTTATTGGGTTTAAAGGGAGCGCAGGCTGATTGTTAAGCGTGACGTGAAATGTAGCCGCTCAACGGCTGAACTGCGTCGCGAACTGGCAGTCTTGAGTGAGTACGACGTCAGCGGAATTCGTGGTGTAGCGGTGAAATGCTTAGATATCACGAAGAACCCCGATTGCGAAGGCAGCTGACGAGTCCTTTACTGACGCTAAAGCTCGAAGGTGCGGGTATCGAACAGG
+
IIIIIIIIIIIIIIIIIIIHIIIIIGHIIIIIHHIDGHIIIIIIIIIIGIIIIIIIIIIIIIIIIIIIIIIHIIIIHIIIIIIIIIIIIIIIIIIIIIIIIIIIIIIIIIIIHIIIIIIIIIIIIIIIIIIIIIHIIIIIIIIIIIIIIIIIIIIIIIIIIIIIIIIIIIIIIIIIIIIIIIHHHIIIIIIIIIIIIIIIIIIIIIIIIIIIGIIIIIIIIIIIIIIIHHIIIIHHIIIIIIIIIIHIIIIII
@HS1.3_194 HISEQ:380:H55W7BCXY:1:1101:17536:15176 1:N:0:AGCAGGAA orig_bc=AAAAAAAAAAAA new_bc=AAAAAAAAAAAA bc_diffs=0
TACGGAGGATGCGAGCGTTATCCGGATTTATTGGGTTTAAAGGGTGCGTAGGCGGTTAGTTAAGTTTGTGGTGAAAGCGTGCGGCTCAACCGTACCGAGCCATGAAAACTGGTTAACTTGAGTGCAAGCGAGGTAGGCGGAATGTGATGTGTAGCGGTGAAATGCATAGATATGTCACAGAACTCCGATTGCGAAGGCAGCTTACCAGTATGCAACTGACGCTGAGGCACGAAAGCGTGGGTATCAAACAGG
+
IIIIIIIIIIIIIIIIIIIIIIIIHHHIGIIIHIIDEHIGIIIIIIIIHIIIIIIHHIIHIIIIHHIIHIIHIIIIIIIIIIIIIIIIIIIIIIIIIIIIIIIIIIIIIIIIIIIIIIIIIIIIIIIIIIIIIIIIIIIIIIIIIIIIIIIIIIIIIIIIIIIIIIIIIIIIIIIHGIIIIIIIIIIIIIIIIIIIIIIIIIIIHIIIIIIIIIIIIIIIIIIIIIIIHIIIIIIIIIIIIIIIIIIIIIII
@HS1.3_195 HISEQ:380:H55W7BCXY:1:1101:5044:15343 1:N:0:AGCAGGAA orig_bc=AAAAAAAAAAAA new_bc=AAAAAAAAAAAA bc_diffs=0
TACGGAGGGTGCGAGCGTTAATCGGAATAACTGGGCGTAAAGAGCTCGTAGGCGGTTAGTCAAGTCAGATGTGAAAGCCCCGGGCTTAACCTGGGAACTGCATTTGAAACTGACGAACTAGAGTACTGTAGAGGGAGGTAGAATTCCAGGTGTAGCGGTGAAATGCGTAGATATCTGGAGGAATACCGGTGGCGAAGGCGGCCTCCTGGACAGAGACTGACGCTGAGGAGCGAAAGCGTGGGGAGCAAACAGG
+
IHIIGEHIIHHIIIHIIIIIIIIHHIEHHIHIHHHIIIIIEHIIIIIIHHHHHIIHIHHGHIIIIHHHHIHIIIHIHIIIIIIIIHHIIIIIIIIHGIIIHHIHHIHIHIIIHIIHHHIIIIIIIHHIHIIHIIIIIIHIIIIIIIIIIIIIIIIIIIIIIIIIIIIIIIIIIIIIIHIIIIIGIIIIIIIIHIHIIIIIIIHGHIIIIIIHIIIIIIIHIIIIIIIIIIIIIIIIIIIIIIIIIIIIIIIII
@HS1.3_196 HISEQ:380:H55W7BCXY:1:1101:11533:15297 1:N:0:AGCAGGAA orig_bc=AAAAAAAAAAAA new_bc=AAAAAAAAAAAA bc_diffs=0
TACGGAGGGTACGAGTGTTAATCGGAATGACTGGGCGTAAAGGGCACGTAGGTGGATAGATAAGTCACAAGTGAAATACCCGGGCTTAACCTGGGATTGGCTCGTGAAACTGTTTAACTAGAGTACGGTAGAGGGGAGTAGAATTCCAAGTGTAGCGGTGAAATGCGTAGAGATTTGGAAGAATACCGGAGGCGAAGGCGGCTCTCTGGACCGATACTGACACTGAAGAGCGAAAGCGTGGGGAGCAAACAGG
+
IIIIIH<<<DFHHIIIIIIHHIIIIIIIIIIHIIIIIDHIIIIIHHIIGHHG@FHHIIIIIIIIHIIIIIIIIHIIIIIHIIIIIHIIIIIIIIIIHIIIIIIIIIIIIIIIIIIIIIIIIIIIIIIIIIIIIIIIIIIIIIIIIIIIIIIIIIIIHIIIIIIIIIIIIIIIIIHIHDIHIIIIIIIIIIIIIIIIIIIIIIIIIIIIIIIIHHIIIIIIIIIIIIIIIIIIIIIIIIIIIIIIIIIIIIIII
@HS1.3_197 HISEQ:380:H55W7BCXY:1:1101:15386:15390 1:N:0:AGCAGGAA orig_bc=AAAAAAAAAAAA new_bc=AAAAAAAAAAAA bc_diffs=0
TACGGAGGATACAAGCGTTATCCGGATTTATTGGGTTTAAAGGGTGCGCAGGCGGACCGCTAAGTCAGGGGTGAAAAGTTGGGGCTCAACTCCAATCGTGCCTTTGATACTGGCGGACTAGAGTGCGATAGGCGTGGCCGGAATGTGGTGTGTAGCGGTGAAATGCTTAGATATGCCACAGAACACCGATCGAGAAGTCAGGTCACGAGTTCGCAACTGACGCTCATGCACGAAAGCGTGGGGATCAAACAGG
+
IIIIIIHHHIIIIIIIIIIIIIIIIEHHIIIHHIIHIIIIIIIIIIIHIIIIIIIIIIIIIIHHHIIIHGIIIIGIHHIIIIIIIIIIIIIIIIIIHIIIGIIIIIIIIIIIIIIIHIHHHIIIIIIHIIIIIIIIIIIIIHHIIIIIIIIIIIIIIIIIHIIIIIIIIIHHHIIHHHGHIIHHHIIIIIIIIIHIIIIIHHH?IIIIIHDGIIIIIHIIHIIIHIIIIIHIHIIIIHHHIIIIHHIHIIIII
@HS1.3_198 HISEQ:380:H55W7BCXY:1:1101:16938:15409 1:N:0:AGCAGGAA orig_bc=AAAAAAAAAAAA new_bc=AAAAAAAAAAAA bc_diffs=0
TACGTAGGGGGCGAGCGTTGTCCGGAATGACTGGGCGTAAAGGGTGTGTAGGCGGTTGCACAAGTTAAAAGTGAAATCCCCGGGCTTAACTCGGGTGCTGCTTTTAAGACTGTGTGACTTGAGTGCAGTAGAGAAAAGTGGAATTCCTAGTGTAGCGGTGGAATGCGTAGATATTAGGAGGAACACCAGAGGCGAAGGCGACTTTTTGGACTGTAACTGACGCTGAGGCACGAAAGTGTGGGGAGCAAACAGG
+
IIHIIIIIIIIIIIIIIIIHIIIIIIIIIIIIIIIIIEHIIHIIIIIIIIIIIIIIIIIIIIIIIIIIIIIIIIIIGHHIIIIIIIIIIIIIIIIIIIHIIIIHIIIGIHIIIIIIIIHIIIIIIIIIIIHHHIHIIHHIIIIIIIHIHIIIIIIIIIIIHIIIHHIIIIIIIHIIIIIHHIHIIIIIIIIIIIIIIIGIHIIIHIIIHIIHIIIIHIIIIIIIIIIHIIIIIIIHHIHIIIIIIHHIIHIII
@HS1.3_199 HISEQ:380:H55W7BCXY:1:1101:11435:15687 1:N:0:AGCAGGAA orig_bc=AAAAAAAAAAAA new_bc=AAAAAAAAAAAA bc_diffs=0
TACGGAAGATGCGAGCGTTATCCGGATTTATTGGGCTTAAAGGGAGCGTAGGCGGATGATTAAGTCTGCGGTAAAATGTCGATGCTCAACATCGGCCTGCCGTGGAAACTGGTTGTCTTGAATGTGCACAAGTAAGGTGGAATTCGTGGTGTAGCGGTGAAATGCTTAGATATCACGAAGAACTCCGATTGCGAAGGCATCCTTCTGGGGCATGATTGACGCTGAGGCTCGAAAGCGCGGGTATCAAACAGG
+
IIICG0<<<<<D<C<<CEEHHEHID000D<1DCF@111<<1<DHHEHCC<CGGC6/<EEGFC<H<>1DGHHHHFFG<DCEHG@CHHFCCHIIEEC?HHIIHHECG@EFCHEHGFECGHHCEEIHHFHHG/D@FH@GGEHHHHC?HIHCHEIHDDHEHHHFHHEHHFHIHHHCGEHGHHCFFFC0EHGECEIHFHCHHHHHHGG?HEEEEHG@GHIIIIIHIHHEEHHC1EHEH?DHCHHHIIIIIIHFHEGE
@HS1.3_200 HISEQ:380:H55W7BCXY:1:1101:12432:15568 1:N:0:AGCAGGAA orig_bc=AAAAAAAAAAAA new_bc=AAAAAAAAAAAA bc_diffs=0
TACGGAGGATGCGAGCGTTATCCGGATTTATTGGGTTTAAAGGGTGCGTAGGTGGTTTGTTAAGTTTGTGGTGAAAGCGTGCGGCTCAACCGTACCAAGCCATGAAAACTGGCGAACTTGAGTGCAAACGAGGTAGGCGGAATGTGATGTGTAGCGGTGAAATGCTTAGATATGTCACAGAACCCCGATTGCGAAGGCAGCTTACCAGCATGCAACTGACACTGAGGCACGAAAGCGTGGGTATCAAACAGG
+
IIIIIGIIHIIIIIGIIIIIIHIIIEEHIHIIIIICHIIIHHIIFHIIIIHIIIHHHHIIIIHHGHHHIIIIIIIIFHIIIHIIIHHIIIIIIIIIIIIHIIIIIHIIIIIIIIIIIIIIIIIIIHHHIIIIIIIIIIIIHIIIIIHIIIIIIIIIIIIIIIIIIIIIIIIIIIIIHIHIIHHIIIIIIIIIIIIIIIIIIIIIIIIIIHIIIIIIIIIHFIGIIIIIIIIIIIIIHIIIHIIHIHEIIIIG
@HS1.3_201 HISEQ:380:H55W7BCXY:1:1101:15185:15552 1:N:0:AGCAGGAA orig_bc=AAAAAAAAAAAA new_bc=AAAAAAAAAAAA bc_diffs=0
TACGGAAGGTCCGGGCGTTATCCGGATTTATCGGGTTTAAAGGGAGCGCAGGGTGATTGTTAAGCGTGACGTGAAATGTAGCCGCTCAACGGCTGAACTGCGTCGCGAACTGGCAGGCTTGAGTGAGTACGACGTCAGCGGAATTCGTGGTGTAGCGGTGAAATGCTTAGATATCACGAAGAACCCCGATTGCGAAGGCAGCTGACGAGTCCTTTACTGACGCTAAAGCTCGAAGGTGCGGGTATCGAACAGG
+
C<<1<0<FH1<1<<//<<CDE@F@E000<111<CE100<<G<FH1<0//<<E/<G8#FD<HGG@1<<B0?HFHIHHB<<?CCEHEF<HHEAFB/C00IHHE8C?EDEII#CFBHHF#GF;HGCB:F/8C<HD/F</CE6IIHHIIHEHIIIIIIIIIH#H#IIHGC#IHHD1HGD<1HIIIHF</=D10F0IGIIIIIH?HE<<1D<1<1G<@HGCIIIIIIHG@HCHD1HHG@CF/F0IHF1F1H?IIIIII
@HS1.3_202 HISEQ:380:H55W7BCXY:1:1101:17146:15655 1:N:0:AGCAGGAA orig_bc=AAAAAAAAAAAA new_bc=AAAAAAAAAAAA bc_diffs=0
TACAGAGGCCAAGAGCGTTGTTCGGATTTACTGGGCGTAAAGGGCGCGTAGGCGGCATGGCGTGTCGGATGTGAAATCTCCGGGCTCAACCCGGAAAGTGCGTCCGAAACTACCGTGCTGGAGTATGGGAGGGGGAATCGGAATGCAGGGTGTAGCGGTGAAATGCGTTGATATCCTGCAGAACACCGGAGGCGAAGGCGGATTCCTTGAACATCACTGACGCTGAGGCGCGAAAGTCGGGGGAGCAAACAGG
+
IIIIIIIIIIIIIIIIIFHIHIHIIIIIIIIIIIIIIHIIIIIIIIHIIIIIHIIIIIIIIIIIIIIIIHIHIIIIIHIIIIIIIIIIIIIIIIIIIIIIIIIIIIIIIIIIIIIIIIIIIIIHIIIIIIIIIIIHIIIIIIHIIIIIIIIIIIIIIIIIIIIIIIIIIIIIIHIHIHHIIIIIIIIIIIIIIIIIIIIIIIIIHIIIIIIIIIIIIIIIIIIIIIIHEIIIIIIIHIIIIIIIIIIIIIIII
@HS1.3_203 HISEQ:380:H55W7BCXY:1:1101:1952:15917 1:N:0:AGCAGGAA orig_bc=AAAAAAAAAAAA new_bc=AAAAAAAAAAAA bc_diffs=0
TACGGAAGGTCCGGGCGTTATCCGGATTTATTGGGTTTAAAGGGAGCGCAGACGGGCTGTTAAGCGTGACGTGAAATCCGGGGGCTCAACCTTCGGCTGCGTCGCGAACTGGCGGCCTTGAGTGGACGGTAGGCAGGCGGAATTCGTGGTGTAGCGGTGAAATGCTTAGATATCACGAAGAACCCCGATTGCGAAGGCAGCTTGCCGCAGTCTTACTGACGTTCATGCTCGAAGGTGCGGGTATCGAACAGG
+
IIIIIIIIIIIIIIIIIIIIIIIIIHHIIIIIHHIGHIIIIIIIGHIIIIIIIIIIIIIIIIIIIIIIIIIIIIIIGIIIIIIIIIIIIIIIIIIIIHIIIIIIIIIIIIIIIIIIIIIIIIHHHHIIIIIIIIIIIIIIIIIIIIIIIIIIIIIIIIIIIIHIIIIIIIIIIIIIIIIIIIIIIIIIIIIIIIIIIIIIIIIIIIIIIIIIIIIIIIIIIIIHIIIIIIIIIIHDIIIIIGIIIIIIIIII
@HS1.3_204 HISEQ:380:H55W7BCXY:1:1101:2244:15829 1:N:0:AGCAGGAA orig_bc=AAAAAAAAAAAA new_bc=AAAAAAAAAAAA bc_diffs=0
TACGGAGGATGCGAGCGTTATCCGGATTTATTGGGTTTAAAGGGTGCGTAGGTGGTTTGTTAAGTTTGTGGTGAAAGCGTGCGGCTCAACCGTACCAAGCCATGAAAACTGGCGAACTTGAGTGCAAACGAGGTAGGCGGAATGTGATGTGTAGCGGTGAAATGCTTAGATATGTCACAGAACCCCGATTGCGAAGGCAGCTTACCAGCATGCAACTGACACTGAGGCACGAAAGCGTGGGTATCAAACAGG
+
IIIHICHCHHHEHIHHCEHFCHFHIFCHHIIEHIIE=@GHHFHIHHHHHHIGFHHGHHH#IFHIHFHHIIGHHIIEFHIIIHGHHHII#IHEHHHFHHHHIIIIIIEHHIIHHIHHHHGGGHHIIIHGHHHIIHHGHEHGHHGHHHFHHHGHIIIHHHHIIIHHHGHIHHEHHHFADIIIHHHHHHIIIIIHHHIHHHHIEHHHFGIIHIHEIHIHHHHHHHG?GC<E@IIIIIIIIHIHGIIHHGFDCEGH
@HS1.3_205 HISEQ:380:H55W7BCXY:1:1101:3757:15892 1:N:0:AGCAGGAA orig_bc=AAAAAAAAAAAA new_bc=AAAAAAAAAAAA bc_diffs=0
TACGGAGGATGCGAGCGTTATCCGGATTTATTGGGTTTAAAGGGTGCGTAGGCGGAATGTTAAGTCAGTGGTGAAAGCGTGCGGCTCGACCGTACCGAGCCATTGAAACTGGCGTTCTTGAGTGCAAGCGAGGTAAGCGGAATGTGACGTGTAGCGGTGAAATGCTTAGATATGTCCCAGAACTCCGATTGCGAAGGCAGCTTACCAGTATGTAACTGACGCTGAGGCACGAAAGCGTGGGTATCAAACAGG
+
IIIIIIIIIIIIIIIIIIIIIIIIIHIIIIIIIIIEHIIHIIIIIIIIIIIIIIIIHIIIIIIIIIIIIIIIIIIIHIIHIIIIIII/IIIIIIIIIIIIIIIIIIIIIIIIIIIIIIIIIIIIIIIIIIIIIIIIIIIIIIIIIIIIIIIIIIIIIIIIIIIIIIIIIIIIIIIHHIIIIIIIIIIIHIIIIIIIIIIIIIIIIIIIIIIIIIIIIIIIIIIIIIIIIIIIIIIIIIIIIIIIIIIIIIII
@HS1.3_206 HISEQ:380:H55W7BCXY:1:1101:9262:15815 1:N:0:AGCAGGAA orig_bc=AAAAAAAAAAAA new_bc=AAAAAAAAAAAA bc_diffs=0
TACGGAAGGTCCGGGCGTTATCCGGATTTATTGGGTTTAAAGGGAGCGCAGGCGGAAGATTAAGCGTGACGTGAAATGTCCCGGCTCAACCGTGGAACTGCGTCGCGAACTGGTTTTCTTGAGTGAGTACGACGTCAGCGGAATTTGTGGTGTAGCGGTGAAATGCTTAGATATCACGAAGAACCCCGATTGCGAAGGCAGCTGACGAGTCCTTAACTGACGCTAAAGCTCGAAAGTGCGGGTATCGAACAGG
+
IHIHIFHHHEHHCDDDHCD@H@@EH0EHEHEHHIH<EGGF?@HH@GHHCHHHHHHIHHFHHHIIHIIIHEIIIHHEHHHHIHHHIIIIIIHHHHIHHIHIHIHIIHHHFHHHIGIIIFHCIIIIIHHGIIIHIG?EHHCIHHIIIHIIIIIIIIIIIIIIIIIIHFEIIIIGIIIIHGIHIIIHHIHHHHHIIIIIIIHIIIHHIHEHGCHF1HIIIIIIIIIHGHDIHEHIHHHF/IIIIIHHEH@IIIIII
@HS1.3_207 HISEQ:380:H55W7BCXY:1:1101:10012:15824 1:N:0:AGCAGGAA orig_bc=AAAAAAAAAAAA new_bc=AAAAAAAAAAAA bc_diffs=0
TACGGAGGATGCGAGCGTTATCCGGATTTATTGGGTTTAAAGGGTGCGTAGGTGGTTTGTTAAGTTTGTGGTGAAAGCGTGCGGCTCAACCGTACCAAGCCATGAAAACTGGCGAACTTGAGTGCAAACGAGGTAGGCGGAATGCGATGTGTAGCGGTGAAATGCTTAGATATGTCACAGAACCCCGATTGCGAAGGCAGCTTACCAGCATGCAACTGACACTGAGGCACGAAAGCGTGGGTATCAAACAGG
+
IIIIIIIIIIIIIIIIIIIIIIIIIHIIIIIIHIIDGHIIIIIIHIIIDHHIIIIHHIIIIIIIHIIIIIIIIIIIHHIIIIIIIIIIIIIIIIIIIIIIIIIIIIIIIIIIIIIIIIIIIIIIIIIIIIIIIIIIIIIIIIIIIIIIIIIIIIIIIIIIIIIIIIIIIIIIIIIIHIIIIIIIIIIIIIIIIIIIIIIIIIIIIIIIIIIIIIIIIIIHHIIIIIIIIIIIIIIIIIIIIIIIIIIIIIII
@HS1.3_208 HISEQ:380:H55W7BCXY:1:1101:10551:15878 1:N:0:AGCAGGAA orig_bc=AAAAAAAAAAAA new_bc=AAAAAAAAAAAA bc_diffs=0
TACGTATGGAGCAAGCGTTATCCGGATTTACTGGGTGTAAAGGGAGCGTAGACGGTAAGGCAAGTCTGATGTGAAAGGTGTGGGCTCAACCCGCAAACTGCATTGGAAACTGTCGTGCTAGAGTGTCGGAGAGGTAAGTGGAATTCCTAGTGTAGCGGTGAAATGCGTAGATATTAGGAGGAACACCAGCGGCGAAGGCGGCTTACTGGACGATAACTGACGTTGAGGCTCGAAAGCGTGGGGAGCAAACAGG
+
IIIIHIIIIIIIIIIIIIIIIIIIIIIIIIIIHIHFHHIIIIIIIHHIIIIIHHIIIIIIIIIIIIIIIIIHIIIIHIHIIIIIIIIIIHIIIIIIIIIIIIIIIIIIIIIIIIIIIIIIIIIIIIIIIIIIIIHIIIIIIIIIIIIIIIIIIIIIIIIIIIIIIIIIIIIIIIIIHIIIIIIIIIIIIIIIIIIIIIIIIIIIIIIIIIIIIIIIIIIIIIIIIIIIIIIIIIIIIIIIIIIIIIIIIIIII
@HS1.3_209 HISEQ:380:H55W7BCXY:1:1101:10551:15906 1:N:0:AGCAGGAA orig_bc=AAAAAAAAAAAA new_bc=AAAAAAAAAAAA bc_diffs=0
TACGGAAGGTCCGGGCGTTATCCGGATTTATTGGGTTTAAAGGGAGCGCAGGCTGGATTTTAAGCGTGTTGTGAAATGTACCGGCTCAACCGGTGATGTGCAGCGCGAACTGGAGTCCTTGAGTGAGTACGACGTCAGCGGAATTCGTGGTGTAGCGGTGAAATGCTTAGATATCACGAAGAACTCCGATTGCGAAGGCAGCTGACGGGAGTGCAACTGACGCTGAAGCTCGAAAGTGCGGGTATCGAACAGG
+
IHEGFCGHDFHHHIHIHHHDHHFHH0DHGHH1FHH<CEGHCGHHHHHIHIHHHHHI@HGGHHIIIIHH@DIIIIIIHHHCGHIIIGHIHIHIIGIIIHIIIIIIIIIIIIIIIIHGFIHIIIIHIIIIHIIIHHHHIIIIIIIIIIHEHIIIIIIIIIIIIIIIHGHIIIIIIHIIFHIIIIHHHIIHHHEIIIIIIIIIIIHHHIHIIIIHHEIIHIIIIIIIIHHHH?IIIIHF<IIIIIHHCHEIIIIII
@HS1.3_210 HISEQ:380:H55W7BCXY:1:1101:20913:15769 1:N:0:AGCAGGAA orig_bc=AAAAAAAAAAAA new_bc=AAAAAAAAAAAA bc_diffs=0
TACGGAGGATCCGAGCGTTATCCGGATTTATTGGGTTTAAAGGGAGCGTAGGCGGAGGATCAAGTCAGCTGTGAAATGTAGTCGCTCAACGTCTGCACTGCAGTTGAAACTGGTTCCCTTGAGTGCGTAAGAGGCAGGCGGAATTCGTCGTGTAGCGGTGAAATGCTTAGATATGACGAAGAACTCCGATCGCGAAGGCAGCTTGCCGGGCCGCAACTGACGCTGAAGCTCGAAGGTGCGGGTATCGAACAGG
+
IIIIIEHIGHHIIIIIICHHHIIIIIGHHI1FGHIG@GEHHHIIHIIIHHIIIIHII#IEHEHIFIHIIIIHHFIHHHHHIEHHIEHH#IIHIIIIIHCHHHIHHIIHHHHHHHHFHIIIIIIIIIIIHHIIIGHGHEHIIIHHCFHDGGEHHHIIHIIIHGEEFHHIHIIIHHEFGHHHIHEE@HCGDHHHIIIHHHC<?EEDHIHIIIIIIIGIIIIHIIIHIHIIHHIIIHIIHE@IIIIIIIHIIIIII
@HS1.3_211 HISEQ:380:H55W7BCXY:1:1101:7716:16030 1:N:0:AGCAGGAA orig_bc=AAAAAAAAAAAA new_bc=AAAAAAAAAAAA bc_diffs=0
AACGTAGGGGGCAAGCGTTATCCGGAATTACTGGGTGTAAAGGGTGAGTAGGCGGCATGGTAAGCCAGATGTGAAAGCCCGCAGCTTAACTGCGGGACTGCATTTGGAACTACTAAGCTAGAGTACAGGAGAGGTAAGCGGAATTCCTAGTGTAGCGGTGAAATGCGTAGATATTAGGAAGAACACCGGTGGCGAAGGCGGCTTACTGGACTGAAACTGACGCTGAGGCACGAAAGCGTGGGGAGCAAACAGG
+
<<F<C1<<ECHI?<C?E<DGHEHIGHHCFC<C<GE<E<<FHHHHHGC@CHIHHHHHFEGHHIIIHHIHEHIIIHFEHGHHEHHHHIHIIIHICHFHGFEHEHFHHHIHHFFFHHIIIIIHHEHHHEHHHHHGCCHIIHHDHHDGIIHHIHGHHIIIIIHHHHHHHHHGHHEHHHFHHHIIHIIHHGHHEDHDIHHHHHIHGIIIHHGHGHIHG@F1FIIHFF@@FD<IIIIIHGC?C/<EHCC@ED1GD<1F<
@HS1.3_212 HISEQ:380:H55W7BCXY:1:1101:17698:16122 1:N:0:AGCAGGAA orig_bc=AAAAAAAAAAAA new_bc=AAAAAAAAAAAA bc_diffs=0
TACGGAAGATGCGAGCGTTATCCGGATTTATTGGGTTTAAAGGGAGCGTAGGCGGGCCTTTAAGCCAGCGGTCAAATGTCAGGGCCCAACCTTGGCATGCCGTTGGAACTGGTGGCCTTGAATACACACAAGGAAGGTGGAATTCGTCGTGTAGCGGTGAAATGCTTAGATATGACGAAGAACTCCGATTGCGAAGGCAGCCTTCTGGGGTGCGATTGACGCTGAGGCTCGAAAGTGCGGGTATCGAACAGG
+
IHIIIGIIIIIIIHIIIIIIIIIIIHIIIIHIIIIEHHIHIIIIIIIIIIIIIIIIIIIIIIIIIIIIIIIHIIHIIIIIIIIIIIIIIIIIIIIIIIIIIIIIIIIIIIIIIIIIIIIIIHHIIIIIIIIIIIIIIIIIIIIIIIIIIIIIIIIIIIIIIIIIIIIIIIIIIIHIIIIIIIIIIIIIIIIIIIIIIIIIIHEIIIIIIIHHIIIIIIIIIIIIIHIIIIIIIIIGIIIIIIIIIIIIIIII
@HS1.3_213 HISEQ:380:H55W7BCXY:1:1101:19310:16227 1:N:0:AGCAGGAA orig_bc=AAAAAAAAAAAA new_bc=AAAAAAAAAAAA bc_diffs=0
TACGAGGGGTGCAAGCGTTGTTCGGAATTACTGGGCGTAAAGGGAGCGTAGGCGGAGATTCAAGCGGATTGTACAATCCCGGGGCCCAACCCCGGCTCTGCAGTCCGAACTGGATCTCTTGGATAGTTCAGGGGCAGGCGGAATTCCTGGTGTAGCGGTGGAATGCGTAGAGATCAGGAAGAACACCGATGGCGAAGGCAGCCTGCTGGGGACTCATCGACGCTGAGGCTCGAAAGTGCGGGTAGCAAACAGG
+
IIIIICCFHHIIIIIIIIIHHIIIIIIIIIIIIIIIIHIIIIIIIIIIEHHIIIIHIIIIIIIIIIIIIIIIIIIIHIIIIIIIIIIIIIIIIIIIIIIIIIIIIIIIIIIIIIIIIIIIIIIIIIIIIIIIIIIIIIIIIIIIIIIHIIIIIIIIIIIIIIIIIIIIIIIIIIIIIIIIIIIIIIIIIIIIIIIIIIIIIGIIIIIHIIIIIIIIIIIIIIIIIIIIIIIIIIIIIIIIIIIIHIIIIIIII
@HS1.3_214 HISEQ:380:H55W7BCXY:1:1101:2172:16326 1:N:0:AGCAGGAA orig_bc=AAAAAAAAAAAA new_bc=AAAAAAAAAAAA bc_diffs=0
TACGTAGGGGGCAAGCGTTATCCGGATTTACTGGGTGTAAAGGGAGCGCAGACGGCAGATCAAGTCTGATGTGAAATCCCGGGGCTCAACCCCGGAACTGCATTGGAAACTGGTCAGCTGGAGTGTCGGAGAGGTAAGCGGAATTCCTAGTGTAGCGGTGAAATGCGTAGATATTAGGAGGAACACCAGTGGCGAAGGCGGCTTACTGGACGATCACTGACGTTGAGGCTCGAAAGCGTGGGGAGCAAACAGG
+
GHHE1<CE1EHIIIHGH<EEHGHCCHCGHIGCCFG1<CHEHFHH1C@EDHIHHHEHHDGFEHGHHFHHHIHHHHIIHEHEEIIIHHHHHIF70FHHHDHHHFHIIIHIIHHEHI?HHHG.HHHHHH?IGIHHHH#BFH@HIIIIHHHIIIIHIIIIIIIIHIIIIHHFIIIIHG?HHHIHHHHHHIIIIIHIIIIIIHHEIHHCIIIIHHEC@IIIIIIHHF?IIIHHCCHIIIIIIIIIIIHHIIHIIIIII
@HS1.3_215 HISEQ:380:H55W7BCXY:1:1101:8729:16319 1:N:0:AGCAGGAA orig_bc=AAAAAAAAAAAA new_bc=AAAAAAAAAAAA bc_diffs=0
TACGGAGGATGCGAGCGTTATCCGGATTTATTGGGTTTAAAGGGTGCGTAGGTGGTTTGTTAAGTTTGTGGTGAAAGCGTGCGGCTCAACCGTACCAAGCCATGAAAACTGGCGAACTTGAGTGCAAACGAGGTAGGCGGAATGTGATGTGTAGCGGTGAAATGCTTAGATATGTCACAGAACCCCGATTGCGAAGGCAGCTTACCAGCATGCAACTGACACTGAGGCACGAAAGCGTGGGTATCAAACAGG
+
IIIGIHHHHIIHHHHHHHEHHGHIIEECHHFHHHICEEHHIIIIGHIIIIIIHHHEHFEHHIHHDCHHHHGIIIIE<FHHHIHIIHGHIIIIIIIHIHHIIIIIHIHHIIIHIHIIIIIHHEIHIIGIIIIIHHIIIIHHHIIIHHIIIIGIIIHHIIHHIH#IIIIHIHHIHGHHHIIHHHHHHHIIHHIIIHIIIFHIHHIIGIIIHGEHHGIHIIHHFIHIHIHIHIIHIHIIHHIIIIIHIIIIHHII
@HS1.3_216 HISEQ:380:H55W7BCXY:1:1101:17579:16358 1:N:0:AGCAGGAA orig_bc=AAAAAAAAAAAA new_bc=AAAAAAAAAAAA bc_diffs=0
TACAGAGGCCAAGAGCGTTGTTCGGATTTACTGGGCGTAAAGGGCGCGTAGGCGGCATGGCGTGTCGGATGTGAAATCTCCGGGCTCAACCCGGAAAGTGCGTCCGAAACTACCGTGCTGGAGTATGGGAGGGGGAATCGGAATGCAGGGTGTAGCGGTGAAATGCGTTGATATCCTGCAGAACACCGGAGGCGAAGGCGGATTCCTTGAACATCACTGACGCTGAGGCGCGAAAGTCGGGGGAGCAAACAGG
+
IIIIIIHIHIIGCHHIIEGHIIIIIGHHHHHGEHIIIHHIIIHHIIIIHHIIIIHIFHIIIICFHIIHHHIIIIHHFHIHHIGIHHHHIIHIHHCDHE#IIIHIHIIIIIIIIHHGIIIIIIIHHIHIIIIIIIHHHHIIIIIIIIIIIIIIIIHIIIIHEIIIIIHHGIIIIIHHHHHIIIIIIIIIIHIIIIIIIIIHIHEIIIH@HEGHFIHHIIIIIIIIIIIIIIIIIIIIHIIIIIIIIIIHHIIII
@HS1.3_217 HISEQ:380:H55W7BCXY:1:1101:5679:16507 1:N:0:AGCAGGAA orig_bc=AAAAAAAAAAAA new_bc=AAAAAAAAAAAA bc_diffs=0
TACGGAAGGTCCGGGCGTTATCCGGATTTATTGGGTTTAAAGGGAGCGCAGGCGGGACCTTAAGCGTGTTGTGAAATGTACCGGCTCAACCGGTGATGTGCAGCGCGAACTGGGGTTCTTGAGTGGGTACGACGTCGGCGGAATTCGTGGTGTAGCGGTGAAATGCTTAGATATCACGAGGAACCCCGATTGCGAAGGCAGCCGACGAGTCCCTTACTGACGCTAATGCTCGAAAGTGCGGGTATCGAACAGG
+
IIIIIIIIIHHIHHIIHIIIIIIIIHHDHH<DFHHDDHHIIIIIIIIIIIIIIIGHHHIHIIIIIIIIHHIIIIHIHIIIIIIIIHIIHIIIHEIIIHHIHIIIIIIIHIIIIIIIHIIHIIIIIIIIIIIIIIHHIIIIIIIIIIIIIIIIIIIIHIIIIIIIIIIIIIIHIIHHHFIIHHHIIIIIIIIIIIIIIIIIIIIHHHEHGIIIIIIIIIIIIIIIIIIIIHIIIIIIIIIIIIIIHIIIIIIII
@HS1.3_218 HISEQ:380:H55W7BCXY:1:1101:12064:18277 1:N:0:AGCAGGAA orig_bc=AAAAAAAAAAAA new_bc=AAAAAAAAAAAA bc_diffs=0
TACGGAAGGTCCGGGCGTTATCCGGATTTATTGGGTTTAAAGGGAGCGCAGGCTGGTTATTAAGCGTGACGTGAAATGTAGCCGCTCAACGGCTGAGTTGCGTCGCGAACTGGTAGTCTTGAGTGAGTGCGACGTCAGCGGAATTCGTGGTGTAGCGGTGAAATGCTTAGATATCACGAAGAACCCCGATTGCGAAGGCAGCTGACGAGCCCTTTACTGACGCTAAAGCTCGAAGGTGCGGGTATCGAACAGG
+
IIIIIHIIIIIII/<EHIIIIIIIIFHGHHHIHIIGHGIHIHIIIIIIIIIIGHHIGIIIIIIIIIIIIIIGIIIIIHHIIIIIIIIIIIIIIIIIIIIIIIIIIIIIIIIIIHIIIIIIIIIIIIIIIIIIIIIHIIIIIIIIIIIIIIIIIIIIIIIIIIIIIIIIIIIIIIHHIHIIIIIIIIIIIIIIIIIIIIIIIIIIIIIIHIIIIIIIIIIIIIIIIIIIIIIIIIIIHIIIIIIIIIIIIIIII
@HS1.3_219 HISEQ:380:H55W7BCXY:1:1101:18114:18339 1:N:0:AGCAGGAA orig_bc=AAAAAAAAAAAA new_bc=AAAAAAAAAAAA bc_diffs=0
TACGGAAGGTCCGGGCGTTATCCGGATTTATTGGGTTTAAAGGGAGCGCAGGCGGAGGTGCAAGCGTGCCGTGAAAGCGCGGGGCTCAACCCCGTACAGCGGCGCGAACTGCTCCCCTTGGTTGCGGGAAGGGAAGGCGGAACTCGTGGTGTAGCGGTGAAATGCATAGATATCACGAAGAACTCCGATCGCGAAGGCAGCCTTCCGGCCCGCCAACGACGCTCATGCTCGAAGGCGCGGGTATCAAACAGG
+
IIIIIIIIIIIIIIIIIIIIIIIIIHIIIIIIIIIIIIIIIIIIIIIIIIIIIIIIIIIIIIIIIIIIIIIHIIIIHIIIIIIIIIIIIIIIIIIIIIIIIIIIIIIIIIIHIIIIIIHIIIIIIIIIIIIIIIIIIIIIIIIIIIIIIIIIIIIIIIIIIIIIIIIIIIIIIIIIIIIIIHIIIIIIIHIIIIIIIIIIIIIIIIIIIIIHCIIIIIIIIIIIIIIIIIIIIHHHIIIIIIIIIIIIIIII
@HS1.3_220 HISEQ:380:H55W7BCXY:1:1101:1980:18593 1:N:0:AGCAGGAA orig_bc=AAAAAAAAAAAA new_bc=AAAAAAAAAAAA bc_diffs=0
TACGTAGGTGGCAAGCGTTATCCGGAATTATTGGGCGTAAAGAGTGAGCAGGCGGTTGATTAAGTCTGAGGTTAAAGCGTGGGGCTCAACCCCATAAAGCCTTGGAAACTGATTGACTAGAGTACGGGAGAAGTGAAGGGAACTCCATGTGTAGCGGTGAAATGCGTAGATATATGGAAGAACACCAGTGGCGAAGGCGCTTCACTAGCCCGAAACTGACGCTCAGTCACGAAAGCGTGGGTAGCAAATAGG
+
IIIIIIIIIIIIIIIIIIIIIIIIIHIIHIIIIIIIIHIIIIIIHIIIIIIIIIIIIIIIIIIIIIIIIIIIIIIIIIIIIIHIIIIIIIHIIIIIIIIIIIIIIIIIIIIIIIIIIIIIIIIIIIIIIIIIIIIIIIIIIIIIIIIIHIIIIIIIIIHIIIHIIIIIIIIIIIIHIIIIIIHIIIIIIIIIIIIIIIIIIHIIIIIHGIIIIIHIIIIIIIHIIIIIIIIIIHDIIIIIIIIIIIIIIIII
@HS1.3_221 HISEQ:380:H55W7BCXY:1:1101:5299:18668 1:N:0:AGCAGGAA orig_bc=AAAAAAAAAAAA new_bc=AAAAAAAAAAAA bc_diffs=0
TACGGAAGGTCCGGGCGTTATCCGGATTTATTGGGTTTAAAGGGAGCGCAGGCCGATGGTTAAGCGTGACGTGAAATGTAGGTGCTCAACATCTGCACTGCGTCGCGAACTGGCTATCTTGAGTGAGTTCGATGTTGGCGGAATTTGTGGTGTAGCGGTGAAATGCTTAGATATCACGAAGAACTCCGATTGCGAAGGCAGCCAACAAGGCCTTTACTGACGCTAAAGCTCGAAGGTGCGGGTATCGAACAGG
+
GHHEDHIICGEHDHDHHIICF?GEHCCEHH1GGE<<0D1GCFHCFEHHCHIHHHIHHHIFHIHEHEEIHHIIHHCIIHHEHHHHHIIIIHHIIIIIHHHHHIIIIIHIIIHHHIIIIIIIHHHIIIIIIIIIIIIIIIIIIHIHIIIHHIIIIIIIHIIIHHIIHIIHIIIIIIIIHHIIIIIIIIIHIIHHIHHHIIHHIIHHHIIIIHGIHIIIHIIHIIHIIIIIIHIIIIIHHIIIIIIIIIIIIIIII
@HS1.3_222 HISEQ:380:H55W7BCXY:1:1101:7603:18634 1:N:0:AGCAGGAA orig_bc=AAAAAAAAAAAA new_bc=AAAAAAAAAAAA bc_diffs=0
CACGTAGGAGACGAGCGTTATCCGGATTTACTGGGCGTAAAGCGCGGGTAGGTGGGGTCTTAAGTCATGCGTGAAAGCTCTCGGCTTAACCGGGAGAGGTCGTGTGAAACTGGGATTCTCAGAGGTAGGTAGAGGCAGATGGAATTCCGGGTGGAGTGGTGAAATGCGTAGAGATCCGGAGGAACACCAGTGGCGAAGGCGATCTGCTAGGCCTGACCTGACACTCAGACGCGACAGCATGGGGAGCGAACGGG
+
IIIIIIIHIIHIIIIIHIIIIIIIIIIIIIIIIHIIICHHIIIIIHIIHDHHGHHHIHHHIIIIIIIIIIIHIIIIIHIIIIIIIIIIIIIIIIIIIHIIIHIIIIIIIHIIIIHIIHHHIIIIHHIIIIIIIIIIIIIIIIIIIIIIIIIIHIIIIIIIIIHIIIIIIIIIIIIIIHIIIIIIIIIIIIIIHIIIIIIIIHIIIIIIIIIIIIIHHIIIIIIIIIIIIIHIIIIIHIIIIIIIIIIIIIIIII
@HS1.3_223 HISEQ:380:H55W7BCXY:1:1101:13873:18721 1:N:0:AGCAGGAA orig_bc=AAAAAAAAAAAA new_bc=AAAAAAAAAAAA bc_diffs=0
GACGTAGGTGGCGAGCGTTACTCGGAATTACTAGGCGTAAAGCGCGCGTAGGCGGAATGTTAAGTCTGTTGTGTAATCTCTGGGCTCAACCCAGAAACTGCAACGGAAACTGGCGTTCTTGAGTGAGGCAGAGGAGATCGGAATTCCTAGTGTAGCAGTGAAATGCGTAGATATTAGGAGGAACACCGGTGGCGAAGGCGGATCTCTGGGCCTTTACTGACGCTAAAGTGCGAAAGCTAGGGGAGCAAACGGG
+
IIIIHHHIHIIIIIIIIIIIIIIIIIIIIIIIIIIIIIIIIIIIIIIIHHIIIIIIIIIHIIIIIIIIIIIIIIHIFHHIIIIIIIIIIIIIIIIIIIIIIIIIIIIIIIIIIIIHIIIIIIIIIIIIGIIIIIIIIIIIIIIIIHIIIIIIIIIIIIIIIIIIIIIIIIIIIIIIHIIIIIIIIIIIIIIIIIIIIIIIIIIIIIIIIIIIIIIIIIIHIIIIIIIIIIIIIIIIIIIIIIIIIIIIIIIII
@HS1.3_224 HISEQ:380:H55W7BCXY:1:1101:20933:18594 1:N:0:AGCAGGAA orig_bc=AAAAAAAAAAAA new_bc=AAAAAAAAAAAA bc_diffs=0
TACGGAGGGGGCTAGCGTTGTTCGGAATTACTGGGCGTAAAGCGCACGTAGGCGGCTTTGTAAGTTAGAGGTGAAAGCCCGGAGCTCAACTCCGGAATTGCCTTTAAGACTGCATCGCTAGAATTGTGGAGAGGTGAGTGGAATTCCGAGTGTAGAGGTGAAATTCGTAGATATTCGGAAGAACACCAGTGGCGAAGGCGACTCACTGGACACATATTGACGCTGAGGTGCGAAAGCGTGGGGAGCAAACAGG
+
HIIIIEHHIIIIDHIIIEGHHIIIHIIIIIIHHHIIIHIFHGHIIIIIHGHDFHIFHEHHHIHHHFEFGHIIIHHIHHIIIIHIIHHHHIHHIHIGIHHIHHHIIHHHHIIHHIIIIHHIIHIIIIIHHHIIIIHIHIIIIIHIIHIHGIIIIIIIIIHIIHHIIIHIIIIHHIHHFEIIIIIIH#IIIIIIIIIIIIIHFHHHHIIIIIIIIIIIIIIIIIIIIIIIIIIIIHIIIIIIIIIIIIIHCIHII
@HS1.3_225 HISEQ:380:H55W7BCXY:1:1101:3177:18797 1:N:0:AGCAGGAA orig_bc=AAAAAAAAAAAA new_bc=AAAAAAAAAAAA bc_diffs=0
TACGGAAGGTCCGGGCGTTATCCGGATTTATTGGGTTTAAAGGGAGCGCAGGCCGATTATTAAGCGTGACGTGAAATGTAGATGCTCAACATCTGAACTGCGTCGCGAACTGGTAGTCTTGAGTGAGTTCGATGTGGGCGGAATTCGTGGTGTAGCGGTGAAATGCTTAGATATCACGAAGAACTCCGATTGCGAAGGCAGCCCACAAGGCCTTTACTGACGCTAAAGCTCGAAGGTGCGGGTATCGAACAGG
+
IIIIIIIIIIIIIHIIIIIIIIIIIIIHIIIIIIIHIIIIIIIIIIIIIIIIIIIIIIIIIIIIIIIIIIIIIIIIIIIIIIIIIIIIIIIIIIIIHHIIIIIIIIIIIIIIIIIIIIIIIIIIIIIIIIIIIIIIIIIIIIIIIIIIIIIIIIIIIIIIIIIIIIIIIIIIIIIIIIIIIIIIIIIIIIIIIIIIIIIIIIIIIIIIIIIIIIIIIIIHIIIIIIIIIIIIIIIIIIIIIIIIIIIIIIIII
@HS1.3_226 HISEQ:380:H55W7BCXY:1:1101:7029:18944 1:N:0:AGCAGGAA orig_bc=AAAAAAAAAAAA new_bc=AAAAAAAAAAAA bc_diffs=0
TACGGAAGGTCCGGGCGTTATCCGGATTTATTGGGTTTAAAGGGAGCGCAGGCGGGACCTTAAGCGTGTTGTGAAATGTGGCGGCTCAACCGCCGAACTGCAGCGCGAACTGGGGTTCTTGAGTGAGTACGAGGAAGGCGGAATTCGTGGTGTAGCGGTGAAATGCTTAGATATCACGAAGAACTCCGATTGCGAAGGCAGCTTTCCAGTCCTTTACTGACGCTAATGCTCGAAGGTGCGGGTATCGAACAGG
+
IIIIIHIGIHHIHCDHIIIFIGHIIHIIIIIHHIIGEHIHHGHHHDFIIIIHIIIHCHHHIIIIIIEEEHIIIIIIHHHEHIIIIIHIIIIIIIIGHIHIIIIIIIIIIIIIIIIEHHHIIHIIIIIIIIIIIIIIIIIIIIIIIIIIIIIIIIIIIIIIIIIHIIIIIIIIIIIHHHIIIIIIHIIIIIIIIIIIIIIIIIIIIIIHIHIIIIIIIIIIIIHHDDCIIIIIIIIIIIIIIIIHIIIIIIIII
@HS1.3_227 HISEQ:380:H55W7BCXY:1:1101:16776:18847 1:N:0:ATCAGGAA orig_bc=AAAAAAAAAAAA new_bc=AAAAAAAAAAAA bc_diffs=0
TACAGAGGTCGCAAGCGTTGTTCGGATTTACTGGGCGTAAAGGGCACGTAGGCTGCGAGGCGTGTCGAGTGTGAAATCTCCGGGCCCAACCCGGAAAGTGCGCTAGAAACTACCTTGCTCGAGTACGGGAGAGGGAAGGGGAATATAGGGTGTAGCGGTGAAATGCGTTGATATCCTATAGAACACCGGAGGCGAAGGCGCCTTCCTGGAACGTTACTGACGCTAAGGTGCGAAAGTCGGGGGAGCAAACAGG
+
IGIIIIIIIIIIIIIIIIIHHHHIIIIIIIIIHIIIIHIIIIIIIGHIIIHIIIIIIIIIIIIIIIIIIIHIIIIHIHIIIIIIIIIIIIIIIIIIIIIIIIIIIIIIIIIIIIIIIIIIIIIIIIIIIIIIIIIIIIIIIIIIHIIIIIIIIIIIIIIIIIIIIIIIIIIIIIIIIHIIIIIIIIIIIIIIIIIIIIIIIIIIGIIIIIIIIIIIIIIIIIIIIIIIIIIIIIIIIIIIIIIIIIIIHIIII
@HS1.3_228 HISEQ:380:H55W7BCXY:1:1101:2991:19047 1:N:0:AGCAGGAA orig_bc=AAAAAAAAAAAA new_bc=AAAAAAAAAAAA bc_diffs=0
TACGGAAGGTCCGGGCGTTATCCGGATTTATTGGGTTTAAAGGGAGCGTAGGCCGGTTTTTAAGCGTGTTGTGAAATGTGTGGGCTCAACCTATGCACTGCAGCGCGAACTGGAGACCTTGAGTGCGCGGGAAGCCGGCGGAATTCGTTGTGTAGCGGTGAAATGCTTAGATATGACGAAGACCTCCGATTGCGAAGGCAGCTGGCTGTAGCGTTACTGACGCTGAAGCTCGAAAGCGTGGGTATCGAACAGG
+
IIIIIIIIIIIIIIIIIIIIIIIIIIIIIIIIHIIIGIIIIIIIIIIIIIIIIIIIHHIIIIIIIIIIIIIIIHIIHHIIIIIIIIIIIIIIIIIIIIIIIIIIIIIIIIIIIIIIIIIIIIIIIIIIIIIIIIIIIIIIIIIIGIIIIHHIIIIIIIIIIIIIIIIIIIIIHIIIHIIIIIIHIGIIIIIIIIIIIIIIIIIIIIIIIIIIIHIIIIIIIIIIIIIIGIIIIIIIIIIIGIIHIIIIIIHII
@HS1.3_229 HISEQ:380:H55W7BCXY:1:1101:4314:19202 1:N:0:AGCAGGAA orig_bc=AAAAAAAAAAAA new_bc=AAAAAAAAAAAA bc_diffs=0
TACATAGGGGGCAAGCGTTGTCCGGAATGACTGGGCGTAAAGGGTGTGTAGGCGGTTATACAAGTTAAAAGTGAAATCCCCGGGCTTAACTCGGGTGCTGCTTTTAAGACTGTATGACTTGAGTGCAGTAGAGAAAAGTGGAATTCCTAGTGTAGCGGTGGAATGCGTAGATATTAGGAGGAACACCAGAGGCGAAGGCGACTTTTTGGACTGTAACTGACGCTGAGGCACGAAAGTGTGGGGAGCAAACAGG
+
IIIIIIIIIIIIIIIIIIIIHIIIIGIIIIIHHIIIIHIIIIIIHIIIIIIIIIIIHIIIIIIIHHIIIIIIIIIIDHIIIIIIIIIIIIIIIIIIIIIIIIIIHIIIIIIIIIIIIIIIIIIIIIIIIIIIIIIIIIIIIIIIIIIIIIIIIIIIIIIIIIIIIIIIIIIIIIIHHFIHIIIIIIHIIIIIIIIIIIIIIIIIIIIIIIIIIIIIIIIIIIIIIIIIHIHHHIIIIIIIIIIIIIIHIIIII
@HS1.3_230 HISEQ:380:H55W7BCXY:1:1101:13610:19008 1:N:0:AGCAGGAA orig_bc=AAAAAAAAAAAA new_bc=AAAAAAAAAAAA bc_diffs=0
TACGGAAGGTCCGGGCGTTATCCGGATTTATTGGGTTTAAAGGGAGCGCAGGCCGGGTTTTAAGCGTGACGTGAAATGTGGCGGCTCAACCGCCGAACTGCGTCGCGAACTGGAGTCCTTGAGTGAGTACGACGGAGGCGGAATTCGTGGTGTAGCGGTGAAATGCTTAGATATCACGAAGAACCCCGATTGCGAAGGCAGCCTCCGAGTCCTTAACTGACGCTAAAGCTCGAAAGTGCGGGTATCGAACAGG
+
IIIIIIIIIIIIIIHIIIIIIIIIIHHHIIIIHIHEEHIIIHIIIIHIIIIIIIIIIIHHHHIIIIIIIIIHIIIIIIIIIIHIIIIIIIIIIIIIIIIIIIIIIIIIIIIIIIIHHIIHIIIIIIIIIIIIIIIIIIIIIIIIIIIIIIIIIIIIIIIIIIIIIHIIIIIHIIIIIIIIIHHIIIIIIIIIIIIIIIIIIIIIIIIIIIIIIIIHIIIIHEIIIIIIIIIIIIIIHIIIIIIIIIIIIIIII
@HS1.3_231 HISEQ:380:H55W7BCXY:1:1101:18074:19224 1:N:0:AGCAGGAA orig_bc=AAAAAAAAAAAA new_bc=AAAAAAAAAAAA bc_diffs=0
TACGGAAGGTCCGGGCGTTATCCGGATTTATTGGGTTTAAAGGGAGCGCAGGCCGGCTGGTAAGCGTGACGTGAAATGTAGACGCTCAACGTCTGCACTGCGTCGCGAACTGTCAGCCTTGAGTGAGTACGATGTAGGCGGAATTCGTGGTGTAGCGGTGAAATGCTTAGATATCACGAAGAACTCCGATTGCGAAGGCAGCCTACAAGGCCTTTACTGACGCTAAAGCTCGAAGGTGCGGGTATCGAACAGG
+
CEEE<CGHCHHHHD<HICEH@GHEDHHHIHC@CGHGEEEHGGHIHEGHD?EHGIDHDHHFHHHHCHHHHIHGCH?GIHHHFHEEEHGEHHEG?GHHHHIIHIHDIHHEIHEHHIHHEHHHICGCHHHHHHGHHHCIHIHHIIIHHHHGIIIIHHIIIHHHIIIHGHIHFIHIIIIIHIHIIHHECHED>HGIHHHHIHHHF11HIHEIHEGC11EHHHHCH@HEHEGHHHIHHHHIIHIHHHEG?IIIIIIHH
@HS1.3_232 HISEQ:380:H55W7BCXY:1:1101:18188:19245 1:N:0:AGCAGGAA orig_bc=AAAAAAAAAAAA new_bc=AAAAAAAAAAAA bc_diffs=0
TACGGAAGGTCCGGGCGTTATCCGGATTTATTGGGTTTAAAGGGAGCGCAGGCGGGTTGTTAAGCGTGACGTGAAATGTAGCCGCTCAACGGCTGCACTGCGTCGCGAACTGGCAGTCTTGAGTGAGTACGACGCGGACGGAATTCGTGGTGTAGCGGTGAAATGCTTAGATATCACGAAGAACCCCGATTGCGAAGGCAGTCCGCGAGTCCTTTACTGACGCTAAAGCTCGAAGGTGCGGGTATCGAACAGG
+
IIIIIHIIIIIIIIIIIIIIIIIIIGHIIIIHIIIHIIIIIIIIIIIIIIIIIIIIIIIIIIIIIIIIIIIHIIIIIIIIIIIIIIIIIIIIIIIIHIIIIIIIIIIIIIIIIIIIIIIIIIIIIIIIIIHIIIIIIHIIIIIIIIIIIIIIIIIIIIIIIIIIIIIIIIIIIIIIIHIIIIIIIIIIIIIIIIIIIIIIIIIIIIIIIIIIIIIIIIIIIIIIIIIIIIIIIIIIIIIIIIIIIIIIIIIII
@HS1.3_233 HISEQ:380:H55W7BCXY:1:1101:20136:19143 1:N:0:AGCAGGAA orig_bc=AAAAAAAAAAAA new_bc=AAAAAAAAAAAA bc_diffs=0
TACGAGGGGTGCAAGCGTTGTTCGGAATCACTGGGCGTAAAGGGAGCGCAGGCGGAAGCTCAAGCGGATTGTACAATACCGGGGCCCAACCCCGGACCTGCAGTCCGAACTGGGTTTCTTGGATAGTTCAGGGGCAAGCGGAATTCCTGGTGTAGCGGTGGAATGCGTAGAGATCAGGAAGAACACCGATGGCGAAGGCAGCTTGCTGGGGACTTATCGACGCTCATGCTCGAAAGTGCGGGTAGCAAACAGG
+
IIIIIDEHHHHIIIIIIIIIHIIIIIIIHIIIIIIIIFHIIIIIIIIIIIIIIIIIIIIIIIIIIIIHIIIIIIIIHIIIIHIIIIIIIIIIIIIIIIIIIIIIIIIIIIIIIIHIIIIIIIIIIIIIIIIHIIIIIIIIIIIIIIIIIIIIIIIIIIIIIIIIIHIIIIIIIIIIIHIIIIIIIIIIIIIIIIIIIIIIIIIIIIIIIIIIIIIIIIIIIIIHHIIIIIIIIIIIIHHIIIIIIIIIIIIII
@HS1.3_234 HISEQ:380:H55W7BCXY:1:1101:8754:19624 1:N:0:AGCAGGAA orig_bc=AAAAAAAAAAAA new_bc=AAAAAAAAAAAA bc_diffs=0
TACGAAGGGGGCGAGCGTTGTTCGGAATTACTGGGCGTAAAGGGAGTGTAGGCGGTTTAGTGAGATAGCGGTGAAATCCCAGGGCTTAACCTTGGAATTGCCATTATTACTATTAGACTAGAATGATAGAGAGGATATCGGAATACCCAGTGTAGAGGTGAAATTCGTAGATATTGGGTAGAACACCGGTGGCGAAGGCGGGTATCTGGCTATTAATTGACGCTGAGGCTCGAAAGCATGGGGATCAAACAGG
+
IIIIIIIIIIIIIIIIIEHHHIIIIIGIIIIIIIIIIHIIIIIIHIIIIIIIIIIIIIHIIIIIIIIIIIIIIIIIIHIIIIIIIIIIIIIIIIIIIIEHIIHIIIIHIIIIIIIIIIHIIHIIIIIIIIIHIIIHIIIIIIIIIIIIIIIIIIIIIIIIIIIHIIIIIIIIIIIIHIIHIIIIIIIIIIIIIIIIIIIIIIIIIIHIIIGIIIIIIIIIIIIIIIIIIIIIHIIIIIIIIIIIIIIIIIIII
@HS1.3_235 HISEQ:380:H55W7BCXY:1:1101:12514:19655 1:N:0:AGCAGGAA orig_bc=AAAAAAAAAAAA new_bc=AAAAAAAAAAAA bc_diffs=0
TACGTAGGGGGCGAGCGTTGTCCGGAATGATTGGGCGTAAAGGGCGCGTAGGCGGCCCGGTAAGTCTGGAGTGAAAGTCCTGCTTTTAAGGTGGGAATTGCTTTGGATACTGTCGGGCTTGAGTGCAGGAGAGGTAAGTGGAATTCCCAGTGTAGCGGTGAAATGCGTAGAGATTGGGAGGAACACCAGTGGCGAAGGCGACTTACTGGACTGTAACTGACGCTGAGGCGCGAAAGTGTGGGGAGCAAACAGG
+
HHIIGHHHIIIIIIIHHHIIIIIHHHHGIEEHFCHIIIHHIIIHEHIIIIGHHHIIIIIHIHEIGHHIIGHHHIIIHHHIIIFHGHGHHHHHHHHIHIIIIIIIIIHHHHHIIIIIIHIIIIIHIGGIHIIHIIHHHHIIIIIIIIIIIIIIIIIGHHIIIIIIIIIIIIIIIHHIHGIHIIIHHHHHHIHIIHIHHIHIHIIIIIIIIIIIIIIHHIHIIIIIIIIIHIHHIIHG@IIIIIIIGIHIIIIHI
@HS1.3_236 HISEQ:380:H55W7BCXY:1:1101:16153:19740 1:N:0:AGCAGGAA orig_bc=AAAAAAAAAAAA new_bc=AAAAAAAAAAAA bc_diffs=0
TACGGAGGATGCGAGCGTTATCCGGATTTATTGGGTTTAAAGGGTGCGCAGGCGGTCTGCTAAGTTGGAGGTGAAAAGCCCGGGCTCAACCTGGGTCGTGCCTCCAATACTGGTGGACTTGAATGTCCGTGCCGTGGGAGGAATGAGTAGTGTAGCGGTGACATGCATAGATATTACTCAGAACACCGATTGCGAAGGCATCTCACGAACGGATGATTGACGCTCATGCACGAAAGCGTGGGGAGCGAACAGA
+
IIIIHIHIGHIIIIIIIHIHIHIIIHIIIIIHIHIEHIGIIIHIHHIIIIIIEHIIHIHIIIHIIIIIIIIIIIIIIHIIIIIIIIIIIIIIIIIIIIIIIHHIFHIIIHHIHIIIIHIIIIIIIIIIIIIIIIGIIIIIIIIIIIHIIIHIIIIIIIIIIIIIGIIIIIIIIIIIIIHIIIIHIIIIIIIIIIIIIIHIIIIIIIIIIIIIIIIIIIIIIIIIHIIIIIIIIIIIIIIIIIIIHHHHHIIII
@HS1.3_237 HISEQ:380:H55W7BCXY:1:1101:9457:19790 1:N:0:AGCAGGAA orig_bc=AAAAAAAAAAAA new_bc=AAAAAAAAAAAA bc_diffs=0
TACGGAGGGTACGAGCGTTAATCGGAATGACTGGGCGTAAAGGGCACGTAGGTGGATAGATAAGTCACAAGTGAAATACCCGGGCTTAACCTGGGATTGGCTCGTGAAACTGTTTAACTAGAGTACGGTAGAGGGGAGTAGAATTCCAAGTGTAGCGGTGAAATGCGTAGAGATTTGGAAGAATACCGGAGGCGAAGGCGGCTCTCTGGACCGATACTGACACTGAAGAGCGAAAGCGTGGGGAGCAAACAGG
+
IIIIIHIIIIIIIIIIIHIIIIIIIIIIIIIIIIIHIHHIIIIIIIIIIIIIHIIIIIIIIIIIIIIIIIIIIIIIHGHIIIIIIHHIIIIIIIIIIIIIIIIIHIIIIIHIIIIIIIIIIIIIIIIIHIHIIIHIIIIIIIIIIIIIIIIIIIIIIIIIIIIIIIIIIIIIIIHIHHIIIIHIIIIIIIIIIIIIIIIIIIIIIIIIIIIIIIIIIIIIIIIIIIIIIIIIIIIIIIIIIIIIIIIIIIIII
@HS1.3_238 HISEQ:380:H55W7BCXY:1:1101:16960:19911 1:N:0:AGCAGGAA orig_bc=AAAAAAAAAAAA new_bc=AAAAAAAAAAAA bc_diffs=0
CACGGGGGGAGCAAGCGTTGTTCGGAATCACTGGGCGTAAAGGGCGTGTAGGCGGTCAAGTAAGTGGAATGTGAAATCCCTCGGCTTACCCGAGGACCTGCATCCCAAACTGCTTGGCTTGAGTACGGGAGAGGATGTGGGAATTCCTGGTGTAGCGGTGAAATGCGTAGATATCAGGAGGAACACCGGTGGCGAAGGCGCACATCTGGCCCGATACTGACGCTGAGGCGCGAAAGCTAGGGGAGCAAACGGG
+
HIIIIGIHHHIIHIHIIHHHGHIIIIIIHIIHIHIIIFHHIIIIIICHHIHIIIIDHIIIIIIIIIIIIIIIIIHIIHIIIIIIIIIIIIIIIIIIIIIIIIHIIIIIIIIIHHIIIHIIIIIIIIIIIIIIIIIIIIIIIIIHIIIIHIIIIIIIIIIIIIIIIIIIIIIIIIIIIIIIIIIIIIIIIIIIIIIIIIIIIIIIHIIIIIHIIIIIIIIIIIIIIIIIIIIIIIIIIIIIIIIIIIIIIIIII
@HS1.3_239 HISEQ:380:H55W7BCXY:1:1101:16797:19912 1:N:0:AGCAGGAA orig_bc=AAAAAAAAAAAA new_bc=AAAAAAAAAAAA bc_diffs=0
TACGGAGGGTACGAGCGTTAATCGGAATGACTGGGCGTAAAGGGCACGTAGGTGGATAGATAAGTCACAAGTGAAATACCCGGGCTTAACCTGGGATTGGCTCGTGAAACTGTTTAACTAGAGTACGGTAGAGGGGAGTAGAATTCCAAGTGTAGCGGTGAAATGCGTAGAGATTTGGAAGAATACCGGAGGCGAAGGCGGCTCTCTGGACCGATACTGACACTGAAGAGCGAAAGCGTGGGGAGCAAACAGG
+
IIIIIHIIIIIIIIIIHHIIIHIIIIIIIIHHIIIIHFGHIIIIIGIIGHHIGIIIHIHIIIIIIIIIIIIHIIHIHHIIIIIIGIIIIIIIIIIIIIIHIIIHHIIIIIIHIIIIIIIIIIIIIIIIHIIIIIIIIIHIIIIIIIIIIIIIIIIIIIIIIIIIIIIIIIIIIIIIIIIIIIHIIIIIIIIIIIIIIIIIIIIIHIIIIIIIIIIIIIIIIIIIIIIIIIIIHIHIIIIIIIIIIIIIIIHII
@HS1.3_240 HISEQ:380:H55W7BCXY:1:1101:2733:20074 1:N:0:AGCAGGAA orig_bc=AAAAAAAAAAAA new_bc=AAAAAAAAAAAA bc_diffs=0
TACGGAGGATGCGAGCGTTATCCGGATTTATTGGGTTTAAAGGGTGCGTAGGCGGGTGATTAAGTCTGTGGTGAAAGCGTGCGGCTCAACCGTACCGAGCCATGGAAACTGGTTGTCTTGAGTATAGACGAGGTAGGCGGAATGTGATGTGTAGCGGTGAAATGCTTAGATATGTCACAGAACTCCGATTGCGAAGGCAGCTTACCAGGCTATAACTGACGCTGAGGCACGAAAGCGTGGGTATCAAACAGG
+
EHEEE<EH0<CF?HDDFHHEHCE=E<0DCGH@C@HD<<1<1CFE<GECC0CC1GCC<G@<DC1D<1#IFHGCCGBC<CE#HDGHF<?EFHH?DHC0GHHHFCDFIIHIHEGHIHG<HG@IHHHHGGD:CIIHHEHIIIIHIHHFDE@EIIIIIHHIIIIIIIH@HBIIIIIHF@F1DCEIIH#8HHBCEEIIIIIIIHEHFC@HHEEHEF1HIEIIIIIIIIIIHH=HFIIIIIIIIIIHF<F<IIIIIIII
@HS1.3_241 HISEQ:380:H55W7BCXY:1:1101:2853:20021 1:N:0:AGCAGGAA orig_bc=AAAAAAAAAAAA new_bc=AAAAAAAAAAAA bc_diffs=0
TACGGAAGGTCCGGGCGTTATCCGGATTTATTGGGTTTAAAGGGAGCGCAGGCGGAGGCTTAAGCGTGACGTGAAATGTAGCCGCTCAACGGCTGAGTTGCGTCGCGAACTGGGTTTCTTGAGTGAGTGCGACGTCAGCGGAATTCGTGGTGTAGCGGTGAAATGCTTAGATATCACGAAGAACCCCGATTGCGAAGGCAGCTGACGAGCCCTTTACTGACGCTAAAGCTCGAAGGTGCGGGTATCGAACAGG
+
IIIIIHIHIHIIIIIIIIIIIIIIHEGHHIIIDHHDEHHIIHIIHHIIIIHIIIIIIIIHIIIIIIHIHIHIIIIIIIIIIIIIHHIIIIIIIIIIIIIIIIIIIHHIIIIHIHIHFCHIIIIIIIIHIIIIIIIIIIIIIIIIIIIIIIIIIIIIIIIIIIIIIIIIIIHHGHHHHIIIIIIIIIIIIIIIIIIHIIIIIIIIIIIIIIIIHIIIIIIIIIIIIIIIIHIHIIIIIIIIHIHHHIIIIIIII
@HS1.3_242 HISEQ:380:H55W7BCXY:1:1101:10973:20121 1:N:0:AGCAGGAA orig_bc=AAAAAAAAAAAA new_bc=AAAAAAAAAAAA bc_diffs=0
TACGGAAGGTCCGGGCGTTATCCGGATTTATTGGGTTTAAAGGGAGCGCAGGCCGCCTTTTAAGCGTGACGTGAAATGTACGGGCTCAACCGGTGCAGTGCGTCGCGAACTGGAGGGCTTGAGTGCGGACGAGGCATCCGGAATTCGTGGTGTAGCGGTGAAATGCTTAGATATCACGAAGAACTCCGATTGCGAAGGCAGGGTGCCAGGCCGTTACTGACGCTAAAGCTCGAAAGTGCGGGTATCGAACAGG
+
IHIIIEGHIHIIIIHIIHHIHIIIIGHIIIIIGHHHHIIIIHIHHFHIIIIIHIIIIIIIIHIIIIIIHIHIIIIIFHHHIIIIIIIHIIIIIIIIIIIIIIIHIIIHIIIIHIIIIIHHHHIIIIIIIIIIIIIIGHIIIIIIIIIIIIHIIIIHIIIIIIIIIIIIIIIIIHIIHHIIIIIIIIHIIHIIHIIIIIIIIIIIIHIIIIIIIHIIIIIHIIIIIIIIIIHIIHIIIIHIIIIHIHIHHIIII
@HS1.3_243 HISEQ:380:H55W7BCXY:1:1101:12855:20054 1:N:0:AGCAGGAA orig_bc=AAAAAAAAAAAA new_bc=AAAAAAAAAAAA bc_diffs=0
TACGGAGGATGCGAGCGTTATCCGGATTTATTGGGTTTAAAGGGTGCGTAGGTGGTTTGTTAAGTTTGTGGTGAAAGCGTGCGGCTCAACCGTACCAAGCCATGAAAACTGGCGAACTTGAGTGCAAACGAGGTAGGCGGAATGTGATGTGTAGCGGTGAAATGCTTAGATATGTCACAGAACCCCGATTGCGAAGGCAGCTTACCAGCATGCAACTACACTGAGGCACGAAAGCGTGGGTATCAAACAGG
+
IIIIHGIC@FCHEHDCCEHFHEEHHEEHHHFEHIIDDGHGHDHHHHHID@EHIIIIIG##HH@HHFHIIIIIAHIIFHIEHIIIIIHIHIIIIIIIIIIIHHGHIII@EIHIIIIIIIHHHHGHFHHHDIIIIHEGHHEHIHHIIIIHGED<CBEHHHCIHIHGGHHGGHFHHFHHIHHIHEHHEE?HFHHHHEHGDC@EHHHIHHIHHHHG?HIIIHHHHG1@EEEHEHCFHHHHIIIHHHCEEHCHFHC
@HS1.3_244 HISEQ:380:H55W7BCXY:1:1101:19773:20015 1:N:0:AGCAGGAA orig_bc=AAAAAAAAAAAA new_bc=AAAAAAAAAAAA bc_diffs=0
TACGGAGGATGCGAGCGTTATCCGGATTTATTGGGTTTAAAGGGTGCGTAGGCGGCCATGTAAGTCAGCGGTGAAATTCAGATGCTCAACATCTGGCGTGCCGTTGAAACTGCGTGGCTTGAATGCGGATGCCGTGGGAGGAATGTGTGGTGTAGCGGTGAAATGCATAGATATCACACAGAACACCGATTGCGAAGGCATCTCACGAATCCGCGATTGACGCTGAGGCACGAAAGTGCGGGGATCAAACAGG
+
IIIIIHIHHHIIIIIIIIIIIIIIIIHIIIIIHIIHHIIIIIIIIIIIIIIIIIIIIIIIIIIHHHIIIIIIIIIIGHIIIIIIIIIIIIIIIIIIIIIIIIIIIIIIIIIIIIHIIIIIIIIIIIIIIIIIIIIIIIIIIIIIIIIIIIIIIIIIIIIHIIIIIIIIIIIHIHIIIHIIHIIIIIIIIIIIHHIIIIIIIIIIIIIHHFIIIIIIIIIIIIIIIIIIIIIIIIIIIIIIIIIIHIIIIIIII
@HS1.3_245 HISEQ:380:H55W7BCXY:1:1101:3876:20307 1:N:0:AGCAGGAA orig_bc=AAAAAAAAAAAA new_bc=AAAAAAAAAAAA bc_diffs=0
TACGTAGGGTGCGAGCGTTAATCGGAATTACTGGGCGTAAAGCGTGCGCAGGCGGTGAGTTAAGTCTGATGTGAAAGCCCCGGGCTCAACCTGGGAATGGCATTGGAAACTGGCTCGCTGGAGTGTGGCAGAGGGGGGTGGAATTCCGCGTGTAGCAGTGAAATGCGTAGAGATGCGGAGGAACACCGATGGCGAAGGCAGCCCCCTGGGCCAACACTGACGCTCAGGCACGAAAGCGTGGGGAGCAAACAGG
+
G?GHGHHCEGHHIIDHHCHECHHIIIIIIH<GFH1CCH<HHH?EHIDHDHHHIHIDDHHFEHHHH@CFGHHCEHGHDHEHIIGHH?HEHE?HFEFHHEHHHHIIHGHIIHIHHFHHHGHHIIIIHIIHHHIHIIHHIHHHIHIHEHHHEIHIHIIHIHHHIGHHC?HHFHHFHHHGHFIIHIHIHECIHHHECIIIHHHECHECEHHHC<GHHHHGDIIHIHHHGCHH?FIIHIIIHHHHEFHH@GHHHHH?H
@HS1.3_246 HISEQ:380:H55W7BCXY:1:1101:5907:20315 1:N:0:AGCAGGAA orig_bc=AAAAAAAAAAAA new_bc=AAAAAAAAAAAA bc_diffs=0
TACGAGGGGTGCAAGCGTTGTTCGGAATCACTGGGCGTAAAGGGAGCGTAGGCGGAGATTCAAGCGGATTGTACAATCCCGGGGCCCAACCCCGGACCTGCAGTCCGAACTGGATTTCTTGGATAGTTCAGGGGCAGGCGGAATTCCTGGTGTAGCGGTGGAATGCGTAGAGATCAGGAAGAACACCGATGGCGAAGGCAGCCTGCTGGGGACTTTATCGACGCTGAGGCTCGAAAGCGCGGGTAGCAAACAGG
+
IGIIIHHIGIIHIIIFHIIIIIIIIGHIHHI?GHHHHFDHIHHIHIIIHHHIEHHHIHIIIIIIIIIHIIIHIIIGFIIIIIGIHDHIIIIHIIIIIHIIIIIIIIHIIIEHICFHIHIIHHHHHHHFHHHIIIIHIHIIIHIIIHHHIIHIIHGIIIIIIIIHGIIHHHIIIIHIHHHHHHHHIIIIIHIIHHIIIIIIGIIIIIIIHHEHIGIIIIIIIIIIIIIIIIHIIIIIIIIIIIIIIIIIIIIIII
@HS1.3_247 HISEQ:380:H55W7BCXY:1:1101:7903:20306 1:N:0:AGCAGGAA orig_bc=AAAAAAAAAAAA new_bc=AAAAAAAAAAAA bc_diffs=0
TACGGAGGATGCAAGCGTTATCCGGATTTATTGGGTTTAAAGGGTGCGCAGGCGGCTTGTTAAGCGGGAGGTGAAATGCCGGCGCTCAACGTCGGAAGTGCCTCCCGAACTGGTGAGCTTGAATGACTCTGCCGTGGGAGGAATGTGTAGTGTAGCGGTGAAATGCTTAGAGATTACACAGAACACCGATTGCGAAGGCATCTCACGAAGGGTTGATTGACGCTGAGGCACGAAAGCGTGGGGATCAAACAGG
+
IIIIIIHIHIIIIIIIIIIIIIIIIEHIIIIIIIIEHHIIIIIIIIIIIIIIIIIIIIIIIIIIIIIIIIIIIIIIIHHIIIIIIIIIIIIIIIIIIIIIHIIIIIIIIIIIIIIIIIIIIIIIIIIIIIIIIIIIIIIIIIIIIIIIIIIIIIIIIIIIIIIIIIIIIIIIIIIIIHIIIIIIIIIIIIIIIIIIIIIIIIIIIIIIIIIIIIIIIIIIIIIIIIIIIIIIIIIIIIIIIIIIHIIIIIIII
@HS1.3_248 HISEQ:380:H55W7BCXY:1:1101:8001:20392 1:N:0:AGCAGGAA orig_bc=AAAAAAAAAAAA new_bc=AAAAAAAAAAAA bc_diffs=0
TACGGAGGATGCGAGCGTTATCCGGATTTATTGGGTTTAAAGGGTGCGTAGGTGGTTTGTTAAGTTTGTGGTGAAAGCGTGCGGCTCAACCGTACCAAGCCATGAAAACTGGCGAACTTGAGTGCAAACGAGGTAGGCGGAATGTGATGTGTAGCGGTGAAATGCTTAGATATGTCACAGAACCCCGATTGCGAAGGCAGCTTACCAGCATGCAACTGACACTGAGGCACGAAAGCGTGGGTATCAAACAGG
+
IHIIIHDHGHHIDEEDHIHHHEHHHGHEHEHHFHIDDHEEHHHHIHIH0DFH#GC<1##H#GHHHE#H<CGHIHHGHHHCEHHIIIFH#IIHIHHHHHIHIIHHHFGHHEHIEFCCIHCIIIHFHHEIIGIHHHHIHHHIGIIHIHHFFIIIIIIHHIIIIIIIBHHIIIIIHHFHGGIIIHHHIIHEDHIIHIIIIIIIHG1HIIIHHGFHEIIIHGHHDIHEHHIGHIIHHIHIHIIIHCHHIIIIIIII
@HS1.3_249 HISEQ:380:H55W7BCXY:1:1101:9517:23595 1:N:0:AGCAGGAA orig_bc=AAAAAAAAAAAA new_bc=AAAAAAAAAAAA bc_diffs=0
TACGGAAGATGCGAGCGTTATCCGGATTTATGGGGCTTAAAGGGAGCGTAGGCGGGTTCTTAAGTCTGCGGTAAAATGTCGGCGCTCAACGCCGGCCTGCCGTGGAAACTGGGGACCTTGAATGTGCACAAGGAAGGTGGAATTCGTGGTGTAGCGGTGAAATGCTTAGATATCACGAAGAACTCCGATTGCGAAGGCAGCCTTCTGGGGCATGATTGACGCTGAGGCTCG
+
ICH<G0<<11<D<0</<<0<F@FH<0D0DC111<00<1<<<<DH10EC/<CGCC<EB#DHC<@HHHHI?/FHHCHCHH?77CHFCEGIHHHECFIIHH?GDCDHB=:<@EGF.F@FDD.CC@IGHHIGHE?HIHIHFGGECAEE@HFF<BFCGHICHH1<<BDF8FGHGG<6HDBG@IHHCFHE0FHH/<=E=CG@E@D=<<11ECC@@@C<1<C<@HEGIIHG1HE<10D
@HS1.3_250 HISEQ:380:H55W7BCXY:1:1101:14527:20438 1:N:0:AGCAGGGA orig_bc=AAAAAAAAAAAA new_bc=AAAAAAAAAAAA bc_diffs=0
TACGGAAGGTCCGGGCGTTATCCGGATTTATTGGGTTTAAAGGGAGCGCAGGCTGATGATTAAGCGTGACGTGAAATGTAGCCGCTCAACGGCTGAACTGCGTCGCGAACTGGTTATCTTGAGTGAGTTCGATGTTGGCGGAATTCGTGGTGTAGCGGTGAAATGCTTAGATATCACGAAGAACTCCGATTGCGAAGGCAGCCAACAAGGCCTTTACTGACGCTAAAGCTCGAAGGTGCGGGTATCGAACAGG
+
IIIIICCHIHGHHHHGDFIHIEHIHC@EHHHIHHHD@EHHGHIICGHDDHHIH#CHCHFEFHHIEHIHIEGHIIIHHGHHHFFHGIEHIIHHHHIIIHIIHHHDHHEHDHHHIIHHHHIIHHHHHCFHEEFFHIEHHIHHIIIIHEHEBHFEHIHIIHHIHHHGHGHIIHHCHHEGCHHIHIIEDHHHHC@HGIIIIIIHIHHGEG1IHHHEHEIIHHHGCEHHIIHGIHHHH@CC<HGIIHIHIHGHIIIIH
@HS1.3_251 HISEQ:380:H55W7BCXY:1:1101:17966:20356 1:N:0:AGCAGGAA orig_bc=AAAAAAAAAAAA new_bc=AAAAAAAAAAAA bc_diffs=0
TACGGAGGGTACGAGCGTTAATCGGAATGACTGGGCGTAAAGGGCACGTAGGTGGATAGATAAGTCACAAGTGAAATACCCGGGCTTAACCTGGGATTGGCTCGTGAAACTGTTTAACTAGAGTACGGTAGAGGGGAGTAGAATTCCTGGTGTAGCGGTGAAATGCGTAGATATCAGGAGGAACACCGGTGGCGAAGGCGGCCCTCTGGACGATGACTGACGCTGAGACGCGAAAGCGTGGGGAGCAAACAGG
+
IIIIIFIIIIHIIIIIIIIHIIIIIIIIIIIIIIIIIIIIIIIIIIIIHIHICHIIIIIIIIIIIIIIIIIIIIIIGHIIIIIIIIIIIIIIIIIHHIIIIIIIIIIIIHIIIIIIIIIIIIIIIIIIIIIIIIIIIIHIIHIIHIHHIHIIIIIIIIIIIIIIIIIIIIIHHIIHHIIIIHHHHIIIIIIIIIIIIIIIIIIHIIIIIIHIIIIIIIIIHIIIIIIHHIHIIIIIIIIHIGIIIIIIIIIII
@HS1.3_252 HISEQ:380:H55W7BCXY:1:1101:18778:20353 1:N:0:AGCAGGAA orig_bc=AAAAAAAAAAAA new_bc=AAAAAAAAAAAA bc_diffs=0
TACGGAAGGTCCGGGCGTTATCCGGATTTATTGGGTTTAAAGGGAGCGCAGGCGGGTTGTTAAGCGTGACGTGAAATGTAGGGGCTCAACCTTTGAATTGCGTCGCGAACTGGCGACCTTGAGTGGGTACGACGCGGACGGAATTCGTGGTGTAGCGGTGAAATGCTTAGATATCACGAAGAACTCCGATTGCGAAGGCAGTCCGCGAGTCCCCAACTGACGCTAAAGCTCGAAAGTGCGGGTATCGAACAGG
+
IIIIIGIIIIIIIIIIIIIHIIIIIGHIIIIIHIIHIIIIIIIIHHIIIIIIIIIIIIIIIHIIIIIIIIIIIIIIFHIIIIHIIIIIIIIGHIIIHIIIIIIIIIIIIIIIIIIHIIHIIIIIIIIIIIIIIHIIIIIIIIHIIIIIIIIIIHIIIIIIIIIIIIIIIIHHIIIIIIIIIIHIIIIIHIHIIIIIIIIIIHIIHIIHIHGIIHIIIIIIIIIIIIIHIIIIIIIIIIIIIIIIHIIIIIIII
@HS1.3_253 HISEQ:380:H55W7BCXY:1:1101:20177:20428 1:N:0:AGCAGGAA orig_bc=AAAAAAAAAAAA new_bc=AAAAAAAAAAAA bc_diffs=0
TACGGAGGGTGCAAGCGTTAATCGGAATAACTGGGCGTAAAGGGCATGCAGGCGGTTGTATAAGTAGGGTGTGAAATCCCCGGGCTCAACCTGGGAACTGCATTCTAAACTGTACAACTAGAGTATTGCAGGGGGAGACGGAATTCCAGGTGTAGCGGTGGAATGCGTAGATATCTGGAAGAACACCAAAGGCGAAGGCAGTCTCCTGGGCAAATACTGACGCTCATATGCGAAAGCGTGGGTAGCAAACAGG
+
IIIIIHHIIIIIIIIIIHIIHIIHIHIHIIIIIIIIIIIIIIIIIIIIIIIIIIIHHHHIIIIIIIIIIIIIIIIHDIHIIIIIIIIIIIIIIIIIHIIIHIIIIIIIIIIIIIIIIIIIIIIIIHIIIIHIIIIIIHHIIIIIIIIIIIIIIIIIHIIIIIIIIIIIIIIIIIIIHIIIIIIIIIHIHIIIIIIIIIIIIIIIIIIIIIIIIIIIIIIIIIIHFHHIIIIIIIIIIIIIIIIIIIIIIIIII
@HS1.3_254 HISEQ:380:H55W7BCXY:1:1101:1229:20562 1:N:0:AGCAGGAA orig_bc=AAAAAAAAAAAA new_bc=AAAAAAAAAAAA bc_diffs=0
TACGGAGGATGCAAGCGTTATCCGGATTTATTGGGTTTAAAGGGTGCGTAGGCGGAGTCTTAAGCGTGAGGTGAAATGCCACTGCTCAACAGTGGAACTGCCTCGCGAACTGGGATTCTGGAATGCCCCTGCCGTGGGAGGAATGTGTGGTGTAGCGGTGAAATGCATAGAGATCACACAGAACACCGATTGCGAAGGCATCTCACGAAGGGGTGATTGACGCTGAGGCACGAAAGCGTGGGGATCAAACAGG
+
IIGDGEEHHEHHHHHHIHHIHIIIIIHFHHHHFEHD@GEHIHHICCDDHHICHHHIHHHEGEHIGI@E=HHGGHIHHEGHDH6<FGHHIIIFHIIIIIIHHGHIHIICHIHHFHIIHHHHIIHIIIG#HIHIIIIHHHFIIIIHHHIIIIIHHIIIIIIIIIIIIHHEGHEGHEHGHEHIGEIHHIHIIHHHHHIIHFHICCHIHD<HIHG@HGIHIIIHHHFFHHGEEDGIIIHGIIIIIHHFIIIIHFCII
@HS1.3_255 HISEQ:380:H55W7BCXY:1:1101:1498:20671 1:N:0:AGCAGGAA orig_bc=AAAAAAAAAAAA new_bc=AAAAAAAAAAAA bc_diffs=0
TACGGAAGGTCCGGGCGTTATCCGGATTTATTGGGTTTAAAGGGAGCGCAGGCCGGAGGTCAAGCGTGACGTGAAATGTAGGGGCTCAACCTTTGAATTGCGTCGCGAACTGGCCTTCTTGAGTGAGTACGACGTCAGCGGAATTCGTGGTGTAGCGGTGAAATGCTTAGATATCACGAAGAACCCCGATTGCGAAGGCAGCTGACGAGTCCTTTACTGACGCTAAAGCTCGAAGGTGCGGGTATCGAACAGG
+
IIIIIIIIIIIIIIIIIIIIHIIIIHHIIIHHHHIEHHIIIIIIIIIIIIIHIIIIIIIHHIIIIIIIIIIIIIIIIIHIIIIIIHIIIIHIIIIIIIIIIIIIIIIIIIIIIIHIHIIIIIIIIIIIIIIIIIIIIIIIIIIIIIIIIIIIIIIIIIIIIIIIIIIIIIIIIIIHHIIIIIIIIIIIIIIIIIIIIIIIIIIIIIIIIIIIIIIIIIIIIIIIIHEIIIIIIIIIIIIIIIIIIIIIIIIII
@HS1.3_256 HISEQ:380:H55W7BCXY:1:1101:4971:20587 1:N:0:AGCAGGAA orig_bc=AAAAAAAAAAAA new_bc=AAAAAAAAAAAA bc_diffs=0
CACGTAAGTTGCGAGCGGTGTTCGGAATTATTGGGCGTAAAGGGCATGTAGGCGGTAATGCAAGTCTGGTGTGAAATACCGGGGCTCAACCCCGGAACTGCGTTGGAAACTGCATTACTTGAGTCGCTGAGGGGCAGGCAGAATTCCTGGTGTAGGGGTGAAATCTGTAGATATCAGGAAGAATACCAATGGCGAAGGCAGCTTACCAGCATACAACTGACGCTCAGGCACGAAAGCGTGGGTATCAAACAGG
+
H1CHCHHHF?G?CHDC</</EH?HCE??G1DH@C<CDC<<11D0<1<<<GH1FCHF8ECBF@<?#1CGFE@ACEHHHHEH@DFEGEHHDHHGGHIHECCHEEHHFFCGEEHHHCEHHCBAC<HEFH<0C0C89HHIHIHHHEF<CGGHEHHHHCHGCHHGEHHF#GC#HEHHGF@GCHHHHF#CHIIHGGGCC<FFHCGEHGCDD1CG@?GEF1GDHEG<HFHHEHHDHHHCGEEHDEGF@CHHEHHCD?IHG
@HS1.3_257 HISEQ:380:H55W7BCXY:1:1101:8880:20586 1:N:0:AGCAGGAA orig_bc=AAAAAAAAAAAA new_bc=AAAAAAAAAAAA bc_diffs=0
TACGGAAGGTCCGGGCGTTATCCGGATTTATTGGGTTTAAAGGGAGCGCAGGCCGAAGGTTAAGCGTGACGTGAAATGTAGCCGCTCAACGGCTGAACTGCGTCGCGAACTGGCTTTCTTGAGTGAGTACGATGTAGGCGGAATTCGTGGTGTAGCGGTGAAATGCTTAGATATCACGAAGAACTCCGATTGCGAAGGCAGCCTACAAGGCCTTTACTGACGCTAAAGCTCGAAGGTGCGGGTATCGAACAGG
+
IIIIIIIIIIIIIIIIIIIIIIIIIGHIIIIIHIIEHHIIIIIIIIIIHIIIHIIHIIIIIIIIIIIIIIIHHHIIIIIIIIIIIIIHIIIIIIIIIIIIIIIIIIIIHIIIIIHIIIIIIIIIIHIIIIIIIIIIIIIIIIIIIIIIIIIIIIIIIIIIIIIIIIIIIIIIIIIIIHIIIIIIIIIIIIIIIIIIIIIIIGIIIIIIIIIIIIIIIIIIIIIIIIIIIIIIIIIIIIIIIIIIIIIIIIIII
@HS1.3_258 HISEQ:380:H55W7BCXY:1:1101:11236:20538 1:N:0:AGCAGGAA orig_bc=AAAAAAAAAAAA new_bc=AAAAAAAAAAAA bc_diffs=0
TACGGAAGGTCCGGGCGTTATCCGGATTTATTGGGTTTAAAGGGAGCGCAGGCGGGTTGTTAAGCGTGACGTGAAATGTAGCCGCTCAACGGCTGCACTGCGTCGCGAACTGGCAGTCTTGAGTGAGTACGACGCGGACGGAATTCGTGGTGTAGCGGTGAAATGCTTAGATATCACGAAGAACCCCGATTGCGAAGGCAGTCCGCGAGTCCTTTACTGACGCTAAAGCTCGAAGGTGCGGGTATCGAACAGG
+
IIIIHHIIIHIII/<CHHHHIIIIIHHHHIIIIHI@EHHIIIIIEHHIGIIIGIIIIIIIIIIIIIIIHIIIHIHHGHHIHIIIIIIIIIIHIHIIIIIIIIIIIIIIIIHIIIIIIGIIIIIIIIIHIHHIIIIIIIIFIIIIIIIIHIIIIIIIIIIIIIIIIIIIIIIIIIIHHHHIIIIHHHEIIIIIIIIIIIIIIIIIIIIIIHIIIIIIIIIIIIIIIIHIIIIHIIIIIIIIIIIIIIIIIIIII
@HS1.3_259 HISEQ:380:H55W7BCXY:1:1101:11907:20727 1:N:0:AGCAGGAA orig_bc=AAAAAAAAAAAA new_bc=AAAAAAAAAAAA bc_diffs=0
TACAGAGGTCCCTAGCGTTGTTCGGATTTACTGGGCGTAAAGGGCGCGTAGGCGGCCGAGCAAGTCAAGTGTGAAATCTCCGGGCTCAACCCGGAACGTGCGCTTGAGACTGCCCGGCTTGAGTGCGGAAGGGGGAATCGGAATGCAGGGTGTAGCGGTGAAATGCGTTGATATCCTGCAGAACACCGGAGGCGAAGGCGGATTCCTTGTACGCAACTGACGCTGAGGCGCGAAAGTCGGGGGAGCAAACAGG
+
IIIIIIIIIIIIIIIIIHHIIIIIIIIIIIIIIIIIIHIIIIIIIIIIIIIIIIIIIIIIIIIIHIIIIIIHIIIIHHIIIIIIIIIIIIIIIIIIIIIIIIIIIIIIIIIIIIIIIIIIIIIIIIIIIIIIIIIHIIIIIIIIIIIIIIIIIIIIIIIIIIHIIIIIIIIIIIIIIIIIIIIIIIIIIIIIHIIIIIIIIIIIIIIIIIIIIIIIIIIIIIIIIIIIIIIIIIIIHIIIIIIIIIIIIIIII
@HS1.3_260 HISEQ:380:H55W7BCXY:1:1101:13229:20650 1:N:0:AGCAGGAA orig_bc=AAAAAAAAAAAA new_bc=AAAAAAAAAAAA bc_diffs=0
TACGGAAGGTCCGTGCGTTATCCGGATTTATTGGGTTTAAAGGGAGCGCAGGCGGGATTTTAAGCGTGTTGTGAAATGTAACGGCTCAACCGTTGAATTGCAGCGCGAACTGGAGTCCTTGAGTGAGTACGACGTCAGCGGAATTCGTGGTGTAGCGGTGAAATGCTTAGATATCACGAAGAACTCCGATTGCGAAGGCAGCTGACGAGTCCTTAACTGACGCTAAAGCTCGAAAGTGCGGGTATCGAACAGG
+
IIIIIHHIIIIII1DGHIIIIIIIIFHIIIIIIIIGHIIIIIIIHHIIIIIIIIIIIIIHIIIIIIIHHIIIIIIIIHIIIIIIIIIIIIIIHIIIIIIIIIIIIIIIIIIIIIIIIIIIIIIIIIIIIIIIIIIIIIIIIIIIIIIIIIIIIIIIIIIIIIIIIIHIIIIIIIIHIIIIIIIIHIIIIIIIIIIIIIIIIIIIIIIIIIIIIIIIIIIIIIIIIIIIIIIIIIIIIIIIIIIIHIIIIIIII
@HS1.3_261 HISEQ:380:H55W7BCXY:1:1101:15547:20676 1:N:0:AGCAGGAA orig_bc=AAAAAAAAAAAA new_bc=AAAAAAAAAAAA bc_diffs=0
TACGGAAGGTCCGGGCGTTATCCGGATTTATTGGGTTTAAAGGGAGCGCAGGCGGACTGCTAAGCGTGCCGTGAAAGCGCGGGGCTCAACCCCGTACAGCGGCGCGAACTGGCGGTCTTGGTTGCGGGAAGGGGAGGCGGAACTCGTGGTGTAGCGGTGAAATGCATAGATATCACGAAGAACTCCGATCGCGAAGGCAGCCTCCCGGCCCGCCAACGACGCTCATGCTCGAAGGCGCGGGTATCAAACAGG
+
IIIIIIIIIIIIIIIIIIIHIIIIIHHHIIIIIIIHHIIIIIIIIIIIIIIIIIIIIIIIIIIIIIIIIIIIIIIIIIIIIIIIIIIIIIIIIIIIIIIIIIIIIIIIIIIIIIIIIIHIIIIIIIIIIIIIIIIIIIIIIIIIIIIIIIIIIIIIIIIIIIIIIIIIIIIIIIIHIIIIIIHIIIIIIIIIIIIIIIIIIIIIIIIIIIIIIIIIIIIIIIIIIIIIIIIIIIIIIIIIIIHIIIIIIIII
@HS1.3_262 HISEQ:380:H55W7BCXY:1:1101:19137:20579 1:N:0:AGCAGGAA orig_bc=AAAAAAAAAAAA new_bc=AAAAAAAAAAAA bc_diffs=0
TACGGAAGGTCCGGGCGTTATCCGGATTTATTGGGTTTAAAGGGAGCGCAGGCCGATGGTTAAGCGTGACGTGAAATGTAGCCGCTCAACGGCTGAATTGCGTCGCGAACTGGCTATCTTGAGTGAGTTCGATGTTGGCGGAATTCGTGGTGTAGCGGTGAAATGCTTAGATATCACGAAGAACTCCGATTGCGAAGGCAGCCAACAAGGCCTTTACTGACGCTAAAGCTCGAAGGTGCGGGTATCGAACAGG
+
IIIIIHHIIIIIIIIIIIIIIIIIIHHIIIIIIIIHIIIIIIIIIIIIIIIIIIIIIIIIHIIIIIIIIIIIIIIIHHIIIIIIIIIIIIIIHIIIIIIIIIIIIIIIIIIIIIIIIIIIIIIIIIIIIIIIIIIIIIIIIIIIIIIIIIIIIIIIIIIIIIIIIIIIIIIIIIIIIIIIIIIIIIIIIIIIIIIIIIIIIIIIIIIIIIIIIIIIIIIIIIIIIIIIIHIIIIIIIIIIIIIIHIIIIIIII
@HS1.3_263 HISEQ:380:H55W7BCXY:1:1101:2830:20956 1:N:0:AGCAGGAA orig_bc=AAAAAAAAAAAA new_bc=AAAAAAAAAAAA bc_diffs=0
TACGGAGGATGCGAGCGTTATCCGGATTTATTGGGTTTAAAGGGTGCGTAGGTGGTTTGTTAAGTTTGTGGTGAAAGCGTGCGGCTCAACCGTACCAAGCCATGAAAACTGGCGAACTTGAGTGCAAACGAGGTAGGCGGAATGTGATGTGTAGCGGTGAAATGCTTAGATATGTCACAGAACCCCGATTGCGAAGGCAGCTTACCAGCATGCAACTGACACTGAGGCACGAAAGCGTGGGTATCAAACAGG
+
IIIIHFIIIFIIIIIGIIIIHIIIIGIIIHIIHIIGHICCHIIIHHHIIIIIIIHHIHHFHIIIHHIHIIHIIIIIHHHHHIIIIIIIIHHHFHHGIIIIIHIIIIIIIHHIIHHHG?IIIIIIIIIIIIIIIIHIIIIIHHIIIHIIIIIHGIIIIIHIIIIIIIIIHIIIIIIHHIIIIIGHIIIIHIIIIIIIHIIIIGIIIIIIIIIHHHIIIIIIIIIIIIIIIHIIIIHIIIIIIIIIIIIIIIII
@HS1.3_264 HISEQ:380:H55W7BCXY:1:1101:4361:20897 1:N:0:AGCAGGAA orig_bc=AAAAAAAAAAAA new_bc=AAAAAAAAAAAA bc_diffs=0
TACGGAAGGTCCGGGCGTTATCCGGATTTATTGGGTTTAAAGGGAGCGCAGGCTGGAGATTAAGCGTGACGTGAAATGTAGCCGCTCAACGGCTGAGTTGCGTCGCGAACTGGTTTTCTTGAGTGAGTACGACGTCAGCGGAATTCGTGGTGTAGCGGTGAAATGCTTAGATATCACGAAGAACCCCGATTGCGAAGGCAGCTGACGAGTCCTTTACTGACGCTAAAGCTCGAAGGTGCGGGTATCGAACAGG
+
IIIIICEDHHHIHIGIIIIGHHIHIIIHIIIEHHIGEHH?GCHHHIIHIIIDDHHHHIHIHHHIGEHHHHHIIHIIIHHHHHHHHIIIIIIHDHHIHIIIIHHIHIIHHHIIIIIIIFHIHHHHIHFIIHIIIIIIHGHHHIHEAHIHHIIHIIIIHIIIIIIIIIIIIIHHHEIHHIHHHDIIIIHIIHIIIIIIHGHHHIIHHHIHIHIIIIIIHHIHIIIIIIIHEIHIIIIIIIIIHIHHDCDFIIIII
@HS1.3_265 HISEQ:380:H55W7BCXY:1:1101:6696:20813 1:N:0:AGCAGGAA orig_bc=AAAAAAAAAAAA new_bc=AAAAAAAAAAAA bc_diffs=0
TACGTAGGGAGCGAGCGTTGTCCGGAATTACTGGGTGTAAAGGGAGCGTAGGCGGGATTGCAAGTCAGGTGTGAAATGCGGGGGCTCAACCCCCGAACTGCACTTGAAACTGTAGTTCTTGAGTGAAGTAGAGGTAAGCGGAATTCCTAGTGTAGCGGTGAAATGCGTAGATATTAGGAGGAACATCAGTGGCGAAGGCGGCTTACTGGGCTTTAACTGACGCTGAGGCTCGAAAGCGTGGGGAGCAAACAGG
+
HIIIHHHHFIIIIIIIHHHIHIIIHHIIIIGCGHICEEHHIIHIGHIICHHHIIHIIIIHIIIIIHHFHHIIIIIHGHEHHIIIIIIIIIIIIIIIIIIIHIIIIIIIIHHIIIHIIHIIIIIHHIIIEIIIIIHIIIIIIIIIIIIHIIIIHIIIIIHIIIIIIIIIIIIIIHGHHHIIIIHIIHIIIIHIHIIIIIIIIIIIIIIIIIIIIIIIHIIIIIIIIIIIIHIIIIIHIIIIIIIIIIIIIIIII
@HS1.3_266 HISEQ:380:H55W7BCXY:1:1101:10034:20836 1:N:0:AGCAGGAA orig_bc=AAAAAAAAAAAA new_bc=AAAAAAAAAAAA bc_diffs=0
TACGTAGGCAGCAAGCGTTGTTCGGAATTACTGGGCGTAAAGCGAGTGTAGGTGGTCGAATAAGTCGGATGTGAAAGCCCTGGGCTTAACCTGGGAATTGCATTCGATACTGTTTGGCTAGAGTCTGATAGAGGGAAGTGGAATTCCAGGTGTAGCGGTGAAATGCGTAGATATCTGGAGGAACATCAGTGGCGAAGGCGGCTTCCTGGATCAAGACTGACACTGAGGCTCGAAAGCGTGGGGAGCAAACAGG
+
IIIIIIIIIIIIIIIIIIIIIIIIIHIIIIIIIIIGIHHIHHHI=ECGGHGHGHIIIIIIHHIIIIIIHIIIIIIIIIIIIIIIIIIIIIHHIIIHIIIIIIIIIIHIIIIIIIIIIIIIIHHIIIIHHIIIIIIIIIIIIIIHIIIIIIIIIIIIHIIIIIIIIIIIIIIHIIIIHHIIHIIIIIIIIIIIIIIIIIIIIIIHIIIIIIIIIIIIIIHHHGIIIIIIIHIIIIIHIIIIIIIIIIIIIIIII
@HS1.3_267 HISEQ:380:H55W7BCXY:1:1101:13235:20771 1:N:0:AGCAGGAA orig_bc=AAAAAAAAAAAA new_bc=AAAAAAAAAAAA bc_diffs=0
TACGGAAGGTCCGGGCGTTATCCGGATTTATTGGGTTTAAAGGGAGCGCAGGCGGAAGATTAAGCGTGACGTGAAATGTCCCGGCTCAACCGTGGAACTGCGTCGCGAACTGGTTTTCTTGAGTGAGTGCGAGGTATGCGGAATTCGTGGTGTAGCGGTGAAATGCTTAGATATCACGAAGAACCCCGATTGCGAAGGCAGCGTACCAGCCCTTAACTGACGCTAAAGCTCGAAAGTGCGGGTATCGAACAGG
+
IIIII0EHIEHIH/CEHHIHIIIIHHHHHHI?HHI@CHHHIHHE<EHHIIIIIIIIHIIIIHIIIIHIHHHHHHIHHHHHIIIIIIIIIIHIIIIHIIIIIIIHIIIIIIIIHHHIIIIIIHIEIIIIIIIIIIIIIIIIIHIIHHHHHIIIIHIIIIHIIHIIHIIIHIIIIHHIDHHIIIIIIIIIHHIHIIIHIHIIIHIIIIIIIIIIIIIIIIIIIIIIIIIIIHHHIIIIIIIIIIIIIIHHHHHII
@HS1.3_268 HISEQ:380:H55W7BCXY:1:1101:17240:20925 1:N:0:AGCAGGAA orig_bc=AAAAAAAAAAAA new_bc=AAAAAAAAAAAA bc_diffs=0
TACGTAGGGGGCAAGCGTTATCCGGATTTACTGGGTGTAAAGGGTGCGTAGGTGGCTAGGTAAGTCAGATGTGAAAACCCAGGGCTTAACTTTGGGACTGCATTTGAAACTGCTTGGCTAGAGTGCAGGAGAGGTAAGTGGAATTCCTAGTGTAGCGGTGAAATGCGTAGATATTAGGAGGAACACCAGTGGCGAAGGCGGCTTACTGGACTGTAACTGACACTGAGGCACGAAAGCGTGGGGAGCAAACAGG
+
DGHIFHHHIIIIIIIIIIIHIIIIIGHIIIIIIIIFHIIIIIHIHIIIIIIIHHIIIIIIIIIIIIIIHIIIIIIIHGHIIHHIIHIIIIHIIIIIIIIIIIIIIIIIIIIIHIIIIIHHIIIIIIIIIIIHIHFIIIIIIIIIIIIIIIIIIIIIIIIIIIIIIIIIIIHHIIIIHIIIIIIIIIHIIIIIIIIIIIIIIIIIIIIIIIIIIIIIIIIIIIIIIIIIIIIIIIIIIIIIIIIIIIIIIIIII
@HS1.3_269 HISEQ:380:H55W7BCXY:1:1101:3205:21045 1:N:0:AGCAGGAA orig_bc=AAAAAAAAAAAA new_bc=AAAAAAAAAAAA bc_diffs=0
TACGGAGGGTACGAGCGTTAATCGGAATGACTGGGCGTAAAGGGCACGTAGGTGGATAGATAAGTCACAAGTGAAATACCCGGGCTTAACCTGGGATTGGCTCGTGAAACTGTTTAACTAGAGTACGGTAGAGGGGAGTAGAATTCCAAGTGTAGCGGTGAAATGCGTAGAGATTTGGAAGAATACCGGAGGCGAAGGCGGCTCTCTGGACCGATACTGACACTGAAGAGCGAAAGCGTGGGGAGCAAACAGG
+
GGCHCEDD?GGCHIHIDEHHHIIIHIIIIHIIEHIHIEHIHHHHHHCH<GGHCFHHHIIHHHIIHHI#HIIHIIIIHI#IIIIGI#IIII#CHEHIHE<C#GHCCHH0DF<CDGHHHEHHC.CC.=GHD/=.FCA0CCCGHIH?ECCFEHEHA?HA@EGHACCHHF@9@GFGF1GBC@AGEEHCCHHIH05#G@EDCD#FHG@CHFF?=HCE1?FC?CFG@<<11GE<@=IHCHHF/?HHGGFEG<11HCIHG
@HS1.3_270 HISEQ:380:H55W7BCXY:1:1101:3449:21225 1:N:0:AGCAGGAA orig_bc=AAAAAAAAAAAA new_bc=AAAAAAAAAAAA bc_diffs=0
TACGGAAGGTCCGGGCGTTATCCGGATTTATTGGGTTTAAAGGGAGCGCAGGCGGGCTATTAAGCGTGACGTGAAATGTAGATGCTCAACATCTGAACTGCGTCGCGAACTGGTTGCCTTGAGTGCATTCGACGTCAGCGGAATTTGTGGTGTAGCGGTGAAATGCTTAGATATCACGAAGAACTCCGATTGCGAAGGCAGCTGACGAGACTGTAACTGACGCTAAAGCTCGAAAGTGCGGGTATCGAACAGG
+
IIIIIHIHIIIIHHICECEHIIHHIHGHIICHEEHGEHHGHIGIIIIHEHC/<CHHIIGIIIIHBHIHHHHGHHHIGHHIIHHHGHHHIIHIFHIIHH?GHEHHDEDIIIIIGHIHHIHIIHIIHEHEHHIHIIHHHHHHIHHIIIIIHIIHFHGIIIHGHGE?HEHGHHHEIIEHFHGHHIHH@HGHCDIIIIHHGHIIHFHHHHEHFIIHHHEIIIH@IHHGHIIHC@HHHHHGIIHFCDFEGHFEHIHHG
@HS1.3_271 HISEQ:380:H55W7BCXY:1:1101:12707:21148 1:N:0:AGCAGGAA orig_bc=AAAAAAAAAAAA new_bc=AAAAAAAAAAAA bc_diffs=0
TACGGAAGATGCGAGCGTTCTCCGGATTTATCGGGTTTAAAGGGAGCGTAGGCGGGTTTTTAAGTCTGCGGTAAAATGTCGGCGCCCAACGTCGTCTTGCCGTGGAAACTGGAGACCTTGAATACACGCAAGGAAGATGGAATTCGTCGTGTAGCGGTGAAATGCTTAGATATGACGAAGAACTCCGATTGCGAAGGCAGTCTTCTGGAGTGCGATTGACGCTGAGGCTCGAAAGTGCGGGTATCAAACAGG
+
E<C<<0D<G@G@CE?<<<001<<<<000<<11<<CFC0<<<CCHEEHC/<<<HIHHHFDHIBFFGEH@CFHHHEGG?F@C<HHEFFHEHHHHEHHEHHHCHHHEFEH?GGCFF:FHHHGHEHFEHHCCIHGFCGBHECIIIIHEFEHIIHHDHHEGHIHIIIIHHHHHHHGEFCFHHIHGEEIHHHEHE@HHEHHIIHIHIIIIIHIHIHHIHHGIIHHHHGHHHHGCHDIHIIH?HGFIIHHFIHHIHFHH
@HS1.3_272 HISEQ:380:H55W7BCXY:1:1101:17256:21135 1:N:0:AGCAGGAA orig_bc=AAAAAAAAAAAA new_bc=AAAAAAAAAAAA bc_diffs=0
TACGGAGGATGCGAGCGTTATCCGGATTTATTGGGTTTAAAGGGTGCGTAGGTGGTTTGTTAAGTTTGTGGTGAAAGCGTGCGGCTCAACCGTACCAAGCCATGAAAACTGGCGAACTTGAGTGCAAACGAGGTAGGCGGAATGTGATGTGTAGCGGTGAAATGCTTAGATATGTCACAGAACCCCGATTGCGAAGGCAGCTTACCAGCATGCAACTGACACTGAGGCACGAAAGCGTGGGTATCAAACAGG
+
GFHHHCHHHIHIIHHIIIIHHIGIIC<EHGICGHIDDHI?HHIIFEHIEEEHIIF<EE0CFGEHGHHHHHGHIHIHCFHHDHHIICHHIIIIIIIIGCGHHIIIHHIICGHHIIIHIHGFHHHIIIHCHHEHHIFHHIHHHIHHHGHHHGBHHHHHHIHG@GEHGIIHIHHEEEH1DFHCC<?DHHHEHCHEFFEHGCHHHHEIHGF?HECHCCDFEIHCGCHHHGE1FCEHG=<HE@CEIIIHIIHFGEII
@HS1.3_273 HISEQ:380:H55W7BCXY:1:1101:20516:21019 1:N:0:AGCAGGAA orig_bc=AAAAAAAAAAAA new_bc=AAAAAAAAAAAA bc_diffs=0
TACGGAAGGTCCGGGCGTTATCCGGATTTATTGGGTTTAAAGGGAGCGCAGGCTGATTATTAAGCGTGACGTGAAATGTAGCCGCTCAACGGCTGAACTGCGTCGCGAACTGGTAGTCTTGAGTGAGTTCGATGTTGGCGGAATTCGTGGTGTAGCGGTGAAATGCTTAGATATCACGAAGAACTCCGATTGCGAAGGCAGCCAACAAGGCCTTTACTGACGCTAAAGCTCGAAGGTGCGGGTATCGAACAGG
+
IIIIICHHIGHIIHIIIIIIIIIIIHCHIIHIHIIDCGHIGIIIIIIIIIIIIIIIEHHHHIIIIIIIIHHIIIIIHHIIIIGIHIIIIIIIIIIIIIHIIIIIIHIHHIHHIHIHGEHHIIIIIIHHIHHHHHIHIIIIIIIIHEHHHIHIIIIIIIIIIIIIIIIIIHIIHIIIHHFHIHHFEIIIHHHIIIIIIIHIHH@HHHIIIIIIIIIIIIHEIIIHHIIIIHIIIIIHHHCIIIIIHIHHIIIII
@HS1.3_274 HISEQ:380:H55W7BCXY:1:1101:3192:21428 1:N:0:AGCAGGAA orig_bc=AAAAAAAAAAAA new_bc=AAAAAAAAAAAA bc_diffs=0
TACGTAGGTGGCAAGCGTTGTCCGGATTTACTGGGTGTAAAGGGCGTGCAGCCGGGCTTGCAAGTCAGGTGTGAAATCTATGGGCTCAACCCATAAATTGCACTTGAAACTGTAGGTCTTGAGTACCGGAGGGGCAATCGGAATTCCTAGTGTAGCGGTGAAATGCGTAGATATTAGGAGGAACACCAGTGGCGAAGGCGGATTGCTGGACGGCAACTGACGGTGAGGCGCGAAAGTGTGGGGAGCAAACAGG
+
HHIIIIIIIIIIIIIIIIIIIIIIIHIIIIIIIIIIIIIIIIIIIIIIIIIIIIIIIIIIIIIIIIIIIIIIIIIIIIIIIIIIIIIIIIIIIIHIIIIIIIIIIIIIIIIIIIIIIIIIIIIIIIIIIIIIIIIIIIIIIIIIIIIIIIIIIIIIIIHIIIIIIIIIIIIIIIHIIIIIIIIIIHIIIIIIIIIIIIIIIIIIIIIIIIIIIIIIIIIIIIIIIIIIGIHIIIIIIIIIIIIIIIIIIIIII
@HS1.3_275 HISEQ:380:H55W7BCXY:1:1101:3112:21477 1:N:0:AGCAGGAA orig_bc=AAAAAAAAAAAA new_bc=AAAAAAAAAAAA bc_diffs=0
GACGAAGGTGGCAAGCGTTGTTCGGATTCACTGGGCGTAAAGCGCGCGTAGGCGGATCACTAAGTCAGGGGTGAAATCCCGAGGCTTAACCTCGGAACTGCCTTTGATACTGGTGATCTGGAGATCGGGAGAGGTTGGTGGAATTCCGAGTGTAGAGGTGAAATTCGTAGATATTCGGAGGAACACCTGAAGCGAAGGCGGCCAACTGGCCCGATACTGACGCTGAGGCGCGAAAGCGTGGGGAGCAAACAGG
+
IIIIHIHIIIIIIIIIIIIIIIIIHIIIIIIIIIIIIIIIIIIIHIIIIIIIHIIHHIIIIIHIIIIIHIIIIIIIGHHIIHIIIIIIIIIIIIIIIIIHIIIIIIIIIIIIIIIIHIIIIIIHHIIIIIIIIIHHIIIIIIIIIIIIIIIIIIIIIIHIIIHIIIIIIIIIHIHIHHIIIIHIIIIIIIIIIIIIIIIIIIIIIIIHIIIIIIIIIIIIIIIIIIIIIIHIIIIIIIIIIIHHIIIIIIIII
@HS1.3_276 HISEQ:380:H55W7BCXY:1:1101:3817:21285 1:N:0:AGCAGGAA orig_bc=AAAAAAAAAAAA new_bc=AAAAAAAAAAAA bc_diffs=0
TACGGAAGGTCCGGGCGTTATCCGGATTTATTGGGTTTAAAGGGAGCGCAGGCTGATGATTAAGCGTGACGTGAAATGTAGCCGCTCAACGGCTGAACTGCGTCGCGAACTGGTTATCTTGAGTGAGTTCGATGTTGGCGGAATTCGTGGTGTAGCGGTGAAATGCTTAGATATCACGAAGAACTCCGATTGCGAAGGCAGCCAACAAGGCCTTTACTGACGCTAAAGCTCGAAGGTGCGGGTATCGAACAGG
+
IGIHH=CEGHEGHCHHHHHIHIEHH<C0FGHHHEE<D<GEHHEECGH?HHIDCHHEHGECGHHHIHIHGHIIIHHHFEIIFIHHDHHHFHHIIHIHHGHIHIIIIIICGHIIIHFEHHIIHIIIHHHHHHHHIHIHIIHHGHHHHIIIIEHHHHCFHDIDH?GHEHGHIIHFGFHHFHHHHHHHIIHGIC@HHHHC@HEEC<@HHHHC<<<<11@HG@ED?HIIIIHHHIIHHC<C/HHHEHHEHHIHD<?HH
@HS1.3_277 HISEQ:380:H55W7BCXY:1:1101:8498:21388 1:N:0:AGCAGGAA orig_bc=AAAAAAAAAAAA new_bc=AAAAAAAAAAAA bc_diffs=0
TACGGAAGGTCCGGGCGTTATCCGGATTTATTGGGTTTAAAGGGAGCGCAGGCTGATTGTTAAGCGTGACGTGAAATGTAGCCGCTCAACGGCTGAACTGCGTCGCGAACTGGCAGTCTTGAGTGAGTACGACGTCAGCGGAATTCGTGGTGTAGCGGTGAAATGCTTAGATATCACGAAGAACCCCGATTGCGAAGGCAGCTGACGAGTCCTTTACTGACGCTAAAGCTCGAAGGTGCGGGTATCGAACAGG
+
IIIIIIIIIHHIHHHIIIIHIIIIHGHHHIIHGHI<CHHHIHIIIIIIHHHHHIHIIIIIHHIIHIIIHHIHHHIIEIHHIIIHIIIIHIIIIIIHIIIIIIIHHIIIHIIIIIHHIIHHIIIIHIHHIHHHIHCGHHIIIIHIIIIIIIHHIHHHHIIHIIHHFHGIIIIIHHHFHHIFHHFHIHGIIHHIIIIHHHHHHIIHIHGHIHHIIIHHIIIHIIIIIIIIHHHIIIHHIIIIIIIHHIIIIIHII
@HS1.3_278 HISEQ:380:H55W7BCXY:1:1101:10162:21453 1:N:0:AGCAGGAA orig_bc=AAAAAAAAAAAA new_bc=AAAAAAAAAAAA bc_diffs=0
TACGGAGGATGCGAGCGTTATCCGGATTTATTGGGTTTAAAGGGTGCGTAGGTGGTTTGTTAAGTTTGTGGTGAAAGCGTGCGGCTCAACCGTACCAAGCCATGAAAACTGGCGAACTTGAGTGCAAACGAGGTAGGCGGAATGTGATGTGTAGCGGTGAAATGCTTAGATATGTCACAGAACCCCGATTGCGAAGGCAGCTTACCAGCATGCAACTGACACTGAGGCACGAAAGCGTGGGTATCAAACAGG
+
IEHIHEHHH@GHHIHIIIIIIIIHHE<C<FEC<<GDDGHIHCHHFCHCCHHHFHEDEHHHHGHHHCHHHHIHHGH1DGHHHHIHIEGEHFHIIIIII@HHHHHCGHHCEGHHHH#@HHHHHHGHHEHGHIIIGHGHHHECHGGHHIIHEHIIIIIIIHIHGCGHHIIIHG1IIHEC<HHGHHEGIIIHHIIHHHHHHEHIHIHHHIHGIIIHCIHIIIHF<HHHIHHIHHIHCEHHCHHIIHF1HHEIHIIH
@HS1.3_279 HISEQ:380:H55W7BCXY:1:1101:10303:21277 1:N:0:AGCAGGAA orig_bc=AAAAAAAAAAAA new_bc=AAAAAAAAAAAA bc_diffs=0
TACGGAAGATGCGAGCGTTATCCGGATTTATTGGGTTTAAAGGGAGCGTAGGCGGACGCTTAAGCCTGCGGTCAAATGTCAGCGCCCAACGCTGGCCTGCCGTGGGAACTGGGTGTCTTGAATGTGCACAAGGAAGGTGGAATTCGTGGTGTAGCGGTGAAATGCTTAGATATCACGAAGAACTCCGATTGCGAAGGCAGCCTTCTGGGGCATGATTGACGCTGAGGCTCGAAAGCGCGGGAATCAAACAGG
+
IIIIHIIHHIIIIIIIIIIIHIIHIGHDHHHHHIE<DGHHHIIHEHGIIHIIIIHIHIIHIIIIHHIIIIHHHIIIIHIIIIHIIIIIIIHHIIHIIHHHIIHIIIIIIIIHHHHHIIIHIIHIIHHIIIIIIIHIIIHIIIIIIIIIIIIIIIIIIIIIIIIIIIIIIIIIGHFHHIIIIIGHHHIHIHIIHIIIIGIIIHHIHIIIIIIIIIIIIIIIIIIIIIIIIHIIHIIIIIIIIIIIIIIIIIII
@HS1.3_280 HISEQ:380:H55W7BCXY:1:1101:16288:21483 1:N:0:AGCAGGAA orig_bc=AAAAAAAAAAAA new_bc=AAAAAAAAAAAA bc_diffs=0
TACGGAGGGTACGAGCGTTAATCGGAATGACTGGGCGTAAAGGGCACGTAGGTGGATAGATAAGTCACAAGTGAAATACCCGGGCTTAACCTGGGATTGGCTCGTGAAACTGTTTAACTAGAGTACGGTAGAGGGGAGTAGAATTCCAAGTGTAGCGGTGAAATGCGTAGAGATTTGGAAGAATACCGGAGGCGAAGGCGGCTCTCTGGACCGATACTGACACTGAAGAGCGAAAGCGTGGGGAGCAAACAGG
+
IEEHHIDHHH1@C@@CC<@C@EFEH0<C1C<FHEFHHCE@H@EH<DHEGGHG<FECH?H?HHIHFEGHG8FHFFF<CD<G@G#HIHEHHH:CFHIHEFHGGHGHEHHIHHHFHGEF@@FGHHICHEGH?HHHHFD</:@DCFHHH?FEC<GEHEIIHFH?C@CF<1<1B7D<CC;C<1<<@AF1C<<1#HHD<DDEDH<=1<11HGE?CE<0EHGGC1<<1<<CCH?F<EHHHGG/HHF<1FGCD<C<<11EH
@HS1.3_281 HISEQ:380:H55W7BCXY:1:1101:7867:21686 1:N:0:AGCAGGAA orig_bc=AAAAAAAAAAAA new_bc=AAAAAAAAAAAA bc_diffs=0
TACGGAAGGTCCGGGCGTTATCCGGATTTATTGGGTTTAAAGGGAGCGCAGGCTGATTGTTAAGCGTGACGTGAAATGTAGCCGCTCAACGGCTGAACTGCGTCGCGAACTGGCAGTCTTGAGTGAGTACGACGTCAGCGGAATTCGTGGTGTAGCGGTGAAATGCTTAGATATCACGAAGAACCCCGATTGCGAAGGCAGCTGACGAGTCCTTTACTGACGCTAAAGCTCGAAGGTGCGGGTATCGAACAGG
+
HHHHHEHDFEHHHDH<DFHHHIIIDHEEEEHGHHH<EGFCHHIDHCGHHIGIIEHIEHHHHGEHHHGHDHHFDFHGHHHEHHHHHHHHHDHIHHHHHDHHHEDHHHHEGFHHFHGE=DCFHHHIHCCF:DBGHH#EECGIIHHIIEHFHHHIHIIHIIHIHHGHHHCEHIHHHHHFHGHHHDD#<EECHHIHEHFHIHIIHHGD1HEFC?IHHFHFIIIHIHIIHHCHHCHEHHE/HHIIIHHIIIIHGEHGH
@HS1.3_282 HISEQ:380:H55W7BCXY:1:1101:12394:21502 1:N:0:AGCAGGAA orig_bc=AAAAAAAAAAAA new_bc=AAAAAAAAAAAA bc_diffs=0
TACGAAGGTTGCAAGCGTTATCCGGAATTATTGGGCGTAAAGAGTGAGCAGGCGGCTTATTAAGTTTGAAGTCAAATCGTTGGGCTTAACCCAATCTCGCTTCAAAAACTGGTAGGCTAGAGTATGTGAGAGGTAAGTAGAACTCCATGTGTAGCGGTGAAATGCGTAGATATATGGAAGAATACCAGTGGCGAAGGCGGCTTACCAGCACAATACTGACGCTCAGTCACGAAAGTATAGGGAGCAAATAGG
+
IIIIHFHHIHIIIIIIIHIIHHHHHHHHGHIHIHEHIEHHHIIIIIFHIIIHHIIHHHHIIIIIHHIIIIIIIHIHCHHHHHHGHIFIIHHGHHHHHIIIIHIIIIIIGIIHHIIIIIIIHIFEIIHIIIIIHHIIIHIIIIIIIIIIIIIIHIIIIIIIIHIHIHHIIHEIHHHHDIHIIIIIIIIIIIHIIIIHIHHIIIIIHIIHEHG?HGIIIIIIGIIHHH@IHIIIHIHFIIIIIIIIHIIHFIII
@HS1.3_283 HISEQ:380:H55W7BCXY:1:1101:1728:21930 1:N:0:AGCAGGAA orig_bc=AAAAAAAAAAAA new_bc=AAAAAAAAAAAA bc_diffs=0
TACGGAAGGTCCGGGCGTTATCCGGATTTATTGGGTTTAAAGGGAGCGTAGGCCGGATATTAAGCGTGTTGTGAAATGTAGATGCTCAACGTCTGCACTGCAGCGCGAACTGGTGTCCTTGAGTGCGCAGGAAGTCGGCGGAATTCGTTGTGTAGCGGTGAAATGCTTAGATATGACGAAGAACTCCGATTGCGAAGGCAGCTGACTGTAGCGTTACTGACGCTGAAGCTCGAAGGTGCGGGTATCGAACAGG
+
IIIIIIIIIIIIIIIIIIIIIIIIIEHHIIIHGHIGHIIIIIIIIIIIHIIIIIIIIHIIIIIIIIIIIIIIIIIIIHIIIIIIIIIIIIIIIIIIIIIIIIIIIIIIIIIIIIIIIIIIIIIIIIIIIIIIIIIIIIIIIIIIIIIIIIIIIIIIIIIIIIIIIIIIIIIIIIIHHHIIIIIIIIIIIIIIIIIIIIIIIIIIIIIIIIIIIIIIIIIIIIIIIIIIIIIIIHFCCIIIIIIHIIIIIIIII
@HS1.3_284 HISEQ:380:H55W7BCXY:1:1101:2095:21967 1:N:0:AGCAGGAA orig_bc=AAAAAAAAAAAA new_bc=AAAAAAAAAAAA bc_diffs=0
TACGGAAGGTCCGGGCGTTATCCGGATTTATTGGGTTTAAAGGGAGCGCAGGCGGAAGCTTAAGCGTGACGTGAAATGTAGCCGCTCAACGGCTGAGTTGCGTCGCGAACTGGGTTTCTTGAGTGAGTGCGACGTCAGCGGAATTCGTGGTGTAGCGGTGAAATGCTTAGATATCACGAAGAACCCCGATTGCGAAGGCAGCTGACGAGTCCTTTACTGACGCTAAAGCTCGAAGGTGCGGGTATCGAACAGG
+
IIIIIIIIIIIID?HHIHIIIIIIIIIHIIHHHHIEGHHIIIIIIIGIIIIHIIIHHHGHIIIIIIIIIHHHGHIIIHHHIHHIIIIIIIHFIIIIIIHIIIIIIEHIIIHIIHHHIIIIIIIIHIIIIIIIIIIHHIHHIIHIIIHIIIIIIIIIIIIIIIIIIIIIIIIIIHHDEGIHIIIHCIIIIH@IHIIIIHIIIIIIIIIIHIIIHIIIIIIIIIIIIIIIIHHIIIIHDIIIIIIIIIIIIIIII
@HS1.3_285 HISEQ:380:H55W7BCXY:1:1101:7679:21953 1:N:0:AGCAGGAA orig_bc=AAAAAAAAAAAA new_bc=AAAAAAAAAAAA bc_diffs=0
TACGGAAGGTCCGGGCGTTATCCGGATTTATTGGGTTTAAAGGGAGCGTAGGCCGGATATTAAGCGTGTTGTGAAATGTAGATGCTCAACGTCTGCACTGCAGCGCGAACTGGTGTCCTTGAGTGCGCAGGAAGTCGGCGGAATTCGTTGTGTAGCGGTGAAATGCTTAGATATGACGAAGAACTCCGATTGCGAAGGCAGCTGACTGTAGCGTTACTGACGCTGAAGCTCGAAGGTGCGGGTATCGAACAGG
+
IIIIIIIIIHIIIHHHIIIIIIIIIHHIIIIIIIIEHIIIIHIIIIIIIIIIHIIIEGIIIIIIIIIIIHIIIIHIIHIIHIHHIIIIIIIIIIIIHIHIIIIIIIIIIHIHIIHIIIIIIIIIIHHIIIIHIIIIIIIIIIIIIIIHHIIIIIIGIIIHHIIIIIIIIIIIIIIIIIIIIIIIHIIIIIIIIIIIIIIIIIIIIIIIIIIIIIIIIIIIIIIIIIIIIIIIIIIIIIIIIIIIIIIIIIIII
@HS1.3_286 HISEQ:380:H55W7BCXY:1:1101:15769:21795 1:N:0:AGCAGGAA orig_bc=AAAAAAAAAAAA new_bc=AAAAAAAAAAAA bc_diffs=0
TACGTAGGGGGCGAGCGTTGTCCGGAATGATTGGGCGTAAAGGGCGCGTAGGCGGCCCGGTAAGTCTGAAGTGAAAGTCCTGCTTTTAAGGTGGGAATTGCTTTGGATACTGTCGGGCTTGAGTGCAGGAGAGGTAAGTGGAATTCCCAGTGTAGCGGTGAAATGCGTAGAGATTGGGAGGAACACCAGTGGCGAAGGCGACTTACTGGACTGTAACTGACGCTGAGGCGCGAAAGTGTGGGGAGCAAACAGG
+
IIIIHHIIIHIIIIGHIIHHIIIIIEHIIIHIIIIIIIIIIHIIIIIIIIIHIIIIIIIIIIIHIHHIHIHHIIIHHGHHIIIHGHHHHHHIIIIIIIIIIIIIIHHHHIIIIIIIIIIIIIIIIIHHIIIIHICIIIIIIIIIIIIIIIIIIIIIIIIIIIIIHIIIIIIIIIHHHIIIIIIIIIIIIIIIIIIIIIIIIIIIIIIIIHIIIIIIIIIIIIIIIIIIIIIIIIIHGIIIIIIIIIIIIIIII
@HS1.3_287 HISEQ:380:H55W7BCXY:1:1101:16217:21773 1:N:0:AGCAGGAA orig_bc=AAAAAAAAAAAA new_bc=AAAAAAAAAAAA bc_diffs=0
TACGGAAGGTCCGGGCGTTATCCGGATTTATTGGGTTTAAAGGGAGCGCAGGCGGAGGATTAAGCGTGACGTGAAATGTCCCGGCTCAACCGTGGAACTGCGTCGCGAACTGGTTTTCTTGAGTGAGTGCGACGTCGGCGGAATTCGTGGTGTAGCGGTGAAATGCTTAGATATCACGAAGAACCCCGATTGCGAAGGCAGCCGACGAGTCCTTAACTGACGCTAAAGCTCGAAAGTGCGGGTATCGAACAGG
+
IIIIIFHIIIIIIIIIIIIHHIIIIHHIIIIHIIIHHIIIIIIIGIIIGIIIHIIIIIIHHIIIIIHHHIIIIIIIIIIIIIIIIIIIIHIIIIIIIHIIIIIIIHIIIIIIHIIHIIIIIIIIIIIIIIIIIIIIIIIIIIIIIIIIIIIIIIIIIIIIIIIIIIIGIIIIIIIIHIIIIIIIIIIIIIIIIIIIHIIIIIIIIIIIIIIIIIIHIIIIIIIIIIIIIIIIIIIIIIIIIIIIIIIIIIIII
@HS1.3_288 HISEQ:380:H55W7BCXY:1:1101:16060:21799 1:N:0:AGCAGGAA orig_bc=AAAAAAAAAAAA new_bc=AAAAAAAAAAAA bc_diffs=0
TACGTAGGTGGCGAGCGTTGTCCGGAATCATTGGGCGTAAAGGGAGCGCAGGCGGGAAATCAAGTCCATCTTAAAAGTTCGGGGCTCAACCCCGTGATGGGATGGAAACTGGTTTTCTTGAGTGCAGGAGAGGAAAGCGGAATTCCTAGTGTAGCGGTGAAATGCGTAGATATTAGGAGGAACACCAGTGGCGAAGGCGGCTTTCTGGACTGTAACTGACGCTGAGGCTCGAAAGCGTGGGGAGCGAACAGG
+
IIIIIIIIIIIIIIIIIIIIIIIIIHIIIIIIIIIIHFHIIHIIIIIIIIIIIIIIIIGIIIHIHIIIIIIIIIIIIIHIIIIIIIIIIIIIIIIIIIIIIIIIIIIIIIIIIHHIIIIIIHHIHIIIIIIIIIIIIIIIIIHIIIIIIIIIIIIIIIIIIIHIIIIIIIIIIHIIIIIIIIIIIHIIIIIIIIIIIIIIIIIIIIIIIIIIIIIIIIIIIIIIIHIIIHIIIIIIIIIIIIIIIHIIIIII
@HS1.3_289 HISEQ:380:H55W7BCXY:1:1101:6854:22009 1:N:0:AGCAGGAA orig_bc=AAAAAAAAAAAA new_bc=AAAAAAAAAAAA bc_diffs=0
TACGGAAGATGCGAGCGTTATCCGGATTTATTGGGTTTAAAGGGAGCGTAGGCGGGTTTTTAAGTCTGCGGTAAAATGTCGGCGCCCAACGTCGTCTTGCCGTGGAAACTGGGGACCTTGAATACACGCAAGGAAGATGGAATTCGTCGTGTAGCGGTGAAATGCTTAGATATGACGAAGAACTCCGATTGCGAAGGCAGTCTTCTGGAGTGCGATTGACGCTGAGGCTCGAAAGTGCGGGTATCAAACAGG
+
IIIIIHIIIIIIIIIIIIIIIIIIIGHIIIIIIIIIIIIIIIIIIIIIIIIIIIIICIHIIIIIIIIIIIIIIIIIFHIIIIIIIIIIIIIIIIIIIIIIIIIIIIIIIIIIIIIIIIIIIIIIIIIIIIIIIIIIIIIIIIIIIIIIIIIIIIIIIIIIIIIIIIIIIIIIIIIIIIIIIIIIIIHIIIIIIIIIIIHIIIHIIIIIIIIIIIIIIIIIIIIIIIIIIIIIIIIIIIIIIIIIIIIIIIII
@HS1.3_290 HISEQ:380:H55W7BCXY:1:1101:8842:22111 1:N:0:AGCAGGAA orig_bc=AAAAAAAAAAAA new_bc=AAAAAAAAAAAA bc_diffs=0
TACGGAAGGTCCGGGCGTTATCCGGATTTATTGGGTTTAAAGGGAGCGCAGGCTGATGATTAAGCGTGACGTGAAATGTAGCCGCTCAACGGCTGAACTGCGTCGCGAACTGGTTATCTTGAGTGAGTTCGATGTTGGCGGAATTCGTGGTGTAGCGGTGAAATGCTTAGATATCACGAAGAACTCCGATTGCGAAGGCAGCCAACAAGGCCTTTACTGACGCTAAAGCTCGAAGGTGCGGGTATCGAACAGG
+
IIIIIHIIIHIIIIIIIIIIIIIIIHIIIIIIGHIDHHIIIIIIHIIIIIIIIIIHIIIIIIIIIIIIIIIIIHIIHIHHIIIIIIIIIIIIIIIIIIIIIIIIIIIIIIIIIIIIIIIIIIIIIIIIIIIIHIIIIIIIIIIIIIIIIIIIIIIIIIIIIIIIIHIIIIIIIIIHIIIIIIIIIIIIIIIIIIIIIIIIIIIIIIIIIIIIIIIIIIIHIIIIIIIIIHIIIIIIIIIIIIIIIIIIIIIII
@HS1.3_291 HISEQ:380:H55W7BCXY:1:1101:15303:22213 1:N:0:AGCAGGAA orig_bc=AAAAAAAAAAAA new_bc=AAAAAAAAAAAA bc_diffs=0
TACGGAAGGTCCGGGCGTTATCCGGATTTATTGGGTTTAAAGGGAGCGCAGGCGGAGGCTTAAGCGTGACGTGAAATGTAGCCGCTCAACGGCTGAGTTGCGTCGCGAACTGGGTTTCTTGAGTGAGTGCGACGTCAGCGGAATTCGTGGTGTAGCGGTGAAATGCTTAGATATCACGAAGAACCCCGATTGCGAAGGCAGCTGACGAGCCCTTTACTGACGCTAAAGCTCGAAGGTGCGGGTATCGAACAGG
+
IIIHIEHIIHHIHDHHIIIIIIHIIHHHIIIIGHIDDEHIIIIIGIIIIIIIIIHGIIIHHIIIIIIIIIIIIHIIHIIIIIIIIIIIIIIIHIIIIIIIIIIIIIIHIIIIIIIIIIIIHIIIIIIIIIIIIIIIIIIIIIIIIIIIIIIIHIIIIIIIIIIIIIIIIIIIIIIHHHIIIIIIIIIIIIIIIIIHIIIIIIIIIIIIHIIIIIHIIIIIIIIIIIIIIHHIIIIIIIIIIIIHHIIIIIIII
@HS1.3_292 HISEQ:380:H55W7BCXY:1:1101:16660:22241 1:N:0:AGCAGGAA orig_bc=AAAAAAAAAAAA new_bc=AAAAAAAAAAAA bc_diffs=0
TACGGAGGGTGCAAGCGTTAATCGGAATAACTGGGCGTAAAGGGCATGCAGGCGGTTAGACAAGTAGGATGTGAAATCCCCGGGCTCAACCTGGGAGCTGCATACTAAACTGTCAGACTAGAGTATTGCAGGGGGAGACGGAATTCCAGGTGTAGCGGTGGAATGCGTAGATATCTGGAAGAACACCAAAGGCGAAGGCAGTCTCCTGGGCAAATACTGACGCTCATATGCGAAAGCGTGGGTAGCAAACAGG
+
IIIIIIIIHIIIIIIGIHIIIHIIIIIIHIIIIIIIIHIIIIIIIIIIIIIIIIIHIHIIIIIIIIIIIIIIIIIIIIIIIIIIIIIIIIIIIIIIIHIIIIIHHIIIIIIIIIIIIIIIIIIIHIIIIIIIIIIIIIIIIIIIIIIIIIHIIIIIHIIIIIIIIIIIIIIIIIIIIHIIIIIIIIIIIIIIIIIIIIIIIIIIIIIIIIIIIIIIIIIIIIIIIIIIIIIIIIIIIIIIIIIIIHIHEIIII
@HS1.3_293 HISEQ:380:H55W7BCXY:1:1101:18744:22188 1:N:0:AGCAGGAA orig_bc=AAAAAAAAAAAA new_bc=AAAAAAAAAAAA bc_diffs=0
TACGTAGGGGGCGAGCGTTGTCCGGAATGACTGGGCGTAAAGGGTGTGTAGGCGGTTGCACAAGTTAAAAGTGAAATCCCCGGGCTTAACTCGGGTGCTGCTTTTAAGACTGTGTGACTTGAGTGCAGTAGAGAAAAGTGGAATTCCTAGTGTAGCGGTGGAATGCGTAGATATTAGGAGGAACACCAGAGGCGAAGGCGACTTTTTGGACTGTAACTGACGCTGAGGCACGAAAGTGTGGGGAGCAAACAGG
+
IIIIHIIIIIIIIIIIIIIIIIIIIIIIHIIFHIIIIC?HHIIIDECGFEHIGIIHIIIIIHIIIHIGHIIHHHIIHHIIIIIIIIHIIIIIIIIIHIIIIIIHIIIIHIHIIIIIIIIIIIIIIIIIIIIIIHIIIIIIIIIIIIIIIIIIHIIIIIIIIIIIIIIIIIIIIIHHHHHIHHHIIHHIIIIHIIIIIIIIIIIIIIIIIIIHHIHIHIIIIIIIIIIIHIHIIIIIIIIIIIIIIHHHCIIII
@HS1.3_294 HISEQ:380:H55W7BCXY:1:1101:8244:22416 1:N:0:AGCAGGAA orig_bc=AAAAAAAAAAAA new_bc=AAAAAAAAAAAA bc_diffs=0
GACAGAGGGGGCAAGCGTTGCTCGGAATTACTGGGCGTAAAGGGCGCGTAGGCGGGATGGCAAGTCGGTCGTGAAATCCCTCGGCTCAACTGAGGATCGTCGATCGATACTGCCGTTCTTGAGGATTGCAGAGGAGACTGGAATTCCCGGTGTAGCGGTGAAATGTGTAGAGATCGGGAGGAACACCGGTGGCGAAGGCGGGTCTCTGGGCAATTCCTGACGCTGAGGCGCGAAAGCGTGGGGAGCAAACGGG
+
IIIIIIIIIIIIIIIIIIIIIIIIIIIIIIIIIIIII?DHHIIIIIIIIIIIIIHIHIIIIIIIIIIIIIIIIIIHIIIIIIIIIIIIIIIIIIIIIIHIIIIIIIIIIIIIIIIIIIIIIIIIIIIIIIIIIIIIIIIIIIIIIIIIIIIIIIIIIIIIIIIIIIIIIIIIIIIIIHIIIIIIIIIIIIHIIIIIIIIIIIIIIIIIIIIIIIIIIIIIIIIIIIIIIIIIIIIIIIIIIIIIIIIIIIIII
@HS1.3_295 HISEQ:380:H55W7BCXY:1:1101:10572:22284 1:N:0:AGCAGGAA orig_bc=AAAAAAAAAAAA new_bc=AAAAAAAAAAAA bc_diffs=0
TACGGAAGGTCCGGGCGTTATCCGGATTTATTGGGTTTAAAGGGAGCGCAGGCTGGATTTTAAGCGTGCTGTGAAATGTACCGGCTCAACCGGTGACGTGCAGCGCGAACTGGAGTCCTTGAGTGAGTACGACGTCAGCGGAATTCGTGGTGTAGCGGTGAAATGCTTAGATATCACGAAGAACCCCGATTGCGAAGGCAGCTGACGAGTCCTTAACTGACGCTAAAGCTCGAAAGTGCGGGTATCGAACAGG
+
IIIIIIIIIIHIIIIIIIIIIIIIIIHIIIIIIIICGHIIIIIIIIIIIIIIIIIIIIIIHHIIIIIIIIIIIIIIHHIIHIIIIIIIIIIIHIIIIIIIIIIIIIIIIIIIIIIIIIIHIIIIIIIIIIIIIIIIIIIIIIIIIIIIIIIIIIIIIIIIIIIIIIIIIIIIIIIIIHIIIIIIIIIIIIIIIIIIIIIIIIIIIIIIIIIIIIHGIIIIIIIIIIIIIFIIIIIIIIIIIIIHHIIIIIIII
@HS1.3_296 HISEQ:380:H55W7BCXY:1:1101:12727:22441 1:N:0:AGCAGGAA orig_bc=AAAAAAAAAAAA new_bc=AAAAAAAAAAAA bc_diffs=0
TACGGAAGGTCCGGGCGTTATCCGGATTTATTGGGTTTAAAGGGAGCGCAGGCTGGATTTTAAGCGTGTTGTGAAATGCGGCGGCTCAACCGTCGATGTGCAGCGCGAACTGGAGTCCTTGAGTGAGTACGACGTCAGCGGAATTCGTGGTGTAGCGGTGAAATGCTTAGATATCACGAAGAACTCCGATTGCGAAGGCAGCTGACGAGTCCTTAACTGACGCTAAAGCTCGAAAGTGCGGGTATCGAACAGG
+
IIIIIHIIIHIIIIIIIIIIIIIIIGHHIHIHHHIEEGHHHHIIHIIIIIIIIIIIGHIIHHIIIIIIHIIIIIIHHIIIIHIIIIIHIIIIIIIIIIIIIIIIIIIIIIHIIIIIIIIIIIIIIIIIIIIIIIIIIIIIIIIHIIIIHIIIIIIIIIIIIIIIIIIIIIIIIIHHHHHIIIIIHIIIIIIIIIIIIIIIIIIHHIIIHGHIIIGIIIIIIIIIIIHHIHHIIIHIIIIIIIIHIIIIIIIII
@HS1.3_297 HISEQ:380:H55W7BCXY:1:1101:1356:22528 1:N:0:AGCAGGAA orig_bc=AAAAAAAAAAAA new_bc=AAAAAAAAAAAA bc_diffs=0
TACGTAGGTGGCGAGCGTTATCCGGATTTACTGGGTGTAAAGGGCGCGTAGGCGGGAATGCAAGTCAGGTGTGTAATCTACAGGCTCAACCTGTAAACTGCACTTGAAACTGCGTTTCTTGAGTGTCGGAGAGGTTGACGGAATTCCTAGTGTAGCGGTGAAATGCGTAGATATTAGGAGGAACACCAGTGGCGAAGGCGGTCAACTGGACGATAACTGACGCTGAGGCGCGAAAGCGTGGGGAGCAAACAGG
+
IIIIHHIIIIIIHIIIIIIIIIIIIIIIIIIIIIIGHHIIIIIIIIIIIIIIIIIIIHIIIIIIIIIIIIIHIIIIGHIIIIIIHIIIIIIIIIIIIHIIIHIIIIIHIHHIIIGHHIIHIIIHIHIIIIIIIIEHHIIIIIIIHEHIIIIHHIIIIIIIIHIIIIIIIIIIIIIIHHIIIIIHHHHHHHIHIIIIIGIGHHGIIIHFHHGHHFGDHHIIHIIHHHHDDHIIIIIIIIIIGIIIHCHIIIIIH
@HS1.3_298 HISEQ:380:H55W7BCXY:1:1101:6021:22554 1:N:0:AGCAGGAA orig_bc=AAAAAAAAAAAA new_bc=AAAAAAAAAAAA bc_diffs=0
TACGGAAGGTCCGGGCGTTATCCGGATTTATTGGGTTTAAAGGGAGCGCAGGCTGGATTTTAAGCGTGCTGTGAAATGTACCGGCTCAACCGGTGACGTGCAGCGCGAACTGGAGTCCTTGAGTGAGTACGAGGTATGCGGAATTCGTGGTGTAGCGGTGAAATGCTTAGATATCACGAAGAACTCCGATTGCGAAGGCAGCGTACCAGTCCTTAACTGACGCTAAAGCTCGAAAGTGCGGGTATCGAACAGG
+
IIIIIIIIIIHIIIHIIIIIIIIIIHHIIIIIIIIGHIIIIIIIIIIIIIIIIIHIIIIIIIHIIIIIIIIIIIIIIHIHHHIHHHIIIIHIIIIIHIHIIIIIIIIHIIIIIIIIIIIIIIHHIIIHIIIIIIIIHIIIIIIIIIIIIIIIIHIHHIIIIIIIIIIIIIIIIHIIHHIHIIHHIIIIHHHIIIIIIIIIIIIIIIIIIHHIIIIIIIIIHIIGIIIHHIIIIIIIGIIIIIIIIIIIIIIII
@HS1.3_299 HISEQ:380:H55W7BCXY:1:1101:15598:22727 1:N:0:AGCAGGAA orig_bc=AAAAAAAAAAAA new_bc=AAAAAAAAAAAA bc_diffs=0
TACGGAAGGTCCGGGCGTTATCCGGATTTATTGGGTTTAAAGGGAGCGCAGGCGGGACCTTAAGCGTGTTGTGAAATGTACCGGCTCAACCGGTGATGTGCAGCGCGAACTGGGGTTCTTGAGTGGGTACGACGTCGGCGGAATTCGTGGTGTAGCGGTGAAATGCTTAGATATCACGAGGAACCCCGATTGCGAAGGCAGCCGACGAGTCCCTTACTGACGCTAATGCTCGAAAGTGCGGGTATCGAACAGG
+
IIIIIHIIIIIIIIIIHIIHIIIIIHEHIIIIIIIEGHIIIIIIIHIIIIIIIIIIIIIHIIIIIIIIIIIIIIIIHIHIIIIIIIIIIIIIIIIIIIHIIIIIIIIIIIIIIIIIIIIIIIIIIIIIIIIIIIIIIIIIIIIIIIIIIIIIIIIIIIIIIIIIIIIIIIIIIIIHHFIIIIIIIIIIIIIIIIIIIIIIIIIIIIIIIIIIIIIIIIIIIIIIIIHIIIIIIIIIHIIIIIIIIIIIIIIII
@HS1.3_300 HISEQ:380:H55W7BCXY:1:1101:16012:22525 1:N:0:AGCAGGAA orig_bc=AAAAAAAAAAAA new_bc=AAAAAAAAAAAA bc_diffs=0
TACGGAGGATGCGAGCGTTATCCGGATTTATTGGGTTTAAAGGGTGCGTAGGTGGTTTGTTAAGTTTGTGGTGAAAGCGTGCGGCTCAACCGTACCAAGCCATGAAAACTGGCGAACTTGAGTGCAAACGAGGTAGGCGGAATGTGATGTGTAGCGGTGAAATGCTTAGATATGTCACAGAACCCCGATTGCGAAGGCAGCTTACCAGCATGCAACTGACACTGAGGCACGAAAGCGTGGGTATCAAACAGG
+
IIIIIIDHCHHHIHIIIIIIIIIIIIIIIIIIIIIDHHIIIIII<GHI<DHIHHIHIIHIIIIIHEHHFGHHIIIIHDHCHIFHIIIIIIIIHHHHHIIHIIIHHHHIIIIIIHIHHHIIIIIIIIIIIIIIIIIIIIIIIIIIIIIIIIIIIIIIIIIIIIIIIIIIIIIIIHHHHIIIIHIIIIIIIIIIIIIIIIIIIIIIIHIHIIIIIIIIIIIIIIIIIIIIIIIIIIIHIIIIIIIIIIIIIIII
@HS1.3_301 HISEQ:380:H55W7BCXY:1:1101:13504:22909 1:N:0:AGCAGGAA orig_bc=AAAAAAAAAAAA new_bc=AAAAAAAAAAAA bc_diffs=0
TACGGAGGATGCGAGCGTTATCCGGATTTATTGGGTTTAAAGGGTGCGCAGGCGGTTTGTTAAGTCTGTGGTGAAAGCGTGCGGCTCAACCGTACCAAGCCATCGAAACTGGCGAACTTGAGTGTAAACGAGGTAGGCGGAATGTGACGTGTAGCGGTGAAATGCTTAGATATGTCACAGAACCCCGATTGCGAAGGCAGCTTACCAGCATACAACTGACGCTCAGGCACGAAAGCGTGGGTATCAAACAGG
+
IIIHHHIIIIIIIIIIIIIIIIIIIHFIIIHGFHIDDEHIIIIIIIIIIHIIIIIHHIIIIIIIIIIIIHIHIHIIIIIIIIIIIIIIIIIIIIIIIIIIIIIIIIHIIIIIIIIIIIIIIIIIIIHHIIIIIIIIIHIIIIIIIHIIIIIIIIIIIIIIIIIIIIIIIIIIIIIIHHIIIIIIIIIIIIIIIIIIHIIIIIIIIIIIIIIIIIIIIIIIIIIIIIIIHHIIIIIIIIIIIIIIIIIIIIII
@HS1.3_302 HISEQ:380:H55W7BCXY:1:1101:14090:22963 1:N:0:AGCAGGAA orig_bc=AAAAAAAAAAAA new_bc=AAAAAAAAAAAA bc_diffs=0
TACGTAGGTGGCAAGCGTTATCCGGAATTATTGGGTGTAAAGGGTGTGTAGGCGGGACCTTAAGTCAGACGTGAAAATCAAGGGCTCAACCCTTGACCTGCGTTTGAAACTGAGGTTCTTGAGAGTGGGAGAGGTAAACGGAATTCCTGGTGTAGCGGTGAAATGCGTAGATATCAGGAGGAACACCGGTGGCGAAGGCGGTTTACTGGACCACAACTGACGCTGAGACACGAAAGCGTGGGGAGCAAACAGG
+
IIIGFEEE1GHHEHHEHHHIEF?ECHDEHEHHHGECH<GEGHEHHHHHHHHGHHFDGCGHIHIIHFIHDHIHGHHGEHHIHHIHHHHGHHHHGHIIHHFEHHHHHGHHIEFHCEEGEHHEHHHEGBHEIIHHGHCGHGCIIIIHHHD?IIIIIIIGIIIIIIIIIIHCIHIIIIHH@DHHIIIIII#G@HHE#IIIIHHECHHGIIHHGF=EC1@HIIHHIIEIIHHHG<HHHHIIHIHHHEHHHCCHHE@HF
@HS1.3_303 HISEQ:380:H55W7BCXY:1:1101:18740:22782 1:N:0:AGCAGGAA orig_bc=AAAAAAAAAAAA new_bc=AAAAAAAAAAAA bc_diffs=0
TACGGAGGATGCGAGCGTTATCCGGATTTATTGGGTTTAAAGGGTGCGTAGGCGGATTATTAAGTCAGCGGTGAAAGCGTGTGGCTCAACCATACCGAGCCGTTGAAACTGGTAGTCTTGAGTGCAAATGAGGTAGGCGGAATGTGACGTGTAGCGGTGAAATGCTTAGATATGTCCCAGAACTCCGATTGCGAAGGCAGCTTACCAAGATGTAACTGACGCTGATGCACGAAAGCGTGGGTATCAAACAGG
+
IIIIIIIIIIIIIIIIIIIIIIIIIHIIIIIIIIIGHHIIIIIIIIIIIIIIIIIIIIIIHHIIIIHIIIHHHIGIHHIHIIIIIIIIIIIIIIIIIHIIIIIIIIIHIIIIIIIHIHIIIIIIIIIIIIIIIIIIIIIIIIIIIIIIIIIIIIIIIIIIIIIIIIIIIIIIIIIIIFHHIIIIIIIIIIIIIIIIIIIIHIIIIIIIIIHIIIIIIIIIIIIIIIIIIIIIIIIIIIIIIHIIIIIHIIII
@HS1.3_304 HISEQ:380:H55W7BCXY:1:1101:4065:23229 1:N:0:AGCAGGAA orig_bc=AAAAAAAAAAAA new_bc=AAAAAAAAAAAA bc_diffs=0
TACGTAGGTGGCAAGCGTTGTCCGGAATTATTGGGCGTAAAGCGCATGTAGGCGGTGCCTTAAGTCTGTCGTGAAACTGCGGGGCCTAACCCCGTATGGCGATGGAAACTGTGGCACTTGAGTGCAGGAGAGGAAAGGGGAACTCCCAGTGTAGCGGTGAAATGCGTAGATATTGGGAAGAACACCGGTGGCGAAGGCGCCTTTCTGGACTGTGTCTGACGCTGAGATGCGAAAGCCAGGGTAGCGAACGGG
+
IIIIHHFDGHHIIIIIIIIIIIIIIHHIIIIIIIIIIIHIIIIIIIIIIIIIIIIIIIIIIIIIIIIIIIIIIIIIHIIIIIIIIIIIIIIIIIIIIIIIIIIIIIIIIHIIIIIIHIIIIIIHIIIIIIIIIIIIIIIIIIIIIIIIIIIIIIIIIIIIIIIIIIIIIIIIIIIHFIIIIIIIIIIIIIIIIIIIIIIIIIIIIIIIIIIIIIIIIIIIIIIIIIIIIIIIIIIIIIIIIIIIIIIIIIII
@HS1.3_305 HISEQ:380:H55W7BCXY:1:1101:9316:23103 1:N:0:AGCAGGAA orig_bc=AAAAAAAAAAAA new_bc=AAAAAAAAAAAA bc_diffs=0
CACGTGAGATGCTAGCGTTGTTCGGAATTATTGGGCGTAAAGGGCATGTAGGCGGTTCGGTAAGTCAGGCGTGAAATTCCGCAGCTCAACTGCGGAGCTGCGCTTGATACTGTCGAACTTGAGTCAGTGAGGAGTAATCGGAATTCCTAGTGTAGGGGTGAAATCTGTAGATATTAGGAAGAACACCGGTGGCGAAGGCAGATTACTAGAACATGACTGACGCTGAGGTGCGAAGGTGCGGGGAGCAAACAGG
+
IIIIHHIIHIIHIIIIIIHIHIIGIHHIIIIIIIIIIHHIIIIIIIIHIIIIIIIDHIIIIIIIIIIIHIHIIIIIHHIIIIIIIHHIIIIIIIIIIIIIIIIIIHIIIIIIIIHHHIIIIIIIHHHIIIIIIIIHIHIIIIIIIIIIIIIIIIIIIIIIIIIHHIIIIIIIIIIIHGIHIIHIIIIIIIIIIIIIIIIIIIIIIIIIIHFHIIIIIIIIIIIIIIIIIIIIIIIIIIIIIIIIIIIIIIIII
@HS1.3_306 HISEQ:380:H55W7BCXY:1:1101:13322:23233 1:N:0:AGCAGGAA orig_bc=AAAAAAAAAAAA new_bc=AAAAAAAAAAAA bc_diffs=0
TACGGGGGATACGAGCGTTATCCGGATTTATTGGGTTTAAAGGGTGCGCAGGCGGACCGTTAAGTCAGGGGTGAAAAGTCCGTGCTCAACATGGACCGTGCCTTTGATACTGGCGGACTGGAGTGTGATAGACGTGGCCGGAATGTGGTGTGTAGCGGTGAAATGCTTAGATATGCCACAGAACACCGATCGAGAAGTCAGGTCGCGAGTTCACAACTGACGCTCATGCACGAAAGCGTGGGGATCAAACAGG
+
IIIIIIIIHHIIIIIIIIIIIIIIIHHIIIIIIIIIHIIIHIIIIIIIIIIIIIIIIIIIIIIIIIHIHIIHIIIIIIIIIIIIIIIIIIIIIIIIIIIIIHIIIIIIIIIIIIIIIIHIIIIIIIIIIIIIIIIIIIHIHIIIIIHIIIIIIIIIIIIIIIIIIIIIIIIIIIIIHHIIIIIIIIIIIIIIIIIIIIIIIIIIIIIIIIHIIHIIIIIIIIIIIIHIIIIIIIIIIIIIIIIIHIIIIIIII
@HS1.3_307 HISEQ:380:H55W7BCXY:1:1101:20676:23220 1:N:0:AGCAGGAA orig_bc=AAAAAAAAAAAA new_bc=AAAAAAAAAAAA bc_diffs=0
TACGGAAGGTCCGGGCGTTATCCGGATTTATTGGGTTTAAAGGGAGCGCAGGCTGATTATTAAGCGTGACGTGAAATGTAGCCGCTCAACGGCTGAACTGCGTCGCGAACTGGTAGTCTTGAGTGAGTTCGATGTTGGCGGAATTCGTGGTGTAGCGGTGAAATGCTTAGATATCACGAAGAACTCCGATTGCGAAGGCAGCCAACAAGGCCTTTACTGACGCTAAAGCTCGAAGGTGCGGGTATCGAACAGG
+
IIIIIIIIIICGH<EHHEHIC1DHII0DCF1<FHI0<DGHIIIIIEHICHIIECHHHE@1DGHHECCFE@#HIIIIHCCGC1<HHH=HHH0<<CHHHFCHHH<<CCDHIIHHIHHIDHHGHHHHDEHEH@HGAA.:EHEEIIIIHGCEDIIIIIIIIIIIIHHIIH?IHIHEHHC<ADIIHIHC=IIHDDDIIIIIIHH@HGC@FHCCG?IHFHIIIIIHF@HF1IHHF1IIHF/E?C0IIHEF1HCIIIIII
@HS1.3_308 HISEQ:380:H55W7BCXY:1:1101:3221:23254 1:N:0:AGCAGGAA orig_bc=AAAAAAAAAAAA new_bc=AAAAAAAAAAAA bc_diffs=0
TACGAGGGGTGCAAGCGTTGTTCGGAATCACTGGGCGTAAAGGGAGCGTAGGCGGAGATTCAAGCGGATTGTACAATCCCGGGGCCCAACCCCGGACCTGCAGTCCGAACTGGATCTCTTGGATAGTTCAGGGGCAGGCGGAATTCCTGGTGTAGCGGTGGAATGCGTAGAGATCAGGAAGAACACCGATGGCGAAGGCAGCCTGCTGGGGACTCATCGACGCTGAGGCTCGAAAGTGCGGGTAGCAAACAGG
+
IIIIIIIIIIIIIIIIIIIIIIIIIIIIIIIIIIIIIIIIIIIIIIIIHIIIIIIIIIIIIIIIIIIEIIIIIIIIHIIIIIIIIIIIIIIIIIIIIIIIIIIIIIIIIIIIIIIIIIIIIIIIIIHIIIIIIIIIIIIIIIIIIIIIIIIIIIIIIIIIIIIIIIIIIIIIIIIIIIIIIIIIIIIIIIIIIIIIIIIIIIIIIIIIIIIIIIIIIIIIIIIIIIIIIIIIIIIIIIIIIIIIIIIIIIIII
@HS1.3_309 HISEQ:380:H55W7BCXY:1:1101:6760:23284 1:N:0:AGCAGGAA orig_bc=AAAAAAAAAAAA new_bc=AAAAAAAAAAAA bc_diffs=0
TACGGAAGGTCCGGGCGTTATCCGGATTTATTGGGTTTAAAGGGAGCGCAGGCGGGACCTTAAGCGTGTTGTGAAATGTACCGGCTCAACCGGTGATGTGCAGCGCGAACTGGGGTTCTTGAGTGGGTACGACGTCGGCGGAATTCGTGGTGTAGCGGTGAAATGCTTAGATATCACGAGGAACCCCGATTGCGAAGGCAGCCGACGAGTCCCTTACTGACGCTAATGCTCGAAAGTGCGGGTATCGAACAGG
+
IIIIIIIIIIIIIIIIIIIHGHIIIEHHIIGGGHIEEDHHHGHHHIIIIIIIIIIIIIIIIIIIIIIHHIIIHIIIIIIIIIIIIIIIIIIIIIIIIIIIIIIIIIIIHHIIIIIHHHIIIIIIIIIIIIIIIIIIIIIIIIIIIIIIIIIIIIIIIIIIIIIIIIIIIIIHHIHHIIIIIIHIIIIIIIIIIIIIIIIHIIIIIIIIIHHIIIIIIIIIIIIIIHHIIIIIIIIIIIIIIIIIIIIIIIIII
@HS1.3_310 HISEQ:380:H55W7BCXY:1:1101:10938:23488 1:N:0:AGCAGGAA orig_bc=AAAAAAAAAAAA new_bc=AAAAAAAAAAAA bc_diffs=0
TACGGAGGGTACGAGCGTTAATCGGAATGACTGGGCGTAAAGGGCACGTAGGTGGATAGATAAGTCACAAGTGAAATACCCGGGCTTAACCTGGGATTGGCTCGTGAAACTGTTTAACTAGAGTACGGTAGAGGGGAGTAGAATTCCAAGTGTAGCGGTGAAATGCGTAGAGATTTGGAAGAATACCGGAGGCGAAGGCGGCTCTCTGGACCGATACTGACACTGAAGAGCGAAAGCGTGGGGAGCAAACAGG
+
IIIIIHIIIIIIIIIIIIIIIIIIIIIIIIIIIHIIIHIIHIIIIIIIFHIIFHGHHIIIIIIIIIIIIIIIIIIIHIIIHHGIIIIHIHIHIIIHIIIIIIIIIIHIIHIIIHIIIIIIIIIIHIIIIIIIHIIIIIIIIIIIIIIIIIIIIIIIIIIIIIIIIIIIIIHIIHIIHGIHIIHHHHIIIIIIIIIIIIIIIIIIIIIIIHHIIIIIIIIIHFIIIIIIIIIIIIIIIIIIIIIHIIIIIHIII
@HS1.3_311 HISEQ:380:H55W7BCXY:1:1101:12212:23387 1:N:0:AGCAGGAA orig_bc=AAAAAAAAAAAA new_bc=AAAAAAAAAAAA bc_diffs=0
TACGTAGGGTGCAAGCGTTAATCGGAATTACTGGGCGTAAAGCGTGCGCAGGCGGTTTTGTAAGTCTGTCGTGAAATCCCCGGGCTCAACCTGGGAATTGCGATGGAGACTGCAAGGCTAGAATCTGGCAGAGGGGGGTAGAATTCCACGTGTAGCAGTGAAATGCGTAGAGATGTGGAGGAACACCGATGGCGAAGGCAGCCCCCTGGGTCAAGATTGACGCTCATGCACGAAAGCGTGGGGAGCAAACAGG
+
IIIIIIHHHHIIIIIIIGHHHIIIIIIIIIIGHHIIHHHHGHGIHHHIHIIHGIHHHHHIHIIIHIHIIIIIIHIHHHIIGIIIHHIIIIIIIHIHHIIIHIHIIHIIIIIIIIIIIIIIIIIIIIIIIIIIIIIIIIGIIIIIIIIIIIIIHIIIIIIIIIIIIIIIIIIHIIIHHHHIHIHIIIIIIIIIIIHIIIIGHIIIIIGIGIIIIIIHIHIIIHFHGIHIIIIIIIIIIIIIIIIIIHIIIIIIH
@HS1.3_312 HISEQ:380:H55W7BCXY:1:1101:17036:23462 1:N:0:AGCAGGAA orig_bc=AAAAAAAAAAAA new_bc=AAAAAAAAAAAA bc_diffs=0
TACGGAGGATGCGAGCGTTATCCGGATTTATTGGGTTTAAAGGGTGCGTAGGCGGATGGTTAAGCGTGAGGTGAAATGCTGCTGCTCAACAGCAGAACTGCCTCGCGAACTGGTCATCTGGAATGCCCCTGCCGTGGGAGGAATGTGTGGTGTAGCGGTGAAATGCATAGAGATCACACAGAACACCGATTGCGAAGGCATCTCACGAAGGGGTGATTGACGCTGAGGCACGAAAGCGTGGGGATCAAACAGG
+
IIIIIIIIIIIHIIIIIIIIIIIIIIIIIIIHDHI@@GHIIHIIIIIIIIIIIIIHHCIHHHIIHIHIHHGIIIIHIIIIIIIHIHIIIIIIHIHHIIIIHIIHHIIHHIIIHHHHHHIHHHHHIGCHHHIIIIIIIIIIIIIIHHIHIIIIIIIHIIIIHIHIIIIIIIIIIIIIIHIIIIIIIIIIIIIIHIIHIIIIIIIIHIIIIHIHIHGGIIIIIIIIIIIIIHHHIHHIIIFIIIIIHIIIIHHII
@HS1.3_313 HISEQ:380:H55W7BCXY:1:1101:6759:23746 1:N:0:AGCAGGAA orig_bc=AAAAAAAAAAAA new_bc=AAAAAAAAAAAA bc_diffs=0
TACGGAGGATGCAAGCGTTATCCGGATTTATTGGGTTTAAAGGGAGCGCAGGCGGGCGTTTAAGCGTGCTGTGAAATGCCGCGGCTCAACCGTGGAAGTGCAGCGCGAACTGGATGTCTTGAGTGAGTACGACGCGGACGGAATTCGTGGTGTAGCGGTGAAATGCTTAGATATCACGAAGAACCCCGATTGCGAAGGCAGTCCGCGAGTCCTTTACTGACGCTAAAGCTCGAAGGTGCGGGTATCGAACAGG
+
IIIIIIIIIIIIIIIIIIIIIIIIIIHIIIIIIIICGHIIIIIIIIIIIIIIIIIIIIHIIIIIIIIIIIIIIIIIHHIIIIIIIIIIIIIIIIIIIIIIIIIIIIIIIIIIIIIIIIIIIIIIIIIIIIIIIIIIIIIIIIIIIIIIIIIIHHIIIIIIIHIIIIHIIIHIIIIIIIIIIIIIIIIIIIIIIIIIIIIIIIIIIIIIIHIIIHHFHIIIIIIIIIIIIIIIIIIIIIIIIIIIIIIIIIIII
@HS1.3_314 HISEQ:380:H55W7BCXY:1:1101:11596:32861 1:N:0:AGCAGGAA orig_bc=AAAAAAAAAAAA new_bc=AAAAAAAAAAAA bc_diffs=0
TACGGAGGATGCAAGCGTTATCCGGATTTATTGGGTTTAAAGGGTGCGTAGGCGGATGATTAAGCGTGAGGTGAAATGCCACAGCTCAACTGTGGAACTGCCTCGCGAACTGGTTGTCTGGAATGCCCCTGCCGTGGGAGGAATGTGTGGTGTAGCGGTGAAATGCATAGAGATCACACAGAACACCGATTGCGAAGGCATCTCACGAAGGGGTGATTGACGCTGAGGCACGAAAGCGTGGGGATCAAACAGG
+
IIIIIIEFCFHIIIIIIIIIIIIIIHEGHIHIFHI<DHHIIIIIFHIIIIIIHHHHHIGHHHIIGHHHCHIIIIIIHHIIIIIIIIIIHIHIIIIIIIIIHHHHIIIIIIIIIIIIIIIIIIIIIGHIHIIIHIIIIIIIIIIIIIIIIIIIIIIHIIIIIIIIIIHIIIIHIHHHHBHEIHIIIIIIIIFIIIIIIIIIIIIIIHEHHIIHIHGIIIIIIIIIIIIIIIIIIIIIIIIIIIHHFIIIIIIII
@HS1.3_315 HISEQ:380:H55W7BCXY:1:1101:13351:32964 1:N:0:AGCAGGAA orig_bc=AAAAAAAAAAAA new_bc=AAAAAAAAAAAA bc_diffs=0
TACGGAAGGTCCGGGCGTTATCCGGATTTATTGGGTTTAAAGGGAGCGCAGGCGGAAGGTTAAGCGTGACGTGAAATGTACCGGCTCAACCGGTGAATTGCGTCGCGAACTGGTCTTCTTGAGTGAGTACGACGGAGTCGGAATTCGTGGTGTAGCGGTGAAATGCTTAGATATCACGAAGAACGCCGATTGCGAAGGCAGTCTCCGAGTCCTTAACTGACGCTAATGCTCGAAAGTGCGGGTATCGAACAGG
+
IIIIIHHIIIIIIIIIIIIHIIIIIIHIIIIHHIHDGHIIIIIIIIGIIIIIIIIIIIIIHIIIIIIIIIIIIIIIHIIIHIIHIIIIIHIIIIIIHHIIIIIIHIIIIHIIIIHHIIHIIIIIIIIIIIIIIIIIIIHIIIIIIIIIIIIIIIIIIIIIIIIIIIIIIIIIIIIIIHIIIIIIIIHIIIIIIIIIIIIIIIIIIIIHIIIIIIIIIIIIIIIIIIIIIHHIIIIIIIIIIIIIIIIIIIIII
@HS1.3_316 HISEQ:380:H55W7BCXY:1:1101:17157:32802 1:N:0:AGCAGGAA orig_bc=AAAAAAAAAAAA new_bc=AAAAAAAAAAAA bc_diffs=0
TACGTAGGGGGCGAGCGTTATCCGAATTTATTGGGCGTAAAGCGTGTGTAGGCGGTTTATTAAGTCTAAGATTAAAGCCTGAGGCTCAACCTCAGTTCGTTTTAGAAACTGGTAGACTTGAGTGTGGTAGAGGCAAGTGGAATTTCTAGTGTAGCGGTTAAATGCGTAGATATTAGAAGGAACACCAGTGGCGAAGGCGGCTTGCTGGGCCATTACTGACGCTGAGACACGAAAGCGTGGGGAGCAAATAGG
+
IIIIIIIIIIIIIIIIIIIIIIIIHIIIIIIIIIIIIIIIIIIIHHIIIIIIIIIIIIIHIIIIIIIIIIIIIIIIIIIIIIIIIIIIIIIIIIIIIIIIIIIIIIIIIIIIIIIIIIIIIIIIIIIIIIIIIIIIIIIIIIIIIIIIIIIIIIIIIIIIIIIIHHIIIIIIIIIHIIIIHIIHIIHIIIIIIIIIIIIIIIIHHIIIIHIIGIIIIIIIIHIIHHGHIIIIIIIHHHIIIIIIIIIIIIII
@HS1.3_317 HISEQ:380:H55W7BCXY:1:1101:8769:33177 1:N:0:AGCAGGAA orig_bc=AAAAAAAAAAAA new_bc=AAAAAAAAAAAA bc_diffs=0
TACGGAAGGTCCGGGCGTTATCCGGATTTATTGGGTTTAAAGGGAGCGCAGGCCGATGGTTAAGCGTGACGTGAAATGTAGCCGCTCAACGGCTGAGTTGCGTCGCGAACTGGCTATCTTGAGTGAGTGCGAGGAAGGCGGAATTCGTGGTGTAGCGGTGAAATGCTTAGATATCACGAAGAACTCCGATTGCGAAGGCAGCTTTCCAGTCCTTAACTGACGCTAAAGCTCGAAAGTGCGGGTATCGAACAGG
+
IIIIIGIHIHHHEHHHHHHGGHHIIDGDHHEHHHHDDGHEHIIIIIHIHDHIIIHHHHIIIIIIIIHHHIIHIHIIIIHIIIIIIIIIIIIIIIIIIIIIIIIHIIIIIIIIHGIIIHIIIGIIIIIIIIIIIIIIIIIIIIIHIIIIIIHIIHIIHIIIIIIIIIHHIIIIIHHHHHIIIIHIHIIIHIIIIIIIIIIIIIHHGIIIIHIIIIIIIIIIIIIIIIIHIHHIIIIHCIHIIHIIIIIIIIIII
@HS1.3_318 HISEQ:380:H55W7BCXY:1:1101:11851:33138 1:N:0:AGCAGGAA orig_bc=AAAAAAAAAAAA new_bc=AAAAAAAAAAAA bc_diffs=0
TACGGAAGGTCCGGGCGTTATCCGGATTTATTGGGTTTAAAGGGAGCGTAGGCCGGATATTAAGCGTGTTGTGAAATGCAGGTGCTCAACGTCTGCACTGCAGCGCGAACTGGTATCCTTGAGTGCGCTGGAAGTCGGCGGAATTCGTCGTGTAGCGGTGAAATGCTTAGATATGACGAAGAACTCCGATTGCGAAGGCAGCTGACTGTAGCGTTACTGACGCTGAAGCTCGAAGGTGCGGGTATCGAACAGG
+
IIIIIIIIIIIIIIIIIIIHIIIIIEEHIIIIIIIGHIIIIIIIIIHIHIIIIIIIHIHIIIIIIIHIIIIIIHIIIIIIIIIIIIIIIIIIIIIIIIIIIIIIIIIIIIIIIIIIIIHIIIIIIIIIIIIIIIIIIIIIIIIIIIIIIIIIIHIIIIIIIIIIIIIIIIIIIIIHHGIIIIIIIIIHIIIIIIIIIIIIGIIIIIIIIIGIIIIIHIIHIIIIIIIIIIIIIIIIIIIIIIHIHIIIIIIII
@HS1.3_319 HISEQ:380:H55W7BCXY:1:1101:14975:33089 1:N:0:AGCAGGAA orig_bc=AAAAAAAAAAAA new_bc=AAAAAAAAAAAA bc_diffs=0
TACGGAGGGTGCAAGCGTTATCCGGATTTACTGGGTTTAAAGGGTGCGTAGGTGGGTAGGTAAGTCAGCGGTGAAATCTCCGAGCTTAACTCGGAAACTGCCATTGATACTATCTATCTTGAATGTCCTGGAGGTGAGCGGAATATGTCATGTAGCGGTGAAATGCTTAGATATGACATAGAACACCAATTGCGAAGGCAGCTCACTACGGGATTATTGACACTGAGGCACGAAAGCGTGGGGATCAAACAGG
+
IHIIIHIIIIHIIIIIIIIIIIIIHHIIIIIHHIH<EHIIIIIIDGHHCGHIGIIIIIIIIIIIIIIIIIHIIIIIFHHIIIIIIHIIIIIIIIIIIIIIIIIIIIIIIIIIIIIIIIIIIIIIIIIHIIHIIIIIIIIIIIIIIIIIIIIIIIIIIIIIIIIIIIIIIIIIIIIIIHHIIIIIIIIIIIIIIIIIIIIIIIIIIIHIIIIIIIIIIIIIIIIIIIIIIIIIIIIIIIIIIIIIIIIIIIIII
@HS1.3_320 HISEQ:380:H55W7BCXY:1:1101:14786:33202 1:N:0:AGCAGGAA orig_bc=AAAAAAAAAAAA new_bc=AAAAAAAAAAAA bc_diffs=0
TACGGAAGGTCCGGGCGTTATCCGGATTTATTGGGTTTAAAGGGAGCGCAGGCCGACTGGTAAGCGTGACGTGAAATGTAGCCGCTCAACGGCTGAGTTGCGTCGCGAACTGTCAGTCTTGAGTGAGTTCGATGTTGGCGGAATTCGTGGTGTAGCGGTGAAATGCTTAGATATCACGAAGAACTCCGATTGCGCAGGCAGCTGACGAGACTGTAACTGACGCTAAAGCTCGAAAGTGCGGGTATCGAACAGG
+
IIIIIHIIIIIIIIIIIIIIIIIIIHIIIIIIHIIEHIIIIIIIIIIIIIIIIIIHHIIIIIIIIIIIIIIIHHIIIIIIIIIIIIIIIIIIIIIIIHIIIIIIIIIIIIIIHIIIIIIIIIHIIIIIIIIIIIIIIIIIIIIIIIIIIIIIIIIIIIHIIIIIIIIIIIIIIIIHHIIIIIIHCIIIIIIIIIIIIIIHIIIIIIIIIIIIIIIIIIIIIIIIIIIIIIIIIIIHIIIIIIIIIIIIIIIII
@HS1.3_321 HISEQ:380:H55W7BCXY:1:1101:17265:33175 1:N:0:AGCAGGAA orig_bc=AAAAAAAAAAAA new_bc=AAAAAAAAAAAA bc_diffs=0
TACGTAGGTGGCAAGCGTTGTCCGGATTTACTGGGTGTAAAGGGCGTGTAGGCGGGTGCCTAAGTCAGACGTGAAATACCGGGGCTCAACTCCGGGGCTGCGTTTGAAACTGGGTGTCTTGAGTGCAGGAGAGGATAGCGGAATTCCTAGTGTAGCGGTGAAATGCGTAGAGATTAGGAGGAACACCAGTGGCGAAGGCGGCTATCTGGACTGTAACTGACGCTGAGGCGCGAAAGTGTGGGGAGCAAACAGG
+
IIIIHHIIIIIIIIIIIIIIIIIIIIIIIIIIHIIGHIIIHIIIIIIIIIIIIIIIHIIIIIIIIIIIIIIHIIIIHHIIIIIIIIIIIIIIIIIIIIIIIIIIIIIHIIIIIIIIIIIIIIIIIHIIIHIIIIIIIIIIIIIIIIIHIIIIIIIIIIIIIIIIIIIIIIIIIHIIIHIIIIIIIIIIIIIIIIIIIIIIIIIIIIHIIHIHIIIIIIIIIIIIIIIIHIIIIIIHHIIHIIIIIIIIIIIII
@HS1.3_322 HISEQ:380:H55W7BCXY:1:1101:7846:33339 1:N:0:AGCAGGAA orig_bc=AAAAAAAAAAAA new_bc=AAAAAAAAAAAA bc_diffs=0
TACGTAGGGGGCAAGCGTTATCCGGATTTACTGGGTGTAAAGGGAGCGCAGACGGTTGTACAAGTCTGAAGTGAAACCCCACGGCTCAACTGTGGGCTTGCTTTGGAAACTGTGTAACTTGAGTGCCGGAGGGGTAAGCGGAATTCCCGGTGTAGCGGTGAAATGCGTAGATATCGGGAAGAACACCGGTGGCTAAGGCGGCTTACTGGACGGCAACTGACGTTGAGGCTCGAAGGCGTGGGGAGCAAACAGG
+
IIIIHIIHIHIIIIIIIIIGIIIIIHIIIIIFFHH<DCHHHHIIHHIIIIIIIIHIHHHHIIIHIIIIIIIIIIHIIIIIIIIIIIIIIIIIHIIIHIIIHFIIHIIIIIIIIIIIIIIIIIIIIGIIIIIIIHIIIIIHIIIIIIIIIIIIIIHIHIIHIIIIIIIIIIIHIIIIIHIIIIIIIIIIIIIIIIIIIIIIIIHIIIIIIIHGIIIIIIIIIHIIIIIIIIIIIIIGIIIIIIIIIIIIIHGII
@HS1.3_323 HISEQ:380:H55W7BCXY:1:1101:8107:33276 1:N:0:AGCAGGAA orig_bc=AAAAAAAAAAAA new_bc=AAAAAAAAAAAA bc_diffs=0
TACGGAGGGTACGAGCGTTAATCGGAATGACTGGGCGTAAAGGGCACGTAGGTGGATAGATAAGTCACAAGTGAAATACCCGGGCTTAACCTGGGATTGGCTCGTGAAACTGTTTAACTAGAGTACGGTAGAGGGGAGTAGAATTCCAAGTGTAGCGGTGAAATGCGTAGAGATTTGGAAGAATACCGGAGGCGAAGGCGGCTCTCTGGACCGATACTGACACTGAAGAGCGAAAGCGTGGGGAGCAAACAGG
+
IHHHHC?DHIIHIHIDHDEGHHHHHIIIIIIFEHHHICEHIIIHIHIICEHIHIHHIHIHHHIIIIHIIHIHIIHHHHHHIHHHGHHIIHIIHIIHHHHIIIHIHHHHHGHHHHHIIIIIHGIIIIHHCIIIHFHEFIIIIIHIIIIHIIIIIIHEHIIIIIHHIIHHHHHIIIIIHGIHIIIIIIIHIIIIIIIIIIIHIIIHHIIIIHHIIIIIIIIIIHIIIIGIIIIHIIIIIIIIIIIIIIIIIHHIH
@HS1.3_324 HISEQ:380:H55W7BCXY:1:1101:9420:33407 1:N:0:AGCAGGAA orig_bc=AAAAAAAAAAAA new_bc=AAAAAAAAAAAA bc_diffs=0
TACGGAGGATGCGAGCGTTATCCGGATTTATTGGGTTTAAAGGGTGCGTAGGCGGGACGTCAAGTCAGCGGTGAAATACTGTGGCTCAACCATAGTACTGCCGTTGAAACTGGCGACCTTGAGTGCGGCAGAGGTAGGCGGAATGTGTGGTGTAGCGGTGAAATGCTTAGATATCACACAGAACACCGATTGCGAAGGCAGCTTACTGGAGCGCAACTGACGCTGAGGCACGAAAGCGTGGGTATCGAACAGG
+
IIIIIIHIIIIIIIIIIIIIIIIIIGHHIIIIHIIHEHHIIIIIHHIIIIIIGIIIHHIIIIIHHIIIIIIIIIIIEHIIIIIIIIIIIIIIIIIIIIIIHIIIIIIIIIIIIIIIIIIIIIIIIIIIIIIIIIIIIIIIIIIIIIIIIIIIIIIHHIIIIIIIIIHIIIIIIIIIHIIIIHIIHIIHIIGIIIIIIIIIIIIIIIIIIIIIIHIIIIIIIIGIIHIHGHIIIIIIIIIIIIIIIIIIIIIII
@HS1.3_325 HISEQ:380:H55W7BCXY:1:1101:12209:33410 1:N:0:AGCAGGAA orig_bc=AAAAAAAAAAAA new_bc=AAAAAAAAAAAA bc_diffs=0
TACGGAGGGTACGAGCGTTAATCGGAATGACTGGGCGTAAAGGGCACGTAGGTGGATAGATAAGTCACAAGTGAAATACCCGGGCTTAACCTGGGATTGGCTCGTGAAACTGTTTAACTAGAGTACGGTAGAGGGGAGTAGAATTCCAAGTGTAGCGGTGAAATGCGTAGAGATTTGGAAGAATACCGGAGGCGAAGGCGGCTCTCTGGACCGATACTGACACTGAAGAGCGAAAGCGTGGGGAGCAAACAGG
+
IIIIIICEHHIIIIIIIHIIIIIIIIIIIIIIIHIIIHIIIIIIIIIIIIIIGHIHHIIIIIIIIIIIIIIIIIIIIHIHIIIIIIIIIIIIIIIIIIIIIIIIIIIIIIIIIIIIIIIIIIIIIIHIHIIIIIIIIIIIIIIIIIIHIIIHIIIIIIIIIIIIIIIIIIIIIIIIHIIIIIIIIIIIIIIIIIIIIIIIIIIIIIIIIIIIIIIIIIIIHHIIIIIIIIIIIIIIIIIIIIIIIIIIIIIII
@HS1.3_326 HISEQ:380:H55W7BCXY:1:1101:4542:33524 1:N:0:AGCAGGAA orig_bc=AAAAAAAAAAAA new_bc=AAAAAAAAAAAA bc_diffs=0
TACGGAAGGTCCGGGCGTTATCCGGATTTATTGGGTTTAAAGGGAGCGCAGGCCGATTATTAAGCGTGACGTGAAATGTAGATGCTCAACATCTGAACTGCGTCGCGAACTGGTAGTCTTGAGTGAGTTCGACGTGGGCGGAATTCGTGGTGTAGCGGTGAAATGCTTAGATATCACGAAGAACTCCGATTGCGAAGGCAGCCCACGAGGCCTTTACTGACGCTAAAGCTCGAAGGTGCGGGTATCGAACAGG
+
IIIHHIIIIHIIHIHIIHIIHHIHHIGIHHHIGHHCHHHIIIIIGHHHHIHIDHHIHIIIIIIHIHIHIIIHHIIIHHHHIHHHHIIIHIIEHHHFEDIHHHCDHEHHHHEHIHIIIIIIIIIIIIIHIHIIHHHIHIIHHIIIHHHEGHIIIHEHHHHHHIIIIHIHGHHHIIGHHIHHHHHIHIHGHHHIHHHHHGHHHHGHIIHIIHHHHEIIIIHGHHHHHFIHHHHHHHHH<HHEIIIIIHHIHHIHH
@HS1.3_327 HISEQ:380:H55W7BCXY:1:1101:7281:33613 1:N:0:AGCAGGAA orig_bc=AAAAAAAAAAAA new_bc=AAAAAAAAAAAA bc_diffs=0
TACGGAGGATGCGAGCGTTATCCGGATTTATTGGGTTTAAAGGGTGCGTAGGCGGTCCGGAAAGTCAGCGGTAAAAGCCCGGGGCTCAACCCCGGCGAGCCGTTGAAACTGTCGGACTAGAGACGGCGAGAAGTACGCGGAATGCGCGGTGTAGCGGTGAAATGCATAGATATCGCGCAGAACTCCGATTGCGAAGGCAGCGTACCGGCGCCGAACTGACGCTGAGGCACGAAAGCGTGGGTAACGAACAGG
+
CGGC0C?D=GF1<GDCHHHG?CFG/E0<FHE@CEEHH0<<1<@@DGEC<CH@??<ECHD/CD/FC1DGHDDHIHIIHGC1HHC?C<EE#CCCHHDHDHEFHD0A?FEF0H??BGHE<GGHHB::BEEHGDH@FFB/HHEHE=:<HE?HIHDDHEHHHHDGFGCFHHE?EHG/CCE/C<<D#D<#CHC</HHCC<1FCG?<ECHC<//<//<111D0GD0HE@HHEEE<<0HECHC/@HCC@C<0C<EHHED<
@HS1.3_328 HISEQ:380:H55W7BCXY:1:1101:11135:33515 1:N:0:AGCAGGAA orig_bc=AAAAAAAAAAAA new_bc=AAAAAAAAAAAA bc_diffs=0
TACGGAAGGTCCGTGCGTTATCCGGATTTATTGGGTTTAAAGGGAGCGCAGGCGGGTTGTTAAGCGTGACGTGAAATGTAGGGGCTCAACCTTTGAATTGCGTCGCGAACTGGCGACCTTGAGTGGGTACGACGCGGACGGAATTCGTGGTGTAGCGGTGAAATGCTTAGATATCACGAAGAACTCCGATTGCGAAGGCAGTCCGCGAGTCCCAACTGACGCTAAAGCTCGAAAGTGCGGGTATCGAACAGG
+
HIIIH=@HHIIIH1<DHHIHIIHII@C<FHHHCGHDGHHHHIIIIIIHDHHHEIIIIIIIIIHHHIGFGHEGHIDCGFHHIHHIIHHHIHHIIIHIHDGIIHHHIIHIHHIIIHHIGHIHIIIIIIIIIHHIIIHHIHHHIHIIIHIIIIIIIIHHHIIGHHHHHHIIHHIHHHGGHIIIIIIHIHIHHHHHHIIIHH?HIIHHDHIIHIIIIIIIIIHHIIIHEHHHHEIHIIIIIIIIIIIIIHIIHIII
@HS1.3_329 HISEQ:380:H55W7BCXY:1:1101:19288:33708 1:N:0:AGCAGGAA orig_bc=AAAAAAAAAAAA new_bc=AAAAAAAAAAAA bc_diffs=0
TACGGAAGGTCCGGGCGTTATCCGGATTTATTGGGTTTAAAGGGAGCGCAGGCGGGACCTTAAGCGTGTTGTGAAATGTACCGGCTCAACCGGTGATGTGCAGCGCGAACTGGGGTTCTTGAGTGGGTACGACGTCGGCGGAATTCGTGGTGTAGCGGTGAAATGCTTAGATATCACGAGGAACCCCGATTGCGAAGGCAGCCGACGAGTCCCTTACTGACGCTAATGCTCGAAAGTGCGGGTATCGAACAGG
+
IHIIIEHIIIIIIHHIIIIIIIIIIHIIFIEHFHIHIIIIHIIIIIIIIIIIIIIIIIIHIIIIIIIIIIIIIIIIIHHHIIIIIIIIIIIIHHHHIIIIIHIIIIHIIHIIIIIHIIIIIIIIIIIIIIIIIIIIIIIIIIIIIIIIIIHIIIIIHIIIIIIIIIIHHHIIHIHHHHIIIIIIIIIIIIIIHGIIIIIIIIIIIIIIIIIIIGIIIHIIIIIIIIIIIIIIIIIIIIIIIIIIHHIIIIIII
@HS1.3_330 HISEQ:380:H55W7BCXY:1:1101:1973:33969 1:N:0:AGCAGGAA orig_bc=AAAAAAAAAAAA new_bc=AAAAAAAAAAAA bc_diffs=0
TACGGAAGGTCCGGGCGTTATCCGGATTTATTGGGTTTAAAGGGAGCGCAGGCGGAGGCTTAAGCGTGACGTGAAATGTAGCCGCTCAACGGCTGAGTTGCGTCGCGAACTGGGTTTCTTGAGTGAGTACGACGTCAGCGGAATTCGTGGTGTAGCGGTGAAATGCTTAGATATCACGAAGAACCCCGATTGCGAAGGCAGCTGACGAGTCCTTTACTGACGCTAAAGCTCGAAGGTGCGGGTATCGAACAGG
+
HIIIIGIIHHEECDHHECCGHIIIIIDHHIECDHG<<<FECHFHHHIHHHHHHHGGIIICHHIHGIIIHIIIHIIIEEGCEHFHHIIHHDHHHIHHHHHHHIHIIIIIHHHHHHF=IIIIIIIIHIIIFHIHIIHHGIIIIIIIIIIIIIIIIIIIHIIIIIIIIHEIIIIIIIIHHHIIIHHH?IHIIIIIIIIIIIIIIHCHIHFCHEGHFEHIIIIIIIIHHIHIHFIIIHCH?F@IIIIIIIIIIIIII
@HS1.3_331 HISEQ:380:H55W7BCXY:1:1101:8234:33961 1:N:0:AGCAGGAA orig_bc=AAAAAAAAAAAA new_bc=AAAAAAAAAAAA bc_diffs=0
TACGGAGGATGCGAGCGTTATCCGGATTTATTGGGTTTAAAGGGTGCGTAGGCGGGATGTCAAGTCAGCGGTGAAATACTGTGGCTCAACCATAGTACTGCCGTTGAAACTGGCGACCTTGAGTGCGGCAGAGGTAGGCGGAATGTGTGGTGTAGCGGTGAAATGCTTAGATATCACACAGAACACCGATTGCGAAGGCAGCTTACTGGAGCGCAACTGACGCTGAGGCACGAAAGCGTGGGTATCGAACAGG
+
IIIIHHIIIIIIIIIIIIIIIIIIIHIHHHIIFHIGEHIIIIIIIIIIIHHIIIIIIIIIIIIIIIIIIIIIIIIIHIIIIIIIIHIIIIIIIIIIIIHIHIIIIIIIIIIIIIIIIIIIIIIIIIIIIIIIIIIIIIGIIIIHIIIIIIIIIIIIHIIIHIIIHHHHIIIIIIIHIGIIIIIIIIIIIIIHIIIIIIIIIIIIIIIIIIGIIIIIIIIIIIIIIIIIIIIIIIIIIIIIIIIHGIIIHIIII
@HS1.3_332 HISEQ:380:H55W7BCXY:1:1101:10689:33920 1:N:0:AGCAGGAA orig_bc=AAAAAAAAAAAA new_bc=AAAAAAAAAAAA bc_diffs=0
TACGTAGGTGGCGAGCGTTGTTCGGATTTATTGGGCGTAAAGGGTCCGCAGGGGGTTGATTAAGTTTGACGTGAAATCCCGGAGCTTAACTCCGGAACTGCGTTGAAGACTGGTTGACTAGAGTGTTGGAGAGGTAATTGGAATTCCAGGTGTAGCGGTGGAATGCGTAGATATCTGGAAGAACATCGAGAGCGAAGGCAGATTACTGGACAACAACTGACCCTCAGGGACGAAAGCATGGGGAGCAAACAGG
+
IIIHGHHIIIHIHHHIIHIHIHHIIEEHIHIIIHHIIHDHIHHIHIIIHIFDDHIIHHHEHIIIIIHHHIIIHIHHFHIHIIIIIIIIIIHHIIIIHIIIIIIIIHIIIIIIIHHHHIIIIIIIIIIIHHGHIIGHIIIIIIIIIIIIIIIHIIHIIIIIIIIIIIIIIIIIIIIIIIIIIIIIHHIHHFHIIIIIIIIIIIIIIIIIIIHEHHIIIIIIIEIIHIIIIIIIIIIIIIIIIIIIIIIIIIIII
@HS1.3_333 HISEQ:380:H55W7BCXY:1:1101:17397:33972 1:N:0:AGCAGGAA orig_bc=AAAAAAAAAAAA new_bc=AAAAAAAAAAAA bc_diffs=0
TACGGGGGGAGCAAGCGTTGTTCGGATTTACTGGGCGTAAAGGGCGCGTAGGCGGCCAGCACAAGTCAGTTGTGAAATCTCCGAGCTTAACTCGGAAAGGTCAACTGATACTGTGCGGCTAGAGTGCGGAAGGGGCAACTGGAATTCTTGGTGTAGCGGTGAAATGCGTAGATATCAAGAGGAACACCTGCGGCGAAGGCGGGTTGCTGGGCCGACACTGACGCTGATGCGCGAAAGCTAGGGGAGCGAACGGG
+
IIIIIIIIIIIIIIIIIIHIIIIIIIIIIIIHHIIIHEHIIHIIIIIIEHHIIIIIIHIHHHIIIIHIIIIIIIIIIIIIIIIIIIIIIIIIIIIIIIIIIIIIIIIIIIIIIIIIIHIIIIIIIIIIIIIIIIIIIIHIIIIIIIIIIIIIIIIIIIIIIIIIIIIIIIIIIIIIHHHIHHIHIIIHHIIIIIIIIIIIIIIIIIIIIIHIIHHIIIIIIIIIIIIIIIIIIIIIIIIIIIIIIIIIIIIIII
@HS1.3_334 HISEQ:380:H55W7BCXY:1:1101:17904:33836 1:N:0:AGCAGGAA orig_bc=AAAAAAAAAAAA new_bc=AAAAAAAAAAAA bc_diffs=0
TACGGAGGATGCAAGCGTTATCCGGATTTATTGGGTTTAAAGGGTGCGTAGGCGGCTTGGTAAGCGGGAGGTGAAATGCCGGCGCTCAACGTCGGAAGTGCCTCCCGAACTGTCGGGCTTGAATGGTTGTGCCGTGGGAGGAATGAGTGGTGTAGCGGTGAAATGCTTAGAGATCACTCAGAACACCGATTGCGAAGGCATCTCACGAACGACTGATTGACGCTGAGGCACGAAAGCGTGGGGATCAAACAGG
+
IIIIIIIIIHIIIIIIIIIIIIIIIIHIIIIIIIIHHIIIIIIIIIIIIIIIIIIIHIIIIIIIIIIIIIIIIIIIIHIIIIIIIIIIIIIHIIIIIIIIIIIIIIIIIIIIIIIIIIIIIIIIIIIIIIIIIIIIIIIIIIIIIIIIIIIIIIIIIIIIIIIIIIIIIIIIIIIIIGIIIIIIHIIIIIIIIIIIIIIIIIIIIIIIIIHIIIIHIIIIIIIIIIIIHIIIIIIIIIIIIIIIHHIIIIIII
@HS1.3_335 HISEQ:380:H55W7BCXY:1:1101:4269:34136 1:N:0:AGCAGGAA orig_bc=AAAAAAAAAAAA new_bc=AAAAAAAAAAAA bc_diffs=0
TACGGAAGGTCCGGGCGTTATCCGGATTTATTGGGTTTAAAGGGAGCGCAGGCTGATTGTTAAGCGTGACGTGAAATGTAGCCGCTCAACGGCTGAACTGCGTCGCGAACTGGCAGTCTTGAGTGAGTACGACGTCAGCGGAATTCGTGGTGTAGCGGTGAAATGCTTAGATATCACGAAGAACCCCGATTGCGAAGGCAGCTGACGAGTCCTTTACTGACGCTAAAGCTCGAAGGTGCGGGTATCGAACAGG
+
IIIIIIIIIIIIIIIIIIIIIIIIIHIHIIIIIIIGIHIIIIIIIIIIIIIIIIIIIIIIHHIIIHIIIIIIIIIIIIIIIIIIIIIIIIIIIIIIIIIIIIIIIIIIIIIIIIIIIIIIIIIIIIIIIIIIIIIIIIIIIIIIIIIIIIIIIIIIIIIIIIIIHIIIIIIIIIIIHHIIIIIIHIIIIIIIIIIIIIIIIIIIIIIIIIIIIIIIIIIIIIIIIIIHIHIIIIHH<IIIIIIIIIIIIIIII
@HS1.3_336 HISEQ:380:H55W7BCXY:1:1101:4884:34157 1:N:0:AGCAGGAA orig_bc=AAAAAAAAAAAA new_bc=AAAAAAAAAAAA bc_diffs=0
TACGGAGGATGCAAGCGTTATCCGGATTTATTGGGTTTAAAGGGTGCGTAGGCGGAGCTTTAAGCGTGAGGTGAAATGCCCGGGCTCAACCTGGGGACTGCCTCGCGAACTGGAGTTCTGGAATGCCCCTGCCGTGGGAGGAATGTGTGGTGTAGCGGTGAAATGCATAGAGATCACACAGAACACCGATTGCGAAGGCATCTCACGAAGGGGTGATTGACGCTGAGGCACGAAAGCGTGGGGATCAAACAGG
+
IIIIIIIIIIIIIIIIIHIIIIIIIHHIIIIIIIIGHIIIIIIIIIIHIIIIIIIIIHHIIIIIIIIIIIIHIIIIGHIIIIIIIIIIIIIIIIIIIIIIIIIIIIIIIIIIIIHIIIIIIIIIIIHIIHIHIIIIIIHIHIIIIIIIIIIIIIIIIIGIIIIIIIIIIIIIIIIIIEIHIIIHHHIIIIIIIIIIIIIHEIIIIIIIIIIIIIIIIIIHIIIIIIIIIIIIIHIIIIIIIIIIHHIIIIIII
@HS1.3_337 HISEQ:380:H55W7BCXY:1:1101:6910:34123 1:N:0:AGCAGGAA orig_bc=AAAAAAAAAAAA new_bc=AAAAAAAAAAAA bc_diffs=0
TACGGAGGGTGCGAGCGTTGTCCGGAATCACTGGGCGTAAAGGGCGCGTAGGCGGTCTGCTAAGCGTGCGGTGAAAGCCTGGGGCTCAACCCCAGGTCTGCCGTGCGAACTGGTGGACTGGAGCACTGTAGAGGCAGGTGGAATTCCGGGTGTAGCGGTGGAATGCGTAGAGATCCGGAAGAACACCGGTGGCGAAGGCGGCCTGCTGGGCAGTTGCTGACGCTGATGCGCGACAGCGTGGGGAGCAAACAGG
+
IIIIIIIIIIIIIIIIIIIIIIIIIIIIIIIIIIIIHHHGIIIIIIIIIIIIIIIIIIIIIIIIIIIIIIIIIIIIIIIIIIIIIIIIIIIIIIIIIIIIIIIIIIIIIIIIIIIIIIIIIIIIIHIIIIIIIIIIIIIIIIIIIIIIIIIIIIIIIIIIIIIIIIIIIIIIIIIIIIIIIIIIIIIIIIIIIIIIIIIIIIIIIIIIIIIIIIIIIIIIIIIIIIIIIIIIIIIGIIIIIIIIIIIIIIIII
@HS1.3_338 HISEQ:380:H55W7BCXY:1:1101:8653:34212 1:N:0:AGCAGGAA orig_bc=AAAAAAAAAAAA new_bc=AAAAAAAAAAAA bc_diffs=0
TACGAGGGGTGCAAGCGTTGTTCGGAATTACTGGGCGTAAAGGGAGCGTAGGCGGAGATTCAAGCGGATTGTACAATCCCGGGGCCCAACCCCGGCTCTGCAGTCCGAACTGGATCTCTTGGATAGTTCAGGGGCAGGCGGAATTCCTGGTGTAGCGGTGGAATGCGTAGAGATCAGGAAGAACACCGATGGCGAAGGCAGCCTGCTGGGGACTTTATCGACGCTGAGGCTCGAAAGTGCGGGTAGCAAACAGG
+
IIIIIIIIIHIIIIIIIIHHIIHIIIIIIIHIIIIIIHHGIIIIGIIIHIIHIIIIIHHIIIIIIIIHHIIIIIIIGHIIIIIHIIIIIIIIIIIHIIIIIIIIIIIIIIIIIIIIHIIHIIHHHIIHIIIIIIIIIIIIIIIIIIIIIIIIIIIIIIIIIIIIIIIIIIIIIIIHIHEHIIIIIIIIIIIIIIHIIIIIIGIHIIIIIIIIIIIIIIIIIIIIIIIIHIIIIIIHH<IIIIIIIIIIIIIIII
@HS1.3_339 HISEQ:380:H55W7BCXY:1:1101:8933:34010 1:N:0:AGCAGGAA orig_bc=AAAAAAAAAAAA new_bc=AAAAAAAAAAAA bc_diffs=0
TACGGAGGATGCGAGCGTTATCCGGATTTATTGGGTTTAAAGGGTGCGTAGGCGGCCGATCAAGTCAGCGGTGAAATGCAAGGGCCTAACCCTTGACGTGCCGTTGAAACTGAATGGCTAGAATGCGGATGCTGTGGGAGGAATGTGTAGTGTAGCGGTGAAATGCATAGATATTACACAGAACACCGATTGCGAAGGCATCTCACAAATCCGCTATTGACGCTGAGGCACGAAAGTGCGGGGATCAAACAGG
+
IIIIIIIIIIIIIIIIIIIIIIIIIIIIHIIIHIIHHIIIIIIIHHHIIIIIIIIIIIIHIIIIIIIIIIIHIIIIHIIIIIIIIIIIIIIIIIIIIIIIIIIIIIIIIIIIIIIIIIIIIIIIIIIIIIIIIIIIHIIIIIIIIIIIIIIIIIIIIIIIIIIIIIIIIIIIIIIIIHHHIIIIIIIIIIIIIIIIIIIIIIIIIIIIHDIIIIIIHIIIIIIIIIIIIIIIIIIHCIGIIIIIIIIIIIIII
@HS1.3_340 HISEQ:380:H55W7BCXY:1:1101:10035:34219 1:N:0:AGCAGGAA orig_bc=AAAAAAAAAAAA new_bc=AAAAAAAAAAAA bc_diffs=0
TACGGAGGGTGCAAGCGTTAATCGGAATAACTGGGCGTAAAGGGCATGCAGGCGGTTAGACAAGTAGGATGTGAAATCCCCGGGCTCAACCTGGGAGCTGCATACTAAACTGTCAGACTAGAGTATTGCAGGGGGAGACGGAATTCCAGGTGTAGCGGTGGAATGCGTAGATATCTGGAAGAACACCAAAGGCGAAGGCAGTCTCCTGGGCAAATACTGACGCTCATATGCGAAAGCGTGGGTAGCAAACAGG
+
IHIHH@<?HCCHHE?<C<<0DHIIHEE@FC<C<GGIH/<CEFCHHGEFCHHIIHE?@<<HFHHCFGHH?HEHA<BCFH@FCHHHIIE?GHHIIIHHGHHFFHEHIGEFHDGGHIEHHHIHHEFEG@GGEHIHCFHHHHEHIIHHHIHIHGHEBFHIIHIDEEHHHGEHGEHHHGEEHFHHFHHHHHGHHEHHHIHHHGFEHEHEHHHHGHEHHGCCEGHCIHGC@HHIHFHHECEHFCCCEIHHHEHEHECG?
@HS1.3_341 HISEQ:380:H55W7BCXY:1:1101:16897:34202 1:N:0:AGCAGGAA orig_bc=AAAAAAAAAAAA new_bc=AAAAAAAAAAAA bc_diffs=0
TACGGAAGGTCCGGGCGTTATCCGGATTTATTGGGTTTAAAGGGAGCGCAGGCGGAGGCTTAAGCGTGACGTGAAATGTAGCCGCTCAACGGCTGAGTTGCGTCGCGAACTGGGTTTCTTGAGTGAGTGCGACGTCAGCGGAATTCGTGGTGTAGCGGTGAAATGCTTAGATATCACGAAGAACCCCGATTGCGAAGGCAGCTGACGAGCCCTTTACTGACGCTAAAGCTCGAAGGTGCGGGTATCGAACAGG
+
IIIIIHHIIHIIIIIIIIIIIIIIIIIIIIIIHIIDGHIIIIIIIIIIIIIIIIIIIIIIIIIIIIIIIIIIIIIIIIIIIIIIIIIIIIIIIIIIIIIIIIIIIIIIIIIIIIIIIIIIIIIIIIIIIIIIIIIIIIIIIIIIIIIIIIIIIIIIIIIIIIIIIIIIIIIIIIIIIIIIIIIIHIIIIIIIIIIIIIIIIIIIIIIIIIIIIIIIIIIIIIIIIIIIIIIIIIIHHIIIIIIIIIIIIIIII
@HS1.3_342 HISEQ:380:H55W7BCXY:1:1101:18905:34116 1:N:0:AGCAGGAA orig_bc=AAAAAAAAAAAA new_bc=AAAAAAAAAAAA bc_diffs=0
TACAGAGGTCTCAAGCGTTGTTCGGATTCATTGGGCGTAAAGGGTGCGTAGGCGGCGCGGTAAGTCGGGTGTGAAATCTCGGAGCTTAACTCCGAAACTGCATTCGATACTGCCGTGCTTGAGGACTGGAGAGGAGACTGGAATTTACGGTGTAGCGGTGAAATGCGTAGATATCGTAAGGAAGACCAGTGGCGAAGGCGGGTCTCTGGACAGTTCCTGACGCTGAGGCACGAAGGTCAGGGGAGCAAACGGG
+
IIIIIIIIIIIIIIIIIHIIIIIIIIIIIIHIIIIIIHIIIIIIIIIIIGHIIIIIIIHIIIIIIIIIIIIIIIHIDHHHIIIIIIIIIIIIIIIIIIIIIIIIIIIIIIIIIIIIIIIIIIIIIIIIIIIIIIIIIIIHIIIIIIIIIIIIIIIIHIIIIIIIIIIIIIIIIIIHIHIIIIIIIIIIIHIIIIIIIIIIIIIIIIIIIIIIIIIIIIIIIIIIIIIIIIIIIIIIIIIIIIIIIIIIIIIII
@HS1.3_343 HISEQ:380:H55W7BCXY:1:1101:1455:34251 1:N:0:AGCAGGAA orig_bc=AAAAAAAAAAAA new_bc=AAAAAAAAAAAA bc_diffs=0
TACGGAAGGTCCGGGCGTTATCCGGATTTATTGGGTTTAAAGGGAGCGCAGGCCGGCTTTTAAGCGTGACGTGAAATGTAGACGCTCAACGTCTGAATTGCGTCGCGAACTGGAGGCCTTGAGTGCATTCGACGTCAGCGGAATTCGTGGTGTAGCGGTGAAATGCTTAGATATCACGAAGAACTCCGATTGCGAAGGCAGCTGACGAGACTGTAACTGACGCTAAAGCTCGAAAGTGCGGGTATCGAACAGG
+
IIIIIIIIIIIIIIIIIIIIIIIIIIIHIIIHHIIECHIIIIIIIIIIIIIIIIIIIHHIIIIIIIIIIIIIIIIIIIIIIHIIIIIIIIIIIIIIIIIIIIIIIIIIIIIIIIIIIHIIIIIIIIIIIIIIIIHIIIIIIIIIIIIIIIIIIIIIIIIIIIIIIIIIIIIIIIIIHIIIIIIIHIIIIIIIIIHIIIHIIIIIIIIIIIIIIIIIIIIIIIIIIIIIIIIIIIIIIIHIIIIIIIIIIIIII
@HS1.3_344 HISEQ:380:H55W7BCXY:1:1101:10106:34359 1:N:0:AGCAGGAA orig_bc=AAAAAAAAAAAA new_bc=AAAAAAAAAAAA bc_diffs=0
TACAGAGGTCCCTAGCGTTGTTCGGATTTACTGGGCGTAAAGGGCGCGTAGGCGGCGAGGCGTGTCAAGTGTGAAATCTCCGGGCTCAACCCGGAAAGTGCGCTTGAAACTGCCTTGCTTGGAGTACGGAAGAGGGAATCGGAATATAGGGTGTAGCGGTGAAATGCGTCGATATCCTATAGAACACCGGAGGCGAAGGCGGATTCCTGGTACGTTACTGACGCTGAGGCGCGAAAGTCGGGGGAGCAAACAGG
+
IIIIIHEHIIIIIIIIIHHIIIIIIIIIIIIIHIIIIDHIIHIHHIHIIIIIIIIIIHIIIIIIHHIIHHHHHHIIDGHIIIIHIIIIIIHIIIHIHIIIIIIIIIIIIIIIIIIIHIHIIIIIHHIIIIIIIIIIIHIIIIIIIIHIIIIIIIIIIIIIIIIIHIIIIIIHIIIIIHHHHIIIIIIIIIIIHIIIIIIHHIIIIIIIIHHIIIIIIHFIIIIIHIIIIIIIIIIHF<IIIIIIIIIIIIIIII
@HS1.3_345 HISEQ:380:H55W7BCXY:1:1101:10755:34377 1:N:0:AGCAGGAA orig_bc=AAAAAAAAAAAA new_bc=AAAAAAAAAAAA bc_diffs=0
TACGGAAGGTCCGGGCGTTATCCGGATTTATTGGGTTTAAAGGGAGCGTAGGCGGACCTTTAAGTCAGCGGTAAAATGTCAATGCCCAACATTGGCCCGCCGTTGATACTGTTGGTCTTGAATACACACAAGGAAGGTGGAATTCGTTGTGTAGCGGTGAAATGCTTAGATATGACGAAGAACTCCGATTGCGAAGGCAGCCTTCTGGGGTGCGATTGACGCTGAGGCTCGAAAGTGCGGGTATCAAACAGG
+
IIIIIIIIIIIIIIIIIIIIIIIIIHIIIIIIIIIIIIIIIIIIIIIIIIIIIIIIIIIIIIIIIIIIIIIIIIIIHIIIIIIIIIIIIIIIIIIIIIIIHIIIIIIIIIIIIIIIIIIIIIIIIHIIIIIIIIIIIIIIIIIIIIIIIIIIIIIIIIIIIIIIIIIIIIIIIIHHIIIIIIIIIIIIHIIIIIIIIIIIIIIIIIIIIIIIIIIIIIIIIIIIHIIIIIIIIIH<IIIIIIIIIIIIIIII
@HS1.3_346 HISEQ:380:H55W7BCXY:1:1101:15445:42861 1:N:0:AGCAGGAA orig_bc=AAAAAAAAAAAA new_bc=AAAAAAAAAAAA bc_diffs=0
TACGGAGGGTACGAGCGTTAATCGGAATGACTGGGCGTAAAGGGCACGTAGGTGGATAGATAAGTCACAAGTGAAATACCCGGGCTTAACCTGGGATTGGCTCGTGAAACTGTTTAACTAGAGTACGGTAGAGGGGAGTAGAATTCCAAGTGTAGCGGTGAAATGCGTAGAGATTTGGAAGAATACCGGAGGCGAAGGCGGCTCTCTGGACCGATACTGACACTGAAGAGCGAAAGCGTGGGGAGCAAACAGG
+
IIIIIHHHIIHIIIIIIHII?GHHHIIIIHIGHIIIIHHHGIIIIIIH1CGHHIIIHIIIIIIIIIHIIIIIIIIIHHIIIIIIIIIIIIIIIHIIIIIIIHIIIIIIIIIIIHIHIIIIIIIIIIIIIIIIIIIIIIIIIIIIIIIIIIIIIIIIIIIIIIIIHIIIIIIIIHIIHHIIIIIIIIIHIIIIIIIIIIIIIIIIIIIIIIIIHIIIIIIIIHIIIIIIIIHIIIIIIIIIIIIIIIIHIIIII
@HS1.3_347 HISEQ:380:H55W7BCXY:1:1101:17972:42830 1:N:0:AGCAGGAA orig_bc=AAAAAAAAAAAA new_bc=AAAAAAAAAAAA bc_diffs=0
TACGGAAGGTCCGGGCGTTATCCGGATTTATTGGGTTTAAAGGGAGCGCAGGCGGGACCTTAAGCGTGTTGTGAAATGTGGCGGCTCAACCGCCGAACTGCAGCGCGAACTGGGGTTCTTGAGTGAGTACGAGGAAGGCGGAATTCGTGGTGTAGCGGTGAAATGCTTAGATATCACGAAGAACTCCGATTGCGAAGGCAGCTTTCCAGTCCTTTACTGACGCTAATGCTCGAAGGTGCGGGTATCGAACAGG
+
HHIHIIIIIGHHDHCHHIIIIIIIIEHHHIIIGHHEGHIHIHHIIIIIIIIIIIHHHIIIIIIIIIIIIIIHIIIHHHIHIIIIIIIIIIIIIIIIIIIIIIIIIIIIHHIIIIIHHHIIIIIHIIIIHIIIIIIIIIIIIIIIIIIIIIIIIIIIHIIIIIIIIIIHHHIIIIIIHIIIIIIIHHIIIIIIIIHIIIIIIIIIIIIIIIIIIIIIHIIIIIIIIIIIIIHIIIIIIIIIIIIIIIIIIIIII
@HS1.3_348 HISEQ:380:H55W7BCXY:1:1101:9209:43076 1:N:0:AGCAGGAA orig_bc=AAAAAAAAAAAA new_bc=AAAAAAAAAAAA bc_diffs=0
TACGGAAGGTCCGGGCGTTATCCGGATTTATTGGGTTTAAAGGGAGCGCAGGCGGGAGCTTAAGCGTGACGTGAAATGTAGCCGCTCAACGGCTGAGTTGCGTCGCGAACTGGGTTTCTTGAGTGAGTACGACGCGGACGGAATTCGTGGTGTAGCGGTGAAATGCTTAGATATCACGAAGAACCCCGATTGCGAAGGCAGTCCGCGAGTCCTTTACTGACGCTAAAGCTCGAAGGTGCGGGTATCGAACAGG
+
IIIIIIIIIIIIIIIIIIIHHIIIIHHHIIIIHIICHHHIIIIIIIHIIIIIGIIIIIIIIIIIIIIIIIIIIIIIIIIIIIIIIIIIIIIIIIIIIIHIIIIIIIIIIIIIIIIIIIIIIIIIIIIIIIIIIIIIIIIIIIIIIIIIIIIIIIIIIIIIIIIIIIIIIIIIIIIIIHIIIIIIIIIIIHIIIIIIIIIIIIIIIIIIIIIIIIIIIIIIIIIIIIIIIIIIIIIIIIIIIIIIIIIIIIIII
@HS1.3_349 HISEQ:380:H55W7BCXY:1:1101:11924:43130 1:N:0:AGCAGGAA orig_bc=AAAAAAAAAAAA new_bc=AAAAAAAAAAAA bc_diffs=0
TACGGAGGGTGCGAGCGTTAATCGGAATAACTGGGCGTAAAGAGCTCGTAGGCGGTTTGTCAAGTCAGATGTGAAAGCCCCGGGCTTAACCTGGGAACCGCATTTGAAACTGACAGACTAGAGTACTGTAGAGGGAGGTAGAATTCCAGGTGTAGCGGTGAAATGCGTAGATATCTGGAGGAATACCGGTGGCGAAGGCGGCCTCCTGGACAGAGACTGACGCTGAGGAGCGAAAGCGTGGGGAGCAAACAGG
+
IIIIICHHHHIIIIIIIIIIIIIIIIIHIIIIHIIIIIIIIIIIIIIIIIIHIIIHHHIIIIIIIIIIGHIIHIHIHHCIHIIIIIIIIIIIIIIIIIIIHIIIIIIIIIIIIIIIIIIIIIIIIIIIIIIIIIIIIIIIIIIIIIIIIIIIIIIIIHHIIIIIIIIIIIIIIIHIHHIIIIIIIHIIIIIIIIIIIIIIIIIHIIHIIIIIIIIIIIIFIIIIHIIIHIIIIIIIIIIIIIIIIIIIIIIII
@HS1.3_350 HISEQ:380:H55W7BCXY:1:1101:14974:43002 1:N:0:AGCAGGAA orig_bc=AAAAAAAAAAAA new_bc=AAAAAAAAAAAA bc_diffs=0
TACGGAGGATGCGAGCGTTATCCGGATTTATTGGGTTTAAAGGGTGCGTAGGTGGTTTGTTAAGTTTGTGGTGAAAGCGTGCGGCTCAACCGTACCAAGCCATGAAAACTGGCGAACTTGAGTGCAAACGAGGTAGGCGGAATGTGATGTGTAGCGGTGAAATGCTTAGATATGTCACAGAACCCCGATTGCGAAGGCAGCTTACCAGCATGCAACTGACACTGAGGCACGAAAGCGTGGGTATCAAACAGG
+
IIIIIIIIIIIIIIIIIIIIIIIIIHIIIIIIIIIEHIIIIIIIHIIIHIIIIIIHHIIIIIIIIIIIIIIIIIIIIHHIIIIIIIIIIIIIIIIIIIIIIIIIIIIIIIIIIIIIIIIIIIIIIIIIIIIIIIIIIIIIIIIIIIIIIIIIIIIIIIIIIIIIIIIIIIIIIIIHFIIIIIIIIIIIIIIIIIIIIIIIIIIIIHIIIIIIIIIIIIIIHIIIIIIIIIIIIIIIIIIIIIIIIIIIIIII
@HS1.3_351 HISEQ:380:H55W7BCXY:1:1101:19376:43199 1:N:0:AGCAGGAA orig_bc=AAAAAAAAAAAA new_bc=AAAAAAAAAAAA bc_diffs=0
TACGGAGGATGCGAGCGTTATCCGGATTTATTGGGTTTAAAGGGTGCGTAGGCGGAATGTTAAGTCAGTGGTGAAAGCGTGCGGCTCAACCGTACCGAGCCATTGAAACTGGCGTTCTTGAGTGCAAGCGAGGTAAGCGGAATGTGACGTGTAGCGGTGAAATGCTTAGATATGTCCCAGAACTCCGATTGCGAAGGCAGCTTACCAGTATGTAACTGACGCTGAGGCACGAAAGCGTGGGTATCAAACAGG
+
IIIIIGIIIIIIIIIIIHIIIIIIIIIIIIIIIIIHHIHIIIIIIIIIIIIIIIIIIIIHIIIIHIIIHHIIIIIIIHIIIIIIIIIIIIIIIIIIIIIIIIIIIIIIIIIIIIIIIIHIIIIIIIIIIIIIIIIIIHIIIIIIIIIIIIIIIIIIIIIIIIIIIIIIIIIIIIIIIIIIHIIIIIIIIIIIIIIIIIIIIIIIIIIIIIIIIIIIIIIIIIIIIIIIIIIIIIIIIIIIHIHIIIIIIIII
@HS1.3_352 HISEQ:380:H55W7BCXY:1:1101:1336:43353 1:N:0:AGCAGGAA orig_bc=AAAAAAAAAAAA new_bc=AAAAAAAAAAAA bc_diffs=0
TACGGAGGGTACGAGCGTTAATCGGAATGACTGGGCGTAAAGGGCACGTAGGTGGATAGATAAGTCACAAGTGAAATACCCGGGCTTAACCTGGGATTGGCTCGTGAAACTGTTTAACTAGAGTACGGTAGAGGGGAGTAGAATTCCAAGTGTAGCGGTGAAATGCGTAGAGATTTGGAAGAATACCGGAGGCGAAGGCGGCTCTCTGGACCGATACTGACACTGAAGAGCGAAAGCGTGGGGAGCAAACAGG
+
IIIHIIIIIIIIIIIIIHIIEHHIIIIIIIIIHHIIIEHIIIIIIIIIHIIIDGIIIIIIIIIIHIIIIIIIIIIIHIIIHIHIHIIIIIIHIIIIIHIHIIIIHIIIIIIIIHIIIIIIIIHIIIIIIIIIIIIHIIHIIIIIIHIIIIIIIIIIIIIIIIIIIIIIIIIIIHIHHHIIIIIIIIIIIIIIIIIIIIIIIIHIIIIIIIIIIIIIIIHHIHHIIIIHIIIIIIIIIIIIIIIIIIIIIIIII
@HS1.3_353 HISEQ:380:H55W7BCXY:1:1101:3814:43260 1:N:0:AGCAGGAA orig_bc=AAAAAAAAAAAA new_bc=AAAAAAAAAAAA bc_diffs=0
TACGGAAGGTCCGGGCGTTATCCGGATTTATTGGGTTTAAAGGGAGCGCAGGCGGAGGATTAAGCGTGACGTGAAATGTCCCGGCTCAACCGTGGAACTGCGTCGCGAACTGGTTTTCTTGAGTGAGTACGACGTCGGCGGAATTCGTGGTGTAGCGGTGAAATGCTTAGATATCACGAAGAACCCCGATTGCGAAGGCAGCCGACGAGTCCTTAACTGACGCTAAAGCTCGAAAGTGCGGGTATCGAACAGG
+
IIIIIHIIIIIIHIEHIHIIIIIIIHIGHIHIHIIDEHIIIIIIIIIIHIIIIIIIIIHHIIIIIIIIIIHHIIGIHHIIIIIIIIIIIIIIIIIIIIIIIIIIIHIIIIIIIIIIIIIIIIIIIIIIIIIIIIIHIIGIIIIIIIIIIIIIIIIIIIIIIIIIIIIIIIIIIIIIIIIIIIIIIIIIIIIIIIIIIIIIIIIIHIIIIIIIIIIIIIIIIIIIIIIIIIIIIIIIIIIIIIIIIIIIIIIII
@HS1.3_354 HISEQ:380:H55W7BCXY:1:1101:4569:43312 1:N:0:AGCAGGAA orig_bc=AAAAAAAAAAAA new_bc=AAAAAAAAAAAA bc_diffs=0
TACGTAGGGTGCGAGCGTTAATCGGAATTACTGGGCGTAAAGCGTGCGTAGGTGGTTCGTTGTGTCTGTGGTGAAAGCCCCGGGCTTAACCTGGGAATGGCCATGGAAACTGGCGAGCTGGAGTGTGGCAGAGGAGGGTGGAATTCCGCGTGTAGCAGTGAAATGCGTAGAGATGCGGAGGAACACCGATGGCGAAGGCAGCCCTCTGGGCTAACACTGACGCTGAGGCACGAAAGCGTGGGGAGCAAACAGG
+
IIIIHHIIIIIIHIIIIHIIIIIIIIIIIGIHIIIIIIIIHIIIIIIIHHIIFIIIHHIHIHIIIIIIIIIIIIGIHHHHIIIIIIIIIIIIIIIIIIIIHIIIIIHHIIIIIIIIIIIIIIIHIIIIIIIIIIIIIIIIIIIIIHIIIIIIIIIIIIIIIIIIIIIIIIIIIIIIIHIIIIIIIIIIIIIIIIIIIIIIIIHHIIIIIIHIIHIIGIIIIIIIIIIIIIIIIIIIHIIIIIIIIIIIIIIII
@HS1.3_355 HISEQ:380:H55W7BCXY:1:1101:6231:43308 1:N:0:AGCAGGAA orig_bc=AAAAAAAAAAAA new_bc=AAAAAAAAAAAA bc_diffs=0
TACGGAAGGTCCGGGCGTTATCCGGATTTATTGGGTTTAAAGGGAGCGCAGGCGGAGGCTTAAGCGTGACGTGAAATGTAGCCGCTCAACGGCTGAGTTGCGTCGCGAACTGGGTTTCTTGAGTGAGTGCGACGTCAGCGGAATTCGTGGTGTAGCGGTGAAATGCTTAGATATCACGAAGAACCCCGATTGCGAAGGCAGCTGACGAGCCCTTTACTGACGCTAAAGCTCGAAGGTGCGGGTATCGAACAGG
+
IIIIIIIIIIIIHIIIIIIIIIIIIEHIIIHHHIIDHHHIIIIIHIIIIIIHIIIIIIHIIIIIIIIIIIIIIHHHIHIIIIIIIIIIIIIIIIIIIIIIIIIIIIIIIIIIIIIIHIIIIIIIIIIIHIIIIIIIIIIIIIIIIIIIIIIIIIIIIIIIIIIIIIIIIIIIIIIIHGIIIIIIIIIIIIIIIIIIIIIIIIIIIIIIHIIIIIIIIIIIIIIIIIHHIIIIIIIIIIIIIIIIIIIIIIIII
@HS1.3_356 HISEQ:380:H55W7BCXY:1:1101:13838:43309 1:N:0:AGCAGGAA orig_bc=AAAAAAAAAAAA new_bc=AAAAAAAAAAAA bc_diffs=0
TACGTAGGGGGCAAGCGTTATCCGGATTTACTGGGTGTAAAGGGGGCGCAGACGGCGATGCAAGCCAGGAGTGAAAGCCCGGGGCCCAACCCCGGGACTGCTCTTGGAACTGCGTGGCTGGAGTGCAGGAGGGGCAGGCGGAATTCCTGGTGTAGCGGTGAAATGCGTAGATATCAGGAGGAACACCGGTGGCGAAGGCGGTCTGCTGGACTGCAACTGACGTTGAGGCCCGAAAGCGTGGGGAGCAAACAGG
+
IIIIHIIIIIIIIIIIIIIIIIHIIIIIIIIHHIIFHHHHHIIIIIIIIIIIIIHIIHIIIIIIIIIIIIIIIIIIIIIIIIIIIIIIIIHHHHIIIIIIIIIIIIIIIHIIIIIIIIIIIIIHIIIIIIIIIIHIIIIIIIIIIIIIIIIHIIIIIIIIIIHIIIIIIIIIIIHHHGIIIIHIIIIIIIIIIIIIIIIIIIIIIIIIIIIIIHIIIIIHIIIIIIIHHHHIIIIIIIIIIIIIIIIIIHIII
@HS1.3_357 HISEQ:380:H55W7BCXY:1:1101:16285:43445 1:N:0:AGCAGGAA orig_bc=AAAAAAAAAAAA new_bc=AAAAAAAAAAAA bc_diffs=0
TACGTAGGTGGCGAGCGTTATCCGGATTTACTGGGTGTAAAGGGCGCGTAGGCGGATCAGCAAGTCAGATGTGAAATCCATGGGCTTAACTCATGAACTGCATTTGAAACTGTTGGTCTTGAGTGCTGGAGAGGTAGACGGAATTCCTAGTGTAGCGGTGAAATGCGTAGATATTAGGAAGAACACCGGCGGCGAAGGCGGTCTACTGGACAGTAACTGACGCTGAGGCGCGAAAGCGTGGGGAGCAAACAGG
+
IIIIIHIIIIIIIIIIIIIHHIIIIHHIIIHIIIIDEFHHHIIIIIGHEHHHHIIHIIIIIIIIIIIIIIIIIIIIHHIIIHIIHHIIIIIHHIHIIIIIHHHIHIIGIHHIHHHIIIIIIIIIIHIIIIIIHIIIIIGIIIIIHIHIIIIIIIIIIIIIIIIIIHIIIIIIIHHHIHIIIIIIIIIIIIIIIIIIIIIIIIIIIIIIIIIIIIIIIIIIIIIIIIIIIIIIIIIIIIIIIIIIIIIIIIIIH
@HS1.3_358 HISEQ:380:H55W7BCXY:1:1101:18662:43376 1:N:0:AGCAGGAA orig_bc=AAAAAAAAAAAA new_bc=AAAAAAAAAAAA bc_diffs=0
TACAGAAGGTCCGGGCGTTATCCGGATTTATTGGGTTTAAAGGGAGCGCAGGCTGGATTTTAAGCGTGCTGTGAAATGTACCGGCTCAACCGGTGACGTGCAGCGCGAACTGGAGTCCTTGAGTGAGTACGAGGTATGCGGAATTCGTGGTGTAGCGGTGAAATGCTTAGATATCACGAAGAACCCCGATTGCGAAGGCAGCATACCAGTCCTTAACTGACGCTAAAGCTCGAAAGTGCGGGTATCGAACAGG
+
IIICHHIIIIIIIIIIIIIIHIIIIHIFIIIIIIIDGHIIIIIIIIIIIIIIIIIIHHHIIIIIIIIIIIIIIIIIHIIIIIHIIIIIHHIIIIIIIIIIIIIIIIIIIHIIIIIIIIIIIIIIIIIIIIIIIIIIIIIIIIIIIIIIIIIIIIIIIIIIIIIIIIIIIIIIIIIIHHIIIIIIHIIIIHIIIIIIIIIIIIIIIIIIIIIIIIIIIIIIIIIIIIIIIIIIIIIIIIIIIIIIIIIIIIIII
@HS1.3_359 HISEQ:380:H55W7BCXY:1:1101:19012:43481 1:N:0:AGCAGGAA orig_bc=AAAAAAAAAAAA new_bc=AAAAAAAAAAAA bc_diffs=0
TACGAAGGGGGCGAGCGTTGTTCGGAATTACTGGGCGTAAAGGGTGTGTAGGCGGCCATGTAAGATAGCGGTGAAATCCCGGGGCTCAACCTCGGAATTGCCATTATTACTATGTGGCTAGAATGACAGAGAGGATATTGGAATACCCAGTGTAGAGGTGAAATTCGTAGATATTGGGTAGAACACCGGTGGCGAAGGCGAGTATCTGGCTGTAAATTGACGCTGAGGCACGAAAGCATGGGGATCAAACAGG
+
IIIHHHHIIIIIIIIHHH0FGHIIIIIIIHIGHIIIICHHHHHIHHHHIIIIHIIIIIIIIIIIIIHIIIIIIHHIIIHIHIIIIIIIIIHIIIIIIIIIIIIIIIIIIHIIIIIIIIIIIIIIIIIIIIIIIIIIIIIIIIIIIIIIIIIIIIIIIIIIIIIIIIIIIIIIIIIIHIIIIIIIIIIIIIIIIIIIIIIIIIIIHIIIIIIIIIIIIIIIIIIIIIIIIIIIIIIIIIIIIIIIIIIIIIIII
@HS1.3_360 HISEQ:380:H55W7BCXY:1:1101:2092:43693 1:N:0:AGCAGGAA orig_bc=AAAAAAAAAAAA new_bc=AAAAAAAAAAAA bc_diffs=0
TACGGAAGGTCCGGGTGTTATCCGGATTTATTGGGTTTAAAGGGAGCGCAGGCTGATGATTAAGCGTGACGTGAAATGTAGCCGCTCAACGGCTGAACTGCGTCGCGAACTGGTTATCTTGAGTGAGTTCGATGTTGGCGGAATTCGTGGTGTAGCGGTGAAATGCTTAGATATCACGAAGAACTCCGATTGCGAAGGCAGCCAACAAGGCCTTTACTGACGCTAAAGCTCGAAGGTGCGGGTATCGAACAGG
+
IIIIIIIIIIIIIIIIIIIIIIIIIHIIIIIEGHHDCHHIIIIIIIHIIIIIGIIIIIIIHHIIIIIIIIIIIIIIHHHIIIIIIIIIIIIIIIIIIIIIIIHIIIIIIIIIIIIIIIIIIIIIIIIIIIIIIIIIIIIHIIIIIIIIIIIIIHHIIIIIIIIIIIHIIIIIIIIIIHIIIIIIIIIIIIIIIIIIIIIIIIIIIIIIIIIIIIIIHIIIIIIIIIIIIIIIIIIIIIIIIIIIIIIIIIIII
@HS1.3_361 HISEQ:380:H55W7BCXY:1:1101:4914:43600 1:N:0:AGCAGGAA orig_bc=AAAAAAAAAAAA new_bc=AAAAAAAAAAAA bc_diffs=0
TACGGAGGGTGCGAGCGTTAATCGGAATAACTGGGCGTAAAGAGCTCGTAGGCGGTTTGTCAAGTCAGATGTGAAAGCCCCGGGCTTAACCTGGGAACCGCATTTGAAACTGACAGACTAGAGTACTGTAGAGGGAGGTAGAATTCCAGGTGTAGCGGTGAAATGCGTAGATATCTGGAGGAATACCGGTGGCGAAGGCGGCCTCCTGGACAGAGACTGACGCTGAGGAGCGAAAGCGTGGGGAGCAAACAGG
+
IIIIIEHIIHIIIIIIIIIIIIIIIIIHIIIIIIIIIHIIIIIIHIIIIIIIIIIIHHIIIIIIIIIIIIIIIIIIIIIIIIIIIIHIIIIIIIIIIIIIIIIIIIIIIIIIIIIIIIIIIIIIHIIIIIIIIIIIIIIIIIIIIIIIIIIIIIIIIIIIIIHIIIIIIIIIIIIIIIIIIIIIIIIIIIIIIIIIIIIIIIIIIIIIIIIIIIIIIIIIIIHIIIIIIIIIIIIIHIIIIIIIIIIIIIIII
@HS1.3_362 HISEQ:380:H55W7BCXY:1:1101:11820:43712 1:N:0:AGCAGGAA orig_bc=AAAAAAAAAAAA new_bc=AAAAAAAAAAAA bc_diffs=0
TACGTAGGTGACAAGCGTTGTCCGGATTTACTGGGCGTAAAGAGCGCGCAGGCGGTCGTTCAAGTCGAGTGTGAAAGCCCCCGACTCAACTGGGGAGGGTCACTCGATACTGATCGACTCGAAGGCAGGAGAGGGTAGTGGAATTCCCGGTGTAGTGGTGAAATGCGTAGATATCGGGAGGAACACCAGTGGCGAAGGCGACTACCTGGCCTGTTCTTGACGCTGAGGCGCGAAAGCTAGGGGAGCAAACGGG
+
IIIIHIIIIIIIHHIIIIIIIIIIIIIIIIIIIIIIIDHHIHIIIIIIIIIHIIIIIIIIIIIIIIIIIIIIIIIIIHIIIIIIIIIIHIHIIIIIIIIIIHHIIIIIIIIIIIIIIIHIIIIIIHIIIIIIIIIIIIIIIIIIIIIIIIIIIIIIIIIIIIIIIIIIIIIIIIIIHHIIIIIIIIHIIIIIIIIIIIIIIIIIIIIIIIIIIIIIIIIIIIIIIIIIIIIIIIIIIIIIIIIIIIIIIIIII
@HS1.3_363 HISEQ:380:H55W7BCXY:1:1101:1178:43774 1:N:0:AGCAGGAA orig_bc=AAAAAAAAAAAA new_bc=AAAAAAAAAAAA bc_diffs=0
TACGGAAGGTCCGGGCGTTATCCGGATTTATTGGGTTTAAAGGGAGCGCAGGCCGACTGGTAAGCGTGACGTGAAATGTAGCCGCTCAACGGCTGAGTTGCGTCGCGAACTGTCAGTCTTGAGTGAGTTCGATGTTGGCGGAATTTGTGGTGTAGCGGTGAAATGCTTAGATATCACGAAGAACTCCGATTGCGAAGGCAGCCAACAAGGCCTTTACTGACGCTAAAGCTCGAAGGTGCGGGTATCGAACAGG
+
GHHEHIIIIHHHHIIICHIHGHHIGI=HIIFFCFH0<<GHHIIIHIGIHIIIIIIIIH?HHHIHHIIHIHIIIIIIGHHHI#IIIHHHIIHIIIIHHHHHHIHCHHEDHCHHGGHIDHIHHIFHHHHEFDHHHGBHDHHHHIHHHGHIIIIIIIIIIHIIIIHIIIIIIIIHHHHHIHIHIIHEHHHHHIIHIIIIIIIHHGHHIHEIIIIIIHHHIHHEIIIIIIIIIIHHIIHIIIIIIIIGIIIIIHHHH
@HS1.3_364 HISEQ:380:H55W7BCXY:1:1101:5900:43932 1:N:0:AGCAGGAA orig_bc=AAAAAAAAAAAA new_bc=AAAAAAAAAAAA bc_diffs=0
TACGGAGGATCCGAGCGTTATCCGGATTTATTGGGTTTAAAGGGAGCGTAGGCGGAGGATCAAGTCAGTTGTGAAATGTAGACGCTCAACGTCTGCACTGCAGTTGAAACTGGTTCCCTTGAGTGCGTAAGAGGCAGGCGGAATTCGTCGTGTAGCGGTGAAATGCTTAGATATGACGAAGAACTCCGATCGCGAAGGCAGCTTGCCGGGCCGCAACTGACGCTGAAGCTCGAAGGTGCGGGTATCGAACAGG
+
IIIIIHIICHIIIIIIIHIIGHIIIGEHHH?GFHIDDHHHIIIIFIIIIHIIIIIHIIIIIIIIHIGHHHIHIIHIHHIIIIIIHIIIIIIHHIIIIHIIIIIIIIIHIHHIIIIIIHIIIIIIHHHIHIIIHHIIIHIIIHHHHIIHIIHHIIIIIIIIIIIIHIIIIHHIHGFHHHIIHIIEHIIIIGHIHHHDHHHHHIHHHIIIIIIIIIIIIIIIIIIIIIHHHHIIIIIIIIIIIIIIIIIIIIIII
@HS1.3_365 HISEQ:380:H55W7BCXY:1:1101:9021:43978 1:N:0:AGCAGGAA orig_bc=AAAAAAAAAAAA new_bc=AAAAAAAAAAAA bc_diffs=0
TACGGAGGATGCGAGCGTTATCCGGATTTATTGGGTTTAAAGGGTGCGTAGGTGGTTTGTTAAGTTTGTGGTGAAAGCGTGCGGCTCAACCGTACCAAGCCATGAAAACTGGCGAACTTGAGTGCAAACGAGGTAGGCGGAATGTGATGTGTAGCGGTGAAATGCTTAGATATGTCACAGAACCCCGATTGCGAAGGCAGCTTACCAGCATGCAACTGACACTGAGGCACGAAAGCGTGGGTATCAAACAGG
+
IGH@GHIC@1<CEHD/CCECG@GHI0<0DEE?FGH000<CFFHIFEGDEEHHIIHCGEHHHHGH@?GC<FEFBBCEEEHHFHHIIHHHEHHHHHIEEHHIIIHEE#H@EHHFEHDHHHHHEEHHIEIHIHIHFDFDHHHHFHG1EHCGHG<DHHIHIEEGCFHHEHHHIHGHEGH1CFG@EE?FHECHHHHHHGHIGEEEFH@FEE@EHC@F@EG?IHGHEF<1<1ECC01E=E?E<FD<IHHE?HHG<1@@
@HS1.3_366 HISEQ:380:H55W7BCXY:1:1101:15018:43776 1:N:0:AGCAGGAA orig_bc=AAAAAAAAAAAA new_bc=AAAAAAAAAAAA bc_diffs=0
TACGGAGGATGCAAGCGTTATCCGGATTTATTGGGTTTAAAGGGTGCGCAGGCGGCGCGTTAAGTCAGCGGTGAAATCTCCCGGCTCAACCGGGGAACTGCCGTTGATACTGGCGTGCTCGAGTACGGACGGCGCCGGCGGAATGTGTCATGTAGCGGTGAAATGCTTAGATATGCCACAGAACACCGATCGCGAAGGCAGCTGGCGAGGCCGGGACTGACGCTCAGGCACGAAAGCGTGGGGATCAAACAGG
+
IIIIIIIIIIIIIIIIIIIIIIIIIHHHIIIIHIIGHHHGHIIIIIIIIIIIIIIIIIIIIIIIIIIIIIIIIIIIHHIIIIIIIIIIIIIIIIIHIIIIIIIIIIIIIIIIIIIIIIIIIIIHIIIIIIIIIIIIIIIIIIIIIIIIIIIIIIIIIIIIIIIIIIIIIIIIIIIIIHIIIIIIIIIIIIIIIIIIIIIIIIIIIIIIIIIIIIIIIIIIIIIIIIIIIIIIIIIIIIIIIIIIIIIIIIIII
@HS1.3_367 HISEQ:380:H55W7BCXY:1:1101:17300:43795 1:N:0:AGCAGGAA orig_bc=AAAAAAAAAAAA new_bc=AAAAAAAAAAAA bc_diffs=0
TACAGAGGTCCCTAGCGTTGTTCGGATTTACTGGGCGTAAAGGGCGCGTAGGCGGCCGAGCAAGTCAAGTGTGAAATCTCCGGGCTCAACCCGGAACGTGCGCTTGAGACTGCCCGGCTCGAGTGCGGAAGGGGGAATCGGAATACAGGGTGTAGCGGTGAAATGCGTTGATATCCTGTAGAACACCGGAGGCGAAGGCGGATTCCTTGTACGCAACTGACGCTGAGGCGCGAAAGTCGGGGGAGCAAACAGG
+
HHHHHHHHHHIIHIEHIHIIEHIIIIIHIECHHFEEC?DHFHICHHHIIIIIIHHIIIIIIIIIIIIIHHHHIIIIDHIHHHHHIHHIIFHHIIIIIIIIIIHIIIIIIHHHEHHHHHHIIHIIHHIIHHIIIIIIHHHHIIIIHIIIIIIIIHIIIIHIIIIIHHIIHIIIIIIGHGIIIIIIIIIIIIIIIIIIIIIIIIHIHIIIIGIIIHIHHEEGHHHHIIIIIIIIIHIIIIIIIIHIIIIIIHIII
@HS1.3_368 HISEQ:380:H55W7BCXY:1:1101:1930:44194 1:N:0:AGCAGGAA orig_bc=AAAAAAAAAAAA new_bc=AAAAAAAAAAAA bc_diffs=0
TACGGAGGATGCGAGCGTTATCCGGATTTATTGGGTTTAAAGGGTGCGTAGGTGGTTTGTTAAGTTTGTGGTGAAAGCGTGCGGCTCAACCGTACCAAGCCATGAAAACTGGCGAACTTGAGTGCAAACGAGGTAGGCGGAATGTGATGTGTAGCGGTGAAATGCTTAGATATGTCACAGAACCCCGATTGCGAAGGCAGCTTACCAGCATGCAACTGACACTGAGGCACGAAAGCGTGGGTATCAAACAGG
+
IIIHIIIGHHHHHHHHHIIIHEHIIFHHIHHHHHIHHHIHIIIIGHIIHEHIHHHGEHIHEHIIEHIIIIGIGHHIGH?CGHIHIIIIIFHIIIIHHIIIGHHHIIGGIIIHHHHIIHHHIHIHCIIIHIHHIHHEHHHHIIHIHIHIHGHIIIHHIHIIIHHIHIIIIHHIHIIHHHIHIIIHIIIIIHGIIIIIHHHIEFIIHHHHHHIIIHHEHHFGFHGIIHHHHIHHE0DDHIHHIHIIIIIIIIII
@HS1.3_369 HISEQ:380:H55W7BCXY:1:1101:10437:44073 1:N:0:AGCAGGAA orig_bc=AAAAAAAAAAAA new_bc=AAAAAAAAAAAA bc_diffs=0
TACGGAGGATGCGAGCGTTATCCGGATTTATTGGGTTTAAAGGGTGCGTAGGTGGTTTGTTAAGTTTGTGGTGAAAGCGTGCGGCTCAACCGTACCAAGCCATGAAAACTGGCGAACTTGAGTGCAAACGAGGTAGGCGGAATGTGATGTGTAGCGGTGAAATGCTTAGATATGTCACAGAACCCCGATTGCGAAGGCAGCTTACCAGCATGCAACTGACACTGAGGCACGAAAGCGTGGGTATCAAACAGG
+
IHIIICHHIHIIHIIICHHIHIIIHEHCHFEIGHICGHFHHHHIHHIIHHIIIIIIHGGHHHHHHIIIHIIHIIIGIHDIIIIIIIGIGIIIIHIIHHIIIHIIIHHIIIIHIIIHIIIIIIHIIIIIHIIIIIIIIHIIIIIIIHGGIIIIIIIIIIIIIIIIIHIIIIIIIHIHIIIIIIIIIIIIIIIIIIIIIIIIIIIIIHIIIIHIIIIIIIIIIIIIIIIIIIIIIIIIIIIIIIIIIIIIIIII
@HS1.3_370 HISEQ:380:H55W7BCXY:1:1101:11057:44226 1:N:0:AGCAGGAA orig_bc=AAAAAAAAAAAA new_bc=AAAAAAAAAAAA bc_diffs=0
TACAGAGGGTGCTAGCGTTGTTCGGAATTACTGGGCGTAAAGGGCGTGTAGGTGGTTGTATAAGTCAGATGTTAAAGACCCGGGCTTAACCTGGGGGGTGCGTTTGATACTGTATGACTAGAGTGCAGGAGAGGAGAGTGGAATTCCCGGTGTAGAGGTGAAATTCGTAGATATCGGGAGGAACACCAGTGGCGAAGGCGGCTCTCTGGACTGCTACTGACGCTGAGGCGCGAAAGCGTGGGGAGCAAACAGG
+
IHIIIFHHIIIIIIIIIHIIIIIIIIIIIIIHIIIIIH?CHIIIIIEHHIHIGHIIIIIIIIIIIIIIIIIIIIIHHHHIIIIIIIIIIHHIIIIIIIHHIIIIIIIIIIIIIIIIIGIIIIIIHIHHIIIIIIIHIIIIIHHIIIIIIIIIIIIIIIIIIIIIIIIIIIIIIIIIIHIIIIIIIIIIIHIIIIIIIIIIIIIIIIIIIIIIIIIIIIIIIIIIIIIIIIIIIIIIIIIIIIIIIHIIIIIIH
@HS1.3_371 HISEQ:380:H55W7BCXY:1:1101:14004:44223 1:N:0:AGCAGGAA orig_bc=AAAAAAAAAAAA new_bc=AAAAAAAAAAAA bc_diffs=0
TACGGAAGGTCCGGGCGTTATCCGGATTTATTGGGTTTAAAGGGAGCGCAGGCGGGACCTTAAGCGTGTTGTGAAATGTACCGGCTCAACCGGTGATGTGCAGCGCGAACTGGGGTTCTTGAGTGGGTACGACGTCGGCGGAATTCGTGGTGTAGCGGTGAAATGCTTAGATATCACGAGGAACCCCGATTGCGAAGGCAGCCGACGAGTCCCTTACTGACGCTAATGCTCGAAAGTGCGGGTATCGAACAGG
+
IHIHIIIIIDHHHHHIIIIIIIIIIIHHHIIIHGIHHIIIIIIIIIIIIIIIIIIIHIIHHIIHIHHHHHIIIIIHIIHHHIIIIIIIIIIIIIIIIIIIIIIIIIIIIHIIIIHHIHIIIHIIIIIIIIIIIIIIIHIIIHIIIIIIIIIIIHIIIIIIIIIIIIIIIIIIIIHHHHHIIHHIIGHIHDIIIIIIIIGIIIIIIHHIIIIIHIIIIIIIIIIIIIGIGIIIIIIIIIIIIIIIHIIIIIIII
@HS1.3_372 HISEQ:380:H55W7BCXY:1:1101:15673:44150 1:N:0:AGCAGGAA orig_bc=AAAAAAAAAAAA new_bc=AAAAAAAAAAAA bc_diffs=0
TACGGAAGGTCCGGGCGTTATCCGGATTTATTGGGTTTAAAGGGAGCGCAGGCGGGCTTTTAAGCGTGACGTGAAATGCCGCGGCTCAACCGTGGAAGTGCGTCGCGAACTGGGAGTCTTGAGTGAGGACGCCGCAGGCGGAATTCGTGGTGTAGCGGTGAAATGCTTAGATATCACGAAGAACCCCGATTGCGAAGGCAGCCTGCGAGGCCTCAACTGACGCTAAAGCTCGAAGGTGCGGGTATCGAACAGG
+
IIIIIHHIIIIIIIIIIIIIIIIIIHIIIIIIIIIHHIIIIIIIIIIIIIIIIIIIIIIIHIIIIIIIIIIHIIIIHIIIIHIIHIIIIIIIIIIIIIIIIIIIIIIIIIIIIIIIHIIIIIIIIIIIIIIIIIIIIIIIIIIIIIIIIIIIIIIIIIIIIIIIIIIIIIIIIIHHIIIIIIIIIIIIIHHIIIIIIIIIIIIIIIIIIIIIIIIIIIIIIIIIIIIIIIHIIIIHIIIIIIIIIIIIIIIII
@HS1.3_373 HISEQ:380:H55W7BCXY:1:1101:20017:44100 1:N:0:AGCAGGAA orig_bc=AAAAAAAAAAAA new_bc=AAAAAAAAAAAA bc_diffs=0
TTAGATACCCCGGTAGTCCCGTGATGTACGGTGCCAGCCGCCGCGGTAATACGTAGGTGGCAAGCGTTATCCGGAATTATTGGGCGTAAAGAGTGAGCAGGCGGCATGACAAGTCTGGAGTGAAAGCGTAAGGCTCAACCTTATACAGCTTTAGAAACTATCAAGCTAGAGTACGAGAGAGGTAAACGGAATTCCATGTGTAGCGGTGAAATGCGTAGATATATGGAGGAACACCAGTGGCGAAGGCGGTTTACCAGCTCGAAACTGACGCTCAGTCACGAAAGCGTGGGTAGCAAATAGC
+
IIIIIIIIIIIIIIIHHIIIIIIIIIIIIHHHIHIHIGIIIIIIIHIIIIIIIHIHIHIIIIIIIIHIIIHIGHHHGHHIIIIIGHCEHHIIIIIIIGHHIIIHIIHIIIHIIHHEHHHIHIIHIIHHIIIHHHEHHHHEGHHIIIIIGHHHIHIIIHIIIHIIIIIIIIIIIIIIHHIIIHIIIIGIHIIIIIHIIIIIIIIIIIIIIIIIIHHIIHIHIIIIHHIIIIIIIIIIIIIIIIIIIIIIIIIIIIIIIIHIIIIIIIIIIIHHGIIIIIIIIIIIIIIIIIIIIIIIIIIII
@HS1.3_374 HISEQ:380:H55W7BCXY:1:1101:1845:44442 1:N:0:AGCAGGAA orig_bc=AAAAAAAAAAAA new_bc=AAAAAAAAAAAA bc_diffs=0
TACGTAGGTGGCAAGCGTTATCCGGAATTACTGGGTGTAAAGGGTGAGTAGGCGGGGTTTCAAGTCAGATGTGAAAATCACAGGCTCAACTTGTGACTTGCATTTGAGACTGAGACTCTTGAGTGTCGGAGAGGTAAATGGAATTCCCGGTGTAGCGGTGAAATGCGTAGATATCGGGAGGAACACCAGTGGCGAAGGCGGTTTACTGGACGACAACTGACGCTGAGGCACGAAAGCGTGGGGAGCAAACAGG
+
IIIIHIHIIIIIIIIIHIIIIIIIIIIHIIHHHIIHHIIIIIIIFHHHHIIIIHIIICIIIIIIIIIIIIIIHIIHHHIIIIIIIIIIIIIIIIIHIIIIIHIIIIIIIIIIIIHIIIIIIIIIIIIIIIIIIIIIIIIIIIIIIIIIIIIIIIIIIIIIIIIIIIIIIIIIHHIIIIHHIIIIIHHIIIIIIIIIIIIIIIIIIIIIIIIIIIIIIIIIIIIIIIIIIIIIIIIHIIIIIIIIIIIIIHHII
@HS1.3_375 HISEQ:380:H55W7BCXY:1:1101:10706:44423 1:N:0:AGCAGGAA orig_bc=AAAAAAAAAAAA new_bc=AAAAAAAAAAAA bc_diffs=0
TACGGAAGGTCCGGGCGTTATCCGGATTTATTGGGTTTAAAGGGAGCGCAGGCGGACTGTCAAGCGTGCCGTGAAAGCGCGGGGCTCAACCCCGTACAGCGGCGCGAACTGGCGGTCTTGGTTGCGGGAAGGGGAGGCGGAACTCGTGGTGTAGCGGTGAAATGCATAGATATCACGAAGAACTCCGATCGCGAAGGCAGCCTCCCGGCCCGTCAACGACGCTCATGCTCGAAGGCGCGGGTATCAAACAGG
+
IIIIIIIIIHIIIIIIIHHHIIIIIIIIIHIIIIIHHIIIIHHIHIHHIIIIIIIIIIHHIIIIIIIIIIIIHHIIHIIIIIIIIIIIIIIIIIIIIIIIIIIIIIIIIIIIIIIIHHIIHHIIIIIIHIHIIIHHHIIIIIIGIHIIIIIIIIIIIIIIIIIIIIIIHFIHHIIIHIHHIIHIIIHHHIIIIIIIIIIIHHIHHHIIIHIHHFGIIIIHIHHHHHHGIHIHHHCEHGIIIIIIIIHHHHHI
@HS1.3_376 HISEQ:380:H55W7BCXY:1:1101:2327:48142 1:N:0:AGCAGGAA orig_bc=AAAAAAAAAAAA new_bc=AAAAAAAAAAAA bc_diffs=0
TACGTAGGGTCCAAGCGTTATCCGGATTTACTGGGTGTAAAGGGCGAGTAGACGGCGCTGTAAGTCAGCTGTGAAAACTTAGGGCTCAACCTTAAGCCTGCAGCTGAAACTGTAGTGCTAGAGTGCAGGAGAGGTAAGCGGAATTCCTAGTGTAGCGGTGAAATGCGTAGATATTAGGAGGAACACCAGTGGCGAAGGCGGCTTACTGGACTGTAACTGACGTTGAGGCGCGAAAGTGTGGGGAGCAAACAGG
+
IIIIIIIIIIIIIIIIIIIIIIIIIIIIIIIIIIIIIIIIIIIIIIHIIIIIIIIIIIIIIIIIIIIIIIIIIIIIHHIIIIHIIIIIIIIIIIIIIIIIIIIIIIIIIIIIIIIIIHIIIIIIIIIIHIIIIIIIIIIIIIIIIIIIIIIIIIIIIIIIIIIIIIIIIIIIIIIHHIIIIIIIIIIIIIIIIIIIIHHIHHIIIIIIIIHIIIIIIIIIIIIIIIIIIIIIIIIIIIIHIIHHIIIIIIIII
@HS1.3_377 HISEQ:380:H55W7BCXY:1:1101:6048:48158 1:N:0:AGCAGGAA orig_bc=AAAAAAAAAAAA new_bc=AAAAAAAAAAAA bc_diffs=0
TACGTAGGTGGCAAGCGTTGTCCGGAATTATTGGGCGTAAAGGGAGCGCAGGCGGGAAGGCAAGTCAGTCTTAAAAGTGCGGGGCTCAACCCCGTGATGGGATTGAAACTGTCTTTCTTGAGTGCAGGAGAGGAAAGCGGAATTCCTAGTGTAGCGGTGAAATGCGTAGATATTAGGAGGAACACCAGTGGCGAAGGCGGCTTTCTGGACTGTAACTGACGCTGAGGCTCGAAAGCGTGGGGAGCGAACAGG
+
IIIIIIIIIIIIIIIIIIIIIIIIIIIIIIIIIIIIIEHIIIIIIIIIIIIIIIIIIIIIIIIIIIIIIIIIIIIIIIIIIIIIIIIIIIIIIIHIIHIIIIIIIIIIIIIIIIIIIIIIIIIIIIIIIIIIIIIIIIIIIIIIIIIIIIIIIIIIIIIIIIIIIIIIIIIIIIIIFIIIIIIIIIIIIIIIIIIIIIIIIIIHIIIIIIIIIIIIIIIIIIIIIIIIIIIIIIIIIIIIIIIIIIIIIIII
@HS1.3_378 HISEQ:380:H55W7BCXY:1:1101:13141:44326 1:N:0:AGCAGGAA orig_bc=AAAAAAAAAAAA new_bc=AAAAAAAAAAAA bc_diffs=0
TACGGAAGGTCCGGGCGTTATCCGGATTTATTGGGTTTAAAGGGAGCGCAGGCTGGATTTTAAGCGTGCTGTGAAATGTACCGGCTCAACCGGTGACGTGCAGCGCGAACTGGAGTCCTTGAGTGAGTACGAGGTATGCGGAATTCGTGGTGTAGCGGTGAAATGCTTAGATATCACGAAGAACTCCGATTGCGAAGGCAGCGTACCAGTCCTTAACTGACGCTAAAGCTCGAAAGTGCGGGTATCGAACAGG
+
IIIIIHHIIIHIIIIIIIIIIIIIIHIIIIIIIIIDGHIIIIIIIIHIIIIIIIIIIIIIHIIIIIIIIIIIIIIIIIHIIIIIIIIIIIIIIIIIIIIIIIIIIIIIIIIIIIIHHIIIIIIIIIIIIIIIIIIIHIIIIIIIGIIIIIIIIIIIIIIIIIIIIIIIIIIIIIIIHIIIHIIHIIIHIIIIIIIIIIIIIIIIIGIIIIIIIIIIGIIIIIGHIIIIIIIIIIIIIIIIIIIIIIIIIIIII
@HS1.3_379 HISEQ:380:H55W7BCXY:1:1101:16696:44291 1:N:0:AGCAGGAA orig_bc=AAAAAAAAAAAA new_bc=AAAAAAAAAAAA bc_diffs=0
TACGTAGGGGGCAAGCGTTATCCGGATTTACTGGGTGTAAAGGGAGCGTAGACGGAATGGCAAGTCTGATGTGAAAGCCCGGGGCTCAACTCCGGGACTGCATTGGAAACTGTCAATCTTGAGTGCAGGAGGGGTAAGCGGAATTCCTAGTGTAGCGGTGAAATGCGTAGATATTAGGAGGAACACCGGTGGCGAAGGCGGCTTACTGGACTGTAACTGACGTTGAGGCTCGAAAGCGTGGGGAGCAAACAGG
+
GIIIHHIHHHHHHIIIIIIIIIIIHHIHIIIHIIG<CCGGHIHIHIIIIIIIIIHHGIHIIGIIIHIIIIIHHHGHHHHIHIIIHIGHIIHIHIIIIHIIIIIIIHIIHIIIIIIIIIHIIIIIHHHHIIIHHIIIIIIHIHIIHIIIHIIHHHIIIIIIIIHIIHHIIIIHIIHHHDHIHHIIIIHIIIIIIIIIIIIHIIIIIIIIIIIIIHG<IIIIIIIIIIIIHIHIIIIIIHIIIIIIIIIIIIIII
@HS1.3_380 HISEQ:380:H55W7BCXY:1:1101:9221:44641 1:N:0:AGCAGGAA orig_bc=AAAAAAAAAAAA new_bc=AAAAAAAAAAAA bc_diffs=0
GACGTAGGATGCAAGCGTTGTCCGGAATTATTGGGCGTAAAGAGTTCGTAGGTGGCATGTTAAGTCTAGTGTTAAAGCCCGGGGCTCAACTCCGGTTCGGCACTGGATACTGGCAAGCTAGAGTGCGGTAGAGGCAAGGGGAATTCCTGGTGTAGCGGTGAAATGCGTAGATATCAGGAGGAACACCGGTGGCGTAAGCGCCTTGCTGGGCCGTAACTGACACTGAGGAACGAAAGCCAGGGTAGCAAATGGG
+
IHHIIIIIIIIIIIIHIHHIIIIIIIIHHHFHHIHIIHHIIIIIHHIHIIIIIIIIIIIIIIIIIHIIIIIIIIIHIGIIIIIIIIIIIIIIIIIIHEIIHHHIIIHIHIIIHIHIIHIIIIIIIHIIHHIIIIIIIIIIIIIIIIIIIIIIIIIIIIIIHIIIIIIIIIIIIIIHIGIIIIIHIHIIIIIIHIIHIIIIHIIIIIIIIIIIIHIIIIIIIIIIIIIIIHGIIIIIIIIIIIIIIIIIIIIII
@HS1.3_381 HISEQ:380:H55W7BCXY:1:1101:20879:44714 1:N:0:AGCAGGAA orig_bc=AAAAAAAAAAAA new_bc=AAAAAAAAAAAA bc_diffs=0
TACGGAGGGTGCAAGCGTTAATCGGAATAACTGGGCGTAAAGGGCATGCAGGCGGTTAAACAAGTAGGATGTGAAATCCCCGGGCTCAACCTGGGAGCTGCATACTAAACTGTTTAACTAGAGTATTGCAGGGGGAGACGGAATTCCAGGTGTAGCGGTGGAATGCGTAGATATCTGGAAGAACACCAAAGGCGAAGGCAGTCTCCTGGGCAAATACTGACGCTCATATGCGAAAGCGTGGGTAGCAAACAGG
+
HIIIIHIIIEHIIIHIHEEHGHIIIHIIIIIIHGIIIIHHIIIIHHHHHHIIHIIHDEHHIIHHC#HIGIHHIHHIHHIHHGHHIHHHHEHHHIII?FGHFCGFHIHIIHGHHHHGHHHHHIIHEIHHHIIIIIIHIIIGIIIIIIIIIGHIHHHHHHHHHHIIHHHIIIIIHIHGAFIIHHIHHEF?@BE?EHHIIIHHHGHHIIIIHIIIHIHHHHHHIIHC1GHGIIHGHHDHDIIHHHIHGHEIHHHHH
@HS1.3_382 HISEQ:380:H55W7BCXY:1:1101:10103:44950 1:N:0:AGCAGGAA orig_bc=AAAAAAAAAAAA new_bc=AAAAAAAAAAAA bc_diffs=0
TACGGAAGGTCCGGGCGTTATCCGGATTTATTGGGTTTAAAGGGAGCGCAGGCCGGAGGTCAAGCGTGACGTGAAATGTAGCCGCTCAACGGCTGAGTTGCGTCGCGAACTGGCTTTCTTGAGTGAGTACGACGTCAGCGGAATTCGTGGTGTAGCGGTGAAATGCTTAGATATCACGAAGAACCCCGATTGCGAAGGCAGCTGACGAGTCCTTTACTGACGCTAAAGCTCGAAGGTGCGGGTATCGAACAGG
+
IEHIIDGHIFEHFE?CDHDHHIIIHDC@H1@FEHHCEEEHGGHHHGICHHF/<GHIIHHHHGHGCHHHEIIHHHGHGHDHHGIIHHIIHHHHDIIIIIIIIHHCIHIEHHIHHIHIIIIIIIIHIIIHHCIHHIHIIIIHIIIIIHIHHIIIIGIHH?FIIHGHIHHHIIHHIGHEHHHEG?HEHHHGHHHIIIHIIIHHHEHGIHEFFECFCEHGCDH@HIHIIGHHHGGGHCC</HCEHIHGCIHGHHIHI
@HS1.3_383 HISEQ:380:H55W7BCXY:1:1101:13363:44771 1:N:0:AGCAGGAA orig_bc=AAAAAAAAAAAA new_bc=AAAAAAAAAAAA bc_diffs=0
TACGGAGGATGCAAGCGTTATCCGGATTTATTGGGTTTAAAGGGTGCGCAGGCGGCTTGTTAAGCGGGAGGTGAAATGCCGGCGCTCAACGTCGGAAGTGCCTCCCGAACTGGTGAGCTTGAATGACTCTGCCGTGGGAGGAATGTGTAGTGTAGCGGTGAAATGCTTAGAGATTACACAGAACACCGATTGCGAAGGCATCTCACGAAGGGTTGATTGACGCTGAGGCACGAAAGCGTGGGGATCAAACAGG
+
IIIIIIIIIIIIIIIIIIIIIIIIIIIHIIIIGHIHHIIIIIIIIIIIIIIIIIIIIIIHHIIIIIIIIIIIHIIIHHIIIIIIIIIIIIIIIIIIIIIIIIIIIIIIIIIIIIIIIIIIIIIIHHHHHHHHIIIHIIIIIIIIIIIIIIIIIIIIIIIIIIIIIIIIIIIIIIIIIHIIIIIIIIIIIIIIIIIIIIIIIIIIIIIIIIGIIIIIIIIIIIIIIIIIIIIIIIIIIIIIIIIIIIIIIIIII
@HS1.3_384 HISEQ:380:H55W7BCXY:1:1101:19664:44800 1:N:0:AGCAGGAA orig_bc=AAAAAAAAAAAA new_bc=AAAAAAAAAAAA bc_diffs=0
TACGTAGGGGGCGAGCGTTATCCGGATTTATTGGGCGTAAAGGGTGCGTAGGCGGTTTATTAAGTCTAAGATTAAAGCCCGAGGCTTAACCTCGGTTCGTTTTAGAAACTGGTAGACTTGAGTATGGTAGAGGCAAATGGAATTTCTAGTGTAGCGGTTAAATGCGTAGATATTAGAAGGAACACCAGTGGCGAAGGCGGTTTGCTGGGCCATTACTGACGCTGAGGCACGAAAGCGTGGGGAGCAAATAGG
+
?ECEHHFHH/CDHH/ED?H=FGH0/EEGHIHHHC11?CE@H1F=<GCE<EHGHGH6FH@DCCFHHEGHHEEEGGHIIHFHIHHFHHGEHEHH?GHHGHFEHHHGDGG<<D@GHIHEHHIGHHIHHHIIFHHHEHHGCD<0ECHF?CGHC?@/BHD@D8HHHHHHCEHHGFCFEHG#<F#C0DHHC<HFHHE?EGD?CDECEIIHEHG?CHHHHHHIIIHE@??GF<0EHHCGEIHHHHGCD1GCHGGGHF?C
@HS1.3_385 HISEQ:380:H55W7BCXY:1:1101:1125:45085 1:N:0:AGCAGGAA orig_bc=AAAAAAAAAAAA new_bc=AAAAAAAAAAAA bc_diffs=0
TACGGAGGGTGCAAGCGTTAATCGGAATAACTGGGCGTAAAGGGCATGCAGGCGGTTGTATAAGTAGGGTGTGAAATCCCCGGGCTCAACCTGGGAACTGCATTCTAAACTGTACAACTAGAGTATTGCAGGGGGAGACGGAATTCCAGGTGTAGCGGTGGAATGCGTAGATATCTGGAAGAACACCAAAGGCGAAGGCAGTCTCCTGGGCAAATACTGACGCTCATATGCGAAAGCGTGGGTAGCAAACAGG
+
IEHGI0CDHCCH1<<<<DCC1DGH=G1<1CDFCHIICEDECFEHHHHE1CFHHHH<#E?HFFA<<8<GHHCH=@6<DG?C@HF@EH@EEEEHGHDHEEHGCEFDCDEG?<DGH?0FCGGCECD<;/CD@@C888/<D0HHHHCFGD08EH#C<<CCEDHHFCHECGFEFCFF@CD8BDHCCCFFHHHG0EDGC<>1@HEHGD<@FHE@D1<@@@@IEEIHHHF<1<0@0CEHEHEHHEFGCIHEIIHEHEHEH
@HS1.3_386 HISEQ:380:H55W7BCXY:1:1101:2304:45112 1:N:0:AGCAGGAA orig_bc=AAAAAAAAAAAA new_bc=AAAAAAAAAAAA bc_diffs=0
TACGGAGGATGCGAGCGTTATCCGGATTTATTGGGTTTAAAGGGTGCGTAGGTGGTTTGTTAAGTTTGTGGTGAAAGCGTGCGGCTCAACCGTACCAAGCCATGAAAACTGGCGAACTTGAGTGCAAACGAGGTAGGCGGAATGTGATGTGTAGCGGTGAAATGCTTAGATATGTCACAGAACCCCGATTGCGAAGGCAGCTTACCAGCATGCAACTGACACTGAGGCACGAAAGCGTGGGTATCAAACAGG
+
IIIIIIIIIIIIIHIIIIIIIIIIIIIIIIIIIIIIIIIIIIIIHIIIIIHIIIIHHHIIIIIIIHHHIIIHIIIIGIHHIIIIIHIIIIIIIIIIIIIIIIIIIIHIIIIIIIIIIIIIIIIHIIIIIIIIIHIIHIIIIIIIIIIIIIIIIIHHIIIIIIIIIIIIIIHIIIIHFHIIIIIIHHIIIIIIIIIIIIIIIIIIGIIIIIIIIIIIIIIHHHIIIIIIHIIIIIIIIIIIIIIHIIIIIIII
@HS1.3_387 HISEQ:380:H55W7BCXY:1:1101:2751:45207 1:N:0:AGCAGGAA orig_bc=AAAAAAAAAAAA new_bc=AAAAAAAAAAAA bc_diffs=0
TACGGAGGATGCGAGCGTTATCCGGATTTATTGGGTTTAAAGGGTGCGTAGGTGGTTTGTTAAGTTTGTGGTGAAAGCGTGCGGCTCAACCGTACCAAGCCATGAAAACTGGCGAACTTGAGTGCAAACGAGGTAGGCGGAATGTGATGTGTAGCGGTGAAATGCTTAGATATGTCACAGAACCCCGATTGCGAAGGCAGCTTACCAGCATGCAACTGACACTGAGGCACGAAAGCGTGGGTATCAAACAGG
+
IIIIIIHIGHIIIIIIIIIIIIIIIHHEHIIIHHIGGHIHHIIIHIHHGHHIIIIIIIIIIIIIHHIIIIIIIIIIIIIIIIIIIIIIIIIIIIIIIIIIHIIIIIIIIIIIHIHIHIIIIIIHIIIIIIIIIIIIIIIIIIIIIIIIIIIIIIIIIHIIIIIIIIIIIIIIIIIIHIIIIIIIGIIIIIIIIIIIIIIIHIIIIIIIIIIIIIIIIIIIIIIIIIIIIIIIIIIIIIIIIIIIIIIIIIII
@HS1.3_388 HISEQ:380:H55W7BCXY:1:1101:7898:45143 1:N:0:AGCAGGAA orig_bc=AAAAAAAAAAAA new_bc=AAAAAAAAAAAA bc_diffs=0
TACGGAAGATGCGAGCGTTATCCGGATTTATTGGGTTTAAAGGGAGCGTAGGCGGGCTTTTAAGCCAGCGGTCAAATGTCAGGGCCCAACCTTGGCATGCCGTTGGAACTGGGAGCCTTGAATACACACAAGGAAGGTGGAATTCGTCGTGTAGCGGTGAAATGCTTAGATATGACGAAGAACTCCGATTGCGAAGGCAGCCTTCTGGGGTGCGATTGACGCTGAGGCTCGAAAGTGCGGGTATCGAACAGG
+
HHIIIHHHHIIIIIHIIHIHHHHHIEHIIIEHHIHDEHIHIHHH?EEHIHIHHIIIIDHHHIGHHHHIFHHIHIIHHGHIIIHIICEHIHEHHIIIIHIIIHEHIIIIHHIIIIHGIIIIHHIIIIIIIIIIIHHHIIHHIIHHHIIHIHHIIHHHIIIIHIIHHGHIIHGIHHHGEIIHHEEEIIIHHIIGHIIIGHIIHHIHHIIIIIIIIIIIIIIIIIIIIIIHHIIIIIIIHIIIIIHHHEIHIIII
@HS1.3_389 HISEQ:380:H55W7BCXY:1:1101:12801:45086 1:N:0:AGCAGGAA orig_bc=AAAAAAAAAAAA new_bc=AAAAAAAAAAAA bc_diffs=0
TACGGAGGATGCGAGCGTTATCCGGATTTATTGGGTTTAAAGGGTGCGCAGGCGGGTTTTTAAGTCTGTGGTGAAAGCGTGCGGCTCAACCGTACCAAGCCATGGAAACTGGAGATCTTGAGTGCAAACGAGGTAGGCGGAATGTGATGTGTAGCGGTGAAATGCTTAGATATGTCACAGAACCCCGATTGCGAAGGCAGCTTACCAGCATGCAACTGACGCTCAGGCACGAAAGCGTGGGTATCAAACAGG
+
IIIIIIIIIIIIIIIIIIIIIIIIIHIIIIIIIIIHHIIIIIIIHIIIHIIIIIIIHHIIIIIIHIIIIIIIIIIIIIIIIIIIIIIIIIIIIIIHIIIIIIIHIIIIIIIIIIIIIIIIIIIIIIIIIIIIIIIIIIIIIIIIIIHIIIIIIIIIIIIIIIIIIIIIIIIIIIIIIIIIIIHHIIIIIIIIIIIIIIIIIIIIIIIIIIIHIIIIIIHIIIIIIIIIIIIIIIIIIIIIIIIIIIIIIIII
@HS1.3_390 HISEQ:380:H55W7BCXY:1:1101:13625:45093 1:N:0:AGCAGGAA orig_bc=AAAAAAAAAAAA new_bc=AAAAAAAAAAAA bc_diffs=0
TACGGAAGGTCCGGGCGTTATCCGGATTTATTGGGTTTAAAGGGAGCGCAGGCTGATTATTAAGCGTGACGTGAAATGTAGCCGCTCAACGGCTGAACTGCGTCGCGAACTGGTAGTCTTGAGTGAGTTCGATGTTGGCGGAATTCGTGGTGTAGCGGTGAAATGCTTAGATATCACGAAGAACTCCGATTGCGAAGGCAGCCAACAAGGCCTTTACTGACGCTAAAGCTCGAAGGTGCGGGTATCGAACAGG
+
IIIIIHIIIIIIIIIIIIIIIIIIIIIHIIHIHHIECCHIIIIIIIIIIIIIIIIIHHIIIIIIIIIIIIIIIIIIIIIIIIIIIIIIIIIIIIIIHIIIIIIIIHIIIIIIIIIIHIIIIIIIIIIIIIIIIIIIIIIIIIIIIIIIIIIIIIIIIIIIIIIIIIIIIIIIIIHHIHIIIIIIIIIIIIIIIIIIIIIIIIIIIIIIIIIIIIIIIIIIIIIIIIIIIIIIIIHFDIIIIIIIIIIIIIIII
@HS1.3_391 HISEQ:380:H55W7BCXY:1:1101:14005:45195 1:N:0:AGCAGGAA orig_bc=AAAAAAAAAAAA new_bc=AAAAAAAAAAAA bc_diffs=0
TACGGAGGATCCGAGCGTTATCCGGATTTATTGGGTTTAAAGGGAGCGTAGGCGGAGGATCAAGTCAGCTGTGAAATGTAGTCGCTCAACGTCTGCACTGCAGTTGAAACTGGTTCCCTTGAGTGCGTAAGAGGCAGGCGGAATTCGTCGTGTAGCGGTGAAATGCTTAGATATGACGAAGAACTCCGATCGCGAAGGCAGCTTGCCGGGCCGCAACTGACGCTGAAGCTCGAAGGTGCGGGTATCGAACAGG
+
IIIIIIIIIIHIIIIIIIIIIIIIIHHHIIHIIIICGHIHIIIIIIIIIIIIGIIIIIIIIIIIIIIII#IIIHIIHHIIIHIIIIIIIIIIIIIIIHIIIIIIIIIIIIIIIIIIIIIIIIIIIIIIHHIIIFHIIHIIIIIHHIIIHIIIIHIIIIGIIIHHIHIIGIHIHHIIIIHHHIHHCHIIIHHHHIIIIHHHHEHGIHHIIIIIIIIIIIIIIIIIIIHHIHIIIIIIIIIIIIIIIIIIIIIII
@HS1.3_392 HISEQ:380:H55W7BCXY:1:1101:15009:45206 1:N:0:AGCAGGAA orig_bc=AAAAAAAAAAAA new_bc=AAAAAAAAAAAA bc_diffs=0
TACGGAGGATGCGAGCGTTATCCGGATTTATTGGGTTTAAAGGGTGCGTAGGCGGGTGATTAAGTCTGTGGTGAAAGCGTGCGGCTCAACCGTACCGAGCCATGGAAACTGGTTGTCTTGAGTATAGACGAGGTAGGCGGAATGTGATGTGTAGCGGTGAAATGCTTAGATATGTCACAGAACTCCGATTGCGAAGGCAGCTTACCAGGCTATAACTGACGCTGAGGCACGAAAGCGTGGGTATCAAACAGG
+
IIIIIIIIHHIIIIIIIHIIIIIIICGHIIIIHIIGGHIIIIIIIIIIIIIIIIIIIIIIIIIIIIIIIIIIIIIIFHHHIIIIIIIIIIIIIIIIIIIIHIIIIIHIHIIIIIIIIIIIIIHIIIIIIIIIIHIIIIIIIIIIIHIIIIIIIIIIIIIIIIIIIIIIIIIIIIIIHIIIIIHHIIIIIHIIIIHIIIIIIIIIIIIIIIIIIIIIIIIIIIIIIIIIIIIIIIIIIIIIIIIIIIIHIIII
@HS1.3_393 HISEQ:380:H55W7BCXY:1:1101:19285:45075 1:N:0:AGCAGGAA orig_bc=AAAAAAAAAAAA new_bc=AAAAAAAAAAAA bc_diffs=0
TACAGAGGCCAAGAGCGTTGTTCGGATTTACTGGGCGTAAAGGGCGCGTAGGCGGCCGTGCAAGTCAAGTGTGAAATCCCCGGGCCCAACCCGGGAAGTGCGCTTGAGACTGCTCGGCTCGAGTGCGGAAGGGGGAATCGGAATGCAGGGTGTAGCGGTGAAATGCGTTGATATCCTGCAGAACACCGGAGGCGAAGGCGGATTCCTTGTACGCAACTGACGCTGAGGCGCGAAAGTCGGGGGAGCAAACAGG
+
IIIIIIIIIIIIIIIIIHIIIIIIIIIIIIIIIIIIIHIIIIIIIIIIIIIIIIIIIIIIIIIIIIIIIIHHIIIIFHHIIIIIIIIIIIIIIIIIIIIIIIIIIIIIIIIIIIIIIIIIIIIIIIIIIIIIIIIIIHIIIIIIIIIIIIIIIIIIIIIIIIIIIIIIIIIIIIIHHIIIIIIIIIIIIIIIIIIIIIIIIIIIIIIIIIHIIIIIIIIIIIIIIIIIIIIIIIIIIIIIIIIIIIIIIIIII
@HS1.3_394 HISEQ:380:H55W7BCXY:1:1101:19273:45248 1:N:0:AGCAGGAA orig_bc=AAAAAAAAAAAA new_bc=AAAAAAAAAAAA bc_diffs=0
TACGGGAGGTCCGGGCGTTATCCGGATTTATTGGGTTTAAAGGGAGCGTAGGCGGGAGCTTAAGCGTGCCGTGAAATGCCGGTGCTCAACGTTGGCACTGCGGCGCGAACTGGGTTTCTTGAGTGCGTGGGAAGGCGGCGGAATTCGTGGTGTAGCGGTGAAATGCTTAGATATCACGAAGAACTCCGATTGCGAAGGCAGCTGCCTGTTGCGCTACTGACGCTGAAGCTCGAAGGTGCGGGTATCGAACAGG
+
IIIII<HHHHIII<HIIHHIIIIIIHIHHIIHHHIGHFHIIIHHIIIIIIIIIIIHHHIHIIIIIIIIIIIIHIIIHHHIIIIIIIIIIIIIIIIIHIIIIIIIIIIHIIIIIIIIIIIIIIIIIIIIIIIIIIIIIIIIIIHIIIIHIIIIIIIIIIIIIIIIIIIIIIIIIIIHHIIIIIIIIIIIIIIIIIIIIIIIIIIIIIIIIIIIIIIIIIIIIIIIIIIIIIIIIIIIHIHIIIIHIIIIIIIII
@HS1.3_395 HISEQ:380:H55W7BCXY:1:1101:1976:45456 1:N:0:AGCAGGAA orig_bc=AAAAAAAAAAAA new_bc=AAAAAAAAAAAA bc_diffs=0
TACGGAAGGTCCGGGCGTTATCCGGATTTATTGGGTTTAAAGGGAGCGCAGGCGGGACCTTAAGCGTGTTGTGAAATGTGGCGGCTCAACCGCCGAACTGCAGCGCGAACTGGGGTTCTTGAGTGAGTACGAGGAAGGCGGAATTCGTGGTGTAGCGGTGAAATGCTTAGATATCACGAAGAACTCCGATTGCGAAGGCAGCTTTCCAGTCCTTTACTGACGCTAATGCTCGAAGGTGCGGGTATCGAACAGG
+
HIIIIIIIGHHIIHHIIHIIHIIIIIHIIIIIIFIIIIHHHHHIIGHIIIIGHHHIIIHEHHIHHHHHHHHHHHIIHIIIIIIIIGHHHIHIHHIHHHHHIIIIEEIIHHEEHHIHHHIIIHIIIHHHHHIHHIHHHHHHIIIHEHIHHHHHHHIHIIIIHHIIIHHHHHHHHFHHHHHHHHHHHIHHGIIIIIIEIHHHHHHHCEEHF<CF@HHHH=HHHIIHIHDIGIIHGEHE<HHFEHHHHIIHIHIHH
@HS1.3_396 HISEQ:380:H55W7BCXY:1:1101:3434:45328 1:N:0:AGCAGGAA orig_bc=AAAAAAAAAAAA new_bc=AAAAAAAAAAAA bc_diffs=0
TACGGAGGATGCGAGCGTTATCCGGATTTATTGGGTTTAAAGGGTGCGTAGGTGGTTTGTTAAGTTTGTGGTGAAAGCGTGCGGCTCAACCGTACCAAGCCATGAAAACTGGCGAACTTGAGTGCAAACGAGGTAGGCGGAATGTGATGTGTAGCGGTGAAATGCTTAGATATGTCACAGAACCCCGATTGCGAAGGCAGCTTACCAGCATGCAACTGACACTGAGGCACGAAAGCGTGGGTATCAAACAGG
+
IHIIIIIIIIIIIIIIIIIIIIIIHEHIHHIGGHIIIIIIIIIIFEEFGHHIHIH#IIIHHHGHHHIHIIIHHIHHHHHHIHHHHDHH#EHHCCEHF?HFHE@HEHFHHHIHIIHHHEHIIIIIHEHFIIHIIIHIIHHIHHIIGIIIIIIHHHIII#IIIHHHFIIIHIHIIHHGDHHHIIHHHIIIIHIHHIIIIHHHHIHHHEHIHIIIIIIHIIIHHIIIIIIIHIIIIIIIIIIIIIIIIIIIIHII
@HS1.3_397 HISEQ:380:H55W7BCXY:1:1101:3855:45314 1:N:0:AGCAGGAA orig_bc=AAAAAAAAAAAA new_bc=AAAAAAAAAAAA bc_diffs=0
TACGGAAGGTCCGGGCGTTATCCGGATTTATTGGGTTTAAAGGGAGCGCAGGCTGAATGGTAAGCGTGACGTGAAATGTCCGGGCTCAACCGGGGCTTTGCGTCGCGAACTGCCGTTCTTGAGTGGGTACGACGCTGGCGGAATTCGTGGTGTAGCGGTGAAATGCTTAGATATCACGAAGAACTCCGATTGCGAAGGCAGCTGGCGAGTCTCTTACTGACGCTAAAGCTCGAAGGCGCGGGTATCGAACAGG
+
IIIIIIIIIIIIIIIIIIIIIIIIIHHIIIHIHIIDGHIIHIIIIIIIIIHIIHIIIIIIIIIIIIIIIIIIIIIIHIIIIIIIIIIIIIIIIIIIIHIIIIIIIIIIIIIIIIIHIIIIIIIIIIIIIIIIIIIIIIIIIIIIIIIIHIIIIIIIIIIIIIIIIIIIIIIIIIIIIIIIIIIIIIIIIIIIIIIIIIIIIIIIIIIIIIIIIIIIIIIIIIIIIIIIIIIIIIIIIIIIIIIIIIIIIIHII
@HS1.3_398 HISEQ:380:H55W7BCXY:1:1101:5191:45328 1:N:0:AGCAGGAA orig_bc=AAAAAAAAAAAA new_bc=AAAAAAAAAAAA bc_diffs=0
TACGTATGGTGCAAGCGTTATCCGGATTTACTGGGTGTAAAGGGTGCGTAGGTGGAATGGTAAGTCAGATGTGAAAACTATGGGCTCAACCCATAGCCTGCATTTGAAACTGCCGATCTAGAGTGCAGGAGAGGAAAGTGGAATTCCTAGTGTAGCGGTGAAATGCGTAGATATTAGGAGGAACACCAGTGGCGAAGGCGGCTTTCTGGACTGTAACTGACACTGAGGCACGAAAGCGTGGGGAGCAAACAGG
+
IIIIHIIIIIIIIIIIIIIIIIIIIIIIHHIIIIIHHHIIIGGHDHIIHIIIFHHHIIIIIIIIIIIIIIIIIIIIIGIIIIIIIIIIIIIIIIIIIIIIIIIIIIIIIIIIIIIIIIIIIIIIIIIIIIIIIIIIIIIIIIIIIIIIIIIIIIIIIIIIIIIIIIIIIIIIIIIIIGIIIIIIIIIIIIIIIIIIIIIIIIIIIIIIIIIIIIIIIIIIIIIIIIIIIIIIIIIIIIIIIIIIIIIIIIIII
@HS1.3_399 HISEQ:380:H55W7BCXY:1:1101:16164:45477 1:N:0:AGCAGGAA orig_bc=AAAAAAAAAAAA new_bc=AAAAAAAAAAAA bc_diffs=0
TACGAGGGGTGCAAGCGTTGTTCGGAATTACTGGGCGTAAAGGGAGCGTAGGCGGAGATTCAAGCGGATTGTACAATCCCGGGGCCCAACCCCGGCTCTGCAGTCCGAACTGGATCTCTTGGATAGTTCAGGGGCAGGCGGAATTCCTGGTGTAGCGGTGGAATGCGTAGAGATCAGGAAGAACACCGATGGCGAAGGCAGCCTGCTGGGGACTTTATCGACGCTGAGGCTCGAAAGTGCGGGTAGCAAACAGG
+
IIIIHCEEHIIIIIIGIIIIIIIIIIIIIIIHIIIIIHHIIIIIIIIIHGHHIIIIIHHHIIIIHIIIHHIIIIIIFHHIIIIIIIIIHIIHIHIHIIIIIIIIIIIIIIIIIIIHIIIIHHIIIIHHIIIIHIIIIIIIIIIIIGHIIIIIIIIIIIIIIIIIIIIIIIIIIIIIIIIIIIIIIHIIIIIIIIIIIHHIIIIIIIIIIGIIIIIIIIIIIIHIIIIIIIHIIIIIIIIIIIIIIIIIIIIIII
@HS1.3_400 HISEQ:380:H55W7BCXY:1:1101:10198:45616 1:N:0:AGCAGGAA orig_bc=AAAAAAAAAAAA new_bc=AAAAAAAAAAAA bc_diffs=0
TACGGAGGGTGCGAGCGTTAATCGGAATAACTGGGCGTAAAGAGCTCGTAGGCGGTTAGTCAAGTCAGATGTGAAAGCCCCGGGCTTAACCTGGGAACTGCATTTGAAACTGACGAACTAGAGTACTGTAGAGGGAGGTAGAATTCCAGGTGTAGCGGTGAAATGCGTAGATATCTGGAGGAATACCGGTGGCGAAGGCGGCCTCCTGGACAGAGACTGACGCTGAGGAGCGAAAGCGTGGGGAGCAAACAGG
+
IHIGHHIGHHIIIIGIICDGEIIIIIIIHIHHHHIHIHHHIHIIGHHHEEHDHIIIIIHHIIHIHIIIIIHIHIIIHHIIIIIHIHIIIIIIIIIIIHIIIIIIIIHIIIIIIIHIIIIIIIIHHIIIIIIIIHIHIHHIIIIIIIHHHIHHHHIIIIIHIIIHGHHHHHIIIIIHHIIIIIIHHHIIHIIIIHIIIHHIIIIIHIIIHGGIIHCGIIHIHECIIGIIHHHHHHGC/IIIIIIIIHHHHHHIH
@HS1.3_401 HISEQ:380:H55W7BCXY:1:1101:10345:45637 1:N:0:AGCAGGAA orig_bc=AAAAAAAAAAAA new_bc=AAAAAAAAAAAA bc_diffs=0
TACGGAAGGTCCGGGCGTTATCCGGATTTATTGGGTTTAAAGGGAGCGCAGGCGGAGGCTTAAGCGTGACGTGAAATGTAGCCGCTCAACGGCTGAGTTGCGTCGCGAACTGGGTTTCTTGAGTGAGTGCGACGTCAGCGGAATTCGTGGTGTAGCGGTGAAATGCTTAGATATCACGAAGAACCCCGATTGCGAAGGCAGCTGACGAGTCCTTTACTGACGCTAAAGCTCGAAGGTGCGGGTATCGAACAGG
+
IHHIIHIHGHHIIHHIGIIIFHHEH@CHHIIHDEHGHFHIIIIIIIGDD/HHCHHHIHHFFHIIIIIIHHHEHGIIIHGHECIIIIIHIIIHIIHHHGHHIIHCHDIHHHIIHIHHHIHIHIIHIHIIHIIIIIHEIIHHIIIIHIIIIIIIIIIIHIFIIIIIHHHHHHIIIIIIHHIHHIIHIHHGCDEHHIHHHIHHCGIHHIIIHFGHGHHIIIIIHIHHHIIIIIIIIIHIHIIIIIIIHIIIIIIII
@HS1.3_402 HISEQ:380:H55W7BCXY:1:1101:15574:45566 1:N:0:AGCAGGAA orig_bc=AAAAAAAAAAAA new_bc=AAAAAAAAAAAA bc_diffs=0
TACAGAGGTCCCGAGCGTTGTTCGGATTTACTGGGCGTAAAGGGCGCGTAGGCGGCGGGGCGTGTCAAGTGTGAAATCTCCGGGCTCAACCCGGAAAGTGCGCTTGAAACTACCTCGCTGGAGTACGGGAGAGGGAATCGGAATATAGGGTGTAGCGGTGAAATGCGTTGATATCCTATAGAACACCGGAGGCGAAGGCGGATTCCTTGAACGATACTGACGCTGAGGCGCGAAAGTCGGGGGAGCAAACAGG
+
IIIIIHIIIIIIIIIIIHHIIIIIIIHIIIIIIIIIIIIIIIIIIIIIIIIIIIIIIHIIIIHIHIIIHIIIIIIIHHIIIIIIIIIIIIIIIIIIIIIIIIIHIIIIIIIIIIIHIIIIIIIHHHIIIIIIIIIIIGIIIIIIIIIIIIIIIIIIIIIIIIIIIIIIIIIIIIIHGEIIIIIIHIIIIIIIIIIIIIIIIIIIIIIIIIHIIIIIIIHHIIIIIIIIIIIIIIIIHIIIIIIIIIIIIIIII
@HS1.3_403 HISEQ:380:H55W7BCXY:1:1101:18086:45605 1:N:0:AGCAGGAA orig_bc=AAAAAAAAAAAA new_bc=AAAAAAAAAAAA bc_diffs=0
TACAGAGGCCAAGAGCGTTGTTCGGATTTACTGGGCGTAAAGGGCGCGTAGGCGGCCGAGTGTGTCAAGTGTGAAATCTCCGGGCCCAACCCGGAAAGTGCGCTTGAGACTGCTTGGCTCGAGGCCGGGAGGGGGAATCGGAATGCAGGGTGTAGCGGTGAAATGCGTTGATATCCTGCAGAACACCGGAGGCGAAGGCGGATTCCTTGAACGGCACTGACGCTGAGGCGCGAAAGTCGGGGGAGCAAACAGG
+
IIIEH?FHEGCFEHECHCCEHFHHICEHHH@GFHHICCEH1DGIHDHHCCHHHHHCHHDDHHHHIEC1FHIHIGHIDGCHCHEHHHHIIICC?HHH?CHEH<HHIIHFFGGHHHHHEHHHHHCHHIHHIEDCHHGICHIHHHG0EFHGED@@CHHCIIHHGFHFHHHEGHHDF@@?CBGIHHCHHDHDCHDHHGHC<<@DHC11EEEG@EEH?F<F<E<CCCCC=HDDEIHEHECC/CCD<@C<C<CD<CCHH
@HS1.3_404 HISEQ:380:H55W7BCXY:1:1101:18349:45576 1:N:0:AGCAGGAA orig_bc=AAAAAAAAAAAA new_bc=AAAAAAAAAAAA bc_diffs=0
TACGTAGGGGGCAAGCGTTATCCGGATTTACTGGGTGTAAAGGGTGCGTAGATGGTTTAGCAAGTCTGAAGTGAAAGCTCGGGGCTCAACTCCGGAACTGCTTTGGAAACTGTTGAACTAGAGTGCAGGAGGGGTAAGCGGAATTCCTAGTGTAGCGGTGAAATGCTTAGATATTAGGAGGAACACCGGCGGCGAAGGCGGCTTACTGGACTGTAACTGACATTGAGGCACGAAAGCGTGGGGAGCAAACAGG
+
IIIIHIIIIIIIIIIIIIIIIIIIIIIIIIIHIIGFHCHHHIIIGHIIHIHIIIIIIIHIIIIIIHIIIIIIIIIIIIIIIIIIIIIIIIIIIIIIHIIIIIIIIIIIIIIIIIIIIIIIIIIIIIIIIIIIIIIIIIIIIIIIIIIIIIIIIIIIIIIIIIIIIIIIIIIIIIIHIFIIIIIIIIIIIIIIIIIIIIIIIIIIIIIIIIIIIIIIIIIIIIIIIIIIIIIIIIIIIIIIIIIIIIIIIIIII
@HS1.3_405 HISEQ:380:H55W7BCXY:1:1101:1729:45759 1:N:0:AGCAGGAA orig_bc=AAAAAAAAAAAA new_bc=AAAAAAAAAAAA bc_diffs=0
TACGGAAGGTCCGGGCGTTATCCGGATTTATTGGGTTTAAAGGGAGCGCAGGCGGAAGCTTAAGCGTGACGTGAAATGTAGCCGCTCAACGGCTGAGTTGCGTCGCGAACTGGGTTTCTTGAGTGAGTGCGACGTCAGCGGAATTCGTGGTGTAGCGGTGAAATGCTTAGATATCACGAAGAACCCCGATTGCGAAGGCAGCTGACGAGTCCTTTACTGACGCTAAAGCTCGAAGGTGCGGGTATCGAACAGG
+
IHIHIHIIIIIIIHHHHIIHHHIIIIHHIIHHHHICCHEHIIIIFHHHHIIIIIIEIHIHIHHIIIIIIIIIIHGHIHHIIIIIHIIHIIHIIIIIIIIIIIIIIIIIIHIHHIIIIIIIIIIIIIIIIHIIIIHIIIHIHIIIIIIIIIIIIIIIIIIHIIIIIIIIIIIIIIIHHIHHHIIIIIIIIIIIIIIIIIIIIIIIHIGHHIHHIIIIIHIIIIHEIIIIIIIIIIIIHGIIHIIHIIIIIIIII
@HS1.3_406 HISEQ:380:H55W7BCXY:1:1101:6050:45929 1:N:0:AGCAGGAA orig_bc=AAAAAAAAAAAA new_bc=AAAAAAAAAAAA bc_diffs=0
TACGTAGGGACCAAGCGTTGTTCGGATTTACTGGGCGTAAAGGGCGCGTAGGCGGCGCGGTAAGTCACTTGTGAAATCTCTGAGCTTAACTCAGAACGGCCAAGTGATACTGCAGTGCTAGAGTGCGGAAGGGGCAATCGGAATTCTTGGTGTAGCGGTGAAATGCGTAGATATCAAGAGGAACACCTGAGGTGAAGACGGGTTGCTGGGCCGACACTGACGCTGAGTGCGCGAAAGCCAGGGGAGCAAACGGG
+
IIIHHIIIIIIIIIIIIHHIIIIIIIIIHIIEHIIHCC<HIHHIHHHIIGHHIIIIIIHHIIIIIHIIIIIIIIIIEHIIIIIIIIHIIIIIIIIIIIIHIIIIIIIIIIIIIIHIHIIIIHIIIIIIIIIHIHIHIIIHIIIIIHIIHIHIIIIIIIIIIIIIIIIIHIIIIIIIIIIIHIHIHHHHIHHIIIIIIIIIIIIIIIIIIHIIIIIIIIIHHHIHIIIHIIIIIIIIIIIIIIIIIIHIIIIIII
@HS1.3_407 HISEQ:380:H55W7BCXY:1:1101:6861:45913 1:N:0:AGCAGGAA orig_bc=AAAAAAAAAAAA new_bc=AAAAAAAAAAAA bc_diffs=0
TACAGAGGTCCCAAGCGTTGTTCGGATTCACTGGGCGTAAAGGGTGCGTAGGTGGCGTGGTAAGTTTGATGTGAAATCTCCGAGCTTAACTCGGAAACTGCATTGAATACTACTCTGCTCGAGGTTTGGAGGGGGGACTGGAATTCTCGGTGTAGCAGTGAAATGCGTAGATATCGAGAGGAACACCAGTGGCGAAGGCGAGTCCCTGGACAACACCTGACACTGAGGCACAAAAGCTAGGGGAGCAAACAGG
+
IIIIIFHIIIIIIIIIIIIIIIHHIHHIIIIHHHIIIEDGHIIIHIIIIIIIIIIIIIHIIIIIHHIIHHIIIIIIIIIIIIIIIIIIIIIIIIIIIIIIIIIIIIIIIHHIIHIIIIIIIIHIIHIIIIIHIIIIIIIIIIIHIIIIIIIIIIIIIIIIIIIIIIIIIIIIIIIIIIIIIIIIIIIIIIIIIIIIIIIIIHIHIIIIIIIIIIIIIIIIIIIIIIIIIIIIIIIIIHIIIIIIIIIIIIIII
@HS1.3_408 HISEQ:380:H55W7BCXY:1:1101:10158:45813 1:N:0:AGCAGGAA orig_bc=AAAAAAAAAAAA new_bc=AAAAAAAAAAAA bc_diffs=0
TACGTAGGGGGCAAGCGTTATCCGGATTTACTGGGTGTAAAGGGAGCGCAGACGGTTTGGCAAGTCTGATGTGAAATGCGGGGGCTCAACTCTCGAACTGCATTGGAAACTGTCAAACTAGAGTGCCGGAGGGGTAAGCGGAATTCCTAGTGTAGCGGTGAAATGCGTAGATATTAGGAGGAACACCAGTGGCGAAGGCGGCTTACTGGACGGTAACTGACGTTGAGGCTCGAAAGCGTGGGGAGCAAACAGG
+
H@GHH1C@G/<EDEF@EE=ECHEH?HEHEHI?FFE<C/D<1DGHHHHHDDDCCFCEHECC<HHC11BD@@G<DG@A<?<<CCHHEHECHHEGEEHEHIG=FGEHFHHEFEGEGCGHHGEBGCEDC:8HE<?HH0CHHHHFHHEHCHFG@D0HECHDHHHIIIHHHHHHHFG<6@C@HFIIHHGHHIHHGHIHEHIIHHHHCCFCFGGECC0@HHHHHIHHIHHHEHHHEHHHHHEHIHFHEGEEHHHGHEIHH
@HS1.3_409 HISEQ:380:H55W7BCXY:1:1101:10027:45895 1:N:0:AGCAGGAA orig_bc=AAAAAAAAAAAA new_bc=AAAAAAAAAAAA bc_diffs=0
TACGGAGGATGCGAGCGTTATCCGGATTTATTGGGTTTAAAGGGTGCGTAGGTGGTTTGTTAAGTTTGTGGTGAAAGCGTGCGGCTCAACCGTACCAAGCCATGAAAACTGGCGAACTTGAGTGCAAACGAGGTAGGCGGAATGTGATGTGTAGCGGTGAAATGCTTAGATATGTCACAGAACCCCGATTGCGAAGGCAGCTTACCAGCATGCAACTGACACTGAGGCACGAAAGCGTGGGTATCAAACAGG
+
HIIIIIIIIIIHIIIIIHIIIIIIIHHIHHIHHHIGDHHIIIIICHIHHHHIFHIHIHHHHIFHIHHIHHHIHHIIGHHIIIIIIHHHHIHIIIIHIIIHHIIHIIIIIIIIIIHIIHHIIIIIIHIIIIIIIIIIIIIIIIIHHIIEIIHIIIIIIIIIIIHHHEIIHIIIHHHGEHIIIEF<IIHIIEHIIHIIIIIIIIIIGC?IIIIHGIIIHIIHGEIIIHIHHHIHIHHDIIIIIIIIHIIHHIII
@HS1.3_410 HISEQ:380:H55W7BCXY:1:1101:16454:45812 1:N:0:AGCAGGAA orig_bc=AAAAAAAAAAAA new_bc=AAAAAAAAAAAA bc_diffs=0
TACGGAGGGTACGAGCGTTAATCGGAATGACTGGGCGTAAAGGGCACGTAGGTGGATAGATAAGTCACAAGTGAAATACCCGGGCTTAACCTGGGATTGGCTCGTGAAACTGTTTAACTAGAGTACGGTAGAGGGGAGTAGAATTCCAAGTGTAGCGGTGAAATGCGTAGAGATTTGGAAGAATACCGGAGGCGAAGGCGGCTCTCTGGACCGATACTGACACTGAAGAGCGAAAGCGTGGGGAGCAAACAGG
+
IIIIIIIIIIIIIIIIIIIIIHIIIIIIIIIHIIIHIHHHIIIIIIIIHHHIFHIIGIIIIIIIIIIIIIIHIIIIIIIIIIIIIIIIIIIIIIIIIGIIIIIIIIIIIIIIHHIIIIIIIIIIIIIIIIIIIHIIIHIIIIIIIIIIIIIIIIIIIIHIIIIIIIIIIIIIIIHIIHIIIIHIIHIIIIIIIIIIIIIIIIIIIIIIIIIIIIIIIIIIIIIIIIIIIIIIIIIIIIIIIIIIIIIIIIIII
@HS1.3_411 HISEQ:380:H55W7BCXY:1:1101:16666:45878 1:N:0:AGCAGGAA orig_bc=AAAAAAAAAAAA new_bc=AAAAAAAAAAAA bc_diffs=0
TACGGGGGATGCAAGCGTTGTCCGGAATCATTGGGCGTAAAGAGTTCGTAGGTGGTTTGTTAAGTTAGGTGTTAAAGGCGTAGGCTCAACTTACGTATGGCACTTGATACTGGCAGACTAGAATGCGGTAGAGGTAAAGGGAATTCCTGGTGTAGCGGTGAAATGCGTAGATATCAGGAGGAACATCGGTGGCGTAAGCGCTTTACTGGGCCGTAATTGACACTGAGGAACGAAAGCCGGGGTAGCAAATGGG
+
IIIIIIIIHIIIHIIIIHIIIIIIHEHIIIIHHGHIHHHHIHGHDGHICHEHFHHGFIHHIHHHHHIIIHIIIHHIFHHIIIIIIIIIHIIIIIIIHHIHIIIIIHIIIIIIIIIIIIIIIIIIIIIIIIIHHIHHIIIIIIIIIIHHIIHIIIIIIHIIIIHIIIIIIIIIIIIIHHIIIIHIIHHIIIIIIIIHIIIIIIIIIIIIIHHIHHIIIIIIHHIIIHIIIIIIIIIIIIIIIIIIIIIIIIIII
@HS1.3_412 HISEQ:380:H55W7BCXY:1:1101:20444:45757 1:N:0:AGCAGGAA orig_bc=AAAAAAAAAAAA new_bc=AAAAAAAAAAAA bc_diffs=0
TACGGAAGGTCCGGGCGTTATCCGGATTTATTGGGTTTAAAGGGAGCGCAGGCGGAGGCTTAAGCGTGACGTGAAATGCCGCGGCTCAACCGTGGAAGTGCGTCGCGAACTGGGTTTCTTGAGTGAGTGCGACGTGTACGGAATTCGTGGTGTAGCGGTGAAATGCTTAGATATCACGAAGAACCCCGATTGCGAAGGCAGTGCACGAGCCCTTTACTGACGCTAAAGCTCGAAGGTGCGGGTATCGAACAGG
+
IIIIHHIIIHIIIDHIIHIGHHIIIIGHGHHIGIIHCHIIHIIHHIGIIGDIIIIIIIIEHHHHIIIIIIGIIGHHCGHIIHIIIIIHHHHIIIGEHHDHIHHHDIIIIIIIIIHIHEHIIIHIIIIHIDHIHHHHHGHHHIHEHHFEGHHHHIIHHHEIIIIHFHHFIHIHIHHHFCHEGFHGHC<FCHHHHHIHHFEIIHHHIIIGIHCGHHIIIHFIIIHHIHIGIIIIIIHIIIGIHHHGHIIHHIIHI
@HS1.3_413 HISEQ:380:H55W7BCXY:1:1101:5907:46035 1:N:0:AGCAGGAA orig_bc=AAAAAAAAAAAA new_bc=AAAAAAAAAAAA bc_diffs=0
TACGGAAGGTCCGGGCGTTATCCGGATTTATTGGGTTTAAAGGGAGCGCAGGCGGAGGCTTAAGCGTGACGTGAAATGTAGCCGCTCAACGGCTGAGTTGCGTCGCGAACTGGGTTTCTTGAGTGAGTGCGACGTCAGCGGAATTCGTGGTGTAGCGGTGAAATGCTTAGATATCACGAAGAACCCCGATTGCGAAGGCAGCTGACGAGCCCTTTACTGACGCTAAAGCTCGAAGGTGCGGGTATCGAACAGG
+
G?FHIEHHHHHIIHICHCH=GHHIIDEE?HHHDHH0<EHHFFHIHIIIIIIH<IIHCIHHIHHIIIIIFIIHHHHIIHHIIHHIHHHHHIIIHHFHIDHHHHHHHIHEHIHHHHHHFIIIIGHHHHGGHIIHHHFIIIHIIIIIIIIIII#IHHHHHI#GIIIIIIHHHHHIIHHFHHHHHIHIIIIIIIHHHIIHIHIIIHCHHIHGHECEHHIIIIIIIGIIIIIIIGIIIIIIIIIIIIIIIIIIIIIII
@HS1.3_414 HISEQ:380:H55W7BCXY:1:1101:8981:46062 1:N:0:AGCAGGAA orig_bc=AAAAAAAAAAAA new_bc=AAAAAAAAAAAA bc_diffs=0
TACGGAGGGTGCAAGCGTTATCCGGATTCACTGGGTTTAAAGGGTGCGTAGGTGGGCAGGTAAGTCAGTGGTGAAATCTCCGGGCTTAACCCGGAAACTGCCATTGATACTATTTGTCTTGAATACTGTGGAGGTCGGCGGAATATGTCATGTAGCGGTGAAATGCTTAGATATGACATAGAACACCAATTGCGAAGGCAGCTGGCTACACAATTATTGACACTGAGGCACGAAAGCGTGGGGATCAAACAGG
+
IIIIIFIIIIIIIHIIIIIGIIIIIIIIIII@GHI<@0FHHHIH<EHIHHHIIIIIIIIIIIIIIHIIHIIIHIIIGIIIIIIIIIIHIHHIIIHIIIIIIIIIIIIIIIIIHIHIIIIIIIIIIIIIIIIIIIIIIHIIIIIIIIIIIIHIIIIIIIIIHIIIIIIIIIIIIIIIHIIIIHIIIIIIIIIIHIIIIIIIIIIIIIIIIIIIIIHIIIIHIIIIIIIIIIIIIIIIIIIIIIIIIHHGGHIII
@HS1.3_415 HISEQ:380:H55W7BCXY:1:1101:10534:46037 1:N:0:AGCAGGAA orig_bc=AAAAAAAAAAAA new_bc=AAAAAAAAAAAA bc_diffs=0
TACGGAAGGTCCGGGCGTTATCCGGATTTATTGGGTTTAAAGGGAGCGCAGGCTGGAGATTAAGCGTGACGTGAAATGTAGCCGCTCAACGGCTGAGTTGCGTCGCGAACTGGTTTTCTTGAGTGAGTACGACGTCAGCGGAATTCGTGGTGTAGCGGTGAAATGCTTAGATATCACGAAGAACCCCGATTGCGAAGGCAGCTGACGAGTCCTTTACTGACGCTAAAGCTCGAAGGTGCGGGTATCGAACAGG
+
IIIIIIIIIHIIIIIIIIIIIIIIIHIIIIIIIIIGHIIIIHIIIIIIIGIIIIIIIHHHHIIIIIIIIIIHIIIIIHIIIIIIIIIIIIIIIIIIIIIHIIIIIIIIIIIIIIIIIHIIIIIIIIIIIHIIIIIIIIIIIIIIIIIIIIIIIIIIIIIIIIIIIIIIIIIIIIIIHHIIIIIIIIIIIIIIIIIIIIIIIIIIIIIIIIIIIIIHIHIIIIIIIIIIIHIIIHECCIIIIIIIIIIIIIIII
@HS1.3_416 HISEQ:380:H55W7BCXY:1:1101:12204:46175 1:N:0:AGCAGGAA orig_bc=AAAAAAAAAAAA new_bc=AAAAAAAAAAAA bc_diffs=0
TACGGAAGATGCGAGCGTTATCCGGATTTATTGGGTTTAAAGGGAGCGTAGGCGGGTTTTTAAGTCTGCGGTAAAATGTCGGCGCCCAACGTCGTCTTGCCGTGGAAACTGGAGACCTTGAATACACGCAAGGAAGATGGAATTCGTTGTGTAGCGGTGAAATGCTTAGATATGACGAAGAACTCCGATTGCGAAGGCAGTCTTCTGGAGTGCGATTGACGCTGAGGCTCGAAAGTGCGGGTATCAAACAGG
+
IIIIIHIIIIIIIIIIIIIIIIIIIGHIIIIHHHI<@GHHIIIIIIIHIIHIIIIIHGIIHIIIIIIIIHIIIIIIIIIIIIIIIIIIIIIIIIIIIIIIIIIIIIIIIIIIIIIIIIIIIIIIIIIIIIIIHIIIIIIIIIIIIIIIIIIIIIIIIIIIIIIIIIIIIIIIIIIIHIIIIIIIIIIIIIIIIIIIIIIIIIIIIIIIIIIIIIIIIIIIIIIIIIIIIIIIIIHHIIIIIIIIIIIIIIII
@HS1.3_417 HISEQ:380:H55W7BCXY:1:1101:15836:46195 1:N:0:AGCAGGAA orig_bc=AAAAAAAAAAAA new_bc=AAAAAAAAAAAA bc_diffs=0
TACGGAGGGTGCGAGCGTTAATCGGAATAACTGGGCGTAAAGAGCTCGTAGGCGGTTTGTCAAGTCAGATGTGAAAGCCCCGGGCTTAACCTGGGAACCGCATTTGAAACTGACAGACTAGAGTACTGTAGAGGGAGGTAGAATTCCAGGTGTAGCGGTGAAATGCGTAGATATCTGGAGGAATACCGGTGGCGAAGGCGGCCTCCTGGACAGAGACTGACGCTGAGGAGCGAAAGCGTGGGGAGCAAACAGG
+
IIIIIGHIIHIIIIIIIHIIIIHIHHEHIIHFHIIIIHIIGHHHIIIIIIIIIIIHIHIIIIIHIIIIIIIIIIIIGHIIIIHIIIHHIIIIIGIIIIIIIIIIIIIIIHIIIIIIIIIIIIHHFHIIHIIIIIIIIHIHHIIHHHGIIIGIIIIIIIHHIIIIIIIHHIIIHEHGHDIIIIIHIIIIIIGIIIIIIIHIHHHEIIIIIHHHGHIIHIHEDIIHIIIIIIIIIIIIIIIHHIIIIIHIHIHHG
@HS1.3_418 HISEQ:380:H55W7BCXY:1:1101:17052:46217 1:N:0:AGCAGGAA orig_bc=AAAAAAAAAAAA new_bc=AAAAAAAAAAAA bc_diffs=0
TACGGAAGGTCCGGGCGTTATCCGGATTTATTGGGTTTAAAGGGAGCGCAGGCCGAAGGTTAAGCGTGACGTGAAATGTAGCCGCTAAACGGCTGAACTGCGTCGCGAACTGGCTTTCTTGAGTGAGTTCGATGTAGGCGGAATTCGTGGTGTAGCGGTGAAATGCTTAGATATCACGAAGAACTCCGATTGCGAAGGCAGCCTACAAGGCCTTTACTGACGCTAAAGCTCGAAGGTGCGGGTATCGAACAGG
+
IIIIIIIIHGHHHHIIHHIIIHIIIHHHIIGGHHIGG=HHIIHIIIGIIIIGIHIIHDHIIIIIIIIIHIIIIIIIHFHHHIIHIIIIIIIIIIIHHIIIIIIIIIIIHHHHIIHIIIIIHGHHHIIHHGIIIIIIIIHIIIHHGIIIIIHHIIIIIIIIIIIIHHIIIIHIHHHGEFHHHIIIHGIIGIIIIIIIIIIIIGIHIIHIIHCIHIIIHHHEGIIIIIIHIIIIIIIIIDHIHHIIIIIIIIHII
@HS1.3_419 HISEQ:380:H55W7BCXY:1:1101:2227:46385 1:N:0:AGCAGGAA orig_bc=AAAAAAAAAAAA new_bc=AAAAAAAAAAAA bc_diffs=0
TACGGAAGGTCCGGGCGTTATCCGGATTTATTGGGTTTAAAGGGAGCGCAGGCCGATGGTTAAGCGTGACGTGAAATGTAGGGGCTCAACCTTTGAATTGCGTCGCGAACTGGCTGTCTTGAGTGAGTACGACGTCAGCGGAATTCGTGGTGTAGCGGTGAAATGCTTAGATATCACGAAGAACCCCGATTGCGAAGGCAGCTGACGAGTCCTTTACTGACGCTAAAGCTCGAAGGTGCGGGTATCGAACAGG
+
IIIIIGHIHHIIIHIHIIIGHHIIIGHHIIIIIHIHHIHIIIIIHIIIIIIIIIIIIIIIHIIIIIIIIIIIIIIHHIIIIIIIIIIIIIHHIIIIIIIIIIIIIIIIIIIIIIIIIIHIIIIIIHIIIIIIIIIIIIIIIIIIIIIIIIIIIIIIIIIIIIIIIIIIIIIIIIIIHHIIIIIIIIIIIHIIIIIIIIIIIIHIIIIIIIIIIIIIIIIIIIIIIIIIIIIIIIIIGIIIIIIIIIIIIIIII
@HS1.3_420 HISEQ:380:H55W7BCXY:1:1101:14214:46271 1:N:0:AGCAGGAA orig_bc=AAAAAAAAAAAA new_bc=AAAAAAAAAAAA bc_diffs=0
TACGTAGGTGGCAAGCGTTGTCCGGAATGACTGGGCGTAAAGGGTACGTAGGTGGCTATTCAAGTTAGTTGTGAAATCCCGAGGCTTAACTTCGGTGCTACAATTAAGACTGTTTAGCTTGAGTGCAGGAGGGGTAAGTGGAATTCCTAGTGTAGCGGTGGAATGCGTAGATATTAGGAAGAACACCGGTGGCGAAGGCGACTTACTGGACTGTAACTGACACTGAAGTACGAAAGCGTGGGGAGCAAACAGG
+
HIIIHIHIIIIIIIIIIIIIIIIIIIIIIIIIHIIIIHHIIIIIIHIIHIIIIIIIIIHIIIIIIIIIIIIIIIIIIIIIIIIIIIHIIIIIIHIIIIIIIIHHIIIHIIIIIIIIIIIIIIIIIHIIIIHHIIIIIIIIIIIIIIHIIIIIIIIIIIIIIIIIIIIIIIIIIIIIHGIIIIIIIIIIIIIIIIIIIIIIIIIIIIIIIIIIHIIIIIIIIIIIIIIIIIIHIIIIIIIIIIIIIIIIIIIII
@HS1.3_421 HISEQ:380:H55W7BCXY:1:1101:18904:46484 1:N:0:AGCAGGAA orig_bc=AAAAAAAAAAAA new_bc=AAAAAAAAAAAA bc_diffs=0
TACGGAAGGTCCGGGCGTTATCCGGATTTATTGGGTTTAAAGGGAGCGCAGGCCGACTGGTAAGCGTGACGTGAAATGTAGCCGCTCAACGGCTGAACTGCGTCGCGAACTGTCAGTCTTGAGTGAGTTCGATGTTGGCGGAATTCGTGGTGTAGCGGTGAAATGCTTAGATATCACGAAGAACTCCGATTGCGAAGGCAGCCAACAAGGCCTTTACTGACGCTAAAGCTCGAAGGTGCGGGTATCGAACAGG
+
HFHIIEHIIHHHIHIHHIIIHIHHHCEGHHCGHIEDGHIGHHIIHGIHDHIHH@FHHHDGHHIIGHHHHHIIHIHIHGHEHHIIIIHIIIIIIIIHGEHIIIHIIHHIIEIHHIIICHIIHIIIIIEEHHHIIHIHIIIHIHHFHHGHHECIHGIHIHHHHIHIIHIIHHIHIFHHHHIHIIHEEGEHECHIIIIHDHHHHIIHIHHHGIHIHEHHDHHEGIIFHIIHHEIIIIIIIHEIHGHHGCHHCHGIH
@HS1.3_422 HISEQ:380:H55W7BCXY:1:1101:10726:46632 1:N:0:AGCAGGAA orig_bc=AAAAAAAAAAAA new_bc=AAAAAAAAAAAA bc_diffs=0
TACGGAGGATGCAAGCGTTATCCGGATTTATTGGGTTTAAAGGGTGCGTAGGCGGGCCTTTAAGTCAGCGGTGAAATATCCCGGCTCAACCGGGAGGCTGCCGTTGATACTGGAGGTCTTGAGGGCGAACGGCGCCGGCGGAATATGTCATGTAGCGGTGAAATGCATAGATATGACATAGAACACCGATCGCGAAGGCAGCTGGCGAGGACGCGACTGACGCTGAGGCACGAAGGTGCGGGGATCAAACAGG
+
H?<ECGDCG1D11D@EHEH01GHICH0GCHHI?1CEEGEC1DHCH@CEGHI@EHEIHEEHHHHGIIHHIIEGCHHFCHDHHIHFIHEIHHEHHHEEDHHIHEHHFHHEHHFGEHHCEHHGHHEE@EHHHGHCDE?HCHEIHHHHHHIHHIHIHIIGHHIIIIIIIIIIIHHFCEHCEEHIIIIIIIHIIIHIHHHHIHGIHHHC/@FCC?HHE<EHG=IIIIHHGIHHFIHHGF<C/</HHHGC<HHHIFHHF
@HS1.3_423 HISEQ:380:H55W7BCXY:1:1101:12745:46558 1:N:0:AGCAGGAA orig_bc=AAAAAAAAAAAA new_bc=AAAAAAAAAAAA bc_diffs=0
TACGGAAGGTCCGGGCGTTATCCGGATTTATTGGGTTTAAAGGGAGCGTAGGCCGTCGTTTAAGCGTGTTGTGAAATGTAGGCGCCCAACGTCTGCACTGCAGCGCGAACTGGATGACTTGAGTACGCGGGAAGCAGGCGGAATTCGTCGTGTAGCGGTGAAATGCTTAGATATGACGAAGAACTCCGATTGCGAAGGCAGCCTGCTGTAGCGCCACTGACGCTGATGCTCGAAAGCGTGGGTATCGAACAGG
+
IIIIIHHIIIIIIIIIIIIIIIIIIHIHIIIIHIIIIIIIIIIIIIIIIIIIIIIIIIHHHHHIIIHIIHIIIIIIHHIIIIIIIIIIIIIIIIIIIIIIIIIIIIIIIIIIIIIIIIIIIIIIIIIIIIIIIIIIIIIIIIIIIIIHIIIIIIIIIIIIIHIIIIIIIIIHIIIIHIIIIIIIGIIIIIIIIIIIHIIIIIIIIIIIHIIIIIIHIIIIIIIIIIIIIHIIIIIIIIIIIIIIIIIIIIIII
@HS1.3_424 HISEQ:380:H55W7BCXY:1:1101:4469:46793 1:N:0:AGCAGGAA orig_bc=AAAAAAAAAAAA new_bc=AAAAAAAAAAAA bc_diffs=0
TACGGAAGGTCCGGGCGTTATCCGGATTTATTGGGTTTAAAGGGAGCGCAGGCGGGTTGTTAAGCGTGACGTGAAATGTAGGGGCTCAACCTTTGAATTGCGTCGCGAACTGGCGACCTTGAGTGGGTACGACGCGGACGGAATTCGTGGTGTAGCGGTGAAATGCTTAGATATCACGAAGAACTCCGATTGCGAAGGCAGTCCGCGAGTCCCCAACTGACGCTAAAGCTCGAAAGTGCGGGTATCGAACAGG
+
IIIIICHHIHIIIIIIIHHHIIIIIGGHIIHHHHIEEHIHIIIHHIIIGIIIIIIIIIIIIIIIIIIIGHIIIIHIGHIIIIIIIIIIIIHIIIIIHHHHHIDIIIIHIIIIIIIIHGIIIIIIIIIIIIIHIIIIIIIIHIIIIIIIIIHIIIIIHHHHHHIIIIIIIIIIHHHHHIIIIIIIHIIIIIIIIIIIIIIHHDIIIIIHECHF<GIIIIIHHIGIIIIHHGIHIIHDIHIHHIIHHHIIIIIII
@HS1.3_425 HISEQ:380:H55W7BCXY:1:1101:11209:46940 1:N:0:AGCAGGAA orig_bc=AAAAAAAAAAAA new_bc=AAAAAAAAAAAA bc_diffs=0
TACGGAGGGTACGAGCGTTAATCGGAATGACTGGGCGTAAAGGGCACGTAGGTGGATAGATAAGTCACAAGTGAAATACCCGGGCTTAACCTGGGATTGGCTCGTGAAACTGTTTAACTAGAGTACGGTAGAGGGGAGTAGAATTCCAAGTGTAGCGGTGAAATGCGTAGAGATTTGGAAGAATACCGGAGGCGAAGGCGGCTCTCTGGACCGATACTGACACTGAAGAGCGAAAGCGTGGGGAGCAAACAGG
+
IIIIIIIIIIIIIIIIIIIIIGIIHHIIIGIGHIIIICCHIIIIIIIICGFHGHIIIIIIIIIIIIIIIIIIIIIIIIIHIIIIIIIIIIIIIIIIIIIIIIHIIIIIIIIHHHIHIHHIIIIIIIIIIIIIIIIIIIIIIIIIIIIIIIIIIIIIHIIIIIIIIIIIIIIIIIIIIHIIIIIHIIIIIIIIIIIIIIIIIIIIIIIIIIIIIIIIIIIIIIIIIIIIIIIIIIIIIIIIIIIIIIIIIIIII
@HS1.3_426 HISEQ:380:H55W7BCXY:1:1101:12929:46768 1:N:0:AGCAGGAA orig_bc=AAAAAAAAAAAA new_bc=AAAAAAAAAAAA bc_diffs=0
TACGTAGGGGGCAAGCGTTATCCGGATTTACTGGGTGTAAAGGGAGCGTAGACGGGATGGCAAGTCTGATGTGAAACCCCGGGGCTCAACCCCGGGCATGCATTGGAAACTGTTAACCTAGAGTGTCGGAGAGGTAAGTGGAATTCCTAGTGTAGCGGTGAAATGTGTAGATATTAGGAGGAACACCGGTGGCGAAGGCGGCTTACTGGACGATAACTGACGTTGAGGCTCGAAAGCGTGGGGAGCAAACAGG
+
IHIIHIIIHIIIIIHIIIIIIHIIIIIIIIIIIIIFHHIIIIIIIIIIIIIIIIIIHHIIIIIIIIIIIIIIIIIIHHIIIIIIIIIIIIIIIIHHIIHIIIIIIIIIIIIHIIIHHIIIIIIIIGIIGIIIIIIHHIIIIIHGHHHHIIIIIIIIIIIIIIIIIIIIIIIIIIIIIIIIIIIIIIIIIIIIIIIIIIIIIIIIIIIIIIIHIIIIIIIIIIIIIIIIIIIIIIIIIIIIIIIIHIIIIIIII
@HS1.3_427 HISEQ:380:H55W7BCXY:1:1101:14499:46786 1:N:0:AGCAGGAA orig_bc=AAAAAAAAAAAA new_bc=AAAAAAAAAAAA bc_diffs=0
TACGGAAGGTCCGGGCGTTATCCGGATTTATTGGGTTTAAAGGGAGCGCAGGCGGGGAGCTAAGCGTGACGTGAAATGTAGCCGCTCAACGGCTGAACTGCGTCGCGAACTGGCTTTCTTGAGTGAGTACGACGTCAGCGGAATTCGTGGTGTAGCGGTGAAATGCTTAGATATCACGAAGAACCCCGATTGCGAAGGCAGCTGACGAGTCCTTTACTGACGCTAAAGCTCGAAGGTGCGGGTATCGAACAGG
+
HIGIHEEEIHHH<EHIIHIHC@GHIE@GHI@GHHI<<DHHIEEHC0DCHHIHHIH#HHHIHHHIHI@HIHHEHHHG@GHCCDHEEHHIFHHDFHHHIFHHICHHDEGEHHIHHIGCHIIIIIHHIHHHGFHHHI?@=CEEFEIHHHHHIIIIIIIIIIIHIHHHHIFIHHH?HH@@E<CIIIIDIHGH<CEIIIIIIIHHEE<0HE<C@DD<1<1IIIIIIHHHHIHHEEHHHH<H?HCHGC1ECHEHHHIII
@HS1.3_428 HISEQ:380:H55W7BCXY:1:1101:15651:46838 1:N:0:AGCAGGAA orig_bc=AAAAAAAAAAAA new_bc=AAAAAAAAAAAA bc_diffs=0
TACGGAAGGTCCGGGCGTTATCCGGATTTATTGGGTTTAAAGGGAGCGTAGGCCGGATATTAAGCGTGTTGTGAAATGTAGATGCTCAACGTCTGCACTGCAGCGCGAACTGGTGTCCTTGAGTGCGCAGGAAGTCGGCGGAATTCGTTGTGTAGCGGTGAAATGCTTAGATATGACGAAGAACTCCGATTGCGAAGGCAGCTGACTGTAGCGTTACTGACGCTGAAGCTCGAAGGTGCGGGTATCGAACAGG
+
IIIIIIIIIIIIIIIIIIIIIHIIIGHIIIHIHIIDEHIIIIIIIIIIIIIIIIIIHHHIIIIIIIIIGHIHHHIIHHHIIIIIIIIIIIIHIIIIIIIIIIIIIIIIIIIIIHHHIIHIIIIIIIIIIIIIIIIIIIIIIIIIHIIIIIIIIIIIIIIIIIIIIIIIIIIIIIIIIIIIIIIHIIIIIIIIIIIIIIIIIIIIIIIIIHIIIIGIIIIIIIIIIIIIHHIIIIIHHIIIIIIIIIHHIIIII
@HS1.3_429 HISEQ:380:H55W7BCXY:1:1101:20589:47031 1:N:0:AGCAGGAA orig_bc=AAAAAAAAAAAA new_bc=AAAAAAAAAAAA bc_diffs=0
TACGGAAGGTCCGGGCGTTATCCGGATTTATTGGGTTTAAAGGGAGCGCAGGCGGAGAGCTAAGCGTGACGTGAAATGTAGCCGCCCAACGGCTGACGTGCGTCGCGAACTGGTTTTCTTGAGTGGGTACGACGTCGGCGGAACTCGTGGTGTAGCGGTGAAATGCTTAGATATCACGAGGAACCCCGATTGCGAAGGCAGCCGACGAGTCCCTTACTGACGCTAAAGCTCGAAGGTGCGGGTATCGAACAGG
+
IIIIIIHIIIIII?HIIHIIIIIIIHHHIIHHHHIHHHIHIIHIIIIIIIIIIIHIIIIHHIIIIIIIIIIHIIIIHIHHHIIIIHIIHIIIIIIIHIIHIIIIIIIHHHIIIIIIIIIIIIIIIIIHHIIHIIHIIIIIIIIIIIIIIIIIIIHIIIIIIIIIIIIIIIIIIIIIIHIIIIIIIIIIIIIIIIIIII#IIIIIIIIHIIIHHHIHIIIIIIIIIIIIIIIIIIIIHHEIIIIIIIIIIIIII
@HS1.3_430 HISEQ:380:H55W7BCXY:1:1101:3329:47451 1:N:0:AGCAGGAA orig_bc=AAAAAAAAAAAA new_bc=AAAAAAAAAAAA bc_diffs=0
TACGGAGGATGCAAGCGTTATCCGGATTTATTGGGTTTAAAGGGTGCGTAGGCTGTGGGGAAAGTCAGGGGTGAAAGCCCGGCGCTTAACGCCGGAACTGCCTTTGATACTTCTCTGCTGGAATACGGATGCCGTGGGAGGAATGAGTAGTGTAGCGGTGAAATGCATAGATATTACTCAGAACACCGATTGCGAAGGCATCTCACGAATCCGTCATTGACGCTGAGGCACGAAAGCGTGGGGATCAAACAGG
+
HHIIIIHD@CFHHHGIFHDEHHIHI@GHHIEFGHIG@GCHIHIIHHIIHHIIIIHHHGIIIIIIHHGHIIIHHIIHHGIIIIIIIIIIIIIIIIIIIIIIIIIIIIIIIIIIHIHIIIIIIIIIIIIIHHHHIHHHIIIIIIIIIIIIIIIIHIIIHIIIIIIIIIIIIIIIHIIIIIGIIHIIIHIIIIIIIIIIIIIIHIIIHIIIIIIHIHIIIIIIIIIIIIIIIIIIIIIIIIIIIIIIIIIIIIIII
@HS1.3_431 HISEQ:380:H55W7BCXY:1:1101:5174:47387 1:N:0:AGCAGGAA orig_bc=AAAAAAAAAAAA new_bc=AAAAAAAAAAAA bc_diffs=0
TACGTAGGTGGCGAGCGTTATCCGGATTTACTGGGTGTAAAGGGTGTGTAGGCGGGATTGCAAGTCAGATGTGAAAATCATGGGCTCAACTCATGACCTGCATTTGAAACTGTGGTTCTTGAGGGTCGGAGAGGTAACCGGAATTCCTGGTGTAGCGGTGAAATGCGTAGATATCAGGAGGAACACCGGTGGCGAAGGCGGGTTACTGGACGATTACTGACGCTGAGACACGAAAGCGTGGGGAGCAAACAGG
+
IIIIIHIIIIIIIIIIIHIIIIIIIIIIIIIHHHIFHEHHIHIIHHHGGHIIIIIIIIIIIIIIIIIIIIIIIIIHHHHIIIIIIIIIIIIIIIIIIIIIIIIIIIIIIIIHHIIIIIIIIIIIIIHHIHIHIIIIIIIIIIIIIIHIIIIIIIIIIIIIIIIIHIIIIIIIIHHHHIIIIIIIIHIIIIIIIIHIIHIIGIIIIIIIIIIIIIIIIIIIIIIIIIIIIIHIIIIIIIIIIIIIHIIIHIIHI
@HS1.3_432 HISEQ:380:H55W7BCXY:1:1101:6423:47274 1:N:0:AGCAGGAA orig_bc=AAAAAAAAAAAA new_bc=AAAAAAAAAAAA bc_diffs=0
TACGGAAGGTCCGGGCGTTATCCGGATTTATTGGGTTTAAAGGGAGCGCAGGCTGATTATTAAGCGTGACGTGAAATGTAGCCGCTCAACGGCTGAACTGCGTCGCGAACTGGTAGTCTTGAGTGAGTTCGATGTTGGCGGAATTCGTGGTGTAGCGGTGAAATGCTTAGATATCACGAAGAACTCCGATTGCGAAGGCAGCCAACAAGGCCTTTACTGACGCTAAAGCTCGAAGGTGCGGGTATCGAACAGG
+
IIIIIHIIIIIIIIIIIIIIIIIIIHHIIIIIHIIEHHIIIIIIIIIIIIIIIIIIHIIIIIIIIIIIIIIIIIIIIIIIIIIIIIIIIIIIIIIHHIIIHIIIIIIIIIHIIIIIIIIIIIIIIIIIIIIIIIIIIIIIIIIIIIIIIIIIIIHIIIIIIIIIIIIIIIIIIIIIIHIIIIIIIIIIIIIIIIIIIIIIIIIIIIIIIIIIIIIIIIIIIIIIIIIIIIIIIIIIIIIIIIIIIIIIIIIII
@HS1.3_433 HISEQ:380:H55W7BCXY:1:1101:19156:47463 1:N:0:AGCAGGAA orig_bc=AAAAAAAAAAAA new_bc=AAAAAAAAAAAA bc_diffs=0
TACGGAGGATGCGAGCGTTATCCGGATTTATTGGGTTTAAAGGGTGCGTAGGCGGAATGTTAAGTCAGTGGTGAAAGCGTGCGGCTCAACCGTACCGAGCCATTGAAACTGGCGTTCTTGAGTGCAAGCGAGGTAAGCGGAATGTGACGTGTAGCGGTGAAATGCTTAGATATGTCCCAGAACTCCGATTGCGAAGGCAGCTTACCAGTATGTAACTGACGCTGAGGCACGAAAGCGTGGGTATCAAACAGG
+
HHHHH0EHHGIIGGHHHIIIGHFIDDCEHHHHGHHD<<FHGFHIHHIIHIHH?EHEHEHFHHHHHHFG@DHHHHHHDCIIIHHHCFHHHHHCEEHEHHGCEHHHHHHIFEHGIHHHHEHHEHHHHIEECBHHDHGGHHHIIHHHHIIIIHEGHCHHE?@HGHHHIIHCHHHCHHGFCB@GEHHCFHF=C=EHHHHHHIHIHHHIIHGCE@FHGHHHHIHHHHGIHEHGF<1HHEEHD<?GHGC?FEIHHH@E
@HS1.3_434 HISEQ:380:H55W7BCXY:1:1101:19318:47285 1:N:0:AGCAGGAA orig_bc=AAAAAAAAAAAA new_bc=AAAAAAAAAAAA bc_diffs=0
TACGGAGGATGCGAGCGTTATCCGGATTTATTGGGTTTAAAGGGTGCGTAGGTGGTTTGTTAAGTTTGTGGTGAAAGCGTGCGGCTCAACCGTACCAAGCCATGAAAACTGGCGAACTTGAGTGCAAACGAGGTAGGCGGAATGTGATGTGTAGCGGTGAAATGCTTAGATATGTCACAGAACCCCGATTGCGAAGGCAGCTTACCAGCATGCAACTGACACTGAGGCACGAAAGCGTGGGTATCAAACAGG
+
IIIIIIIIIIIIIIIHIIIIIIIIIHHHIIIIHIIHEHIIIIIIHIIIGHIIIIIIHIIHIIIIIIIIIIIIIIIIHHIIIIIIIIIIIIIIIIIIIIIIIIIIIIIIIIIIIIIIIIHHIIIIIIIIIIIIIIIIIIIIIIIIIIIIIIIIIIIIIIIIIIIIIIIIIIIIIIIHHIIIIIHIIHIIIIIIIIIIIIIIIIIIIIIIIIIHHIIIIIIIIIIIIIIIIHIIIIIIIIIIIIIIIIIIIIII
@HS1.3_435 HISEQ:380:H55W7BCXY:1:1101:3764:47580 1:N:0:AGCAGGAA orig_bc=AAAAAAAAAAAA new_bc=AAAAAAAAAAAA bc_diffs=0
TACGGAGGATGCGAGCGTTATCCGGATTTATTGGGTTTAAAGGGTGCGCAGGCGGCGCGGTAAGTCAGCGGTGAAATGTCCCGGCTCAACCGGGGAGCTGCCGTTGATACTGTCGTGCTTGAGTGCGAACGGCGCCGGCGGAATGTGTGGTGTAGCGGTGAAATGCATAGATATCACACAGAACACCGATCGCGAAGGCAGCTGGCGAGGACGCAACTGACGCTGAGGCACGAAGGCGTGGGGATCGAACAGG
+
IIIIIHIIIIIIIIIIIIIIIIIIIHHIIIIIHHIGHIIIIIIIIIIIIIIIIIIIIIIIIIIIIIIIIIIIIIIIGHIIIIIIIIIIIIIIIIIHIIHHHHIIHIIIIIIIIIIIIIIIIIIIIIIIIIIHIIIIIIIIIIIIIIIIIIIIIIIIIIIIIIIIIIIIIIIHIIIIIHIIHHIIIIIIIHIIIIIIIIIIIIIIIIIIIIIIIIIIIIIIIIIIIIIIIIIIIIIIIIIIIIIIIIIIIIIII
@HS1.3_436 HISEQ:380:H55W7BCXY:1:1101:13059:47689 1:N:0:AGCAGGAA orig_bc=AAAAAAAAAAAA new_bc=AAAAAAAAAAAA bc_diffs=0
TACGGAGGGTGCGAGCGTTAATCGGAATAACTGGGCGTAAAGAGCTCGTAGGCGGTTTGTCAAGTCAGATGTGAAAGCCCCGGGCTTAACCTGGGAACCGCATTTGAAACTGACAGACTAGAGTACGGTAGAGGGGAGTAGAATTCCAAGTGTAGCGGTGAAATGCGTAGAGATTTGGAAGAATACCGGAGGCGAAGGCGGCTCTCTGGACCGATACTGACACTGAAGAGCGAAAGCGTGGGGAGCAAACAGG
+
@?CECE?<CCECEGCH<FHE1DCD=HIIIHIEH1<GCCCC1<?@CF?0CGHHIIC/<CG#FHGHH@CFHCCH@HHH@@C@GHI#HCCHCGC<FCE011DC?HG#EGF0HF?F@CGF<DD/;/=/BHHH#F<:BGD?EH#EBFGF<@FG0CFFHHHIHD<7<A0:C<B18?GH<1<118D1CFGH</=CEEEHE@DD?5CHC0G<@?1E@</0CC1C<@@1?F<<1<1<<0<1<0HEC<D<111F1D11H@E?C
@HS1.3_437 HISEQ:380:H55W7BCXY:1:1101:15865:47633 1:N:0:AGCAGGAA orig_bc=AAAAAAAAAAAA new_bc=AAAAAAAAAAAA bc_diffs=0
TACGGAAGGTCCGGGCGTTATCCGGATTTATTGGGTTTAAAGGGAGCGCAGGCGGGCGATTAAGCGTGACGTGAAATGCAGCGGCTCAACCGTGTGAAGTGCGTCGCGAACTGGTTGCCTTGAGTGAGTTCGACGTCAGCGGAATTCGTGGTGTAGCGGTGAAATGCTTAGATATCACGAGGAACCCCGATTGCGAAGGCAGCTGACGAGGCCTTTACTGACGCTAAAGCTCGAAGGTGCGGGTATCGAACAGG
+
IIIIIHIIIIIIIIIIIIIIIIIIIIIIIHIHHHIEGHIIIIIIIIIIIIIIIIIIIIHIIIIIIIIIIIIIIIIHIIIHIIIIIIIIIIIIIIIIIIIIIIIIIIIIIIIIIIIIIIIIIIIIIIIIHIIIIIIIIIIIIIIIIIIIIIIIIIIIIIIIIIIFIIIIHIIIIIHHHHIIIIIIIHIIHIIHIIIIIIIIIIIIIIIIIIIHIIIHIIIIIIIIIIIIIIIHIIIIIIIIIIIIIIIIIIIIII
@HS1.3_438 HISEQ:380:H55W7BCXY:1:1101:7261:47882 1:N:0:AGCAGGAA orig_bc=AAAAAAAAAAAA new_bc=AAAAAAAAAAAA bc_diffs=0
TACGGAGGATGCAAGCGTTATCCGGATTTATTGGGTTTAAAGGGTGCGCAGGCGGGCTGTTAAGTCAGCGGTGAAATGTCCCGGCTCAACCGGGGCCCTGCCGTTGATACTGGCAGTCTGGAGTGCGGACGGCGCCGGCGGAATGTGTCGTGTAGCGGTGAAATGCTTAGATATGACACAGAACACCGATCGCGAAGGCAGCTGGCGAGGCCGTTACTGACGCTGAGGCACGAAAGCGTGGGGATCAAACAGG
+
IHIHH0<?CGHI1<FEEH0<GHHIGEE0GCF<<FE<<DFEHFFEC1E?DEDHC/<C?/CHEE@CFH1GHCHI<CCG#CGCG@HHHDEEEECHHHH>CHHI@@?D=DA<D7D0HHEHGHIIHHIIHECHHCE<<HHIIIGFCF?HHHEHDFBFFHHCHGFHIHFBCD<CF?HGHGEHFFGHECHHHCIHFDIHHHHGCC@C@/HE<EEHECHEHHHEHFHHHHHFFHCC1CHEHGE<HECG@IHIIHHD1HEGC
@HS1.3_439 HISEQ:380:H55W7BCXY:1:1101:9195:47937 1:N:0:AGCAGGAA orig_bc=AAAAAAAAAAAA new_bc=AAAAAAAAAAAA bc_diffs=0
TACGGAAGGTCCGGGCGTTATCCGGATTTATTGGGTTTAAAGGGAGCGCAGGCTGGAGGTTAAGCGTGACGTGAAATGTAGCCGCTCAACGGCTGCACTGCGTCGCGAACTGGCCTTCTTGAGTGAGTGCGACGTCAGCGGAATTCGTGGTGTAGCGGTGAAATGCTTAGATATCACGAAGAACCCCGATTGCGAAGGCAGCTGACGAGTCCTTAACTGACGCTAAAGCTCGAAGGTGCGGGTATCGAACAGG
+
1<FCG@<CHH@FHHI<CE?0GHHIH0<CGF11<1<<0<1DG1D0C<=FCEHCHFHE6FEBFCHEIHIHHG@<GIHHFGGHFHIIDHD/AFEGBC?EHHHHHIGHHHC<DD@GGAAFADHHHHGGGBF<EFHGHH/EIHHHEEHCGIIHHGEHHHHHIHHDHHFHFHEHGHIHH#HHFGEHHIHHFDGHIDIGIIIIIHIHIGHHIHHEEIHEIIGHEHHIHHHGIH?HEHEGHIHHCE=HIIIIIHIIIHHHH
@HS1.3_440 HISEQ:380:H55W7BCXY:1:1101:14355:47766 1:N:0:AGCAGGAA orig_bc=AAAAAAAAAAAA new_bc=AAAAAAAAAAAA bc_diffs=0
TACGGAAGGTCCGGGCGTTATCCGGATTTATTGGGTTTAAAGGGAGCGCAGGCCGTTTGGTAAGCGTGTTGTGAAATGTCCGGGCTCAACCTGGGCACTGCAGCGCGAACTGCCAGACTTGAGTGCACAGGAAGCGGGCGGAATTCGTGGTGTAGCGGTGAAATGCTTAGATATCACGAAGAACTCCAATTGCGAAGGCAGCTCGCTGTAGTGTTACTGACGCTAAAGCTCGAAAGTGCGGGTATCGAACAGG
+
IIIIIGHIIHIIIHHHIHIIIIIIIHHIIIIIIIIIGIIIIIIIHIIIIIIIIIIIIIIIIIIIIIHHIIIIIIIIGHIIIIIIIIIIIIIIIIIIIIIIIIIIIIIIIIIIIIIIIIIIIIIIIIIIIIIIIIGIIIIIIIIIIIIIIIIIIIIIIIIIIIIIIIIIIIIIIIIIIHIIIIIIIIIIIIIIIIIIIHIIIIIIIIIIIIIIIIIIIIIIIIIIIIIIHHIIIIIIIIIIIIIIIIIIIIIII
@HS1.3_441 HISEQ:380:H55W7BCXY:1:1101:6621:49797 1:N:0:AGCAGGAA orig_bc=AAAAAAAAAAAA new_bc=AAAAAAAAAAAA bc_diffs=0
TACGGAGGATGCGAGCGTTATCCGGATTTATTGGGTTTAAAGGGTGCGTAGGCGGGATGTTAAGTCAGTGGTGAAAGCGTGCGGCTCAACCGTACCAAGCCATTGAAACTGGCGTTCTTGAGTGCAAACGAGGTAGGCGGAATGTGACGTGTAGCGGTGAAATGCTTAGATATGTCCCAGAACTCCGATTGCGAAGGCAGCTTACCAGCATGCAACTGACGCTGAGGCACGAAAGCGTGGGTATCAAACAGG
+
IIIIHHCHHHIIIIIIIIIIIIIIIGHIHHHE?CFDHHIHHHIIHIIIIIIHHIHIIHHHHHHHHHIIIHIIHIIIHFHHIIIIHHIIIIIIIIIHHHEHHIIIIHIHIIGHIIIIIIIIHHIHIIIIHGIIIIIEHIHHHIHHIIHHHHIIIIIIIGIHEIHHHIHHIGHHIIIIHHHDHHHHHIHHIIHHHDHGEIHIIIIIIHHHIIHIIHGGIIIHIHIHIIIHHDHIIHHDHHHFIIHIHIIIIHGI
@HS1.3_442 HISEQ:380:H55W7BCXY:1:1101:16386:49915 1:N:0:AGCAGGAA orig_bc=AAAAAAAAAAAA new_bc=AAAAAAAAAAAA bc_diffs=0
TACGGAGGGTGCAAGCGTTAATCGGAATAACTGGGCGTAAAGGGCATGCAGGCGGTTAGACAAGTAGGATGTGAAATCCCCGGGCTCAACCTGGGAGCTGCATACTAAACTGTCTGACTAGAGTATTGCAGGGTGAGACGGAATTCCAGGTGTAGCGGTGGAATGCGTAGATATCTGGAAGAACACCAAAGGCGAAGGCAGTCTCCTGGGCAAATACTGACGCTCATATGCGAAAGCGTGGGTAGCAAACAGG
+
IIIHHEEHICGHHIGEEC@HHIIIGEGHHI?E?HHIHC?GEHHHII?FGGHHCHHIHHHHIHHHHGHIHHIIIHIHFH@G@EFCHIHEHHHHEHEHHIHGIHHHIIIFHHHIHIHHIIGHHFGHIIHGHHHIIHIHIHHFIGIHGHCHCH1DHHIHIFHHCHHFIIHHHHGGHCHEHEHEIHHHIHHHHHHHHDDCCC@GGIHEIHHE@FEHEECHHGHEHIHCHGCCHHEHCHHHHEC1EIGIIIIIIHHHH
@HS1.3_443 HISEQ:380:H55W7BCXY:1:1101:19327:49929 1:N:0:AGCAGGAA orig_bc=AAAAAAAAAAAA new_bc=AAAAAAAAAAAA bc_diffs=0
TACGGAGGATGCGAGCGTTATCCGGATTTATTGGGTTTAAAGGGTGCGTAGGCGGAGCTTTAAGCGTGAGGTGAAATGCCCGGGCTCAACCTGGGAACTGCCTCGCGAACTGGAGTTCTGGAATGCCCCTGCCGTGGGAGGAATGTGTGGTGTAGCGGTGAAATGCATAGAGATCACACAGAACACCGATTGCGAAGGCATCTCACGAAGGGGTGATTGACGCTGAGGCACGAAAGCGTGGGGATCAAACAGGATTAGAAACCCTAGTAGTCCGCCTAATGTGCCAGCCGCCGCGGTA
+
IGIHIGHIHIIIIIIIHHHIIIIIHHIHIIIIIHIDGHHIIIIIIIIIIIIIIIIIIIHIIIIHIIHHHHIHIGHIGHEHIIGIIHHIIIIHHIIIIGIIIHIIIIIIHIIHIIIIIIIIIIHIHGIHHIIHHIHHIIIIIHIIIIIIIGIHIIIIHIIHGIIHIIIIIIIHHIIIHHHHHIHHHIIIIGIHHIHHHIIHGHIIHIIIIHCHHHIHEEECE1@CG?EHEHEHHGIHGIIIHEHHFIHIIHHHFHFEHGEG<C<1CCFCCE/<HHIHFHHHIHH=IHEE<GIGIIIIII
@HS1.3_444 HISEQ:380:H55W7BCXY:1:1101:1238:50223 1:N:0:AGCAGGAA orig_bc=AAAAAAAAAAAA new_bc=AAAAAAAAAAAA bc_diffs=0
TACGTAGGTCACGAGCGTTATCCGGAATTATTGGGCGTAAAGAGTGAGCAGGCGGCATGGCGGGTCTGAGGTGAAAGCGTGGAGCTTAACTCCATATAGACTTGGAAACTACCAAGCTAGAGTGCGTGAGAGGTAAACGGAACTCCATGTGTAGCGGTGAAATGCGTAGATATATGGAAGAACACCAGTGGCGAAGGCGGTTTACCAGCACTGCACTGACGCTCAGTCACGAAAGCGTGGGGAGCAAATAGG
+
IIIIIIIIIIIIIIIIIIIIIIIIIIIIIIIIIIIIIIIIIIIIIIIIIIIIIIIIIIIIIIIIIIIIIIIIIIIIHIIIIIIIIIIIIIIIIIIIIIIIIIIIIIIIIIIIIIDHIIIIIIHHHIIIIHIIIIIIIIIIIIHIIIIIIIIIIIIIIIIIIIIIIIIIIIIIIIHIIIIIIIIIIIIIIIIIIIIIIIIIIIIIIIHHIIIIIIIIIIIIIIIIIIIIIIIIIIIIIIIIIIIIIIIIIIII
@HS1.3_445 HISEQ:380:H55W7BCXY:1:1101:4991:50146 1:N:0:AGCAGGAA orig_bc=AAAAAAAAAAAA new_bc=AAAAAAAAAAAA bc_diffs=0
TACGGAAGGTCCGGGCGTTATCCGGATTTATTGGGTTTAAAGGGAGCGCAGGCGGGTTGTTAAGCGTGACGTGAAATGTAGGGGCTCAACCTTTGAATTGCGTCGCGAACTGGCGACCTTGAGTGGGTACGACGCGGACGGAATTCGTGGTGTAGCGGTGAAATGCTTAGATATCACGAAGAACTCCGATTGCGAAGGCAGTCCGCGAGTCCCCAACTGACGCTAAAGCTCGAAAGTGCGGGTATCGAACAGG
+
IIIHIDGDHCGHCCCHHCHHHGHII@C<FHH@DHIECEHHHEGHFHHHHIIIHHIIHHHIIH@HFHHIHGHHHHHGHHEIIHIIIIIIHHHHIIIHHHIIIIHHIIIIICHIIGHHHIIIIHHHHHIIIIIIIIHIIIHHHHGIIIIIHIIIIIIIIIIIIIIIHHHIIHIIIIIHHGHFHGHHEIIIIHHIIIIIIIHIHIHDHHEHIIIIHHIIIIIHHHIIHIIHCIIIIIHC<HCIIIHIIHHIIIIII
@HS1.3_446 HISEQ:380:H55W7BCXY:1:1101:7059:50069 1:N:0:AGCAGGAA orig_bc=AAAAAAAAAAAA new_bc=AAAAAAAAAAAA bc_diffs=0
TACGGAGGATGCGAGCGTTATCCGGATTTATTGGGTTTAAAGGGTGCGTAGGTGGTTTGTTAAGTTTGTGGTGAAAGCGTGCGGCTCAACCGTACCAAGCCATGAAAACTGGCGAACTTGAGTGCAAACGAGGTAGGCGGAATGTGATGTGTAGCGGTGAAATGCTTAGATATGTCACAGAACCCCGATTGCGAAGGCAGCTTACCAGCATGCAACTGACACTGAGGCACGAAAGCGTGGGTATCAAACAGG
+
IHIEH0/<<<@HHHHCD?0DGHIHDCE0FFE@GGHC<0<CGCCHHHEC@GECF<1<IHGGFECEADHHC<GH1DGE<DHHEHHDHHHHHHEHIIIHFCCHHHH?EHFGHGGH?EHHFC<HF<DGFHHHEHICHBHFIIHHHGHHHEHGIHHGEHIHHHEGHEGGHHIHHFCD<;CB@HC@FC?CHHHHE@HFHHHC=G@EHFFHD1E@EHEHCHG?HGHGCEHHHEHGIHHHGDDHHCGEIHFHIIHHH?IH
@HS1.3_447 HISEQ:380:H55W7BCXY:1:1101:14116:50057 1:N:0:AGCAGGAA orig_bc=AAAAAAAAAAAA new_bc=AAAAAAAAAAAA bc_diffs=0
TACGGAAGGTCCGGGCGTTATCCGGATTTATTGGGTTTAAAGGGAGCGCAGGCGGGAGTCTAAGCGTGACGTGAAATGTAGCCGCTCAACGGCTGAACTGCGTCGCGAACTGGGTTTCTTGAGTGAGTACGACGTGCACGGAATTCGTGGTGTAGCGGTGAAATGCTTAGATATCACGAAGAACCCCGATTGCGAAGGCAGTGCACGAGTCCTTAACTGACGCTAAAGCTCGAAGGTGCGGGTATCGAACAGA
+
IIIIIIIIIIIII?FHIHHIIIIIIIHHHIDHHIIHEHHIIIIIIIIIIIIIIIIIIIHHIIIIIIIIIIIHIIIIIIHIIIIIIIIIIIIIGIIIIIIIIIIHIIIIIIIHIIIHHIIIIIIIIIIIIIIHIIIIIIIIIIIIIIIIIIIIIIIIIIHIIHHIIIIIIIIIIIHIIIIIHIIIIIIIIIIIIIIIIIIIIIIIIIIIIIIIIIIIIIIIIIIIIIIIIIIIIIIHHE0IIIIIIIIIIIIHE
@HS1.3_448 HISEQ:380:H55W7BCXY:1:1101:14173:50208 1:N:0:AGCAGGAA orig_bc=AAAAAAAAAAAA new_bc=AAAAAAAAAAAA bc_diffs=0
TACGGAAGGTCCGGGCGTTATCCGGATTTATTGGGTTTAAAGGGAGCGCAGGCGGAGGCTTAAGCGTGACGTGAAATGTAGCCGCTCAACGGCTGAGTTGCGTCGCGAACTGGGTTTCTTGAGTGAGTGCGACGTCAGCGGAATTCGTGGTGTAGCGGTGAAATGCTTAGATATCACGAAGAACCCCGATTGCGAAGGCAGCTGACGAGCCCTTTACTGACGCTAAAGCTCGAAGGTGCGGGTATCGAACAGG
+
IIIIIIHIIHIHI<HHIIIIIIIIIHHHHICGHHI<0EHIIIIIIIIIHGIIHIIHHHIEHIIIIIIIIIIIIIIIHIIIIHIIIIIIIIIHIIHIIIIIHHEHHHHIIIHIHIIHIIIIIIIIIIIIIIIIGIHHIIIIIIIIIIIIIIIIIIIHHIIIIIIIIIIIIIIIIIHIHGIHHIIIHGIIHHHIIIIIIIIHIIIIIIHIHIHIIIIIHIIIIIIHFHCIIIIIIIHHHH=IIIHHCIHIIIIII
@HS1.3_449 HISEQ:380:H55W7BCXY:1:1101:15203:50120 1:N:0:AGCAGGAA orig_bc=AAAAAAAAAAAA new_bc=AAAAAAAAAAAA bc_diffs=0
TACGGAAGGTCCGGGCGTTATCCGGATTTATTGGGTTTAAAGGGAGCGCAGGCTGGATTTTAAGCGTGTTGTGAAATGTACCGGCTCAACCGGTGATGTGCAGCGCGAACTGGAGTCCTTGAGTGAGTACGACGTCAGCGGAATTCGTGGTGTAGCGGTGAAATGCTTAGATATCACGAAGAACCCCGATTGCGAAGGCAGCTGACGAGTCCTTAACTGACGCTAAAGCTCGAAAGTGCGGGTATCGAACAGG
+
IHHIIHIHIIIIIIIIIHIIIIHIIHIIIIIIIIGCHHIIIIIIIIIIGIIICHIIIIIIIIIHHIHHEHIIIIHIHIIHHHHIIIIIIHIIIIIHHHIHIIIIIIIIIIIIIHIIIIIIIIIIIIHHIIIIIIIHIIHIIIIIIIIIIIIIIIIIIIIIIHHIIIIIHIIIIHHHIHIIIHIHFIIIHHHIIIIIIIIIIIIIHHIIHGFHHHD<CIIIIIIIIIIIIIIIIIIIHHHIIHHHHIIIIIIII
@HS1.3_450 HISEQ:380:H55W7BCXY:1:1101:16783:50244 1:N:0:AGCAGGAA orig_bc=AAAAAAAAAAAA new_bc=AAAAAAAAAAAA bc_diffs=0
TACGTAGGGGGCGAGCGTTGTCCGGAATGACTGGGCGTAAAGGGTGTGTAGGCGGTTATACAAGTTAAAAGTGAAATCCCCGGGCTTAACTCGGGTGCTGCTTTTAAGACTGTATGACTTGAGTGCAGTAGAGAAAAGTGGAATTCCTAGTGTAGCGGTGGAATGCGTAGATATTAGGAGGAACACCAGAGGCGAAGGCGACTTTTTGGACTGTAACTGACGCTGAGGCACGAAAGTGTGGGGAGCAAACAGG
+
IIIIGHHHHHIIIIIIIIIIHHIIIIIIIHHIIIIIIHIIIIIIHIIHHIIIGHHIIIIIIIIIHIIIIIIIIHIIHIHIIIIIIIIIIIIHIIIGHHIHHHHIIHIIIHIHIIHIIIHIIIIIIIIIIIIIIIHIIIIIIIIIIIHIIIIIIIIIIIIIIIIIIIIIIIIIIIIIHHIHIIIIIIIIIIHIIIIIIHIIIIIGIIIHIIIIIHIIIHEIIIIIIIIIIIIIIIIIHIHIIIIIIHIIIIIII
@HS1.3_451 HISEQ:380:H55W7BCXY:1:1101:20739:50095 1:N:0:AGCAGGAA orig_bc=AAAAAAAAAAAA new_bc=AAAAAAAAAAAA bc_diffs=0
TACGTAGGTGGCAAGCGTTGTCCGGATTTACGGGGTGTAAAGGGCGTGCAGCCGGGTCTGCAAGTCAGATGTGAAATGCAGAGGCTTAACCTCTGAACTGCATTTGAAACTGTAGGTCTTGAGTACCGGAGGGGCAATCGGAATTCCTAGTGTAGCGGTGAAATGCGTAGATATTAGGAGGAACACCAGTGGCGAAGGCGGATTGCTGGACGGCAACTGACGGTGAGGCGCGAAAGCGTGGGGAGCAAACAGG
+
@HEC1<FH?FECGHEHIIIIIH?GHH0GHIH0<CDHHIHHHCEHHIDHG?EHHHHHHIEEE#EH1<GFEEFCHFHH<HEDHHEGG88#CGHE@@HHGHEEHG#AFHEHI?HHBFHIHHIFHFHFHD8DECCCCGEC<@CFHHHHFHHCBB??CC?CGCHCCHHHIHD@HCEHHIHGFHHHEG?8<FEG=E@HGHCIHHIHF1@FHGIHHEHF1C?HIHEC@HIHIIIIIIIHHEIHCDHCECEGHH?IHHH@G
@HS1.3_452 HISEQ:380:H55W7BCXY:1:1101:5340:50436 1:N:0:AGCAGGAA orig_bc=AAAAAAAAAAAA new_bc=AAAAAAAAAAAA bc_diffs=0
TACGGAAGATGCGAGCGTTATCCGGATTTATTGGGTTTAAAGGGAGCGTAGGCGGGCCTTTAAGTCAGCGGTTAAATGTCAGTGCCCAACGTTGGCATGCCGTTGATACTGGAGGTCTTGAATACACACAAGGATGGTGGAATTCGTCGTGTAGCGGTGAAATGCTTAGATATGACGAAGAACTCCGATTGCGAAGGCAGCCATCTGGGGTGCGATTGACGCTGAGGCTCGAAAGTGCGGGTATCAAACAGG
+
IIIIIIIIIHIIIIIIIIIHIIIIIIIIIIIHGHHHIIIIIIIIIIIIIIIIHIIIIIIIIIIIIIHHHIIHIIIIIHHIIIIIIHIIIIIIHIIIHHIIIHHIIIIHIIIIIIIIIHIHIIIIIIHHIIIIIIIHIIIIIIIIIIIIIIIIIIIIIIIIIIIIIIIIIIIIIIIIIIIIIIIIIIIIHIIIIIIIIIIIIIHHHHIIIIIIIIIIIIIIIIIIIIIIIIIIIIHHIIIIIIIIIIIIIIII
@HS1.3_453 HISEQ:380:H55W7BCXY:1:1101:9928:50373 1:N:0:AGCAGGAA orig_bc=AAAAAAAAAAAA new_bc=AAAAAAAAAAAA bc_diffs=0
TACGGAGGATGCGAGCGTTATCCGGATTTATTGGGTTTAAAGGGTGCGTAGGCGGATGATTAAGCGTGAGGTGAAATGCCACGGCTCAACCGTGGAACTGCCTCGCGAACTGGTTGTCTGGAATGCCCCTGCCGTGGGAGGAATGTGTGGTGTAGCGGTGAAATGCATAGAGATCACACAGAACACCGATTGCGAAGGCATCTCACGAAGGGGTGATTGACGCTGAGGCACGAAAGCGTGGGGATCAAACAGG
+
IIIIIIHIIIIIIIIIIIIIIIIIIHI=HHIGHIIHFFIIIIIIIIHGIIIIIIIHHIIIIIIIIIGGGHIHHIIIHHHHHIIIIIIIIIIIIIIIIIHIIIIIIIIIIIIIIIIIIIIIIIIHIIIIIIHIIIIHIIIIIIIIIIIIIIIIIIIIIIIIIIIIIIIIIIIIIIIIIIIIIIIIHIIIIHHIIIIIIIIIGIIIIIIIIIIIIHIGHIIIIIIIIIIIIIIIHIIIIIIIIIIIIIIIIIIII
@HS1.3_454 HISEQ:380:H55W7BCXY:1:1101:13278:50491 1:N:0:AGCAGGAA orig_bc=AAAAAAAAAAAA new_bc=AAAAAAAAAAAA bc_diffs=0
TACGGAGGATGCGAGCGTTATCCGGATTTATTGGGTTTAAAGGGTGCGTAGGTGGTTTGTTAAGTTTGTGGTGAAAGCGTGCGGCTCAACCGTACCAAGCCATGAAAACTGGCGAACTTGAGTGCAAACGAGGTAGGCGGAATGTGATGTGTAGCGGTGAAATGCTTAGATATGTCACAGAACCCCGATTGCGAAGGCAGCTTACCAGCATGCAACTGACACTGAGGCACGAAAGCGTGGGTATCAAACAGG
+
IIIIIIIIIGIIIIIIHIIIIIIIIHHHIIIGHIIEGHIIEGHIHHIIHIIIIIIIIIIIIIIIEHHHIIIIIIHIIIIIIIIIIIIIIIHIIIHHIIIIIIIIIIIIIIIIIIIIIIIIIIIIIIIIIIIIHHIIIIIIIHHFHIIHIIIIIIHHIHIIIIIIIHHIIIIHFHHIIIIIIIHIIIHHHHIIIIHHGHHIIIIIGIHIIHHHGIHHIIHCFIIIIHIIIGHHHHHHHHHIIIHHHIHIHIHI
@HS1.3_455 HISEQ:380:H55W7BCXY:1:1101:19198:50459 1:N:0:AGCAGGAA orig_bc=AAAAAAAAAAAA new_bc=AAAAAAAAAAAA bc_diffs=0
TACGGAGGATGCAAGCGTTATCCGGATTTATTGGGTTTAAAGGGTGCGTAGGCGGATGCTTAAGCGTGAGGTGAAATGCCCGGGCTCAACCTGGGAACTGCCTCGCGAACTGGGTATCTGGAATGTCCGTGCCGTGGGAGGAATGTGTGGTGTAGCGGTGAAATGCATAGAGATCACACAGAACACCGATTGCGAAGGCATCTCACGAACGGATGATTGACGCTGAGGCACGAAAGCGTGGGGATCAAACAGG
+
IIIIIIIIHIIIIIIIIIIIIIIIIHHIIIIHHIIGGHIIIIIGIIIIIIIIIIIHIIHHIIIIIIHIIIIIIIIIIIIIIIIIHIIIIIIIIIIIIIIIIIIIIIIIIIIIIIIIIIIHIIIIIIIIIIIIIIIIIIIIIIIIIIIIIIIIIIIIIIIIIIIIIIIIIIIIIIIIIHIIIIIIIIIIIIIIIIIIIIIIIIIIIIIIIIIIIIIIIIIIIIIIIIIIIIIIIIIIIIIIIIIIHIIIIIIII
@HS1.3_456 HISEQ:380:H55W7BCXY:1:1101:8630:50641 1:N:0:AGCAGGAA orig_bc=AAAAAAAAAAAA new_bc=AAAAAAAAAAAA bc_diffs=0
TTAGAAACCCGAGTAGTCCCGTGCCACGTGTTTCGGTGCCAGCCGCCGCGGTAATACGGAGGATGCGAGCGTTATCCGGATTTATTGGGTTTAAAGGGTGCGTAGGTGGTTTGTTAAGTTTGTGGTGAAAGCGTGCGGCTCAACCGTACCAAGCCATGAAAACTGGCGAACTTGAGTGCAAACGAGGTAGGCGGAATGTGATGTGTAGCGGTGAAATGCTTAGATATGTCACAGAACCCCGATTGCGAAGGCAGCTTACCAGCATGCAACTGACACTGAGGCACGAAAGCGTGGGTATCAAACAGG
+
IIIIIFHEFHIIIIIHHIIIIIIGIIIIIHCGHHHIIIIIIIIIIIIIIIHH?HHIIIIHIGIHHIICHIGIGIIHDHEG<CFHHHFFHCEEHFHHHIIHHCCHIH#HHEHIHHHIHHF#HHHIIIIHIIIIHHFHGIHIHIHIIICHGHIGIHHIHIHHHHEIIHHHIHHHIHHIIIGHHHEHIHHIIIIIHIHIIIIIIHHGCCIHIIIIIIHIIIIIIIIIHEIIHFDEHHHDDDHIHIGIIIIHHHIIHHHHHIHEHHGIIIIIHGHGEGCIIIHIHHFCG@EHIIIIHEIIIIIHHHF<IH
@HS1.3_457 HISEQ:380:H55W7BCXY:1:1101:8551:50737 1:N:0:AGCAGGAA orig_bc=AAAAAAAAAAAA new_bc=AAAAAAAAAAAA bc_diffs=0
TACGGAAGGTCCGGGCGTTATCCGGATTTATTGGGTTTAAAGGGAGCGCAGGCCGACTGGTAAGCGTGACGTGAAATGTAGCCGCTCAACGGCTGAGTTGCGTCGCGAACTGTCAGTCTTGAGTGAGTTCGATGTTGGCGGAATTCGTGGTGTAGCGGTGAAATGCTTAGATATCACGAAGAACTCCGATTGCGAAGGCAGCCAACAAGGCCTTTACTGACGCTAAAGCTCGAAGGTGCGGGTATCGAACAGG
+
IIIIIIIIIIIIIIIIIIIIIIIIIGHHIIIIHIIHHHIIIIIIIIIIIIIIIIIIIIIIIIIIIIIIIIIHIHIIHIIIIIIIIIIIIIIIIIIIIIIIIIIIIIIIIIIIIIIIIIIIIIIIIIIIIIIIIIIIIIIIIIIIIIIHHIIIIIIIIIIIIIIIIIIHIIIIIIIIIIIIIIIIGIIHIIIIIIIIIIIIIIIIIIIIIIIIIIIIIIIIIIIIIIIIIIIIIIIIIIIIIIIIIIIIIIIII
@HS1.3_458 HISEQ:380:H55W7BCXY:1:1101:8771:50641 1:N:0:AGCAGGAA orig_bc=AAAAAAAAAAAA new_bc=AAAAAAAAAAAA bc_diffs=0
TACGGAAGGTCCGGGCGTTATCCGGATTTATTGGGTTTAAAGGGAGCGCAGGCGGGATTTTAAGCGTGTTGTGAAATGTAACGGCTCAACCGTTGAATTGCAGCGCGAACTGGAGTCCTTGAGTGAGTACGACGTCAGCGGAATTCGTGGTGTAGCGGTGAAATGCTTAGATATCACGAAGAACTCCGATTGCGAAGGCAGCTGACGAGTCCTTAACTGACGCTAAAGCTCGAAAGTGCGGGTATCGAACAGG
+
IIIIIIHIIIIIIIIIIIIIIIIIIHIIIIHIHIIHHIIIIIIIIIIIIIIIIIIIIIHIHIIIIIHIHIIIIIIIHIHIHIIIIIIIIIIIIHIIIIIIIIIIIIIIIIIIIIIIIIIIIIIIIIIIIIIIIIIIIIIIIIIIIIIIIIIIIIIIIIIIHIIIIIIIIIIIIIIIIIIIIIIHIIIHIIIIIIIIIIIHIIIIIIIIIIIIIIIIIIIIIIIIIIHHIIIIIIIIIIIIIIIIIIIIIIIII
@HS1.3_459 HISEQ:380:H55W7BCXY:1:1101:10803:50645 1:N:0:AGCAGGAA orig_bc=AAAAAAAAAAAA new_bc=AAAAAAAAAAAA bc_diffs=0
TACGTAGGGGGCAAGCGTTATCCGGATTTACTGGGTGTAAAGGGAGCGTAGACGGAATAGCAAGTTTGAAGTGAAAACCCTTTGCTTAACAAAGGAACAGCTTTGAAAACTGTTAATCTAGAGTACTGGAGGGGTATGGGGAATTCCTAGTGTAGTAGTGAAATGCGTAGATATTAGGAGGAACACCGGAGGCGAAGGCGCCATACTGGACAGATACTGACGTTGAGGCTCGAAAGCGTGGGGAGCAAACAGG
+
IIIIHIIIIIIIIIIIIIIIIIIIIIIIIIIIIIIHHHHIIIIIIIIIIIIIIIIIIIIIIIIIHIIIIIIIIIIIHIIIIIIIIIIIIIIIIIIIIIIIIIIIIIIIIIIIIIIIIIIIIIIIIIIIIIIIIIIIIIIIIIIIIIIIIIIIIIIIIIIIIIIIIIIIIIIIIIIIHHIIIIIIIIIIHIIIIIIIIIIIIIIIIIIIIIIIIIIIIIIIIIIIIIIIIIIIIIIIIIIIIIIIIIIIIIIII
@HS1.3_460 HISEQ:380:H55W7BCXY:1:1101:16516:50506 1:N:0:AGCAGGAA orig_bc=AAAAAAAAAAAA new_bc=AAAAAAAAAAAA bc_diffs=0
TACGTAGGTGGCGAGCGTTGTTCGGATTTATTGGGCGTAAAGGGTCCGCAGGGGGTTGATTAAGTTTGACGTGAAATCCCGGAGCTTAACTCCGGAACTGCGTTGAAGACTGGTTGACTAGAGTGTTGGAGAGGTAATTGGAATTCCAGGTGTAGCGGTGGAATGCGTAGATATCTGGAAGAACATCGAGAGCGAAGGCAGATTACTGGACAACAACTGACCCTCAGGGACGAAAGCATGGGGAGCAAACAGG
+
IIIIHIIIIIIIIIIIIIIIIIIIIHIIIIIIIIIIIHIIIIIIIIIIIIIIIIIHIIIIIIHIIIIIIIIIIIIIHHIIIIIIIIHIIIIIIIIIIIIIIIIIHIIIIIIIIIIIIIIIIIIIIHIIIIIIIIIIIIIIIIIIIIIIHIIIIIIIIIIIIIIIIIIIIIIIIIIIIIHIIIIIIIIIIIIIIIIIIIIIIIIIIHIIIIIIIIIIIIIIIIIIIIIIIIHIIIIIIIIIIIIIIIIIIIIII
@HS1.3_461 HISEQ:380:H55W7BCXY:1:1101:4358:50802 1:N:0:AGCAGGAA orig_bc=AAAAAAAAAAAA new_bc=AAAAAAAAAAAA bc_diffs=0
TACGGAAGGTCCGGGCGTTATCCGGATTTATTGGGTTTAAAGGGAGCGCAGGCCGATGGTTAAGCGTGACGTGAAATGTAGCCGCTCAACGGCTGAACTGCGTCGCGAACTGGCTGTCTTGAGTGAGTTCGATGTGGGCGGAATTCGTGGTGTAGCGGTGAAATGCTTAGATATCACGAAGAACTCCGATTGCGAAGGCAGCCCACAAGGCCTTTACTGACGCTAAAGCTCGAAGGTGCGGGTATCGAACAGG
+
IIIHHGHIIHIIIIHIIIGHHIIIGGHHIGHHIIIHHIIHHIIIEHHHIHIIHIIIIIIIIIHIHIIIHIHIIIIHEIIIIIHIIIHIIIIIIIIHHIIIIIIIIIIIIIHIIIIIIIIIIIIIIIIIHIIIIIIIIIIIIIIIIIIIIIIIIIIIIIIIIIIIIIIIIIIIIIHIGHIIIIIHEIIIIIIIIIHIIIIIIIHIIIIIIIIIIIIIIIIIIIIIHIIIIHIIIIHEHIIIHHHGGIIIHIIII
@HS1.3_462 HISEQ:380:H55W7BCXY:1:1101:4734:50786 1:N:0:AGCAGGAA orig_bc=AAAAAAAAAAAA new_bc=AAAAAAAAAAAA bc_diffs=0
TACGGAAGGTCCGGGCGTTATCCGGATTTATTGGGTTTAAAGGGAGCGCAGGCGGAAGGATAAGCGTGACGTGAAATGTAGCCGCTCAACGGCTGAACTGCGTCGCGAACTGTCTTTCTTGAGTGAGTACGACGTCAGCGGAATTCGTGGTGTAGCGGTGAAATGCTTAGATATCACGAAGAACCCCGATTGCGAAGGCAGCTGACGAGTCCTTTACTGACGCTAAAGCTCGAAGGTGCGGGTATCGAACAGG
+
IIIIIHIIIIIIIIIIIIIGIIIIIGHHIIIIHIIGHIIIIIIIIIIIIIIIIIIHIIIHHIIIIIIIIIIIIHIIIIIIIIIIIIIIIIIIIIIIIIIIIIIIIIIIIIIIIIIIIIIIIIIIIIIIIIIIHIIIIIIIIIIIIIIIIIIIIIIIIIIIIIIIIIIIIIIIIIIIIIIIIIIIIIIIIIIIIIIIIIIIIIIIIIIIIIIIIIIIIIIIIIIIIIIIIIHIIIIIHIIIIIIIIIHIIIIII
@HS1.3_463 HISEQ:380:H55W7BCXY:1:1101:5963:50876 1:N:0:AGCAGGAA orig_bc=AAAAAAAAAAAA new_bc=AAAAAAAAAAAA bc_diffs=0
TACGGAGGATGCGAGCGTTATCCGGATTTATTGGGTTTAAAGGGTGCGTAGGCGGGTGATTAAGTCTGTGGTGAAAGCGTGCGGCTCAACCGTACCGAGCCATGGAAACTGGTTGTCTTGAGTATAGACGAGGTAGGCGGAATGTGATGTGTAGCGGTGAAATGCTTAGATATGTCACAGAACTCCGATTGCGAAGGCAGCTTACCAGGCTATAACTGACGCTGAGGCACGAAAGCGTGGGTATCAAACAGG
+
E@C@C0CC0DCCHEHHHCCCHHCHH0<<C@11<<C<0<DC1DE@HHHHHCHEDGHICH@F#DG<<##A<GCC#<IIHD>D<<EGCHE@GCCHCCE0DD@DECG?D<@@HDDDG@HDGHIHHGHIGCH##D@?HHD<88@CE<<8EIHGGGAF<C<?C8?ECEIHGH?BGHGH<<B6FEEHF@ECHHHHHHHF<>5115GD1<<1<<11<11<1D<0<<<<D11FECGEF<C<HE<?C<1D1@C@<C<1G1IH
@HS1.3_464 HISEQ:380:H55W7BCXY:1:1101:7029:50773 1:N:0:AGCAGGAA orig_bc=AAAAAAAAAAAA new_bc=AAAAAAAAAAAA bc_diffs=0
TACGTAGGTGGCAAGCGTTATCCGGAATTATTGGGCGTAAAGAGTGAGCAGGCGGCAGGATAAGTTTGAAGTGAAAGCGTGGGGCTCAACCCCATACAGCTCCAAAAACTGTCCAGCTAGAGTGCGAGAGGGGTAAGCGGAATTCCATGTGTAGCGGTGAAATGCTTAGATATATGGAGGAACACCAGTGGCGAAGGCGGCTTACTAGCTCGATACTGACGCTCAGTCACGAAAGCGTGGGGAGCAAATAGG
+
IIIIGHIHIIIIIIIIIIIIIIIIIGHHIIIIIIIIIHHIIIIIIIIIIIIIIHIIIHHHIIIIIHIHCIHHIIHIHHIIIIIHIIIIIIIIIIIHIIIHIIIIIIHIIIIHHHIIIIIIHIHIHHHIIIIIHHIIHIIIIIIIIIHIIIIIIIIIIIIIIIIIIHIIIIIIHIIHGIIIIIIIHIIIIIIHIIIIIIHIIHIIIIIHH?IIIIIIIIIIIIIIIHFHIIIIIIIIIIIIIIIIIIIIIIII
@HS1.3_465 HISEQ:380:H55W7BCXY:1:1101:8158:50800 1:N:0:AGCAGGAA orig_bc=AAAAAAAAAAAA new_bc=AAAAAAAAAAAA bc_diffs=0
TACGGAAGGTCCGGGCGTTATCCGGATTTATTGGGTTTAAAGGGAGCGCAGGCCGTCCGTTAAGCGTGCCGTGAAATGTACCGGCTCAACCGGTGACTTGCGGCGCGAACTGGTGGACTTGAGTGCGTACGAGGATGGCGGAATTCGTGGTGTAGCGGTGAAATGCTTAGATATCACGAAGAACTCCGATTGCGAAGGCAGCTGTCCAGTCCGTAACTGACGCTAATGCTCGAAGGTGCGGGTATCGAACAGG
+
IIIIIFIIIHHIIIIIIIIIHIHIIGHHIHH?FHIDCGHIIIIHHHIIGIIIIIIIIIIHHHIIIIIIIIIIIIIHHIIHIIIIIHIIIIIHHHIIIIIIIIIIIIIIIIIIIIIIIIIIIIIIIHIIIIIIIIIIHIIIIIIIIIIIIIIIIHHIIIIIIIIIIIIIIIIHIIIIHIIIIIIIHIIIIIIIIIIIIIIIIIIIIIIIHGIIIIIIIIIIIIIIIIHIHIIIIIIIIIIIIIIIHIIIIIIII
@HS1.3_466 HISEQ:380:H55W7BCXY:1:1101:10830:50822 1:N:0:AGCAGGAA orig_bc=AAAAAAAAAAAA new_bc=AAAAAAAAAAAA bc_diffs=0
TACGAAGGGGGCTAGCGTTGCTCGGAATCACTGGGCGTAAAGGGTGCGTAGGCGGGTCTTTAAGTCAGAGGTGAAATCCTGGAGCTCAACTCCAGAACTGCCTTTGATACTGAGGATCTTGAGTTCGGGAGAGGTGAGTGGAACTGCGAGTGTAGAGGTGAAATTCGTAGATATTCGCAAGAACACCAGTGGCGAAGGCGGCTCACTGGCCCGATACTGACGCTGAGGCACGAAAGCGTGGGGAGCAAACAGG
+
HHIIHHIHIIIIIGIIHHHHHIIIGHHHEHIHIHIIICDHEHFEGHHHHIHIHIIICHCHHIIIHHHHHHIEHIHEGHHEHIFIHHIIHIIEHHIHEFIIIIIIHIIIIHHIIIIHIIIIIIIHIIIIIIIIIIIIIIIHHGHHIIIIIHEIHIIHIIHIIIIHHEIIIIIIIIHHGHIHIHHIIIGIIHIIIIHHIIIHIIIIIIIIGIHIIHHHIIIIIGIIIIHHHIHIHIIHIIIIIIIIHHHGEGHII
@HS1.3_467 HISEQ:380:H55W7BCXY:1:1101:19169:50832 1:N:0:AGCAGGAA orig_bc=AAAAAAAAAAAA new_bc=AAAAAAAAAAAA bc_diffs=0
TACGGAAGGTCCGGGCGTTATCCGGATTTATTGGGTTTAAAGGGAGCGCAGGCTGATGATTAAGCGTGACGTGAAATGTAGCCGCTCAACGGCTGAACTGCGTCGCGAACTGGTTATCTTGAGTGAGTTCGATGTTGGCGGAATTCGTGGTGTAGCGGTGAAATGCTTAGATATCACGAAGAACTCCGATTGCGAAGGCAGCCAACAAGGCCTTTACTGACGCTAAAGCTCGAAGGTGCGGGTATCGAACAGG
+
IIIIIIIIIIIIIIIIIIIIIHIIIHHHIIIIHIIHHIIIIIIIIIIIIIIIIIIIIHIGHIIHHIIHHHIIHIHIHIGHHHIHHIIIIIIIIIIGFHEHIIHIIIIIIHIIIIHIIIIIIHIIIIHHHHHIIHIIIIHIIIIIIHIIIHHHIIHIIIHIGIIIIIIIIIIIIIHIIHIIIIHHHIIHHIIIIIIHHIIIIIIIIIIIIIIHIIHIIHHIHIGIIHIIIHHGIIHHHHEIIIHIIIIIIIIII
@HS1.3_468 HISEQ:380:H55W7BCXY:1:1101:5212:51237 1:N:0:AGCAGGAA orig_bc=AAAAAAAAAAAA new_bc=AAAAAAAAAAAA bc_diffs=0
TACGGAAGGTCCGGGCGTTATCCGGATTTATTGGGTTTAAAGGGAGCGCAGGCCGGCTTTTAAGCGTGACGTGAAATGTGGATGCTCAACATCTGAACTGCGTCGCGAACTGGAGGCCTTGAGTGCATTCGACGTCGGCGGAATTCGTGGTGTAGCGGTGAAATGCTTAGATATCACGAAGAACTCCGATTGCGCAGGCAGCTGACGAGACTGTAACTGACGCTAAAGCTCGAAAGTGCGGGTATCGAACAGG
+
IHIHIEHHIFHIH?CEEEDHHHHIH@<0FE@CFGHDGIHHHCHIEHIIHHIIHIDHHCHHH@CECFHHHGHIG@CG?IHHEHFHHIHHHHIHHIGHHIIIHHGHIHIIHFFGFFGDHIIIHIIHHHCEHEHHHHHIIIIIHG?IHIHHGIHDHH?HHIIIGIHGGHGHIHFHEEHHFFHEF?HIHIIIHHHHEFEHHIIIHHHEIIIHHHHEHEHHHFHDHHHHIIIHHEEHHHD??HIIIIIIHGCHHFHII
@HS1.3_469 HISEQ:380:H55W7BCXY:1:1101:4485:51434 1:N:0:AGCAGGAA orig_bc=AAAAAAAAAAAA new_bc=AAAAAAAAAAAA bc_diffs=0
TACGGAGGATGCGAGCGTTATCCGGATTTATTGGGTTTAAAGGGTGCGTAGGTGGTTTGTTAAGTTTGTGGTGAAAGCGTGCGGCTCAACCGTACCAAGCCATGAAAACTGGCGAACTTGAGTGCAAACGAGGTAGGCGGAATGTGATGTGTAGCGGTGAAATGCTTAGATATGTCACAGAACCCCGATTGCGAAGGCAGCTTACCAGCATGCAACTGACACTGAGGCACGAAAGCGTGGGTATCAAACAGG
+
IIIIIIIIHIIIIIIIIIIIIIIIIIIIIIIIIIIHHHIIIIIIGHIIHHHIIHIHHIIIHIIIIIIHIIHIIIIIIIIIIIIIIIIIIIIIIIIIIIIIIIIIIIIIIIIIIIIIIIIIIIIIIIIIIIIIIIIIIIIIIIIIIHIIIIIIIIIIIIIIIIIIIIIIIIIIIIIHIIIIIIHIIIIIIIIIIIIIIIIIIIIHHIIIIIIIIIIIIIIIHIIIIIIIIIIIIIIIIIIIIIIIIIIIIIII
@HS1.3_471 HISEQ:380:H55W7BCXY:1:1101:10193:51650 1:N:0:AGCAGGAA orig_bc=AAAAAAAAAAAA new_bc=AAAAAAAAAAAA bc_diffs=0
TACGGAGGGTACGAGCGTTATCCGGATTTATTGGGTTTAAAGGGAGCGCAGGCTGGATTTTAAGCGTGCTGTGAAATGTACCGGCTCAACCGGTGACGTGCAGCGCGAACTGGAGTCCTTGAGTGAGTACGAGGTATGCGGAATTCGTGGTGTAGCGGTGAAATGCTTAGATATCACGAAGAACCCCGATTGCGAAGGCAGCGTACCAGTCCTTAACTGACGCTAAAGCTCGAAAGTGCGGGTATCGAACAGG
+
HIHIHEH?FHIHIGHHHHIIIHIIIGHHIIFH<FHDHHIIIIIHIGIIIHHIHIIIGHHEFHICEHHIDHIFHHHIFHDHHHHFHHIIIEIHIIIHIHIIIIIIIHIHIHHIIHHGGIIIIIIIIHHHIIIHIHHGIIHHHHHGHHHHHHHHDIHHIIIHIIIIIHHIIHHIHHHHHEHHIHIIIHIIIIII#HIIHIHIIHHHHIIHEGIIIHEHIIFIIIIHIHIIGIIIIIIIGIIGIIIIHHHHHIIII
@HS1.3_472 HISEQ:380:H55W7BCXY:1:1101:3062:51874 1:N:0:AGCAGGAA orig_bc=AAAAAAAAAAAA new_bc=AAAAAAAAAAAA bc_diffs=0
TACGGAAGATGCGAGCGTTATCCGGATTTATTGGGTTTAAAGGGAGCGTAGGCGGGCCTTTAAGCCAGCGGTCAAATGTCAGGGCCCAACCTTGGCATGCCGTTGGAACTGGTGGCCTTGAATACACACAAGGAAGGTGGAATTCGTCGTGTAGCGGTGAAATGCTTAGATATGACGAAGAACTCCGATTGCGAAGGCAGCCTTCTGGGGTGCGATTGACGCTGAGGCTCGAAAGTGCGGGTATCGAACAGG
+
IHIIIIIIIIIIIIIIIHIIIIIIIHHIIIIIIIIHHIIIIIIIIIIIIIIIIIIIIIIIIIIIIIIIIIIIIIIIHIIIIIIIIIIIIIIIIIIIIIIIIIIIIIIIIIIIIIIIIIIIIIIIIIIHIIIIIIIIIIIIIIIIIIIIIIIIIIIIIIIIIIIHIIIIIIIIIIHGEIIIIIIHIIIIIIIIIIIIIIIIIIHIIIIIIIIIIIIIIIIIIIIIIIIIHIIIIIHEECIIIIIIIIIIIIII
@HS1.3_473 HISEQ:380:H55W7BCXY:1:1101:3478:52010 1:N:0:AGCAGGAA orig_bc=AAAAAAAAAAAA new_bc=AAAAAAAAAAAA bc_diffs=0
TACGGAGGATGCGAGCGTTATCCGGATTTATTGGGTTTAAAGGGTGCGTAGGTGGTTTGTTAAGTTTGTGGTGAAAGCGTGCGGCTCAACCGTACCAAGCCATGAAAACTGGCGAACTTGAGTGCAAACGAGGTAGGCGGAATGTGATGTGTAGCGGTGAAATGCTTAGATATGTCACAGAACCCCGATTGCGAAGGCAGCTTACCAGCATGCAACTGACACTGAGGCACGAAAGCGTGGGTATCAAACAGG
+
IGHHIHIIDHHIHEHDHHIIIHIII=DEHHH1DGHC0<GHHHII1EHHCGHHIIHBEHEHHHIHHGHHHIHHHIIHDCHHHHHIIICHEDGHIIIHIIHIHHHIIIHHIHIIGHIHIHHHHHIHHIIHFHHGHHHIIIIIIHIHHGHHHFHE@IHIIIHHIHHH@HHHIHGIHIIHHHHHHCHIIHIHHIIHIIIHHHHHHHHHGEEHEF@F<@DCEHCEGHFEEHHIHEHG@@DIHFHIIIIHHIIIIHHH
@HS1.3_474 HISEQ:380:H55W7BCXY:1:1101:3348:52054 1:N:0:AGCAGGAA orig_bc=AAAAAAAAAAAA new_bc=AAAAAAAAAAAA bc_diffs=0
TACGGAAGATGCGAGCGTTATCCGGATTTATTGGGTTTAAAGGGAGCGTAGGCGGGCCTTTAAGTCAGCGGTTAAATGTCAGTGCCCAACGTTGGCATGCCGTTGATACTGGAGGTCTTGAATACACACAAGGATGGTGGAATTCGTCGTGTAGCGGTGAAATGCTTAGATATGACGAAGAACTCCGATTGCGAAGGCAGCCATCTGGGGTGCGATTGACGCTGAGGCTCGAAAGTGCGGGTATCAAACAGG
+
IIIIIHIIIGIIIIHDHIHIIIIIIGGHIIHIHIIHHHIIIIIIEHIIIIIIIIIIIIIIIIIIIHHIIIIIIIIIHGHIIIIIIIIIIIIIIIIIIHIIIIIIIIHIIIIIIIIIHHIIIHHIIIIIIIIIIIIIHIIIIIIIIIIIIIIIIIIIIHIIHIIIIIIIIIIIIIIIIIHIIIIIIIHHEHIIIIIIIIIIIIIIIHIIIIIIIIIIIIIIIIIIIIHIIIIIIIIIIIIIIIIIIIIIIIII
@HS1.3_475 HISEQ:380:H55W7BCXY:1:1101:15450:52070 1:N:0:AGCAGGAA orig_bc=AAAAAAAAAAAA new_bc=AAAAAAAAAAAA bc_diffs=0
TACGGAAGGTCCGGGCGTTATCCGGATTTATTGGGTTTAAAGGGAGCGCAGGCTGGAGATTAAGCGTGACGTGAAATGTAGCCGCTCAACGGCTGAGTTGCGTCGCGAACTGGTTTTCTTGAGTGAGTACGACGTCAGCGGAATTCGTGGTGTAGCGGTGAAATGCTTAGATATCACGAAGAACCCCGATTGCGAAGGCAGCTGACGAGTCCTTTACTGACGCTAAAGCTCGAAGGTGCGGGTATCGAACAGG
+
IHHHIHHHIHIIIHIIIHIGIFHHHCGCEHHHIII<CEFHFEGHHHHHIIHHHHHHEHGCGHHIIIIHHHHHGGHHHHHCHHFHDHHHIIIIIIIHHHHIHHCDHHFIIIIIHHHHGHHHHHIIIIIIIHHHIIIIIHFHHIIHHHHIHHHIHEIHIFIHIIIIIIHIIIIHHHHHIIHIHHHIIHEHHHIIIIHHIHHEHHHFHHIHHFEIIHHHIIIIHIHIIIIIHIIIIIIIHIIHHHGHIHGHHHCIH
@HS1.3_476 HISEQ:380:H55W7BCXY:1:1101:15606:52172 1:N:0:AGCAGGAA orig_bc=AAAAAAAAAAAA new_bc=AAAAAAAAAAAA bc_diffs=0
TACGGAGGATGCGAGCGTTATCCGGATTTATTGGGTTTAAAGGGTGCGTAGGTGGTTTGTTAAGTTTGTGGTGAAAGCGTGCGGCTCAACCGTACCAAGCCATGAAAACTGGCGAACTTGAGTGCAAACGAGGTAGGCGGAATGTGATGTGTAGCGGTGAAATGCTTAGATATGTCACAGAACCCCGATTGCGAAGGCAGCTTACCAGCATGCAACTGACACTGAGGCACGAAAGCGTGGGTATCAAACAGG
+
HIIIICHHGHIIDHICHHHEHDHII=EHCHHIIHICCGHHIIIIGHHHGHHIIIIHHIIIIHIHHHIHHIIHIIIIHHHIIHHIIIIIIIHHHHHHIIIIIIIHIIIIIIIIHHIIIIHIIIIIIHIHHIHIIIGHIIIIIIHIIHIHIIIIIIIIIIIIIIIHHEIIIIIHHFHEHIIIIIIIIIHHHEIIIIIIIIHIHIIHIHHHIHHHHIIGIIIIIIIIIIIHFHIIIIIIIIIHG@HHIIIIIIII
@HS1.3_477 HISEQ:380:H55W7BCXY:1:1101:16994:52208 1:N:0:AGCAGGAA orig_bc=AAAAAAAAAAAA new_bc=AAAAAAAAAAAA bc_diffs=0
TACGGAGGATGCGAGCGTTATCCGGATTTATTGGGTTTAAAGGGTGCGTAGGTGGAGAATTAAGTCTGTGGTGAAAGCGTGCGGCTCAACCGTACCAAGCCATGGAAACTGGTTCCCTTGAGTGCAAACGAGGTAGGCGGAATGTGACGTGTAGCGGTGAAATGCTTAGATATGTCACAGAACCCCGATTGCGAAGGCAGCTTACCAGCATGCAACTGACACTGAGGCACGAAAGCGTGGGTATCAAACAGG
+
IIIIIIIIGIIIIFIIIIIGIIIIIEHHHIIIIIIDGHIIIIHHGHIIEHHIHIIIIHHIIIIIHIIHIIIIIIIIIIIIIIIIIIIIIIIIIIHIIIIIIIIIIIIIIIIIIIIIIIIIIIIIIIIIIIIIIIIIIIIIIIIIIIIIIIIIIIIIIIIIIIIIIIIIIIIIIIIIIHIIIIIIIIIIIIIIIIIIIIIIIIIIIIIIIIIIIIIIIIIIIIIIIIIIIIIIIIIIIIIIIIIIIIIIIIII
@HS1.3_478 HISEQ:380:H55W7BCXY:1:1101:17663:52128 1:N:0:AGCAGGAA orig_bc=AAAAAAAAAAAA new_bc=AAAAAAAAAAAA bc_diffs=0
TACGGAAGGTCCGGGCGTTATCCGGATTTATTGGGTTTAAAGGGAGCGCAGGCGGAGGATTAAGCGTGACGTGAAATGTCCCGGCTCAACCGTGGAACTGCGTCGCGAACTGGTTTTCTTGAGTGAGTGCGACGTCGGCGGAATTCGTGGTGTAGCGGTGAAATGCTTAGATATCACGAAGAACCCCGATTGCGAAGGCAGCCGACGAGTCCTTAACTGACGCTAAAGCTCGAAAGTGCGGGTATCGAACAGGATTAGATACCCGAGTAGTCCGCCTAATGTGCCAGCCGCCGCGGTA
+
HHIHHHHHHEHGHHHHHCE=GFGEH<0DCHIHHEH<CC@HFEHHG@GCEHHGDICHII0<DGGHEHIFCGGC<1<C<<GEHHIDDCCGHIIG<GDCG?0FFIHIIIHIIIIIFEG@GH?DHGHHIHIIHIHEC??HHEHHHCGEDHGEEIHHGHHHHGIIIIHHHHHF?FHHH@HHIICGHHHDE@GHHHHFFIFFHHHGD?HGGHHGHHIIIHHG@CC0CD@G@FHHFEHEHCDH?HGIIHFHEHG?HHIHIHEHHHEE<HHIHHH?IIHHHIIIEHGCIHHHHGIIIIIDHIHGCH
@HS1.3_479 HISEQ:380:H55W7BCXY:1:1101:1132:52484 1:N:0:AGCAGGAA orig_bc=AAAAAAAAAAAA new_bc=AAAAAAAAAAAA bc_diffs=0
TACGGAGGATGCAAGCGTTATCCGGATTTATTGGGTTTAAAGGGTGCGTAGGCGGAAGTTTAAGCGTGAGGTGAAATGCCACGGCTCAACCGTGGGACTGCCTCGCGAACTGGATTTCTGGAATGCCCCTGCCGTGGGAGGAATGTGTGGTGTAGCGGTGAAATGCATAGAGATCACACAGAACACCGATTGCGAAGGCATCTCACGAAGGGGTGATTGACGCTGAGGCACGAAAGCGTGGGGATCAAACAGG
+
IIIHIIIIIIIIIIIIIIIIIIIIIIHHIIIIHHHHHHHIIIIIIIIIHHIIIIIIIIIIHHIIIIIHIIIIIIIIHIIIIIIIIIIIIIIIIIIHIIIHIIIIIIIIIIIIHHEIIIIIIIIIIIIIIIIIIIIIIIHIIIIIIIIIIIIIIIIIIIIIIIIIHIIIIIIIIIIIHHGIIIIHIIHIIIIIHIHIIIIIIIIIHHIIIIHIIIIIIIIIIIIIIIIIIIIIIIIIIIIIIIIIHIIIIIIII
@HS1.3_480 HISEQ:380:H55W7BCXY:1:1101:6590:52453 1:N:0:AGCAGGAA orig_bc=AAAAAAAAAAAA new_bc=AAAAAAAAAAAA bc_diffs=0
TACGGAAGGTCCGGGCGTTATCCGGATTTATTGGGTTTAAAGGGAGCGCAGGCCGATTATTAAGCGTGACGTGAAATGTAGATGCTCAACATCTGAACTGCGTCGCGAACTGGTAGTCTTGAGTGAGTTCGATGTGGGCGGAATTCGTGGTGTAGCGGTGAAATGCTTAGATATCACGAAGAACTCCGATTGC
+
IFHHH@ECHCFHCCEDCC/<GEHIDE00D<1C<GH<0ECGHHGH1<DCHC??<GEHFCEIIIHHE<EHCHEEEH?HCF@<DGEHHHHFCHIIHIGFFHH?00<7<?C<<<B;D00D=<F/0:D8CD8=@EF<BFHHEEGD:@</C<:F<F<AF@CHHDHD#<B<B1B7GHEH11@AGC<D1EHIFEG@0/=GD
@HS1.3_481 HISEQ:380:H55W7BCXY:1:1101:11797:52338 1:N:0:AGCAGGAA orig_bc=AAAAAAAAAAAA new_bc=AAAAAAAAAAAA bc_diffs=0
TACGGAGGATGCGAGCGTTATCCGGATTTATTAGGTTTAAAGGGTGCGTAGGCGGGGCTTTAAGTCAGCGGTAAAATCATATAGCTTAACTATATCAAGCCATTGATACTGGAGCCCTTGAGTACGGTTGAGGCTGGCGGAATGTGTTGTGTAGCGGTGAAATGCTTAGATATGACACAGAACACCGATTGCGAAGGCAGCTAGCTAAGCCGGCACTGACGCTGAGGCACGAAAGCGTGGGGATCAAACAGG
+
HHIHIICDHIHHHHIIHECEHIIIIIIIIIIHIHIH1FHIIIIGIIIIHGIGIHIIIGCHH?GHIIIGHHIIIIHIHEHFHHIHFHIIIIHIIIHHEHIHHHIIIIIIHIIGHHFIFHFFFHHIIIIHHDHGHHHHHDIIHGHGHHFHHIHHHIHGHBFIIHGAHGGIIHHEGGEEHHIHIHHHHEHEHIHHIIIIIIHHHH@F<FDIIHHEGHHCIHHGIIIIIHHHHGHHHIHIIIIIHHIHGHHHHHHH
@HS1.3_482 HISEQ:380:H55W7BCXY:1:1101:15980:52370 1:N:0:AGCAGGAA orig_bc=AAAAAAAAAAAA new_bc=AAAAAAAAAAAA bc_diffs=0
TACGGAAGGTCCGGGCGTTATCCGGATTTATTGGGTTTAAAGGGAGCGCAGGCGGGACCTTAAGCGTGTTGTGAAATGTGGCGGCTCAACCGCCGAACTGCAGCGCGAACTGGGGTTCTTGAGTGAGTACGAGGAAGGCGGAATTCGTGGTGTAGCGGTGAAATGCTTAGATATCACGAAGAACTCCGATTGCGAAGGCAGCTTTCCAGTCCTTTACTGACGCTAATGCTCGAAGGTGCGGGTATCGAACAGG
+
HHIIICHHIHIIHDHHEHHIIIIIIDCEHCHHHHIH=HHIGHIIIIGIIIHHIIIHHHHHIIIIIIHHGHIIIIIHIIIIIIIIIIIIIIIIIIIHHIHIIIIIIIIGIIIIIIIHIIHIIIIIIIHHHIHHHHHIIIHHIIIIIIIIHIIHHIIIIIHIIIIIIIIHHIIHIHHHHHIIIHHFEIIIIIIIIIIIIIIIIIIIIIIIIIIIIIIIIIIIIIIIIIIIIIHHIIIHDE0IIIIHIIIIIIIII
@HS1.3_483 HISEQ:380:H55W7BCXY:1:1101:17082:52418 1:N:0:AGCAGGAA orig_bc=AAAAAAAAAAAA new_bc=AAAAAAAAAAAA bc_diffs=0
TACGGAGGATGCGAGCGTTATCCGGATTTATTGGGTTTAAAGGGTGCGTAGGCGGGACGTCAAGTCAGCGGTGAAATACTGTGGCTCAACCATAGTACTGCCGTTGAAACTGGCGACCTTGAGTGCGGCAGAGGTAGGCGGAATGTGATGTGTAGCGGTGAAATGCTTAGATATGTCACAGAACCCCGATTGCGAAGGCAGCTTACCAGCATGCAACTGACACTGAGGCACGAAAGCGTGGGTATCAAACAGG
+
IIIIGIIIGHIIDHIHIIIIIIIIIH=GHIHHHIID=GHIIIIIIHIIHIIIIIIIIIIHIIIIIHHIIIIIIIIIFEHIIIIIIIIIIIIIEIIIIHIIIIHIIIIIIIIIIIIIHIIIIIIIIIIIIIIIIIGHIIIIIIHIIHIIIIIIIIIIIIHIIIIIIIGIIIHEHHHHGHIHIIIIHIHHHIIIIIIIIIIHIHIHHHEEIIHIHHHIIIIIHDIHHIHH?CHHIIIIIIIHHHGIHIIIIHHII
@HS1.3_484 HISEQ:380:H55W7BCXY:1:1101:2149:52639 1:N:0:AGCAGGAA orig_bc=AAAAAAAAAAAA new_bc=AAAAAAAAAAAA bc_diffs=0
TACGGAAGGTCCGGGCGTTATCCGGATTTATTGGGTTTAAAGGGAGCGCAGGCTGATGATTAAGCGTGACGTGAAATGTAGCCGCTCAACGGCTGAACTGCGTCGCGAACTGGTTATCTTGAGTGAGTTCGATGTTGGCGGAATTCGTGGTGTAGCGGTGAAATGCTTAGATATCACGAAGAACTCCGATTGCGAAGGCAGCCAACAAGGCCTTTACTGACGCTAAAGCTCGAAGGTGCGGGTATCGAACAGG
+
IIIIIIIIIIIIIIIIIIIIIIIIIHIIIIIIIHIDHIIIIIIIIIIIIIIIIIIIIIHIIIIIIIIIIIIIIIIIIHIIIIIIIIHIIIIIIIIIIIIIIIIIIIIIIIIIIHHIIIIIIIIIIHIHIIIIIIIIIIIIIIIIIIIIIIIIIIIHHIHIIIIIIIIIIIIIIIIHHGIIIIIHIIIIIIIIIIIIIIIIIIIIIIIIIIIIIIIIIIIIIIIIIIIIIIIIIIIIIIIIIIIIIIIIIIIII
@HS1.3_485 HISEQ:380:H55W7BCXY:1:1101:10496:52622 1:N:0:AGCAGGAA orig_bc=AAAAAAAAAAAA new_bc=AAAAAAAAAAAA bc_diffs=0
TACGGGGGATGCGAGCGTTGTCCGGAATCATTGGGCGTAAAGAGTTCGTAGGTGGTTTGTTAAGTTAGGTGTTAAAGGCGTAGGCTCAACTTACGTATGGCACTTGATACTGGCAGACTTGAATGCGGTAGAGGTAAAGGGAATTCCTGGTGTAGCGGTGAAATGCGTAGATATCAGGAGGAACATCGGTGGCGTAAGCGCTTTACTGGGCCGTAATTGACACTGAGGAACGAAAGCCGGGGTAGCAAATGGG
+
IIIIIHHIEHIIIIIIIIIIIIIIIGHIIHHHHHIIIHHIHHGHHIIIEHHIGHIGIIIHIIIIIIIHIHIHHIIIIIIIIIIIIIIIIIIIIIIHIIIIIIIIIIIIIIIIIIIIIIIIIIIIIIIIIIIIIHIIIIIIIIIIIIIIIIIIIIIIIIIIIIIIIIIIIIIIIIIIIIIIIIIIIHIIIIIIIIIIIIIIIIIIIIIIIIIIIIIIIIIIIIIIIIIIIIIIIIIIIIIIIIIIIIIIIIIII
@HS1.3_486 HISEQ:380:H55W7BCXY:1:1101:11010:52544 1:N:0:AGCAGGAA orig_bc=AAAAAAAAAAAA new_bc=AAAAAAAAAAAA bc_diffs=0
TACGGAAGGTCCGGGCGTTATCCGGATTTATTGGGTTTAAAGGGAGCGCAGGCCGATGGTTAAGCGTGACGTGAAATGTAGCCGCTCAACGGCTGAACTGCGTCGCGAACTGGCTATCTTGAGTGAGTTCGATGTTGGCGGAATTCGTGGTGTAGCGGTGAAATGCTTAGATATCACGAAGAACCCCGATTGCGAAGGCAGCTGACGAGTCCTTAACTGACGCTAATGCTCGAAAGTGCGGGTATCGAACAGG
+
IHIIHGIIIFHHHDDDIHDHHHHIH0E<CG1<CFGDGHEHHHIIEHIIHIIIDEHHHHHHIIIIHEHIHEHIIIGHGHHIIIHIHHIHIHHHHHIIHHHEHCHGHHHIIIIHHHIHIIHHIIIIHFHGIHIHHIIIIIIIIIIHFIIIHIIIIIIIIIIIIIIIIIIIIIIIHEEHHEIIIIIIIIIIHHHIIIIIIIIIIIHHHHIIIIIIIIIHIIHIIIIIIIIIIHIIIIIIIIHIIIHIIIHIIIIII
@HS1.3_487 HISEQ:380:H55W7BCXY:1:1101:11843:52630 1:N:0:AGCAGGAA orig_bc=AAAAAAAAAAAA new_bc=AAAAAAAAAAAA bc_diffs=0
TACGTAGGTGGCGAGCGTTATCCGGAATGATTGGGCGTAAAGGGTGCGTAGGCGGCCTGCTAAGTCTGGAGTGAAAGGTACCGGCTCAACCGGTACAGGCTCTGGAAACTGGCGGGCTAGAGAGCAGGAGAGGGCGGTGGAACTCCATGTGTAGCGGTAAAATGCGTAGATATATGGAAGAACACCAGTGGCGAAGGCGGCCGCCTGGCCTGTTACTGACGCTGAGGCACGAAAGCGTGGGGAGCAAATAGG
+
IIIIIIIIIIIIIIIIIHIIIIHIIIIIIIHGIHHIIHHHHIIIIIIHIIIIIIIIIHIIGIIIIIIIIIIHIIIIHHHHIIHIIIIHIIIIIHHHIIHGIIIIIIIHIIIIIIIIGIIIIIIIIHHIIIIIIIIIIIIIIIIIHIIHIIIIIIIIIIIIIIIIIIIIHIHIIGIHIIIIHHIHHIHIHIIIIGIIIIIIHIIIIIIIGIIIIIIIIIIIIIIIIIIIIIIIIIIIIIHIIHIIGIIIIIII
@HS1.3_488 HISEQ:380:H55W7BCXY:1:1101:12502:52727 1:N:0:AGCAGGAA orig_bc=AAAAAAAAAAAA new_bc=AAAAAAAAAAAA bc_diffs=0
TACGGAAGGTCCGGGCGTTATCCGGATTTATTGGGTTTAAAGGGAGCGCAGGCTGGATTTTAAGCGTGCTGTGAAATGTACCGGCTCAACCGGTGACGTGCAGCGCGAACTGGAGTCCTTGAGTGAGTACGAGGTATGCGGAATTCGTGGTGTAGCGGTGAAATGCTTAGATATCACGAAGAACTCCGATTGCGAAGGCAGCATACCAGTCCTTAACTGACGCTAAAGCTCGAAAGTGCGGGTATCGAACAGG
+
IIIIIIIIIIIIIIIIIIIHIIIIIEHIIIIIIIIHHIIIIIIIIIIIIIIIHIIIHHHIHIIIIIIIIIIIIIIIHHIIIIIIIIIIIIIIIIIIIIIIIIIIIIIIIIIIIIIIIIIIIIIIIIIIIIIIIIHIIIIIIIIIIIIIIIIIHIIIIIIIIIIIIIIIIIIIIIIHIIGIIIIHHIIIIIIIIIIIIIIIIIIIIIIIIIIIHIIIIIIIIIIIIIIIIIIIIIIHHIIIIIIHHIIIIIIII
@HS1.3_489 HISEQ:380:H55W7BCXY:1:1101:12759:52563 1:N:0:AGCAGGAA orig_bc=AAAAAAAAAAAA new_bc=AAAAAAAAAAAA bc_diffs=0
TACGGAAGGTCCGGGCGTTATCCGGATTTATTGGGTTTAAAGGGAGCGCAGGCCGACTGGTAAGCGTGACGTGAAATGTAGCCGCTCAACGGCTGAACTGCGTCGCGAACTGTCAGTCTTGAGTGAGTTCGATGTTGGCGGAATTCGTGGTGTAGCGGTGAAATGCTTAGATATCACGAAGAACTCCGATTGCGAAGGCAGCCAACAAGGCCTTTACTGACGCTAAAGCTCGAAGGTGCGGGTATCGAACAGG
+
IIIIIHIIIHIIIIIIIIIIIIIIIHIIIHIHHIIHHIIIIIIIFIHHHIIIIIIIIIIGIIIIIIIIIIIIIIIIIIIIIIIIIIIIIIIIIIIIHIIIIIIIIIIIIIIHHIIIIIIIIIIIIIIIIIIIIIIIIIIIIIIIIIIIIIIIIIIIIIIIIIIIIIIIIIIIIIHHIGHIIIIIIIIIIIIIIIIIIIIIIIIIIIIIIIIIIIHHIIIIIIIIIIIIIIIIIIIHHIHIIIIIIIIIIIIII
@HS1.3_490 HISEQ:380:H55W7BCXY:1:1101:16254:52529 1:N:0:AGCAGGAA orig_bc=AAAAAAAAAAAA new_bc=AAAAAAAAAAAA bc_diffs=0
TACGGAGGATGCAAGCGTTATCCGGATTTATTGGGTTTAAAGGGTGCGTAGGCGGTTTGCTAAGCGGGAGGTGAAATGCCGGCGCTCAACGTCGGAAGTGCCTCCCGAACTGGTGGACTGGAATGACTCTGCCGTGGGAGGAATGTGTAGTGTAGCGGTGAAATGCTTAGAGATTACACAGAACACCGATTGCGAAGGCATCTCACGAAGGGTTGATTGACGCTGAGGCACGAAAGCGTGGGGATCAAACAGG
+
HIIIIIIIHHIIIIIHIIIIIIIIHGHHHIIGIIIEEHHIIIIIIIIHGHHHHIIHIHIIHIHIHIHIIIIHIHIIIIIIIIIIIHIIIIIIIIIIIIIIIIIIIIIHIIIIIIIIIIIIIIIHHHIIIIIIIIIHIIIIIHIIIIHIIIHIHIHIHIIIIIIIIIGIIIIIIIIIIIIIIIIIIHIIIIIIIIIHIIIIIIIIIIIIHIIIIIIIIIIIIIIIIIIIIIIIIIIIIIIIIIHIIIIIIIIII
@HS1.3_491 HISEQ:380:H55W7BCXY:1:1101:7620:52776 1:N:0:AGCAGGAA orig_bc=AAAAAAAAAAAA new_bc=AAAAAAAAAAAA bc_diffs=0
TACGGAAGGTCCGGGCGTTATCCGGATTTATTGGGTTTAAAGGGAGCGCAGGCCGATGGTTAAGCGTGACGTGAAATGTAGCCGCTCAACGGCTGAACTGCGTCGCGAACTGGCTATCTTGAGTGAGTTCGATGTTGGCGGAATTTGTGGTGTAGCGGTGAAATGCTTAGATATCACGAAGAACTCCGATTGCGAAGGCAGCCAACAAGGCCTTTACTGACGCTAAAGCTCGAAGGTGCGGGTATCGAACAGG
+
IIIIIIIIIIIIIIIIIIIIIIIIIHHIIIIIHIIHHIIIIIIIIIIIIIIIIIIIIIIIIIIIIIIIIIIIIHIIHIIIIIIIIIIIIIIIIIIIIIIIIIIIIIIIIIIIIIIIIIIIIIIIIHIIIIIIIIIIIIIIIIIIIIIIHIIIIIIIIIIIIIIIIIHIIIIIIIIIIIIIIIIIIIIIIIIIIGIIIIIIIIIIIIIHIIIIIIIIIIIIIIIIIIIIIIIIIHECDIIIIIIIIIHIIIIII
@HS1.3_492 HISEQ:380:H55W7BCXY:1:1101:7533:52903 1:N:0:AGCAGGAA orig_bc=AAAAAAAAAAAA new_bc=AAAAAAAAAAAA bc_diffs=0
TACGGAAGGTCCGGGCGTTATTCGGATTTATTGGGTTTAAAGGGAGCGCAGGCGGAGGCTTAAGCGTGACGTGAAATGTAGCCGCTCAACGGCTGAGTTGCGTCGCGAACTGGGTTTCTTGAGTGAGTGCGACGTCAGCGGAATTCGTGGTGTAGCGGTGAAATGCTTAGATATCACGAAGAACCCCGATTGCGAA
+
ICHEH@CEG<1<<//<<FD@G1DG@HH0D11<1<C00<<GC<GH1<DC</<EH??/@@<F5<C<@CHHC1EEH1@?@<@<<1DBGH?/BG0/CHFF<1=#0/<CCE<@HB<0/EGHHHHC@.:B8=?EC8CCEHGC@@G/HH<A?<CFEIIHHECGG<FC?HI#IHHBGH?<71ED<<@1<8HE<0D<0<#0@GC<
@HS1.3_493 HISEQ:380:H55W7BCXY:1:1101:9641:52999 1:N:0:AGCAGGAA orig_bc=AAAAAAAAAAAA new_bc=AAAAAAAAAAAA bc_diffs=0
TACGGAAGGTCCGGGCGTTATCCGGATTTATTGGGTTTAAAGGGAGCGCAGGCGGGCTTTTAAGCGTGACGTGAAATGTGGCGGCTCAACCGCCGAACCGCGTCGCGAACTGGGAGTCTTGAGTGGGTACGACGTTTGCGGAATTCGTGGTGTAGCGGTGAAATGCTTAGATATCACGAAGAACTCCGATTGCGAAGGCAGCAGACGAGTCCCTTACTGACGCTAATGCTCGAAAGTGCGGGTATCGAACAGG
+
HHHIIIGIIIIIIIHIIHIIHHIHIIIIIIEHGHG@HHIHCFFHHHIIIIIIIIIIIIIIIIIIIIIHHIIIIHIGIHIIIIIIIIIHHIIIHHIHIIGIIIIHIIIIIIIIIIIIIHHIIIIIIHIIIIIIIIIIIIIIIIIIIIIIIIIIIIIIIIIIIIIIIIHIIIIIIIHHHHIIIIIIIIIIIIIIIIGIIIIIHIIIIIIIIIIIIIIIIIIIIIHIIHHHIIIIIIIIIIIIIIIIHIIIIIIII
@HS1.3_494 HISEQ:380:H55W7BCXY:1:1101:12001:53000 1:N:0:AGCAGGAA orig_bc=AAAAAAAAAAAA new_bc=AAAAAAAAAAAA bc_diffs=0
TACGTAGGGTGCAAGCGTTGTCCGGAATTATTGGGCGTAAAGAGCTCGTAGGCGGTCTGTCACGTCTGCTGTGAAAACTCGGGGCTTAACCCCGGGCCTGCAGTGGGTACGGGCAGACTAGAGTGCGGTAGGGGAGACTGGAATTCCTGGTGTAGCGGTGAAATGCGCAGATATCAGGAGGAACACCGGTGGCGAAGGCGGGTCTCTGGGCCGTAACTGACGCTGAGGAGCGAAAGCGTGGGGAGCAAACAGG
+
IIIHGHIFIGEHIIIEHHEDHIIIH@CHHHIIIIIIIECHHFHIGIIIHIIGIIIGDEFHIHHIEIIIIIIIHHGFFIIIHIIIIIIIIIIGIIIIIIIIHIHHIHGDIHHIIIHIHFIIIIIIIIIIIHIHIIIHIIIIIIIIIHHHIIIIIIIIIIHIIIIIIIIIIIIHHGHHIIIHIIIIIIHIIIIHHHHIIIHIIHIIIIIIIHHHHIIIIIIIIIIHIIIIIIIIIIIIIHIIIIIIIIIIIIIII
@HS1.3_495 HISEQ:380:H55W7BCXY:1:1101:15678:52904 1:N:0:AGCAGGAA orig_bc=AAAAAAAAAAAA new_bc=AAAAAAAAAAAA bc_diffs=0
TACGGAGGATCCGAGCGTTATCCGGATTCATTGGGTTTAAAGGGTGCGCAGGCGGTGCCTTAAGTCAGCGGTAAAATCGTGGGGCTCAACCCCATCCCGCCGTTGATACTGGGGCACTTGATTACGGTCGAGGCAGGCGGAATTCGTCGTGTAGCGGTGAAATGCATAGATATGACGAAGAACACCGATTGCGTAGGCAGCCTACCAGGCCGTTAATGACGCTCATGCACGAAAGTGCGGGGATCGAACAGG
+
IIIIIIIIHIIIIIIIIIIGHIIIIHHIIIHHIHIHEHHIIIIIHHIIIIHIIIIIHIIHIIIIIIIIIIIHHIHHHHIIIIIIIIIHIIIIIHIHIIIIIIIIIIIIIIIIIIIIIIHIIIIIIIIHIIIIIIIIIIIIIIIHHIIIIIIIIIIIIIIIIIIIIIIIIIIIIIHIHIIIIIIHIIIIIIIIIIIIIIIIIIIIIIIIIIIIIIIIIIIIIIIIIIIIIIIIIIIHH?IIIIIIIIIIIIII
@HS1.3_496 HISEQ:380:H55W7BCXY:1:1101:17985:52750 1:N:0:AGCAGGAA orig_bc=AAAAAAAAAAAA new_bc=AAAAAAAAAAAA bc_diffs=0
TACGGAAGGTCCGGGCGTTATCCGGATTTATTGGGTTTAAAGGGAGCGCAGGCTGGATTTTAAGCGTGCTGTGAAATGTACCGGCTCAACCGGTGACGTGCAGCGCGAACTGGAGTCCTTGAGTGAGTACGAGGTATGCGGAATTCGTGGTGTAGCGGTGAAATGCTTAGATATCACGAAGAACTCCGATTGCGAAGGCAGCGTACCAGTCCTTAACTGACGCTAAAGCTCGAAAGTGCGGGTATCGAACAGG
+
IIIHIGHIIIIIIIIIIHIHIIIIGIIIIHHIHHHEHIIIIIIIIIIIHIIIGHHIIIIIHHHFIHIGHHIIIIHIHHGHIIIIIIIIIIIHIIIIIIIGHIIIIIIHIIIIHHIIIHHHIIHHHIIIIHHHIIIIHHGHHIIHIIIIIIIIHIHIIIHIHHIIIIIIIIIIIIIHHGIHHHHHHIIHIIIIIIIIIIIIIIIHIIHIHGIIIIIIHHHHIGHIIHIGHIIIIIIHHIHHHIIIIIIIIIHHI
@HS1.3_497 HISEQ:380:H55W7BCXY:1:1101:19736:52889 1:N:0:AGCAGGAA orig_bc=AAAAAAAAAAAA new_bc=AAAAAAAAAAAA bc_diffs=0
TACGGAGGATGCAAGCGTTATCCGGATTTATTGGGTTTAAAGGGTGCGCAGGCGGGCTGTTAAGTCAGCGGTGAAATCTCCCGGCTCAACCGGGGAACTGCCGTTGATACTGGCAGCCTAGAGTACAGACGGCGCCGGCGGAATGTGTCATGTAGCGGTGAAATGCTTAGATATGCCACAGAACACCGATCGCGAAGGCAGCTGGCGAGGCTGGGACTGACGCTCAGGCACGAAAGCGTGGGGATCAAACAGG
+
CHEHCHDCCGFEHIIGHCE=EHECHCEH@HI1@CFC@GHC@HHECCEDCDFHHIHECDHDFHIIHHECFHHIHEGGFHHHIHIIHGIIHIIIHIIHIIIHIHHHHIIIIIIIIIIHHFIHIHIHHHEHFHHHHHCEIIIIIHIHGCHHHHIIIIIIIIIIIIIHIIIIIIIHHGCHIH1FIIIIIHHG/F/IIIIIIIIIIIHHDIHHIIIHHCHIIIHIIHHG1IHHEEIIIIIIIIIIIIIHCIIIIIIII
@HS1.3_498 HISEQ:380:H55W7BCXY:1:1101:2951:53141 1:N:0:AGCAGGAA orig_bc=AAAAAAAAAAAA new_bc=AAAAAAAAAAAA bc_diffs=0
TACGGAAGGTCCGGGCATTATCCGGATTTATTGGGTTTAAAGGGAGCGCAGGCTGAAGATTAAGCGTGACGTGAAATGTCCCGGCTCAACCGTGGAACTGCGTCGCGAACTGGTTTTCTTGAGTGAGTACGACGTCAGCGGAATTTGTGGTGTAGCGGTGAAATGCTTAGATATCACGAAGAACCCCGATTGCGAAGGCAGCTGACGAGTCCTTAACTGACGCTAAAGCTCGAAAGTGCGGGTATCGAACAGG
+
C<@EH0CHEIIID/<C<<C1GHEH<00D<F11<CC<<0<CHFHEEECH?/<?HGF@F@86<<ECHICG#EEIIIHFCGHIHGGHHHIEHHGFEH<CFHIHIFHIIHHEHHHHGHGDHEHHEIHHCHHIHHECGH@BEHGHHGECHHGCHHIIFHEDEG1CCHG@@GEEFHE@C?EHFDH@HCEDDE@F<?@HDC1?H@HEFEG<<GD1<1FHHFFCHGHCHHCF<<HE<1@EFCC<<C0GGHFGFEGEHGHHI
@HS1.3_499 HISEQ:380:H55W7BCXY:1:1101:3532:53066 1:N:0:AGCAGGAA orig_bc=AAAAAAAAAAAA new_bc=AAAAAAAAAAAA bc_diffs=0
TACGAGGGGTGCAAGCGTTGTTCGGAATTACTGGGCGTAAAGGGAGCGTAGGCGGAGATTCAAGCGGATTGTACAATCCCGGGGCCCAACCCCGGCTCTGCAGTCCGAACTGGATTTCTTGGATAGTTCAGGGGCAGGCGGAATTCCTGGTGTAGCGGTGGAATGCGTAGAGATCAGGAAGAACACCGATGGCGAAGGCAGCCTGCTGGGGACTCATCGACGCTGAGGCTCGAAAGTGCGGGTAGCAAACAGG
+
IIIIIIIIIIIIIIIIIIIIHIIIIIIIIIIHIIIIIFHIIIIIIIIIFHIIIIIIIIIIIIIIIIIHHIIIIIIIIIIIIIIIIHIIIIIIIIIIGIIIIIIIIIIIIIIIIIIIIIIIIIIIIIIIHIIIIIIIIIIIIIIIIIIIIIIIIIIIIIIIIIIIIIIIIIIIIIHIHHIIIIIIIIIIIIIIIIIIIIIIIIIIIIIIIIHIIIIIIIIIIIIIIIIIIIIIIIIIIIIIIIIIIIIIIIIII
@HS1.3_500 HISEQ:380:H55W7BCXY:1:1101:5762:53222 1:N:0:AGCAGGAA orig_bc=AAAAAAAAAAAA new_bc=AAAAAAAAAAAA bc_diffs=0
TACGAAGGGTGCAAGCGTTGTTCGGAATTACTGGGCGTAAAGGGCGTGTAGGCGGATGAATTAGTTGGGAGTGAAATCCCGGAGCTTAACTCCGGAACTGCTTTCAAAACGGTTTATCTAGAGTGTAGTAGGGGACAATGGAATACCCAGTGAAGAGGTAAAATTCGTAGAGATTGGGTAGAACACCAGAGGCGAAGGCGATTGTCTGGACTATTACTGACGCTGAGGCGCGAAAGCGTGGGGATCAAACAGG
+
IIIIIIIIIHHIIIIIIHHIHIIIIIIIIIIIIIIIIIIHIIIIIIHIIIIIIIIIHIIHIIIIHHIIIIIIIIIIIHIIIIIIIIIIIIIIIIIIIIIIIIIIIIIIIIIIHHIIHIIIIIIIIIIIIIIIIIIIIIHIIIIIIIIIIIIIIIIIIIIIIIIIIIIIIIIIIIIIHIIIIIIIIIIIIIIIIIIIIIIIIIIIIIIIIIIIIIIIIHGIIIIIIIIIIIIIIIIIIIIIIIIIHHIIIIIII
@HS1.3_501 HISEQ:380:H55W7BCXY:1:1101:16835:53029 1:N:0:AGCAGGAA orig_bc=AAAAAAAAAAAA new_bc=AAAAAAAAAAAA bc_diffs=0
TACAGAGGTCCCAAGCGTTGTTCGGATTCACTGGGCGTAAAGGGTGCGTAGGTGGTTGGGTAAGTCTGATGTGAAATCTCCGGGCTCAACCCGGAAATGGCATTGGATACTATTCGGCTAGAGGTTTGGAGGGGGGACTGGAATTCTCGGTGTAGCAGTGAAATGCGTAGATATCGAGAGGAACACCAGTGGCGAAGGCGAGTCCCTGGACAACACCTGACACTGAGGCACGAAAGCTAGGGGAGCAAACAGG
+
IIIIIIIIIIIIIIIIIIIIIIIIIIIIIIIIIIIIIHHIIIIIHIIIHHIIGIIHHHHIHIIIIIIIHIIIIIIIHHIIIIIIIIIIIIIIIIIIIIIIIHIIHIIIIIIIIIIIIIIIIIIIHIIIIGIIIIIHIIIIIIIIIIIIIIIIIIIIIIIIIIIIIIIIIIIIIIIHHEIIIIIIIIIIIIIIIIIIIIIIIIIIIIIIIIIIHIIIIIIIIIIIIIIIIIIIIIIIIIIIIIIIIIIIIGIII
@HS1.3_502 HISEQ:380:H55W7BCXY:1:1101:6411:53356 1:N:0:AGCAGGAA orig_bc=AAAAAAAAAAAA new_bc=AAAAAAAAAAAA bc_diffs=0
TACGGAAGGTCCGGGCGTTATCCGGATTTATTGGGTTTAAAGGGAGCGCAGGCGGGAGTCTAAGCGTGCCGTGAAAAGCTGTGGCTCAACCACAGTCGTGCGGCGCGAACTGGTCTTCTTGAGTTCACGGTAAGCGGGCGGAATTCGTGGTGTAGCGGTGAAATGCTTAGATATCACGAGGAACCCCGATTGCGAAGGCAGCCCGCTGCAGTGTTACTGACGCTCATGCTCGAAGGCGCGGGTATCGAACAGG
+
IIIIIIIIIIIIIHIIIHIIIIIIIHHHIIIIIIIHHIIIIIIIIIIIIIIIIIIIIIHHHIIIIIIIIIIIIIHHHHHIIIIIIIIIIIIHIIIIIIIIIIIIIIIIIIIIHIIIIIIIIHIIHIIIIIIIIIIIIIIIIIHIIIIIIIIIIIHIIIIIIGIIIIIHHIIIIIIHHIIIIIIIIHIIIIIIIIIIIIIIIIHIIIIIIIIIIIIIIIIIIIIIIIIIIIIIIIIIIIIIIIIIIIIHIIIII
@HS1.3_503 HISEQ:380:H55W7BCXY:1:1101:7042:53358 1:N:0:AGCAGGAA orig_bc=AAAAAAAAAAAA new_bc=AAAAAAAAAAAA bc_diffs=0
TACGGAGGATGCGAGCGTTATCCGGATTTATTGGGTTTAAAGGGTGCGTAGGTGGTTTGTTAAGTTTGTGGTGAAAGCGTGCGGCTCAACCGTACCAAGCCATGAAAACTGGCGAACTTGAGTGCAAACGAGGTAGGCGGAATGTGATGTGTAGCGGTGAAATGCTTAGATATGTCACAGAACCCCGATTGCGAAGGCAGCTTACCAGCATGCAACTGACACTGAGGCACGAAAGCGTGGGTATCAAACAGGATTAGATACCCTTGTAGTCCGCCTAACCCGTGTAGTCCCGTGATGGTGCCAGCAGCCGCGGTA
+
ICH@G0C/EDCHH0CHICGEH?GHHH=<FHECFHHDEHIIFHHIHGHDGEEHHHED<@GIIC1DH?CDGHHH@@GE@GHEHEHIICEGHIFIIHIE@@GHIIIIII?GHH@E?HDC#H#HHHHHHH@FHHGHEHE@GH@B@CIHCEGAGEFHECHHEHHFH@FH?GEHHFHHGIIHGAFG:-CCIIIIIHHHIIHHHHHEFCHH?IIIIIIIIIIIIHIIIIIIHIHIIHHIHFGHIHHEHGHGGHHIHIIIIIHHHIIHGIIGHHHHE/HHHIHHEEHHEFHHEEF0GHGGIHGDD<CHEIIGHDIIHHHHIHI
@HS1.3_504 HISEQ:380:H55W7BCXY:1:1101:11571:53307 1:N:0:AGCAGGAA orig_bc=AAAAAAAAAAAA new_bc=AAAAAAAAAAAA bc_diffs=0
TACGGAGGATACAAGCGTTATCCGGATTTATTGGGTTTAAAGGGTGCGCAGGCGGACCGCTAAGTCAGGGGTGAAAAGTTGGGGCTCAACTCCAATCGTGCCTTTGATACTGGCGGACTAGAGTGCGATAGGCGTGGCCGGAATGTGGTGTGTAGCGGTGAAATGCTTAGATATGCCACAGAACACCGATCGAGAAGTCAGGTCACGAGTTCGCAACTGACGCTCATGCACGAAAGCGTGGGGATCAAACAGG
+
IIIIIIIHHIIIIIHIIIIIIIIIIHIIIIHHHHIEGHIIIIIIFHIIIIIIIIIIIHIIIIIIIIIIIIIIIIIIIIIIIIIIIIIIIIIHIIIIIIIIIIIIIIIIIIIIIIIIIIIIIIIIIIIIIIIIIIIIIIIIIIIIIIIIIIIIIIIIIIIIIIIIIIIIIIIIIIIIHGIIIIIIIIIIIIIIIIIIIIIIIIIHIIIIIIIIIIIIIIIIIIIIIIIIIIIIIIIIIIIIIIIIHIIIIHIII
@HS1.3_505 HISEQ:380:H55W7BCXY:1:1101:9947:56438 1:N:0:AGCAGGAA orig_bc=AAAAAAAAAAAA new_bc=AAAAAAAAAAAA bc_diffs=0
TACGGAAGGTCCGGGCGTTATCCGGATTTATTGGGTTTAAAGGGAGCGCAGGCGGGACCTTAAGCGTGTTGTGAAATGTACCGGCTCAACCGGTGATGTGCAGCGCGAACTGGGGTTCTTGAGTGGGTACGACGTCGGCGGAATTCGTGGTGTAGCGGTGAAATGCTTAGATATCACGAGGAACCCCGATTGCGAAGGCAGCCGACGAGTCCCTTACTGACGCTAATGCTCGAAAGTGCGGGTATCGAACAGG
+
IEHHHEGCHCFH??<CEHHHHHIIIC0CHEFEFGI<CCGFIHFHGEHDDHIIHCEHCDGH@GCHHHGECIIIEIHGIHHHEEFHHHFHHH=IHHHHHHGHHGFEHHIECGHE=EGBHHHH@HHFGIHHHIHHHDEHH@FEHIHIHHHIIIIIIIIIHHHHHHIGGHHHHHIHHHCFFDGFGCCFDHGEE?CIHHIHEE@CCDHIIIHFGF@FCCIHCIIHCECD@@/EFCC@HHHE<<0?HIHECCEHHFEHE
@HS1.3_506 HISEQ:380:H55W7BCXY:1:1101:10707:56386 1:N:0:AGCAGGAA orig_bc=AAAAAAAAAAAA new_bc=AAAAAAAAAAAA bc_diffs=0
TACGGAAGGTCCGGGCGTTATCCGGATTTATTGGGTTTAAAGGGAGCGCAGGCTGATTGTTAAGCGTGACGTGAAATGTAGCCGCTCAACGGCTGAACTGCGTCGCGAACTGGCAGTCTTGAGTGAGTACGACGTCAGCGGAATTCGTGGTGTAGCGGTGAAATGCTTAGATATCACGAAGAACCCCGATTGCGAAGGCAGCTGACGAGTCCTTTACTGACGCTAAAGCTCGAAGGTGAGGGTATCGAACAGG
+
I@HGH@0CH@GHDCCDHHHCGCHIIE0<GEH?<FG<<DHHIGHHHHIIHHIHHFF?CEFHHH@FFHHHEFGHGF?C@@EGC?CBEHHHIIGDFHEHAGHIH=:<<EHBCF@FHHEHDHHFD8@:G?EGHIIHH@HHHHDCH?HHAAEHC<1CBCHHH<GH<6BHHHH?GHEHC1@@FFIHD<<F1<#>>/#D@HD<15<1@CD<<<EC<1<D1<<1C@E<DHD1EGFD1<<C@@CCC<1<@HD<<<@FD1CFC
@HS1.3_507 HISEQ:380:H55W7BCXY:1:1101:13062:56363 1:N:0:AGCAGGAA orig_bc=AAAAAAAAAAAA new_bc=AAAAAAAAAAAA bc_diffs=0
TACGGAAGGTCCGGGCGTTATCCGGATTTATTGGGTTTAAAGGGAGCGCAGGCCGACTGGTAAGCGTGACGTGAAATGTAGCCGCTCAACGGCTGAACTGCGTCGCGAACTGTCAGTCTTGAGTGAGTTCGATGTTGGCGGAATTCGTGGTGTAGCGGTGAAATGCTTAGATATCACGAAGAACTCCGATTGCGAAGGCAGCCAACAAGGCCTTTACTGACGCTAAAGCTCGAAGGTGCGGGTATCGAACAGG
+
IIIIIHIIIIIIIIIIIIIIIIIIIEHIIIGIHHIHHIIIIIIIIIIIIIIIIIIIIIIIIIIIIIIIIIIIIIIIHIIIIIIIIIIIIIIIIIIIIIIIIIIIIIIIIIIIHIIIHIIIIIIIIIIHHIIIIIIIIIIIIIIIIIIIIIIIIIIIIIIIIIIIIIIIIIIIIIHHIIIIIIIIHIIIIIIIIIIIIIIIIIIIIHIIIIIIIIIIIIIIIIIIIIIHIFIIIIHHHIIIIIIIIIHIIIHII
@HS1.3_508 HISEQ:380:H55W7BCXY:1:1101:13543:56396 1:N:0:AGCAGGAA orig_bc=AAAAAAAAAAAA new_bc=AAAAAAAAAAAA bc_diffs=0
TACGGAGGATGCGAGCGTTATCCGGATTTATTGGGTTTAAAGGGTGCGTAGGTGGTTTGTTAAGTTTGTGGTGAAAGCGTGCGGCTCAACCGTACCAAGCCATGAAAACTGGCGAACTTGAGTGCAAACGAGGTAGGCGGAATGTGATGTGTAGCGGTGAAATGCTTAGATATGTCACAGAACCCCGATTGCGAAGGCAGCTTACCAGCATGCAACTGACACTGAGGCACGAAAGCGTGGGTATCAAACAGG
+
IHIIIIIIHIIIIIIIIHIIIIIIIHHIIIIIHIIHHIIHIIIIFHIIIIHIHIIHIIIIIIIIHIIIIIHIIIIIIIIIIIIIIIIIHIIIIIIHIIIIIIIIIIIIHIIIIIIIGIIIIIIIIIIIIIIIIIIIGIIIIIIIIIIIIIIIIIIIIIIIIIIIIIIIIIIIIIIIIIIIIIIHIIIIIIIIIIIIIIIIIIIIIIIIIIIHHHIGIIIIIIIIIIIIIIIIIIIIIIIIIIIIIIIIIIII
@HS1.3_509 HISEQ:380:H55W7BCXY:1:1101:13520:56491 1:N:0:AGCAGGAA orig_bc=AAAAAAAAAAAA new_bc=AAAAAAAAAAAA bc_diffs=0
TACGAGGGGTGCAAGCGTTGTTCGGAATTACTGGGCGTAAAGGGAGCGTAGGCGGAGATTCAAGCGGATTGTACAATCCCGGGGCCCAACCCCGGCTCTGCAGTCCGAACTGGATCTCTTGGATAGTTCAGGGGCAGGCGGAATTCCTGGTGTAGCGGTGGAATGCGTAGAGATCAGGAAGAACACCGATGGCGAAGGCAGCCTGCTGGGGACTCATCGACGCTGAGGCTCGAAAGTGCGGGTAGCAAACAGG
+
IIIIIHIIIIIIIIIIIIIIIIIIIIIIIIIIIIIIIHHIIIIIIIIIHIIIIIIIIIIIIIIIIIIIIIIIIIIIHIIIIIIIIIIIIIIIIIIHIIIIIIIIIIIIIIIIIIIIIIIIIIIIIIIIIIIIIIIIIIIIIIIIIIIIIIIIIIIIIIIIIIIIIIIIIIIIIIIIIIIIIIIIIIIIIIIIIIIIIIIIIIIIIIIIIIIIIIIIIIIIIIIIIIIIIIIIIIIHHIIIIIIIIIIIIIIII
@HS1.3_510 HISEQ:380:H55W7BCXY:1:1101:20581:56428 1:N:0:AGCAGGAA orig_bc=AAAAAAAAAAAA new_bc=AAAAAAAAAAAA bc_diffs=0
TACGGAAGGTCCGGGCGTTATCCGGATTTATTGGGTTTAAAGGGAGCGCAGGCGGGTTGTTAAGCGTGACGTGAAATGTAGGGGCTCAACCTTTGAATTGCGTCGCGAACTGGCGACCTTGAGTGGGTACGACGCGGACGGAATTCGTGGTGTAGCGGTGAAATGCTTAGATATGACGAAGAACTCCGATTGCGAAGGCAGCCGCCTGGGGTGCGATTGACGCTGAGGCTCGAAAGTGCGGGTATCGAACAGG
+
HE@H=GGC=<<<F/CEHCDCCGHHHI0<FCHIC1<D@EFHG1E=1DEHHGCHHHIDH@HHGHHB1HHB@FFGBC6EHIHHHHGGDG0EHHHHHHHHFHIGIHHIGIGIHHHECFHHDGIHIIIIIHHB;HDGHHDHEF?GCEHHHHIIHFIHHHHGFHIIIIHHHEHGEGEIIIIHGDHIHHHCD0<G=HHE<EHEIHDCH?HHHHIHDHHHIIIGIHHHFHIIHIIIIIIIHGIHHF0IHIHFHIIHIHHEC
@HS1.3_511 HISEQ:380:H55W7BCXY:1:1101:2899:56696 1:N:0:AGCAGGAA orig_bc=AAAAAAAAAAAA new_bc=AAAAAAAAAAAA bc_diffs=0
TACGGAAGGTCCGGGCGTTATCCGGATTTATTGGGTTTAAAGGGAGCGCAGGCTGATTATTAAGCGTGACGTGAAATGTAGCCGCTCAACGGCTGAACTGCGTCGCGAACTGGTAGTCTTGAGTGAGTTCGATGTTGGCGGAATTCGTGGTGTAGCGGTGAAATGCTTAGATATCACGAAGAACTCCGATTGCGAAGGCAGCCAACAAGGCCTTTACTGACGCTAAAGCTCGAAGGTGCGGGTATCGAACAGG
+
IIIIIIIIIIIIIIIIIIIHIIIIIHHIIIIIHIIGHIIIIIIIIIIIIIIIIIIIIIIIIIIIIIIIIIIIIIIIIIIIIIIIIIIIIIIIIIIIIIIIIIIIIIIIIIIIIIIIIIIIIIIIIIIIIIIIIIIIIIIIIIIIIIIIIIIIIIIIIIIIIIIIIIIIIIIIIIIIHIIIIIIIIIIIIIIIIIIIIIIIIIIIIIIIIIIIIIIIIIIIIIIIIIIIIIIIIIIIGIIIIIIIIIIIIIIII
@HS1.3_512 HISEQ:380:H55W7BCXY:1:1101:3699:56519 1:N:0:AGCAGGAA orig_bc=AAAAAAAAAAAA new_bc=AAAAAAAAAAAA bc_diffs=0
TACGTAGGGTGCGAGCGTTAATCGGAATTACTGGGCGTAAAGCGTGCGCAGGCGGTTCGTCAAGTCTGATGTGAAATCCCCGGGCTCAACCTGGGAACTGCATTGGATACTAGCGAGCTTGAGTGTGGCAGAGGGGGGTGGAATTCCACGTGTAGCAGTGAAATGCGTAGAGATGTGGAGGAACACCGATGGCGAAGGCAGCCCCCTGAGCTAACACTGACGCTCAGGCACGAAAGCGTGGGGAGCAAACAGG
+
IIIIIIIIIIIIIIIIIIIIIIIIIIIIIIIIIIIIIIGIIIIIIIIIIIIHIIH#III#IIIIIIIIIII#IIIIDHHIIII#IIIIIIIIIIIIIIIIIIIIHIIIII#IIIIIIIHHIIH#HHIIGIIIHHHIGIIIHHIIHHIIHGIIIHGHIGBEHIHIIIHHIIHIHIIHIIIIHI@HHHIIIIHHIIHIIIII//C<1HF<1FFEGD?F<0DHCHH?FEHHGD<EG@GCCC?EEEGF1<@11C<<1
@HS1.3_513 HISEQ:380:H55W7BCXY:1:1101:3508:56650 1:N:0:AGCAGGAA orig_bc=AAAAAAAAAAAA new_bc=AAAAAAAAAAAA bc_diffs=0
TACGGAGGATCCGAGCGTTATCCGGATTTATTGGGTTTAAAGGGAGCGTAGGCGGGAAGTCAAGTCAGCTGTGAAATGTAGGTGCTCAACGCCTGCACTGCAGTTGAAACTGGTTTTCTTGAGTGCGTAAGGGGCAGGCGGAATTCGTCGTGTAGCGGTGAAATGCTTAGATATGACGAAGAACTCCGATCGCGAAGGCAGCTTGCCGGGCCGCAACTGACGCTGAAGCTCGAAGGTGCGGGTATCGAACAGG
+
IIIIHIHIIIIIIHHIHHIHIIIIH=GHIIIIHIIECHHIIIHIH=HIIIIIIIIIHIIHIIGHIIIGFHIIHIIIHHHIHIHHIIIIIIIIHIIIIIIIIIIIIHGIIIHIEHHHIIIIIGHIIIIHHIIIGIIHHHHIHIIICGHIHCEHHHIHHHHHHIIIGHIHHIGIIIIHIHIGHHIEHHIEECCGGHIIHHEHECC/GHFGIIIIIIIIIIIIHHHIIIIIIIIIIIIHHIIIIIIHIIIIHIIII
@HS1.3_514 HISEQ:380:H55W7BCXY:1:1101:9800:56545 1:N:0:AGCAGGAA orig_bc=AAAAAAAAAAAA new_bc=AAAAAAAAAAAA bc_diffs=0
TACGGAGGATGCGAGCGTTATCCGGATTCATTGGGTTTAAAGGGTGCGTAGGCGGCTCGACAAGTCAGCGGTGAAATGCAAGGGCCCAACCCTTGACGTGCCGTTGAAACTGCCGGGCTGGAATGCGGATGCTGTGGGAGGAATGTGTAGTGTAGCGGTGAAATGCATAGATATTACACAGAACACCGATTGCGAAGGCATCTCACAAATCCGCGATTGACGCTGAGGCACGAAAGTGCGGGGATCAAACAGG
+
IHIEHFHC0<1CCCD?FCEHIHIIHEHEHE<DCGHC=@GHCGHHHEHHECH@HH8/<DHIIHGH#<1DGHHHHHFG@IIHE1D=GCH@FGHHHHHIIEHIIFHFGA=FHC?DDDDHCHFEGHDEDHHHIIIICGCEIH#HHHCBGGCGCIHHHHHFHHHHIHHHHHCCFHEHHHEEGGGHIIGIEHGHHHHHHHHHHHEC@HIHHF1<<EIIHHHHHIHHGIHECFCG@GCHGC<CCHD@HFEC?HGEGC@HF
@HS1.3_515 HISEQ:380:H55W7BCXY:1:1101:10447:56702 1:N:0:AGCAGGAA orig_bc=AAAAAAAAAAAA new_bc=AAAAAAAAAAAA bc_diffs=0
GACGTAGGAGGCGAGCGTTGTCCGGATTCATTGGGCGTAAAGAGCACGCAGGCGGTTTGGCAAGTCGGATGTGAAAATCCGGGGCTCAACCCCGGACCTGCATCCGAAACTGCCCGACTAGAGGTAGGTAGGGGAGATCGGAATTCCTGGTGTAGCGGTGAAATGCGCAGATATCAGGAGGAACACCGGTGGCGAAGGCGGATCTCTGGGCCTTACCTGACGCTCAGGTGCGAAAGCTAGGGGAGCGAACAGG
+
HHIIIIIIIIIIIIGGHIIIIIIIIHIIIIIIIIIIIHIIIIIIIGIIHIIIIIIIHHIIIIIIIIIIIIIIIIIIHHHHIIIIIIIIIIIIIIIIIIIIIIIIIIIIIIIIIIIIIIIIIIIIIIIIIIIHIIIIIIIIIIIIIIIIIIIIHIIIIIIIIIIIIIIIIIIIIIIHHIIIIIIIIIIIIIIIIIIIIIIIIIIIIIIIIIIIIHGEHIIIIGIHCIIIIIHIHIIIIIIIIIIIIIIIIIIII
@HS1.3_516 HISEQ:380:H55W7BCXY:1:1101:14089:56516 1:N:0:AGCAGGAA orig_bc=AAAAAAAAAAAA new_bc=AAAAAAAAAAAA bc_diffs=0
TACGGAAGGTCCGGGCGTTATCCGGATTTATTGGGTTTAAAGGGAGCGCAGGCTGATTGTTAAGCGTGACGTGAAATGTAGCCGCTCAACGGCTGAACTGCGTCGCGAACTGGCAGTCTTGAGTGAGTACGACGTCAGCGGAATTCGTGGTGTAGCGGTGAAATGCTTAGATATCACGAAGAACCCCGATTGCGAAGGCAGCTGACGAGTCCTTTACTGACGCTAAAGCTCGAAGGTGCGGGTATCGAACAGG
+
IIIIIIIIIIIIIIIIIHIIIIIIIHIHIIIIIIIGHIIIIIIIIIIIIIIIHIIIIIIIIIIIIIIIIIIII#GIFHHIIIIIIIIIIIIIIIIIIIIIIIIIIIIII#IIIIIIHIIIIIIIIIIHHIIIIHHIIIIIIIIIIIIIIIIIIIIIIIIIIIIIIIIIIIIIHIIIHFI#IIIIIHIIIIHIIIIIIIIIIIIIIIIIIHIIIIIIIIIIIIIIIIIIIIIIIHHCDIIIIIIIIIIIIIIII
@HS1.3_517 HISEQ:380:H55W7BCXY:1:1101:16889:56581 1:N:0:AGCAGGAA orig_bc=AAAAAAAAAAAA new_bc=AAAAAAAAAAAA bc_diffs=0
TACGTAGGTGGCAAGCGTTGTCCGGAATGACTGGGCGTAAAGGGTACGTAGGTGGCTATTCAAGTTAGTTGTGAAATCCCGGGGCTTAACTTCGGTGCTACAATTAAGACTGTTTAGCTTGAGTGCAGGAGGGGTAAGTGGAATTCCTAGTGTAGCGGTGGAATGCGTAGATATTAGGAAGAACACCGGTGGCGAAGGCGACTTACTGGACTGTAACTGACACTGAAGTACGAAAGCGTGGGGAGCAAACAGG
+
HHHIHHHIGHIHHIIIIIIIIIIIDGHHIIIHHIIIIIIGHGHIIIIIHHIIIIIHIGIHIHHHFHIHIIIIIIIGD@HHIIIIGIIIGIHHIIFHIIIIHHIFH@HHGHHHIIHCHIIHHHGHEHGHHHIIIIHFHICGFHIIHIGCGIIIHHIIHIHEHHIHHHHHHFGHIHIIHIIIIHHHHFIHHHGGHHGIIHHHGDHGCHGIIHHIIIHHIIIGF<HHGHHGEHEIIHHECCHIHHGH?DHCIHHHC
@HS1.3_518 HISEQ:380:H55W7BCXY:1:1101:5419:56804 1:N:0:AGCAGGAA orig_bc=AAAAAAAAAAAA new_bc=AAAAAAAAAAAA bc_diffs=0
TACGGAGGATGCAAGCGTTATCCGGATTTATTGGGTTTAAAGGGTGCGTAGGCGGTTTGCTAAGCGGGAGGTGAAATGCCGGCGCTCAACGTCGGAAGTGCCTCCCGAACTGGTGGACTGGAATGACTCTGCCGTGGGAGGAATGTGTAGTGTAGCGGTGAAATGCTTAGAGATTACACAGAACACCGATTGCGAAGGCATCTCACGAAGGGTTGATTGACGCTGAGGCACGAAAGCGTGGGGATCAAACAGG
+
IIIIIHIIHHIIIIIIIIIIIIIIIGHIIIIIHHIDCEHIIIIIIIIIIIIIIIIHIIIIIIIIIIIIIIIIIIIIIHIIIIIIIIIIIIIIIIIIIIIIIIIIIIIIIIIIIIHIIIIIIIIIIHIIIIIIIIIIIIIIIIIIIIIIIIIIIIIIIIIIIIIIIIIIIIIIIIIIIIIIIIIIIIIIIIIIIIIIIIIIIIIIIIIIIIIIIIIIIIIIIIIIIIIIIIIIIIIIIIIIIIIIIIIIIIIII
@HS1.3_519 HISEQ:380:H55W7BCXY:1:1101:6994:56883 1:N:0:AGCAGGAA orig_bc=AAAAAAAAAAAA new_bc=AAAAAAAAAAAA bc_diffs=0
TACGGAAGGTCCGGGCGTTATCCGGATTTATTGGGTTTAAAGGGAGCGCAGGCTGATGATTAAGCGTGACGTGAAATGTAGCCGCTCAACGGCTGAACTGCGTCGCGAACTGGTTATCTTGAGTGAGTTCGATGTTGGCGGAATTCGTGGTGTAGCGGTGAAATGCTTAGATATCACGAAGAACTCCGATTGCGAAGGCAGCCAACAAGGCCTTTACTGACGCTAAAGCTCGAAGGTGCGGGTATCGAACAGG
+
IHHIHDEHHHHHICDHIIIIHIHIIHHIIIHIHHIHIIIHIIIIGIHHGHIIHIIIIIIIIIIIGIIIHIIIIIIIGHIHHHHIIIIHIIIIIIIIEFGIIIIIIIIIHHIHHHHHIIIIGEIIIIIHHHIIIIHHIIIIIHHIHHIIIIHIHIIIIIIHIIHIFHEHHIIIIIHIHIIIHIIGGHIHIIHIHHIIGIIHHFEFIHIIGGIHHEHCCC@GHGHIIIHIIIIIHHHCHDGIHGIHHIIIIIIII
@HS1.3_520 HISEQ:380:H55W7BCXY:1:1101:14812:56830 1:N:0:AGCAGGAA orig_bc=AAAAAAAAAAAA new_bc=AAAAAAAAAAAA bc_diffs=0
TACGGAAGATGCGAGCGTTATCCGGATTTATTGGGTTTAAAGGGAGCGTAGGCGGGCCTTTAAGTCAGCGGTTAAATGTCAGTGCCCAACGTTGGCATGCCGTTGATACTGGAGGTCTTGAATACACACAAGGATGGTGGAATTCGTCGTGTAGCGGTGAAATGCTTAGATATGACGAAGAACTCCGATTGCGAAGGCAGCCATCTGGGGTGCGATTGACGCTGAGGCTCGAAAGTGCGGGTATCAAACAGG
+
IIIIIHIICEHHHHIIIHIIIIIIIGHIHIIGHIIEHHIHHIIHHIHHHHIHIIHIIIIHIHIIIIIHIIIEHHHHHHHIIIIIIIIIIIGIIIIHIIIIIIIIIHIIHHIIIIIHIIIIIIIHIIIIIIIIIIIFIHIIIIIIIIIIIIIIIIIIIIIIIIIIIIIIIIIIIIHHHIIIIIHEIIIHHHHIIIIIIIIIIIIHIIIIIIIIIIIIIIIIIIIIIIIIIIIIIIIIIIIIIIHHIIIIIIII
@HS1.3_521 HISEQ:380:H55W7BCXY:1:1101:15838:56782 1:N:0:AGCAGGAA orig_bc=AAAAAAAAAAAA new_bc=AAAAAAAAAAAA bc_diffs=0
TACGGAAGGTCCGGGCGTTATCCGGATTTATTGGGTTTAAAGGGAGCGCAGGCGGGAGATTAAGCGTGACGTGAAATGTAGCCGCTCAACGGCTGAGCTGCGTCGCGAACTGGTTTTCTTGAGTAGGTACGACGTTGGCGGAATTCGTGGTGTAGCGGTGAAATGCTTAGATATCACGAAGAACTCCGATTGCGAAGGCAGCCGACGAGTCCCTTACTGACGCTAAAGCTCGAAAGTGCGGGTATCGAACAGG
+
EHIHCHHII<FHH<CHH?EHEGHEHHC@FHHFH1<C<CHH?@GE@CECHIHHCHHHHD<GHHIHIIGGCFDGBHIIHHHE?CHHHGHEHEGH?HHHGHHHIHIEHIHHECEHHHHGBDBHHHEHHEG:8DHHHHHHHEFCG?IHCHGHEHHHHCCHHGCEEHG@FHCGEFFHG@ED@DEF=?D?@CC@DFHH@EDGHHCGHCH@CHIHHHHHEHCIIHHHEHECFHEC?HHHHIHDDCE?IHCGCHHHHFHHI
@HS1.3_522 HISEQ:380:H55W7BCXY:1:1101:17123:56931 1:N:0:AGCAGGAA orig_bc=AAAAAAAAAAAA new_bc=AAAAAAAAAAAA bc_diffs=0
CACGTAAGTTGCGAGCGTTGTTCGGAATTATTGGGCGTAAAGGGCATGTAGGCGGTAATGCAAGTCTGGTGTGAAATGCCGGGGCTCAACCCCGGAACTGCGTTGGAAACTGCATTACTTGAGTGACTGAGGGGCAGGCAGAATTCCTGGTGTAGGGGTGAAATCTGTAGATATCAGGAAGAATACCGATGGCGAAGGCAGCCTGCCAGCAGATGACTGACGCTGAGGTGCGAAGGTGCGGGGAGCAAACAGG
+
IIIIIHIIIIIIIIIIIEEHHIIIIHIIIIIIIIIIIIIIIIIIIIIHGHIIIIIIIIIIIIIIIIIIIHHIIIIIIHIIIIIIIIIIIIIIIIIIIIIIIIIIIIIIIIIIIIIIIIIIIIIIIIHIIIIIIIIIIIIHIIIIIHHIIIIIIIIIIIIIIIIIIIIIIIIIIIIHIHIIIIIIIIIIHIIIIIIIIIIIIIIIIIHIHIIHIIIIIIIIIIIIIIIIIIHIIIIIHIDIIIIIIIIIIIIII
@HS1.3_523 HISEQ:380:H55W7BCXY:1:1101:18018:56896 1:N:0:AGCAGGAA orig_bc=AAAAAAAAAAAA new_bc=AAAAAAAAAAAA bc_diffs=0
TACGGAAGGTCCGGGCGTTATCCGGATTTATTGGGTTTAAAGGGAGCGTAGGCCGGTTTTTAAGCGTGTTGTGAAATGTGTGGGCTCAACCTATGCACTGCAGCGCGAACTGGAGACCTTGAGTGCGCGGGAAGCCGGCGGAATTCGTTGTGTAGCGGTGAAATGCTTAGATATGACGAAGACCTCCGATTGCGAAGGCAGCTGGCTGTAGCGTTACTGACGCTGAAGCTCGAAAGCGTGGGTATCGAACAGG
+
IIIIIIIIIIIIIIIIIIIIIIIIIIIHIIIIIIIHIIIIIIIIIIIIIIIIIIIIHIHIIIIIIIIIIIIIIIIIIIIIIIIIIIIIIIIIIIIIIIIIIIIIIIIIIIIIIIIIIIIIIIIIIIIIIIIIIIIIIIIIIIIIIIIIIIIIIIIIIIIIIIIIIIIIIIIIIIIIIIIIIIIIIIIIIIIIIIIIIIIIIIIIIIIIIIIIIIIIIIIIIIIGIIIIIIIIIIIIIIIIIIIIIIIIIIIII
@HS1.3_524 HISEQ:380:H55W7BCXY:1:1101:18687:56907 1:N:0:AGCAGGAA orig_bc=AAAAAAAAAAAA new_bc=AAAAAAAAAAAA bc_diffs=0
TACGGAAGGTCCGGGCGTTATCCGGATTTATTGGGTTTAAAGGGAGCGCAGGCGGAGGATTAAGCGTGACGTGAAATGTCCCGGCTCAACCGTGGAACTGCGTCGCGAACTGGTTCTCTTGAGTGAGTACGAGGAAGGCGGAATTTGTGGTGTAGCGGTGAAATGCTTAGATATCACGAAGAACTCCGATTGCGAAGGCAGCTTTCCAGTCCTTAACTGACGCTAAAGCTCGAAAGTGCGGGTATCGAACAGG
+
HGHHHHEDHHHHEHHDHHHHHIIHICHH?GHCHHI<CEFFHHHFCGEHHIIHHIIHHIHHHHHIHIIHFGIHHHIIFHHIIHHHHIHHHHHGGHHIIIIHHHGHIHIIIIIIIHHHIIIIIIIIIIIHIHIIIIIIIDHHIIIIIFHHIHIIIIIIIIIIHHIIIHGIIIIIIHHFGDHHHHIHEIIIHHHHCIIHIIIIIIIHHEIHHHHGIIIIIIIHHIIIIIIIIHIIHIIIGIIIIIIIHIIIIIIII
@HS1.3_525 HISEQ:380:H55W7BCXY:1:1101:2440:57197 1:N:0:AGCAGGAA orig_bc=AAAAAAAAAAAA new_bc=AAAAAAAAAAAA bc_diffs=0
TACGTAGGTGGCGAGCGTTGTTCGGATTTATTGGGCGTAAAGGGTCCGCAGGGGGTTGATTAAGTTTGACGTGAAATCCCGGAGCTTAACTCCGGAACTGCGTTGAAGACTGGTTGACTAGAGTGTTGGAGAGGTAATTGGAATTCCAGGTGTAGCGGTGGAATGCGTAGATATCTGGAAGAACATCGAGAGCGAAGGCAGATTACTGGACAGCAACTGACCCTCAGGGACGAAAGCATGGGGAGCAAACAGG
+
IIIIIIIIIIIIIIIIIIIIHIIIIHIIIIIIIIIIIDHIIIIIIIIIIIIIIIIIIIIIIIIIIIIIIIIIIIIIIHHIIIIIIIIIIIIIIIIIIIIIIIIIIIIIIIIIIIIIIIIIIIIIIIIIIIIIIIIIIIIIIIIIIIIIIIIIIIIIIIIIIIIIIIIIIIIIIIIIIHIIIIIIIIIIIIIIIIIIIIIIIIIIIIIIIIIIIIIIIIIIIIIIHIIIIIIIIIIIIIIIIIIIIIIIIIIII
@HS1.3_526 HISEQ:380:H55W7BCXY:1:1101:10372:57249 1:N:0:AGCAGGAA orig_bc=AAAAAAAAAAAA new_bc=AAAAAAAAAAAA bc_diffs=0
TACGAAGGGGGCTAGCGTTGCTCGGAATCACTGGGCGTAAAGCGCACGTAGGCGGATTGCTAAGTCAGGGGTGAAATCCTGGAGCTCAACTCCAGAACTGCCTTTGATACTGGCGACCTTGAGTCCGGGAGAGGTGAGTGGAACTGCGAGTGTAGAGGTGAAATTCGTAGATATTCGCAAGAACACCAGTGGCGAAGGCGGCTCACTGGCCCGGTACTGACGCTGAGGTGCGAAAGCGTGGGGAGCAAACAGG
+
D<1EHIE?C?HGHIEHHCHC0DCGCHIEGEHIC?@G?F?HHHEC///<<<D0DHHB#HEGGEHEHEECB@CEC1<1<EG?@@CHA?F@FHIEHGH@GEGCFFEEHGHFHCDHE?:B/HHAFHHHHIIHEHIIHIHIHHHHFIHEHC@?HHHH#IHCGBHHHGHHHHHBIIHIHEC<CEEGHGEGHFGHHHIHIIIHHIHHIHHHEHHHHCCIHHHHHGIIHECFIIHHGHHHIIHDHIIHHIIHIHIIHIHGC
@HS1.3_527 HISEQ:380:H55W7BCXY:1:1101:12862:57084 1:N:0:AGCAGGAA orig_bc=AAAAAAAAAAAA new_bc=AAAAAAAAAAAA bc_diffs=0
TACGGAAGGTCCGGGCGTTATCCGGATTTATTGGGTTTAAAGGGAGCGTAGGCTGGGGTATAAGCGTGACGTGAAATGTAGTTGCTCAACATCTGCACTGCGTCGCGAACTGTTCCTCTTGAGTGAGTTGAAAGCCGGCGGAATTCGTGGTGTAGCGGTGAAATGCTTAGATATCACGAAGAACTCCGATTGCGAAGGCAGCTGGCTGTACCTTTACTGACGCTGAAGCTCGAAGGTGCGGGTATCGAACAGG
+
D1DH=HHHH11CC<CD<<FH1DEHHG0<FEFHH1D<0<FF@CHC10DCE@C0<EHFEEHHGHGCEHIIIHCGIHIIIIHHIHIHHIIHIHHHFHHIHHIGHHEDHEHHGHHHFGC.HF@HHEA@HHF@@GHHGHHEHHHIIHHHDIH#IIIIHGIHIHFHC@CCIHG@#IIIIIHIHHHGEIIHIHEHGIIHEFIHEGFHHHIHIGIIIHHGIHIIIHHEHGHEHIHIHIIHIIHHHEDGIHIHHEHCFCHHH
@HS1.3_528 HISEQ:380:H55W7BCXY:1:1101:12911:57086 1:N:0:AGCAGGAA orig_bc=AAAAAAAAAAAA new_bc=AAAAAAAAAAAA bc_diffs=0
TACGTAGGGGGCGAGCGTTGTCCGGAATTACTGGGCGTAAAGGGTGCGTAGGCGGTCTGGTAAGTTGGATGTGAAATACCCGGGCTTAACTTGGGTGCTGCATCCAATACTGTCGGACTTGAGTGCAGGAGAGGAAAGCGGAATTCCTAGTGTAGCGGTGAAATGCGTAGATATTAGGAGGAACACCAGTGGCGAAGGCGGCTTTCTGGACCGTAACTGACGCTGAGGCACGAAAGCGTGGGGAGCAAACAGG
+
IIIHHIHIIIGIIIIIIIIHIIIIIIHIIIIHIHHIIHIIIIIHIGHIHIIIIIIHHIIIIHIIIIIIIIIIIIIIHEHHIGHIIIIHIIHIIHIIIIIIIIIIIIIIIIIIHIIIIIIIHHHIIIIIIIHHIIIIIIIIIIIIIIIIIIIIIIIGIIIIIIGHIHHIIIIGHHGCGHIIIIIIIIIIIIIIIIIIHHEHIHIIIIIIIIIIIIGIIIIHIIIIIIIIIIIIIIIIIHHIIIIIIIIIIHHII
@HS1.3_529 HISEQ:380:H55W7BCXY:1:1101:20906:57018 1:N:0:AGCAGGAA orig_bc=AAAAAAAAAAAA new_bc=AAAAAAAAAAAA bc_diffs=0
TACGGAGGATGCGAGCGTTATCCGGATTTATTGGGTTTAAAGGGTGCGCAGGCGGCGCGTCAAGTCAGCGGTCAAAGTTCCGGGCTCAACCCGGTGATGCCGTTGAGACTGCCGCGCTGGAGTTCGGGCGAGGACGGCGGAATGCGTGGTGTAGCGGTGAAATGCATAGATATCACGCAGAACTCCGATTGCGAAGGCAGCTGTCCAGTCCGTTACTGACGCTGAGGCACGAAAGCGTGGGTATCGAACAGG
+
HGFIHGIHD1F?EHHDC<<GCHHHCC<CFHE1<CH<<0DFEFCHGEEH<CEDCEHDIHECFCCHEDFHFHHGHHHIDH?HHEHHHFGHHHDHHHFDDHHHHHCHHFHDHGHIIHIIHEGHGHHFCHGHIHIHHHIIHHHHGHDDHFHHH#IHHGHHEGFHHG#HGHHFHHHHHE0#GIIIHHHGEED0/EEHG?HHGC1IHHE?HEDCHIIHHEHHHIHIIIIHHCHHEIHHIHHIGIIIHIIGIHHHECGH
@HS1.3_530 HISEQ:380:H55W7BCXY:1:1101:10489:57414 1:N:0:AGCAGGAA orig_bc=AAAAAAAAAAAA new_bc=AAAAAAAAAAAA bc_diffs=0
TACGGAGGATGCGAGCGTTATCCGGATTTATTGGGTTTAAAGGGTGCGTAGGCGGGCTTTTAAGTCAGCGGTGAAAGTTTGCGGCTCAACCGTAAAATTGCCGTTGATACTGGAGGTCTTGAGTATAGACGCGGTAGGCGGAATGTAACGTGTAGCGGTGAAATGCTTAGATATGTTACAGAACTCCGATTGCGAAGGCAGCTTACCAGACTATGACTGACGCTGAGGCACGAAAGCGTGGGTATCAAACAGG
+
IIIIIIIIIIIIIIIIIIIIIIIIIIIHHIIIIIIHIIIIIIIIIIIIIIIIIIHIIIIIIIIIIIIIIIIIIIIIHGHIIIIIIIIIIIIIIIIIIIIIIIIIIIIIIIIIHIIIHIIIIIIIIIIIIIGHHIHHIIIIHIIIIIIIIIIIIIIIIIIIIIIIIIIIIIIIIIIIHIIIIIIIIIIIIIIIIIIIIIIHIIIIIIIIIIIIIIIIIIIIIIIIIIIIIIIIIIIIIIIIIIIIIIIIHIIII
@HS1.3_531 HISEQ:380:H55W7BCXY:1:1101:15114:57323 1:N:0:AGCAGGAA orig_bc=AAAAAAAAAAAA new_bc=AAAAAAAAAAAA bc_diffs=0
TACGGAAGGTCCGGGCGTTATCCGGATTTATTGGGTTTAAAGGGAGCGCAGGCCGAAGGTTAAGCGTGACGTGAAATGTAGCCGCTCAACGGCTGAACTGCGTCGCGAACTGGCTTTCTTGAGTGAGTACGATGTAGGCGGAATTCGTGGTGTAGCGGTGAAATGCTTAGATATCACGAAGAACTCCGATTGCGAAGGCAGCCTACAAGGCCTTTACTGACGCTAAAGCTCGAAGGTGCGGGTATCGAACAGG
+
@CFHHH@CCC1CHHCF?CHHHHEHHGC0FGHIHFEHDHGIEGGHHHEDHIHGIIHIHIIIIIHFFHIHHHHHIIHEHFHHIIHHHEEHGHHDACEHHCCGGHCHIIIIID@EHIHEH@HA@IIHHHHEHGH@HIIIIIIIHEHIEIHEIHEGHEHIHEHHGEHHHFEFEHHEHHHFCG@CHIHHDHHHHHIHFHIIHHG@CCHHHHHHHHEHGCCCHEIIIIIIEGE@1@EIHHE?<IIHIIHFHHFEIIIII
@HS1.3_532 HISEQ:380:H55W7BCXY:1:1101:10276:57682 1:N:0:AGCAGGAA orig_bc=AAAAAAAAAAAA new_bc=AAAAAAAAAAAA bc_diffs=0
TACGTAGGTGGCAAGCGTTATCCGGAATTATTGGGCGTAAAGAGTGAGCAGGCGGCAGGATAAGTTTGAAGTGAAAGCGTGGGGCTCAACCCCATACAGCTCCAAAAACTGTCCAGCTAGAGTGCGAGAGGGGTAAGCGGAATTCCATGTGTAGCGGTGAAATGCTTAGATATATGGAGGAACACCAGTGGCGAAGGCGGCTTACTAGCTCGATACTGACGCTCAGTCACGAAAGCGTGGGGAGCAAATAGG
+
HCHCF1<CFE?H1C??EH@=FHIIG0/<CFC1<FHI?</<D@1DHEEC1CH?DCIHHFCC#HE?G<FHF@IIIHHEE?CHCAB?HHCFEHG@B?@IHEEHIHHHGGHHIIIIHHIIHHHEHHIHHHGHIECHHGHHIEHHEIHHHHHGHHIHIIHIHIIIIIIHFCHIHHHEGCHFHHHF=#HHHHEHEHHIHIIHHFHHHGHEIHED1CIHIHEHHIIHC<<<HHEEEIIIIHDC?1IIIHHHHHGF<CII
@HS1.3_533 HISEQ:380:H55W7BCXY:1:1101:10846:57537 1:N:0:AGCAGGAA orig_bc=AAAAAAAAAAAA new_bc=AAAAAAAAAAAA bc_diffs=0
TACGGAGGGTACGAGCGTTAATCGGAATGACTGGGCGTAAAGGGCACGTAGGTGGATAGATAAGTCACAAGTGAAATACCCGGGCTTAACCTGGGATTGGCTCGTGAAACTGTTTAACTAGAGTACGGTAGAGGGGAGTAGAATTCCAAGTGTAGCGGTGAAATGCGTAGAGATTTGGAAGAATACCGGAGGCGAAGGCGGCTCTCTGGACCGATACTGACACTGAAGAGCGAAAGCGTGGGGAGCAAACAGG
+
IIIIIHIIIIIIIIIIIEHHHIIIIIIIIIIIIIIIIHHHIIIIIIIIHHHIHIIIIIIIIIIIIIIIIIIIIIIHHHIIIIIIIIIIIIIIHIIIIIIIIIIIHIIIIHIIIIIIIIIIIIIIIIIIIIIIIIIIIIIIIIIIIIIHIIIIIIIIIIIIIIIIIIIIIIIIIIIIIIIIIIIIIIIIIIIIIIIIIIIIIIIIIIIIIIIIIIGIIIIIIIIIIIIIIIIIIIIIIIIIIIIIIIIIIIIII
@HS1.3_534 HISEQ:380:H55W7BCXY:1:1101:13325:57735 1:N:0:AGCAGGAA orig_bc=AAAAAAAAAAAA new_bc=AAAAAAAAAAAA bc_diffs=0
TACGGAAGGTCCGGGCGTTATCCGGATTTATTGGGTTTAAAGGGAGCGCAGGCGGGTTTTTAAGCGTGTTGTGAAATGTACCGGCTCAACCGGTGACTTGCAGCGCGAACTGGAGACCTTGAGTGAGTACGAGGAAGGCGGAATTCGTGGTGTAGCGGTGAAATGCTTAGATATCACGAAGAACTCCGATTGCGAAGGCAGCTTTCCAGTCCTTAACTGACGCTAAAGCTCGAAAGTGCGGGTATCGAACAGG
+
HHE?G<D<G<FHDHDHHHHHIHHHHCCHHIIGCGI<<DHHIFHGHICD?EEHCHHHE0?IHHHHHHHH<IHHIIHHHFGHI1IHEHC@HHECHHHHHIHHHHIH<EHHHIHHDHHIDHHEIIHHHEHHHIHIHHHHHGCCIIIHHECIIIHIIIHHIIIIIIIHIHEHIHGEHG<?GHGDIHHEEHG=0E@IIIIIHHF?HGC1HHD@C1HFDECHDGIIIIIHEHCHE@IIIHDE<H@HHC1HCHEIIIIII
@HS1.3_535 HISEQ:380:H55W7BCXY:1:1101:18503:57552 1:N:0:AGCAGGAA orig_bc=AAAAAAAAAAAA new_bc=AAAAAAAAAAAA bc_diffs=0
TACGGAAGGTCCGGGCGTTATCCGGATTTATTGGGTTTAAAGGGAGCGCAGGCGGAGGCTTAAGCGTGACGTGAAATGTAGCCGCTCAACGGCTGAGTTGCGTCGCGAACTGGGTTTCTTGAGTGAGTGCGACGTCAGCGGAATTCGTGGTGTAGCGGTGAAATGCTTAGATATCACGAAGAACCCCGATTGCGAAGGCAGCTGACGAGCCCTTTACTGACGCTAAAGCTCGAAGGTGCGGGTATCGAACAGG
+
IIIIIEHIIIIIIIHHHIIIHIIIIDHGHHHGFHICGHHIIIIHGIIIIIIIHIIIIIIHHIIIIIIIHIIIIIHIHIIIIIIIIIIIIIIIIIIIIIIIHIIIIIIIHHHIIIIHIHIIIIIIIIIIIIIIIIIIIIIIIIIIIIIIIIIIIIIIIIIIIIIIIHIIIIIIIIIHHGIIIIIIIHHIIHHIIIHIIIIIIIIIIIIIIHIIIIIIIIIIIIIIIIIIIIIIIHECCIIIHIIIIIIIIIIII
@HS1.3_536 HISEQ:380:H55W7BCXY:1:1101:19610:57631 1:N:0:AGCAGGAA orig_bc=AAAAAAAAAAAA new_bc=AAAAAAAAAAAA bc_diffs=0
TACGGAAGGTCCGGGCGTTATCCGGATTTATTGGGTTTAAAGGGAGCGCAGGCTGATGATTAAGCGTGACGTGAAATGTAGCCGCTCAACGGCTGAACTGCGTCGCGAACTGGTTATCTTGAGTGAGTTCGATGTTGGCGGAATTCGTGGTGTAGCGGTGAAATGCTTAGATATCACGAAGAACTCCGATTGCGAAGGCAGCCAACAAGGCCTTTACTGACGCTAAAGCTCGAAGGTGCGGGTATCGAACAGG
+
HIHIHHHIHFHIHHIGIHHIH@HEH@GHHHIEFHH<CECGCCHG@EEHCHIH/IIIHHIHIHHHEHHIHIIIIIHHHHHIHHHIIIIIIIHHHHHIHHIHHHIIIIHHIIHHHGDIIIIIIIIIHGHEAHIHHHHIHIHHHHIIIIIIGIIIIIIIIIIIIIIIIIHHIIIIIHHHHFIIIIHHHIHIHHIIIIIIIIIIIIGIIIIIIIIIIIIIIIIHIIIHHIIIIHIIIIIHHHCIIIHHEIIIIIIII
@HS1.3_537 HISEQ:380:H55W7BCXY:1:1101:9408:2220 1:N:0:AGCAGGAA orig_bc=AAAAAAAAAAAA new_bc=AAAAAAAAAAAA bc_diffs=0
TACGGAGGATGCGAGCGTTATCCGGATTTATTGGGTTTAAAGGGTGCGTAGGTGGTTTGTTAAGTTTGTGGTGAAAGCGTGCGGCTCAACCGTACCAAGCCATGAAAACTGGCGAACTTGAGTGCAAACGAGGTAGGCGGAATGTGATGTGTAGCGGTGAAATGCTTAGATATGTCACAGAACCCCGATTGCGAAGGCAGCTTACCAGCATGCAACTGACACTGAGGCACGAAAGCGTGGGTATCAAACAGG
+
IIIIIIIIIIIIIIIIIIIIIIIIIHIIIIIIHIIHHIIIIIIIHIIIIIIIIIIIIIIIIIIIHHIIIIIIIIIIIHIIIIIIIHIIIIIIIIIIIIIIIIIIIIIIIIIIIIIIIIIIIIIIHIIIIIIIIIIIIIIIIIIIIHIIIIIIIIIIIIIIIIIIIIIIIIIIIIIIHIIIHHHIIIIIIIIIHIIIIIIIIIIIIIIIGIIIIIIHIIIIHIIGHIIIIIIIIIIIIIIIIIIIIIIIIIII
@HS1.3_538 HISEQ:380:H55W7BCXY:1:1101:20858:2221 1:N:0:AGCAGGAA orig_bc=AAAAAAAAAAAA new_bc=AAAAAAAAAAAA bc_diffs=0
TACGGAAGATGCGAGCGTTATCCGGATTTATTGGGTTTAAAGGGAGCGTAGGCGGATGATTAAGTCTGCGGTAAAATGTCGATGCTCAACATCGGCCTGCCGTGGAAACTGGTTGTCTTGAATGTGCACAAGGAAGGTGGAATTCGTGGTGTAGCGGTGAAATGCTTAGATATCACGAAGAACTCCGATTGCGAAGGCATCCTTCTGGGGCATGATTGACGCTGAGGCTCGAAAGCGCGGGTATCAAACAGG
+
GHIHIEEHHGHIIIIHHDHEHCGHIHGHCH@@GHICCGHHIIHHHHHIHHDHHHGDHFHGHHHIIHIHIIHHHHHHGHHIIIGIIHHHHHHIHHIIHIIIIIHGHIGHEG@FIIHIHHHGHHIIHIIIHHHHIIHHHHGHIIII#IIIIIIIIIIIIIIIIIIHIIIIIHIHIHHHGIIIHIIIIIHIIHIIIIIIIIH#IIHHDIIIIIIIIIHIIIIIIIIIIIIIIIIIIIIIIHIIIIIIIIIIIIII
@HS1.3_539 HISEQ:380:H55W7BCXY:1:1101:6048:2449 1:N:0:AGCAGGAA orig_bc=AAAAAAAAAAAA new_bc=AAAAAAAAAAAA bc_diffs=0
TACGGAAGGTCCGGGCGTTATCCGGATTTATTGGGTTTAAAGGGAGCGCAGGCGGCACTTCAAGCGTGACGTTAAATTTCGGGGCTCACCCCCGTCTTGCGTCGCGAACTGTCGTGCTTGAGTGCGCCGTATGCAGGTGGAATTCGTGGTGTAGCGGTGAAATGCTTAGATATCACGAGGAACCCCGATAGCGAAGGCAGCCTGCAGTGGCGTTACTGACGCTCATGCTCGAAGGTGCGGGTATCGAACAGG
+
IIIEHGHHIGHHDD/CCFHHHHIIHC0GHHHHEGC<<@EHFCHIIEHDHDHHIHHIHHIIIHEIIIHHHHHHHHHHCCCIIIIHHHIIIGHHIHEIGGIIIIIIIHGIIIIHIIIIIIIIIIIIIHHHHHIIIIHIIIIIIIIHHHIIIIIIIIIIIIIIIIIIIIIIIHIIIHIHHIIIIIIIIIIIIIIIIIIIIIIIIIHIIIIIIIIIIIIIIIIIIHGHIIIIIIIIIIIHIHIIIIIHIGIIIIII
@HS1.3_540 HISEQ:380:H55W7BCXY:1:1101:9421:2348 1:N:0:AGCAGGAA orig_bc=AAAAAAAAAAAA new_bc=AAAAAAAAAAAA bc_diffs=0
CACGTAAGGTGCGAGCGTTGTTCGGAATTATTGGGCGTAAAGGGCATGTAGGCGGTTGTGCAAGTCTGGTGTGAAATACCGGAGCTTAACTCCGGAACTGCATTGGAAACTACATAGCTTGAATCACTGAAGGGGAGCCGGAATTCCAGGTGTAGGGGTGAAATCTGTAGATATCTGGAAGAACACCAATGGCGAAGGCAGGCTTCTGGCAGATGATTAACGCTGAGGTGCGAAGGTGCGGGGAGCAAACAGG
+
HIGHIHIIECECCGHII/GHHHHHIHFHHHHHEHIII?HHIFHHHEHIIIHFCEHGGHHIIHHHFFGHIGHHHIHHIIGHHHIGHHIIIHFIHHEHHHHGEHEIHIHHHHHIIHGHHHIIHCHHHEHEFFHHCHE?IIHHEHHEHFHE@GIIIHHFHHIHH?FFEHHCGHHHHHH@HHHFHGF?HEHHHHHHEFHEHHHHHGFHHHCFFHEHEHGIIHHHCIHHHHIHHHGDGCED<HHFHIIIIHHFHHHHC
@HS1.3_541 HISEQ:380:H55W7BCXY:1:1101:19408:2317 1:N:0:AGCAGGAA orig_bc=AAAAAAAAAAAA new_bc=AAAAAAAAAAAA bc_diffs=0
TACGTAGGTGGCAAGCGTTGTCCGGATTTATTGGGCGTAAAGCGAGTGCAGGCGGTTCAATAAGTCTGATGTGAAAGCCTTCGGCTCAACCGGAGAATTGCATCAGAAACTGTTGAACTTGAGTGCAGAAGAGGAGAGTGGAACTCCATGTGTAGCGGTGGAATGCGTAGATATATGGAAGAACACCAGTGGCGAAGGCGGCTCTCTGGTCTGCAACTGACGCTGAGGCTCGAAAGCATGGGTAGCGAACAGG
+
IIIIIIFHHIIIIIIHHGGHHIIIIHHHHIIIIIIIIHGIIIIIIIIIHIIIIIIHHGIIIIIIIIIIIIIIIIIIIHIIHIIIIIIIIHHIIIIIIIIIHIIIIIIIIIIIIIIIHHHIIHIIIIIIIIIIIIIIIIIIIIIIIIIIIIIIIIIIIIIIIIIIIIIIIIIIIIIIHHIHIIIIIIIIIIIIIIIIIIIIIIIIIIIIIIIIIIIIIIIIIIIIIIGIIIIIIIIIIIIIIIIIIIIIIIIII
@HS1.3_542 HISEQ:380:H55W7BCXY:1:1101:1766:2557 1:N:0:AGCAGGAA orig_bc=AAAAAAAAAAAA new_bc=AAAAAAAAAAAA bc_diffs=0
TACGAGGGGTGCAAGCGTTGTTCGGAATCACTGGGCGTAAAGGGAGCGCAGGCGGAAGCTCAAGCGGATTGTACAATACCGGGGCCCAACCCCGGACCTGCAGTCCGAACTGGGTTTCTTGGATAGTTCAGGGGCAAGCGGAATTCCTGGTGTAGCGGTGGAATGCGTAGAGATCAGGAAGAACACCGATGGCGAAGGCAGCTTGCTGGGGACTTATCGACGCTCATGCTCGAAAGTGCGGGTAGCAAACAGG
+
IIIHHHIHIHHHHIEHIIIHIIIIIIIIIIIIIIIIIHIIIHIIHHIHGIIIIIHGHHHIIIHIIIIHHHIIIIIIHHIHHIHIIIIIIIIHHIIIIIIIIIHIIIIIIIIHIHIIIIIIHIHIIIIHIIIIIIIIIIIIIIIIIIIIIIIIIIIIIIIIIIIIHIIIIIIIIIIHHIIIIHIIIIIIIIIIIIIIIIIIIIIIHIIIIIIIGIIIIIIIIIIIIIIIIIHIIIHHHIIIIIIIIIIIIIIII
@HS1.3_543 HISEQ:380:H55W7BCXY:1:1101:4371:2613 1:N:0:AGCAGGAA orig_bc=AAAAAAAAAAAA new_bc=AAAAAAAAAAAA bc_diffs=0
TACGGAAGGTCCGGGCGTTATCCGGATTTATTGGGTTTAAAGGGAGCGCAGGCGGAAGGTTAAGCGTGACGTGAAATGTACCGGCTCAACCGGTGATGTGCGTCGCGAACTGGCTTTCTTGAGTGAGTACGACGCTGGCGGAATTCGTGGTGTAGCGGTGAAATGCTTAGATATCACGAAGAACTCCGATTGCGAAGGCAGCCGGCGAGTCCTCAACTGACGCTAATGCTCGAAAGTGCGGGTATCGAACAGG
+
IIIIIIIIIIIIIHIHIIIIIIIIIFHHIIHHGHHD@HHIIIIIIIIIIIIIIIIHHHHIIIIIIIIIIIHHIIIIIIHHHIIIIIIIIIHIIIIIIIIIIIIIIIIIIIIIIHIIIIIIIIIIIIIIIIIHIGDIIIIIIIIIIIIIIIIIIIIHIIIIIIIIIIIHIIIIIIIIHHIIIIIIIHHIIIIIIIIIIIIIIIIIIIIIIIIIIIIIIIIIIIIIIIIIIIIIIIIIIIIIIIIIIIIIIIIII
@HS1.3_544 HISEQ:380:H55W7BCXY:1:1101:7635:2502 1:N:0:AGCAGGAA orig_bc=AAAAAAAAAAAA new_bc=AAAAAAAAAAAA bc_diffs=0
TACGGAAGGTCCGGGCGTTATCCGGATTTATTGGGTTTAAAGGGAGCGCAGGCCGACTGGTAAGCGTGACGTGAAATGTAGCCGCTCAACGGCTGCACTGCGTCGCGAACTGTCAGTCTTGAGTGAGTACGATGTTGGCGGAATTCGTGGTGTAGCGGTGAAATGCTTAGATATCACGAAGAACTCCGATTGCGAAGGCAGCCAACAAGGCCTTTACTGACGCTAAAGCTCGAAGGTGCGGGTATCGAACAGG
+
IIIIIHIIIIIIIIIIIIIIIIIIIHHIIIIIIIIEHGIIHHIIIIIIIIIIIIIIIIIHIHHIIIIIIIIIIIIIHHHIIIIIHIIIIIIIHIIIIIIIIIIIIIIIIIIIIIIIIHIIIIIIIIIIIIIIIIIIIHIIIIIIIIIHIIIIIIIIIIIIIIIIIIIIIIIIIIIHIGIIIIHIHIIIIIIIHIIIIIIIIIIIIIIIHHIIIHIIIIIIIIIIIIIIIIIIIIIIGIIIIIIIGIIIIIIII
@HS1.3_545 HISEQ:380:H55W7BCXY:1:1101:8303:2936 1:N:0:AGCAGGAA orig_bc=AAAAAAAAAAAA new_bc=AAAAAAAAAAAA bc_diffs=0
TACGGAAGGTCCGGGCGTTATCCGGATTTATTGGGTTTAAAGGGAGCGTAGGCCGGATATTAAGCGTGTTGTGAAATGTAGATGCTCAACGTCTGCACTGCAGCGCGAACTGGTGTCCTTGAGTGCGCAGGAAGTCGGCGGAATTCGTTGTGTAGCGGTGAAATGCTTAGATATGACGAAGAACTCCGATTGCGAAGGCAGCTGACTGTAGCGTTACTGACGCTGAAGCTCGAAGGTGCGGGTATCGAACAGG
+
IIIIIIIIIIIIIIIIIIIIIHIIIIIIIIIIIIIHIHIIIIIIIIHIIIIIIIIIIIIIIIIIIIIIIIIIIIHIIHIIIIIIIIIIIIIIIIIIIIIIIIIIIIIIIIIIIIIIIIIIIIIIIIIIIIIIIIIIIIIIIIIIIIHIIIIIIIIIIIIIIIIIIIIIIIIIIIIIIHIIIIIIIIIIIIIIIIIIIIIIIIIIIIIIIIIIIIIIIIIIIIIIIIIIHIHIIIIIDIIIIIIIIIIIIIIII
@HS1.3_546 HISEQ:380:H55W7BCXY:1:1101:10067:2958 1:N:0:AGCAGGAA orig_bc=AAAAAAAAAAAA new_bc=AAAAAAAAAAAA bc_diffs=0
TACGGAAGGTCCGGGCGTTATCCGGATTTATTGGGTTTAAAGGGAGCGCAGGCGGGACCTTAAGCGTGTTGTGAAATGTGGCGGCTCAACCGCCGAACTGCAGCGCGAACTGGGGTTCTTGAGTGAGTACGAGGAAGGCGGAATTCGTGGTGTAGCGGTGAAATGCTTAGATATCACGAAGAACTCCGATTGCGAAGGCAGCTTTCCAGTCCTTTACTGACGCTAATGCTCGAAGGTGCGGGTATCGAACAGG
+
IIIIIHHIIIIIIGIIIIIIIIIIIIIIIIIIIHI<DHIIIIIIIIIIIIIIIIIIHHIIHIIIIIIIIIIIIIIIIIIIIIIIIIIIIIIIIIIIIIIIIIIIIIIIIIIIIIIIIIIIIIIIIIIIIIIIIIIIIIIIIIIIIIIHIIIIIIIIIIIIIIIHIIIIIIIIIIHIIIIIIIIIIIIIIIIIIIIIIIIIIIIIIIHIIIIIIIIIIIIIIIIIIIIIIIIIIIIIIIIIIIIIIIIIIIIII
@HS1.3_547 HISEQ:380:H55W7BCXY:1:1101:6293:3105 1:N:0:AGCAGGAA orig_bc=AAAAAAAAAAAA new_bc=AAAAAAAAAAAA bc_diffs=0
TACGGAGGATGCGAGCGTTATCCGGATTTATTGGGTTTAAAGGGTGCGTAGGCGGATTATTAAGTCAGCGGTGAAAGCGTGTGGCTCAACCATACCGAGCCGTTGAAACTGGTAGTCTTGAGTGCAAATGAGGTAGGCGGAATGTGACGTGTAGCGGTGAAATGCTTAGATATGTCCCAGAACTCCGATTGCGAAGGCAGCTTACCAAGATGTAACTGACGCTGATGCACGAAAGCGTGGGTATCAAACAGG
+
IIIHIIIIIIIIIIIIIIIIIIIIIGIIIIIIHIIEHHIIIIIIIIHIIIIIIIIIIIIIIIIIIIIIIIIIHIIIIIIIIIIIIIIIIIIIIIIIIHIIIIIIIIIIHIIIIIIIIIIIIIHIIIIIIIIIIIIIIIIIIIIIIIIIIIIIIIIHIIIIHIIIIIIIIIIIIIIIIIIIHIIIIIIIIIIIIIIIIIIIIIIHFIIHHIIIIHIIIIGIIIIIIIIIIIIIIIIIIIIIIIIIIIIIIIII
@HS1.3_548 HISEQ:380:H55W7BCXY:1:1101:7904:3099 1:N:0:AGCAGGAA orig_bc=AAAAAAAAAAAA new_bc=AAAAAAAAAAAA bc_diffs=0
TACGGAAGATGCGAGCGTTATCCGGATTTATTGGGTTTAAAGGGAGCGTAGGCGGGTTTTTAAGTCTGCGGTAAAATGTCGGCGCCCAACGTCGTCTTGCCGTGGAAACTGGAGACCTTGAATACACGCAAGGAAGATGGAATTCGTCGTGTAGCGGTGAAATGCTTAGATATGACGAAGAACTCCGATTGCGAAGGCAGTCTTCTGGAGTGCGATTGACGCTGAGGCTCGAAAGTGCGGGTATCAAACAGG
+
IIIIIFHIIIIIIHIIIIIHIIIIIEHHHIIGGHI=GHHIIIIIIIHI<EHIHIIIEEHHHIIIIIIIIIIIIIIHDHHIHIHHHIHIIIIIIIIHIHIIIIHIIHHHIIIIIHHIIIIIIIIIHIIIHIHIIIIIIIIIIIIIHEIIIIIIIIIIIIIIIIIIIIIHIIIIIIHIHIIIIIHHIIIIIIIIIIIIIIIIIIIIIIIIIIIIIIIIIIIIIIIIIIIIIIIIIIIIIIIIIIIIIIIIIIII
@HS1.3_549 HISEQ:380:H55W7BCXY:1:1101:8148:3032 1:N:0:AGCAGGAA orig_bc=AAAAAAAAAAAA new_bc=AAAAAAAAAAAA bc_diffs=0
TACGGAAGGTCCGGGCGTTATCCGGATTTATTGGGTTTAAAGGGAGCGCAGGCTGATGATTAAGCGTGACGTGAAATGTAGCCGCTCAACGGCTGAACTGCGTCGCGAACTGGTTATCTTGAGTGAGTTCGATGTTGGCGGAATTCGTGGTGTAGCGGTGAAATGCTTAGATATCACGAAGAACTCCGATTGCGAAGGCAGCCAACAAGGCCTTTACTGACGCTAAAGCTCGAAGGTGCGGGTATCGAACAGG
+
ICHIGHICHEGHIIIIHIHGFHIIHHGHHHIIIHIHHIEHIIIIIIIIGIIHIHEGCHHHHHIGIIHIHHHHIHIGGEGHCHEFEIIHIIIDHHHHHHIEHFGHHHHHD?FHHGDFHHHHHHIHHHHGFCHHHHIIIIIHHIGADDIIHIHHHHHIHGEHEHIHHHFGHHHHHGIHIHHFHIIIFHHHHHHIIGHDHHGHHG?IHHHEIHIIHIHF0IIHHEIIIHDGIIHHGEDHHHCEHDFHGFHGFHHEH
@HS1.3_550 HISEQ:380:H55W7BCXY:1:1101:9385:3064 1:N:0:AGCAGGAA orig_bc=AAAAAAAAAAAA new_bc=AAAAAAAAAAAA bc_diffs=0
TACGGAGGACGCGAGCGTTATCCGGATTCATTGGGTTTAAAGGGTGCGCAGGCGGCTCGGCAAGTCAGCGGTGAAAGCCCGGGGCCCAACCCCGGAAGTGCCGTTGATACTGTCGGGCTGGAATGCGGTCGAGGCGGGCGGAACGTGGCGTGTAGCGGTGAAATGCGTAGATATGCCACAGAACGCCGATAGCGGAGGCAGCTCGCCAGGCCTGCATTGACGCTCGGGCACGAAAGCGTGGGGATCGAACAGG
+
HIHI=HD/<D?EDHCDHHIEHE@CHC0DEHEEHHI0DGHHFHIIIIHI<HHIIIII/HHIHIHHH<<D@EHEHFHHHGHE??GHDCIIHH:0EHIHHCHIIFAFDEHIHEHHCIIIIIHEHE.?D?H?#@IIIHDHCIIIIIIHHE?HGIIIIIIIIIIIIIIIIIIHIIIIIHHD<<6?HIHE<IHH0C0IIHEIIIHCIHHF@H?@IIHHECCHIIIIIIHF@EHHFHIIIIIIHEHIIIHD1IIIIHGII
@HS1.3_551 HISEQ:380:H55W7BCXY:1:1101:15002:3191 1:N:0:AGCAGGAA orig_bc=AAAAAAAAAAAA new_bc=AAAAAAAAAAAA bc_diffs=0
TACGTAGGTGGCAAGCGTTATCCGGAATTATTGGGCGTAAAGAGGGAGCAGGCGGCAAGATAAGTTTGAAGTGAAAGCGTGGAGCTCAACTCCATACAGCTTCGAAAACTGTCTAGCTAGAGTACGAGAGAAGTGAACGGAACTCCATGTGTAGCGGTGAAATGCGTAGATATATGGAAGAACACCAGTGGCGAAGGCGGTTCACTAGCTCGAAACTGACGCTCAGTCCCGAAAGCGTGGGTAGCAAATAGG
+
HGHIIHGHIHIIHIIIIIIIIIIHIHIIIIHIIHIHGHHIIIHIGHHHIIIHHIHIHGIHIIII#HHIIHHHIIIHGHHIIIHIHIIIIIIHHHIIIIIHHIHGIIIIIIIHHIIHHIIIHHIIIIHIIHIIIIHHIIHHIIHHHHIIIIIIIIIIIIIIIIIIIIIHHHGEHHFHFIIGHEFIIHIIIIIIIIIIHHHHEGHIIHHHCEIIIHHHHIHGIGIIHIIIGHHHHHHIHIHFHFIIIIIHHHHH
@HS1.3_552 HISEQ:380:H55W7BCXY:1:1101:2840:3467 1:N:0:AGCAGGAA orig_bc=AAAAAAAAAAAA new_bc=AAAAAAAAAAAA bc_diffs=0
TACGGAAGGTCCGGGCGTTATCCGGATTTATTGGGTTTAAAGGGAGCGCAGGCGGCCTTTTAAGCGTGACGTGAAATGCAGGTGCTCAACATCTGAGCTGCGTCGCGAACTGGAGGGCTTGAGTGAGTTCGATGTCAGCGGAATTCGTGGTGTAGCGGTGAAATGCTTAGATATCACGAAGAACCCCGATTGCGAAGGCAGCTGGCAAGGCCTTTACTGACGCTAAAGCTCGAAGGTGCGGGTATCGAACAGG
+
IIIIIIIIIIIIIDHIIIIIIIIIHHHIIIIIIIIEHIIIIHIIIIHIIHIIIIIIIIIIIIIIIIIIIIIIHHIIIHIIIIIIIIIIIIIIIIIIIIIIIIIIIIIIIIIIIIIIIIIIIIIIHIIIHIIIIIIIIIIIIIIIIIIIIIIIIIIIIIIIIIIIIHHIIIIIIHIIIIIHIIIIHIIHIIHIIIIIIIIIIHIIIIIIIIIIIIIIIIIHIIIIIIIHIIHIIIIHIIIIIIIIIIIIIIIII
@HS1.3_553 HISEQ:380:H55W7BCXY:1:1101:7281:3390 1:N:0:AGCAGGAA orig_bc=AAAAAAAAAAAA new_bc=AAAAAAAAAAAA bc_diffs=0
TACGGAAGGTCCGGGCGTTATCCGGATTTATTGGGTTTAAAGGGAGCGCAGGCCGTCGCTTAAGCGTGACGTGAAATGCACGGGCTCAACCTGTGCAGTGCGTCGCGAACTGGGTGACTTGAGTGCGCGCGAGGAAGGCGGAATTCGTGGTGTAGCGGTGAAATGCTTAGATATCACGAAGAACCCCGATTGCGAAGGCAGCCTTCCAGGGCGCTACTGACGCTAATGCTCGAAGGTGCGGGTATCGAACAGG
+
GHF@G0CCEHCGHDHIHDH@HHHHH<0<CFGE1DF<<<FFGEH@10<ECCHHIHHCEECEHFHHHHIIHHAIIHHH@EG@EGGEHHEFCIHGHEEEHDEG?ECCCDA@GAEIHHHGAHIHHHHHHHIIDIIHIHHHHHGHHHIIIIHHHIIIHIIHHGGHFIHHHCHFHCHHHIHGBEFHHHHDHEECIHHHHIIIIIIHIHHGDCHDHIGHHHGIHIHHHGHHIHGIHHHFHHHHCHECCIHEHIHHIIHHI
@HS1.3_554 HISEQ:380:H55W7BCXY:1:1101:4508:3594 1:N:0:AGCAGGAA orig_bc=AAAAAAAAAAAA new_bc=AAAAAAAAAAAA bc_diffs=0
GACGAACCGTGCGAACGTTATTCGGAATCACTGGGCTTAAAGCGCGTGTAGGCGGGGCGGTGCGTCGGTCGCTGAAATCCCCCGGCTCAACCGGGGAAGGGGCGCCGAGACGACCGCCCTGGAGCGACGTAGGGGGGACTGGAACTTCCGGTGGAGCGGTGAAATGCGTTGAGATCGGAAGGAACGCCCGTGGCGAAAGCGAGTCCCTAGACGTCGGCTGACGCTGAGACGCGAAAGCCAGGGGAGCGAACGGG
+
IIIIIIIIIIIIIIIIIHIIIIIIIIIIIIIIIIIIIIIIIIIIIICHHIIIHIIIIIIIIIIIIIIIHIIIIIIIHIIIIIIIIIIIIIIIIIIIIIIIIIIIHIIIIIIIIIIIIIHIIIIIIIIIIIIIIIIIIIIIIIIIIIIIIIIIIIIIIIIIIIIIIIIIIIIIIIIIIIHIIIIIIIIIIIIIIIIIIIIIIIIIIIIIIIHIIIIIHIIIIIIIIIIIIIIIIIIIIIIIIIIIIIIIIIIIII
@HS1.3_555 HISEQ:380:H55W7BCXY:1:1101:13985:3662 1:N:0:AGCAGGAA orig_bc=AAAAAAAAAAAA new_bc=AAAAAAAAAAAA bc_diffs=0
TACGGAGGGTGCGAGCGTTAATCGGAATAACTGGGCGTAAAGAGCTCGTAGGCGGTTTGTCAAGTCAGATGTGAAAGCCCCGGGCTTAACCTGGGAACCGCATTTGAAACTGACAGACTAGAGTACTGTAGAGGGAGGTAGAATTCCAGGTGTAGCGGTGAAATGCGTAGATATCTGGAGGAATACCGGTGGCGAAGGCGGCCTCCTGGACAGAGACTGACGCTGAGGAGCGAAAGCGTGGGGAGCAAACAGG
+
IIHIH=HDHHHIGIIIIHHHIIIIIHIHIIIIIGIIHEDEGHGHIIHIIIIHHII@FHHCHIIHHIIIIIIHGIIIEIIIIIIIHIGIIIIIHIIHIFIIIIIHHIIIIIIIHIIIHHIIHIIHHHIIHIIIIHIIIIGIIIIIIIIHIIIGIIIHIIIIIIIIIIIIIIIHIHFHFGIIIIIHIIIHIHHHIIIHIIGIIIIIIIIIIIHIIIIHIIIIIIIIIIIIGIIIHIIGIIIIIIIIIHIIIIIII
@HS1.3_556 HISEQ:380:H55W7BCXY:1:1101:14286:3632 1:N:0:AGCAGGAA orig_bc=AAAAAAAAAAAA new_bc=AAAAAAAAAAAA bc_diffs=0
TACGGAGGGTACGAGCGTTAATCGGAATGACTGGGCGTAAAGGGCACGTAGGTGGATAGATAAGTCACAAGTGAAATACCCGGGCTTAACCTGGGATTGGCTCGTGAAACTGTTTAACTAGAGTACGGTAGAGGGGAGTAGAATTCCAAGTGTAGCGGTGAAATGCGTAGAGATTTGGAAGAATACCGGAGGCGAAGGCGGCTCTCTGGACCGATACTGACACTGAAGAGCGAAAGCGTGGGGAGCAAACAGG
+
IIIHIIHIIIIIIIIIIEHHHIIIHIIIIIHIHIIIIIHIIIIIIEHIIHIIEHIHHHIHIIIIIIIIIHHHHIIHGHIIIIHHIIIHIIHIIIHHIIIIIIIIIIIIIIHHIGIHIIIIHHHHHIHIIHHEHHIHIIHIIIHGIIIIIIIIIHHHHIHHHHHHHHHIHHHIIIHHHFIIIIIIIIIIIHIHGIIIHIIIIIHIGIIIIIIIHHGDGIIHEHIIIIIIIIIIIHHDIIIIIIIIIIIIIIIHI
@HS1.3_557 HISEQ:380:H55W7BCXY:1:1101:3370:3917 1:N:0:AGCAGGAA orig_bc=AAAAAAAAAAAA new_bc=AAAAAAAAAAAA bc_diffs=0
TACGTAGGGAGCGAGCGTTGTCCGGAATTACTGGGTGTAAAGGGTGCGTAGGCGGGGATGCAAGTCAGATGTGAAATGTATGGGCTCAACCCATGAACTGCATTTGAAACTGCAACTCTTGAGTGAGGTAGAGGTAAGCGGAATTCCTAGTGTAGCGGTGAAATGCGTAGATATTAGGAGGAACATCGGTGGCGAAGGCGGCTTACTGGGCCTTTACTGACGCTGAGGCACGAAAGCGTGGGGAGCAAACAGG
+
IIIIHEHIGHIIHIIHHHGHIIIIIIIIHIHHHIIDGEEHHIIIIHGHGHII?HHIIIIIIIHHIHHIHIIHIIIIIHHIIIIGHHIIIGIHIHIIIIIIIIIIIIIIIIIIIIIIIIIHHIIIIIIIIIIIIIIIIHHHHIHIIHIIIHIGIIHIIIIIIIIHIIIIIIIIIIHHHIHIIHIIIIIGIIIIIHIIHIIHHIIIIIIHHHHIIIIHHIIHIIIIIIIIIIIIIIIIIIHIIIIIIIIIIIIII
@HS1.3_558 HISEQ:380:H55W7BCXY:1:1101:6182:4074 1:N:0:AGCAGGAA orig_bc=AAAAAAAAAAAA new_bc=AAAAAAAAAAAA bc_diffs=0
TACGGAAGGTCCGGGCGTTATCCGGATTTATTGGGTTTAAAGGGAGCGCAGGCGGAGAGCTAAGCGTGACGTGAAATGTAGCCGCCCAACGGCTGACGTGCGTCGCGAACTGGTTTTCTTGAGTGGGTACGACGTCGGCGGAACTCGTGGTGTAGCGGTGAAATGCTTAGATATCACGAGGAACCCCGATTGCGAAGGCAGCCGACGAGTCCCTTACTGACGCTAAAGCTCGAAGGGGCGGGTATCGAACAGG
+
EEGIHIHHFFHEHDHIHHIIIIHIDG0CHEHIHEH<<GHIHIHIGEEHHHIIIIIII#IIIHIHIIIHHEE#HHHHGHHIHHHIIHHHIIIIIIIIIHHEHHHHIIHCHHGHGFHHHIHHHIGIIHIIGHHIEC-@CHHHIGDHEIHHIIHIIHHCGHFE@HIHFHE@IHHHIIHICHFEDH@IIIHGD6GGHID<@EHIHHHCHEG@HHH@1EHCEHE<CC<1G?IIIIHD<1C</<EG@ED11IH@HHHC@
@HS1.3_559 HISEQ:380:H55W7BCXY:1:1101:19859:4134 1:N:0:AGCAGGAA orig_bc=AAAAAAAAAAAA new_bc=AAAAAAAAAAAA bc_diffs=0
TACGGAGGATGCGAGCGTTATCCGGATTTATTGGGTTTAAAGGGTGCGTAGGTGGTTTGTTAAGTTTGTGGTGAAAGCGTGCGGCTCAACCGTACCAAGCCATGAAAACTGGCGAACTTGAGTGCAAACGAGGTAGGCGGAATGTGATGTGTAGCGGTGAAATGCTTAGATATGTCACAGAACCCCGATTGCGAAGGCAGCTTACCAGCATGCAACTGACACTGAGGCACGAAAGCGTGGGTATCAAACAGG
+
IIIIIDHH0<FHHEH?HHHGHEHGH0EEHHEEHHHGEEHGICFHFHEHHDCHHHGHGHI@CGHHFGHHIIIIHHEHE@EEHIHHHHHHIIIHHHHHIHIIIIHIHHHHGHEHHHHCFHHHHHHIHIHIIIIHIHFHHHHIIIIIHIIHHHHIIHEHIHHHGIIHIIIIIIHHIIHHGHHHHHIIHHIHHEGHGEGHHHIIIIIIHIIIIHCGIHHIGIIIIIIHHGHEHEFHIHHIHGCHIIHGIIHGHIHH
@HS1.3_560 HISEQ:380:H55W7BCXY:1:1101:7505:4251 1:N:0:AGCAGGAA orig_bc=AAAAAAAAAAAA new_bc=AAAAAAAAAAAA bc_diffs=0
TACGGAAGGTCCGGGCGTTATCCGGATTTATTGGGTTTAAAGGGAGCGCAGGCGGAAGATTAAGCGTGACGTGAAATGTCCCGGCTCAACCGTGGAACTGCGTCGCGAACTGGTTTTCTTGAGTGGGTACGACGTCAGCGGAATTTGTGGTGTAGCGGTGAAATGCTTAGATATCACGAAGAACCCCGATTGCGAAGGCAGCTGACGAGTCCTTAACTGACGCTAAAGCTCGAAAGTGCGGGTATCGAACAGG
+
IIIIIIHHIHIIIIIIIIIIIIIIIIIHIIIIHIIDDGHIIIIIIIIIIIIIIIIIIIIHIIIIIIIIHIIIIIIIHHHIIIIIIIIIIIIIIIIIIIIIIIIIIIIIIIIIIHIIIIIIIIIIIIIIIIIIIIIIIIIIIIIIIHIIIIIIIIIIIIIIIIIIIIIIIIIIIHIIIIIIIIHIIIIIIIIIIIIIIIIIIIIIIIIIIIIIIIIIIIIIIIIIIIIIIIHIIIIIHIIIIIIIIIIIIIIII
@HS1.3_561 HISEQ:380:H55W7BCXY:1:1101:11596:4332 1:N:0:AGCAGGAA orig_bc=AAAAAAAAAAAA new_bc=AAAAAAAAAAAA bc_diffs=0
TACGGAGGGTACGAGCGTTAATCGGAATGACTGGGCGTAAAGGGCACGTAGGTGGATAGATAAGTCACAAGTGAAATACCCGGGCTTAACCTGGGATTGGCTCGTGAAACTGTTTAACTAGAGTACGGTAGAGGGGAGTAGAATTCCAAGTGTAGCGGTGAAATGCGTAGAGATTTGGAAGAATACCGGAGGCGAAGGCGGCTCTCTGGACCGATACTGACACTGAAGAGCGAAAGCGTGGGGAGCAAACAGG
+
HGHIIHHIIIGIIIIIIIHIIIHIIIGHHHHIIIIIHHHIIIIIGIIIIHGHFIHIHIIIIIIIIIIGHHHHHIIIIHIHIIIIIIIHIIIIIIIIHIIIIIIIHIIIIIIIIIIIHIIIIIIIIIIIGIIIIIIIIIIIIIIGIIIIHIIHHIIIIIIIIIIIIIIIIIHIIIIIHHHIIIIIIIIIIIIIIIIIIHIIHIIIIIGIIIGIIIIIIHIIHGIIIIIIIIIIIIIIIIIIIIIIIIIIIIIII
@HS1.3_562 HISEQ:380:H55W7BCXY:1:1101:12552:4323 1:N:0:AGCAGGAA orig_bc=AAAAAAAAAAAA new_bc=AAAAAAAAAAAA bc_diffs=0
TACGTAGGGTGCGAGCGTTAATCGGAATTACTGGGCGTAAAGCGTGCGCAGGCGGTTGTGCAAGACAGATGTGAAATCCCCGGGCTCAACCTGGGAACTGCATTTGTGACTGCACGGCTGGAGTGCGGCAGAGGGGGATGGAATTCCGCGTGTAGCAGTGAAATGCGTAGATATGCGGAGGAACACCGATGGCGAAGGCAATCCCCTGGGCCTGCACTGACGCTCATGCACGAAAGCGTGGGGAGCAAACAGG
+
HFIEFGCEHEHHIGHDDCEHCHFHCH@HIGFHEE@HHEHIEHGEGHGGHH?DHHCCHHEGHHIGHFHHHGGF1CC@<@EHHHGHHHHIIHEHGHHEEIHEHG@FHHHIIHHHHH?H?FCEIIIHIHIIHIIHHHC?HHGHHHHIHFHCHIHGGHHGHHHHIHGHHHFHIIIIIHHHHDHF?EEHHIHIIIIIHHHEHIHIIGHIIHG=IGHHHHHHHHIHIHIHHIIHIIIGIIIIIHCHEFCEEFGFHEIHE
@HS1.3_563 HISEQ:380:H55W7BCXY:1:1101:11121:4699 1:N:0:AGCAGGAA orig_bc=AAAAAAAAAAAA new_bc=AAAAAAAAAAAA bc_diffs=0
TACGGAGGGCGCAAGCGTTGTTCGGAATTACTGGGCGTAAAGCGCGTGTAGGCGGCCAGGTAAGTCGGATGTGAAAGCCCGGGGCCCAACCCCGGAACTGCATCTGAAACTGCTTGGCTCGAGTCCCGGAGAGGAAGGCAGAATTCCCGGTGTAGGGGTGAAATCCGTAGATATCGGGAGGAATACCAGCGGCGAAGGCGGCCTTCTGGACGGTGACTGACGCTGAGACGCGAAAGCGTGGGGAGCAAACAGG
+
IIIIIHHIIIIIHIIIIIIIIIIIIIIIIIIIIIIIIIGIIIIIHIIIIIIIHIIIIHIHIHIHIHIIIIIHHIHIHIIIIIIIIIIIIIIIIIIIIIIIIHIHHIIIIIIIHHIIIIIIIIIIHHIIIIHIIIIIIIIIIIHIIIIIIIIIIIIHIIIIIIIIIIIIIIIIIIIIIHIIIIIHIHIIIIIIIIIIIIIIIIIHHIIIIIIHHIIIIIIIIHIIIIIIIIIIIIIIIIIIIIHHIIIIIIIII
@HS1.3_564 HISEQ:380:H55W7BCXY:1:1101:12882:4528 1:N:0:AGCAGGAA orig_bc=AAAAAAAAAAAA new_bc=AAAAAAAAAAAA bc_diffs=0
TACGGAGGATGCAAGCGTTATCCGGATTTATTGGGTTTAAAGGGTGCGTAGGCGGTTTGCTAAGCGGGAGGTGAAATGCCGGCGCTCAACGTCGGAAGTGCCTCCCGAACTGGTGGACTGGAATGACTCTGCCGTGGGAGGAATGTGTAGTGTAGCGGTGAAATGCTTAGAGATTACACAGAACACCGATTGCGAAGGCATCTCACGAAGGGTTGATTGACGCTGAGGCACGAAAGCGTGGGGATCAAACAGG
+
IIIIIIIIIIIIIIIIIIIIIIIIIIIHIIIIGHIEHHIIIIIIIIIIIIIIIIIHIIIIIIHIIIIIIIIIIHIIDIIIIIIIIIIIIIIHIIIIIIIIIIIIIIIIIIIIIIIIIIIIHIIIIIIIIIIIIIGHIIIIIIIIIIIIIIIIIIIIIIIIIIIIIIHIIIIIIIIIIHIIIIIHIIIIIHHIIIIIIIIIIIIIIIIIIIIIIIIIIIIIIIIIIIIIHIIIIIGIIIIIIIIIHIIIIIIII
@HS1.3_565 HISEQ:380:H55W7BCXY:1:1101:11396:62021 1:N:0:AGCAGGAA orig_bc=AAAAAAAAAAAA new_bc=AAAAAAAAAAAA bc_diffs=0
TACGAGGGGTGCAAGCGTTGTTCGGAATCACTGGGCGTAAAGGGAGCGCAGGCGGAAGCTCAAGCGGATTGTACAATACCGGGGCCCAACCCCGGACCTGCAGTCCGAACTGGGTTTCTTGGATAGTTCAGGGGCAAGCGGAATTCCTGGTGTAGCGGTGGAATGCGTAGAGATCAGGAAGAACACCGATGGCGAAGGCAGCTTGCTGGGGACTTATCGACGCTCATGCTCGAAAGTGCGGGTAGCAAACAGG
+
IIIIIIIIIIIIIIIIIIIIHIIIIIIIIIIIIIIIIHIIIGIIIIIIIIIIIIIIIIIIIIIIIIIIIIIIIIHIHHHIIIIIIIIIIIIIIIIIIIIIIIIIIIIHIIIIIIHHIIIIIIIIHIIIIIIIIIIIIIIIIIIIIIIIIIIIIIIIIIIIIIIIIIIIIIIIIIIIIIIIIIIIIIIIIIIIIIIIIIIIIIIIIIIIIIIIIIIIIIIIIIIIIIIIIHIIIIIIIIHIIIIIIHIIIIHII
@HS1.3_566 HISEQ:380:H55W7BCXY:1:1101:11828:62115 1:N:0:AGCAGGAA orig_bc=AAAAAAAAAAAA new_bc=AAAAAAAAAAAA bc_diffs=0
TACGAAGGGGGCTAGCGTTGTTCGGATTTACTGGGCGTAAAGAGCGCGCAGGCGGTCGTTCAAGTCGAGTGTGAAAGCCCCCGGCTCAACTGGGGAGGGTCACTCGATACTGATCGACTCGAAGGCAGGAGAGGGTAGTGGAATTCCCGGTGTAGTGGTGAAATGCGTAGATATCGGGAGGAACACCAGTGGCGAAGGCGACTACCTGGCCTGTTCTTGACGCTGAGGCGCGAAAGCTAGGGGAGCAAACGGG
+
IIIIIIIIIIIIIIIIIHHIHIIIIIIIIIIIIIIIIDHHIIGIHIIIIIIIIIIHIIHIIIIIIIIIIIIIIIIIIIIIIIIIIIHIIIIIIIIIIIIIIIIIIIIIIIIIHIIIIIIIIIIIIIIIIIIIIIIIIIIIIIIIIIIIIIIIIIIIIIIIIIIIIIIIIIIIIIIIHFIIHIIIHIIIIIIIIIIIIIIIIIIIIIIIIIIIIHIIIIIIIIIIIIIIGIIIIIIIIIIIIIIIIIIIHIIII
@HS1.3_567 HISEQ:380:H55W7BCXY:1:1101:13251:62162 1:N:0:AGCAGGAA orig_bc=AAAAAAAAAAAA new_bc=AAAAAAAAAAAA bc_diffs=0
TACGGAGGATGCGAGCGTTATCCGGATTTATTGGGTTTAAAGGGTGCGTAGGTGGTTTGTTAAGTTTGTGGTGAAAGCGTGCGGCTCAACCGTACCAAGCCATGAAAACTGGCGAACTTGAGTGCAAACGAGGTAGGCGGAATGTGATGTGTAGCGGTGAAATGCTTAGATATGTCACAGAACCCCGATTGCGAAGGCAGCTTACCAGCATGCAACTGACACTGAGGCACGAAAGCGTGGGTATCAAACAGG
+
IIIIIIIIHIIIIIIIIIIGIIIIHHIIIIIIHIIHGHIIIIIIHHHIHIIIIIIHHIIHIIHIHEHHHIIIIIIIIIIIIIIIIHIIIIIIIIIIIIIIIIIIIIIIIIIIIIIIIIIIIIIIIIIIIIIIIIIIIIIIIIIIIIIIIIIIIIIIIIIIIIIIIIIIIIIIIIHHGIIIIIIIIIIIIIIIIIIIIIIIIIIIIIIIIIIIIIIIIIIIIIIIIIHIIHHIIIIIIIIHIHGHIIIIIIII
@HS1.3_568 HISEQ:380:H55W7BCXY:1:1101:14155:62116 1:N:0:AGCAGGAA orig_bc=AAAAAAAAAAAA new_bc=AAAAAAAAAAAA bc_diffs=0
TACGGAGGATGCAAGCGTTATCCGGATTTATTGGGTTTAAAGGGTGCGTAGGCGGATGCCTAAGCGTGAGGTGAAATCCCCGGGCTCAACCTGGGATCTGCCTCGCGAACTGGGTATCTGGAATGTCCGTGCCGTGGGAGGAATGTGTGGTGTAGCGGTGAAATGCATAGAGATCACACAGAACACCGATTGCGAAGGCATCTCACGAACGGATGATTGACGCTGAGGCACGAAAGCGTGGGGATCAAACAGG
+
IEHEHHHDEGHHIIHHIIHHIEHIH@ECHHIIIHHCHHHHIHIIIHHIIIIGGHEDHHIHHHFGHHHIIIIIIIHHEHHIIIIIIIIIHIIIIGHIIIIIIIIIHIIIGIIIIHGHHIIIGHHEHHGHIIIICHIIIHHHGIHIIIIIIIIHIIIIHIHIIIIIIHHHIHHHIIIIHGHIIIHIIIIHIHEIIIIIHIHGGDHHHHHHHHHIIHHHIIIIHHHFHHIIIHIHHH=HHDHHIIHHIIIIIIHIH
@HS1.3_569 HISEQ:380:H55W7BCXY:1:1101:8221:60995 1:N:0:AGCAGGAA orig_bc=AAAAAAAAAAAA new_bc=AAAAAAAAAAAA bc_diffs=0
TACGGAAGGTCCGGGCGTTATCCGGATTTATTGGGTTTAAAGGGAGCGCAGGCTGATTGTTAAGCGTGACGTGAAATGTAGCCGCTCAACGGCTGAACTGCGTCGCGAACTGGCAGTCTTGAGTGAGTACGACGTCAGCGGAATTCGTGGTGTAGCGGTGAAATGCTTAGATATCACGAAGAACCCCGATTGCGAAGGCAGCTGACGAGTCCTTTACTGACGCTAAAGCTCGAAGGTGCGGGTATCGAACAGG
+
IIIHIIIGIGHHIHIHHHHIIIIIGHHHIHHHIIHDHHIIFHIHIIIIIIHHIHIHIIIIIFIGEHHHHHIHIHGIHHIIIIIHIIIIIIIIIIIIHIIIIIIIIIIIIIIHHIIIGHIIHIIIHIIHHHGHHHIHIIHIIIIIIHHHHHHHIIIIIIHIIIIIIHHHIIIIIIIIIIIIHHHHIIHGCCHHIIIIIIIIIIIIIHIHHHHGIIIIIIIIHHIIIIIIIIHIIIIIGIIIHIIIIHHHIIIII
@HS1.3_570 HISEQ:380:H55W7BCXY:1:1101:11697:60984 1:N:0:AGCAGGAA orig_bc=AAAAAAAAAAAA new_bc=AAAAAAAAAAAA bc_diffs=0
TACGGAAGGTCCGGGCGTTATCCGGATTTATTGGGTTTAAAGGGAGCGCAGGCCGATGGTTAAGCGTGACGTGAAATGTAGCCGCTCAACGGCTGAACTGCGTCGCGAACTGGCTATCTTGAGTGAGTTCGATGTTGGCGGAATTTGTGGTGTAGCGGTGAAATGCTTAGATATCACGAAGAACTCCGATTGCGAAGGCAGCCAACAAGGCCTTTACTGACGCTAAAGCTCGAAGGTGCGGGTATCGAACAGG
+
HIIGIHHIIHIIIIIIIHHHHIIIIHGDHHHIIIIHCHHHIIIIIGHIIIIHIIIIIIIHHIIIIIIIIIIIIIHIHHIIIIIIIIIIIIIHGHIIIIIIIIIIHIIIIIIIIIIIHIIIIIIHHIHFHHHIIIIIIIIIIIIIIIIHIIIIIIIHIIIIIHIIIIIIIIIIIIHHHDIHIIIIIHIIIIIIIIIIIIIIIHGHIIIIIIIIIIIHIIIIIIIIIIIIIHIIIIIIIIIIIIIHIIIIIIIII
@HS1.3_571 HISEQ:380:H55W7BCXY:1:1101:13536:60887 1:N:0:AGCAGGAA orig_bc=AAAAAAAAAAAA new_bc=AAAAAAAAAAAA bc_diffs=0
GACGAGGGGTCCTAGCGTTGTTCGGAATCACTGGGCGTAAAGAGTTCGTAGGCGGCTCCAAAAGTCGGGTGTGAAATCCCACGGCTCAACCGTGGAAGTGCATTCGAAACTGCGGAGCTTGAATATGGTAGAGGAGAGTAGAATTGCTGGTGTAGTGGTGAAATACGTAGATATCAGCAGGAATACCGGTGGCGAAGGCGGCTCTCTGGACCAATATTGACGCTGAGGAACGAAAGTGCGGGGATCAAACAGG
+
IHIIIIIIIHHIIIIIIIIIHIIIIIIIIIHHHIIIIIHIIIIIIIIIIGIIIIIIIHIIIIIIIIIIIIHHHIIIHHIHIIHIIIIIIIIIHIIIIIIIHIIHIIIIIIIIHHIIGIIIIIIIIIIIHIIIIIIIIIIIIIIIIIIIIIIIIIIIIIIIIIIIIIIIIIIIIIIIIIIIIIIIIIIIIIIIIIIIIIIIIIIIIIIIIIIIIIIIIIIIIIIIIIIIIIIIIIIIIIIIIIIIIIIIIIIII
@HS1.3_572 HISEQ:380:H55W7BCXY:1:1101:15295:60944 1:N:0:AGCAGGAA orig_bc=AAAAAAAAAAAA new_bc=AAAAAAAAAAAA bc_diffs=0
TACGGAGGGTGCAAGCGTTAATCGGAATAACTGGGCGTAAAGGGCATGCAGGCGGTTAGACAAGTAGGATGTGAAATCCCCGGGCTCAACCTGGGAGCTGCATACTAAACTGTCAGACTAGAGTATTGCAGGGGGAGACGGAATTCCAGGTGTAGCGGTGGAATGCGTAGATATCTGGAAGAACACCAAAGGCGAAGGCAGTCTCCTGGGCAAATACTGACGCTCATATGCGAAAGCGTGGGTAGCAAACAGG
+
IIIIIGIIIIIIIIIIIEHIIHIIIIIIIIIIIIIIIIIIHIIIIIIIIIIIIIIIHIIIIIIIIIIIHIIIIIIIHIIIIIIIIIIIIIIIIIIIIIIIIIIHIIIHIIIIIIIIIIIIIIIIIIIIIIIIIIIIIIIHIIIIIHIIIIIIIIIIIIHIIIIIIIIIIIIIIIIHIIIIIIIIIIIIIIIIIIIIIIIIIIIHIIIIHHIIIIIHIIIIIIIHIIIIIIIIIIIIIIIIIIIIIIIIIIIII
@HS1.3_573 HISEQ:380:H55W7BCXY:1:1101:20939:60923 1:N:0:AGCAGGAA orig_bc=AAAAAAAAAAAA new_bc=AAAAAAAAAAAA bc_diffs=0
TACGGAGGATGCAAGCGTTATCCGGATTTATTGGGTTTAAAGGGTGCGTAGGCGGTTTGCTAAGCGGGAGGTGAAATGCCGGCGCTCAACGTCGGAAGTGCCTCCCGAACTGGTGGACTGGAATGACTCTGCCGTGGGAGGAATGTGTAGTGTAGCGGTGAAATGCTTAGAGATTACACAGAACACCGATTGCGAAGGCATCTCACGAAGGGTTGATTGACGCTGAGGCACGAAAGCGTGGGGATCAAACAGG
+
HHIIIIIIIIIIIIIIIHHIHHIIIIHHIIEHGHIDCEGHHIIIHHIIHHHHIIICHHIIIIIIIIIIHIIHIIIHHHHIIIGIIHHHHIIHIIIHHHIIIIHIIIIHHIHHIIIIHHHHIHFHHHIIHIIIIIIIIIIIIEGIIIIIIIIIIIIIIIIIHIIIIIIIIIHHHHGIHHHHIHGHGIHHHIIIIIHHHIHHIIIIIIIIIIIIIIIIIIIIIIIIIHIIHFIIIHIIIIIIIIIIIIHIIIIII
@HS1.3_574 HISEQ:380:H55W7BCXY:1:1101:1918:61178 1:N:0:AGCAGGAA orig_bc=AAAAAAAAAAAA new_bc=AAAAAAAAAAAA bc_diffs=0
TACGGAGGATGCAAGCGTTATCCGGATTTATTGGGTTTAAAGGGTGCGTAGGCGGAGCTTTAAGCGTGAGGTGAAATGCCCGGGCTCAACCTGGGAACTGCCTCGCGAACTGGAGTTCTGGAATGCCCCTGCCGTGGGAGGAATGTGTGGTGTAGCGGTGAAATGCATAGAGATCACACAGAACACCGATTGCGAAGGCATCTCACGAAGGGGTGATTGACGCTGAGGCACGAAAGCGTGGGGATCAAACAGGATTAGAACCCCTTGTAGTCCGCATGATGTGCCAGCCGCCGCGGTA
+
IIIIIIIIIIIIIIIIIIIHIIIIIIIIIIIHHHIHHHIIIIIIHHHHIIIIIIIIIIIIIIIIIIIIIIIHIIIIHHIIIIIIIIIIIIIIIIIIIIIIIIIIIIIIIIIHIIIIHIIIHIIIIIIIIIIIIIIIIIIIIIIIIIIIIIIIIIIIIIIIIIIHIIIHIIIIIIIIIIIIHIIIIIIIHIIHIIIIIIIIIIIHIHIHHIHIIIIIIIIHHGGEHEEIHHHG@CHHDHHHG@EIGC?IIHHCHHFFHFCD/HIHHIHCIHDHIIIHHE@HIIIIIIHIIIIIIIIIII
@HS1.3_575 HISEQ:380:H55W7BCXY:1:1101:6064:61050 1:N:0:AGCAGGAA orig_bc=AAAAAAAAAAAA new_bc=AAAAAAAAAAAA bc_diffs=0
TACGGAAGGTCCGGGCGTTATCCGGATTTATTGGGTTTAAAGGGAGCGCAGGCTGCCGATTAAGCGTGACGTGAAATGTAGGGGCTCAACCTGTGCAGTGCGTCGCGAACTGGTTGGCTTGAGTGCACTCGAGGAAGGCGGAATTTGTGGTGTAGCGGTGAAATGCTTAGATATCACGAAGAACTCCGATTGCGAAGGCAGCCTTCCAGGTTGTAACTGACGCTAAAGCTCGAAAGTGCGGGTATCGAACAGG
+
IIHHIHIIIIIHHIHIIIIIHIIIIEHHHHHHIIICHHIIIGIIHIIIIIIIIIIIIIHHHIIIIIIIIIIEHHIIIIIIIIIIHIIIIIIIIIIIIIIIIIIIIIIIHIIIIIIIHIIHGIIIIIIIIIIIIIIIIIIIIIIIIIIIIIIIIIIIIIIIIIIIIIIIIIIIIIIIIIIIIIIIHIIIIIIIIHHIIIIIIIIIIIIIIIIIIIHIIIIIIIIIIIIIIIIIHHIIIIIIIIIHHGHIIIIII
@HS1.3_576 HISEQ:380:H55W7BCXY:1:1101:8161:61200 1:N:0:AGCAGGAA orig_bc=AAAAAAAAAAAA new_bc=AAAAAAAAAAAA bc_diffs=0
TACGGAAGGTCCGGGCGTTATCCGGATTTATTGGGTTTAAAGGGAGCGCAGGCGGAGGATTAAGCGTGACGTGAAATGTCCCGGCTCAACCGTGGAACTGCGTCGCGAACTGGTTCTCTTGAGTGAGTACGAGGAAGGCGGAATTCGTGGTGTAGCGGTGAAATGCTTAGATATCACGAAGAACTCCGATTGCGAAGGCAGCTTTCCAGTCCTTAACTGACGCTAAAGCTCGAAAGTGCGGGTATCGAACAGG
+
IIIIIHIIIIIIIIIIIIIHHIIIIGHHIIEHHHIDEHGHIIIIHIIIIIIHIIIIIIIIIIHIIIIIIIIIIIIIIIIIIIIIIIIIIIIIIIIIHIIIIIIIIIIIIIIIIIIIIIIIHIIIIIIIIIIIIIIIIIIIIIIIIIIIIIIIIIIIIIIIIIIIIIIIIIIIIIIHHHHIIIIIIIIIIIIIIIIIIIIIIIIIIIIHIIIIIIIIIIIIIIIIIIIIIIHIIIIIIIIIIIIIIIIIIIIII
@HS1.3_577 HISEQ:380:H55W7BCXY:1:1101:13734:61138 1:N:0:AGCAGGAA orig_bc=AAAAAAAAAAAA new_bc=AAAAAAAAAAAA bc_diffs=0
TACATAGGGGGCGAGCGTTGTCCGGAATGACTGGGCGTAAAGGGTGTGTAGGCGGTTATACAAGTTAAAAGTGAAATCCCCGGGCTTAACTCGGGTGCTGCTTTTAAGACTGTATGACTTGAGTGCAGTAGAGAAAAGTGGAATTCCTAGTGTAGCGGTGGAATGCGTAGATATTAGGAGGAACACCAGAGGCGAAGGCGACTTTTTGGACTGTAACTGACGCTGAGGCACGAAAGTGTGGGGAGCAAACAGG
+
IIIIIIHIIIIIIIIIIIIIIIIIIIIIIIIHIIIIIHIIIIIIGHIIIIIIIIIIIIIIIIIIHIIIIIIIIIIIIIIIIIIIIIIIIIIIIIIIIIIIIIIIIIIIIIIIIIIIIIIIIIIIIIIIHIIIIIIIIIIIIIIIIIIIIIIIIIIIIIIIIIIIIIIIIIIIIIIIIIIIIIIIIIIIIIIIIIIIIIIIIIIIIIIIIIIIIIIIIIIIIIIIHIIIHIIIIIIIIIIIIIIIIIIIIIIII
@HS1.3_578 HISEQ:380:H55W7BCXY:1:1101:13833:61036 1:N:0:AGCAGGAA orig_bc=AAAAAAAAAAAA new_bc=AAAAAAAAAAAA bc_diffs=0
TACGGAGGGTACGAGCGTTAATCGGAATGACTGGGCGTAAAGGGCACGTAGGTGGATAGATAAGTCACAAGTGAAATACCCGGGCTTAACCTGGGATTGGCTCGTGAAACTGTTTAACTAGAGTACGGTAGAGGGGAGTAGAATTCCAAGTGTAGCGGTGAAATGCGTAGAGATTTGGAAGAATACCGGAGGCGAAGGCGGCTCTCTGGACCGATACTGACACTGAAGAGCGAAAGCGTGGGGAGCAAACAGG
+
HGIHIIDCHHEGHIIIICGHEFHHH@EGEHIHHEHH?FDHHHHHGHHHFHIHDEFHIIIIIIHHHFHIIIHIHHHIHHGHHIHHIIIIHGHHHIIIIHIHIIIIGHIIHHIIHIHCGGHIIIIHIHHHHIIIIHIIIIIIIIHGIGHIIIHHHIHHHIIIIIIIIHHHIIIIHIIHHIIIHHIIIIHIIIIIHHHIHIIIIIHHHIIIIHDHGHHHIHHHGHHEIHIIHIHIHIIIHEHEHIIIIIIIIHHHH
@HS1.3_579 HISEQ:380:H55W7BCXY:1:1101:3137:61478 1:N:0:AGCAGGAA orig_bc=AAAAAAAAAAAA new_bc=AAAAAAAAAAAA bc_diffs=0
TACGGAGGGTACGAGCGTTAATCGGAATGACTGGGCGTAAAGGGCACGTAGGTGGATAGATAAGTCACAAGTGAAATACCCGGGCTTAACCTGGGATTGGCTCGTGAAACTGTTTAACTAGAGTACGGTAGAGGGGAGTAGAATTCCAAGTGTAGCGGTGAAATGCGTAGAGATTTGGAAGAATACCGGAGGCGAAGGCGGCTCTCTGGACCGATACTGACACTGAAGAGCGAAAGCGTGGGGAGCAAACAGG
+
IIIIIHIIIIIIIIIIIIIIIIIIIIIIIIIIIIIIIHIIIIIIIIIIHHHIHHIIIIIIIIIIHHIIIHHIIIIIGHIIIIIIIIIIIIIIIIIIIIIIIIIIHIIIIIIIIIIIIIIIIIIIIIIIIIIIIIIIIIIIIIIIIIIIIIIHIIIIIIIIIIIIIIIIIIIIIIIIIIIIIIIIIIIIIIIIIIIIIIIIIIHHGIIIIIHIIIIIIIIIIIIIIIIIIHIIIIIIIIIIIIIIIIIIIIIII
@HS1.3_580 HISEQ:380:H55W7BCXY:1:1101:6325:61374 1:N:0:AGCAGGAA orig_bc=AAAAAAAAAAAA new_bc=AAAAAAAAAAAA bc_diffs=0
TACGGAGGGTGCGAGCGTTATCCGGAATTACTGGGTTTAAAGGGTGCGTAGGCGGCCATGTAAGTCAGGAGTGAAAGTTTGCGGCTCAACCGTAAAATTGCTTTTGATACTGCATGGCTGGAATCAGGATGAGGTCAGCGGAATGTGGCATGTAGCGGTGAAATGCATAGATATGCCATAGAACACCAGTGGCGAAGGCGGAACTCTGGGCCGGAACTGACGCTGAGGAGCGAAAGCGTGGGGAGCGAACAGG
+
HGHIH0//CCGHIEHHDHHIEHHI<GHGHEH1<@F10<C@@@@@CC@E0D/0D8<EHHHFGGHH@GHGHHHGIHHHHDFHE7FDEIIIHECDHHF@E0HAG@FEHHHFCHHHHHGHHH#?C?G?HHHHEAEIIIIHIIIHHCHHHFCEFF?IIHIIIIIIHIGIIIHGCHHHHFHHFGHEEIIHHHHHIIIIHEIIIIIIHHCFFCE??HDHGCG@EEHHHGHHHHIIHHIHHHIHIHHHHHIIIIIHHHIHH
@HS1.3_581 HISEQ:380:H55W7BCXY:1:1101:6356:61394 1:N:0:AGCAGGAA orig_bc=AAAAAAAAAAAA new_bc=AAAAAAAAAAAA bc_diffs=0
TACGGAAGGTCCGGGCGTTATCCGGATTTATTGGGTTTAAAGGGAGCGCAGGCTGGATTTTAAGCGTGCTGTGAAATGTACCGGCTCAACCGGTGACGTGCAGCGCGAACTGGAGTCCTTGAGTGAGTACGAGGTATGCGGAATTCGTGGTGTAGCGGTGAAATGCTTAGATATCACGAAGAACCCCGATTGCGAAGGCAGCGTACCAGTCCTTAACTGACGCTAAAGCTCGAAAGTGCGGGTATCGAACAGG
+
IIIIIIIIGGHIIHIIIIIIIIIIIHHHIIIIIIIEHHIIIIIIHIIIIIIIIHIIHHHIIIIIIHHIIHIIIIIIHHIHIIIIIIIIIIIIIIIHIIIIIIIIIIIIIIIHIIHHHIHIIIIIIIIIIIIIIIHIIHIIIIIIIIIIIIIIHIHIIIIIIIIIHIIIIIIHIIIHIIIIIIIIIIIIIIIIIIIIIIIIIIIIIIGHHGHHHIHIIIIIIIIIIIIHHHIIIHIIHHIIIIIIIIIIIIIII
@HS1.3_582 HISEQ:380:H55W7BCXY:1:1101:9778:61499 1:N:0:AGCAGGAA orig_bc=AAAAAAAAAAAA new_bc=AAAAAAAAAAAA bc_diffs=0
TACGGAAGGTCCAGGCGTTATCCGGATTTATTGGGTTTAAAGGGAGCGCAGGCGGGCTTTTAAGCGTGTTGTGAAATGTAACGGCTCAACCGTTGAATTGCAGCGCGAACTGGAGGCCTTGAGTGAGTACGACGTGTACGGAATTCGTGGTGTAGCGGTGAAATGCTTAGATATCACGAAGAACCCCGATTGCGAAGGCAGCTGACGAGTCCTTAACTGACGCTAAAGCTCGAAGGTGAGGGTATCGAACAGG
+
IGH@G<C?GCHHH111<<<DFHHICEC<GF1@?FH0<<FHEHHIIHICDHH<HD<HHDHI#IIHHIII0DHHG@D@<DFHIHGEHHDHHIHGBEHHEHIDEHEHDCHC#HHEGC0GGGD@C/EFFGC@CCD@GC?E<GHEHHEHDEDH?E@EGECHDCG1@HBFHHIHHIHGHHHHHBECHCIHHIDGCDGGEF>D<<@@EEHHIHCHHEEHGHIHC0E0?@1EHHD@C@HHFCC@<<1D1HF<EGHEHHHCH
@HS1.3_583 HISEQ:380:H55W7BCXY:1:1101:11077:61486 1:N:0:AGCAGGAA orig_bc=AAAAAAAAAAAA new_bc=AAAAAAAAAAAA bc_diffs=0
TACGTAGGGGGCGAGCGTTGTCCGGAATGACTGGGCGTAAAGGGTGTGTAGGCGGTTATGCAAGTTAAAAGTGAAATCCCCGGGCTTAACTCGGGTGCTGCTTTTAAGACTGTATGACTGGAGTGCAGTAGAGAAAAGTGGAATTCCTAGTGTAGCGGTGGAATGCGTAGATATTAGGAGGAACACCAGAGGCGAAGGCGACTTTTTGGACTGTAACTGACGCTGAGGCACGAAAGTGTGGGGAGCAAACAGG
+
IIIIHHHHIIIIIIIIIIIIIIIIIIIHIHIIIIIIIHIIHHIIIIIIIIIIHIIHIIIIIIIIHHHHIIIIIIIIHIHHIIIIIIIHIIIIIIIIIGIIIIIIIHIIIIIIIHIIIIIIIIIIIIIIIIIIIIIIIIIIIIIIIIIIIIIIIIIIIIIIIIIIIIIIIIIIIIHIHHIIIIIHHIIIIIIIIIIIIIIIIIIIIIIIIIHHIIIIIIIIIIIIIIIIIIIHIHIIIIIIIIIIIIIIIIIIH
@HS1.3_584 HISEQ:380:H55W7BCXY:1:1101:14452:61476 1:N:0:AGCAGGAA orig_bc=AAAAAAAAAAAA new_bc=AAAAAAAAAAAA bc_diffs=0
TACGGAAGGTCCGGGCGTTATCCGGATTTATTGGGTTTAAAGGGAGCGCAGGCGGGACCTTAAGCGTGTTGTGAAATGTACCGGCTCAACCGGTGATGTGCAGCGCGAACTGGGGTTCTTGAGTGGGTACGACGTCGGCGGAATTCGTGGTGTAGCGGTGAAATGCTTAGATATCACGAGGAACCCCGATTGCGAAGGCAGCCGACGAGTCCCTTACTGACGCTAATGCTCGAAAGTGCGGGTATCGAACAGG
+
IHHHHEHIIIIIIIIGIIHIHIIIIHHIIIHIGHHDGHHIIIIIIIIIIIHIHIIIFIIIIIIIIIIIGIIIHIIIIIHIIIIIIIIHIHIIIIHHGHHHHIHIIIIIHIIIIIIIIIIIIIIIIIIIIIIIIIIIIIIIIIIIIIIIIIIIIIIIIIIIIIIIIIIHIIHHIIIHIHIIIIIIIIIIIIIIIIIIIIIIIIIIIIIIIIIIIIIIIIIIIIIIIIIIIIIIIIIHDD=IIIIIIIIHFIIII
@HS1.3_585 HISEQ:380:H55W7BCXY:1:1101:16259:61365 1:N:0:AGCAGGAA orig_bc=AAAAAAAAAAAA new_bc=AAAAAAAAAAAA bc_diffs=0
TACGTAGGTGGCAAGCGTTGTCCGGATTTACTGGGTGTAAAGGGCGTGCAGCCGGGCTTGCAAGTCAGATGTGAAATCTATGGGCTCAACCCATAAACTGCATTTGAAACTGTAAGTCTTGAGTACCGGAGGGGCAATCGGAATTCCTAGTGTAGCGGTGAAATGCGTAGATATTAGGAGGAACACCAGTGGCGAAGGCGGATTGCTGGACGGCAACTGACGGTGAGGCGCGAAAGTGTGGGGAGCAAACAGG
+
H@HHICE=FHEE?1DHHEG/E1CCHCHEH@H@HEHG0C<<FCGHCHH/CCG?@H8EE@CC@<CEG?HIHHEEACG<@CFBFGECIHCEEE?BHHHHHIHEHHFFCHGEF<BDGEAFEGH@<CCGFHE@HEC</D?EHHEC8CEHEHGGAHE??CCGD@HHGHHEHAEIIHG<9GBEGHAEHGIHGEHEIHD<1FIHCDEC<<<11CCFCCHH@ECCE@HCHFD<00?E<@IHFGGC@<EC<@HG<G<1CEFF<
@HS1.3_586 HISEQ:380:H55W7BCXY:1:1101:17079:61403 1:N:0:AGCAGGAA orig_bc=AAAAAAAAAAAA new_bc=AAAAAAAAAAAA bc_diffs=0
TACGGAGGATGCAAGCGTTATCCGGATTTATTGGGTTTAAAGGGTGCGTAGGCGGATGCTTAAGCGTGAGGTGAAATGCCCGGGCTCAACCTGGGAACTGCCTCGCGAACTGGGTATCTGGAATGTCCGTGCCGTGGGAGGAATGTGTGGTGTAGCGGTGAAATGCATAGAGATCACACAGAACACCGATTGCGAAGGCATCTCACGAACGGATGATTGACGCTGAGGCACGAAAGCGTGGGGATCAAACAGG
+
IIIIIIIICHIIIIIIIIIIIIIIIEHIIIIIHIHD@GH?HHIIIIIGGHIIIIIHIIIHIIIHIIIHHIIIIIIIHHIIIIIHIIIIHIIIIHIIIIIIIIIIIIIIIHHIHIHIIHIIIHIIIIIIIIIHIIIIIHIIIHHIIIIIIIIIIIIIIIIIIIIIIIIIIIIIIIIIHIHIIIIIIIGIIIIHHIIIHIIIIIIIIIIIIIHIHHIIIIIIIIIIIIIIIIIIIIEDIIIIIIIHGIIIIIIII
@HS1.3_587 HISEQ:380:H55W7BCXY:1:1101:4745:61705 1:N:0:AGCAGGAA orig_bc=AAAAAAAAAAAA new_bc=AAAAAAAAAAAA bc_diffs=0
TACGGAAGGTCCGGGCGTTATCCGGATTTATTGGGTTTAAAGGGAGCGCAGGCCGACTGGTAAGCGTGACGTGAAATGTAGCCGCTCAACGGCTGAACTGCGTCGCGAACTGTCAGTCTTGAGTGAGTTCGATGTTGGCGGAATTCGTGGTGTAGCGGTGAAATGCTTAGATATCACGAAGAACTCCGATTGCGAAGGCAGCCAACAAGGCCTTTACTGACGCTAAAGCTCGAAGGTGCGGGTATCGAACAGG
+
EHIIIHIIHHIHHHCH?EHHHGHIIGEHIHIIHIIHIIIGHHHHHIIIGIHHHHFHIHHIIFIIGEHIHIHIIHHIHHHHIIHHCCEHHFHHFHHHIHHHDIIHHIHIHIIIHIHIIIIIIIIHIHIHIIIIIIIIIHIIIHIIIIIIIIIIHHHIHFIIHHHIIIIIIIIIIIIIIGIIIIHHGGHIIIIHIIIIIIIIHH@HHHHCIIHIHIIIIIHGDHHFIIIIIIIIIIIIIHHIHIIIHIIHIIIIH
@HS1.3_588 HISEQ:380:H55W7BCXY:1:1101:4897:61588 1:N:0:AGCAGGAA orig_bc=AAAAAAAAAAAA new_bc=AAAAAAAAAAAA bc_diffs=0
TACGGAGGATGCGAGCGTTATCCGGATTTATTGGGTTTAAAGGGTGCGTAGGTGGTTTGTTAAGTTTGTGGTGAAAGCGTGCGGCTCAACCGTACCAAGCCATGAAAACTGGCGAACTTGAGTGCAAACGAGGTAGGCGGAATGTGATGTGTAGCGGTGAAATGCTTAGATATGTCACAGAACCCCGATTGCGAAGGCAGCTTACCAGCATGCAACTGACACTGAGGCACGAAAGCGTGGGTATCAAACAGG
+
IHHIIHIIIHIIDFHHHHIIHHHIHGEHHGH?FGH<DHCHEFHIIHHI@EHGHHIGHIIIIHHHHIIIIHIIIIIIIIIIIIIIIIIIIIIIIIHIIHHIIIIIIIIHIIHIIIIIIIIIIIIIIIIIIIIIIHIIIHHIIIIIIIIIHHIIIIIIIIIIIIIIIIIIIIIIIHFHGIIIIIIIIIIIIIIIIIIIIIIIIIIIIIIIIIIIGIIIIIIIIIIIIHIIIIIIIIIIIIHIIIIIIIIIIIII
@HS1.3_589 HISEQ:380:H55W7BCXY:1:1101:7816:61597 1:N:0:AGCAGGAA orig_bc=AAAAAAAAAAAA new_bc=AAAAAAAAAAAA bc_diffs=0
TACGGAGGGTACGAGCGTTAATCGGAATGACTGGGCGTAAAGGGCACGTAGGTGGATAGATAAGTCACAAGTGAAATACCCGGGCTTAACCTGGGATTGGCTCGTGAAACTGTTTAACTAGAGTACGGTAGAGGGGAGTAGAATTCCAAGTGTAGCGGTGAAATGCGTAGAGATTTGGAAGAATACCGGAGGCGAAGGCGGCTCTCTGGACCGATACTGACACTGAAGAGCGAAAGCGTGGGGAGCAAACAGG
+
IIIHIIHIIIIIIIIIIHIIIIIIIIIIIIIIHIIHIFHHHIHIIIII@HHIGHHIHIHGGHIIHGHIHIIHIIIIIIIIHIIIIIHIIIIHIIHHHHIHIHGIIHIIIIIIIIIIIIIIHIIIIIHIIIIIIIIIIIIIHIIHHHIIIIHIIIIIIIHHIIHIIIIIIIIHHIIHHHIIHHIIIIIIHHHHIIIHIIIIIIHHIHIGHIIIIIIIIIIIIHIIIIIIIIIIIIIIHIIIIIIIIIIIIIIIH
@HS1.3_590 HISEQ:380:H55W7BCXY:1:1101:17811:61520 1:N:0:AGCAGGAA orig_bc=AAAAAAAAAAAA new_bc=AAAAAAAAAAAA bc_diffs=0
AACGTAGGACGCGAGCGTTATCCGGAGTTACTGGGCGTAAAGCGTGCGTAGGCGGCTGCGCAAGTCGGGTGTGAAACCCCGGGGCTCAACCCCGGAACTGCATCCGATACTGCGTGGCTAGAGGTAGGTAGGGGAGATCGGAATTCCTGGTGTAGCGGTGAAATGCGCAGATATCAGGAGGAACACCGGTGGCGAAGGCGGATCTCTGGGCCTTACCTGACGCTCAGGCACGAAAGCTAGGGGAGCGAACAGG
+
EHIIEHII<FHICHIIGIID1CGHIHHHHIIIIIIIIEHHHIHHCHIIIIIIIIIIIIIIIIIIIIHIHIIIIIHHEHEHGIIIIIIIIIIIIHIHDIHHHHIHHHIHIIIHIIIHHHIIIIIHEEIIIIHHIIIIIIIIIIIIIIHHIIIIIIIIIIIIIIIIIIIIIIIHHHCEHGIIIIIIIIIIIIIHGIIIIHIIIHIIIIIIIIIH@IIIIIIIIIIIIIIIHHIIIIIIIIIIIIIIHGDIIIIII
@HS1.3_591 HISEQ:380:H55W7BCXY:1:1101:18395:61503 1:N:0:AGCAGGAA orig_bc=AAAAAAAAAAAA new_bc=AAAAAAAAAAAA bc_diffs=0
TACGGAAGGTCCGGGCGTTATCCGGATTTATTGGGTTTAAAGGGAGCGCAGGCTGATGATTAAGCGTGACGTGAAATGTAGCCGCTCAACGGCTGAACTGCGTCGCGAACTGGTTATCTTGAGTGAGTTCGATGTTGGCGGAATTCGTGGTGTAGCGGTGAAATGCTTAGATATCACGAAGAACTCCGATTGCGAAGGCAGCCAACAAGGCCTTTACTGACGCTAAAGCTCGAAGGTGCGGGTATCGAACAGG
+
HIIHIIIIIIIIIHHIIIIHIIIIIHHHIIIIHII0DGHIIIIIIIIIHIIIIIIIIHHHIIIHIIIIIHIHIIIIHHHHHHIIIIIIIIIIIIIIIHIIIIIIIIIIIIIIIIHHIHIIIIIIIIIIIIIIIIIIIHHIIIIIIIIIIIIIIIIIIIIIIIIIIIIIIIIIIIIIHIIIIIIHIIIIIIIIIIIIIIIIIIIIIIGIIIHIHIHIIIHIIIIIIIIIHHEIIIIIIIIIIIIIHIIIIIIII
@HS1.3_592 HISEQ:380:H55W7BCXY:1:1101:20012:61678 1:N:0:AGCAGGAA orig_bc=AAAAAAAAAAAA new_bc=AAAAAAAAAAAA bc_diffs=0
TACGGAAGGTCCGGGCGTTATCCGGATTTATTGGGTTTAAAGGGAGCGCAGGCGGGTTGTTAAGCGTGACGTGAAATGTAGGGGCTCAACCTTTGAATTGCGTCGCGAACTGGCGACCTTGAGTGGGTACGACGCGGACGGAATTCGTGGTGTAGCGGTGAAATGCTTAGATATCACGAAGAACTCCGATTGCGAAGGCAGTCCGCGAGTCCCCAACTGACGCTAAAGCTCGAAAGTGCGGGTATCGAACAGG
+
IIIIIIIIIIIII<HIIIIIIIIIIHIIIIIIIIIHIIIIIIIIIIIIIIIIIIIIIIIIIIIIIIIIIIIIIIIIDGHIIIIIIHIIIIIIIIIIIIIIIIIIIIIIIIIIIIIIIIIIIIIIIIIIIIIIIIIIIIIIIIIIIIIIIIIIIIIIIIIIIIIIIIIIIIIIIIIHICIIIIIIIIIIIIIIIIHIIIIIIIIIIIIIIIIIIHIIIIIIIIIIIIIIIHIIIIIIIIHIIIIIIIIIIIIII
@HS1.3_593 HISEQ:380:H55W7BCXY:1:1101:20058:61724 1:N:0:AGCAGGAA orig_bc=AAAAAAAAAAAA new_bc=AAAAAAAAAAAA bc_diffs=0
TACGGAAGGTCCGGGCGTTATCCGGATTTATTGGGTTTAAAGGGAGCGCAGGCTGATTATTAAGCGTGACGTGAAATGTAGCCGCTCAACGGCTGAACTGCGTCGCGAACTGGTAGTCTTGAGTGAGTTCGATGTTGGCGGAATTCGTGGTGTAGCGGTGAAATGCTTAGATATCACGAAGAACTCCGATTGCGAAGGCAGCCAACAAGGCCTTTACTGACGCTAAAGCTCGAAGGTGCGGGTATCGAACAGG
+
IIIHHIII=HEHH/CCDHIGHHHIIHII@GHHHIHH@GHHHHIIIHI<HHIIGHIIHFHHHIIIIIIIIIIIIIHHGIHIIHIIHHIIHIHIGIIIIIIIHIIIIIIIIIIGIIIIIHHIHIIHIIIIIIIIIIIIIHGIHIIIIHIIIIIIGIIIIHHHIHGHHHEHIIIIIIIIHDIIIHIIIHIIIIIIIIIIIIIIIIIIIIIIIIIIIIIIIIIIIIHIIIIIIIIIIIIIIIHIIIIIIIIIIIIII
@HS1.3_594 HISEQ:380:H55W7BCXY:1:1101:20574:61607 1:N:0:AGCAGGAA orig_bc=AAAAAAAAAAAA new_bc=AAAAAAAAAAAA bc_diffs=0
TACGGAAGGTCCGGGCGTTATCCGGATTTATTGGGTTTAAAGGGAGCGCAGGCTGATGATTAAGCGTGACGTGAAATGTAGCCGCTCAACGGCTGAACTGCGTCGCGAACTGGTTATCTTGAGTGAGTTCGATGTTGGCGGAATTCGTGGTGTAGCGGTGAAATGCTTAGATATCACGAAGAACTCCGATTGCGAAGGCAGCCAACAAGGCCTTTACTGACGCTAAAGCTCGAAGGTGCGGGTATCGAACAGG
+
IIIIIIIIIHIIIEHIIHHHIIIIHHHHIIIIHIIDEHIHIHIIIIIIGHIIHGIIHIIIIHIIIIIIGHHHIHHGGHHIIIIIIHIIIIIIIIIHHHHHIIIIIIIHIHHHIHIIIIIIIIIIIIIFIIHHIIIIIIIIIIIIGHIIIIIIIIIIIIIIIIGHIIIIIIIIIIIHHHHIHHHIHIIIIIHIIIIIIIIIHGHHIIIHHIIIIIGIIIHEIIIIHGIIIIIIIIIHHH@IHIIIHIHIIIIII
@HS1.3_595 HISEQ:380:H55W7BCXY:1:1101:6501:61858 1:N:0:AGCAGGAA orig_bc=AAAAAAAAAAAA new_bc=AAAAAAAAAAAA bc_diffs=0
TACGGAGGGTGCAAGCGTTAATCGGAATAACTGGGCGTAAAGGGCATGCAGGCGGTTAAACAAGTAGGATGTGAAATCCCCGGGCTCAACCTGGGAGCTGCATACTAAACTGTTTAACTAGAGTATTGCAGGGGGAGACGGAATTCCAGGTGTAGCGGTGGAATGCGTAGATATCTGGAAGAACACCAAAGGCGAAGGCAGTCTCCTGGGCAAATACTGACGCTCATATGCGAAAGCGTGGGTAGCAAACAGG
+
IIIIIICHHIIIHIHIIGGHIHIIIIIHHIIGH?HHIHHIIIIIIHIIIIIHIIIFHHHHHIHIIIIIIIHHIIIIIIIFHHIHIHIHIIIHGHIIHHIHIIIHIIIHIIIHHGIIIIIIIIIIIHIIIIHIIIIIIHIIIIHIIIIIIIIIIIIIHIIIHIIIIIIIIIIIIIIIIHHIIIIIIIIIHIIHIIIIIIHGGIIIIIHIIIIIIGHHIGIIIIIIIIIIIIHIIIIIIIIIHIIIIIIIIIIII
@HS1.3_596 HISEQ:380:H55W7BCXY:1:1101:7210:61970 1:N:0:AGCAGGAA orig_bc=AAAAAAAAAAAA new_bc=AAAAAAAAAAAA bc_diffs=0
TACGTAGGTGGCAAGCGTTATCCGGAATTATTGGGCGTAAAGAGGGAGCAGGCGGCAAGATAAGTTTGAAGTGAAAGCGTGGAGCTCAACTCCATACAGCTTCGAAAACTGTCTAGCTAGAGTACGAGAGAAGTGAACGGAACTCCATGTGTAGCGGTGAAATGCGTAGATATATGGAAGAACACCAGTGGCGAAGGCGGTTCACTAGCTCGAAACTGACGCTCAGTCCCGAAAGCGTGGGTAGCAAATAGG
+
IIIIIIHHIIIIIIIIIIIIIIIIIGHGIGIIHHIIIEHHIHHIGIIIIIIIIIIIIIIIHHIIHIIIIIIIIIIIIIIIIIIIIIIIIIIIIIIIIIIIHIIIIHIIIHIIIIIIIIIIIIHIIIIIIIIIIIIIIIIIIHIIHIIIIIIIIIIIIHIIIIIIIIHIIIIIIIIHGIIIIHIIIIIIHIIIIIIIIIHIIIIIIIIIIHIIHGIIIIIIIIIIIIIIIIIIIIIIIIHHIIHIIIIIIIHI
@HS1.3_597 HISEQ:380:H55W7BCXY:1:1101:13367:61995 1:N:0:AGCAGGAA orig_bc=AAAAAAAAAAAA new_bc=AAAAAAAAAAAA bc_diffs=0
TACGAAGGGGGCAAGCGTTGTTCGGAATTACTGGGCGTAAAGGGCGCGTAGGCGGCTTATCAAGTCAGGCGTGAAATTCCCGGGCTCAACCTGGGGGCTGCGCTTGATACTGATGAGCTTGAATGCGGGAGAGGATAGTGGAATTCCCAGTGTAGAGGTGAAATTCGTAGATATTGGGAAGAACACCGGTGGCGAAGGCGGCTATCTGGCCCGTAATTGACGCTGAGGCGCGAAAGCGTGGGGAGCAAACAGG
+
IIIIIIIIIIIHIIIIIIIIIIIIIIIIIIIIIIIIIIHIIIIIIIIIIIIIIIIIIIIIIIIIIIHIIIIIIIIIHHHIIIIIIIIIIIIIIIIIIIIIIIIIIIIIIIIIIIIIIIIIIIIIIIIIIIIIIIIIIIIIIIIIIIHIIIIIIIIIIIIIIIIIIIIIIIIIIIIIHFIIIHHHEIIIIIIIIIIIIIIIIIIIIIIIIIIIIIIIIIIIIIIIIIIIIIIIIIIIIIIIIIIIIHIIIIIII
@HS1.3_598 HISEQ:380:H55W7BCXY:1:1101:14011:61965 1:N:0:AGCAGGAA orig_bc=AAAAAAAAAAAA new_bc=AAAAAAAAAAAA bc_diffs=0
TACGGAGGGTACGAGCGTTAATCGGAATGACTGGGCGTAAAGGGCACGTAGGTGGATAGATAAGTCACAAGTGAAATACCCGGGCTTAACCTGGGATTGGCTCGTGAAACTGTTTAACTAGAGTACGGTAGAGGGGAGTAGAATTCCAAGTGTAGCGGTGAAATGCGTAGAGATTTGGAAGAATACCGGAGGCGAAGGCGGCTCTCTGGACCGATACTGACACTGAAGAGCGAAAGCGTGGGGAGCAAACAGG
+
IIIIIIHIIIIIIIIIICGHHIIIIIIIIIIIIIIIIHHIIIIIIIIIGHHIGHIHHIIIIIIIIIIIIIIIIIIIHIIIIIIIIIIIIIIIIIIIIIIIIIIIIIIIIIIIIIIIIIIIIHIIIIIIIIIIIIIIIIIIIIIIHIHHHIIIIIIIIIIIIIIIIIIIIIIIGIHHIIIIIIIHIIIIIIHHIIIHIIIIIIIIIIIIIIIIHHHHIHIIIIIIIIIIIHHIIIIIIIIIIIIIIIIIIIHII
@HS1.3_599 HISEQ:380:H55W7BCXY:1:1101:2814:62188 1:N:0:AGCAGGAA orig_bc=AAAAAAAAAAAA new_bc=AAAAAAAAAAAA bc_diffs=0
TACGGAAGATGCGAGCGTTATCCGGATTTATTGGGTTTAAAGGGAGCGTAGGCGGATGATTAAGTCTGCGGTAAAATGTCGATGCTCAACATCGGCCTGCCGTGGAAACTGGTTGTCTTGAATGTGCACAAGGAAGGTGGAATTCGTGGTGTAGCGGTGAAATGCTTAGATATCACGAAGAACTCCGATTGCGAAGGCATCCTTCTGGGGCATGATTGACGCTGAGGCTCGAAAGCGCGGGTATCAAACAGG
+
IIIIHGHIHIIIIIIIHHIHIIIIIIIIIIIGHIIHIIIIHIIIIIIIIGHIIIIIIIIIIHHHIIIIIIHHIIIHHGHIIIIIHIIHIIIHIIIIIIIIIIEHIHIIIIHIIIIHHHIIIIIIIIIIIIIIIIIIIIIIIIIIIIIHIIIIIIIIIIIIIIIHIIIIIIIIIIIIIIHHIIHIIIIIHHIIIIIIGIIIIIHHIHIIHIHIIIIIIIIIIIIIIHIIIIIIIIIIIHIIIIIIIIIIHIII
@HS1.3_600 HISEQ:380:H55W7BCXY:1:1101:8344:62030 1:N:0:AGCAGGAA orig_bc=AAAAAAAAAAAA new_bc=AAAAAAAAAAAA bc_diffs=0
TACGGAAGGTCCGGGCGTTATCCGGATTTATTGGGTTTAAAGGGAGCGCAGGCTGGATTTTAAGCGTGCTGTGAAATGTACCGGCTCAACCGGTGACGTGCAGCGCGAACTGGAGTCCTTGAGTGAGTACGACGTCAGCGGAATTCGTGGTGTAGCGGTGAAATGCTTAGATATCACGAAGAACCCCGATTGCGAAGGCAGCTGACGAGTCCTTAACTGACGCTAAAGCTCGAAAGTGCGGGTATCGAACAGG
+
ECGHFEECHHHGHDHHHDHDCEHHHEH=CH11D1<<<DH@CGHHEEHDHDHHHIHHIHHHHIHHHFIHEEIHHHFHGHHHIEEHHIIIIIHHEHIIIIIIHHHHHHEGHHHAHHIHHHHHHHHHHHHEGIHHCGHHIIIIIHHCHHHEEIHGIIIIIIIIHHHHGH@HIIIIIHHGFBHHHHEHD=GCC>EIHHHIHFH#@HHD<D1HGEHIHHIIIHHHHHEGHHDHHHIIIIIHGIFIIIIIIIHHGIIII
@HS1.3_601 HISEQ:380:H55W7BCXY:1:1101:9577:63335 1:N:0:AGCAGGAA orig_bc=AAAAAAAAAAAA new_bc=AAAAAAAAAAAA bc_diffs=0
TACGGAAGATGCGAGCGTTATCCGGATTTATTGGGTTTAAAGGGAGCGTAGGCGGGTTTTTAAGTCTGCGGTAAAATGTCGGCGCCCAACGTCGTCTTGCCGTGGAAACTGGAGACCTTGAATACACGCAAGGAAGATGGAATTCGTCGTGTAGCGGTGAAATGCTTAGATATGACGAAGAACTCCGATTGCGAAGGCAGTCTTCTGGAGTGCGATTGACGCTGAGGCTCGAAAGTGCGGGTATCAAACAGG
+
IIIIIIIIIIIIIIIIIIIIIIIIIHIIIIIIIIIGHIIIIIIIIIIIHHIIIIIIHHIIIIIIIIIIIIIIIGHHHIIIIIIIIHIIIIIIIIIIIIIIIIHIIIIIIIIIIIIIIIIIHIIIIIIIIIIIIIIIIIIIIIIIIIIIIIIIIIIIIIIIIIIIIIIIIIIIIIIIGIIIIIIHIIIIIIIIIIIIIIIIIIIHFIIIIIIIIIIIIIIIIIIIIIIIIIIIIIIHE0IIIIIIIIIIIIII
@HS1.3_602 HISEQ:380:H55W7BCXY:1:1101:12731:63353 1:N:0:AGCAGGAA orig_bc=AAAAAAAAAAAA new_bc=AAAAAAAAAAAA bc_diffs=0
TACGGAAGGTCCGGGCGTTATCCGGATTTATTGGGTTTAAAGGGAGCGCAGGCTGGATTTTAAGCGTGTTGTGAAATGCGGCGGCTCAACCGTCGATGTGCAGCGCGAACTGGAGTCCTTGAGTGAGTACGAGGAAGGCGGAATTCGTGGTGTAGCGGTGAAATGCTTAGATATCACGAAGAACTCCGATTGCGAAGGCAGCTTTCCAGTCCTTAACTGACGCTAAAGCTCGAAAGTGCGGGTATCGAACAGG
+
IIIIIIIIIHIIIIIIIIIHIIIIIHHIIIHHIIIHDHIIIIIIIIIIIIIIHIIIHHIIIIIIIIIHIIIIIIIIIHIIIIIIIIIIIIIIHIIHIIIIIIIIIIHIIIIIIIIHIIHIIIIIIHIIIHIIIIIIIIIIIIIIIIIIHIIIIIIIIIIIIIIIIIIIIIIIIIIHIHIIIIIIIIIIIIIIIIIHIIIIIIIIIIIIIIIIIIIIIIIIIIIIIIIIIIIIIIIIIIIIIIIHIIIIIIIII
@HS1.3_603 HISEQ:380:H55W7BCXY:1:1101:7883:63507 1:N:0:AGCAGGAA orig_bc=AAAAAAAAAAAA new_bc=AAAAAAAAAAAA bc_diffs=0
TACGGAGGGTGCGAGCGTTAATCGGAATAACTGGGCGTAAAGAGCTCGTAGGCGGTTAGTCAAGTCAGATGTGAAAGCCCCGGGCTTAACCTGGGAACTGCATTTGAAACTGACGAACTAGAGTACTGTAGAGGGAGGTAGAATTCCAGGTGTAGCGGTGAAATGCGTAGATATCTGGAGGAATACCGGTGGCGAAGGCGGCCTCCTGGACAGAGACTGACGCTGAGGAACGAAAGCGTGGGGAGCAAACAGG
+
IIIIIHIIIHIIIIIIIHIIIIIIIHIIIIIIIIIIIIIIIIIIIIIIFHIIIIIIIIIIIIIIIHIIIIIIIHIIIHHIIIIIIIIIIIIIIIIIIIIIIIIIIIIIIIIIIIIIIIIIIIIIIIIIIIIIIIIIIIHIIIIIIIIIIIIIIIIIIIIIIIIIIIIIIIIIIIIHIHIIIIIIIIIIIIIIIIIIIIIIIIIIIIIIIIIIIIIIIIIIIIIIIIIIIIIIIIIIIIIIIIIIIIIIIIIII
@HS1.3_604 HISEQ:380:H55W7BCXY:1:1101:14402:63716 1:N:0:AGCAGGAA orig_bc=AAAAAAAAAAAA new_bc=AAAAAAAAAAAA bc_diffs=0
TACGGAAGGTCCGGGCGTTATCCGGATTTATTGGGTTTAAAGGGAGCGCAGGCTGGAGATTAAGCGTGACGTGAAATGTAGCCGCTCAACGGCTGAGTTGCGTCGCGAACTGGTTTTCTTGAGTGAGTACGACGTCAGCGGAATTCGTGGTGTAGCGGTGAAATGCTTAGATATCACGAAGAACCCCGATTGCGAAGGCAGCTGACGAGTCCTTTACTGACGCTAAAGCTCGAAGGTGCGGGTATCGAACAGG
+
IIIIIHIIIIIIIIIIIIIIIIIIIHIIIIIIIIIGHHIIIIIIHIIIIIIIHIIIHIIIIIIIIIIIIIIIIIIIIIIIIIIIIIIIIIIIIIIIIIIIIIIIIIIIIIIIIIIIIIIIIIIIIIIIIIIIIIIIIIIIIIIIIIIIIIIIIIIIIIIIIIIIIIIIIIIIIIIIIHIIIIIIIIIIIIIIIIIIIIIIIIIIIIIIIIIIIIIIIIIIIIIIIIIIIIIIIIIIIIHIIIIIIIIIIIIII
@HS1.3_605 HISEQ:380:H55W7BCXY:1:1101:14826:63682 1:N:0:AGCAGGAA orig_bc=AAAAAAAAAAAA new_bc=AAAAAAAAAAAA bc_diffs=0
AACGTAGGAGACAAACGTTATCCGGAGTTACTGGGCGTAAAGGGCGTGTAGGCGGCTTGGTAAGTCGGATGTGAAAACCCGAGGCTCAACCTCGGGCGTGCATCCGATACTGCCCGGCTAGAGGTAGGTAGGGGAGATCGGAATTCCTGGTGTAGCGGTGAAATGCGCAGATATCAGGAGGAACACCGGTGGCGAAGGCGGATCTCTGGGCCTTACCTGACGCTCAGGCGCGAAAGCTAGGGGAGCAAACAGG
+
IIIIIHHIHHCHHIIIIIIIIHHHIIHHHHIIHHHIHCHHHIIHIHHHIIIIIIIIIIHIIIIIIIIIHGHHIIIHHHHHIHIIIIIIIIIHIIHHIIIIIHHEHHHIIIIIIIIIIIIIIHIIIIIIIIIIIIIIIIIIHIIHIIIIIIIIIIIIIIIIIIIIIIIIIIIIIIIIHGFHHHGHHHIIIHGIIIIIIIIIIIIHHIIHIIIHHIHGHIIIIIIIIIIGIIHIIIIIHIIIIIIIIHIIIIIII
@HS1.3_606 HISEQ:380:H55W7BCXY:1:1101:3023:63767 1:N:0:AGCAGGAA orig_bc=AAAAAAAAAAAA new_bc=AAAAAAAAAAAA bc_diffs=0
TACGGAGGATGCAAGCGTTATCCGGATTTATTGGGTTTAAAGGGTGCGCAGGCGGGCTGTTAAGTCAGCGGTGAAATCTCCCGGCTCAACCGGGGAACTGCCGTTGATACTGGCAGCCTAGAGTACAGACGGCGCCGGCGGAATGTGTCATGTAGCGGTGAAATGCTTAGATATGCCACAGAACACCGATCGCGAAGGCAGCTGGCGAGGCTGGGACTGACGCTCAGGCACGAAAGCGTGGGGATCAAACAGG
+
IIIIHIIIIIIIIIIIIIIIIIIIHHGIIIIIIIIHIIIIIIIIIIIIIIIIIIIIIIIHIIIIIIIIIIIIIIIIHHIIIIIIIIIIIIIIIIIIIIIIIIIIIIIIIIIIIIIIIIHIIIIIIIIIIIIIIIIIIIIIIIIIIIIIIIIIIHIIIIIIIGIIIIIIIIIIIIIIIHIIIIIIIIIIIIIIIIIIIIIIIIIHIIIIIIIHIIIIIIIIIIIIIIIIIIIIIIIIIIIIIIIIIIIIIIIII
@HS1.3_607 HISEQ:380:H55W7BCXY:1:1101:4785:63930 1:N:0:AGCAGGAA orig_bc=AAAAAAAAAAAA new_bc=AAAAAAAAAAAA bc_diffs=0
TACGGAGGGTGCGAGCGTTAATCGGAATAACTGGGCGTAAAGAGCTCGTAGGCGGTTAGTCAAGTCAGATGTGAAAGCCCCGGGCTTAACCTGGGAACTGCATTTGAAACTGACGAACTAGAGTACTGTAGAGGGAGGTAGAATTCCAGGTGTAGCGGTGAAATGCGTAGATATCTGGAGGAATACCGGTGGCGAAGGCGGCCTCCTGGACAGAGACTGACGCTGAGGAGCGAAAGCGTGGGGAGCAAACAGG
+
IIIIIIIIIIIIIIIIIIIIIIIIIIIIIIIIIIIIIIIIIIIIIIIIIIIIIIIIIIIIIIIIIIIIIIIIIIIIHHIIIIIIIIHIIIIIIIIIIIIIIIIIIIIIIIIIIIIIIIIIIIIIIIIIIIIIIIIIIIIIIIIIIIIIIIIIIIIIIIIIIIIIIIIIIIIIIIIIIIIIIIIIIIIIIIIIIIIIIIIIIIIIIIIIIIIIIIIIIIIIIIIIIIIIIIIIIIIIIIIIIIIIIIIIIIIII
@HS1.3_608 HISEQ:380:H55W7BCXY:1:1101:7291:63913 1:N:0:AGCAGGAA orig_bc=AAAAAAAAAAAA new_bc=AAAAAAAAAAAA bc_diffs=0
TACGTAGGTGGCAAGCGTTATCCGGAATTATTGGGCGTAAAGAGTGAGCAGGCGGCAGTTTAAGTCTGAGGTTAAAGCGTGAAGCTCAACTTCATAAAGCCTTGGAAACTGAACAGCTAGAGTACGAGAGAAGTAAGCGGAATTCCATGTGTAGCGGTGAAATGCGTAGATATATGGAGGAACACCAGTGGCGAAGGCGGCTTACTAGCTCGAAACTGACGCTCAGTCACGAAAGCGTGGGTAGCAAATAGG
+
F<<D<1<<<FE@@H@HECHC1@FGDEHEHECHH?FED/CC@FGH<1<@1<FH?CC/IHHBDFFF@FHCFHF8<BFHDB<HGDFB<CCHGEGH1@GH0HGEHEHHFCFHH?FG@@GGHHEHGEFEH=HEHIHEF/@HG0FFHIHHFECEH#HHHHHC<@HIII#HHHHHC#HEHIFGDHEEEHHHHEIHIHHCHHHHIHEHIHIIIHED1<GIHHHGIIHHEF?FHE@HHIIHHED/GFHHIIIHHHHHEIIH
@HS1.3_609 HISEQ:380:H55W7BCXY:1:1101:8127:63890 1:N:0:AGCAGGAA orig_bc=AAAAAAAAAAAA new_bc=AAAAAAAAAAAA bc_diffs=0
TACGGAGGGTGCAAGCGTTGTCCGGAATCATTGGGCGTAAAGAGTTCGTAGGTGGTTTGTTAAGTTTGGTGTTAAATACTGAGGCTCAACTTCAGTTCGGCATCGGATACTGGCAGACTTGAATGCGGTAGAGGTAAAGGGAATTCCTGGTGTAGCGGTGAAATGCGTAGATATCAGGAGGAACATCGGTGGCGTAAGCGCTTTACTGGGCCGTAATTGACACTGAGGAACGAAAGCCAGGGTAGCAAATGGG
+
IIIIIEHIIHIIIIHIIIIHIIIIIHEIIIHHHEHIIIHIIIHECFHHHHHICGHHGHIIIIIHHGHIIIIIIIIIHHIIIIIIIIIIIIIIIIIIIIIHIIHIIIIIIIIIIIIIHIHIIIIIIIIIIIIIIIIIHIIHIIIIIIIIIIIIIIIIIIIIIIIIIIIIIIIIIIIHHHIIIIIIIIIIIIIIIIIIIHIIIIIIIIIIIIIIIIIIIIIIIIIHIIIIIIIIIIIIIIIIIIIIHIIIIIIII
@HS1.3_610 HISEQ:380:H55W7BCXY:1:1101:10787:63916 1:N:0:AGCAGGAA orig_bc=AAAAAAAAAAAA new_bc=AAAAAAAAAAAA bc_diffs=0
TACGGAAGGTCCGGGCGTTATCCGGATTTATTGGGTTTAAAGGGAGCGCAGGCTGATTATTAAGCGTGACGTGAAATGTAGCCGCTCAACGGCTGAACTGCGTCGCGAACTGGTAGTCTTGAGTGAGTTCGATGTTGGCGGAATTCGTGGTGTAGCGGTGAAATGCTTAGATATCACGAAGAACTCCGATTGCGAAGGCAGCCAACAAGGCCTTTACTGACGCTAAAGCTCGAAGGTGCGGGTATCGAACAGG
+
IIIEH=ECHGHID<?CECEHIIIIIG0CHGF?FGH0DEHHGGHHFHHHDHEHDIHHHHHHHHIHIHHIGGIHFGHGIHHIHIIIIIIIIIIGHIIIIIIIIHHDHHHHGIIHIIHIIIIIIIHEGIHGIIIIIHHHIIIIIIIHDIHIHIIIIIHIIIIIIIIHIIIIIIIIIHIHEDIIHHHHHIIIIIHIIIIIGIHIIGIHIIIIIIIIIIIIIIIHIIIIIIIIHIIIIIIIHIIIIIIIIIHIIIIII
@HS1.3_611 HISEQ:380:H55W7BCXY:1:1101:15889:63811 1:N:0:AGCAGGAA orig_bc=AAAAAAAAAAAA new_bc=AAAAAAAAAAAA bc_diffs=0
TACAGAGGTCTCAAGCGTTGTTCGGATTCATTGGGCGTAAAGAGCGTGTAGGCGGCTAGGTAGGTCCGTTGTGAAAACTCGAGGCTCAACCTCGAGACGCCGATGGAAACCATCTGGCTAGAGTCCGGAAGAGGAGAGTGGAATTCCTGGTGTAGCGGTGAAATGCGCAGATATCAGGAAGAACACCCGTGGCTAAGGCGGCTCTCTAGTACGGTACTGACGCTGAGACGCGAAAGCGTGGGGAGCGAACAGG
+
IIIIIIIIIIIIIHIIEDE<EHIIHDCGHIIHIHIIIEHIIHHHIIHIIIIIIIIIIHHIIHIIIHHHHHIIIHCHGIIIIIIIIIIIIIIIIIHIIHIIIIIIIIHIHIIIIHIIIIIIIIIIIIIIIIIIIIIIIIIIIIIIIIIHIIIIIIIIIIIHIIHIIIIIIIIGIGIHHGIHIHHIIIIGIIIIIHIIIIHIIIIIIIIIIIIIIIIHIIIIIIIIIIIIIIIHIIIIIIIIIIIIIHHIIIIIH
@HS1.3_612 HISEQ:380:H55W7BCXY:1:1101:2925:64069 1:N:0:AGCAGGAA orig_bc=AAAAAAAAAAAA new_bc=AAAAAAAAAAAA bc_diffs=0
TACGGAAGGTCCGGGCGTTATCCGGATTTATTGGGTTTAAAGGGAGCGCAGGCGGAGGATTAAGCGTGACGTGAAATGTCCCGGCTCAACCGTGGAACTGCGTCGCGAACTGGTTTTCTTGAGTGAGTACGACGTCGGCGGAATTCGTGGTGTAGCGGTGAAATGCTTAGATATCACGAAGAACCCCGATTGCGAAGGCAGCCGACGAGTCCTTAACTGACGCTAAAGCTCGAAAGTGCGGGTATCGAACAGG
+
IIIIIIIIIHIIIIIIIIIIIIIIIHHIIIIIIIIHHIIIIIIIIIIIIIIIIIIIIIIIIIIIIIIIIIIIIHIIHIIIIIIIIIIIIIIIIIIIIIIIIIIIIIIIIHIIIIIHIIIIIIIIIIIIIIIIIIIIIIIIIIIIIIIIIIIIIIIIIIIIIIIIIIIIIIIIIIIIIHIHIIIIIIHIIIIIIIIIIIIIIIIIIIIIIIIIIIIIIIIIIIIIIIIIIIIIIIIIIIIIIIIIIIIIIIIII
@HS1.3_613 HISEQ:380:H55W7BCXY:1:1101:6570:64126 1:N:0:AGCAGGAA orig_bc=AAAAAAAAAAAA new_bc=AAAAAAAAAAAA bc_diffs=0
TACGGAAGGTCCGGGCGTTATCCGGATTTATTGGGTTTAAAGGGAGCGCAGGCGGGACCTTAAGCGTGTTGTGAAATGTACCGGCTCAACCGGTGATGTGCAGCGCGAACTGGGGTTCTTGAGTGGGTACGACGTCGGCGGAATTCGTGGTGTAGCGGTGAAATGCTTAGATATCACGAGGAACCCCGATTGCGAAGGCAGCCGACGAGTCCCTTACTGACGCTAATGCTCGAAAGTGCGGGTATCGAACAGG
+
IHIIIGHHIIIIIIIIIIIIIIIIIIIIIIIIHIIIHIIIIIIIIIIIIIIIIIIIIHIIIIIIHIIIHIIIIIIIIHIIIIIIIIIIIIIIIIIIIIIIIIIIIIIIIIIIIIIIIIIIIIIIIIIIIIIIIIIIIIIIIIIIIIIIIIIIIIIIIIIIIIIIIIIIIIIIIIIIHHIIIIIIIIIIIIIIIIIIIIIIIIIIIIIIIIIIIIIIIIIIIIIIIIIIIIIIIHF<CIIIIIIIIIIIIIIII
@HS1.3_614 HISEQ:380:H55W7BCXY:1:1101:7181:64010 1:N:0:AGCAGGAA orig_bc=AAAAAAAAAAAA new_bc=AAAAAAAAAAAA bc_diffs=0
TACGTAGGTGGCAAGCGTTATCCGGAATTATTGGGCGTAAAGAGTGAGCAGGCGGCTAATTAAGTCTGAAGTCAAATCGTGGGGCTCAACCCCATTTCGCTTTGGAAACTGATTGGCTAGAGTACGGGAGAAGTGAAGGGAACTCCATGTGTAGCGGTGAAATGCGTAGATATATGGAAGAACACCAGTGGCGAAGGCGCTTCACTAGCCCGAAACTGACGCTCAGTCACGAAAGCGTGGGTAGCAAATAGG
+
HHIIHIIIIHIIIIIIIIIIIIIIHGHIIICHHHIHIFHHIIIIIIIIIIIIIIIHIIIHIHHHIIIIIIIIIIIIHIIIIGHHHIIIIIIHIIIIIIIIIGHIIIIHIIIIIIHIIIIIIIIIIIIIIIHHIHIIHIIIIIIIHIIIIHIIIIIHIIIIIIIIIIIIIIIIIHIHGIIIHGIIIIIIHIIIIIIIIIIIIIIIHIIIIHIIIIIIIIIIIIIHIHHGIIHIIIIIIIIIIIIHIHIIIHHG
@HS1.3_615 HISEQ:380:H55W7BCXY:1:1101:10106:64188 1:N:0:AGCAGGAA orig_bc=AAAAAAAAAAAA new_bc=AAAAAAAAAAAA bc_diffs=0
TACGGAAGGTCCGGGCGTTATCCGGATTTATTGGGTTTAAAGGGAGCGCAGGCGGAGGCTTAAGCGTGACGTGAAATGTAGCCGCTCAACGGCTGAGTTGCGTCGCGAACTGGGTTTCTTGAGTGAGTGCGACGTCAGCGGAATTCGTGGTGTAGCGGTGAAATGCTTAGATATCACGAAGAACCCCGATTGCGAAGGCAGCTGACGAGCCCTTTACTGACGCTAAAGCTCGAAGGTGCGGGTATCGAACAGG
+
IHIHIHIIIIIIIHIIIIIHIIIIIEHHIIIIIIIDGHIIIIIIIIIIIHIIIIIIIIIIHIIHIIIIIIIHIIIIIIHIIIIIIHIIIIIIIIIIIIIIIIIIIIIIIIIIIIIIIIIIIIIIIIIIIIIIIIIIIIIIIIIIIIIIIIIIIIIIIIIIIIIIIIIIIIIIIIIIIIIIIIHHIIIIIIIIIIIIIIIIIIIIIIIIHHIIHIIIIIIIHIIIIIIIIIHIIIIIGIIIIIIIIIHHIIIII
@HS1.3_616 HISEQ:380:H55W7BCXY:1:1101:16063:64081 1:N:0:AGCAGGAA orig_bc=AAAAAAAAAAAA new_bc=AAAAAAAAAAAA bc_diffs=0
TACGGAGGATGCGAGCGTTATCCGGATTTATTGGGTTTAAAGGGTGCGTAGGTGGAGAATTAAGTCTGTGGTGAAAGCGTGCGACTCAACCGTACCAAGCCATGGATACTGGTTCCCTTGAGTGCAAACGAGGTAGGCGGAATGTGACGTGTAGCGGTGAAATGCTTAGATATGTCACAGAACCCCGATTGCGAAGGCAGCTTACCAGCATGCAACTGACACTGAGGCACGAAAGCGTGGGTATCAAACAGG
+
IIIIIIIIIIIIIIIHIHHFHHIIIGHHIIFHHHHECHHHIIGIFHIIIHDHHHHIHCFHHHHIHHHIIIHGHIHFHDHHIGIHGEHHEHIIIIHHIIIIIIHIIIGIIIIIHEHHIHIIIIIIIHFHIIIIIIIIIIIIIIIIIHGIIIIIIIIIIIIIIIIIIIIIIIIIIHIHHEHIIIIIIIHHHIIIIIIIIIIIIHHIIHHHIHHHHIIIIIIHHIIIIIHIIIIIIIIIIIIIIFHGIIIIIIII
@HS1.3_617 HISEQ:380:H55W7BCXY:1:1101:1804:64284 1:N:0:AGCAGGAA orig_bc=AAAAAAAAAAAA new_bc=AAAAAAAAAAAA bc_diffs=0
TACGAAGGGGGCTAGCGTTGTTCGGAATTACTGGGCGTAAAGCGTATGCAGGCGGATCGCTAAGTCAGGGGTGAAATCCCGAGGCTCAACCTCGGAACTGCCTTTGATACTGACGATCTTGAGTCCGGGAGAGGTGAGTGGAACTGCGAGTGTAGAGGTGAAATTCGTAGATATTCGCAAGAACACCAGTGGCGAAGGCGGCTCACTGGCCCGGTACTGACGCTGAGATACGAAAGCGTGGGGAGCAAACAGG
+
IIIIIIIIIIIIIIIIIIIIIIIIIIIIIIIIIIIIIIIIIIIIIIIIIIIIIIIIIIIIIIIIIIIIIHIIIIIIIIIIIIIIIIIIIIIIIIIIIIIIIIIIIIIIIIIIIIIIIIIIIIIIHIIIIIIIIIIIIIIIIIIIIIIIIIIIIIIHHIIIIIIIIIIIIIIIIIIIIIIIIIIIIIIIIIIIIIIIIIIIIIIIIIIIIIIHIIIIIIIIIIIIIIIIIIIIIIIIIIIIIIIIIIIIIIIII
@HS1.3_618 HISEQ:380:H55W7BCXY:1:1101:11801:64400 1:N:0:AGCAGGAA orig_bc=AAAAAAAAAAAA new_bc=AAAAAAAAAAAA bc_diffs=0
TACGGAAGGTCCGGGCGTTATCCGGATTTATTGGGTTTAAAGGGAGCGCAGGCCGGAGATTAAGCGTGACGTGAAATGCCGCGGCTCAACCGTGGAAGTGCGTCGCGAACTGGTTTCCTTGAGTGCATCCGACGTCAGCGGAATTCGTGGTGTAGCGGTGAAATGCTTAGATATCACGAAGAACTCCGATTGCGAAGGCAGCTGGCGAGACTGTAACTGACGCTAAAGCTCGAAGGTGCGGGTATCGAACAGG
+
IIIIICHHIHHIHIIIIIIIIIGIIDEHIHEGGHHDCHHIHIIIGHIDHIIIIIIIIIHIIIIIHIHHHHGHIFHHHIHIHHHIIIIIHIHIIIHGIIIIIGHHIIIIIIHIIIHIIIIIIIIHHIHGHHIHIIHIIIIIIHIIIIIHHHHHIIIHHIHIIIHHIIHIIIIIIIIHHIIIIIHIHHIIIIIHIIIIIHIIIIIGHHIIHIIIIIIHIIIHIIIIIIHHHIIIIIIIIIIIIIIHEIIIIIIGH
@HS1.3_619 HISEQ:380:H55W7BCXY:1:1101:15541:64485 1:N:0:AGCAGGAA orig_bc=AAAAAAAAAAAA new_bc=AAAAAAAAAAAA bc_diffs=0
TACGTAGGGGGCGAGCGTTGTCCGGAATGATTGGGCGTAAAGGGCGTGTAGGCGGCTGATTAAGTCTGGAGTGAAAGTCCTGCTTTCAAGGTGGGAATTGCTTTGGATACTGGTCAGCTTGAGTGCAGGAGAGGTTATCGGAATTCCCGGTGTAGCGGTGAAATGCGTAGAGATCGGGAGGAACACCAGTGGCGAAGGCGGGTAACTGGACTGCAACTGACGCTGAGGCGCGAAAGTGTGGGGAGCAAACAGG
+
IIIIFHIIIHDHIHIIHEHIIIIIHD<GHGHIIIIIIHIHIIHICHEEHFHIHIIHHHDDHHHIFCHHIEHHIHHIHHHGHHHBDHHIIHEEHHIIHHGIHIIGIHIIHHHHHHHGHHHIIIIHHHHHIIHIIIHHGHIIIIIIIIIIIHIIIIIHHIIIIIIHIIIIIIIIIIIIHGIHIIIIIIIIIIIIIIIIIHIGGIIIIHIHECHFIIIIGIIIIIIHIIIIHHIIIIHIIIIIIIIIHIIIIIIII
@HS1.3_620 HISEQ:380:H55W7BCXY:1:1101:7498:64691 1:N:0:AGCAGGAA orig_bc=AAAAAAAAAAAA new_bc=AAAAAAAAAAAA bc_diffs=0
TACGGAGGATGCGAGCGTTATCCGGATTTATTGGGTTTAAAGGGTGCGTAGGTGGTTTGTTAAGTTTGTGGTGAAAGCGTGCGGCTCAACCGTACCAAGCCATGAAAACTGGCGAACTTGAGTGCAAACGAGGTAGGCGGAATGTGATGTGTAGCGGTGAAATGCTTAGATATGTCACAGAACCCCGATTGCGAAGGCAGCTTACCAGCATGCAACTGACACTGAGGCACGAAAGCGTGGGTATCAAACAGG
+
GEHIHE?CHHHIIIHIIIIIFCHHIHHDHHCFHHIDGHHHHHFHH1DHGGEHHHIHIIIC@HHHHGHEHEEHIGHHHFHCCHIIIHHEHIIIIGHGHIIIIHHIHHHIHHIIIHGHHHHIEHGEHIHIGHHIIIIHHGIIHHHHIHHIHHHHICGIIIIHHIIIIHHHIIHIHIFD@GCHCCHHIHEHHHHHIHEIIHEIHHHHG1HD1IHHHHEHIHIHFHHHHHH?FIHHHHGHHIHIHHHFIIHIIIHI
@HS1.3_621 HISEQ:380:H55W7BCXY:1:1101:14033:64707 1:N:0:ATCAGGAA orig_bc=AAAAAAAAAAAA new_bc=AAAAAAAAAAAA bc_diffs=0
TACGAGGGGTGCAAGCGTTATTCGGAATCATTGGGCGTAAAGGGTGCGTAGACGGCTTGTTAAGTCAACTGTTAAATTCTCCGGCCTAACTGGAGATCAGCGGTAGAAACTAATAGGCTTGAGGTTGGAAGAGAGAAGTGGAATTCTCGGAGTAGCGGTAAAATGCGTAGATCTCGAGAGGAACACCGATGGCGAAGGCAGCTTCTTGGTCCATACCTGACGTTGAGGCACGAAAGCGTGGGGAGCAAACAGG
+
HGIGEECDDGHEHHGHH@CHHEEEHIIIHIIIIHIIHHCHEHHGIIIIIIHIIIHHHHIHHHHHHFHHHHHHIIIIHHHHIHIHHHHHHHIIHHHHHDHHHIIIHIIIIHIIHHHHHIIIIGHHHEGCCHHHIIIIIIGIIHIIHIIIIHIIHIIIIIHIHHIIIHIHIIHIIIIHHGIHIIIIIHHHGEIIIHHIIHHEIHHIHIIIIIIIIIIIIIIIHIIIHIIIIIIIIIIIIIIIHIGIIIIIIIIII
@HS1.3_622 HISEQ:380:H55W7BCXY:1:1101:18894:64688 1:N:0:AGCAGGAA orig_bc=AAAAAAAAAAAA new_bc=AAAAAAAAAAAA bc_diffs=0
TACGGAGGATGCGAGCGTTATCCGGATTTATTGGGTTTAAAGGGTGCGTAGGTGGAGAATTAAGTCTGTGGTGAAAGCGTGCGGCTCAACCGTACCAAGCCATGGAAACTGGTTCCCTTGAGTGCAAACGAGGTAGGCGGAATGTGATGTGTAGCGGTGAAATGCTTAGATATGTCACAGAACCCCGATTGCGAAGGCAGCTTACCAGCATGCAACTGACACTGAGGCACGAAAGCGTGGGTATCAAACAGG
+
IIIIHIIIHIIIIIIIIIIHIIIIIGHHIIIIIIIHHHIIIHIIHIIIEHHIHIHHIHIIIIIIIIIIIIIIHHIHHHIIIIIHHIIIIIIIIIII1HHHIIIIIIIHIIIIIIHHIHIIIIIIIHIIIIIIIIIIIIIIIIIIIHIIIIIIIIIIIIIIIIIHIIIIIHIIHIIHHHIIIIHIIIIIIIIIIIIIHIIIIIHIIIIIIIIIIIIIIHHHHIIIIIIHHIIIIIIIIIIIIIIIIIIIIIII
@HS1.3_623 HISEQ:380:H55W7BCXY:1:1101:21012:64716 1:N:0:AGCAGGAA orig_bc=AAAAAAAAAAAA new_bc=AAAAAAAAAAAA bc_diffs=0
TACGGAAGGTCCGGGCGTTATCCGGATTTATTGGGTTTAAAGGGAGCGCAGGCTGATTATTAAGCGTGACGTGAAATGTAGCCGCTCAACGGCTGAACTGCGTCGCGAACTGGTAGTCTTGAGTGAGTTCGATGTTGGCGGAATTCGTGGTGTAGCGGTGAAATGCTTAGATATCACGAAGAACTCCGATTGCGAAGGCAGCCAACAAGGCCTTTACTGACGCTAAAGCTCGAAGGTGCGGGTATCGAACAGG
+
HIIEHHHHIGHHD/CDHHCHEHHIIHEGHHGGGHIDC@FEHIIGHIHICDHIHFFG?@CFHHHIHIHGGEHHHHIFHHHHIHHIHHHHHHHDHHHFHHEHHHCDHHHGDEIHHGGIHHIHFHHEFFHHHHHDIHIHHIHIIHHHHHGIII#IHHHIIIIIHHGIIHIIIHHHGGHDC<GGFCIHIIIIHI#IIIIIHHHGHGHGHHIIIHHHGIHHHIHHIHIHHGCHHFHHIIIHC<<IIHHIIIHIHHHIH
@HS1.3_624 HISEQ:380:H55W7BCXY:1:1101:1107:64949 1:N:0:AGCAGGAA orig_bc=AAAAAAAAAAAA new_bc=AAAAAAAAAAAA bc_diffs=0
TACGGAAGGTCCGGGCGTTATCCGGATTTATTGGGTTTAAAGGGAGCGCAGGCTGATTATTAAGCGTGACGTGAAATGTAGCCGCTCAACGGCTGAACTGCGTCGCGAACTGGTAGTCTTGAGTGAGTTCGATGTTGGCGGAATTCGTGGTGTAGCGGTGAAATGCTTAGATATCACGAAGAACTCCGATTGCGAAGGCAGCCAACAAGGCCTTTACTGACGCTAAAGCTCGAAGGTGCGGGTATCGAACAGG
+
IHHHIIIIIHHIIGIIHHIHHIIIHHHHIIIIHIGGHHIIIHIIHIIIIIIIIIIIIIIHHIIIIIHIHIIIIIIIIIIIIIIIIIIIIIIIHIIIIIIIIIHIIIIIIHIIIIIIIIIIIIIHIIIHFHIIIIIIHIIHIHIIIIIIIIIIIIIIIIIIIIIIIIIIIIIIIIIHHHIIIIIHCIIHEIHIHIHIIIIIHH?IIHHIIHHHIIIIIIHHIIIHIIIHHEIIHIIIIIHIIIIIIIIIIIIII
@HS1.3_625 HISEQ:380:H55W7BCXY:1:1101:4078:64789 1:N:0:AGCAGGAA orig_bc=AAAAAAAAAAAA new_bc=AAAAAAAAAAAA bc_diffs=0
TACGGAAGGTCCGGGCGTTATCCGGATTTATTGGGTTTAAAGGGAGCGCAGGCGGGACCTTAAGCGTGTTGTGAAATGTACCGGCTCAACCGGTGATGTGCAGCGCGAACTGGGGTTCTTGAGTGGGTACGACGTCGGCGGAATTCGTGGTGTAGCGGTGAAATGCTTAGATATCACGAGGAACCCCGATTGCGAAGGCAGCCGACGAGTCCCTTACTGACGCTAATGCTCGAAAGTGCGGGTATCGAACAGG
+
IIIIIHIIIHIIIIIIIIIIHIIIIHHIIIIIHIIHHGHIIIIIIIIIIIIIIIIIIIIHIIIIIIIIHIIIIIIIIIIIIIIIIIIIIIIIIIIIIIIIIIIIIIIIIIIIIIIIIIIIIIIIIIIIIIIIIIIIIIIIIIIIIIIIIIIIIIIIIIIIIIIIIIIIIIIIIIHHIHHIIIIIIIIIIIIIIIIIIIIIIIIIIIIIIIIIHIIIIIIIIIIIIIHIIIIIIIIIIIIIIIIIIIIIIIIII
@HS1.3_626 HISEQ:380:H55W7BCXY:1:1101:5692:64930 1:N:0:AGCAGGAA orig_bc=AAAAAAAAAAAA new_bc=AAAAAAAAAAAA bc_diffs=0
TACGGAGGATGCGAGCGTTATCCGGATTTATTGGGTTTAAAGGGTGCGTAGGTGGTTTGTTAAGTTTGTGGTGAAAGCGTGCGGCTCAACCGTACCAAGCCATGAAAACTGGCGAACTTGAGTGCAAACGAGGTAGGCGGAATGTGATGTGTAGCGGTGAAATGCTTAGATATGTCACAGAACCCCGATTGCGAAGGCAGCTTACCAGCATGCAACTGACACTGAGGCACGAAAGCGTGGGTATCAAACAGG
+
IIIIIIIIHIIIIIIIIHIIIIIIIHHHIIHHHHIE=GHIIHIIFHHIHHIIIHHIFIHIIHHHHHHIIIIGHIIIIHIIIIIIIHIHIHHIHHIIIIIIIIIIIIIIIIIIIIHIHIIIIIIIIIIHIIIIIIIIIIIIHIIIIIIIIIIIIIIIIIIHGIIIIIIIIIIIIIIHHHIIIIIHIIIIIIIIIIIIIIHIIIIIIIIIIIIIIIIIIIIIIIIIIIIIIIIIIIIIIIIIIIIIIIIIIIII
@HS1.3_627 HISEQ:380:H55W7BCXY:1:1101:7917:64989 1:N:0:AGCAGGAA orig_bc=AAAAAAAAAAAA new_bc=AAAAAAAAAAAA bc_diffs=0
TACGGAAGGTCCGGGCGTTATCCGGATTTATTGGGTTTAAAGGGAGCGCAGGCGGAGGGTCAAGTCAGCCGTAAAATCGTCCTGCTCAACAGGATCCCGCGGTTGAAACTGGTCCCCTTGGGTGCACAAGAGGCACGCGGAACTCGTGGTGTAGCGGTGAAATGCATAGATATCACGAAGAACGCCGATTGCGAAGGCAGCGTGCTGGGGTGTAACCGACGCTCATGCTCGAAGGCGCGGGTATCAAACAGG
+
IIIIIIIIIIIIIIIIIIIIIIIHIEHHIIFHHHIEHIIIIIIIIIIIIIHIIIHHIIIHIIIIIIIIIHIIIIHIHHIIIIIIHIIIIIIIHIIIIIIHIIIHIIIIIIIIIIHIIIIIIIIIIIIIIIIIIIIIHIIIIIIIIIIIIIIIIIHHIIIIIIIIIIIIIIIIIIIIIIIIIIIHIIIIIIIIIIIIIIIIIIIIIIIIIIIIIHIIIIIIHHGHIIIIIIIIIIIIIIIIHIIHIIIIIIII
@HS1.3_628 HISEQ:380:H55W7BCXY:1:1101:17101:64871 1:N:0:AGCAGGAA orig_bc=AAAAAAAAAAAA new_bc=AAAAAAAAAAAA bc_diffs=0
TACGGAAGGTCCGGGCGTTATCCGGATTTATTGGGTTTAAAGGGAGCGCAGGCTGATTGTTAAGCGTGACGTGAAATGTAGCCGCTCAACGGCTGAACTGCGTCGCGAACTGGCAGTCTTGAGTGAGTACGACGTCAGCGGAATTCGTGGTGTAGCGGTGAAATGCTTAGATATCACGAAGAACCCCGATTGCGAAGGCAGCTGACGAGTCCTTTACTGACGCTAAAGCTCGAAGGTGCGGGTATCGAACAGG
+
IIIIIIIIIHIIIIIIIIIHHHIIIHHIIIHHHIIHHHIIIIIIIIIIIIIIIIIIIHIIIIIIIIIIIIIHIHHHIIHIIIIIIHIIIIIHIIIIHIIIIIIIIIIIIIIIIIIIIIHIIIIIIIHHIIIIIIIIIIHIIIIIIIIIIIIIIIIIIIIIIIIIIIIIIIIIIIHIIIIIIIIIIIIIIIIIIIIIIIIIIIIIIIIIIIIIIIIIIIIIIIIIIIIIIIIIIIIIIIIIIIIIIIHIIIIII
@HS1.3_629 HISEQ:380:H55W7BCXY:1:1101:19094:64883 1:N:0:AGCAGGAA orig_bc=AAAAAAAAAAAA new_bc=AAAAAAAAAAAA bc_diffs=0
TACGGAGGGTGCAAGCGTTAATCGGAATAACTGGGCGTAAAGGGCATGCAGGCGGTTAGACAAGTAGGATGTGAAATCCCCGGGCTCAACCTGGGAGCTGCATACTAAACTGTCAGACTAGAGTATTGCAGGGGGAGACGGAATTCCAGGTGTAGCGGTGGAATGCGTAGATATCTGGAAGAACACCAAAGGCGAAGGCAGTCTCCTGGGCAAATACTGACGCTCATATGCGAAAGCGTGGGTAGCAAACAGG
+
IIIIIGHIHHHIIIIIIIIIGIIIIIIIHIIIIIHIHHIIIIIIIIIIIIIIIIGHIHIIIIIIIIIIIIIIIIHHDDHIIIHIHIIIIIIIIIHHIHIIIIIIIIIIHIIIIIHGHIIIIIHHHHIIHIIGHHHIHIIIIIIIIIIIIIHHHIHIHIIIIIIIIIIIIIIIIHIIHIIIIIIIHHIHIGIIHIHGIIHHGHGIIIIIHHHCHIIHHIHHHHHHCIIIIIIIIIIIIIIIIIIIIIIIIIIIH
@HS1.3_630 HISEQ:380:H55W7BCXY:1:1101:4166:65108 1:N:0:AGCAGGAA orig_bc=AAAAAAAAAAAA new_bc=AAAAAAAAAAAA bc_diffs=0
TACGGAAGGTCCGGGCGTTATCCGGATTTATTGGGTTTAAAGGGAGCGCAGGCTGGATTTTAAGCGTGCTGTGAAATGTACCGGCTCAACCGGTGACGTGCAGCGCGAACTGGAGTCCTTGAGTGAGTACGACGTCAGCGGAATTCGTGGTGTAGCGGTGAAATGCTTAGATATCACGAAGAACCCCGATTGCGAAGGCAGCTGACGAGTCCTTAACTGACGCTAAAGCTCGAAAGTGCGGGTATCGAACAGG
+
IIIIIIIIIIIIIIIIIIIIIIIIIHHIIHIHIHIGHHIIIIIIIIIIIIIGHIIIIHIIIIIIIIIIIIIIIIIIIHIIIIIIIIIIIIIIIIIIIIIIIIIIIIIIHIIIIIIIIIIIIIIIIIIIIIIIIIIIIIIIIIIIIIIIIIIIIIIIIIIIIIIIIIIIIIIIIIIIHHIIIIIIIIIIIIIIIIIIIIIIIIIIIIIIIIIIIIIIIIIIIIIIIIIIIIIIIIIIIIIIIIIIIIIIIIIII
@HS1.3_631 HISEQ:380:H55W7BCXY:1:1101:11559:68727 1:N:0:AGCAGGAA orig_bc=AAAAAAAAAAAA new_bc=AAAAAAAAAAAA bc_diffs=0
TACGAAGGGGGCTAGCGTTGTTCGGAATTACTGGGCGTAAAGCGCACGTAGGCGGATTGTTAAGTCAGAGGTGAAATCCCGGAGCTCAACTTCGGAACTGCCTTTGATACTGGCAATCTAGAGTCCGGAAGAGGTTAGTGGAATTCCCAGTGTAGAGGTGAAATTCGTAGATATTGGGAAGAACACCAGTGGCGAAGGCGGCTAACTGGTCCGGTACTGACGCTGAGGTGCGAAAGCGTGGGGAGCAAACAGG
+
IIIIIIIIIIIIIIIIIIIIIIIIIIIIIIIIIIIIIHHIIIIIIIIIIIIIIIIIIIIIIIIIIIIIIIIIIIIIIIIIIIIIIIIIIIIIIIIIIIIIIIIIIIIIIIIIIIIIIIIIIIIIIIIIIIIIIIIIIIIIIIIIIIIIIIIIIIIIIIIIIIIIIIIIIIIIIIIIIIIIIIIIIIIIIIIIIIIIIIIIIIIIIIIIIIIIIIIIIIIIIIIIIIIIIIIIIIIIIIIIIIIIIIIIIIIII
@HS1.3_632 HISEQ:380:H55W7BCXY:1:1101:7692:13270 1:N:0:AGCAGGAA orig_bc=AAAAAAAAAAAA new_bc=AAAAAAAAAAAA bc_diffs=0
CACGTAAGTTGCGAGCGTTGTTCGGAATTATTGGGCGTAAAGGGCATGTAGGCGGTTATGCAAGTCTGGTGTGAAATTCAGGGGCCCAACCCCTGAACTGCGTTGGAAACTGCGTAACTTGAGTCACTGAGGGGCAGGCAGAATTCCTGGTGTAGGGGTGAAATCTGTAGATATCAGGAAGAATACCAATGGCGAAGGCAGCCTGCCAGCAGATGACTGACGCTGAGGTGCGAAGGTGCGGGGAGCAAACAGG
+
IIIIIIIIIIIIIIIIIHIIIIIIIHHIIIIIIIIIIIIIIIIIIIIIIIIIIIIEHIIIIIIIIIIIIIIIIIIIHIIIIIIIIIIIIIIIIIIIIIIIIIIIIIIIIIIIIIIIIIIIIIIIIHIIIIIIIIIIIIIIIIIIIIHIHIIIIIIIIIIIIIIIIIIIIIIIIIIIHIIIIIIIIIIIIIIIIIIIIIIIIIIIIIIIIHIIIIIIIIIIHIIIIIIIIIIIIIHHDIIIIIIIIIIIIIIII
@HS1.3_633 HISEQ:380:H55W7BCXY:1:1101:9819:13471 1:N:0:AGCAGGAA orig_bc=AAAAAAAAAAAA new_bc=AAAAAAAAAAAA bc_diffs=0
TACGTAGGTGGCAAGCGTTGTCCGGATTTACTGGGTGTAAAGGGTGCGCAGGCGGGATTGCAAGTTGGATGTGAAATACCGGGGCTTAACCCCGGAACTGCATCCAAAACTGTAGTTCTTGAGTGGAGCAGAGGTAAGCGGAATTCCGAGTGTAGCGGTGAAATGCGTAGATATTCGGAGGAACACCAGTGGCGAAGGCGGCTTACTGGGCTCTAACTGACGCTGAGGCACGAAAGTGTGGGTAGCAAACAGG
+
IIIHHIIIIIIIIIIIIIIIIIIIIHHIIIIIIIICHHIIHIIIIIIIIIIIIIIIIIIIIIIIIIIIHIIIIIIIHHIIIIIIIIHIIIIIIIIIIIIIIIIIIIIIIHIIIIIIIIIIIIIIIIIIIIIIIIIIIIIIIIIIIIIIIIIIIIIIIIIIIIIIIIIIIIIIIIIIIHIIIIIHIIIIIIIIIIIIIIIIIIIIIIIIIIIIIIIIIIIIIIIIIIIIIIIIIIIIIIIIIIIIIIIIIIIII
@HS1.3_634 HISEQ:380:H55W7BCXY:1:1101:11046:13499 1:N:0:AGCAGGAA orig_bc=AAAAAAAAAAAA new_bc=AAAAAAAAAAAA bc_diffs=0
TACGGAGGATGCGAGCGTTATCCGGATTTATTGGGTTTAAAGGGTGCGTAGGTGGTTTGTTAAGTTTGTGGTGAAAGCGTGCGGCTCAACCGTACCAAGCCATGAAAACTGGCGAACTTGAGTGCAAACGAGGTAGGCGGAATGTGATGTGTAGCGGTGAAATGCTTAGATATGTCACAGAACCCCGATTGCGAAGGCAGCTTACCAGCATGCAACTGACACTGAGGCACGAAAGCGTGGGTATCAAACAGG
+
IIIIIIIIHHIHDHIIIIIIIIIIIGHHIIHHHIICHHHIIIIIHIIIGHIIIHHFEHHIIIIIHIHIIHIIIIIHIHIIIIIHIHIIIIIIIIIIHHHIIIIIHHIIIIIIIIHIIHHIIIIIIIIIIIIIIIIIIIIIIIIHIIHIIIIIIIIIIIIIIIHIIIIIIHIIIIIIHHIIIIIIIIIHIIIIIIIIIHIIIIIIIIIIIIIHHIIIIIIHHHIIIIIIIIIIIIIIIIIIIHIIIIIIIIII
@HS1.3_635 HISEQ:380:H55W7BCXY:1:1101:17670:13413 1:N:0:AGCAGGAA orig_bc=AAAAAAAAAAAA new_bc=AAAAAAAAAAAA bc_diffs=0
TACGGAGGATGCAAGCGTTATCCGGATTTATTGGGTTTAAAGGGTGCGCAGGCGGCGCGTTAAGTCAGCGGTGAAATCTCATGGCTCAACCATGGAACTGCCGTTGATACTGGCGTGCTCGAGTACGGACGGCGCCGGCGGAATGTGTCATGTAGCGGTGAAATGCTTAGATATGCCACAGAACACCGATCGCGAAGGCAGCTGGCGAGGCCGGGACTGACGCTCAGGCACGAAAGCGTGGGGATCAAACAGG
+
IIIIIHIIHHIHEE@GHHIIIIIII=E0GHHHFHIC0DGHHEHIGCHCDDHIIIIIIIIIIIIHIIHHHHIIHHHIFHHIIIIIIIIIIIIIIIHIHIHIIIIIFIIIIIHIHHHIHEHFHIIHHHIIHIIIHEDGIIGHIIIHIHHIHHHGIGIHHIFIHHHHIIIIHIHHHHHFHHHGHEFIIIHHE?IIIHHIIHHIFIHIHHG=EDGHIIGHHHIIIIIHHHHHCIHIIHHDIHFGCGGFC@IHEFHHH
@HS1.3_636 HISEQ:380:H55W7BCXY:1:1101:2093:13639 1:N:0:AGCAGGAA orig_bc=AAAAAAAAAAAA new_bc=AAAAAAAAAAAA bc_diffs=0
TACGGAAGGTCCGGGCGTTATCCGGATTTATTGGGTTTAAAGGGAGCGCAGGCTGATTGTTAAGCGTGACGTGAAATGTAGCCGCTCAACGGCTGAACTGCGTCGCGAACTGGCAGTCTTGAGTGAGTACGACGTCAGCGGAATTCGTGGTGTAGCGGTGAAATGCTTAGATATCACGAAGAACCCCGATTGCGAAGGCAGCTGACGAGTCCTTTACTGACGCTAAAGCTCGAAGGTGCGGGTATCGAACAGG
+
IIIIIIIIIIIIIIIIIIIIIIIIIIIIIIIIHIIHHIIIIIIIIIIIIIIIIIIIIIIIIIIIIIIIIIIIIIIIIHIIIIIIIIIIIIIIIIIIIIIIIIIIIIIIIIIIIIIIIIIIIIIIIIIIIIIIIIIIIIIIIIIIIIIIIIIIIIIIIIIIIIIIIIIIIIIIIIIIIIIIIIIIIIIIIIIIIIIIIIIIIIIIIIIIIIIIIIIIIIIHIIIIIIIIIIIIIIIHHIIIIIIIIIIIIIIII
@HS1.3_637 HISEQ:380:H55W7BCXY:1:1101:4134:13666 1:N:0:AGCAGGAA orig_bc=AAAAAAAAAAAA new_bc=AAAAAAAAAAAA bc_diffs=0
TACGGAGGATGCAAGCGTTATCCGGATTTATTGGGTTTAAAGGGTGCGTAGGCGGATGCTTAAGCGTGAGGTGAAATGCCCGGGCTCAACCTGGGAACTGCCTCGCGAACTGGGTATCTGGAATGTCCGTGCCGTGGGAGGAATGTGTGGTGTAGCGGTGAAATGCATAGAGATCACACAGAACACCGATTGCGAAGGCATCTCACGAACGGATGATTGACGCTGAGGCACGAAAGCGTGGGGATCAAACAGG
+
IIIIIIIHIHHIIIIIIIHHHIIIHIIEHHCEGHIGDH?CHHIIIIIIIGIHEIHIIIHHHIIIIIIIIIIIIHIIHHHIIHIIIIHIIIHHIIIHHHIIHIHIHHIIIHIIIHCEHGIIIHHHHHHIIHIHIIIIIIIIIIIIIIIIIIHIHIIIIIIIIIIIIIIIIIIIIIIIHCIHIIIHIIIIIIIIIIIIIIIIIIHIIIIIIIIIHHHIIHIIHIIIHGEIHIHIIIIIIIIIIHIIHHIIIIHII
@HS1.3_638 HISEQ:380:H55W7BCXY:1:1101:4783:13547 1:N:0:AGCAGGAA orig_bc=AAAAAAAAAAAA new_bc=AAAAAAAAAAAA bc_diffs=0
TACGTAGGGGGCAAGCGTTATCCGGATTTACTGGGTGTAAAGGGAGCGCAGACGGTCATGCAAGTCTGAAGTGAAACCCCACGGCTCAACTGTGGGCTTGCTTTGGAAACTGTAAGACTAGAGTACTGGAGAGGTAAGCGGAATTCCTAGTGTAGCGGTGAAATGCGTAGATATTAGGAGGAACATCGGTGGCGAAGGCGGCTTACTGGACAGCAACTGACGTTGAGGCTCGAAGGCGTGGGGAGCAAACAGG
+
IIIIEHHHHIDHIIIEHGHIIIIIIHGHIGHEFHH1DEHEGFHHIIIIIHHIIIFGHEHHHHIIHEHHHIIIHIHIHHIHIII@HIIHHHHHHHHIHHHFHHHHHHIHHHEHHHIIIHHIHHHHGIHHHHGHHHHCHIIIIHIIHGHAHHGHHIIIIHGDHIHHHHGHFHHEHHHHHHHHHEIIHHHH0G=HHGCHHIIHIIHIHFHHHEEHHHIHHIIHHHHIGIIGHIIIHHEIIIHHHEHGIHGHHFFHI
@HS1.3_639 HISEQ:380:H55W7BCXY:1:1101:8746:13706 1:N:0:AGCAGGAA orig_bc=AAAAAAAAAAAA new_bc=AAAAAAAAAAAA bc_diffs=0
TACGGAAGGTCCGGGCGTTATCCGGATTTATTGGGTTTAAAGGGAGCGCAGGCCGGAGGTCAAGCGTGACGTGAAATGTAGGGGCTCAACCTTTGAATTGCGTCGCGAACTGGCCTTCTTGAGTGAGTACGACGTCAGCGGAATTCGTGGTGTAGCGGTGAAATGCTTAGATATCACGAAGAACCCCGATTGCGAAGGCAGCTGACGAGTCCTTTACTGACGCTAAAGCTCGAAGGTGCGGGTATCGAACAGG
+
IIIIIHIIIIIIIIIIIIIIHIIIIHHIHHGGHHIDGHIIHIIIIIIIIIIIIIIIIIIHHIIIIIIIIIIIIIIIHIIIIIIIIIIIIIIIIIIIIIIIIIIIIIIIIIIIIIIIIIIIIIIIIIIIIIIIIIIIIIIIIIIIIIIIIIIIIIIIIIIIIIIIHIIIIIIIIIIIIHIIIIIIIIIIIIIIIIIIIIIIHHIIIIIIIIIIIIIHIIIIIIIIIIIIIIIIIIIHDIIIIIIIIIIIIIIII
@HS1.3_640 HISEQ:380:H55W7BCXY:1:1101:11810:13616 1:N:0:AGCAGGAA orig_bc=AAAAAAAAAAAA new_bc=AAAAAAAAAAAA bc_diffs=0
TACGGAAGGTCCGGGCGTTATCCGGATTTATTGGGTTTAAAGGGAGCGCAGGCTGGATTTTAAGCGTGCTGTGAAATGTACCGGCTCAACCGGTGACGTGCAGCGCGAACTGGAGTCCTTGAGTGAGTACGAGGTATGCGGAATTCGTGGTGTAGCGGTGAAATGCTTAGATATCACGAAGAACCCCGATTGCGAAGGCAGCATACCAGTCCTTAACTGACGCTAAAGCTCGAAAGTGCGGGTATCGAACAGG
+
IIIIIHHIIIIIIIIHIIIIIIIIIHCHHHHHHIIHHHIIIIIIIIIHGIIIIIHIIHHIHHIIIIIIIIIIIIIIIIIIIIIIIIIIIHIIIIIIIIIIIIIIIIIIIIIIIIIHHIIIIIIIIIIIIIIHIIIIIIIIIIIIIIIIIIIIIIIIIIIIIIIIIIHIIIIIIIHHIIIIIIIIIIIIIIIIIIIIIIIIIIIIIIIIHHIIIIIIIIIIIIIIIIIIIIIIIIIIIIIIIIIIIIIIIIIII
@HS1.3_641 HISEQ:380:H55W7BCXY:1:1101:14658:13653 1:N:0:AGCAGGAA orig_bc=AAAAAAAAAAAA new_bc=AAAAAAAAAAAA bc_diffs=0
TACGGAAGGTCCGGGCGTTATCCGGATTTATTGGGTTTAAAGGGAGCGCAGGCTGGATTTTAAGCGTGCTGTGAAATGTACCGGCTCAACCGGTGACGTGCAGCGCGAACTGGAGTCCTTGAGTGAGTACGACGTCAGCGGAATTCGTGGTGTAGCGGTGAAATGCTTAGATATCACGAAGAACCCCGATTGCGAAGGCAGCTGACGAGTCCTTAACTGACGCTAAAGCTCGAAAGTGCGGGTATCGAACAGG
+
IIIIIIIIIIIIIIIIIIIIIIIIIHHHIIIHIHIHHGIIIIIIIIIIIIIIIIIIIHIIIIIIIIIIIIIIIIIIHIIIIIIIIIIIIIHHIIIIIIIIIIHIIIIIIIIIIIIIIIIIIIIIIIIIIIIIIIIIIIIIIIIIIIIIIIIIIIIIIIIIIIIIIIIIIIIIIIIIIIIIIIIIHIIIHIIIIIIIIIIIIIIHIIIIIIIIIHHEIIIIIIIIIIIIIIHIIIIHIIIIIIIIIHIHFIIII
@HS1.3_642 HISEQ:380:H55W7BCXY:1:1101:15809:13628 1:N:0:AGCAGGAA orig_bc=AAAAAAAAAAAA new_bc=AAAAAAAAAAAA bc_diffs=0
TACGGAAGGTCCGGGCGTTATCCGGATTTATTGGGTTTAAAGGGAGCGCAGGCGGGCGATTAAGCGTGACGTGAAATGCAGCGGCTCAACCGTATGAAGTGCGTCGCGAACTGGTTGCCTTGAGTGAGTTCGACGTCAGCGGAATTCGTGGTGTAGCGGTGAAATGCTTAGATATCACGAGGAACCCCGATTGCGAAGGCAGCTGACGAGGCCTTTACTGACGCTAAAGCTCGAAGGTGCGGGTATCGAACAGG
+
[truncated: 50,068,234 more chars]
