# Supplementary material for: Effect of dietary concentrate to forage ratio on growth performance, rumen fermentation and bacterial diversity of Tibetan sheep under barn feeding on the Qinghai-Tibetan plateau
Source: PeerJ. 2019 Aug 5;7:e7462. doi: 10.7717/peerj.7462 (PMC6686838; doi:10.7717/peerj.7462)
Supplement: Supplemental Information 5 — The 4 sequences in the file represent 4 samples of Tibetan sheep in group HS2. [file peerj-07-7462-s005.zip › HS2_Samples of Sequences/HS2.1.fastq]

@HS2.1_0 HISEQ:380:H55W7BCXY:1:1101:3385:3574 1:N:0:AGCAGGAA orig_bc=AAAAAAAAAAAA new_bc=AAAAAAAAAAAA bc_diffs=0
TACGGAAGGTCCGGGCGTTATCCGGATTTATTGGGTTTAAAGGGAGCGCAGGCCGACTGGTAAGCGTGACGTGAAATGTAGCCGCTCAACGGCTGAGTTGCGTCGCGAACTGTCAGTCTTGAGTGAGTTCGATGTTGGCGGAATTCGTGGTGTAGCGGTGAAATGCTTAGATATCACGAAGAACTCCGATTGCGAAGGCAGCCAACAAGGCCTTTACTGACGCTAAAGCTCGAAGGTGTGGGTATCGAACAGG
+
IIIIIIIIIIIIIIIIIHIIIIIIIIIIIIIIHHIDCHHIIIIIHHIIIIIIIIIIIIIIIIIIIIIIIIIIIIIIHIIIIIIIIIIIIIIIGIIIIIIIIIIIIIIIHIIIIIIIIIIIIIIIIIIIIIIIIIIIIIIIIIIIIIIIIIIIIIIIIIIIIIIIIIIIIIIIIIIHGIIIIIIHIIIIIIIIIIIIIIIIHIIIIIIIIIIIIIIIIIIHIHIIIIIIIIIIIIIGIIHIIIHIHHGHIIIII
@HS2.1_1 HISEQ:380:H55W7BCXY:1:1101:9998:3573 1:N:0:AGCAGGAA orig_bc=AAAAAAAAAAAA new_bc=AAAAAAAAAAAA bc_diffs=0
TACAGAGGCCAAGAGCGTTGTTCGGATTTACTGGGCGTAAAGGGCGCGTAGGCGGCGAGGCGTGTCAAGTGTGAAATCTCCGGGCCCAACCCGGAAAGTGCGCTTGAAACTACCCCGCTCGAGTGCGGAAGGGGGAATCGGAATGCAGGGTGTAGCGGTGAAATGCGTTGATATCCTGCAGAACACCGGAGGCGAAGGCGGATTCCTTGTACGCAACTGACGCTGAGGCGCGAAAGCCGGGGGAGCAAACAGG
+
IIIIIIIIHIIIIIIIHFHHDHIIIIIIIIHHIIIIIHHIIIIIIIIHIIIIIIIIIIIIIIIHIIHIHHHHHIGIDGHIIIIIHHIIIIHIIIIIHIIIIIIIIIIIIIIIIIIIIIIIIIIIIIIIHHHHHIIHHHIIIIIIIIIIIIIIIIIIIIIIHHHIIIIIIHHIIIIHHIIIIIIHIHHHIIIIIIIIIIIIIIIIHIIHIIIIHHHIGIIHIIHIIIIIIIIIIIIIIIIIIIIIIIIIHHIII
@HS2.1_2 HISEQ:380:H55W7BCXY:1:1101:10734:3730 1:N:0:AGCAGGAA orig_bc=AAAAAAAAAAAA new_bc=AAAAAAAAAAAA bc_diffs=0
TACGTATGGTGCAAGCGTTATCCGGATTTACTGGGTGTAAAGGGAGCGTAGGCGGTTTTACAAGTCTGATGTGAAAGCCCGGGGCTCAACTCCGGTATTGCATTGGAAACTGTAGAACTAGAGTGTCGGAGGGGTAAGTGGAATTCCTAGTGTAGCGGTGAAATGCGTAGATATTAGGAGGAACACCAGTGGCGAAGGCGGCTTACTGGACGATTACTGACGCTGAGGCTCGAAAGCGTGGGGAGCAAACAGG
+
IIIH@<<FHHHHIIIIIIIIIEHIIHIIHHFFGHICGHHIIIII?GHIHIICHHIBCHEHFHHIHIEF@IIIHIIIIHHEDDHHHDEIIII?HHH?CCFHIHHIGIIHIIHHHHIFCHHFIIIIHIHHHIICHHCIHIIIIIIIHHDG?IIIIIIIIIIIIIIIIIIHHIIHHHD@HHIIIIIIIIIIHIIIIIIIIIIIIIHHHHHHHHD1EIHHIIHHHIHIIIIIHHIIIGIHIIHIHIIIIIIIIIIII
@HS2.1_3 HISEQ:380:H55W7BCXY:1:1101:11242:3656 1:N:0:AGCAGGAA orig_bc=AAAAAAAAAAAA new_bc=AAAAAAAAAAAA bc_diffs=0
TACGGAAGGTCCGGGCGTTATCCGGATTTATTGGGTTTAAAGGGAGCGCAGGCCGATGGTTAAGCGTGACGTGAAATGTAGGTGCTCAACATCTGCACTGCGTCGCGAACTGGCTATCTTGAGTGAGTTCGATGTTGGCGGAATTTGTGGTGTAGCGGTGAAATGCTTAGATATCACGAAGAACTCCGATTGCGAAGGCAGCCAACAAGGCCTTTACTGACGCTAAAGCTCGAAGGTGCGGGTATCGAACAGG
+
IIIIIHIIIGHIIHIIIIIHIHIIIHHHIIIIHIIHHIHIHIIIIIIIIIIIIHHDHHIHHHIIIIHHHIIIIIIIHHIHHIIIIIIIIIIHIHIIIIIIIIIIIIIIIIIIIIIHEIHHHHHIIIIIHIIHIIIIIIIIHIIIIIHIIIIIIIIIIIIIIIIIIHIIIIIIIIHHHHIIIIIIHIIIIIIIIIIIIIIIIIIIIIHIIHEHIIIIIIIIIIIIIIHIIHIIIIIIIIIIIIHIIIHIIIIII
@HS2.1_4 HISEQ:380:H55W7BCXY:1:1101:12138:3614 1:N:0:AGCAGGAA orig_bc=AAAAAAAAAAAA new_bc=AAAAAAAAAAAA bc_diffs=0
TACGGAGGATCCGAGCGTTATCCGGATTTATTGGGTTTAAAGGGAGCGTAGGCGGGAGATCAAGTCAGTTGTGAAATGTAGACGCTCAACGTCTGCACTGCAGTTGAAACTGGTTTTCTTGAGTGCGTAAGGGGCAGGCGGAATTCGTCGTGTAGCGGTGAAATGCTTAGATATGACGAAGAACTCCGATCGCGAAGGCAGCTTGCCGGGCCGCAACTGACGCTGAAGCTCGAAGGTGCGGGTATCGAACAGG
+
IIIIIIIIIIIIIIIIIIIIIIIIIIIIIIIIIIIGEHIIIIIIHIHIIIIIIIIIHIIIIIIIIIGIGHIIIIIIHHHHIIIIIIIIIIIIIIIIIIIIIIIIIIIIIIIIIHIIHHIIIGIIIGHHHHIIIIIIIHIIIIIIIIIHIIIIIIHIIIHHIIIHHHHIIIHHIIHHIIIIHHIIHIIHHIHHHIIIIIIIHHHC<HIIIIIIIIIIIIIHIIIIIIIIIHIIIIIIIIIIIIIIIIIIIIIII
@HS2.1_5 HISEQ:380:H55W7BCXY:1:1101:16571:3613 1:N:0:AGCAGGAA orig_bc=AAAAAAAAAAAA new_bc=AAAAAAAAAAAA bc_diffs=0
TACGGAGGGTACGAGCGTTAATCGGAATGACTGGGCGTAAAGGGCACGTAGGTGGATAGATAAGTCACAAGTGAAATACCCGGGCTTAACCTGGGATTGGCTCGTGAAACTGTTTAACTAGAGTACGGTAGAGGGGAGTAGAATTCCAAGTGTAGCGGTGAAATGCGTAGAGATTTGGAAGAATACCGGAGGCGAAGGCGGCTCTCTGGACCGATACTGACACTGAAGAGCGAAAGCGTGGGGAGCAAACAGG
+
IIIIIHHHIIIHIGIIIEHHIIIIIIHIIHIIIIIIHHIIIIHIIHHHGHIIIHHIIIIGIIIIIIIIIIIIIIHIIHHHIIIHIIIIIHIIIIIHHIIIIIIIIIIIIGIIIIIIIIIIIIIIIIIIIIIIIIIIIIIIHHHFIIIIHIHIIHIIHHIIIHHHIHFCHHHHHIIHIHHFIIIHIIIHHIIIIIIIHIIIIIIIIIHHHIIIIGIIIHIIHFHIIHHHIHIIIIIIIIHIIIIIHHHIIHHII
@HS2.1_6 HISEQ:380:H55W7BCXY:1:1101:4646:3829 1:N:0:AGCAGGAA orig_bc=AAAAAAAAAAAA new_bc=AAAAAAAAAAAA bc_diffs=0
TACGGAAGGTCCGGGCGTTATCCGGATTTATTGGGTTTAAAGGGAGCGCAGGCCGGAGGTCAAGCGTGACGTGAAATGTAGCCGCTCAACGGCTGAACTGCGTCGCGAACTGGCTTTCTTGAGTGAGTTCGATGTGGGCGGAATTCGTGGTGTAGCGGTGAAATGCTTAGATATCACGAAGAACTCCGATTGCGAAGGCAGCCCACAAGGCCTTTACTGACGCTAAAGCTCGAAGGTGCGGGTATCGAACAGG
+
IHHIIHIIIIIIIIIGHCHEH@GHFCECFGEHHFEEEHCGIIIIHIIDHHIHDIIHHHHIHHEHHHIIHHHHGCHH?IHHIHHIIIIIIIIIHGHGHIHHIHDHHHIHHHEHEHHHIIIIHHIIIIHIEIIIIHIHGHHDHIHEDIIIIIHIIIIHGHGFEEHHIIIHIIGHFHGHHHHHH=HHHHHH<GDHHHEFHHIHHHIHHHHIHHIIHHHCEHGCDEE@IIIIIIIHEIHHCHGC@DCFFIIIIIIHG
@HS2.1_7 HISEQ:380:H55W7BCXY:1:1101:6146:3778 1:N:0:AGCAGGAA orig_bc=AAAAAAAAAAAA new_bc=AAAAAAAAAAAA bc_diffs=0
TACGTAAGGGGCAAGCGTTATCCGGATTTACTGGGTGTAAAGGGAGCGTAGACGGTGAGGCAAGTCTGATGTGAAAACCCGGGGCTCAACTCCGGGATTGCATTGGAAACTGTCTGACTTGAGTACTGGAGGGGTAAGCGGAATTCCTGGTGTAGCGGTGAAATGCGTAGATATCAGGAGGAACACCGGTGGCGAAGGCGGCTTACTGGACAGTAACTGACGTTGAGGCTCGAAAGCGTGGGGAGCAAACAGG
+
IIIIIIIIIIIIIIIIIIIIIIIIIIIIIIIIIIIHHHIIIIIIIIIIIIIIIIIIIIIIIIIIIIIIIIIIIIIIGHIIIIIIIIIIIIIIIIIIIIIIIIIIIIIIIIIIIIIIIIIIIIIIIIIIIIIIIIIIIIIIIIIIIIIIIIIIIIIIIIIIIIIIIIIIIIIIIIIIIIIIIIIIIIIIIIIIIIIIIIIIIIIIIIIIIIIHIIIIIIIIIIIIIHIIIIIIIIIIIIIIIIIIIIIIIIIII
@HS2.1_8 HISEQ:380:H55W7BCXY:1:1101:6264:3953 1:N:0:AGCAGGAA orig_bc=AAAAAAAAAAAA new_bc=AAAAAAAAAAAA bc_diffs=0
TACGTAGGGGGCGAGCGTTATCCGGATTTATTGGGCGTAAAGCGTGTGTAGGCGGTTTGTTAAGTTTAAGATTAAAGCCCGGGGCTTAACCTCGGTTCGTCTTAAAAACTGGCAGACTTGAGTGCAGTAGAGGCAAGTGGAATTTCTAGTGTAGCGGTTAAATGCGTAGATATTAGAAGGAACACCAGTGGCGAAGGCGGCTTGCTGGGCTGTTACTGACGCTGAGACACGAAAGCGTGGGGAGCAAATAGG
+
IIIIHIIIIIIIIIIIIIIIIIIIIIIIIIIIIIIIHIIIIIHIHHIIIIIIIIIFHIIHIIIIIIHIIIIIIIIIIIIIIIIIIIIIIIIIIIIIIIIIIIIIIIIIIIIIIIHHIIIIIIIIIIIIIIIIIIIIIIIIIIIIIIIIIIIIIIIIIIIIIIIIIIIIIIHIIIHHHIIIIIIIIIIIIIIIIIIIIIIIIIIIIIIIIIIIIIIIIIIIIIIIIIIIIIIIIIHIIIIIIIIIIIIIIIII
@HS2.1_9 HISEQ:380:H55W7BCXY:1:1101:11300:3872 1:N:0:AGCAGGAA orig_bc=AAAAAAAAAAAA new_bc=AAAAAAAAAAAA bc_diffs=0
TACGGAAGGTCCGGGCGTTATCCGGATTTATTGGGTTTAAAGGGAGCGCAGGCGGGTTGTTAAGCGTGACGTGAAATGTAGCCGCTCAACGGCTGAACTGCGTCGCGAACTGGCAGTCTTGAGTGAGTACGACGTCAGCGGAATTCGTGGTGTAGCGGTGAAATGCTTAGATATCACGAAGAACCCCGATTGCGAAGGCAGCTGACGAGTCCTTTACTGACGCTAAAGCTCGAAGGTGCGGGTATCGAACAGG
+
IIIIIHIIIIIIIIIIIIIIIIIIIIIIIIIHHHIEGHIIIIIIIIHIGIIIIIIIIIIIIIIIIIIIHHIIHIIIIIIIHIIIIIIIIIIIIIIHGIIIIIIIIIIIIIIIIIIIIIIIIIIIIIIIIIIIIIIHIIIIIIIIIIIIIIHIIIIIIIIIIIIIIIIIIIIIIIIHHGIIIIIIIIIIIIIIIIIIIIGIIIIIIIIIIHIIIIIIIIIIIIIIIIIIIIIIIIIIIIIIIIIIIIIIIIIII
@HS2.1_10 HISEQ:380:H55W7BCXY:1:1101:15403:3936 1:N:0:AGCAGGAA orig_bc=AAAAAAAAAAAA new_bc=AAAAAAAAAAAA bc_diffs=0
TACGGAGGATGCGAGCGTTATCCGGATTTATTGGGTTTAAAGGGTGCGTAGGCGGGACGTCAAGTCAGCGGTGAAATACTGTGGCTCAACCATAGCATTGCCGTTGAAACTGGCGACCTTGAGTGCGGCAGAGGTAGGCGGAATGTGTGGTGTAGCGGTGAAATGCTTAGATATCACACAGAACACCGATTGCGAAGGCAGCTTACTGGAGCGCAACTGACGCTGAGGCACGAAAGCGTGGGTATCGAACAGG
+
IIIIIHHHHHIIIHIGGCH=<FEEH=@DFG@1DCE0DGHHEHHIFHEFH=DHHIHHHHHEGEFHHIHIGHHIIEIIGIIIIHIIGIIIHGIIIIIIIIIIIIIHIIHIHIIIIIHHEIIIIIIHIIIIHIIIIIIIIGIIIIIIIIIIIIIIHIIIIIIIIIIIIIIIIIIIHIIIIIIIIIIIIIIHIGHIIHIIIIIIIIIIIIIIIIIIIIIIIIIIIIIIIHIIIIIIIIIIIIIIIIIIIIIIIIIII
@HS2.1_11 HISEQ:380:H55W7BCXY:1:1101:17164:3976 1:N:0:AGCAGGAA orig_bc=AAAAAAAAAAAA new_bc=AAAAAAAAAAAA bc_diffs=0
TACAGAGGTCCCTAGCGTTGTTCGGATTTACTGGGCGTAAAGGGCGCGTAGGCGGCCGAGCAAGTCAAGTGTGAAATCTCCGGGCTCAACCCGGAACGTGCGCTTGAGACTGCCCGGCTCGAGTGCGGAAGGGGGAATCGGAATACAGGGTGTAGCGGTGAAATGCGTTGATATCCTGTAGAACACCGGAGGCGAAGGCGGATTCCTTGTACGCAACTGACGCTGAGGCGCGAAAGTCGGGGGAGCAAACAGG
+
H@GHI?<GHHHIIFHHIHECHHHHHI=GHHIEEHIIHCD@FHHIIIIIHHHHHIDHHIGDHHHHHIIIHHIIHIIHDGHFHHHGHIIHIHHHHHEHIHGIIIHIHHIIGGDHGHHIIHIIIHHCHEHHHEE?HEHHIIHHHHHHEFHIHG?HIIFHGHHFHHHHIIH@HHHHH@GFBDFHHHHHIIIHEIIIIIHEFHHHHFC1?HHEHEDIHIHHEDIIGHIIHHHHHHCGGHHHCHH@IIIIIHIFIIIIH
@HS2.1_12 HISEQ:380:H55W7BCXY:1:1101:20246:3824 1:N:0:AGCAGGAA orig_bc=AAAAAAAAAAAA new_bc=AAAAAAAAAAAA bc_diffs=0
TACGGAGGGTGCAAGCGTTAATCGGAATAACTGGGCGTAAAGGGCATGCAGGCGGTTGTATAAGTAGGGTGTGAAATCCCCGGGCTCAACCTGGGAACTGCATTCTAAACTGTACAACTAGAGTATTGCAGGGGGAGACGGAATTCCAGGTGTAGCGGTGGAATGCGTAGATATCTGGAAGAACACCAAAGGCGAAGGCAGTCTCCTGGGCAAATACTGACGCTCATATGCGAAAGCGTGGGTAGCAAACAGG
+
IIIIIHIIIIIIIIIIIIIIHIIIIIIHIIIIIIIIIIIIIIIIIIIIIIIIIIIHHHHHHIIIIIIIIHIIIIIIHHHIIIIIIIIIIIIIIIIIIIIIIIIIIIIIIIIIIIIIIIIIIIIIIIIIIIIIHHIIHHIHIIIIIIIIIIIIIIIIIIIIIIIIIIIIIIIIIIIIHHIIIIIIIIIIIIIIIIIIIIIIIHIIIIIIIIIIIIIIIIIIIIIHHIIIIIIIIIIIIIIIIIIIIIIHHIIII
@HS2.1_13 HISEQ:380:H55W7BCXY:1:1101:2974:4164 1:N:0:AGCAGGAA orig_bc=AAAAAAAAAAAA new_bc=AAAAAAAAAAAA bc_diffs=0
TACGGAGGGTACGAGCGTCAATCGGAATGACTGGGCGTAAAGGGCACGTAGGTGGATAGATAAGTCACAAGTGAAATACCCGGGCTTAACCTGGGATTGGCTCGTGAAACTGTTTAACTAGAGTACGGTAGAGGGGAGTAGAATTCCAAGTGTAGCGGTGAAATGCGTAGAGATTTGGAAGAATACCGGAGGCGAAGGCGGCTCTCTGGACCGATACTGACACTGAAGAGCGAAAGCGTGGGGAGCAAACAGG
+
FC1EE@//CC11<0</<<0<0CCEHE11DGF11C1<E/CDF?HH11<<<D1C1F1HHH1GAFF@1B#?EG1IHFB<HHH#?7CCHEBFGH8<70CHHCFCHC?HFCCHGHDIIIFIIHEHEGHEGC<EFHEHHHC0GC0HFGHH#?GHHIIHHC<E<1CFHGGHCHEHIHDCC1@E?F?@FHGCHHHFHHHHGHHHHHCDIHEHGG?C=HDECF1IHHEHIHHIHIHHEEHHHFIHHHHD<?FHIHIHHIIHH
@HS2.1_14 HISEQ:380:H55W7BCXY:1:1101:5907:4146 1:N:0:AGCAGGAA orig_bc=AAAAAAAAAAAA new_bc=AAAAAAAAAAAA bc_diffs=0
TACAGAGGGTGCAAGCGTTAATCGGAATGACTGGGCGTAAAGGGCGCGTAGGTGGTTGCTTAAGTTAGATGTGAAAGCCCCGGGCTTAACCTGGGAACTGCATCTAATACTGAGCAGCTTGAGTAGAATAGAGGGGAGTGGAATTTCCGGTGTAGCGGTGGAATGCGTAGATATCGGAAGGAACACCAGTGGCGAAGGCGGCTCCCTGGATTCATACTGACACTGAGGCGCGAAAGCGTGGGGAGCAAACAGG
+
IIIIIGHIIHIIIIIGIIIIIIIIIHIIHHIHIIHIIEHHIIIIIIIIHHHIHIIIIIIIIIIIIIIIIIIIIIIIHHHHIIIIHIHIIIHIIIIIHIIIIIIHIIIIIIHIIIIIIHFHHIIIIIIHIHIHIIIIIIIIIIHHHHHIIIIIIIIIIIIIIIIIIIIIIIIIIIHIHEIHIIIIIIHIIIIIHIIIIIIIHIGIHIIHIIIHIIIIIIIIIIIIIIIIIIIIIIIIIIIIIIIIIIIIIIIII
@HS2.1_15 HISEQ:380:H55W7BCXY:1:1101:5961:4219 1:N:0:AGCAGGAA orig_bc=AAAAAAAAAAAA new_bc=AAAAAAAAAAAA bc_diffs=0
TACGGAAGGTCCGGGCGTTATCCGGATTTATTGGGTTTAAAGGGAGCGCAGGCTGAATGGTAAGCGTGACGTGAAATGTCCGGGCTCAACCGGGGCTTTGCGTCGCGAACTGCCGTTCTTGAGTGGGTACGACGCTGGCGGAATTCGTGGTGTAGCGGTGAAATGCTTAGATATCACGAAGAACTCCGATTGCGAAGGCAGCTGGCGAGTCTCTTACTGACGCTAAAGCTCGAAGGCGCGGGTATCGAACAGG
+
IHIIHIIIIIIIIIIIIIIIIIIIIIHHHIIIHIIGHHIIIIIIIIGIIGIIIHIHIIIIIIIIIIIIIIIIIIIIIGHHIIIIIIIIIIIIIIIIIIIIIIIIIIIIIIIIIIIIIIIIIIIIIIIIIIIIIIIIIIHIIIIIIIIIIIIIIIIIIIIIIIIIIIIIIIIIIIIIIIIIIIIIIIIIIIIIIIIIIIIIIIIIIIIIIHHHHIIIIIIIIIIIIIIIIHIIIIIIIIIIIIIIIIIIIIIII
@HS2.1_16 HISEQ:380:H55W7BCXY:1:1101:11923:4159 1:N:0:AGCAGGAA orig_bc=AAAAAAAAAAAA new_bc=AAAAAAAAAAAA bc_diffs=0
TACAGAGGCCCGTAGCGTTGTTCGGATTTACTGGGCGTAAAGGGCGCGTAGGCGGCGAGGCGTGTCAAGTGTGAAATCCCCGGGCCCAACCCGGGAAGTGCGCTTGAAACTACCCCGCTGGAGGCCGGGAGGGGGAATCGGAACGCAGGGTGTAGCGGTGAAATGCGTTGATATCCTGCAGAACACCGGAGGCGAAGGCGGATTCCTGGAACGGTTCTGACGCTGAGGCGCGAAAGTCGGGGGAGCAAACAGG
+
IIIIIIIIIIIHIIIIIIHHIIIIIIIIIIIHIIIIIEHIIIIIIIIIIHIIIIIIIIHIIIIIIIHHHHIIIIIIHIIIIIIHIHHIIIIIIIIGIIIIIIHIIIIIIIIIIIIIIIIIIIIIHIIIIIIIIIIIIIIIIIIIIIIIIIIIIIIIIIIIIIIIIIIIIIIIIHIIIIIIIHIIIIIIIIIIIIIIIIIIIIIIIIIIIHIIIIIIIIIIIIIIIIIIIIIIIIIIIIIIIIIIIIIIIIIII
@HS2.1_17 HISEQ:380:H55W7BCXY:1:1101:14848:4064 1:N:0:AGCAGGAA orig_bc=AAAAAAAAAAAA new_bc=AAAAAAAAAAAA bc_diffs=0
GACGAACCGTGCGAACGTTATTCGGAATCACTGGGCTTAAAGGGCGCGTAGGCGGGCCATCAAGTCCGGGGTGAAATACTTCGGCTTAACCGGAGAATTGCCTTGGATACTGGTGGTCTAGAGGGAGGTAGGGGTCTGTGGAACTTCCGGTGGAGCGGTGAAATGCGTTGATATCGGAAGGAACGCCGGTGGCGAAAGCGACGGACTGGACCTCTTCTGACGCTGAGGCGCGAAAGCCAGGGGAGCAAACAGG
+
IIIIIIIIIIIIIIIIIIIIHIIEHIIIIIIIIIIIIIIIIIIIIIIIIIIIIIHIIIIIIIIIIIIIIIIIIIIIHIIIIIIIIIIIIIIIIIIIIIIIHIIIIIIIIIIIIIIIHIIIIIIIIIIHIIIIIIIHIHIIIIIIIIIIIIIIIIIHIIIIIIIIIIIIIIIIIIIIIHIIIIIIIIIIIIIIIIIIIIIIIIIIIIIIIIIIIIIIIIIIIIIIIIIIIIIIIIIIIIIIIIIIIIIIIIIII
@HS2.1_18 HISEQ:380:H55W7BCXY:1:1101:17405:4065 1:N:0:AGCAGGAA orig_bc=AAAAAAAAAAAA new_bc=AAAAAAAAAAAA bc_diffs=0
TACGGAGGGTGCGAGCGTTAATCGGAATAACTGGGCGTAAAGAGCTCGTAGGCGGTTTGTCAAGTCAGATGTGAAAGCCCCGGGCTTAACCTGGGAACCGCATTTGAAACTGACAGACTAGAGTACTGTAGAGGGAGGTAGAATTCCAGGTGTAGCGGTGAAATGCGTAGATATCTGGAGGAATACCGGTGGCGAAGGCGGCCTCCTGGACAGAGACTGACGCTGAGGAGCGAAAGCGTGGGGAGCAAACAGG
+
IIIIIIIIIIIIIIIIIHIIIIIIIIIIIIIIIIIIIIIIIIIIIIIIIIIIIIIIIIIIIIIIIIIIIIIIIIIIHHIIIIIIIIIIIIIIIIIIIIIIIIIIIIIIIIIIIIIIIIIIIIIIIIIIIIIIIIIIIIIIIIIIIIIIIIIIIIIIIIIIIIIIIIIIIIIIIIIIIIIIIIIIIIIIIIIIIIIIIIIIIIHIHIIIIIIIHIIIIIIIIIIIIIIIIIIIIIIIIIIIIIIIIIIIIIIII
@HS2.1_19 HISEQ:380:H55W7BCXY:1:1101:17707:4028 1:N:0:AGCAGGAA orig_bc=AAAAAAAAAAAA new_bc=AAAAAAAAAAAA bc_diffs=0
TACGGAGGGTACGAGCGTTAATCGGAATGACTGGGCGTAAAGGGCACGTAGGTGGATAGATAAGTCACAAGTGAAATACCCGGGCTTAACCTGGGATTGGCTCGTGAAACTGTTTAACTAGAGTACGGTAGAGGGGAGTAGAATTCCAAGTGTAGCGGTGAAATGCGTAGAGATTTGGAAGAATACCGGAGGCGAAGGCGGCTCTCTGGACCGATACTGACACTGAAGAGCGAAAGCGTGGGGAGCAAACAGG
+
IIIIIHHHIIIIIIIIIIIIGIIIIIIIIIIGIIIIIEHIIIIIIIIIDGHIDIIIIIIIIIIIIHHIIIIIIIIIGIIIIIIIIIIIIIIIIIIIGIIIIIIIIIIIIIIIIIIIIIIIIIIIIIIIIIIIIIIIIIIIIIIHHIIIIIIIIIIIIIIIIIIIIIIIIIIIIIIIHHIIIIIIIIIIIIIIIIIIIIIIIIIIIIIIIIIIIIIIIIIIIIIIIIIIIIIIIIIIIIIIIIIIIIIIIIIII
@HS2.1_20 HISEQ:380:H55W7BCXY:1:1101:20416:4161 1:N:0:AGCAGGAA orig_bc=AAAAAAAAAAAA new_bc=AAAAAAAAAAAA bc_diffs=0
AACGTAGGTGGCAAGCGTTGTCCGGAATTACTGGGTGTAAAGGGAGCGCAGGTGGATTGACAAGTCGAATGTGAAATGCAGAGGCTCAACCTCTGAACTGCGTTCGATACTGTTGATCTTGAGTGGAGTAGGGGCAGGCGGAATTCCCGGTGTAGCGGTGGAATGCGTAGATATCGGGAGGAATACCGGTAGCGAAGGCGGCCTGCTGGGCTCTAACTGACACTGAGGCTCGAAAGCGTGGGGAGCAAACAGG
+
IIIIIGIIIIIIIIIIIIIIIIIIIIIIIIIHIIIGHHIIIIIIIIIGHIIIIIIIIIIIIIIIIIIIIIIHIIIIFHHIHHIIIIIIIIIIIIIIIIIIIIIIIIHIIIIIHIIIIIIIIIIIIIHIIHHGHIHIIIIIIIIIIIHIIIIHIIIIIIIIIIIIIIIHIIIHIIHIHHIIIIIIIIIIIIHIIIIIIIIIIIIIIIIIIGIIIIIIIIHIIIIIIIIIIIIIIIIIIIIIIIIIIIIIIIIII
@HS2.1_21 HISEQ:380:H55W7BCXY:1:1101:20455:4203 1:N:0:AGCAGGAA orig_bc=AAAAAAAAAAAA new_bc=AAAAAAAAAAAA bc_diffs=0
TACATAGGTGGCAAGCGTTGTTCGGAATCACTGGGCGTAAAGGGAGCGCAGGCGGAAGCTCAAGCGGATTGTACAATACCGGGGCCCAACCCCGGACCTGCAGTCCGAACTGGGTTTCTTGGATAGTTCAGGGGCAAGCGGAATTCCTGGTGTAGCGGTGGAATGCGTAGAGATCAGGAAGAACACCGATGGCGAAGGCAGCTTGCTGGGGACTTATCGACGCTCATGCTCGAAAGTGCGGGTAGCAAACAGG
+
IIIIIIFHHIIIIIIIIIIIIIIIIIIIIIIIIIIIIHHHHHIIHIIIHIIIIIHHIIIIIIIIIIIDHIIIIIIIHFHIIIIIIIIIIIHHIIIHIIIIIIIIHIHHHIHHHIIIIIIHIIIHIIGEHHHIHIIIIIIIIIIIIHIIIHHHHHIIIIIIIIIIIHHHIHHIHHHHEGIIIHHHIIIIIIIIIIHHIIHHIIIIIIIIHIIIIIHGIIHHIIHHHIHIIIIIIIIIIHCHHHIGIIIIIIIII
@HS2.1_22 HISEQ:380:H55W7BCXY:1:1101:4243:4484 1:N:0:AGCAGGAA orig_bc=AAAAAAAAAAAA new_bc=AAAAAAAAAAAA bc_diffs=0
TACGGAAGGTCCGGGCGTTATCCGGATTTATTGGGTTTAAAGGGAGCGCAGGCCGGAGATTAAGCGTGACGTGAAATGTAGACGCTCAACGTCTGAATTGCGTCGCGAACTGGTTTCCTTGAGTGAGTACGACGTGTACGGAATTCGTGGTGTAGCGGTGAAATGCTTAGATATCACGAAGAACCCCGATTGCGAAGGCAGTGCACGAGTCCTTTACTGACGCTAAAGCTCGAAAGTGCGGGTATCGAACAGG
+
IIIIIHIIIHIIIIIIIIIIIIIIIIIIHIIIIIIGHIIIIIIIHIIIIIIIIIIIHHIIIIIIIIIIIIIIIIIIIIHHIHIIIIIIIIIIIIIIIIIIIIIIIIIIIIIIIIIIIIIIIIIIIIIIIIIIIIIIIIIIIIIIIIIIIIIIIIIIIIIIIIIIIIIIIIIIIIIIIIIIIIIIIIHHIIIIIIIHHI#IIHIIIIIIIIIIIIIIIIHHIIIIIIIIIIIIIIIIHIIIIIIIIIIIIIIII
@HS2.1_23 HISEQ:380:H55W7BCXY:1:1101:7942:4472 1:N:0:AGCAGGAA orig_bc=AAAAAAAAAAAA new_bc=AAAAAAAAAAAA bc_diffs=0
TACAGAGGTCCCTAGCGTTGTTCGGATTTACTGGGCGTAAAGGGCGCGTAGGCGGCAGGGCGTGTCAAGTGTGAAATCTCCGGGCTCAACCCGGAAAGTGCGCTTGAAACTACCTTGCTTGGAGTACGGAAGAGGGAATCGGAATACAGGGTGTAGCGGTGAAATGCGTTGATATCCTGTAGAACACCGGAGGCGAAGGCGGATTCCTGGTACGTTACTGACGCTGAGGCGCGAAAGTCGGGGGAGCAAACAGG
+
IHIHIIHIIIIIIIIIIIIIHIIIIIIIIIHIIIIIIHIIIIGIIIIIIIIIIIIIIIIIHIHIIIIIIIHHIIIIFHIIHIHIGIIIIHHIIIIIIIIIHHDIIIIIIIIIIIHHIHIIIIHIIIIIIHIIIIIHHIIIIIIIHIIIIIIIIIIIIIIIIIIIIIIHHIIIIIIHIGHHIIIIHHHHHIIIIIIIHIIIIIIIHIHHHHHIIIIIIIIIIIIIIIIIIIIIHIIIHDIIIIHIIIIIIIIIII
@HS2.1_24 HISEQ:380:H55W7BCXY:1:1101:9604:4344 1:N:0:AGCAGGAA orig_bc=AAAAAAAAAAAA new_bc=AAAAAAAAAAAA bc_diffs=0
TACGGAAGGTCCGGGCGTTATCCGGATTTATTGGGTTTAAAGGGAGCGTAGGCCGTCGTTTAAGCGTGTTGTGAAATGTAGGCGCCCAACGTCTGCACTGCAGCGCGAACTGGATGACTTGAGTACGCGGGAAGCAGGCGGAATTCGTCGTGTAGCGGTGAAATGCTTAGATATGACGAAGAACTCCGATTGCGAAGGCAGCCTGCTGTAGCGCCACTGACGCTGATGCTCGAAAGCGTGGGTATCGAACAGG
+
IIIIIFIIIHHIIIIIIIIHIIIIIGHHHIIHIIIIGIIIIIIIHHIIIIIIIIIIIIIGIIIIIIIIIIIIIIIIIIIIIIIIIIIIIIIIIIIIIIIIIIIIIIIIIHIIIIIIIIIIIIIIIIIIIIIIIIIIIIIIIIIIIIIIIIIIIIIIIIIIIIIIIIIIIIIIIIHHHHIIIIIIIIIIIIIIIHIIIIIIIIIHIIIIIIIIIIIIIIIIIIIIIIIIIIIIIIIIIIIIIIIIIIIIIIIII
@HS2.1_25 HISEQ:380:H55W7BCXY:1:1101:11752:4441 1:N:0:AGCAGGAA orig_bc=AAAAAAAAAAAA new_bc=AAAAAAAAAAAA bc_diffs=0
TACGGAGGATGCGAGCGTTATCCGGATTTATTGGGTTTAAAGGGTGCGTAGGTGGTTTGTTAAGTTTGTGGTGAAAGCGTGCGGCTCAACCGTACCAAGCCATGAAAACTGGCGAACTTGAGTGCAAACGAGGTAGGCGGAATGTGATGTGTAGCGGTGAAATGCTTAGATATGTCACAGAACCCCGATTGCGAAGGCAGCTTACCAGCATGCAACTGACACTGAGGCACGAAAGCGTGGGTATCAAACAGG
+
IIIIIIIIHIHIIIIIIIIIIIHIIHHHIIIIIIIEEGHHIIIIGHIIEHHHIIIIIIHHIIIIIGIIIIIIIIIIIIIIIIIIIIIIIIIIIHHIIIIIIIIIIIIIIIIIIIIIIIIIIIIIIEIIIIIIIIIIIIIIIIIIIIIIIIIIIIIIIIIIIIIIIIIIIIIIIIHGHHIIIIIIIIIIIIIIIIIIIIIIIIIIIIIIIIIIIIIIIIIIIIIIIIIIIIIIIIIIIIIIIIIIIIIIIIII
@HS2.1_26 HISEQ:380:H55W7BCXY:1:1101:12284:4402 1:N:0:AGCAGGAA orig_bc=AAAAAAAAAAAA new_bc=AAAAAAAAAAAA bc_diffs=0
TACGGAAGATGCGAGCGTTATCCGGATTTATTGGGTTTAAAGGGAGCGTAGGCGGCCCGTTAAGTCAGCGGTTAAATGTCAGTGCCCAACATTGGCATGCCGTTGATACTGGTGGGCTTGAATACACACAAGGATGGTGGAATTCGTCGTGTAGCGGTGAAATGCTTAGATATGACGAAGAACTCCGATTGCGAAGGCAGCCGTCTGGGGTGCGATTGACGCTGAGGCTCGAAAGTGCGGGAATCAAACAGG
+
HEHIIGHHHIIIIIIIGHHIIIIIIHIIIIIIIHHHHIIIIIIIIDHIHIIIHIHIIIIIIGHIHIIIHIHHHHFHDHIIIIIIIIIIIIIIIIIIIIIIIIIIIIIIIHHIIIIHHIIIHGEHIIIIIIHIIHHIIHHHIIHHEIIIIHEHHIHHIHIIHGHGHIHHIHEHIIIIIFHIGIIHGIIHHHHHIIIIIHIGHHEHEHIIHHGEEIIIHIIIHIIIIIFHIIHIHIHHHCHCIHIHFHHEIIHI
@HS2.1_27 HISEQ:380:H55W7BCXY:1:1101:13653:4367 1:N:0:AGCAGGAA orig_bc=AAAAAAAAAAAA new_bc=AAAAAAAAAAAA bc_diffs=0
TACGGAAGGTCCGGGCGTTATCCGGATTTATTGGGTTTAAAGGGAGCGCAGGCTGATGATTAAGCGTGACGTGAAATGTAGCCGCTCAACGGCTGAACTGCGTCGCGAACTGGTTATCTTGAGTGAGTTCGATGTTGGCGGAATTCGTGGTGTAGCGGTGAAATGCTTAGATATCACGAAGAACTCCGATTGCGAAGGCAGCCAACAAGGCCTTTACTGACGCTAAAGCTCGAAGGTGCGGGTATCGAACAGG
+
IHIIIHIIII@FHDHIHIIHEHIIIHHHIIIHHIHGHHIIIIIIIIII?HHHHHHFHG??FHHIIHHHHEHEHHHIGHFEHEHIHHIHIIHHHHFHHCHHIGHHHHDIIIIIIIHHHIIIHHHHEHHFHHIHHHC<HEHHHIHHHEHHFIIIIIHIIIHIIIIIIIHIGIH?IIHHHHIHIHGCDIHIIHHIIIIHHIIHIHHGDD1CHHHF1GHIIIIIIHHHCHHIIHIIIHHIHCIIHHCHGIHIIIIII
@HS2.1_28 HISEQ:380:H55W7BCXY:1:1101:13965:4358 1:N:0:AGCAGGAA orig_bc=AAAAAAAAAAAA new_bc=AAAAAAAAAAAA bc_diffs=0
TACGGAGGGTGCAAGCGTTAATCGGAATAACTGGGCGTAAAGGGCATGCAGGCGGTTGTATAAGTAGGGTGTGAAATCCCCGGGCTCAACCTGGGAACTGCATTCTAAACTGTACAACTAGAGTATTGCAGGGGGAGACGGAATTCCAGGTGTAGCGGTGGAATGCGTAGATATCTGGAAGAACACCAAAGGCGAAGGCAGTCTCCTGGGCAAATACTGACGCTCATATGCGAAAGCGTGGGTAGCAAACAGG
+
IIIIIIIIIIHIIIIIIHIIIIIIIIIIIIIIIIIIIIIIIIHIIIIIIIIIIIIHHHHHIIIIIIIIIIIIIIIIGHHIIIIIIIIIIIIIIIIIIIIIIIIIIIIIIIIIIIIIIIIIIIIIIIIIIIIIIIIIIIIIHIIIIIIIIIIIIIIIIIIIIIIIIIIIIIIIIIIIIIIIIIIIIIIIIIIIIIIIIIIIIIIHHIIIIIIHIHHHIIIIIIIIIIIIIIIIIIIIIIIIIIIIIIIIIIIII
@HS2.1_29 HISEQ:380:H55W7BCXY:1:1101:15100:4425 1:N:0:AGCAGGAA orig_bc=AAAAAAAAAAAA new_bc=AAAAAAAAAAAA bc_diffs=0
TACGGAAGGTCCGGGCGTTATCCGGATTTATTGGGTTTAAAGGGAGCGCAGGCTGATGATTAAGCGTGACGTGAAATGTAGCCGCTCAACGGCTGAACTGCGTCGCGAACTGGTTATCTTGAGTGAGTTCGATGTTGGCGGAATTCGTGGTGTAGCGGTGAAATGCTTAGATATCACGAAGAACTCCGATTGCGAAGGCAGCCAACAAGGCCTTTACTGACGCTAAAGCTCGAAGGTGCGGGTATCGAACAGG
+
HHHEHHHIIIIIIHDHIHIDHIHHI0<GHHIEHHI<<EHHFEFGHHHIIIHDDHHHIH@GHIIHHEGIIIIHHEGIGHHHHIGHIIIIIHHHFHIHGGFHHHIIIIHIIHHIIIIHIHHIHHIIIIIHHHHIIHGHIIHHIIHIHHHEHIIIIIIHIIIIIIIIHHHHIIIIIHHIIGHHIIEHHHHHIHHIIIHHHHIIIIIHIIIIIIHHGHFIIHIIIIIIIIIHIHIIHHDC/FCIIIHHHHHIIHIII
@HS2.1_30 HISEQ:380:H55W7BCXY:1:1101:20684:4472 1:N:0:AGCAGGAA orig_bc=AAAAAAAAAAAA new_bc=AAAAAAAAAAAA bc_diffs=0
TACGGAGGGTGCAAGCGTTAATCGGAATAACTGGGCGTAAAGGGCATGCAGGCGGTTAGACAAGTAGGATGTGAAATCCCCGGGCTCAACCTGGGAGCTGCATACTAAACTGTCAGACTAGAGTATTGCAGGGGGAGACGGAATTCCAGGTGTAGCGGTGGAATGCGTAGATATCTGGAAGAACACCAAAGGCGAAGGCAGTCTCCTGGGCAAATACTGACGCTCATATGCGAAAGCGTGGGTAGCAAACAGG
+
HHHII@DHHEHIHHEGIGGHGHHHIIGHHHHEEHHIDCEEHEHIHICFGHIHGHI#CGHIIIIHHHIHCEHHIIGICHHHHIIIIHHCHHHHHHFIHEHHGHIIIIHHHIIHIHIIHGHIIHEIHIIIHIIIIIIIIIIHIIHHHHGIIHFDHIIIIIIHHIIGIIHIHHCEHHGEFGIHIHIIIIHHHIIIIIIGIHIIHHHGGIIHHHHEHEHFIIIHHHHHEIIHHHIIIIIIIIIHFIHGIIHHCIIIH
@HS2.1_31 HISEQ:380:H55W7BCXY:1:1101:4480:4574 1:N:0:AGCAGGAA orig_bc=AAAAAAAAAAAA new_bc=AAAAAAAAAAAA bc_diffs=0
TACGGAGGATCCGAGCGTTATCCGGATTCATTGGGTTTAAAGGGTGCGCAGGCGGCTTCTTAAGTCAGCGGTAAAATCGCGGGGCTCAACCCCGTCCCGCCGTTGATACTGGGGAGCTTGATTACGGTCGAGGCAGGCGGAATTCGTCGTGTAGCGGTGAAATGCATAGATATGACGAAGAACACCGATTGCGTAGGCAGCCTACCAGGCCGTTAATGACGCTCATGCACGAAAGTGCGGGGATCGAACAGG
+
IHHHC<C?0DGCEH?C<CEDCGEC?0<CC<<GHHFG@GCHF1@<C@G?HDHHD#HHD?EHEHHHHC1CGCHHHHHIDFEHHACHDE#FHFEHEHIGHHHHHHFH0DGHHHDDE<0<HGGHHHIEHH=GEHID?HGHHDDCEGHHHHEHHIHIICC?CHDGHFH?@FH<AFHHHI@GHHCG=EHGCHHDIHEHEHF>B1?HEHGD11<<HC01FEHHHCCEF?F?HED<D0D1CCF<HEE1HHHHCCIHCEG@
@HS2.1_32 HISEQ:380:H55W7BCXY:1:1101:5630:4595 1:N:0:AGCAGGAA orig_bc=AAAAAAAAAAAA new_bc=AAAAAAAAAAAA bc_diffs=0
TACGGAGGGTGCGAGCGTTAATCGGAATAACTGGGCGTAAAGAGCTCGTAGGCGGTTTGTCAAGTCAGATGTGAAAGCCCCGGGCTTAACCTGGGAACCGCATTTGAAACTGACAGACTAGAGTACTGTAGAGGGAGGTAGAATTCCAGGTGTAGCGGTGAAATGCGTAGATATCTGGAGGAATACCGGTGGCGAAGGCGGCCTCCTGGACAGAGACTGACGCTGAGGAGCGAAAGCGTGGGGAGCAAACAGG
+
IIIIIHIIIHIIIIIIIHIIIIIIIHIIIIGIIIIIIIIIIIIIIIIIIHIIIIIHIIIIIIIIIIIHHIIIIIIIGIIIIIIIIIIIIIIIIIIIIIIIIIIIIIIIIIIIIIIIIIIIIIIIIIIIIIIIIIIIIIIIIIIIIIIIIIIIIIIIIIIIIIIIHIIIIIIIIIHHIIIIIIIIIIIIIIIIIHIIIIIIIIIIIIIIIIIIIIHIIIIIIIIIIIIIIIIIIIIIIIIIIIIIHIIIIIIII
@HS2.1_33 HISEQ:380:H55W7BCXY:1:1101:5882:4708 1:N:0:AGCAGGAA orig_bc=AAAAAAAAAAAA new_bc=AAAAAAAAAAAA bc_diffs=0
TACGAGGGGTGCAAGCGTTGTTCGGAATCACTGGGCGTAAAGGGAGCGTAGGCGGAGATGCAAGCGGACTGTACAATACCGGGGCCCAACCCCGGACCTGCAGTTCGGACTGCACCTCTTGGATAGTTCAGGGGCAGGCGGAATTCCTGGTGTAGCGGTGGAATGCGTAGAGATCAGGAAGAACACCGATGGCGAAGGCAGCCCGCTGGGGACTCATCGACGCTGAGGCTCGAAAGTGCGGGTAGCAAACAGG
+
IIIIHHIIIHHIIIIGIHHIIIIIIHHIIIIIHIIIIECHHIIIHIIIHHIIIIIIIIIIIHIIIIIHHHHHHIIHHHIIIHIIIIIHHIIIIIIIIIIIIIIIIIIIIIIIIIHIIIIGHIHHIIIIIIIIIIIIIIIIIIIIHIIIIIIIIIIIIIIIIIIIIIIIIIHIHIIIHIIHHIIIHIIHHIIIIIIIHIIIIIIIIIIIIIIIIIIIIIIIIIIIIIHHIIIIIIIHGIIIIIIIIIIIIIIHI
@HS2.1_34 HISEQ:380:H55W7BCXY:1:1101:6224:4543 1:N:0:AGCAGGAA orig_bc=AAAAAAAAAAAA new_bc=AAAAAAAAAAAA bc_diffs=0
TACAGAGGCCAAGAGCGTTGTTCGGATTTACTGGGCGTAAAGGGCGCGTAGGCGGCATGGCGTGTCGGATGTGAAATCTCCGGGCTCAACCCGGAAAGTGCGTCCGAAACTACCGTGCTGGAGTATGGGAGGGGGAATCGGAATACAGGGTGTAGCGGTGAAATGCGTTGATATCCTGTAGAACACCGGAGGCGAAGGCGGATTCCTTGAACATCACTGACGCTGAGGCGCGAAAGTCGGGGGAGCAAACAGG
+
IIIIIHHIIIIIHIIIIIHIHIIHHHHIIHFGHHIIIDHGIIGHIIGIHDHIIIHIIIIHIHGIIIIHHHIHIIIIHHIIIIGIIIIIIIIIHHIIHIHHHHHIIIIIIIIHHIIIHIHHHIIIIIIGIIIIIIIIHIIIIHIIHIIIIIIIIIIIIIHIIIIIHHIIIIHIIHHHHEHIHHIIIHIIIHIIIIIIIIHIIIIIIIIIHHGIHHHHIIIHIIIIIIHIGHHIIIIIIIIIIHIIIHHGHIIII
@HS2.1_35 HISEQ:380:H55W7BCXY:1:1101:10803:4538 1:N:0:AGCAGGAA orig_bc=AAAAAAAAAAAA new_bc=AAAAAAAAAAAA bc_diffs=0
TACGGAGGGTGCAAGCGTTAATCGGAATAACTGGGCGTAAAGGGCATGCAGGCGGTTGTATAAGTAGGGTGTGAAATCCCCGGGCTCAACCTGGGAACTGCATTCTAAACTGTACAACTAGAGTATTGCAGGGGGAGACGGAATTCCAGGTGTAGCGGTGGAATGCGTAGATATCTGGAAGAACACCAAAGGCGAAGGCAGTCTCCTGGGCAAATACTGACGCTCATATGCGAAAGCGTGGGTAGCAAACAGG
+
IIIIIIIIIIIIIIIIIGHHFIIIIIIIIIIIIIIIIHIIIIIHIIIHIIIIIIIEEGHHIIIIIIIIIIIIIIIIHHHHIIHIIIIIIIIIIIIHIHIIIHIIIIIIIIHIIIIIIIIIIIIIIHIIIIIIIIIIHIHHIHIIIHIIIIIIIIIIIIIIIIIHIIIIIIIIHIHEHHHHIIIIHIEIHHIIIIIIIIIIHFH?HIIIIIIIIIIIIGIHHHEIIIHIIIIIIIIIIIIIHIGIIIIIIIIHI
@HS2.1_36 HISEQ:380:H55W7BCXY:1:1101:13807:4540 1:N:0:AGCAGGAA orig_bc=AAAAAAAAAAAA new_bc=AAAAAAAAAAAA bc_diffs=0
TACGGAGGATGCGAGCGTTATCCGGATTTATTGGGTTTAAAGGGTGCGTAGGTGGTTTGTTAAGTTTGTGGTGAAAGCGTGCGGCTCAACCGTACCAAGCCATGAAAACTGGCGAACTTGAGTGCAAACGAGGTAGGCGGAATGTGATGTGTAGCGGTGAAATGCTTAGATATGTCACAGAACCCCGATTGCGAAGGCAGCTTACCAGCATGCAACTGACACTGAGGCACGAAAGCGTGGGTATCAAACAGG
+
IIIIIIIIIIIIIIIIIIIHIIIIIHHIIIIIHIIDGHIIIIIIHIIIGIHHHIIHIIIHIIIIHHIHIIIHIIIIIIIIIHIIIIIIIIIIIIIIIIIIIIIIIIIIIIIIIIIIHIGIIIIIIIIIIIIIIIIIIIIIIIIIIIIIIIIIIIIIIIIIGIIIIIIIIIIIIIIIHIIIIIIIIIIIIIIIIIIIIIIIIIIIIIIIIIIIIIIIIIIIIIIIIIIIIIIIIIIIIIIIIHIIIIIIIIIH
@HS2.1_37 HISEQ:380:H55W7BCXY:1:1101:16577:4710 1:N:0:AGCAGGAA orig_bc=AAAAAAAAAAAA new_bc=AAAAAAAAAAAA bc_diffs=0
TACGGAGGATGCGAGCGTTATCCGGATTTATTGGGTTTAAAGGGTGCGCAGGCGGCTTGTTAAGCGGGAGGTGAAATGCCGGCGCTCAACGTCGGAAGTGCCTCCCGAACTGGTGAGCTTGAATGACTCTGCCGTGGGAGGAATGTGTAGTGTAGCGGTGAAATGCTTAGAGATTACACAGAACACCGATTGCGAAGGCATCTCACGAAGGGTTGATTGACGCTGAGGCACGAAAGCGTGGGGATCAAACAGG
+
IIIIIGIIFHIIIIIIIIIFHIIIIEHIIIIGHIICEHHIIIIIIIIIIHIIIIHIHHIHIIIIIIIIIIIHIHIIHIHIIIIIIHIIIIIHIIHHHIIIHHHIHIHIIIIIIIIIIIIIIIIIIHIHIIIIIGIIIIIIIIIIIIIIHIHIIIIIHIIIHIIHIIIIIIIIIIIIIHIIIIIIIIIIIIIIIHIIIIIIIIIIIIIIIIHHGIIIIIIIIIIIIIIIIIIIIIGIIIIIIIIIHHIIIIIII
@HS2.1_38 HISEQ:380:H55W7BCXY:1:1101:19507:4723 1:N:0:AGCAGGAA orig_bc=AAAAAAAAAAAA new_bc=AAAAAAAAAAAA bc_diffs=0
TACGGAAGGTCCGGGCGTTATCCGGATTTATTGGGTTTAAAGGGAGCGCAGGCTGGAGATTAAGCGTGACGTGAAATGCCGCGGCTCAACCGTGGAAGTGCGTCGCGAACTGGTTTCCTTGAGTGTATTCGACGTCAGCGGAATTCGTGGTGTAGCGGTGAAATGCTTAGATATCACGAAGAACTCCGATTGCGAAGGCAGCTGGCGAGGCTATAACTGACGCTAAAGCTCGAAGGTGCGGGTATCGAACAGG
+
IIIIIIIIIHIII?HIIIIIIIIIIEHHIIHHHIIECHIIIIIIIIIIIIIIIIIIHHIIIIIIIIIIIIIIIIIIIHHIIIIIIIIIIIIIIHIIIIIIIIIIIIIHIIIHIIIIIIIIIIHIIIIIIIIIIIIIIIIIIIIIIIIIIIIIIIIIIIIIIIIIIIIIIIIIIIHIIIIIIIIIIIIIIIIIIIIIHIIIIIIIIIIIIIIHIIIIIIIIIIIIIIIIIIIIIIIIIIIIIIIIIIIIIIIII
@HS2.1_39 HISEQ:380:H55W7BCXY:1:1101:19611:4739 1:N:0:AGCAGGAA orig_bc=AAAAAAAAAAAA new_bc=AAAAAAAAAAAA bc_diffs=0
TACGGAAGGTCCGGGCGTTATCCGGATTTATTGGGTTTAAAGGGAGCGCAGGCGGAGGATTAAGCGTGACGTGAAATGTCCCGGCTCAACCGTGGAACTGCGTCGCGAACTGGTTTTCTTGAGTGAGTGCGACGTCGGCGGAATTCGTGGTGTAGCGGTGAAATGCTTAGATATCACGAAGAACCCCGATTGCGAAGGCAGCCGACGAGTCCTTAACTGACGCTAAAGCTCGAAAGTGCGGGTATCGAACAGG
+
IIIIIIHIIIIIHCHIIIIEHEHIIIEHII?HHII<CGIIIIIIHIIIHIIIIIIIHI@HFIIIHHHICDHHHIIIIHHIIHIIIIIIIIHIIIIIIIIIIHHHDDHDIIIIIGHHHIIIIIIIIGHGIHHIGIEHHHIIIIIIIHHHFIIIIIIIIIIIIIIIHIIIIIGIIIFHHHHIIIHIIIIHCHHIIIIIGIIGIHHEHHEFIHIHFHCIIIIIHIHHCH<HG<IIHHIIIIHIIHGGCHFIIIIII
@HS2.1_40 HISEQ:380:H55W7BCXY:1:1101:2173:4839 1:N:0:AGCAGGAA orig_bc=AAAAAAAAAAAA new_bc=AAAAAAAAAAAA bc_diffs=0
TACGAAGGTGGCAAGCGTTATTCGGATTTACTGGGCGTACAGGGAGCGTAGGGGGTTCGGTAAGCCCTCTGTGAAATCTCCAGGCTTAACCTGGAACAGTCGGAGGGGACTGCTGGGCTAGAGGACGGGAGAGGAGCGCGGAATTCCCGGTGTAGCGGTGAAATGCGTAGAGATCGGGAGGAAGGCCGGTGGCGAAGGCGGCGCTCTGGAACGTTTCTGACGCTGAGGCTCGAAAGCGTGGGGAGCAAACAGG
+
IIIIHHIIIIIIHIIIIIIIIIIIIIIIE<1<FH11<<//0<GC100<<0C01HHIHHIIIIIIIIHHGIHIIHGHFHFIIHGIIHGIIIHIIII#HIIGIHIHHGHIIIIHHIIII#IIIIIIIIIIIIIIIIIIIIIIIIIIIIIIIIIIIIIIIIIIIIIII#II#I#III#IIHIIIIIIII#IIIIIIII#IIIIIIIIIIIIIIIIIIIIIIIIIIIIIIIIIIIIIIIIIIIIIIIIIIIIIIIII
@HS2.1_41 HISEQ:380:H55W7BCXY:1:1101:3785:4824 1:N:0:AGCAGGAA orig_bc=AAAAAAAAAAAA new_bc=AAAAAAAAAAAA bc_diffs=0
TACGGAGGGTACGAGCGTTAATCGGAATGACTGGGCGTAAAGGGCACGTAGGTGGATAGATAAGTCACAAGTGAAATACCCGGGCTTAACCTGGGATTGGCTCGTGAAACTGTTTAACTAGAGTACGGTAGAGGGGAGTAGAATTCCAAGTGTAGCGGTGAAATGCGTAGAGATTTGGAAGAATACCGGAGGCGAAGGCGGCTCTCTGGACCGATACTGACGCTGAAGAGCGAAAGCGTGGGGAGCAAACAGG
+
IIIIIIIIII1GHIIIIHIIIIIIIIIICHIIIIIIIIIIIIFHIGIIHIII<HH@H#F<6FHIIII?G1GGHIIH1#HHIIIIIIIIIIIIIIII617DG0<EHIIIIIHI/C<CHHIIIIIHII#IHHIIIHI0CIIIIIIIIHHI1IIIIIIIIIIIIIIIHIIIIII?IH@HHHH@IIIHHHHHE6IIHIIIIHHIHD<<@IHIHGE0IIHIIIIHC1IIHF1IIIIHIIIIIIIIIIIIIIIIIIIII
@HS2.1_42 HISEQ:380:H55W7BCXY:1:1101:5948:4975 1:N:0:AGCAGGAA orig_bc=AAAAAAAAAAAA new_bc=AAAAAAAAAAAA bc_diffs=0
TACGTAGGTGGCGAGCGTTATCCGGATTTACTGGGTGTAAAGGGTGTGTAGGCGGGATTGCAAGTCAGATGTGAAATCTATGGGCTCAACTCATAGTCTGCATTTGAAACTGTAGTTCTTGAGGGTCGGAGAGGTAACTGGAATTCCTGGTGTAGCGGTGAAATGCGTAGATATCAGGAGGAACACCGGTGGCGAAGGCGGGTTACTGGACGACACCTGACGCTGAGACACGAAAGCGTGGGGAGCAAACAGG
+
IIIIHHIIIIIIIIIIIIIIIIIIIIIIIIIHIIIGHIIIIIIIHHHHHIHIIIIIHIIIIIIIIIIIHIIIIIIIGHHHIIIIIIIIIIIIIIIIIIIIIIIIIIHIIIIIIIIIIIIIIIHIIIIIIIIIIIIIIIIIIIIIIIIIIIIIIIIHIIIIIIIIIIIIIIIIIIIHHIIIIIIIIIIIIIIIIIIIIIIIIIIIIIHIIIIIIIIIIIIIIIIIIIIIIIHIIIIIIIIIIIIIIHHHIIIII
@HS2.1_43 HISEQ:380:H55W7BCXY:1:1101:6629:4871 1:N:0:AGCAGGAA orig_bc=AAAAAAAAAAAA new_bc=AAAAAAAAAAAA bc_diffs=0
TACGGAGGGTACGAGCGTTAATCGGAATGACTGGGCGTAAAGGGCACGTAGGTGGATAGATAAGTCACAAGTGAAATACCCGGGCTTAACCTGGGATTGGCTCGTGAAACTGTTTAACTAGAGTACGGTAGAGGGGAGTAGAATTCCAAGTGTAGCGGTGAAATGCGTAGAGATTTGGAAGAATACCGGAGGCGAAGGCGGCTCTCTGGACCGATACTGACACTGAAGAGCGAAAGCGTGGGGAGCAAACAGG
+
IIIIIIIIIIIIIIIIIIIIIIIIIIIIIIIIIIIIIHIIIIIHIIIIHIIIFHIHIIIIIHIIIIIIIHIHIIIIIHIIIIIIIIIIIIIIIIIIIIIIIIIIIIIHIIIIHIIIIIIIIIIIIIIIIIIIIIIIIIIIIIIIIIIIIIIIIIIIIIIIIIIIIIIIIIIIIIIIIHIIIIIIIIIIIIIIIIIIIIIIIIIIIIIIIIIIIIIIIIIIIIIIIIIIIIIIIIIIIIIIIIIIIIIIIIIIH
@HS2.1_44 HISEQ:380:H55W7BCXY:1:1101:9440:4813 1:N:0:AGCAGGAA orig_bc=AAAAAAAAAAAA new_bc=AAAAAAAAAAAA bc_diffs=0
TACAGAGGCCCGTAGCGTTGTTCGGATTTACTGGGCGTAAAGGGCGCGTAGGCGGCCAGGCGTGTCGGATGTGAAATCTCCGGGCTCAACCCGGAAAGTGCGTCCGAAACTGCCCGGCTAGAGTGCGGGATGGGGAAGGGGAATGCAGGGTGTAGCGGTGAAATGCGTTGATATCCTGCAGAACACCGGAGGCGAAGGCGCCTTCCTGGAACGCAACTGACGCTCAGGCGCGAAAGTCGGGGGAGCAAACAGG
+
IIIIIHHIIIIIIIIIIHIHHHIIIIIIIIIHIGIIHFHIIIIIIIIIEHIIIIHHBHHDHIHIGHIIHHHHIIHHDIHHIIIIHHIIIIIIIHHIGIIIIHEHIIIIIHHHGHIIIIIIIIIIIIIIIIIIIIIHIIIIIIIIIIIIIIIIIIIIIIIIIIIIIIIIIIIIIIIIIHIIIIIIIIIIIIIIIIIIIIIIIIIIIIIIIIIIIIIIIIIIIIHGIIIIIIHIIIIIHIIIIIIIIIIIIIIII
@HS2.1_45 HISEQ:380:H55W7BCXY:1:1101:10066:4975 1:N:0:AGCAGGAA orig_bc=AAAAAAAAAAAA new_bc=AAAAAAAAAAAA bc_diffs=0
TACGAAGGGGGCAAGCGTTGTTCGGAATTACTGGGCGTAAAGGGTGTGTAGGCGGTTTGGTAAGATAGCGGTGAAATGCCGGGGCTTAACCTCGGAATTGCCGTTATAACTATTAAACTAGAGTAATGCTGAGGATGCTGGAATACCCAGTGTAGAGGTGAAATTCGTAGATATTGGGTAGAACACCGGTGGCGAAGGCGAGCATCTGGGCATGAACTGACGCTGAGGCACGAAAGCATGGGGATCAAACAGG
+
IIIIIIIIIIIIIIIIIHHIIIIIIIHIIIIIIIIIIHIIIIIIIIIIIIIIIIIIIIIIIIIIIIIIIIIIIIIIIHIIIIIIIHIIIIIIIIIIIIIIIIIIIIIIIIIIIIIIIIIIIIIIIIIIIIIIIIIIHIIIIIIIIIIIIIIIIIIIIIIIIIIIIIIIIIIIIIIIIIIIIIIIIIIIIIIIIIIIIIIIIIIIIIIIIIIIIIIIIIIIIIIIIIIIIIIIIIIIHIIIIIIIIIIIHIIII
@HS2.1_46 HISEQ:380:H55W7BCXY:1:1101:10770:4897 1:N:0:AGCAGGAA orig_bc=AAAAAAAAAAAA new_bc=AAAAAAAAAAAA bc_diffs=0
TACGGAAGGTCCGGGCGTTATCCGGATTTATTGGGTTTAAAGGGAGCGCAGGCCGACTGGTAAGCGTGACGTGAAATGTAGCCGCTCAACGGCTGCACTGCGTCGCGAACTGTCAGTCTTGAGTGAGTACGATGTTGGCGGAATTCGTGGTGTAGCGGTGAAATGCTTAGATATCACGAAGAACTCCGATTGCGAAGGCAGCCAACAAGGCCTTTACTGACGCTAAAGCTCGAAGGTGCGGGTATCGAACAGG
+
IIIIIHIIIHIIIIIIIIIIIIIIIHHIIIHHFHIDGHIIIIIIIIGIGIIIIIIHIIIIIHIIIIIIIIIHHIIIIIIIIIIIIIIIIIIIIIIIIIIIIIIIIIIIIIIIIIIIIIIIIIIIIIIIIIIIIIIIIIIIIIIIIHIIIIIIIIIIIIIIIIIIIIIIIIIIIIIIHIIIIIIIIIIIIIIIIIIIIIIIIIIIIIIIIIIIIIIIIIIIIIIIIIIIIIIIIIIIIHIIIIHHIIIIIIIII
@HS2.1_47 HISEQ:380:H55W7BCXY:1:1101:13721:4761 1:N:0:AGCAGGAA orig_bc=AAAAAAAAAAAA new_bc=AAAAAAAAAAAA bc_diffs=0
TACGGAGGATGCGAGCGTTATCCGGATTTATTGGGTTTAAAGGGTGCGTAGGTGGTTTGTTAAGTTTGTGGTGAAAGCGTGCGGCTCAACCGTACCAAGCCATGAAAACTGGCGAACTTGAGTGCAAACGAGGTAGGCGGAATGTGATGTGTAGCGGTGAAATGCTTAGATATGTCACAGAACCCCGATTGCGAAGGCAGCTTACCAGCATGCAACTGACACTGAGGCACGAAAGCGTGGGTATCAAACAGG
+
HIIIIEHIDHHIIIIIHHIIIHHIIEHHIHFHHIIDEHIIHIHHHIIHGHHHIHHGHIIIIIIIHHHIIIIHHIIIIIIIIIIIHHIIIIIHIIIGIIIIHIIIIIIIIIIIIHHIIIIIIIIIIIIIIIHIHHIIIIHIIIHGHIHIIIIIIIIIIIIIIIIIIIIIHHIIIHHHHIIIIIIIIIIIIIIIIIIHIIHHIIHIIIIIIIIHEIIIIIIIHIIIIIIIIIIIIIIIIIIHIHGHIIIIIIII
@HS2.1_48 HISEQ:380:H55W7BCXY:1:1101:16158:4903 1:N:0:AGCAGGAA orig_bc=AAAAAAAAAAAA new_bc=AAAAAAAAAAAA bc_diffs=0
TACGGAAGATGCGAGCGTTATCCGGATTTATTGGGTTTAAAGGGAGCGTAGGCGGGTTTTTAAGTCTGCGGTAAAATGTCGGCGCCCAACGTCGTCTTGCCGTGGAAACTGGGGACCTTGAATACACGCAAGGAAGATGGAATTCGTCGTGTAGCGGTGAAATGCTTAGATATGACGAAGAACTCCGATTGCGAAGGCAGTCTTCTGGAGTGCGATTGACGCTGAGGCTCGAAAGTGCGGGTATCAAACAGG
+
IHHIIIIIIIIHIIIIIIIIIHIIIHIIIIIIHHICGHIIIIIIIIIIIIIIIIIIHIIIIIIIIIIIIIIIIIIIIIIIIIIIIIIIIIIIIIIIIIIIIIIIIIIIIIIIIIIIIIIIIHIIIIHIHIIIIIIIIIIIIIIIIIIIHHIIIIHHIIIIIIIIIIIIIIIIIIIIHIIIIIIHIIIIIIIIIIIIHIIIIIIIIIIHIIIIIIIIIHIIIIIIIIIIIIIIIHIIHDIIIIHHIIIIIIII
@HS2.1_49 HISEQ:380:H55W7BCXY:1:1101:4665:5175 1:N:0:AGCAGGAA orig_bc=AAAAAAAAAAAA new_bc=AAAAAAAAAAAA bc_diffs=0
TACAGAGGTCGCGAGCGTTGTTCGGATTTACTGGGCGTAAAGGGCGCGTAGGCGGCCGTGCGTGTCGGATGTGAAATCTCCGGGCTCAACCCGGAAAGTGCGTCCGAAACTGCATGGCTAGAGTTCGGGAGAGGGGATCGGAATATAGGGTGTAGCGGTGAAATGCGTTGATATCCTATAGAACACCGGAGGCGAAGGCGGATCCCTGGAACGAAACTGACGCTCAGGCGCGAAAGCCGGGGGAGCAAACAGG
+
IIIIIIIIIIIIIIIIIEHHIIIIIIIIIIIIIIIIIHIIIIIIIIIIHIIIIIIIIIIIIIIIIIIIFHHIIIIIIHIIIIHIIIIIIIIIIIIIIIIIIIIIIIIIIIIIIIIIIIIIIIIIIIIIIIIIIIIIIIIIIIIIIIHIIIIIIIIIIIIIIIIIIIIIIIIIIIIIHHIIIIIIIIIIIIIIIIIIIIIIIIIIIIIIIIIIIIIIIIIIIIIIIIIIIIIIIIIHIIIIIIIIIIIIIIIII
@HS2.1_50 HISEQ:380:H55W7BCXY:1:1101:7783:5076 1:N:0:AGCAGGAA orig_bc=AAAAAAAAAAAA new_bc=AAAAAAAAAAAA bc_diffs=0
TACGGAGGATGCGAGCGTTATCCGGATTTATTGGGTTTAAAGGGTGCGTAGGCGGAATGTTAAGTCAGTGGTGAAAGCGTGCGGCTCAACCGTACCGAGCCATTGAAACTGGCGTTCTTGAGTGCAAGCGAGGTAAGCGGAATGTGACGTGTAGCGGTGAAATGCTTAGATATGTCCCAGAACTCCGATTGCGAAGGCAGCTTACCAGTATGTAACTGACGCTGAGGCACGAAAGCGTGGGTATCAAACAGG
+
HCGEHCHC=HFHHIHHIFHEHH@GHIGI?GHCGHH<<DGHEEHCGF=E<CFCE#II?@CF#DGHGHEFCCEDHIGFHHH#H@EHHIIGHHIHHHIEHHH<CHHHHGHIHHEFCFHHD<FEEGFGGHIIHIIIIHEGHHHGFHH@GHHHHHEHHEHCIIHHHHHHHEIHHHIHHCFAE1FHHFGHHDECHHHHHFIHCHHHHHG<@C1C?HHFHHGEHHIIHFHEGECGCHHIIIHIHHHHHHFHFHHHEHGI
@HS2.1_51 HISEQ:380:H55W7BCXY:1:1101:12721:5135 1:N:0:AGCAGGAA orig_bc=AAAAAAAAAAAA new_bc=AAAAAAAAAAAA bc_diffs=0
TACGTAGGGGGCGAGCGTTGTCCGGAATGATTGGGCGTAAAGGGCGCGTAGGCGGCCCGGTAAGTCTGGAGTGAAAGTCCTGCTTTTAAGGTGGGAATTGCTTTGGATACTGTCGGGCTTGAGTGCAGGAGAGGTAAGTGGAATTCCCAGTGTAGCGGTGAAATGCGTAGAGATTGGGAGGAACACCAGTGGCGAAGGCGACTTACTGGACTGTAACTGACGCTGAGGCGCGAAAGTGTGGGGAGCAAACAGG
+
FCFEDCFG@C?EDHD<FC<C<CCCH@/DHI@CHHIIDEHE<CGDHHHIECHEHIDHHIHHIHHIIIIHHHFHCHGEHFIHHFE1CHIHFHGBDHGHHIHCHHHHFGFGHIHHHCHHIHHEIHHEHHIHHHFEHFFFIHHHHIIIHIHHGIGIHGIIIIHHEIHIIIHHIHHGCEHHGDIIIIIIIIHHHHHHCHIHHHFHHIIIIIIIHGHHIIIHIIIIHG?IHHIIIIIIIIIIHIIIHIHIIIIIIIIII
@HS2.1_52 HISEQ:380:H55W7BCXY:1:1101:13320:5106 1:N:0:AGCAGGAA orig_bc=AAAAAAAAAAAA new_bc=AAAAAAAAAAAA bc_diffs=0
TACGTAGGTGGCAAGCGTTATCCGGAATTATTGGGCGTAAAGAGGGAGCAGGCGGCAAGATAAGTTTGAAGTGAAAGCGTGGGGCTCAACCCCATACAGCTTCGAAAACTGTCTAGCTAGAGTACGAGAGAAGTGAACGGAACTCCATGTGTAGCGGTGAAATGCGTAGATATATGGAAGAACACCAGTGGCGAAGGCGGTTCACTAGCTCGAAACTGACGCTCAGTCCCGAAAGCGTGGGTAGCAAATAGG
+
IIIIFHIIHHIIIIIIIIIIIIIIIIIIIIIIIIIIIHIIIIHIIIIIIIIIIIIIHHIHHIIIHIHHHIIIIIIIIIIIIIIIIIIIIHHHHIHHIIIIHIIIIIIIIIIIIIIIIIIIIIIIHIHHIIIIIHHIIHIIIIHHIIIHIIIIIIIIIIIIIIIIIHHIIIIIIHIHHIIIIIIIIIIIIHIIIIIIIIIIIIIIIIIGHHIHIIIIIIIIIIIIIIIIHIIIIIIIIIIIIHHIIIIIHIII
@HS2.1_53 HISEQ:380:H55W7BCXY:1:1101:5017:5308 1:N:0:AGCAGGAA orig_bc=AAAAAAAAAAAA new_bc=AAAAAAAAAAAA bc_diffs=0
TACGGAGGGTACGAGCGTTAATCGGAATGACTGGGCGTAAAGGGCACGTAGGTGGATAGATAAGTCACAAGTGAAATACCCGGGCTTAACCTGGGATTGGCTCGTGAAACTGTTTAACTAGAGTACGGTAGAGGGGAGTAGAATTCCAAGTGTAGCGGTGAAATGCGTAGATATCTGGAGGAATACCGGTGGCGAAGGCGGCCTCCTGGACAGAGACTGACGCTGAGGAGCGAAAGCGTGGGGAGCAAACAGG
+
IIIIIIIIIIIIHIIIIHIHHIIIIIHIIIIHHIIIIEHCHHIIIIIIFHHIGIIIIIIIIIIIHIIIIIIIIIIIHIIIIIHIIHIIIIIIIIIIIIIIIIIIIIIIIIIIHIIIIIIIIIIIIIIIIIIIIIIIIIIIIIIIIIIIIIIIIIIIIIIIIIIIIIIIIIIIIIIIIHIIIIIIIIIIIIIIIIIIIIIIIHIHIIIIIIIIIIIIIIIIIIIIIIIIIIIIIIIIIIIIIIIIIIIIIIIII
@HS2.1_54 HISEQ:380:H55W7BCXY:1:1101:5420:5259 1:N:0:AGCAGGAA orig_bc=AAAAAAAAAAAA new_bc=AAAAAAAAAAAA bc_diffs=0
TACGGAGGATGCAAGCGTTATCCGGATTTATTGGGTTTAAAGGGTGCGCAGGCGGCGCGTTAAGTCAGCGGTGAAATGTTCCGGCTCAACCGGGGAGCTGCCGTTGATACTGGCGTGCTGGAGTGCGGACGGCGCCGGCGGAATGAGTGGTGTAGCGGTGAAATGCATAGATATCACTCAGAACACCGATCGCGAAGGCAGCTGGCGAGGCCGCAACTGACGCTGAGGCACGAAAGCGTGGGGATCAAACAGG
+
IHIIIIIIIIIIIIIIIIIHIGIIIGHHIIGIIIIHIIIIIIIIIIIIIIIIIIIIIIIHIIIIIIIIIIIIIIIIHHHHIIIIIIIIIIIIIIIIIIIIIIIIIIIIIHIIIIIIIHIIIIIIIIIIIIIIIIIIIIIIIIIIIIIIIIIIIIIIIIIIIIIIIIIIIIIIIIIIHIIIIIIHHIIIIIIIIIIIIIIIIIIIIIIIIIIIIIIIIIIIIIIIIIIIIIIIIIIIIIIIIIIIHIIIIIIII
@HS2.1_55 HISEQ:380:H55W7BCXY:1:1101:15433:5480 1:N:0:AGCAGGAA orig_bc=AAAAAAAAAAAA new_bc=AAAAAAAAAAAA bc_diffs=0
TACGGAAGGTCCGGGCGTTATCCGGATTTATTGGGTTTAAAGGGAGCGCAGGCGGGTTGTTAAGCGTGACGTGAAATGTAGGGGCTCAACCTTTGAATTGCGTCGCGAACTGGCGACCTTGAGTGGGTACGACGCGGACGGAATTCGTGGTGTAGCGGTGAAATGCTTAGATATCACGAAGAACTCCGATTGCGAAGGCAGTCCGCGAGTCCCCAACTGACGCTAAAGCTCGAAAGTGCGGGTATCGAACAGG
+
IHIIHGHHIHHIIIHCCFHHIIIIIHDHIHCFGHIEGGHHHIHHHHHHHHHDHHGGIIIIIIIIGIHIIIGIIIHHIHIHHIIGIIIIHHIIIIIHHHIHIIIIIHIHIIIIIIIIIIIIIIIIIIIIIIIIIIIHHHIIIIIIIIIIIIIIHIIIHIIIIIIIIIIHHHHIHIHGHHIIIIIIIIIIIIIIIIHIIIIIIIHIIIIIIIIIIHIIIIIIIIIIIIIIIHIHIIHIIIIIIIIIHIIIHIIII
@HS2.1_56 HISEQ:380:H55W7BCXY:1:1101:18670:5284 1:N:0:AGCAGGAA orig_bc=AAAAAAAAAAAA new_bc=AAAAAAAAAAAA bc_diffs=0
TACGGAGGATGCGAGCGTTATCCGGATTTATTGGGTTTAAAGGGTGCGTAGGCGGATGATTAAGTCTGTGGTGAAAGCGTGTGGCTCAACCATACCGAGCCATGGAAACTGGTTGTCTTGAGTACAGACGAGGTAGGCGGAATGTGATGTGTAGCGGTGAAATGCTTAGATATGTCACAGAACCCCGATTGCGAAGGCAGCTTACCAGCATGCAACTGACACTGAGGCACGAAAGCGTGGGTATCAAACAGG
+
IIIIIHIIIIIIIIIIIIIIIIIIIDHHIIIIHHIEEHHIIIIIHIIIIIIIIIIHHIHIIIIIHIIIHIIIIIIIIHIHIIIIIIIIIIIIIIIIIIIHIIIIIIIIIIIIIIIIIIIIIIIIIIIIIIIIIIIIIIIIIIIIIIIIIIIIIIIIIIIIIIIIIIIIIIIIIIIIHIIIIIIIIIIIHIIIIIIIIIIIIIIIIIIIIIIIIIIIIIIIIIIIIIIIIIIIIIIIIIIIIIIIIIIIIIII
@HS2.1_57 HISEQ:380:H55W7BCXY:1:1101:18726:5330 1:N:0:AGCAGGAA orig_bc=AAAAAAAAAAAA new_bc=AAAAAAAAAAAA bc_diffs=0
CACGTAGGGACCAAGCGTTGTCCGGATTTATTGGGCGTAAAGCGCTCGTAGGCGGTTCGGTAAGTCGGGTGTGAAACCCCTGGGCTCAACCCGGGGACGCCACCCGATACTGCTGTGACTCGAGTTCGGTAGGGGAGCGGGGAATTCCTGGTGTAGCGGTGAAATGCGCAGATATCAGGAGGAACACCGGTGGCGAAGGCGCCGCTCTGGGCCGATACTGACGCTGAGGAGCGAAAGCGTGGGGAGCAAACAGG
+
IIIIIIIIIIIIIIIIIHHIIIIIIHHIIHHIIIIIIIIIIIIIIIIIIIIIIIGFHHIHIIIIIIIIIIIIIIIIIIIIIIIIIHIIIIIIIIIIIIIHIIIIIIIIIIIIIIIIIIIIIIIIIIIIIHIIIIIIIIIIIIIIIIIIIIIIIIIIIIIIIIHIIIIIIIIIIIIIIHHIIIIHHEIIIIIIIIIIIIIIIIIIIIIIIIIIIIIIIIIIIIIIIIIIIIIIIIIIIIIIIIIIIIIIIIIIII
@HS2.1_58 HISEQ:380:H55W7BCXY:1:1101:2413:5564 1:N:0:AGCAGGAA orig_bc=AAAAAAAAAAAA new_bc=AAAAAAAAAAAA bc_diffs=0
TACGTAGGTGGCAAGCGTTGTCCGGATTTACTGGGTGTAAAGGGCGTGCAGCCGGGTCTGCAAGTCAGATGTGAAATCCATGGGCTCAACCCATGAACTGCATTTGAAACTGTAGATCTTGAGTACCGGAGGGGCAATCGGAATTCCTAGTGTAGCGGTGAAATGCGTAGATATTAGGAGGAACACCAGTGGCGAAGGCGGATTGCTGGACGGCAACTGACGGTGAGGCGCGAAAGTGTGGGGAGCAAACAGG
+
IIIIHIIIIIIIIIIIIIIIIIIIIIIIIHIIIIIFHIIFHHIIIIIIIIIIIIHHHIIIIIIIIIIIIIIIIIIIHHIIIIIIHIIIIIIIIIIIIIIIIIHIIIHIIIIIIIHHHIHIIIIHIHIIIIIIIHIIIHIIIIIIIHHHHIIIIIIIIIIIIIHIIIIIIIHHIIIHHIIHIIIIIIIIIIIIIIIIIIIIIIIIIIIIIHHIHHIIIIHGIIIIIIIIIIHIIIHHHIIIHIIIIIIIIIIII
@HS2.1_59 HISEQ:380:H55W7BCXY:1:1101:5489:5643 1:N:0:AGCAGGAA orig_bc=AAAAAAAAAAAA new_bc=AAAAAAAAAAAA bc_diffs=0
TACGGAGGATGCAAGCGTTATCCGGATTTATTGGGTTTAAAGGGTGCGCAGGCGGCGCGTTAAGTCAGTGGTGAAATGTCCCGGCTCAACCGGGGAACTGCCGCTGATACTGACGTGCTCGAGTACGGACGGCGCCGGCGGAATGTGTCATGTAGCGGTGAAATGCTTAGATATGCCACAGAACACCGATCGCGAAGGCAGCTGGCGAGGCCGGTACTGACGCTCAGGCACGAAAGCGTGGGGATCAAACAGG
+
IIIHHIIIDHIIIHHIIIIGIIHIIGHHIIIIIIIEHIIIHHIIIIIIIIIHIIIIIIIEHHHHIHHIHIIIHHHIFHHHIIIIIIIIIIIIIIIIIIIIIIIIIIHHIIIIIIIIIIIIIIIIIIIIIIIHIIIIIIHIIIIIHIIHIHHIIIIIIIIIIIIIIIIIIIIIIIIIHGIGIIIIIIIIIIIIIIIIIIIIIIIGIIIIIIIIIIIIIIIIIIIIIIIIIIIIIIIIIIIIIIIIIIIIIIIII
@HS2.1_60 HISEQ:380:H55W7BCXY:1:1101:7411:5564 1:N:0:AGCAGGAA orig_bc=AAAAAAAAAAAA new_bc=AAAAAAAAAAAA bc_diffs=0
TACGTAGGTGGCGAGCGTTATCCGGATTTACTGGGTGTAAAGGGCGCGTAGGCGGGGAAGCAAGTCAGGTGTGAAATCTATGGGCTTAACCCATAAACTGCACTTGAAACTGTTTTTCTTGAGTGCTGGAGAGGTAGACGGAATTCCTTGTGTAGCGGTGAAATGCGTAGATATAAGGAAGAACACCAGTGGCGAAGGCGGTCTACTGGACAGTAACTGACGCTGAGGCGCGAAAGCGTGGGGAGCAAACAGG
+
IIIIIIIIIIIIIIIIIIIIIIIIIIIIIIIIIIIHIIIIIIIIIIIIHIIIIIIIIIIIIIIIIIIIIIIIIIIIIIIIIIIIIIIIIIIIIIIIIIIIIIIIIIIIIIIIIIIIIIIIIIIIIIIIIIIIIIIIIIIIIIIIIIIIIIIIIIIIIIIIIIIIHIIIIIIIIIIIHIIIIIIIIIIIIIIIIIIIIIIIIIIIIIIIIIIIIIIIIIIIIIIIIIIIIIIIIIIIIIIIIIIIIIIIIIIII
@HS2.1_61 HISEQ:380:H55W7BCXY:1:1101:16705:5734 1:N:0:AGCAGGAA orig_bc=AAAAAAAAAAAA new_bc=AAAAAAAAAAAA bc_diffs=0
TACGGAAGGTCCGGGCGTTATCCGGATTTATTGGGTTTAAAGGGAGCGCAGGCGGAGGTGCAAGCGTGCCGTGAAAGCGCGGGGCTCAACCCCGTACAGCGGCGCGAACTGCTCCCCTTGGTTGCGGGAAGGGAAGGCGGAACTCGTGGTGTAGCGGTGAAATGCATAGATATCACGAAGAACTCCGATCGCGAAGGCAGCCTTCCGGCCCGCCAACGACGCTCATGCTCGAAGGCGCGGGTATCAAACAGG
+
IIIIIIIIIIIIIIIIIHIIIIIIIHIIIIIIIIIEHIIIIIIIHIHHIIIIIIIIIIHIIIIIIIIIIIHIIIIIHHIIIIIIGIIIIIIIIHIIIIIHIIIIIIIIIIIIIIIIIIHIIIIIHHHIIIIIIIIIIIIIIIHIIIIIIIIIIIIIIIIIIIIIIIHIIIHIIIIIIIIIIHIHIIIHIIIIIIIIIIIIIIIIIIIIIIIHIHHIIIIIIIIIIHIIIHIIIIIIIIIIIIIIIIIIIIII
@HS2.1_62 HISEQ:380:H55W7BCXY:1:1101:18683:5543 1:N:0:AGCAGGAA orig_bc=AAAAAAAAAAAA new_bc=AAAAAAAAAAAA bc_diffs=0
TACGGAGGATGCGAGCGTTATCCGGATTTATTGGGTTTAAAGGGTGCGTAGGTGGTTTGTTAAGTTTGTGGTGAAAGCGTGCGGCTCAACCGTACCAAGCCATGAAAACTGGCGAACTTGAGTGCAAACGAGGTAGGCGGAATGTGATGTGTAGCGGTGAAATGCTTAGATATGTCACAGAACCCCGATTGCGAAGGCAGCTTACCAGCATGCAACTGACACTGAGGCACGAAAGCGTGGGTATCAAACAGG
+
IIIIIHIIIIIIIIIIIIIIIIIIIHHGHIIIIIIGGHHIIIIIHHIIHIIIIIIIHIHIIIIIHIIIIIIHIHIIGHIIIIIIIIIIIIIIIIIGIIIIIIIIIIIIIIIIIIIHIHIIIIIIIIIHIIIIIIIIIIIIIIIIIIIIIIIIIIIIIIIIIIIIIIIIIIIIIIIHHHIIIIHIIIIIIHIIIIIIIIIIIIIIIIIIIIHHGIIIGIIIIIIIIIIHIIIHIIIIIIIIIIIIIIIIIIII
@HS2.1_63 HISEQ:380:H55W7BCXY:1:1101:20742:5639 1:N:0:AGCAGGAA orig_bc=AAAAAAAAAAAA new_bc=AAAAAAAAAAAA bc_diffs=0
TACGGAAGGTCCGGGCGTTATCCGGATTTATTGGGTTTAAAGGGAGCGCAGGCCGGAGGTCAAGCGTGACGTGAAATGTAGCCGCTCAACGGCTGAACTGCGTCGCGAACTGGCTTTCTTGAGTGAGTTCGATGTGGGCGGAATTCGTGGTGTAGCGGTGAAATGCTTAGATATCACGAAGAACTCCGATTGCGAAGGCAGCCCACAAGGCCTTTACTGACGCTAAAGCTCGAAGGTGCGGGTATCGAACAGG
+
IIIIIIIIIHIIIHIIIIIIIIIIIHHHHIIHHIIGEHHHHIIIIIIIIIIIIHIIIIIEHHIIIIIIIHHGHHIIHHHIIIHHIIIIIIIIHIIIHHIHIIHIIIIHIIHIIIHHIIIIIHIIIIIIHIIHIIHIIIIIIIIHGIIIIIIIIHHIIIIIIGIIIHIIIIHHHIIIHHIIIIIIIIIIIIIIIIIIII#IIIIIIIIIIIIIIIIIIIIHIIIHIIIIIIIIIIIIHIHIIIIIIIHHHIIII
@HS2.1_64 HISEQ:380:H55W7BCXY:1:1101:3010:5795 1:N:0:AGCAGGAA orig_bc=AAAAAAAAAAAA new_bc=AAAAAAAAAAAA bc_diffs=0
TACGTAGGTGGCAAGCGTTATCCGGATTTACTGGGTGTAAAGGGCGCGTAGGCGGGGATGCAAGTCAGATGTGAAATCTATGGGCTTAACCCATAAACTGCATTTGAAACTGTGTCTCTTGAGTGCTGGAGAGGTAGACGGAATTCCTTGTGTAGCGGTGAAATGCGTAGATATAAGGAAGAACACCAGTGGCGAAGGCGGTCTACTGGACAGTAACTGACGCTGAGGCGCGAAAGCGTGGGGAGCAAACAGG
+
IIIIHIIIIIIIFHIHIIHIIHHIIIIIIIIIIIIFEHHHIIIIIIIIHHHIIIIIIHIIIHIIIIIIHHIIIIIIGIIHIIHIIIIIIIIIIIIIIIIIIIIIIHIIIIHHIIHHHHIIIIIIIIIIIIIIIHIIIIIIIIIIIIIIIIIIIIIIIIIIIIIHIIIIIIIIIIIIHHIIIIIIIIIIIHIIIIIIIIHIIHIIIIHIIIIHIIIIIIIIIIIIIIIIIIIHIIIIIIIIIIIIIIIIIIIII
@HS2.1_65 HISEQ:380:H55W7BCXY:1:1101:7833:5952 1:N:0:AGCAGGAA orig_bc=AAAAAAAAAAAA new_bc=AAAAAAAAAAAA bc_diffs=0
TACGGAAGGTCCGGGCGTTATCCGGATTTATTGGGTTTAAAGGGAGCGCAGGCCGAAGGTTAAGCGTGACGTGAAATGTAGCCGCTCAACGGCTGAACTGCGTCGCGAACTGGCTTTCTTGAGTGAGTTCGATGTGGGCGGAATTCGTGGTGTAGCGGTGAAATGCTTAGATATCACGAAGAACTCCGATTGCGAAGGCAGCCCACAAGGCCTTTACTGACGCTAAAGCTCGAAGGTGCGGGTATCGAACAGG
+
IIHIIHIIIIIIIIIIHHIIIIIIIDHHIIIHHIHDDHHHFHIIHIIHIIIIIIIIIIIIIIIIIIIIIIIIHIIIIIIIIIIIIIIIIIIIHIIIIIIIIIIIIIIIIIIIIIIIIIIIIIIIIIIIHIIIIIIIIIIIIIIIIIHIIIIIIIIIIIIHIIIIIIIIIIIIIIHHGHIHIIIIHIIIIIIIIIIIHIIIIIIIIIIIIIIIIIIIIIIIIIIIIIIGIIIIIIIIIIIIIIHHIIIIIIIII
@HS2.1_66 HISEQ:380:H55W7BCXY:1:1101:8898:5957 1:N:0:AGCAGGAA orig_bc=AAAAAAAAAAAA new_bc=AAAAAAAAAAAA bc_diffs=0
TACGGAAGGTCCGGGCGTTATCCGGATTTATTGGGTTTAAAGGGAGCGCAGGCGGAGGGTCAAGTCAGCCGTAAAATCGTCCTGCTCAACAGGATCCCGCGGTTGAAACTGGTCCCCTTGGGTGCACAAGAGGCACGCGGAACTCGTGGTGTAGCGGTGAAATGCATAGATATCACGAAGAACGCCGATTGCGAAGGCAGCGTGCTGGGGTGTAACCGACGCTCATGCTCGAAGGCGCGGGTATCAAACAGG
+
IIIHIHHHIIIIHHIIIIIIIIHHHGHHIIHFFHI<CGHHHHIIGIIIIIIIIIIIIHIHIIIIIIIIIIIIIIIIHIIIIIIIIIIIIIIIIIIIIIIIIIIIIIIIIIIIIIIIIIIIIIIIIIIIIIIIIIIIIIIIIIIHIIIIIIIIIIIIIIIIIIIHIIIIIIIIIIIHIIIIIIIHIIIIIIIIIIIIIIIIIIIHIIIIIIIIIIIIHIIIIIIIIIIIIIIIIIIIIIIIIIIIIIIIIIII
@HS2.1_67 HISEQ:380:H55W7BCXY:1:1101:12352:5825 1:N:0:AGCAGGAA orig_bc=AAAAAAAAAAAA new_bc=AAAAAAAAAAAA bc_diffs=0
TACGTAGGGTGCGAGCGTTAATCGGAATTACTGGGCGTAAAGCGAGCGCAGACGGTTTGTTAAGTCAGATGTGAAATCCCCGAGCTCAACTTGGGAACGGCGTTTGAAACTGGCAAGCTAGAGTATGTCAGAGGGGGGTAGAATTCCACGTGTAGCAGTGAAATGCGTAGAGATGTGGAGGAATACCGATGGCGAAGGCAGCCCCCTGGGATAATACTGACGTTCATGCTCGAAAGCGTGGGTAGCAAACAGG
+
IIIIIIIIIIIIIIIIIIIIIIIIIIIIIIIIIIIIIIIIIIIIHIIIIIIIIIIIIIIIIIIIIIIIIIIIIIIIGHIIIIIIIIIIIIIIIIIIIIIIIIIIIIIIIIIIIIIIIIIIIIIIHIHIIIIIIIIIIIIIIIIIIHIIIIIIIIIIIIIHIIIIIIIIIIIIIIIIHHIIIIIHIIIIIIIIIIIIIIIIIIIIIIIIIIIIIIIIIIIIIIHIIIHIIIIIIIIIIIIIIIIIIIIIIIIII
@HS2.1_68 HISEQ:380:H55W7BCXY:1:1101:13171:5781 1:N:0:AGCAGGAA orig_bc=AAAAAAAAAAAA new_bc=AAAAAAAAAAAA bc_diffs=0
TACAGAGGTCCCTAGCGTTGTTCGGATTTACTGGGCGTAAAGGGTACGTAGGCGGCGAGGCGTGTCGGATGTGAAATCTCCGGGCTCAACCCGGAAAGTGCGTCCGAAACTACCTTGCTGGAGGCCGGGAGAGGGAATCGGAATGCAGGGTGTAGCGGTGAAATGCGTTGATATCCTGCAGAACACCGGAGGCGAAGGCGGATTCCTGGAACGGTTCTGACGCTAAGGTACGAAAGTCGGGGGAGCAAACAGG
+
IIIIIHIIIIIIIIIIIIIIIIIIIIHIIHIHIIIIIHHHIHIIHHIIIHHIIIIIIHIIIIHIIIIIGHIHIIIIDHHIIHIIIIIIIIIIIIHIIIIIIIHIIIIIIIIIIIIIIIIIIIHHHIIIIIIIIIIIIIIIIHIIIIIIIIIIIIIIIIIIIHHIIIIIIIIIIIIIIIHHIIIHIIIIIIIIIIIIHHIHIHHHIIIIHIHIIIIHIIIIIIIIIIIHHIIIIIIIIIIIIIIIIIIIIHIII
@HS2.1_69 HISEQ:380:H55W7BCXY:1:1101:13503:5929 1:N:0:AGCAGGAA orig_bc=AAAAAAAAAAAA new_bc=AAAAAAAAAAAA bc_diffs=0
TACGGAGGATGCGAGCGTTATCCGGATTTATTGGGTTTAAAGGGTGCGTAGGTGGTTTGTTAAGTTTGTGGTGAAAGCGTGCGGCTCAACCGTACCAAGCCATGAAAACTGGCGAACTTGAGTGCAAACGAGGTAGGCGGAATGTGATGTGTAGCGGTGAAATGCTTAGATATGTCACAGAACCCCGATTGCGAAGGCAGCTTACCAGCATGCAACTGACACTGAGGCACGAAAGCGTGGGTATCAAACAGG
+
HGHEE0CH0FHHIHHHHFEEHEEGDC<EFGE@@GE<0DG?FHHHCGEC<<EGHGF<A?CHICGH<ADGIIHHGHHHEEDHHIHHHCEIIIEECF=HHIIGHHFHHHIIIHHIIIHEHIIHHHHHHHEFFIIIIGIIHFIIIIHGHEHIIIIIIHIIIHHCIIHH?HHIIIIHIHHCDHHHHEC/HG?DHCIHIIIIIIHIHGC@HFIIHIIIHIHIHHHGDIIIHHHIHIIIIIHHG@HHHIHHIHIIIHII
@HS2.1_70 HISEQ:380:H55W7BCXY:1:1101:17768:5987 1:N:0:AGCAGGAA orig_bc=AAAAAAAAAAAA new_bc=AAAAAAAAAAAA bc_diffs=0
TACGTAGGTGACAAGCGTTATCCGGATTTACTGGGCGTAAAGGGCGTGTAGGCGGTCTTGCAAGTCAGAAGTGAAATTCCTGAGCTCAACTCGGGCGCTGCTTCTGAAACTGCAGGACTTGAGTGCTGGAGGGGATAGCGGAATTCCTAGTGGAGCGGTAAAATGCGCAGATATTAGGAAGAACACCGGTGGCGAAGGCGGCTATCTGGACAGTAACTGACGCTGAGGCGCGAAAGCGTGGGGAGCAAACAGG
+
IIIIIIIIIIIHIIIIIIIIIIIIIIIIIIIIIIIIIIIIIIIIIIHHHIIIIIIIIIIIIIIIIIIIIIIIIIIIIIIIIIIIIIIIII?IIIIIIIIIIIIIIIHIIIIIIIIIIIIIIIIIIIIIIIIIIIIIIIIIIIIIIIIIIIIIIIIIIIIIIIIIIIIIIIIIIIIIIIIIIIIIIIIIIIIIIIIIIIIIIIIIIIIIIIIHHIHIIIIIIIIIIIIIIIIIIIIIIIIIIIIIIIIIIIIII
@HS2.1_72 HISEQ:380:H55W7BCXY:1:1101:11386:6133 1:N:0:AGCAGGAA orig_bc=AAAAAAAAAAAA new_bc=AAAAAAAAAAAA bc_diffs=0
TACGGAAGGTCCGGGCGTTATCCGGATTTATTGGGTTTAAAGGGAGCGCAGGCTGAAGATTAAGCGTGACGTGAAATGTCCCGGCTCAACCGTGGAACTGCGTCGCGAACTGGTTTTCTTGAGTGAGTACGACGTCAGCGGAATTTGTGGTGTAGCGGTGAAATGCTTAGATATCACGAAGAACCCCGATTGCGAAGGCAGCTGACGAGTCCTTAACTGACGCTAAAGCTCGAAAGTGCGGGTATCGAACAGG
+
IIIIIIIIIIIIIIIIIIIIIIIIIIHHIIIIHIIEHIIIIIIIIIIIIIIIIIIIIIIIIIIIIIIIIIIIIIIIHHIIIIIIIIIIIIIIIIIIIIIIIIIIIIIIIIIIIIIIIIIIIIIIIIIIIIIIIIIIIIIIIIIIIIIIIIIIIIIIIIIIIIIIIIIIIIIIIIHHHGIIIIIIIIIIIIIIIIIIIIIIIIIIIHIIIIIIIIIIIIIIIIIHIIIIIIIIIIIIIIIIIIIIIIIIIIGII
@HS2.1_73 HISEQ:380:H55W7BCXY:1:1101:17133:6277 1:N:0:AGCAGGAA orig_bc=AAAAAAAAAAAA new_bc=AAAAAAAAAAAA bc_diffs=0
TACGGAAGGTCCGAGCGTTATCCGGATTTATTGGGTTTAAAGGGAGCGTAGGCGGAAGCTTAAGTCAGCCGTTAAATAGCGGGGCTCAACCCCGTAGTGCGGTTGAAACTGAGTTTCTTGAGTGCACAAGAGGTAGGTGGAATTCGTGGTGTAGCGGTGAAATGCTTAGATATCACGAAGAACTCCGATTGCGAAGGCAGCTTACTGGGGTGCAACTGACGCTGAAGCTCGAAGGTGCGGGTATCAAACAGG
+
FCEHGHHDDHH?EHIIHDHH?F@GEH=CHEGHHHHEHC?1@1FEHFEHCHDGHGDH<FH#HHCGHEHE@HGG?FHB<E??EDHICHHIIIIIGHHHHHHHIIIHHGHGHFGFB8DGHHCHHHAHHGECEGFHCC@IHHHEHEECHIIIHHIHHHFHHHIIHGFHG?EIIIHHHEHHHE#HHHCG=IHIHHHE?IHGHGCGEFCGDHHGCIHIIIHHHEECHGEHHIIIHHGCFE<CF@EHEHIHIHHGHIHH
@HS2.1_74 HISEQ:380:H55W7BCXY:1:1101:4009:6501 1:N:0:AGCAGGAA orig_bc=AAAAAAAAAAAA new_bc=AAAAAAAAAAAA bc_diffs=0
TACGTAGGTGGCGAGCGTTGTCCGGAATAACTGGGCGTAAAGGGAGCGTAGGTGGCGGCTTAAGTTAAATGTGAAAGCCCAGGGCTCAACTCTGGAATAGCATTTAATACTGGGTTGCTAGAGTACTGGAGGGGTAAACGGAATTTCTAGTGTAGCGGTGGAATGCGTAGATATTAGGAAGAACACCGGAGGCGAAGGCGGTTTACTGGACAGCAACTGACACTGAGGCTCGAAAGCGTGGGGAGCAAACAGG
+
HHH?C@EHII?F/FD<FHHIHI?EE=?EHHHFEHIIH?<DCGHHHHIIDHH@CH?GHIIIIHIHHHD1FCHHHHGHGHCEHICIIGHHIHE?GHHGHHHIIHCHHHHEHHGHGHEHFHHHHIHHFF/EHHD:EHGEHGHIHHHFHHHCHIIIIIIHHHHHHIIIGHIIIIHIIHHHHHIHHGEGIHHHH@IIHHHIIIIHF1HEIIIIHFHHGEIIHHHIHGHHIIHD<1IIIIIIIIIIIIIIHHIHIIIII
@HS2.1_75 HISEQ:380:H55W7BCXY:1:1101:11466:6502 1:N:0:AGCAGGAA orig_bc=AAAAAAAAAAAA new_bc=AAAAAAAAAAAA bc_diffs=0
TACGTAGGGGACAAGCGTTATCCGGATTTACTGGGTGTAAAGGGAGCGTAGGCGGCCAGCCAAGTCAGAAGTGAAATCCCGCGGCTCAACTGCGGGTTTGCTTTTGAAACTGGAGGGCTTGAGTACTGGAGGGGCAAGCGGAATTCCTGGTGTAGCGGTGAAATGCATAGATATCAGGAAGAACACCGGAGGCGAAGGCGGCTTGCTGGACAGAGACTGACGCTGAGGCTCGAAGGCGTGGGGAGCAAACAGG
+
IIIIIIIIIIHIIIIIIIIIIIIIIIIIIIIIIIIFH?HIHIIIHIIIHIIIIIIIIIIIIIIIIIIIHHIIIIIIHHIIIIIIIIIIIIIIIIIIHGIIIIIIIIIIIIIIIIIIIIIIIIIIIIIIIIIIIIIIIIIIIIIHIIIIIIIIIIIIIIIIIIIIIIIIIIIIIIHIIHIIIIHIIIIIIIIIIIIIIIIIIIIIIIIIIIIIIIIIIIIIIIIIIIIIIHIIHIIIIIIIIIIIIIIIIIIII
@HS2.1_76 HISEQ:380:H55W7BCXY:1:1101:19403:6508 1:N:0:AGCAGGAA orig_bc=AAAAAAAAAAAA new_bc=AAAAAAAAAAAA bc_diffs=0
TACGGAAGGTCCGGGCGTTATCCGGATTTATTGGGTTTAAAGGGAGCGCAGGCTGGATTTTAAGCGTGCTGTGAAATGTACCGGCTCAACCGGTGACGTGCAGCGCGAACTGGAGTCCTTGAGTGAGTACGAGGTATGCGGAATTCGTGGTGTAGCGGTGAAATGCTTAGATATCACGAAGAACCCCGATTGCGAAGGCAGCGTACCAGTCCTTAACTGACGCTAAAGCTCGAAAGTGCGGGTATCGAACAGG
+
IIIIIIIIIIIIIHIIIIIIIIIIIGHIIIIIIIIHHIIIIIIIIIIIHIIIIIIIIIIIIIIIIIIIIIIIIIIIHIIIIIIIIHIIIIIIIIIIIIIIIIIIIIIIIIIIIIIIHIIIIIIIIIIIHIIIIIIIIIIIIIIIIIIIIIIIIIIIIIIIIIIIIIIIIIIIIHIIIHIIIIIIIIIIIHIIIIIIIIIIIIIIIIIIIIIIIIIIIIIIIIIIIIIIIIIIIIIIIIIIIIIIIIIIIIIII
@HS2.1_77 HISEQ:380:H55W7BCXY:1:1101:15464:6983 1:N:0:AGCAGGAA orig_bc=AAAAAAAAAAAA new_bc=AAAAAAAAAAAA bc_diffs=0
TACGGAAGATGCGAGCGTTATCCGGATTTATTGGGTTTAAAGGGAGCGTAGGCGGGTTTTTAAGTCTGCGGTAAAATGTCGGCGCCCAACGTCGTCTTGCCGTGGAAACTGGAGACCTTGAATACACGCAAGGAAGATGGAATTCGTTGTGTAGCGGTGAAATGCTTAGATATGACGAAGAACTCCGATTGCGAAGGCAGTCTTCTGGAGTGCGATTGACGCTGAGGCTCGAAAGTGCGGGTATCAAACAGG
+
IIIIIHIHHHGIHIIIIIIGIIIIIGEHIIHHGHIC<GHIIIIIEHHIEHIIIIIIHHHIIIIIIHIIIIIIIIIIHHIIIHHHIEHHIIIIHIHHIIIIIIIIHIIHHIIIHHHHIIIIIIHIIIIIICIIIIIHHIIIIIIIIIIIIIIIIIIIIIIIIIIIIHIIIIIIIHHHHIIIIIEHIIIHIIIIIIIIIHEIIIIIIIIIIHHHGIIIIIIIIIIIIIIHHIIIIIIHIHIIHHHGIIIIIIII
@HS2.1_78 HISEQ:380:H55W7BCXY:1:1101:17324:6777 1:N:0:AGCAGGAA orig_bc=AAAAAAAAAAAA new_bc=AAAAAAAAAAAA bc_diffs=0
TACGGAGGATGCGAGCGTTATCCGGATTTATTGGGTTTAAGGGGTGCGTAGGTGGTTTGTTAAGTTTGTGGTGAAAGCGTGCGGCTCAACCGTACCAAGCCATGAAAACTGGCGAACTTGAGTGCAAACGAGGTAGGCGGAATGTGATGTGTAGCGGTGAAATGCTTAGATATGTCACAGAACCCCGATTGCGAAGGCAGCTTACCAGCATGCAACTGACACTGAGGCACGAAAGCGTGGGTATCAAACAGG
+
IIIIIIIIHIIIIIIIIIIIIIIIIDGEHHIHHHHEDCHGHIIIHIHIEHHIIIIIIIIIIIIIIIIIIIIIIIIIIIIIIIIIIIHIIIIIIIIIIIIIIIIIIIIIIIIIIIIIIHIIIHIIIIIIIIIIIIIIIIIIIIIIIIIIIIIIIIIIIIIIIIIIIIIIIIIIIIHHHIHIIIIIIHHIIHIIIIIIIIIIIIIIIIIIIIHHHHHIIIIIIIIIIIIGIIIIIIIIIIIIIIIIIIIIIIII
@HS2.1_79 HISEQ:380:H55W7BCXY:1:1101:19928:6968 1:N:0:AGCAGGAA orig_bc=AAAAAAAAAAAA new_bc=AAAAAAAAAAAA bc_diffs=0
TACGGAAGGTCCGGGCGTTATCCGGATTTATTGGGTTTAAAGGGAGCGCAGGCGGAGGTGCAAGCGTGCCGTGAAAGCGCGGGGCTCAACCCCGTACAGCGGCGCGAACTGCTCCCCTTGGTTGCGGGAAGGGAAGGCGGAACTCGTGGTGTAGCGGTGAAATGCATAGATATCACGAAGAACTCCGATCGCGAAGGCAGCCTTCCGGCCCGTCAACGACGCTCATGCTCGAAGGCGCGGGTATCAAACAGG
+
IIHIIIIHHHHII/FDEFECGHIIIHHIIIIIIIIIIIIHIIIIHIIIIIIIIIIGIIIIHIIIIIIIHIIIIHIIIIIIIIIIIIHHHHIIIIHHIIIIIIIIHIIHHHHIHHIHHIIIIIHIIHGHHHIIHHIIIIIIIIIIHIIIIIIIIIIIIIIIIIIIIIIIIIIIIIIHGIIHHHHIIIIIIIIIIIIIIHIIIHIGIIIIIIIIHIIIIIIIHGCEIIIIIIHIIIIIIIIHIIIIIIIIIIII
@HS2.1_80 HISEQ:380:H55W7BCXY:1:1101:4493:7119 1:N:0:AGCAGGAA orig_bc=AAAAAAAAAAAA new_bc=AAAAAAAAAAAA bc_diffs=0
TACGGAGGGTACGAGCGTTAATCGGAATGACTGGGCGTAAAGGGCACGTAGGTGGATAGATAAGTCACAAGTGAAATACCCGGGCTTAACCTGGGATTGGCTCGTGAAACTGTTTAACTAGAGTACGGTAGAGGGGAGTAGAATTCCAAGTGTAGCGGTGAAATGCGTAGAGATTTGGAAGAATACCGGAGGCGAAGGCGGCTCTCTGGACCGATACTGACACTGAAGAGCGAAAGCGTGGGGAGCAAACAGG
+
IIIIIIIIIIIIIIIIIHHIIIIIIIIIIIIIIIIIIEHIIIIIIIIIGEHIHIIIIIIIIIIIIIIIIIIIIIIIIIIIIIIII#HIIIIHIIIIIIIIIIIIIIIIIIHIIIIG?HIIIIIHIIIIHIIIIIIIIIIIIIIIIIIIIIIIIIIIIIIIIIIIIIIIIIIIIIIHHFIIIIIIIIIIIIIIIIIIIIIIIIIIIIIIIIIHHIIIIIIIIHIIIIIIHIIIIIIIIIIIIIIIIIIIIIIII
@HS2.1_81 HISEQ:380:H55W7BCXY:1:1101:8641:7168 1:N:0:AGCAGGAA orig_bc=AAAAAAAAAAAA new_bc=AAAAAAAAAAAA bc_diffs=0
TACGGAGGGTACGAGCGTTAATCGGAATGACTGGGCGTAAAGGGCACGTAGGTGGATAGATAAGTCACAAGTGAAATACCCGGGCTTAACCTGGGATTGGCTCGTGAAACTGTTTAACTAGAGTACGGTAGAGGGGAGTAGAATTCCAAGTGTAGCGGTGAAATGCGTAGAGATTTGGAAGAATACCGGAGGCGAAGGCGGCTCTCTGGACCGATACTGACACTGAAGAGCGAAAGCGTGGGGAGCAAACAGG
+
IIIIIHIIIIIIIIIIIHIIIIIIIIIIIIIIIIIIIHHIIIIIIIIIHHIIHIIIIIIIIIIIIIIIIIIIIIIIHIIIIIIIIIIIIIIIIIIIIIIIIIIIHIIIIIIIIIIIIIIIIIIIIIIIIIIIIIIIIIIIHIIIIIIIIIIIIIIIIIIIIIIIIIIIIIIIIIIHHHIIIIIIIIIIIIIIIIIIIIIIIIIIIIIIIIIIIIIIIIIIIIIIIIIIIIIIIIIIIIIIIIIIIIIIIIIII
@HS2.1_82 HISEQ:380:H55W7BCXY:1:1101:15093:7084 1:N:0:AGCAGGAA orig_bc=AAAAAAAAAAAA new_bc=AAAAAAAAAAAA bc_diffs=0
TACGGAGGGTACGAGCGTTAATCGGAATGACTGGGCGTAAAGGGCACGTAGGTGGATAGATAAGTCACAAGTGAAATACCCGGGCTTAACCTGGGATTGGCTCGTGAAACTGTTTAACTAGAGTACGGTAGAGGGGAGTAGAATTCCAAGTGTAGCGGTGAAATGCGTAGAGATTTGGAAGAATACCGGAGGCGAAGGCGGCTCTCTGGACCGATACTGACACTGAAGAGCGAAAGCGTGGGGAGCAAACAGG
+
HIHIIDHIHHHFHIGIIHHHEHGIIIHHHIGIHIIIIHHIIIIHFEHHCHHHDHIIIIIIIIIIIIHIIIHHIHIHCHHHHGHIHIHIIHIIIHIIIIIHHGGHGHHHHIIIHHIHIIIIIIIIIIIIIIIIIHHGIHFIHIIIIHIIIIIIIIIIHHEGIIIIIIIHIIHIIIHHHFIIIIIIIIIIIIIIIIIIIIIIIIHIIIHIIIIIIIHIIIIIIIIIIIIIIIIIIIIIIIIIIIIIIIIIIIIII
@HS2.1_83 HISEQ:380:H55W7BCXY:1:1101:3900:7460 1:N:0:AGCAGGAA orig_bc=AAAAAAAAAAAA new_bc=AAAAAAAAAAAA bc_diffs=0
TACGGAGGATCCGAGCGTTATCCGGATTTATTGGGTTTAAAGGGAGCGTAGGCGGGAAGTCAAGTCAGCTGTGAAATGTAGGTGCTCAACGCCTGCACTGCAGTTGAAACTGGTTTTCTTGAGTGCGTAAGGGGCAGGCGGAATTCGTCGTGTAGCGGTGAAATGCTTAGATATGACGAAGAACTCCGATCGCGAAGGCAGCTTGCCGGGCCGCAACTGACGCTGAAGCTCGAAGGTGCGGGTATCGAACAGG
+
IIIIIIIIIIIIIIHIIIIIIIIIIIHHIIIIIIIEHIIIIIIIIIIIIIIIIIIIIIIHIIIIIIIIIIIIIIIIIHIIIIIIIIIIIIIIIIIIIIIIIIIIIIIIIIIIIIHIIIIIIIIIIIIHIIIIIIIIIIIIIIIIIIIIIIIIIIIIIIIIIIIHIHIIIIIIIIIIIIIIIIIHIIIIIHIIIIIIIIHHHEECHIGIIIIIIIIIIIIIIIIIIIIIIIIIIIIHDIIIIIIIIIIIIIIII
@HS2.1_84 HISEQ:380:H55W7BCXY:1:1101:6452:7361 1:N:0:AGCAGGAA orig_bc=AAAAAAAAAAAA new_bc=AAAAAAAAAAAA bc_diffs=0
TACGGAGGATGCGAGCGTTATCCGGATTTATTGGGTTTAAAGGGTGCGTAGGCGGGACGTCAAGTCAGCGGTGAAATACTGTGGCTCAACCATAGCATTGCCGTTGAAACTGGCGACCTTGAGTGCGGCAGAGGTAGGCGGAATGTGTGGTGTAGCGGTGAAATGCTTAGATATCACACAGAACACCGATTGCGAAGGCAGCTTACTGGAGCGCAACTGACGCTGAGGCACGAAAGCGTGGGTATCGAACAGG
+
IIIIIIIIIIIHIIIIIIIIGIIIIHGIIIIIHIIDGHIIIIIIIIIIIIIIIIIIIIIIIIIIIIHIIIIIIIIIHIHIIIIIIIIIIIIIIIIIIIIIIHHIIIIIIIIIIIIIIIIIIIIIIIIIIIIIIIIIIIIIIIIIIIIIIIIIIIIIIIIIIIIIIIGIIIIIIIIIIIIIIIIIIIIIIIIIIIIIIIIIIIIIIIIIIIIIIHIIIIIIIIIIIIIIIIIIIIIIIIIIIIIIIIIIIIIII
@HS2.1_85 HISEQ:380:H55W7BCXY:1:1101:12944:7415 1:N:0:AGCAGGAA orig_bc=AAAAAAAAAAAA new_bc=AAAAAAAAAAAA bc_diffs=0
TACATAGGGGGCAAGCGTTATCCGGATTTATTGGGTGTAAAGGGTGCGCAGACGGAGAAGCAAGTTGGTTGTGAAATCCCTCGGCTCAACTGAGGAACTGCAACCAAAACTACTTCCCTTGAGTGTCGGAGAGGAAAGTGGAATTCCTAGTGTAGCGGTGAAATGCGTAGATATTAGGAGGAACACCAGTGGCGAAGGCGACTTTCTGGACGATAACTGACGTTCATGCACGAAAGTGTGGGGAGCAAACAGG
+
IIIIIHIIIIIIIIIIIIHIIIIIIHIIIIIIIIIGHHHIHIIIHHIIIIHHIIIIIIIIIIIIIIIIIIIIIIIIIHIIIIIIIIIIIIIIIIIIIIIIIIHIIIHIIIIIIIIIIIIIIIHIIIIIHIIIIIIIIIIIIIIIIIIIIIIIIIIIIIIIIIIIIIIIIIIIIIIIHIIIIIIIIIIIIIIIIIIIIIIIIIIIIIIIIIIIIIIIIIIIIIIIIIIIIIIIIIIIIIIIIIIIIIIIIIIII
@HS2.1_86 HISEQ:380:H55W7BCXY:1:1101:20655:7445 1:N:0:AGCAGGAA orig_bc=AAAAAAAAAAAA new_bc=AAAAAAAAAAAA bc_diffs=0
TACGGAGGATGCGAGCGTTATCCGGATTTATTGGGTTTAAAGGGTGCGTAGGCGGAGCTTTAAGCGTGAGGTGAAATGCCCGGGCTCAACCTGGGAACTGCCTCGCGAACTGGAGTTCTGGAATGCCCCTGCCGTGGGAGGAATGTGTGGTGTAGCGGTGAAATGCATAGAGATCACACAGAACACCGATTGCGAAGGCATCTCACGAAGTGGTGATTGACGCTGAGGCACGAAAGCGTGGGGATCAAACAGG
+
??EH@0<<C@G@HH<FCCGHCDGHDE00DCEH@?CDCEEHFEHED?EHHD<CCCHIHHIIGH##?HEEEGHIIIGHCE@CG=#/<E1<B@1@CGEFFE@GHGD0</<CCCDFH0FFD<CDC?FGF<.#CHEEB<1:CHHCDBHHIHGGHHFCF?FDHG#CFH?HGGGA@GA1C1CHF<GAHEG<<<<C<C@@1EHC<<D11=HCG1D1@<1DCC<<CGE<CF<1<1DC<1E<1CHH?<D11<111F1CG@D11
@HS2.1_87 HISEQ:380:H55W7BCXY:1:1101:20932:7270 1:N:0:AGCAGGAA orig_bc=AAAAAAAAAAAA new_bc=AAAAAAAAAAAA bc_diffs=0
TACGTAGGTGGCAAGCGTTGTCCGGAATAACTGGGTGTAAAGGGCGAGTAGGTGGGGAATTAAGTCAGATGTGAAATTTAGGAGCTCAACTCCTAAGCTGCATCTGAAACTAAATCTCTTGAGTGCTGGAGAGGAAAGCGGAATTCCTAGTGTAGCGGTGAAATGCGTAGATATTAGGAGGAACACCAGTGGCGAAGGCGGCTTTCTGGACAGTAACTGACACTGAGGCGCGAAAGCGTGGGGAGCGAACAGG
+
IIIIE?FFHHFHEHEFHCEHHIIHH=HFFHGCGGH1</<CGHIIIIHH<DF@1GAFHDHHHEHHGG@IHHHGEGHHGGHIHIHGHFHEHHH@FFHHIHHFHHHHIHIIHFDGHHHHIIHFHHHEHHIHHHHIIIIHHHHIHIHIIIHHAHIIIHIIIIIIIHHHHIHIIHHHCHGHCAEIHIIHIIIHIIGIIIIHIIIIIHF@HIHIIIIIIIHIIIHHHCIHHEIHHHIIIGIIIIIIHHHEHHFIIHEHE
@HS2.1_88 HISEQ:380:H55W7BCXY:1:1101:2288:7746 1:N:0:AGCAGGAA orig_bc=AAAAAAAAAAAA new_bc=AAAAAAAAAAAA bc_diffs=0
TACGGAGGGTGCAAGCGTTAATCGGAATAACTGGGCGTAAAGGGCATGCAGGCGGTTGTATAAGTAGGGTGTGAAATCCCCGGGCTCAACCTGGGAACTGCATTCTAAACTGTACAACTAGAGTATTGCAGGGGGAGACGGAATTCCAGGTGTAGCGGTGGAATGCGTAGATATCTGGAAGAACACCAAAGGCGAAGGCAGTCTCCTGGGCAAATACTGACGCTCATATGCGAAAGCGTGGGTAGCAAACAGG
+
IIHIIIIIIIIIIIIIIIHIIHHIIIIIIIIIIIIIIHIIIIIIIIIIIIIIIIIHIIHIIIIIIIIIIIIIIIIIIIIIIIIIIIIIIIIIIIIIIIIIIIIIIHIIIIIIIIIIIIIIIIIIIIIIIIIIIIIIIIIIIIIIIIIIIIIIIIIIIIIIIIIIIIIIIIIIIIIIIHIIIIIIIIIIIIIIIIIIIIIIIIIIIIIIIIIIIIIIIIIIIIIIIIIIIIIIIIIIIIIIIIIIIIIIIIIII
@HS2.1_89 HISEQ:380:H55W7BCXY:1:1101:8842:7582 1:N:0:AGCAGGAA orig_bc=AAAAAAAAAAAA new_bc=AAAAAAAAAAAA bc_diffs=0
TACGGAGGGCGCAAGCGTTAATCGGAATAACTGGGCGTAAAGCGCACGCAGGCGGTTATGCAAGTCAGATGTGAAATCCCAGCGCTTAACGTTGGGCGGTCATTTGAAACTGCAAGACTAGAGTACTATAAGGGGAGCTGGAATTCCAGGTGTAGCGGTGAAATGCGTAGATATCTGGAAGAACACCGGTGGCGAAGGCGAGCTTCTGGATAGTAACTGACGCTCAGGTGCGAAAGCGTGGGGAGCAAACAGG
+
IIIIIIIIIIIIIIIIIGHIIIIIIIIIIIIIIIIIIIIIIIIIIIIIIIIIIIIEHIIIIIIIIIIIIIIIIIIIIIIIIIIIIIIIIIIIIIIIIIIIIIIIIIIIIIIIIIIIIIIIIIIIIIIIIIIIIIIIIIIIIIIIIIIIIIIIIIIIIIIIIIIIIIIIIIIIIIIIIIIIIIIIIIIIIIIIIIIIIIIIIIIIIIIIIIIIIIIIIIIIIIIHHIIIIIIIIIIIIIIIIIIIIIIIIIIII
@HS2.1_90 HISEQ:380:H55W7BCXY:1:1101:12254:7693 1:N:0:AGCAGGAA orig_bc=AAAAAAAAAAAA new_bc=AAAAAAAAAAAA bc_diffs=0
TACGGAGGATGCGAGCGTTATCCGGATTTATTGGGTTTAAAGGGTGCGCAGGCGGCGCGGTAAGTCAGCGGTGAAATGTCCCGGCTCAACCGGGGAGCTGCCGTTGATACTGTCGTGCTTGAGTGCGAACGGCGCCGGCGGAATGTGTGGTGTAGCGGTGAAATGCATAGATATCACACAGAACACCGATCGCGAAGGCAGCTGGCGAGGACGCAACTGACGCTGAGGCACGAAGGCGTGGGGATCGAACAGG
+
IIIIIHIIGHIIIIIIIIIIIIIIIEGHIGIIGHHD<EHIIIIIIIIIHIIIIIIIIIIIIIIIHIIIIIIIIIIHHHIIIIIIIIIIIIIIIIIIIIIIIIIIIIIIIIIIIIIIIIIIIIIIIIIHIIIIIIIIIIIIIIIIIIHIIIIIIIIIIIIIIIIIIIIIIIIIIIIIIIIIIIIIIIIIIIIIIHIIIIIIIIIIIIIIIIIIIIIIIIIIIIIIIIIIIIIIIIIIIIIIIIIIIIIIIIIII
@HS2.1_91 HISEQ:380:H55W7BCXY:1:1101:13069:7642 1:N:0:AGCAGGAA orig_bc=AAAAAAAAAAAA new_bc=AAAAAAAAAAAA bc_diffs=0
TACAGAGGTCCCTAGCGTTGTTCGGATTTACTGGGCGTAAAGGGTACGTAGGCGGCGAGGCGTGTCGAGTGTGAAATCTCCGGGCTCAACCCGGAAAGTGCGCTCGAAACTACCTTGCTGGAGTATGGGAGAGGGAAGGGGAATATAGGGTGTAGCGGTGAAATGCGTTGATATCCTATAGAACACCGGAGGCGAAGGCGGATTCCTTGAACGATACTGACGCTGAGGCGCGAAAGTCGGGGGAGCAAACAGG
+
HHFHHF?EHEGCHHEHHEHICFGEHEHHHE@HEFFHHCF<CFGEC1DD1CCC@#HDH/??CHHCGHHCHGG8FHIH<CHHHIIIGIE?EDEEDHCEEGEHHHG?AC?HHHHE@GHIH@FFHGHHFHDFHCD@@EHEHHEGGEH@<HGG@IHHDGC@?HFF<BGGC?<B@FHHF91CE<D?@@G@CEC<CEHCHHHECHDHHHHG1H?HHFG0CH?GCHGC?C@HIHHDHDC@EEC<C<E@@D11<1<<<1<1<
@HS2.1_92 HISEQ:380:H55W7BCXY:1:1101:17167:7626 1:N:0:AGCAGGAA orig_bc=AAAAAAAAAAAA new_bc=AAAAAAAAAAAA bc_diffs=0
TACGGAAGATGCGAGCGTTATCCGGATTTATTGGGTTTAAAGGGAGCGTAGGCGGGTCCTTAAGTCAGCGGTTAAATGTCATGGCCCAACCTTGTCATGCCGTTGAAACTGGGGGTCTTGAATGCACACAAGGGCGGTGGAATTCGTCGTGTAGCGGTGAAATGCTTAGATATGACGAAGAACTCCGATTGCGAAGGCAGCCGCCTGGGGTGCGATTGACGCTGAGGCTCGAAAGTGCGGGTATCGAACAGG
+
IHHHHCGHHHIHHHIIIHHEEEHIIGHIIIEHHIH@@GHHIIIIIIHIIIIGHIHIHHGHGHHHHDIIHIHHHIIHIHHHIHHHHHIIHHHGIHIIHIIHIIHHHHHEHHHIHGHGIIIIHIIIIHHIIHIHIHIHIIIHIIIHIIIIIIIIIHIIIIIIIIIIIIIIIIIIHIHHGIIIIIHHIIIIIHIGI#IHHIIGDHGIIIHIIHHHGGIHHIHIIIIIIIIIIIIIHEC?IIIIIHHCIIIIIIII
@HS2.1_93 HISEQ:380:H55W7BCXY:1:1101:18748:7714 1:N:0:AGCAGGAA orig_bc=AAAAAAAAAAAA new_bc=AAAAAAAAAAAA bc_diffs=0
TTAGATACCCTAGTAGTCCCTGGCCACGTGTTTCGGTGCCAGCCGCCGCGGTAATACGTAGGGAGCAAGCGTTATCCGGATTTATTGGGTGTAAAGGGTGCGTAGACGGGAAAATAAGTTAGCTGTGAAATCCCTCGGCTTAACTGAGGAACTGCAACTAAAACTGTTTTTCTTGAGTACTGGAGAGGAAAGTGGAATTCCTAGTGTAGCGGTGAAATGCGTAGATATTAGGAGGAACACCAGTGGCGAAGGCGACTTTCTGGACAGAAACTGACGTTGAGGCACGAAAGTGTGGGGAGCAAACAGG
+
IIHIHIIIIIIIIIIIIIIIIEHHHHIHIIHHHHIIHFHIHIIIIIIIIIIHCHHIIIHHHIEHIIEHHIIGDCFHDGHCECH@GHHHIDECGHHIHIHHIIEHIIIIHIIHHIIIHIHIHIIHIIIIIIIIIIIHIHHIGIHIIHIIIIIIIIIIIIIIIIIIIIIHIIIIIIIIIIIIIIIIIIIIIIIIIIIIIIHHIIIIIIIIIIIIIIHHEIIIIIIIIIIIHHHDIIIIIIIIIIIIIIIIIIIIIIIIIIIIIIIIIIIIIIIIIIIIIIIIIIIIIIIHGDEIIIIIIIIIIIIIIII
@HS2.1_94 HISEQ:380:H55W7BCXY:1:1101:6662:9023 1:N:0:AGCAGGAA orig_bc=AAAAAAAAAAAA new_bc=AAAAAAAAAAAA bc_diffs=0
TACGTAGGGGGCAAGCGTTATCCGGATTTACTGGGTGTAAAGGGAGCGCAGACGGCCACACAAGTCTGAAGTGAAACTCCACGGCTTAACCGTGGAACTGCTTTGGAAACTGTGCGGCTAGAGTGCTGGAGAGGTAAGCGGAATTCCCAGTGTAGCGGTGAAATGCGTAGATATTGGGAAGAACACCGGTGGCGAAGGCGGCTTACTGGACAGTAACTGACGTTCATGCTCGAAGGCGTGGGGAGCAAACAGG
+
IIIIHIIIIIIIIIIIIIIIIIIIIIIIIIIIIIIGHIHIIIIIIIIIIIIIIIIIIIIIIIIIIIIIIIIIIIIIGHIIIIIIIIIIIIIIIIIIIIIIIIIIIIIIIIIIIIIIIIIIIIIIIIIIIIIIIIIIIIIIIIIIIIIIIIIIIIIIIIIIIIIIIIIIIIIIIIIIIIIIIIIIIIIIIIIIIIIIIIIIIIIIIIIIIIIHIIIIIIIIIIIIIIIIIIIIIIIIIIIIIIIIIIIIIHIII
@HS2.1_95 HISEQ:380:H55W7BCXY:1:1101:12673:9156 1:N:0:AGCAGGAA orig_bc=AAAAAAAAAAAA new_bc=AAAAAAAAAAAA bc_diffs=0
TACGGGGGGGGCAAGCGTTGTTCGGAATTACTGGGCGTAAAGGGCTCGTAGGCGGCCAACTAAGTCGGACGTGAAATCCCCAGGCTCAACCTGGGAACTGCGTCCGATACTGGATGGCTTGAATTCGGGAGAGGGATGCAGAATTCCAGGTGTAGCGGTGAAATGCGTAGATATCTGGAGGAATACCGGTGGCGAAGGCGGCATCCTGGACCGACATTGACGCTGAGGAGCGAAAGCTAGGGGAGCAAACGGG
+
HIIIGIIIIIDHDHIIIIIHGHHIHIIIIIIHFGHHHDEHCHHHIIIIIIIIIIHHHHIIIIHHFHIIHIHIHHHHEHIGIHIHIIIIIIIIIIIIIIIIIIIIIIIHIHGIIIIHHHIIIIIHGIIIIIIIIHIHIIIIIIIIIIHGIIIIIIIIIIIIHDIIIHHHIIHHIIIFGDIIHIIIII#IHIIIIII#IIIIIIIHIIIIIIIIIIIIIIIIIIIIIIIIIIHHIIIIIIIIIIIIIHIIIIIII
@HS2.1_96 HISEQ:380:H55W7BCXY:1:1101:7785:9368 1:N:0:AGCAGGAA orig_bc=AAAAAAAAAAAA new_bc=AAAAAAAAAAAA bc_diffs=0
TACAGAGGTCCCTAGCGTTGTTCGGATTTACTGGGCGTAAAGGGCACGTAGGCGGCATGGCGTGTCGAGTGTGAAATCTCCGGGCCCAACCCGGAAAGTGCGCTCGAAACTACCATGCTGGAGTACGGGAGAGGGAGTCGGAATGCAGGGTGTAGCGGTGAAATGCGTTGATATCCTGCAGAACACCGGAGGCGAAGGCGGACTCCTGGAACGTTACTGACGCTAAGGTGCGAAAGTCGGGGGAGCAAACAGG
+
IIIIIIHIIIIIIIIIIHIIIIIIIIIIIIIHIIIIIDHHIIIIIIIIIIIIIIIIIIHGIHHHGHHIIIIIHIIHFHIIIIIIIIIIIIIGHIHHHHIHIIIIIIIIIHIIIIIIIIIIIIIGIIIIIIIIIHIIHEIIIIHGIIIHIIIIIIIIIIIIIIIIIIIIIIIIIHIIIIIIHIIIIIIIIHFIIIIIIIIIIIIHIIIIIIIIHIIIIIIIIHIIIIIIIIIIIIIHDIIIIIIIIIIIIIIII
@HS2.1_97 HISEQ:380:H55W7BCXY:1:1101:8114:9446 1:N:0:AGCAGGAA orig_bc=AAAAAAAAAAAA new_bc=AAAAAAAAAAAA bc_diffs=0
TACGGAAGGTCCGGGCGTTATCCGGATTTATTGGGTTTAAAGGGAGCGCAGGCTGATGATTAAGCGTGACGTGAAATGTAGCCGCTCAACGGCTGAACTGCGTCGCGAACTGGTTATCTTGAGTGAGTTCGATGTTGGCGGAATTCGTGGTGTAGCGGTGAAATGCTTAGATATCACGAAGAACTCCGATTGCGAAGGCAGCCAACAAGGCCTTTACTGACGCTAAAGCTCGAAGGTGTGGGTATCGAACAGG
+
IIIIIHIIIIIIIIIIHIIIIIIIIHHHIIIIHIIHGHIIHIIIIIIIIIIIIIIIIIIIIIIIIIIIIIIEHHIHGGHIIIIIIIIIIIIIIIIIIHIIIIIIIIIIIIIIIIIIIIIIIIIIIHIHIIIIIIHIHIIIIIIIHIIIIIIIIIIIIIIIIIIIIIIIIIIHIIHIIIHIIIIHHIIIIIIIIIIIIIIIIIIIIHIIIIGIHIGIIIIIIIIIIIIIIIIIIIIIHIIIIIIIIIIIIIIII
@HS2.1_98 HISEQ:380:H55W7BCXY:1:1101:8999:9324 1:N:0:AGCAGGAA orig_bc=AAAAAAAAAAAA new_bc=AAAAAAAAAAAA bc_diffs=0
TACGGAGGGTGCGAGCGTTAATCGGAATAACTGGGCGTAAAGAGCTCGTAGGCGGTTTGTCAAGTCAGATGTGAAAGCCCCGGGCTTAACCTGGGAACCGCATTTGAAACTGACAGACTAGAGTACTGTAGAGGGAGGTAGAATTCCAGGTGTAGCGGTGAAATGCGTAGATATCTGGAGGAATACCGGTGGCGAAGGCGGCCTCCTGGACAGAGACTGACGCTGAGGAGCGAAAGCGTGGGGAGCAAACAGG
+
HGIIHIHHHEHDIIHIHDHHHIIIIIIIHIHIHHHGHCCGHEHHHHII<EEHIIGECHIIHHHHGIIIIIHHHHHHHHIHHHHHIIIIIIIGHHIGGHHIHIFHHIIHHIIHHIIHFHFHGHIHIHHHFHHIIHHHHIIIHHGHAFIIHIIIHHHHIIHHHIIHHIIHIIIIIIIHHHIIIIIIHCDHHHIHHHIHIIIIIIIHGIIIIIIIHHHHIIIIIIIIIIHHHIIIHHHHHIIIIIHHGEIIIIIIH
@HS2.1_99 HISEQ:380:H55W7BCXY:1:1101:16818:9392 1:N:0:AGCAGGAA orig_bc=AAAAAAAAAAAA new_bc=AAAAAAAAAAAA bc_diffs=0
TACGGAGGGTACGAGCGTTAATCGGAATGACTGGGCGTAAAGGGCACGTAGGTGGATAGATAAGTCACAAGTGAAATACCCGGGCTTAACCTGGGATTGGCTCGTGAAACTGTTTAACTAGAGTACGGTAGAGGGGAGTAGAATTCCAAGTGTAGCGGTGAAATGCGTAGAGATTTGGAAGAATACCGGAGGCGAAGGCAGCTCTCTGGACCGATACTGACACTGAAGAGCGAAAGCGTGGGGAGCAAACAGG
+
IIIIIIIIIIIIIIIIIIIIIIIIIIIIIIIIIIIIIEHIIIIIIIIIGHHIGHIIIIIIIIIIHIIIIIIIIIIIHIIIIIIIIIHHIIIIIIIIIIIIIIIIIIIIIIIIIIIIIIIIIIIIIIIIIIIIIIIIIIIIIIIIIIIIIIIIIIIIIIIIIIIIIIIIIIIIIIIIIIIIIIIIIIIIIIIIIIIIIIH#IIHIIIIIIIIIIIIIIIIIIIIIIIIIIIIIIIIHIIIIIIIIIIIIIIIII
@HS2.1_100 HISEQ:380:H55W7BCXY:1:1101:20837:9497 1:N:0:AGCAGGAA orig_bc=AAAAAAAAAAAA new_bc=AAAAAAAAAAAA bc_diffs=0
TACGGAAGGTCCGGGCGTTATCCGGATTTATTGGGTTTAAAGGGAGCGCAGGCGGGAGTTTAAGCGTGCCGTGAAATGTACCGGCTCAACCGGTGAAGTGCGGCGCGAACTGGATTTCTTGAGTGAGTGCGACGTCAGCGGAATTCGTGGTGTAGCGGTGAAATGCTTAGATATCACGAAGAACCCCGATTGCGAAGGCAGCTGACGAGCCCCTTACTGACGCTAAAGCTCGAAGGTGCGGGTATCGAACAGG
+
IIIIIIIIIEGHI/CHHCHIHIIIIH=EHHHHEHIDCEGHHIIGHIGIHHIIHIIIHHHCHGGHEHHIHHIIIHCGHHHIHIIHIIIIHDIIHIHEFHCIIIIIHHHHFHHHHHIIIIHIIIIHHEEIGIIIIIIIIIIIIIIHIIIIII#IIIIIIIIIIIIIIIIIIIIII#IHHGIIIGI#IIIHGIIIIIIIIIIHIIIHHIIIIIIIIIIIIIIIIIIIIHDIIIIIIIIHHDCIIIIIIIIHEIIII
@HS2.1_101 HISEQ:380:H55W7BCXY:1:1101:7840:9592 1:N:0:AGCAGGAA orig_bc=AAAAAAAAAAAA new_bc=AAAAAAAAAAAA bc_diffs=0
TACAGAGGTCCCTAGCGTTGTTCGGATTTACTGGGCGTAAAGGGCGCGTAGGCGGCCGAGCAAGTCGAGTGTGAAATCTCCGGGCTCAACCCGGAACGTGCGCTTGAGACTGCCTGGCTCGAGGCCGGGAGAGGGAATCGGAATACAGGGTGTAGCGGTGAAATGCGTTGATATCCTGTAGAACACCGGAGGCGAAGGCGGATTCCTTGGACGGCACTGACGCTGAGGCGCGAAAGTCGGGGGAGCAAACAGG
+
IIIIIHIIIIIIIHHHIHHIIIIIIIIIIIHIIIIIIHHIIIIIIIIIHIIIIHEHIHHHIIIIII0EHHIHHIIIGHHIIIIIHHHIIHIHIHHHIIIIIIHHHHIIIIIIFIIIIIHHIGIHHIIIHHIHHHIIHHHHIIHHEHHIIIIIHHIIIIHIIHHHIHIHEHHIIHIIIIIHHHIIIIHIHHEEIHFIIHHHGIIHIIIIIHHIIIIIHGECIIHHIIIHIIHHHIHHCIHIIIIIIIIIIIHIH
@HS2.1_102 HISEQ:380:H55W7BCXY:1:1101:9426:9514 1:N:0:AGCAGGAA orig_bc=AAAAAAAAAAAA new_bc=AAAAAAAAAAAA bc_diffs=0
TACGGAGGGTACGAGCGTTAATCGGAATGACTGGGCGTAAAGGGCACGTAGGTGGATAGATAAGTCACAAGTGAAATACCCGGGCTTAACCTGGGATTGGCTCGTGAAACTGTTTAACTAGAGTACGGTAGAGGGGAGTAGAATTCCAAGTGTAGCGGTGAAATGCGTAGAGATTTGGAAGAATACCGGAGGCGAAGGCGGCTCTCTGGACCGATACTGACACTGAAGAGCGAAAGCGTGGGGAGCAAACAGG
+
IIIIIIHIIIHIIIIIIIIIIHIIIIHIIIIIIIIIIDHIIIIIIIIIHIIIGIIIIIIIIIIIIHIIIIIIIIIIIHIIIIIHIIIIIIIIIIIHIIIIIIIIIIIIIIIIIIIIIIIIIIIIHIIIHIIIIIHHIIIIIIIIIIIIIIIIIIIIIHIIIIIIIIIIIIIIIHHHHHHHIHIIIIHIIIIIHIIIIIIGIIIIIIIIIIIIIIHIIHIHHFIIIIIIIIIIIIIIIIIIIIIIIIIHIHHII
@HS2.1_103 HISEQ:380:H55W7BCXY:1:1101:9288:9608 1:N:0:AGCAGGAA orig_bc=AAAAAAAAAAAA new_bc=AAAAAAAAAAAA bc_diffs=0
TACGGAGGGTACGAGCGTTAATCGGAATGACTGGGCGTAAAGGGCACGTAGGTGGATAGATAAGTCACAAGTGAAATACCCGGGCTTAACCTGGGATTGGCTCGTGAAACTGTTTAACTAGAGTACGGTAGAGGGGAGTAGAATTCCAAGTGTAGCGGTGAAATGCGTAGAGATTTGGAAGAATACCGGAGGCGAAGGCGGCTCTCTGGACCGATACTGACACTGAAGAGCGAAAGCGTGGGGAGCAAACAGG
+
IIIIIIHEHHGHHIIIIIGCGFGEHHFGHIH<DGGII<FHEGFHIIGHGHHHFHIHCIHIIIIIIHHHHIHHIIIIIIIIIIHHGHIIHGIIHIIHFHHHFEGHHGIIIIIIIGIIIIIIIIIHGHIIIIIIHIIIIIIIHIHIIIIIIIIIIIHIHIIIHHIIIIIIIIIGIIIIHHIHIHIIIIIHIIIIIIIIIIIIIHHGDIIIIIIHGHIIIIIIHIIIIIIHHIIIIHIHIIIIIIIIIIIIIHIHH
@HS2.1_104 HISEQ:380:H55W7BCXY:1:1101:10369:9738 1:N:0:AGCAGGAA orig_bc=AAAAAAAAAAAA new_bc=AAAAAAAAAAAA bc_diffs=0
TACAGAGGCCAAGAGCGTTGTTCGGATTTACTGGGCGTAAAGGGCGCGTAGGCGGCGAGGCGTGTCGGATGTGAAATCTCCGGGCTCAACCCGGAAAGTGCGTCCGAAACTACCTTGCTGGAGTCCGGGAGAGGGAATCGGAATACAGGGTGTAGCGGTGAAATGCGTTGATATCCTGTAGAACACCGGAGGCGAAGGCGGATTCCTTGAACGGTACTGACGCTGAGGCGCGAAAGTCGGGGGAGCAAACAGG
+
IIIIIIIIIIIIIIIIIHIHIIIIIHIIIIIHIIIIIHHIIIIIIIIIIHIIIIIIIIIIIIHIIIHIIIIIIIIHFHIIIIIIIIIIIIIIIIIIIIIIIIIIIIIIIIIIIIIIIIIIIIIIIIIIIIIIIIIIIIIIIHIIIIIIIIIIIIIIIIIIIIIIIIIIIIIIIIIIIIIIIIIIIIIIIHIIIIIIIIIIHIIIIIIIIIIIIIIIIIIIIIIIIIIIIIIIIIIIGIIIIIIIIIIIIIIII
@HS2.1_105 HISEQ:380:H55W7BCXY:1:1101:10870:9542 1:N:0:AGCAGGAA orig_bc=AAAAAAAAAAAA new_bc=AAAAAAAAAAAA bc_diffs=0
TACGGAAGGTCCGGGCGTTATCCGGATTTATTGGGTTTAAAGGGAGCGTAGGCCGGATATTAAGCGTGTTGTGAAATGTAGATGCTCAACGTCTGCACTGCAGCGCGAACTGGTGTCCTTGAGTGCGCAGGAAGTCGGCGGAATTCGTTGTGTAGCGGTGAAATGCTTAGATATGACGAAGAACTCCGATTGCGAAGGCAGCTGACTGTAGCGTTACTGACGCTGAAGCTCGAAGGTGCGGGTATCGAACAGG
+
IIIIIIIIIHIIIIIIIIIIIHIIIGHHHIIIGHHCDCHHIIIIGIIIIIHHIIIIIIIIIIIIIIHIIIHGHHIIHHHIHHHIIHIIIIIIIIIHIIIIIIIIIIIIIIIIIHIHHHHIIIIHIIIIIIIIIHIIIIIIIHIIIIIHIIIIIIIIIIIHIIIIIIIIIIIHIIIIHHIIIIIIHIIHIHIIHIIIIIIIIIIIHIGIIIIIIIIIIIIIIIIIHIIIIIIIIIIIIIIIIIIIIIIIIIIII
@HS2.1_106 HISEQ:380:H55W7BCXY:1:1101:11183:9606 1:N:0:AGCAGGAA orig_bc=AAAAAAAAAAAA new_bc=AAAAAAAAAAAA bc_diffs=0
TACGGAGGGTGCGAGCGTTAATCGGAATAACTGGGCGTAAAGAGCTCGTAGGCGGTTAGTCAAGTCAGATGTGAAAGCCCCGGGCTTAACCTGGGAACTGCATTTGAAACTGACGAACTAGAGTACTGTAGAGGGAGGTAGAATTCCAGGTGTAGCGGTGAAATGCGTAGATATCTGGAGGAATACCGGTGGCGAAGGCGGCCTCCTGGACAGAGACTGACGCTGAGGAGCGAAAGCGTGGGGAGCAAACAGG
+
IIIIIHIIIIIIIIIIIHIIIIIIIIIIIIIIIIIIIIIIIIIIIHIIHIIIIIIIIIIIIIIIIIIIIIIIIIIIHIIIIIIIHIHIIIIIIIIIIHIIIIIIIHIIIIIIIIIIIIIIIHIIIIIIIIIIIIIIIIIIIIIHIIIIIIIIIIIIIIIIIIIIIIIIIIIIIIHIIIIIIIIIIIIIIIIIIIIIIIIIIIIIIIIIIIIIIIIIIIIIIIIIIIIIIIHIIHIIIIIIIIIIIIIIIIHII
@HS2.1_107 HISEQ:380:H55W7BCXY:1:1101:13427:9735 1:N:0:AGCAGGAA orig_bc=AAAAAAAAAAAA new_bc=AAAAAAAAAAAA bc_diffs=0
TACGGAGGGTACGAGCGTTAATCGGAATGACTGGGCGTAAAGGGCACGTAGGTGGATAGATAAGTCACAAGTGAAATACCCGGGCTTAACCTGGGATTGGCTCGTGAAACTGTTTAACTAGAGTACGGTAGAGGGGAGTAGAATTCCAAGTGTAGCGGTGAAATGCGTAGAGATTTGGAAGAATACCGGAGGCGAAGGCGGCTCTCTGGACCGATACTGACACTGAAGAGCGAAAGCGTGGGGAGCAAACAGG
+
IHIIIIIIIIHHIIIIIIIIGIIIIIIHIIHIIIIIIHIIIIIIIIII<FHHFIIIIIIIIIIIIIIIIIIIIIIIHHIIIIIIIIIIIIHIIIIIIIIIIHHHIIIIIHIHHHIIIGIIIIIIIIIIIIIIIIIIIIIIIIHIGHIIIIIIIIIIIIIIIIIIIIIIIIIIIHHGHFGIIIIIIIIIIIIIHIIIIIIIIIIIIIIIIIHHHGIIIIIIIHIIIIIHIIHIIIIIIIIIIIIIIIIIIIIII
@HS2.1_108 HISEQ:380:H55W7BCXY:1:1101:17367:9560 1:N:0:AGCAGGAA orig_bc=AAAAAAAAAAAA new_bc=AAAAAAAAAAAA bc_diffs=0
TACATAGGGGGCGAGCGTTGTCCGGAATGACTGGGCGTAAAGGGTGTGTAGGCGGTTATGCAAGTTAAAAGTGAAATCCCCGGGCTTAACTCGGGTGCTGCTTTTAAGACTGTATGACTTGAGTGCAGTAGAGAAAAGTGGAATTCCTAGTGTAGCGGTGGAATGCGTAGATATTAGGAGGAACACCAGAGGCGAAGGCGACTTTTTGGACTGTAACTGACGCTGAGGCACGAAAGTGTGGGGAGCAAACAGG
+
IIIG<CHHIIHICHHIIIHCG<FHDGHHIIIHFHIHIDHIIHII1<CEGHHIFIIHHFGECIIIHEH#HEHHIHHIHHHIIIHIHIHIHICGHIHCDIIHI<IHIGHHHIHHHIIIIIIIIIIIHHEH@IIHHCEIGIIIIIIIHGHH@IHIIIIIIIIIIIIIIIIIIIIIIHHGGFIIIIHHIHIHHHIIHIIIIIIIHIHHH@IIHHHEIHHHIIIIIIIIIIIIHCIIIHFE@IIIIIIIIIIIIIHII
@HS2.1_109 HISEQ:380:H55W7BCXY:1:1101:1938:9962 1:N:0:AGCAGGAA orig_bc=AAAAAAAAAAAA new_bc=AAAAAAAAAAAA bc_diffs=0
TACGTAGGTGGCAAGCGTTGTCCGGATTTACTGGGTGTAAAGGGCGTGTAGGCGGGTCCGCAAGTCAGATGTGAAATCCCGAGGCTTAACTTCGGAACTGCATCTGAAACTGCGGATCTTGAGTACTGGAGAGGAAAGTGGAATTCCTAGTGTAGCGGTGAAATGCGTAGAGATTAGGAGGAACACCAGTGGCGAAGGCGGCTTTCTGGACAGTAACTGACGCTGAGGCGCGAAAGCGTGGGGAGCAAACAGG
+
IIIIHHIIIIIHIIIIIIIIIFHIIGIHIIHHHHICHHIIIHIIIIHHHIIIIIIIIIIIIIIIHIIIIHGHHIIIHIGIHIIIIHIIIIHHIIIIIIIHIIIIIIIIIIHIIIIIIHIIIIIIIIFIGIIIIIGIIIIIIIIIIIIIIIIIIIIIIIIIIIIIIIIHIIIIIIIIHHIIIIIIIIIIIIIIIIIIIHIIIIIIHIIIIIIIIIIIIIIIIIIGIIIIHIIIIIIHIIIIIIIIIIIIIIIII
@HS2.1_110 HISEQ:380:H55W7BCXY:1:1101:7928:9810 1:N:0:AGCAGGAA orig_bc=AAAAAAAAAAAA new_bc=AAAAAAAAAAAA bc_diffs=0
TACGGAGGATGCGAGCGTTATCCGGATTTATTGGGTTTAAAGGGTGCGTAGGCGGGACGTCAAGTCAGCGGTGAAATACTGTGGCTCAACCATAGCATTGCCGTTGAAACTGGCGACCTTGAGTGCGGCAGAGGTAGGCGGAATGTGTGGTGTAGCGGTGAAATGCTTAGATATCACACAGAACACCGATTGCGAAGGCAGCTTACTGGAGCGCAACTGACGCTGAGGCACGAAAGCGTGGGTATCGAACAGG
+
IIIIHEHIHIIIIIIIIIIIIIIIIGGHIIIIHIIHHHIIIIIIIIIIHIIIIIIIIIIIIIIIIIIIIIIIIIIIIIIIIIIIIIIIIIIHHIIIIIIIIIIIIIIIIIIIIIIIIIIIIIIIIIIIIIIIIIIIHIIIIIIIIIIIIIIIIIIIIIIIIIIIIIIIIIIIIIIHIIIIIIIIIIIIIIIIIIIIIIIIIIIIIIIIIIIIIHIIIIIIIIIIIIIIIIIIIIIIIIIIIIIIIIIIIIIII
@HS2.1_111 HISEQ:380:H55W7BCXY:1:1101:8120:9868 1:N:0:AGCAGGAA orig_bc=AAAAAAAAAAAA new_bc=AAAAAAAAAAAA bc_diffs=0
TACGGAAGGTCCGGGCGTTATCCGGATTTATTGGGTTTAAAGGGAGCGCAGGCCGGAGGTCAAGCGTGACGTGAAATGTAGCCGCTCAACGGCTGAACTGCGTCGCGAACTGGCTTTCTTGAGTGAGTTCGATGTGGGCGGAATTCGTGGTGTAGCGGTGAAATGCTTAGATATCACGAAGAACTCCGATTGCGAAGGCAGCCCACAAGGCCTTTACTGACGCTAAAGCTCGAAGGTGCGGGTATCGAACAGG
+
HIIIGHHIIIIIGIDHHEHHIIIIHCDGHHIGFHHG0CGEHIIGHIGIHGHHIHHIGHHHIIIIIHIIHHIIIIHHHHHHHIIIHIHIIHIHIIIIIIIIIIIIHIIIIIIIIIHGIIIIIIIIIIHHHHIIHHHEHIIIIIIIIIIIHIIIIIIIIIIIIIHIIIIIIIIIIIHIHHIHHIHHEIIIIIHIIIIIIIIIHHDIHHHHIHHD@HEHIHIIIIIIIIIHHFIIIHIIIIIIIIHHIIIIIIIII
@HS2.1_112 HISEQ:380:H55W7BCXY:1:1101:11587:9776 1:N:0:AGCAGGAA orig_bc=AAAAAAAAAAAA new_bc=AAAAAAAAAAAA bc_diffs=0
TACGGAGGGTGCGAGCGTTAATCGGAATAACTGGGCGTAAAGAGCTCGTAGGCGGTTTGTCAAGTCAGATGTGAAAGCCCCGGGCTTAACCTGGGAACCGCATTTGAAACTGACAGACTAGAGTACTGTAGAGGGAGGTAGAATTCCAGGTGTAGCGGTGAAATGCGTAGATATCTGGAGGAATACCGGTGGCGAAGGCGGCCTCCTGGACAGAGACTGACGCTGAGGAGCGAAAGCGTGGGGAGCAAACAGG
+
IHIIIIIIIHIHIIIIIIIIGHIIHHHHHIIIIIIIIDHECHHIIIIIIIIIIIIIIHIHIIIIHIIIIIIIIIIIIHIHIIIIIIIHIIIIIIIIIIIIIIIIIIIIIIIIIIIIIIIIIIIIIIIIIIIIIIIIIIIIIIIIIIIIIIIIIIIIIIIIIIIIIIIIIIIIIIIHHHIIIIIIIIIIIIIIIIIIIIIIIHHEIIIIIIIIIIIIIIIIIIIIIIIIIIIIIIIIIIIIIIIIIIIIIIIII
@HS2.1_113 HISEQ:380:H55W7BCXY:1:1101:14581:9981 1:N:0:AGCAGGAA orig_bc=AAAAAAAAAAAA new_bc=AAAAAAAAAAAA bc_diffs=0
TACGGAGGGTGCAAGCGTTAATCGGAATAACTGGGCGTAAAGGGCATGCAGGCGGTTGTATAAGTAGGGTGTGAAATCCCCGGGCTCAACCTGGGAACTGCATTCTAAACTGTACAACTAGAGTATTGCAGGGGGAGACGGAATTCCAGGTGTAGCGGTGGAATGCGTAGATATCTGGAAGAACACCAAAGGCGAAGGCAGTCTCCTGGGCAAATACTGACGCTCATATGCGAAAGCGTGGGTAGCAAACAGG
+
IIIIIIIIHIHHIIIIIIIIEEHHHIIIEHIHHIIIIFCHHIIIIIIIHIHIIIHGHIIHIIIIIIIIIHIIIHIIFIIIIIIIIHIIHIHIHIIHHIIIIIIIIIIIIIHIIIHHIIIIIIIHIIIIIIIIIIIIIIIIIIIHIIIIIIIIIIIIIIHHHHIIIIIHIIIGIIIIIHIIGIIIIIIIIIIIIIIIIIIIIIIIIIIIIIIIIHIHIIIIIIIIHIIHIHHIIIIIIIIIIIIIIIIIIIIII
@HS2.1_114 HISEQ:380:H55W7BCXY:1:1101:17611:9892 1:N:0:AGCAGGAA orig_bc=AAAAAAAAAAAA new_bc=AAAAAAAAAAAA bc_diffs=0
TACGTAGGTGGCAAGCGTTGTCCGGATTTACTGGGTGTAAAGGGCGTGCAGCCGGGTCTGCAAGTCAGATGTGAAATCCATGGGCTCAACCCATGAACTGCATTTGAAACTGTAGATCTTGAGTACCGGAGGGGCAATCGGAATTCCTAGTGTAGCGGTGAAATGCGTAGATATTAGGAGGAACACCAGTGGCGAAGGCGGATTGCTGGACGGCAACTGACGGTGAGGCGCGAAAGTGTGGGGAGCAAACAGG
+
HIIIHIHGHHIIHIIIIHIGIGFHGIIIIGEHHHIDG<DHHIEHH/CHHEHHIIIIIIIIHHHIIHHGGHIIHIHIIGIIIIHIIIIHIIIIIHHHIHHHHHHIHIIHIIIIIIIIHIIIIIIIHHIIHIIIIHHIIIHHIIIIIIIFIIIIIIIIHIIIIHHIIIIIIIIIHHHHHDGIIHHIIIIIIIIIIIIIIIIIIIIIHIIIHCHHHGIIIIIIIIIIIIIIIIHHIHFD@IHHHIIIIIIIIIIII
@HS2.1_115 HISEQ:380:H55W7BCXY:1:1101:1857:10056 1:N:0:AGCAGGAA orig_bc=AAAAAAAAAAAA new_bc=AAAAAAAAAAAA bc_diffs=0
TACGGAGGATGCGAGCGTTATCCGGATTTATTGGGTTTAAAGGGTGCGTAGGCGGATGATTAAGTCTGTGGTGAAAGCGTGTGGCTCAACCATACCGAGCCATGGAAACTGGTTATCTTGAGTACAGACGAGGTAGGCGGAATGTGATGTGTAGCGGTGAAATGCTTAGATATGTCACAGAACTCCGATTGCGAAGGCAGCTTACCAGGCTGTAACTGACGCTGAGGCACGAAAGCGTGGGTATCAAACAGG
+
IIIHIIIIHIIIIIIHIIIIIIIIIHIIIIHHHIH<EHCEHIIIIIIIHHHHHIIHIIIIIIIIIIIHHHIHIIIIIHIIIIIIIIIIHIIIIIIIIIIIIIIIIHHIIIHIIGIIIHIIIIIIIIIIIIIIIEIIHHHIIIIIIIIIIIIIIIIIIIIIIIIIHIHHIIIIHIIIHIHIIIIIIIIIIIIIIIIIIIIIIIIIIIIIIIIIGIIIIIIIIIIIIIIIIIIIIIIIIIIIIIIIIIIIIIHH
@HS2.1_116 HISEQ:380:H55W7BCXY:1:1101:9718:10015 1:N:0:AGTAGGAA orig_bc=AAAAAAAAAAAA new_bc=AAAAAAAAAAAA bc_diffs=0
TACGGAAGGTCCGAGCGTTATCCGGATTTATTGGGTTTAAAGGGAGCGTAGGCGGAATTGTAAGTCAGCCGTTAAATAGCGGGGCTCAACCCCGTGGTGCGGTTGAAACTGCAGTTCTTGAGTGCACGAGAGGTAGGTGGAATTCGTGGTGTAGCGGTGAAATGCTTAGATATCACGAAGAACTCCGATTGCGAAGGCAGCTTACTGGTGTGTTACTGACGCTGATGCTCGAAGGTGCGGGTATCAAACAGG
+
IIIIIGIIIIHIIIIIIIIIHIGIIHHHIIIHHHID0CHHIIIHHIIIIIIIIIIIIIIHIIHIIIIIIIIIIIIIHHIIIIIIIHIIIIIIIIIIIIIIIHHIIIIIIHIIIIHHIHHIIGHIIHIHIIHIIHHHIHHIIIGIIHIIHIHIIIIIIIIIIHIIIHHIIIIHHHHHIHIIIIHHIIIIHIIIIIHIIIIHIHIIIIHIHIIIIIIIIIHIIHIIIHIHHHIIHHCGHHIIGIHHIIIIHIII
@HS2.1_117 HISEQ:380:H55W7BCXY:1:1101:14724:10245 1:N:0:AGCAGGAA orig_bc=AAAAAAAAAAAA new_bc=AAAAAAAAAAAA bc_diffs=0
TACGGAAGGTCCGGGCGTTATCCGGATTTATTGGGTTTAAAGGGAGCGCAGGCTGGATTTTAAGCGTGCTGTGAAATGTACCGGCTCAACCGGTGACGTGCAGCGCGAACTGTAGTCCTTGAGTGAGTACGAGGTATGCGGAATTCGTGGTGTAGCGGTGAAATGCTTAGATATCACGAAGAACTCCGATTGCGAAGGCAGCGTACCAGTCCTTAACTGACGCTAAAGCTCGAAAGTGCGGGTATCGAACAGG
+
IIIIIIIIIIIIIIIIIIIIIIIIIHIHIIIIIIIGHHIIIIIIIIIIIIIIHIIIHIIIIIIIIIIIIIIIIIIIIIHIIIIIIIIIIIIIIIIIIIIIIIIIIIIIIIIIIIIIIIIIIHIIIIIIIIIIIIIIIIIIIIIIIIIIIIIIIIIIIIIIIIIIIIIIIIIIIIIIIHIIIIIIGIIIIHHIIIIIIIIIIIHIIIGIIIHHHHIIIIIIIIIIIIIIIHIIIIIIHHIIIIIIIIIIIIIII
@HS2.1_118 HISEQ:380:H55W7BCXY:1:1101:17991:10172 1:N:0:AGCAGGAA orig_bc=AAAAAAAAAAAA new_bc=AAAAAAAAAAAA bc_diffs=0
TACGGAAGGTCCGGGCGTTATCCGGATTTATTGGGTTTAAAGGGAGCGCAGGCCGATGGTTAAGCGTGACGTGAAATGTAGCCGCTCAACGGCTGAACTGCGTCGCGAACTGGCTATCTTGAGTGAGTTCGATGTGGGCGGAATTCGTGGTGTAGCGGTGAAATGCTTAGATATCACGAAGAACTCCGATTGCGAAGGCAGCCCACAAGGCCTTTACTGACGCTAAAGCTCGAAGGTGCGGGTATCGAACAGG
+
IIIIIIIIIIIIIIIIIIIIIIIIIHHIIIIIHIIIIIIIIIIHIIIIIIIIIIIIIIIIIIIIIIIIIIIIHHIIIIIHIIIIIIIIIIIIIIIIIIIIIIIIIIIIIIIIIIIIIIIIIIIIIIIHIIIIIIIIIIIIIIIIIIIIIIIIIIIIIIIIIIIIIIIIIIIIIIIHIIIIIIIIHIIIIIIIIIIIIIIIIIHIIIIIIIIIIIIIIIIIIIIIIIIIIIIIIIHFCIIIIIIHIIIIIIIII
@HS2.1_119 HISEQ:380:H55W7BCXY:1:1101:19222:10244 1:N:0:AGCAGGAA orig_bc=AAAAAAAAAAAA new_bc=AAAAAAAAAAAA bc_diffs=0
TACGGAAGATGCGAGCGTTATCCGGATTTATTGGGTTTAAAGGGAGCGCAGGCTGATTGTTAAGCGTGACGTGAAATGTAGCCGCTCAACGGCTGAACTGCGTCGCGAACTGGCAGTCTTGAGTGAGTACGACGTCAGCGGAATTCGTGGTGTAGCGGTGAAATGCTTAGATATCACGAAGAACCCCGATTGCGAAGGCAGCTGACGAGTCCTTTACTGACGCTAAAGCTCGAAGGTGCGGGTATCGAACAGG
+
IIIIHHIIIIIIIIIIIIIHIHHIIHHHIHIIHHIECEHIIIIIHIIIGIIHIIIHIIIIIIIIIIIIIIIIGIIIIIIIIHIIIIIIIHIIHIIIIIIIIIIIIIIIIIIIIIIIIIIIIIIIIIIIIIIIIIIHIIIIIIIIIIIIIIIIIIIIIIIIIIIIIIIIIIIIIIHHIHHIIIIIIIIIIIIIIIIIIIIIIIIIIIIIIHIIIIIHIIIIIIIIIIIIIHIIIIIIIIHIIIIHIIIIIIIII
@HS2.1_120 HISEQ:380:H55W7BCXY:1:1101:20259:10165 1:N:0:AGCAGGAA orig_bc=AAAAAAAAAAAA new_bc=AAAAAAAAAAAA bc_diffs=0
TACGGAGGGTACGAGCGTTAATCGGAATGACTGGGCGTAAAGGGCACGTAGGTGGATAGATAAGTCACAAGTGAAATACCCGGGCTTAACCTGGGATTGGCTCGTGAAACTGTTTAACTAGAGTACGGTAGAGGGGAGTAGAATTCCAAGTGTAGCGGTGAAATGCGTAGAGATTTGGAAGAATACCGGAGGCGAAGGCGGCTCTCTGGACCGATACTGACACTGAAGAGCGAAAGCGTGGGGAGCAAACAGG
+
IIIIIGHHGHHHHIHHHEHIIIIIIIIIIIIIHIIHHEDHIIIIHIHHGHGGDGHGHIIIIIIIHHIIIIHHIIIIGHIHHIHIIGHIIFHHIIIIHHHIIIHHHIHHHCGFHHIIIHHIHHHIIHIIHHHHIIIIIHEGHEIHHIIIIHIIHHIIIIIHIIIIHECEHHHHIIHHGEIHGIIIHIIHGDIIIIIIDIIIIIIIIHIHHIIIIIIHIFFIIIIIIIIIIIIIIIIHIHGGIIIIIIHHIHGII
@HS2.1_121 HISEQ:380:H55W7BCXY:1:1101:2249:10334 1:N:0:AGCAGGAA orig_bc=AAAAAAAAAAAA new_bc=AAAAAAAAAAAA bc_diffs=0
TACGGAAGGTCCGGGCGTTATCCGGATTTATTGGGTTTAAAGGGAGCGCAGGCCGATGGTTAAGCGTGACGTGAAATGTAGGTGCTCAACATCTGCACTGCGTCGCGAACTGGCTATCTTGAGTGAGTTCGATGTTGGCGGAATTTGTGGTGTAGCGGTGAAATGCTTAGATATCACGAAGAACTCCGATTGCGAAGGCAGCCAACAAGGCCTTTACTGACGCTAAAGCTCGAAGGTGCGGGTATCGAACAGG
+
IIIIIIIIIHIIIIIIIIIIHIIIIIEHIIHHHIHGHEGHIIIIIIIIHIIHIHIIHHIIHIIIIIHIIIIIIHIIIIIIIIIIIIIIIIIIIIIIIHIIIIIIIIIIIIIIIIIIIIHIIIIIIIIIIHIIIIIIHIIIIIIIIIIIHIIIIIIIIIIIIIIIIIIIIIIIIIIIHHIIIIIIIIIIIIIIIII##IIIIIIIIIIIIIHIGIIIIIIIIIIIIIIHIIHIIIIIIIIIIIIIIIIIIIIII
@HS2.1_122 HISEQ:380:H55W7BCXY:1:1101:4682:10305 1:N:0:AGCAGGAA orig_bc=AAAAAAAAAAAA new_bc=AAAAAAAAAAAA bc_diffs=0
TACGGAGGGTACGAGCGTTAATCGGAATGACTGGGCGTAAAGGGCACGTAGGTGGATAGATAAGTCACAAGTGAAATACCCGGGCTTAACCTGGGATTGGCTCGTGAAACTGTTTAACTAGAGTACGGTAGAGGGGAGTAGAATTCCAAGTGTAGCGGTGAAATGCGTAGAGATTTGGAAGAATACCGGAGTCGAAGGCGGCTCTCTGGACCGATACTGACACTGAAGAGCGAAAGCGTGGGGAGCAAACAGG
+
IIIIIHHIIIIIIIIIIHHFIIIIIHIHIHIIIIIIIHIIIHHIIIIIFHHIFHIHIIHHHIIIIIIIIIIIIIIIHEHHIIIIIIIIIIHIIIIHHHHIIIIIIIIIIIIIHIIIIIHIIIIIIHIIIIIIIIIIHIHHIIIIHIIIIIIIIIIIIIIIIIIIIIHHIIHIIHIHHHIIIIIIIIIIHIIHIIIIIIHGIIIHHIHIIIIIIIIIIIIIHHIIIIIIHIIHIIIIIIIIIIIIHIH@IHHHH
@HS2.1_123 HISEQ:380:H55W7BCXY:1:1101:6998:13464 1:N:0:AGCAGGAA orig_bc=AAAAAAAAAAAA new_bc=AAAAAAAAAAAA bc_diffs=0
TACGTAGGGGGCGAGCGTTGTCCGGAATGATTGGGCGTAAAGGGCGCGTAGGCGGCCCGGTGAGTCTGGAGTGAAAGTCCTGCTTTTAAGGTGGGAATTGCTTTGGATACTGTCGGGCTTGAGTGCAGGAGAGGTAAGTGGAATTCCCAGTGTAGCGGTGAAATGCGTAGAGATTGGGAGGAACACCAGTGGCGAAGGCGACTTACTGGACTGTAACTGACGCTGAGGCGCGAAAGTGTGGGGAGCAAACAGG
+
IHHIFGHIIHHHIGHI?D<EHHIIIH?GEHHEHHIIIHDHIIIIIIIHDHHIIIIHIIIGHHHHFHHIIHHHEIIIHHIIIHGIEIHHIHHHIHHIHGHIIIIIGIIHIHHIIIIIIIIIIHHIIIIIHHHGHIHHIIHHHIIHFIHHFHHIIIIIIIHGHHHHHIHHIHHFHF@HHHHHHHGHHHIHHHHHGHICCD@HCFHEFED<<<C1GECF@HIHHHFF<0/FECGHFHCEC<C=HIHHEEHHHHGCE
@HS2.1_124 HISEQ:380:H55W7BCXY:1:1101:7225:13329 1:N:0:AGCAGGAA orig_bc=AAAAAAAAAAAA new_bc=AAAAAAAAAAAA bc_diffs=0
TACGTATGGTGCAAGCGTTATCCGGATTTACTGGGTGTAAAGGGAGCGTAGGCGGCCGTGCAAGTCAGGTGTGAAATCCCGGGGCTCAACCCCGGTACTGCACTTGAAACTGCGTGGCTGGAGTACAGGAGAGGCAGGCGGAATTCCTAGTGTAGCGGTGAAATGCGTAGATATTAGGAAGAACACCGGTGGCGAAGGCGGCCTGCTGGACTGGATACTGACGCTGAGGCTCGAAAGCGTGGGGAGCAAACAGG
+
IIIIIIIIIIIIIIIIIIIIIIIIIIIIIIIIIIIFHHHIIIIIIIIIIIIIIIIIIIIIIIIIIIIIIIIIIIIIDIHIIIIIIIIIIIIIIIIIIIIIIIIIIIIIIIIIIIIIIIIIIIIIIIIIIIIIIIIIIIIIIIIIIIIIIHGHIIIIIIIIIIIIIIIIIIIIIIIIIIIIIHHIIIIIIIIIIIIIIIIIIHGIIIIHIIHIIIIIIIIHIIIIIIIIIIIIIIIIIIIIIIIIIIIIIIIIIH
@HS2.1_125 HISEQ:380:H55W7BCXY:1:1101:12109:13267 1:N:0:AGCAGGAA orig_bc=AAAAAAAAAAAA new_bc=AAAAAAAAAAAA bc_diffs=0
TACGGAGGATGCGAGCGTTATCCGGATTTATTGGGTTTAAAGGGTGCGTAGGTGGTTTGTTAAGTTTGTGGTGAAAGCGTGCGGCTCAACCGTACCAAGCCATGAAAACTGGCGAACTTGAGTGCAAACGAGGTAGGCGGAATGTGATGTGTAGCGGTGAAATGCTTAGATATGTCACAGAACCCCGATTGCGAAGGCAGCTTACCAGCATGCAACTGACACTGAGGCACGAAAGCGTGGGTATCAAACAGG
+
IIIIIIIIHIIIIIIIIIIIIIIIIGHIIIIIIIIEHIIIIIIIHHIIHIIIIIIIIIIIIIIIIIIIIIIIIIIIIHIIIIIIIIIIIIIIIIIIIIIIIIIIIIIIIIIIIIIIIIIIIIIIIIIIIIIIIIIIIIIIIIIIIIIIIIIIIIIIIIIIIIIIIIIIIIIIIHIIIIIIIIIIIIIIIIIIIIIIIIIIIIIIIIIIIIIIIIIGIIIIHIIIIIIIIIIIIIIIIIIIIIIIIHFHIIII
@HS2.1_126 HISEQ:380:H55W7BCXY:1:1101:15363:13434 1:N:0:AGCAGGAA orig_bc=AAAAAAAAAAAA new_bc=AAAAAAAAAAAA bc_diffs=0
TACGGAGGATGCGAGCGTTATCCGGATTTATTGGGTTTAAAGGGTGCGTAGGTGGTTTGTTAAGTTTGTGGTGAAAGCGTGCGGCTCAACCGTACCAAGCCATGAAAACTGGCGAACTTGAGTGCAAACGAGGTAGGCGGAATGTGATGTGTAGCGGTGAAATGCTTAGATATGTCACAGAACCCCGATTGCGAAGGCAGCTTACCAGCATGCAACTGACACTGAGGCACGAAAGCGTGGGTATCAAACAGG
+
IIIIIIDFHIIIIIIIIHIIIIIIHHCHIIHIHIIHHHHIIHIIHIHIGHHIDGFDEHEHHGHHGHHHHHHHHIIHHHIIIIIIHHIGHHGHHHHIHHIFHIIHHIIHIIIIIHHHIHHHIHHHGHEFHIIHHHGHHFIIIIHIHHIHIIIIIIIIIHIIIIHIIGIHIIIHHIHHEGIIHHHHIGHHHHGIGIIHHCHHEIHHG?FHGIHHHIHIHIIIIIHHCHDGCIHIHEIHIIGIIIIHIIIIHIII
@HS2.1_127 HISEQ:380:H55W7BCXY:1:1101:16462:13494 1:N:0:AGCAGGAA orig_bc=AAAAAAAAAAAA new_bc=AAAAAAAAAAAA bc_diffs=0
TACGGAGGATACAAGCGTTATCCGGATTTATTGGGTTTAAAGGGTGCGCAGGCGGACCGCTAAGTCAGGGGTGAAAAGTTCGTGCTTAACATGAATCGTGCCTTTGATACTGGCGGACTAGAGTGCGATAGGCGTGGCCGGAATGTGGTGTGTAGCGGTGAAATGCTTAGATATGCCACAGAACACCGATCGAGAAGTCAGGTCACGAGTTCGCAACTGACGCTCATGCACGAAAGCGTGGGGATCAAACAGG
+
IIIIIIIIIIIIIIIIIIIIIIIIIHHIIIIIIIIIHIIIIIIIIIIIIIIIIIIIIIIIIIIIIIIIIIIGHHIIIIIIIIIIIIIIIIIIIIIIIIIIIIIIIIIIIIIIIIIIIIIIIIIIIIIIIIIIIIIIIIHIIIIIIIIIHIHIIIIIHHIIIIIIIIIHIIIIIIIIHHIIIIHHGIHIHEHIIIIIIHIIIIIIIIIIIIHIIIIIIIIIIIHGIHIIIIIIIIIIIIIIIIIHHIIIIIIII
@HS2.1_128 HISEQ:380:H55W7BCXY:1:1101:17396:13482 1:N:0:AGCAGGAA orig_bc=AAAAAAAAAAAA new_bc=AAAAAAAAAAAA bc_diffs=0
TACGGAAGGTCCGGGCGTTATCCGGATTTATTGGGTTTAAAGGGAGCGTAGGCCGGATATTAAGCGTGTTGTGAAATGTAGATGCTCAACGTCTGCACTGCAGCGCGAACTGGTGTCCTTGAGTGCGCAGGAAGTCGGCGGAATTCGTTGTGTAGCGGTGAAATGCTTAGATATGACGAAGAACTCCGATTGCGAAGGCAGCTGACTGTAGCGTTACTGACGCTGAAGCTCGAAGGTGCGGGTATCGAACAGG
+
IIIIIIIIIIIIIIIIIIIIIIIIIHIHIIIIIIIHIIIIIIIIIIIIIIIIIIIIIHIIIIIIHIIIIIIIIIIIIIIIIIIIIIIIIIIIIIIIIIIIIIIIIIIIIIIIIIIIHIIIIIIIIIIIIIIIIIIIIIIIIIIIIIIIIIIIIIIIIIIIIIIIIIIIIIIIIIIIIIIIIIIIIIIIIIIIIIIIIIIIIIIIIIIIIIIIIIIIIIIIIIIIIIIIIIFIIIIIHIIIIIIIIIIIIIIII
@HS2.1_129 HISEQ:380:H55W7BCXY:1:1101:17860:13495 1:N:0:AGCAGGAA orig_bc=AAAAAAAAAAAA new_bc=AAAAAAAAAAAA bc_diffs=0
TACGGAAGGTCCGGGCGTTATCCGGATTTATTGGGTTTAAAGGGAGCGCAGGCTGATTATTAAGCGTGACGTGAAATGTAGCCGCTCAACGGCTGAACTGCGTCGCGAACTGGTAGTCTTGAGTGAGTTCGATGTAGGCGGAATTCGTGGTGTAGCGGTGAAATGCTTAGATATCACGAAGAACTCCGATTGCGAAGGCAGCCTACAAGGCCTTTACTGACGCTAAAGCTCGAAGGTGCGGGTATCGAACAGG
+
IIIHHHHIIFHHHIIIIIIIIHIIIGGHIIIIHIIDGHIIIIIIHHIHDHHIGHIHHGHIHHHIHHHIHHIHIHHIIIHHIIIIIIIIIIHIIIIIHIHIIIIIIIIIIHIIIIIIIIIIIIIIIIHHIIIIIIIIHHIIIIIIIIIIIIIIIIIIIIIIIIIIIIIHIIIIIIIIHIIIIIIIIIIIIIIHHIIIIIIIIIIHIIIIIIIIIIHIHIHHIIIIIHIIIIIIHHHIIIIHIIIHHIIIIIIIH
@HS2.1_130 HISEQ:380:H55W7BCXY:1:1101:10702:13718 1:N:0:AGCAGGAA orig_bc=AAAAAAAAAAAA new_bc=AAAAAAAAAAAA bc_diffs=0
TACGGAGGGTACGAGCGTTAATCGGAATGACTGGGCGTAAAGGGCACGTAGGTGGATAGATAAGTCACAAGTGAAATACCCGGGCTTAACCTGGGATTGGCTCGTGAAACTGTTTAACTAGAGTACGGTAGAGGGGAGTAGAATTCCAAGTGTAGCGGTGAAATGCGTAGAGATTTGGAAGAATACCGGAGGCGAAGGCGGCTCTCTGGACCGATACTGACACTGAAGAGCGAAAGCGTGGGGAGCAAACAGG
+
GHDHHICDGHIEEHHIHDH=HHIIIGHI1GHHCEEGHCCCCCHEGEHDGHFHGGEAGC?HDHHGFGHHHI?C#HHH@1<DEH8C?CGE@#D@G#EH?FHGHIHH#EHHECEEHHEHGHHIHHEC<F/C;?HFEH0<C?E@GGHIEDIHGHHHFHECE<9EEHIIIGHHHFGEEEFEGDCAF?CDHHD5=>005C>><<<#IHG<1FEHEHCEHHFCCCD<1<1HH@HHIH@CD00F<CF@C<D1?EHEC@D<1
@HS2.1_131 HISEQ:380:H55W7BCXY:1:1101:12534:13698 1:N:0:AGCAGGAA orig_bc=AAAAAAAAAAAA new_bc=AAAAAAAAAAAA bc_diffs=0
TACGGAGGATGCAAGCGTTATCCGGATTTATTGGGTTTAAAGGGTGCGTAGGCGGATGATTAAGCGTGAGGTGAAATGCCACTGCTCAACAGTGGAACTGCCTCGCGAACTGGTTGTCTGGAATGCCCCTGCCGTGGGAGGAATGTGTGGTGTAGCGGTGAAATGCATAGAGATCACACAGAACACCGATTGCGAAGGCATCTCACGAAGGGGTGATTGACGCTGAGGCACGAAAGCGTGGGGATCAAACAGG
+
IGIIIIC<DDHIIIIIIIIHHIHIIHHHHIGEDHHCEHHHIHIIIIIIHFHHHIIHHHHHIIIHIHHIIIIIIIIIHHIIHHEGGIIIIIIIIIIHIHHHIIIIIIIHIIIIIGHHHIIIIIIIIIIIIIIIIIGIHGIIIIIIIGIIIIIIIIIIIIIIIIIIIIIIIIIIIIIIHHIIIIIIIIIIIIIIIIIIIIIIIIIIIIIIIHIHHIIIHIIIIIIIIIIIIIIIIIIIIIIIIIIIIIIIIIIII
@HS2.1_132 HISEQ:380:H55W7BCXY:1:1101:14684:13603 1:N:0:AGCAGGAA orig_bc=AAAAAAAAAAAA new_bc=AAAAAAAAAAAA bc_diffs=0
TACGGAAGGTCCGGGCGTTATCCGGATTTATTGGGTTTAAAGGGAGCGCAGGCTGGATTTTAAGCGTGCTGTGAAATGTACCGGCTCAACCGGTGACGTGCAGCGCGAACTGGAGTCCTTGAGTGAGTACGAGGTATGCGGAATTCGTGGTGTAGCGGTGAAATGCTTAGATATCACGAAGAACCCCGATTGCGAAGGCAGCGTACCAGTCCTTAACTGACGCTAAAGCTCGAAAGTGCGGGTATCGAACAGG
+
IIIIIIIIHIIIIIIIIHIIIHIIIHHIIIIIIIHHEHHIIIIIIIIIIIIIIIIIIIIIIIIIIIIIIIIIIIIIIHIIIIIIIIIIIIIIIIIIHIIIIIIIIIIIIIIIIIIIIIIIIIIIIIIIIIIIIIIIIIIIIIIIIIIIIIIIIIIIIIIIIIIIIIIIIIIIIIIIIIIIIIIIIIIIIIIIIIIIIIIIIIIIIIIIIIIIIIIIIIIIIIIIIIIIIIIIIIIIIIIIIIIIIIIIIIIII
@HS2.1_133 HISEQ:380:H55W7BCXY:1:1101:15108:13556 1:N:0:AGCAGGAA orig_bc=AAAAAAAAAAAA new_bc=AAAAAAAAAAAA bc_diffs=0
TACGGAGGATGCGAGCGTTATCCGGATTTATTGGGTTTAAAGGGAGCGCGGACTGGAGATTAAGTCAGCTGTTAAATGGCGGCGCCCAACGTCGTCCTGCGGTTGATACTGGTTTCCTTGAGTGCGGCATGGGCATGCGGAATTCACGGTGTAGCGGTGAAATGCTTAGATATCGTGAAGAACTCCGATCGCGAAGGCAGCGTGCCGGACCGTTACTGACGTTTAGGCTCGAAAGTGCGGGTATCAAACAGG
+
IIIIIIHIGHIIIIIIIIIIIIIIIEEGHIIIIIIEEHIIIIIIIIIIIIIIIIIIIHHHIIIIIIIIGIIIIIIIIIHIIIIIIIIHHIIIIIIIIIIIIIIIIIIIIIIIIIIIIIIIHIIIIIIIHHHIIIIIIIIIIIIIIIIIIIIIIIIIIIIIHIIIIIIIIIIIIIHIIIIIIIHIIIIIIIIIIIIIIIIIIIIIIIIIIIIIIIIIIIIIIHIIIIIIIIIIIIHIIIIIIIIIIIIIIIII
@HS2.1_134 HISEQ:380:H55W7BCXY:1:1101:17054:13710 1:N:0:AGCAGGAA orig_bc=AAAAAAAAAAAA new_bc=AAAAAAAAAAAA bc_diffs=0
TACAGAGGTCCCTAGCGTTGTTCGGATTTACTGGGCGTAAAGGGCGCGTAGGCGGCAGGGCGTGTCAAGTGTGAAATCTCCGGGCTCAACCCGGAAAGTGCGCTTGAAACTACCTTGCTTGGAGTACGGAAGAGGGAATCGGAATACAGGGTGTAGCGGTGAAATGCGTTGATATCCTGTAGAACACCGGAGGCGAAGGCGGATTCCTGGTACGTTACTGACGCTGAGGCGCGAAAGTCGGGGGAGCAAACAGG
+
IIIIHIHHIIIIIIIIIHHIIIIIIIIIIIIIIHIIIHIIIIIIIIIIHIIIIIIIIIHIIIIIIIIIIIIHIIIHHHHIIIIHIIIIIIIIIIIIIIIIHIIIIIIHIIIIIIIIIIIIIIIIIIIIIIIIIIIIIIIIIIIIIIIIIIIHIIIIIIIIHIIIIIIIIIIIIIIIHHIIIIIIIIIIIIIIIIIIIIIIIIIIIIIIIIIIIIIIIIIIHIIIIIIIIIIIIIIIIIIIIIIIIIIIIIIIII
@HS2.1_135 HISEQ:380:H55W7BCXY:1:1101:17649:13713 1:N:0:AGCAGGAA orig_bc=AAAAAAAAAAAA new_bc=AAAAAAAAAAAA bc_diffs=0
TACGGAAGGTCCGGGCGTTATCCGGATTTATTGGGTTTAAAGGGAGCGCAGGCCGACTGGTAAGCGTGACGTGAAATGTAGCCGCTCAACGGCTGAGTTGCGTCGCGAACTGTCAGTCTTGAGTGAGTTCGATGTTGGCGGAATTCGTGGTGTAGCGGTGAAATGCTTAGATATCACGAAGAACTCCGATTGCGAAGGCAGCCAACAAGGCCTTTACTGACGCTAAAGCTCGAAGGTGCGGGTATCGAACAGG
+
IIIIIGIIIIIIHIHIIIIIIIIIIEHHIIIIIIIDEHIIIIIIIIIHIIIHIIIIIIIIIIIIIIIIIIIHFHHIIIIIIHIIIIIIIIIIIIIIIIIIIIIIIIIIIIIIHHIIIIIIIIIIIIIHGIIIIIIIIIIIIIIIIIIIIIIIIIIIIIIIIIIIIIIIIIIIIIIHHIIHIIIIHIIIIIIIIIIIIIIIIIIIIIIIIIIIIIHIIIIIIIIIIIIIIIIIIIIIIIIIIIIIIIHHEIIII
@HS2.1_136 HISEQ:380:H55W7BCXY:1:1101:20202:13723 1:N:0:AGCAGGAA orig_bc=AAAAAAAAAAAA new_bc=AAAAAAAAAAAA bc_diffs=0
TACGGAGGATGCGAGCGTTATCCGGATTTATTGGGTTTAAAGGGTGCGTAGGTGGTTTGTTAAGTTTGTGGTGAAAGCGTGCGGCTCAACCGTACCAAGCCATGAAAACTGGCGAACTTGAGTGCAAACGAGGTAGGCGGAATGTGATGTGTAGCGGTGAAATGCTTAGATATGTCACAGAACCCCGATTGCGAAGGCAGCTTACCAGCATGCAACTGACACTGAGGCACGAAAGCGTGGGTATCAAACAGG
+
IIIIIHHIIHIIIIIHHIIIIIIIIGHIIIIIHIIHHHIIIIIIDHHIGHHIEHIHIIHHIIIIIIIHHHIHHHIIHIIHIIIIIHIIIIIIIIIIIHHEHIIIIIIIHIIIIIIIIIIIIIIHHIIIIHIIIIIIHIIIIIIIIIIIIIIIIIHIIIIIIIIIIIIIIIIIIIHHHIHIIIIHHIIIIIIIIIIIIIIIIIIIHGIIIIIIIIIIIIIHIIIIIIIIIIIIIHIIIIIIIHGHHIIIIIII
@HS2.1_137 HISEQ:380:H55W7BCXY:1:1101:1223:13783 1:N:0:AGCAGGAA orig_bc=AAAAAAAAAAAA new_bc=AAAAAAAAAAAA bc_diffs=0
TACGTAGGTGGCGAGCGTTGTTCGGATTTATTGGGCGTAAAGGGTCCGCAGGTGGTTGGTTAAGTTTGATGTGAAATCCCGGAGCTCAACTCCGGAACTGCATTGAACACTGACCGACTAGAGTATCGGAGAGGAGATTGGAATTCCAGGTGTAGCGGTGGAATGCGTAGATATCTGGAAGAACACCGAAAGCGCAGGCAGATCTCTGGACGATTACTGACACTCAGGGACGAAAGCATGGGTAGCAAACAGG
+
IIIIFHHHHHHHCCCHHCGDIIIIHHECHEHHHIHIICEHHHEHIIIHIHHI<HHGIIHHHHHFFEHHHIHIIIIIFHIIIGHHHIHHHHIIIHGHHIFHHIHHEFHHHIEGHHHHHHHIHHIHGFHHHIHHIHHHHHIHIIIIIIIIHHHIIIHIIIIIIHIIIHHIHIHHHHHHIIIHHIIIIIHIGHHHHHGIHHHGIIIIHIHHHHIHFHIIHIHFFCHD1@HIHHHHHIIIIHHHHIIHCHIHHHIII
@HS2.1_138 HISEQ:380:H55W7BCXY:1:1101:9896:13873 1:N:0:AGCAGGAA orig_bc=AAAAAAAAAAAA new_bc=AAAAAAAAAAAA bc_diffs=0
TACGGAGGATGCGAGCGTTATCCGGATTTATTGGGTTTAAAGGGTGCGTAGGTGGTTTGTTAAGTTTGTGGTGAAAGCGTGCGGCTCAACCGTACCAAGCCATGAAAACTGGCGAACTTGAGTGCAAACGAGGTAGGCGGAATGTGATGTGTAGCGGTGAAATGCTTAGATATGTCACAGAACCCCGATTGCGAAGGCAGCTTACCAGCATGCAACTGACACTGAGGCACGAAAGCGTGGGTATCAAACAGG
+
IIIIIIIIIIIIIIIIIIIIIIIIIHIHIIIIHIIEHHIIIIIIHIIIHIHIIIIHHIIHHIIIHIIIIIIIIIIIHHIIIIIIIIIIIIIIIIIIIHIIIIIIIIIIIIIIIIIIIIIIIIIIIIIIIIIIIIIIIIIIIIIIIIIIIIIIIIIIIIIIIIIIIIIIIIIIIIIHGIIIHIIIIIIIIIIIIIIIIIIIIIIIHIIHIIIHFIIIIIIIHIHIIIIIIIIIIIIIIIIIIIIIIIIIIIII
@HS2.1_139 HISEQ:380:H55W7BCXY:1:1101:11789:13825 1:N:0:AGCAGGAA orig_bc=AAAAAAAAAAAA new_bc=AAAAAAAAAAAA bc_diffs=0
TACGGAGGGTGCAAGCGTTAATCGGAATAACTGGGCGTAAAGGGCATGCAGGCGGTTGTATAAGTAGGGTGTGAAATCCCCGGGCTCAACCTGGGAACTGCATTCTAAACTGTACAACTAGAGTATTGCAGGGGGAGACGGAATTCCAGGTGTAGCGGTGGAATGCGTAGATATCTGGAAGAACACCAAAGGCGAAGGCAGTCTCCTGGGCAAATACTGACGCTCATATGCGAAAGCGTGGGTAGCAAACAGG
+
EHHCEC<<CDCCGHH1EDCEG@GHHC1EHHI?G@CHH<EHFHIIGHEEIC@HHGCCEHHHHGHHGHIIHHHHHCGHEHCIIIHHIHHHHIIHHHIIHIIHHIHGIHHHGHGHHGGCIIIGIHHIHGGIIIIIIIHHIIIIIHHHHHHIIIIIHIIIIHIHIIIIIHIIIIIHHHEEHIIIIIIIIIIIHHIHHHIIIHEHH@HHHHHHIIIHCHHIIIIIHIIIIIIIIIIHIIIIIIIIHIIHGHIIIIHII
@HS2.1_140 HISEQ:380:H55W7BCXY:1:1101:14978:13970 1:N:0:AGCAGGAA orig_bc=AAAAAAAAAAAA new_bc=AAAAAAAAAAAA bc_diffs=0
TACGTAGGTGGCAAGCGTTGTCCGGATTTACTGGGTGTAAAGGGTGCGCAGGCGGGATTGCAAGTTGGATGTGAAATACCGGGGCTTAACCCCGGAACTGCATCCAAAACTGTAGTTCTTGAGTGGAGCAGAGGTAAGCGGAATTCCGAGTGTAGCGGTGAAATGCGTAGATATTCGGAGGAACACCAGTGGCGAAGGCGGCTTACTGGGCTCTAACTGACGCTGAGGCACGAAAGTGTGGGTAGCAAACAGG
+
IIIIIIHHIIIIIIIIIIIIIIIIHIIIIIIHIIIHIIIIIIIIIIIIIIIIIIIIIIIIIIIIIIIIIIIIIIIIHIIIIIIIHIIIIIIIIIIIIIIIIIIIIIIIIIIIIIIIIIIIIIIIIIIIIIIIIIIIIIIIIIIIIIIIIIIIIIIIIIIIIIIIIIIIIIIIIIHIIIIIIIIIIIIIIIIIIIIIIIIIHIIIIIIIIIIIIIIIIHIHIIIIIIIIIIIIIIIIIIIIIIIIIIIIIIIII
@HS2.1_142 HISEQ:380:H55W7BCXY:1:1101:15639:13928 1:N:0:AGCAGGAA orig_bc=AAAAAAAAAAAA new_bc=AAAAAAAAAAAA bc_diffs=0
TACGGAGGGTACGAGCGTTAATCGGAATGACTGGGCGTAAAGGGCACGTAGGTGGATAGATAAGTCACAAGTGAAATACCCGGGCTTAACCTGGGATTGGCTCGTGAAACTGTTTAACTAGAGTACGGTAGAGGGGAGTAGAATTCCAAGTGTAGCGGTGAAATGCGTAGAGATTTGGAAGAATACCGGAGGCGAAGGCGGCTCTCTGGACCGATACTGACACTGAAGAGCGAAAGCGTGGGGAGCAAACAGG
+
HIIIIIHHIIIIIIIHIIIIIIIIIHIIIIIIIIIIIHHIIIIIIIIIGHHHDHIIIIIIIIHIHIIIIIIIIIIIGIIHIIIIIHIIIIIHIIIHIIIIIIIIIIIIIIIIIIIIIIIIIIIHIIIIIIIIIIIIIIIIIIIIIIIIIIIIIIIIIIIIIIIIIIIIIIIIIIHIHIIIIIIIIIIIIIIIIIIIIIIIIIIHIIIIIIIIIIIIIIIIIIIIIIIIIIIIIIIIIIIIIIIIIIIIIIIII
@HS2.1_143 HISEQ:380:H55W7BCXY:1:1101:17041:13890 1:N:0:AGCAGGAA orig_bc=AAAAAAAAAAAA new_bc=AAAAAAAAAAAA bc_diffs=0
TACGTAGGTGGCGAGCGTTGTCCGGAATTATTGGGCGTAAAGGGAGCGCAGGCGGGAAGGCAAGTCAGTCTTAAAAGTGCGGGGCTCAACCCCGTGATGGGATTGAAACTGTCTTTCTTGAGTGCAGGAGAGGAAAGCGGAATTCCTAGTGTAGCGGTGAAATGCGTAGATATTAGGAGGAACACCAGTGGCGAAGGCGGCTTTCTGGACTGTAACTGACGCTGAGGCTCGAAAGCGTGGGGAGCGAACAGG
+
IIIIHIIIIIIIIIIIIHHIIIIHIIIIHHHHIIIIIHHIIIIIHIIIIIIIGIIIIIIIIIIIIIIIIIIIIIIIIIIIIIIIIIIIIIIIIIIIIIIIIIIIIIIIIIIIIIIIIIIIIIIIIIIIIIIIIIIIIIIIIHIIIIHIIIIIIIIIIIIIIIIIIIIIIIIIIIHHEIIIIIIIIIIIIIIIIIIIIIIIHIIIIIIIIIIIIIIIIIIIIIIIIIIIIIIIIIIIIIIIIIIIIIIHIIII
@HS2.1_144 HISEQ:380:H55W7BCXY:1:1101:4812:14052 1:N:0:AGCAGGAA orig_bc=AAAAAAAAAAAA new_bc=AAAAAAAAAAAA bc_diffs=0
TACGGAGGGTACGAGCGTTAATCGGAATGACTGGGCGTAAAGGGCACGTAGGTGGATAGATAAGTCACAAGTGAAATACCCGGGCTTAACCTGGGATTGGCTCGTGAAACTGTTTAACTAGAGTACGGTAGAGGGGAGTAGAATTCCAAGTGTAGCGGTGAAATGCGTAGAGATTTGGAAGAATACCGGAGGCGAAGGCGGCTCTCTGGACCGATACTGACACTGAAGAGCGAAAGCGTGGGGAGCAAACAGG
+
IIIIIIIIIIIIIIIIIHIIIIIIIIIIIIIHIIIIIIIIIIIIIHIIFEHIHHIIIIIIIIIIIIIIIIIIIIIHHHHHIIIIIIIIIHIIIIIIIIIIIIIIIIIIIIIIIIIIIIIIIIIIIIIIIIIIIHIIIIIIIIHIIIIIIIIIIIIIIIIIIIIIIIIIIIIIIIIIHDIIIHIIIIIIIHIIIIIIIIIIIIIIIIIIIIHIIIIIIIIHHGHCIIIIIIIIIIIIHHIIIIIIIIIIHHIII
@HS2.1_145 HISEQ:380:H55W7BCXY:1:1101:6978:14032 1:N:0:AGCAGGAA orig_bc=AAAAAAAAAAAA new_bc=AAAAAAAAAAAA bc_diffs=0
TACAGAGGTCCCTAGCGTTGTTCGGATTTACTGGGCGTAAAGGGCGCGTAGGCGGCCGAGCAAGTCAAGTGTGAAATCTCCGGGCTCAACCCGGAACGTGCGCTTGAGACTGCCCGGCTCGAGTGCGGAAGGGGGAATCGGAATACAGGGTGTAGCGGTGAAATGCGTTGATATCCTGTAGAACACCGGAGGCGAAGGCGGATTCCTTGTACGCAACTGACGCTGAGGCGCGAAAGTCGGGGGAGCAAACAGG
+
IIIIIIIIIIIIIHIIIIIIIIIIIIIIIIIIHIIIIEHHIIIIIIIIIIIIIIIIIIIIIIIIIIIHIIIIIIIIHHIIIIIIIHIHHIIIIIIIIIIIIIIIIIIIIIIIIIIIIIIIIIIIIIIIIIIIIIIIIIIIIIIIIIIIIIIIIIIIIIIIHIIIIHIHIIIIIIGIHIIIIIIIHIIIIIHIIIIIIIIIHFIHIHHCH=IIIIHIHHHEIHFIIIIHHIIIHGCCCIIIIIIIIIIHIHHII
@HS2.1_146 HISEQ:380:H55W7BCXY:1:1101:12160:14045 1:N:0:AGCAGGAA orig_bc=AAAAAAAAAAAA new_bc=AAAAAAAAAAAA bc_diffs=0
TACGTAGGGTACGAGCGTTAATCGGAATGACTGGGCGTAAAGGGCACGTAGGTGGATAGATAAGTCACAAGTGAAATACCCGGGCTTAACCTGGGATTGGCTCGTGAAACTGTTTAACTAGAGTACGGTAGAGGGGAGTAGAATTCCAAGTGTAGCGGTGAAATGCGTAGAGATTTGGAAGAATACCGGAGGCGAAGGCGGCTCTCTGGACCGATACTGACACTGAAGAGCGAAAGCGTGGGGAGCAAACAGG
+
D<@G1F<0<<1<GHEHD<GDCHIHHIIHIEEHH1FHH<C=GHHDG?@EGHHF<FIIIIHIHIHHCFG@FHGHHHIIIHFHHHI@EHEHHHHEGIHHIHIIIIIHHHIHHHFHEGDHGHHGIIIHGCHIIIIIIIIHHIIIHHHCHHGHIIHHHGIIIIHHIIIIIIHHIIIIII#IIHIIIIIIIIIHIHHHHIIIIIHHGHEIIIHHGIIIIIGGIIIHHIHCHHIIIHHFIIHIHHHHHIHIIIIIIIIII
@HS2.1_147 HISEQ:380:H55W7BCXY:1:1101:16769:14146 1:N:0:AGCAGGAA orig_bc=AAAAAAAAAAAA new_bc=AAAAAAAAAAAA bc_diffs=0
TACGGAGGATGCGAGCGTTATCCGGATTTATTGGGTTTAAAGGGTGCGTAGGTGGTTTGTTAAGTTTGTGGTGAAAGCGTGCGGCTCAACCGTACCAAGCCATGAAAACTGGCGAACTTGAGTGCAAACGAGGTAGGCGGAATGTGATGTGTAGCGGTGAAATGCTTAGATATGTCACAGAACCCCGATTGCGAAGGCAGCTTACCAGCATGCAACTGACACTGAGGCACGAAAGCGTGGGTATCAAACAGG
+
IIIIIIIIHIIIIIIIIIIIIIIIIHHHIIIIHHIHHIIIIIIIHHIIGHIIHHIIIIHIIIIIHIIIIIIIIIIIHHIHIIIIIEHIIIIIIHIIIIIIIIIIIIIIIIIHIIIIIIIIIIIIIIIIIIIHIIIIIIHIHIHIIIIIIIIIIIIIIIIIHIIIHIIIIIIIIIIHHHIHIIIIIIIIHHHIIIIIIIIIHHIIIGIHHIHHHIIIIIHIIIIIIIIIIIIIIIIIIIIHIIIIIIIIIIII
@HS2.1_148 HISEQ:380:H55W7BCXY:1:1101:19142:14042 1:N:0:AGCAGGAA orig_bc=AAAAAAAAAAAA new_bc=AAAAAAAAAAAA bc_diffs=0
TACGGAGGGTGCAAGCGTTAATCGGAATAACTGGGCGTAAAGGGCATGCAGGCGGTTGTATAAGTAGGGTGTGAAATCCCCGGGCTCAACCTGGGAACTGCATTCTAAACTGTACAACTAGAGTATTGCAGGGGGAGACGGAATTCCAGGTGTAGCGGTGGAATGCGTAGATATCTGGAAGAACACCAAAGGCGAAGGCAGTCTCCTGGGCAAATACTGACGCTCATATGCGAAAGCGTGGGTAGCAAACAGG
+
IIIIIHIIIIIIIIIIIIIIHIIIIIIIIIIIIIIIIIIIIIIIIGHIIIIIIIIHIHHIIIIIIIIIIIIIIIIIHHIIIIIIIIIIIIIIIIIIHIIIIIIIIIIIIIIIIIHIIIHIIIIIIIIIIIHIIIIIIIIIIIIIIIIIIIHIIIIIIIIIIIIIIIHHHHIIIHIHIIIIIIIIIIIIIIIIHIIIIIIIIHIIGIIIIIIIIIIIIIIIIIIHHHFIIIIIIIIIHIHIIIIIIIIIIHHHI
@HS2.1_149 HISEQ:380:H55W7BCXY:1:1101:1531:14443 1:N:0:AGCAGGAA orig_bc=AAAAAAAAAAAA new_bc=AAAAAAAAAAAA bc_diffs=0
TACGTATGGTGCAAGCGTTATCCGGATTTACTGGGTGTAAAGGGTGCGTAGGTGGTTGCGCAAGTCAGAAGTGAAAACTATGGGCTCAACCCATAGACTGCTTTTGAAACTGCGTAACTAGAGTGCAGGAGAGGAAAGTGGAATTCCTAGTGTAGCGGTGAAATGCGTAGATATTAGGAGGAACACCAGTGGCGAAGGCGGCTTTCTGGACTGCAACTGACACTGAGGCACGAAAGCGTGGGGAGCAAACAGG
+
IIIIHHHHIHIIIIIIIIIIIIIIIHIIIIIHHHIGHHIIIIIIIIIIIIIIIIIIIIIIIIIIIIIIIIIIIIIIIIIIIIIIIIIIIIIIIIIIIIIIIIIIIIIIIIIIIIIIIIIIIIIIIIIIIIIIIIIIIIIIIIIIIIIIIIIIIIIIIIIIIIIIIIIIIIIIIIIIHHIIIIIIIIIIIIIIIIIIIIIIIIIIIIIIIIIIIIIIIIIIIIIIIIIIIIIIIIIIIIIIIIIIIIIIIIIII
@HS2.1_150 HISEQ:380:H55W7BCXY:1:1101:5077:14450 1:N:0:AGCAGGAA orig_bc=AAAAAAAAAAAA new_bc=AAAAAAAAAAAA bc_diffs=0
TACGGAGGGTGCGAGCGTTAATCGGAATAACTGGGCGTAAAGAGCTCGTAGGCGGTTTGTCAAGTCAGATGTGAAAGCCCCGGGCTTAACCTGGGAACCGCATTTGAAACTGACAGACTAGAGTACTGTAGAGGGAGGTAGAATTCCAGGTGTAGCGGTGAAATGCGTAGATATCTGGAGGAATACCGGTGGCGAAGGCGGCCTCCTGGACAGAGACTGACGCTGAGGAGCGAAAGCGTGGGGAGCAAACAGG
+
IIIIIHIIIIIIIIIIIHIIHIIIIIIIIHIIIIIIIIIIIIIIIIIIIIIIIIIIIIIIIIIIIIIIIIIIIIIIHHIIIIIIIIIIIIIIIIIIIIIIIIIIIIIIIIIIIIIIIIIIIIIIIIIIIIIIIIIIIIIIIIIIIIIIIIIIIIIIIIIIIIIIIIIIIIIIIIIIIIIIIIIIIIIIIIIIIIIIIIIIIIIHIIIIIIIIIIIIIIIIIIIIIIIIIIIIIIIIIIIIIIIIIIIIIIIII
@HS2.1_151 HISEQ:380:H55W7BCXY:1:1101:7698:14343 1:N:0:AGCAGGAA orig_bc=AAAAAAAAAAAA new_bc=AAAAAAAAAAAA bc_diffs=0
TACGGAGGATGCGAGCGTTATCCGGATTTATTGGGTTTAAAGGGTGCGCAGGCGGCGCGTTAAGTCAGCGGTGAAATCTCATGGCTCAACCATGGAACTGCCGTTGATACTGGCGTGCTCGAGTACGGACGGCGCCGGCGGAATGTGTCATGTAGCGGTGAAATGCTTAGATATGCCACAGAACACCGATCGCGAAGGCAGCTGGCGAGGCCGGTACTGACGCTCAGGCACGAAAGCGTGGGGATCAAACAGG
+
IIIIIGIIHIIIIIIIIIIGIIGIIEHIIIIHGHI<E@GHIIIIIIIHHIIIIIIIIIIIIIHIIIHIIIIIIIIIIHIIIHIIIIIIIIHIIIIIIIIIIIIIIIIIIIHIIIIIIIIIIIIIIIIIIIIIIIIIIIIIIIIIIIIIIIIIIIIIIIIIIIIIIIIIIIIIIIIIIHIIIIIIIIIIIIIIIIIIIIIIIIIIIIIIIIIIIIIIIIIIIIIIIIIIIIIIIIIIIIIIIIIIIIIHHIIII
@HS2.1_152 HISEQ:380:H55W7BCXY:1:1101:7730:14403 1:N:0:AGCAGGAA orig_bc=AAAAAAAAAAAA new_bc=AAAAAAAAAAAA bc_diffs=0
TACGGAGGGTACGAGCGTTAATCGGAATGACTGGGCGTAAAGGGCACGTAGGTGGATAGATAAGTCACAAGTGAAATACCCGGGCTTAACCTGGGATTGGCTCGTGAAACTGTTTAACTAGAGTACGGTAGAGGGGAGTAGAATTCCAAGTGTAGCGGTGAAATGCGTAGAGATTTGGAAGAATACCGGAGGCGAAGGCGGCTCTCTGGACCGATACTGACACTGAAGAGCGAAAGCGTGGGGAGCAAACAGG
+
IIIIIHHIIIIIIIIIIIIIIIIIIIIIIIIIIIIIICHIIIIHIIIIHIIIGHIIIIIIIIIIHHIIIIIIIIIIGIIIIIIIIIHIIIIIIHIIIIIIIHIIIIIIIIIIIIIIIIIIIIIIIIIIIIIIIIIIIIIIIIIIIIIIIIIIIIIIIIHHIIIIIIIIIIIIIIIIIHIIIIHIIIIIIIIIIIIIIIIIIIIIIIIIIIIIIIIHIIIHIIIIIIIIIIIIIIIIIIIIIIIIIIIIIIIII
@HS2.1_153 HISEQ:380:H55W7BCXY:1:1101:9112:14298 1:N:0:AGCAGGAA orig_bc=AAAAAAAAAAAA new_bc=AAAAAAAAAAAA bc_diffs=0
TACGGAGGGTACGAGCGTTAATCGGAATGACTGGGCGTAAAGGGCACGTAGGTGGATAGATAAGTCACAAGTGAAATACCCGGGCTTAACCTGGGATTGGCTCGTGAAACTGTTTAACTAGAGTACGGTAGAGGGGAGTAGAATTCCAAGTGTAGCGGTGAAATGCGTAGAGATTTGGAAGAATACCGGAGGCGAAGGCGGCTCTCTGGACCGATACTGACACTGAAGAGCGAAAGCGTGGGGAGCAAACAGG
+
IIIIIIIIIIIIIIIGIHIIIIIIIIIIIIIIIIIIIDHIIIIIIIIIGHIIFIIIIIIIIIIIIIIIIIIIIIIIIIIIIIIIIIIIIIIIIIIIIIIIIIIIIHIIIIIIFHIIIIIIIIIIIIIIIIIIIIIIIIIIIIIIIIIIIIIIIIIIIIIIIIIIIIIIIIIIIIIIIIIIIIIIIIIIIIIIIIIIIIIIIIIIIIIIIIIIHIHHIIIIIIIIIIIIIIIIIIIIIIIIIIIIIIIIIIIII
@HS2.1_154 HISEQ:380:H55W7BCXY:1:1101:19201:14266 1:N:0:AGCAGGAA orig_bc=AAAAAAAAAAAA new_bc=AAAAAAAAAAAA bc_diffs=0
TACAGAGGTCTCTAGCGTTGTTCGGATTTACTGGGCGTAAAGGGCGCGTAGGCGGCCAGGCGTGTCGGATGTGAAATCTCCGGGCTCAACCCGGAAAGTGCGTCCGAAACTGCCCGGCTCGAGTGCGGGAGGGGGAGTCGGAATGCAGGGTGTAGCGGTGAAATGCGTTGATATCCTGCAGAACACCGGAGGCGAAGGCGGACTCCTGGAACGCAACTGACGCTGAGGCGCGAAAGTCGGGGGAGCAAACAGG
+
IIIIIIGHIIIIIIIIIHIIHHIIIIIIIIIIIHHHHFHIIIIIIIIIHIIIIIIIIIIIIIIIHIHIHIIIIIIIGHIHIIIIIIIIIIIIIIIIIIIIIIHIHHIIIIIIHHIIIIIIIIIIIHIIHHIIIIIIIIIHIHIIIHIIIIIIIIIIIIIIIIIHHHIHIIIIIHHIHHIIHIIIHIIIIIIIHIHIHHE?IIHHGHIHGHHHGIIIIIIHDHHGIIIIIHHIIIHDCHHFIHIIIGHIIGIII
@HS2.1_155 HISEQ:380:H55W7BCXY:1:1101:4463:14652 1:N:0:AGCAGGAA orig_bc=AAAAAAAAAAAA new_bc=AAAAAAAAAAAA bc_diffs=0
TACGGAAGGTCCGGGCGTTATCCGGATTTATTGGGTTTAAAGGGAGCGCAGGCTGGATTTTAAGCGTGCTGTGAAATGTACCGGCTCAACCGGTGACGTGCAGCGCGAACTGGAGTCCTTGAGTGAGTACGAGGTATGCGGAATTCGTGGTGTAGCGGTGAAATGCTTAGATATCACGAAGAACTCCGATTGCGAAGGCAGCGTACCAGTCCTTAACTGACGCTAAAGCTCGAAAGTGCGGGTATCGAACAGG
+
IIIIIHIIIIIIIIIIIIIIIGIIIHIIIIIIHIIEHIIIIHIIHIIIIIIIIGIIIHIIHGHIIIIIIIIIIIHIFHHIHIIIIIIIHIIIIIIIIIIIIIIIIIIIIIIIIIIIIIIIIIIIIHHHIIIIIIIIIIIIIIHIIIIIIIIIIIIIIIIIHIIIIIIIIIIIIIIIHIIIIIIIHIIIIIHIIIIIIIHGIIIIIIIIHIIHGHIIIIIIIIIIIIIHIHIIIIIIIIIIIIIHGHIIIHIII
@HS2.1_156 HISEQ:380:H55W7BCXY:1:1101:8314:14670 1:N:0:AGCAGGAA orig_bc=AAAAAAAAAAAA new_bc=AAAAAAAAAAAA bc_diffs=0
TACGGAGGACGCGAGCGTTATCCGGATTCATTGGGTTTAAAGGGTGCGCAGGCGGCTCGGCAAGTCAGCGGTGAAAGCCCGGGGCCCAACCCCGGAAGTGCCGTTGATACTGTCGGGCTGGAATGCGGTCGAGGCGGGCGGAACGTGGCGTGTAGCGGTGAAATGCGTAGATATGCCACAGAACGCCGATAGCGGAGGCAGCTCGCCAGGCCTGCATTGACGCTCGGGCACGAAAGCGTGGGGATCGAACAGG
+
IIIIIHHIIIIIIIIIIHIIIIIIIIIIIIIIHIIEHIIIIIIIIIGIIIIIIIIHIIIIIIIIIIIIIIIIIIIIIHIIIIIIIIIIIIIIIIIIIIIIIIIIIIIIIIIIIIIIIIIIIIIIIIIIIIIIIIIIIIIIIIIIIIIIIIIIIIIIIIIIIIIIIIIIIIIIIIIIHHIIIIIIHHIIIIIIIIIIIIIIGIIIIIIIIHIIIIIIIIIIIIIIIIIIIIIIIIIIIIIIIIIIIIIIIIIII
@HS2.1_157 HISEQ:380:H55W7BCXY:1:1101:9768:14539 1:N:0:AGCAGGAA orig_bc=AAAAAAAAAAAA new_bc=AAAAAAAAAAAA bc_diffs=0
TACGGAGGGTACGAGCGTTAATCGGAATGACTGGGCGTAAAGGGCACGTAGGTGGATAGATAAGTCACAAGTGAAATACCCGGGCTTAACCTGGGATTGGCTCGTGAAACTGTTTAACTAGAGTACGGTAGAGGGGAGTAGAATTCCAAGTGTAGCGGTGAAATGCGTAGAGATTTGGAAGAATACCGGAGGCGAAGGCGGCTCTCTGGACCGATACTGACACTGAAGAGCGAAAGCGTGGGGAGCAAACAGG
+
IIIIIIIIIIIIIIIIIHIIIIIIIIIIIIIIIIIIIDHIIIIIIIIIGHHIIIIIHIIIIIIIIIIIIIIIIIIIIIIIIIIIIIIIIIIIIIIIIIIIIIGIIIIIIIIIGIIIIIIIIIIIIIIIHIIIIIIIIIIIIIIIIIIIIIIIIIIIHIIIIIIIIIIIIIIIIIIIIIIIIIIIIIIHIIIIIIIIIIIIIIIIIIIIIIIIIIIIIIIIIIIIIIIIIIIIIIIIIIIIIIIIIIIIIIIII
@HS2.1_158 HISEQ:380:H55W7BCXY:1:1101:10317:14537 1:N:0:AGCAGGAA orig_bc=AAAAAAAAAAAA new_bc=AAAAAAAAAAAA bc_diffs=0
TACGGAAGGTCCGGGCGTTATCCGGATTTATTGGGTTTAAAGGGAGCGCAGGCTGGGGTTTAAGCGTGACGTGAAATGCCGCGGCTCAACCGTGGAAGTGCGTCGCGAACTGGGTCCCTTGAGTGCGGTCGACGCAGGCGGAATTCGTGGTGTAGCGGTGAAATGCTTAGATATCACGAAGAACCCCGATTGCGAAGGCAGCCTACGAGGCCGTAACTGACGCTAAAGCTCGAAGGTGCGGGTATCGAACAGG
+
IIIIIIIIIIIIIIIIIIIIIIIIIHIIIIIIIIIHHIIIIIIIIIIIIIIIIIIIIIHIIIIIIIIIIIIIIIIIHIIIIIIIIIIIIIIIHIIHIIIIIIIIIIIIIIIIHIIIIIIIIIIIIHIIIIIIIIIIIIIIIIIIIIIIIIIIIIIIIIIIIIIIIIIIIIIIIIIIIIIIIIIHIIIIIHIIIIIIIIIIHIHIIIIIIIIIIIIIIIIIIIIIIIIIIHIIIIHH?IIIIIIIIIIIIIIII
@HS2.1_159 HISEQ:380:H55W7BCXY:1:1101:11475:14601 1:N:0:AGCAGGAA orig_bc=AAAAAAAAAAAA new_bc=AAAAAAAAAAAA bc_diffs=0
TACGTAGGTGGCAAGCGTTGTCCGGATTTACTGGGTGTAAAGGGCGTGTAGCCGGGTTGGTAAGTCAGATGTGAAATCTATGGGCTTAACTCATAAACTGCATTTGAAACTGCTGATCTTGAGTATCGGAGAGGCAATCGGAATTCCTAGTGTAGCGGTGAAATGCGTAGATATTAGGAGGAACACCAGTGGCGAAGGCGGATTGCTGGACGACAACTGACGGTGAGGCGCGAAAGCGTGGGGAGCAAACAGG
+
IIIHICCEEECFGHHHCHDHIIIIGIIHHEFEHEH<DHIHIIGIEHCCHHHHGIIIGEHIIFHHHIIIGHHHHIFHHGHHIIHHAFGHIIHFF?HGHHHHHHHIIIIGHIIHHFHHII?FHHCHHHFGHIIHHHIGHHIIIIIHIHHIHHEHDHDCHIIIIHEHHEGHIIHHHHGHH?GHHHHHEHHD@6BIIHIIHIHIHHEHGFDHHEE@<@CHHEHHGFIIIHCCH@@HHHEHIHIHEEFHED<1<EEHH
@HS2.1_160 HISEQ:380:H55W7BCXY:1:1101:11960:14746 1:N:0:AGCAGGAA orig_bc=AAAAAAAAAAAA new_bc=AAAAAAAAAAAA bc_diffs=0
TACGGAAGGTCCGGGCGTTATCCGGATTTATTGGGTTTAAAGGGAGCGCAGGCGGAGGATTAAGCGTGACGTGAAATGTCCCGGCTCAACCGTGGAACTGCGTCGCGAACTGGTTTTCTTGAGTGAGTGCGACGTCGGCGGAATTCGTGGTGTAGCGGTGAAATGCTTAGATATCACGAAGAACCCCGATTGCGAAGGCAGCCGACGAGTCCTTAACTGACGCTAAAGCTCGAAAGTGCGGGTATCGAACAGG
+
IIIIIIIIIIIIIIIIIIIIIIIIIHHHIIIIHHIEGHIIIIIIIIIIIIIIIIIIIIIIIHIIIIIIIIIIIIIIGHIIIIIIIIIIIIIIIIIIHHIIIIIIIIIIIIIIIIIIIIIIIIIIIIIIIIIHIIIIIIIIIIIIIHIIHIIIIIIIIIIIIIIIIIIIIIIIIIIIIIIIIHIIIIIIIIIIIIIIIIIIIIIIIIIIIIIIIIIIIIIIIIIIIIIIIIIIIIIIIIIIIIIIIIIIIIIII
@HS2.1_161 HISEQ:380:H55W7BCXY:1:1101:14959:14600 1:N:0:AGCAGGAA orig_bc=AAAAAAAAAAAA new_bc=AAAAAAAAAAAA bc_diffs=0
TACGGAAGGTCCGGGCGTTATCCGGATTTATTGGGTTTAAAGGGAGCGTAGGCCGGTTTTTAAGCGTGTTGTGAAATGTGTGGGCTCAACCTATGCACTGCAGCGCGAACTGGAGACCTTGAGTGCGCGGGAAGCCGGCGGAATTCGTTGTGTAGCGGTGAAATGCTTAGATATGACGAAGACCTCCGATTGCGAAGGCAGCTGGCTGTAGCGTTACTGACGCTGAAGCTCGAAAGCGTGGGTATCGAACAGG
+
IIIIIIIIIIIIIIIIIIIIIIIIIHHHIIIIIIIGGHIIIIIIIIHIIIIIIIIIHIHHIIIIIIIIIIIIIIIIIIIIIIIIIIIIIIIIIIIIIIIIIIIIIIIIIIIIIIIIIIIIIIIIIIIIIIIIIIIIIIIIIIIIIIIHIIIIIIIIIIIIIIIIIIIIIIIIIIIIIHIIIIIIIIIIIIIIIIIIIIIIIIIIIIIIIIIIIIIIIIIIIIIIIIIIIIIIIIIIIIIIIIIIIIIIIIIII
@HS2.1_162 HISEQ:380:H55W7BCXY:1:1101:18211:14608 1:N:0:AGCAGGAA orig_bc=AAAAAAAAAAAA new_bc=AAAAAAAAAAAA bc_diffs=0
GACAGAGGGGGCAAGCGTTGCTCGGAATTACTGGGCGTAAAGGGCGCGTAGGCGGGATGGCAAGTCGGTCGTGAAATCCCTCGGCTCAACTGAGGATCGTCGATCGATACTGCCGTTCTTGAGGATTGCAGAGGAGACTGGAATTCCCGGTGTAGCGGTGAAATGTGTAGAGATCGGGAGGAACACCGGTGGCGAAGGCGGGTCTCTGGGCAATTCCTGACGCTGAGGCGCGAAAGCGTGGGGAGCAAACGGG
+
IHIIIGGHIIIIIIIIIIIIGIHIHIGHIIIHIIIIIHIHIIIIGIGIHHIIGIHIIHIIIIHIIIIIIIIIIHIIHIIIIIIIIIIIIIIIIIIIIIHHIIIIIHIIIIIIIIIHHHIIIIIIHHIIIIIIIIIIHIIIIIIHHIIIIIIIIIIIIIIIIIIIIIHIIIIHHGHIIHIIIIIIIIIIIIIIIIIIIIIIIIIIIIIIIIIIIIIHIIIIIIIIIIIIIIIIIIIIIIIIIIIIIIIIIIIII
@HS2.1_163 HISEQ:380:H55W7BCXY:1:1101:20913:14515 1:N:0:AGCAGGAA orig_bc=AAAAAAAAAAAA new_bc=AAAAAAAAAAAA bc_diffs=0
TACGGAGGATGCGAGCGTTATCCGGATTTATTGGGTTTAAAGGGTGCGTAGGTGGTTTGTTAAGTTTGTGGTGAAAGCGTGCGGCTCAACCGTACCAAGCCATGAAAACTGGCGAACTTGAGTGCAAACGAGGTAGGCGGAATGTGATGTGTAGCGGTGAAATGCTTAGATATGTCACAGAACCCCGATTGCGAAGGCAGCTTACCAGCATGCAACTGACACTGAGGCACGAAAGCGTGGGTATCAAACAGG
+
IHHHIHIH<<FF<EH/</0D?@F0/D<<<F11<1D<0<<FHHHIDGGC<<<0B?G?FFEC@@F##B<CEFGBDCGHD?C@EDHDC/EDCHEFHFHCC<IIHHHCEEFGIHGHECHHIGIIHEIG#@ECHIIIHHEHHGHEEE#@C1CIH#HIIIIII#IIHIIIHGIIIHHH#H@#1HEIDD#DGHGC#GI#IIHEH#GFGEEGG@GHG@@HDEHIIIHGDIHIIIHHDIIIIHHCGHIIHHHFIIHCIHII
@HS2.1_164 HISEQ:380:H55W7BCXY:1:1101:2766:14970 1:N:0:AGCAGGAA orig_bc=AAAAAAAAAAAA new_bc=AAAAAAAAAAAA bc_diffs=0
TACGGAGGATGCAAGCGTTATCCGGATTTATTGGGTTTAAAGGGTGCGCAGGCGGGCTGTTAAGTCAGCGGTGAAATCTCCCGGCTCAACCGGGGAACTGCCGTTGATACTGGCAGCCTAGAGTACAGACGGCGCCGGCGGAATGTGTCATGTAGCGGTGAAATGCTTAGATATGCCACAGAACACCGATCGCGAAGGCAGCTGGCGAGGCTGGGACTGACGCTCAGGCACGAAAGCGTGGGGATCAAACAGG
+
IIIIIHIIIIIIIIIIIIIIIIIIIHHIIIIIHHIGGHIIIIIIIIHIHIIIIIIIIIIHGGHIIIIIIIIHIIIIFHIIIIIIIIIIIIIIIIIHIIIIHHIIIIIIIIIIIIIIIIIIIHIIHIIIIIIIIIIIIIIIIIIIIIIIHIHIIIIIIIIIIIIIIIIIIIIIIIIIIIIIIIIIIIIIIIIIIIIIIIIIIHIIIIIIIIIIIIIIIIIIIHIIIIIGIIIIIIIIIIIIIIIIHIIIHIIII
@HS2.1_165 HISEQ:380:H55W7BCXY:1:1101:7869:14963 1:N:0:AGCAGGAA orig_bc=AAAAAAAAAAAA new_bc=AAAAAAAAAAAA bc_diffs=0
TACGGAGGGTACGAGCGTTAATCGGAATGACTGGGCGTAAAGGGCACGTAGGTGGATAGATAAGTCACAAGTGAAATACCCGGGCTTAACCTGGGATTGGCTCGTGAAACTGTTTAACTAGAGTACGGTAGAGGGGAGTAGAATTCCAAGTGTAGCGGTGAAATGCGTAGAGATTTGGAAGAATACCGGAGGCGAAGGCGGCTCTCTGGACCGATACTGACACTGAAGAGCGAAAGCGTGGGGAGCAAACAGG
+
IIII<<<EHIIIIHIIIIIIIIIIIIIIIIIIIIIIIEHIIIIIIIIIHIHIGHIHHIIIIIIIHHIIIIIIIIIIIIIIIIHIIIIIIIHHIIIIIIIIIIIIIIIIIIIIIIHIIIIIIIIHIIIHIIIIIIIIIIHIIIIIIIIIIIIIIIIIIIIIIIIIIIIIIIIIIIIIHGIHIIIIIIIIIIIIIIIIIHIIIIIHIIIIIIIIHIIIIIIIIHIIIIIIIIIIIIIIHIIIIIIIIHIIIIIII
@HS2.1_166 HISEQ:380:H55W7BCXY:1:1101:8545:14811 1:N:0:AGCAGGAA orig_bc=AAAAAAAAAAAA new_bc=AAAAAAAAAAAA bc_diffs=0
TACGGAAGGTCCGGGCGTTATCCGGATTTATTGGGTTTAAAGGGAGCGCAGGCGGAGGTGCAAGCGTGCCGTGAAAGCGCGGGGCTCAACCCCGTACAGCGGCGCGAACTGCTCCCCTTGGTTGCGGGAAGGGAAGGCGGAACTCGTGGTGTAGCGGTGAAATGCATAGATATCACGAAGAACTCCGATCGCGAAGGCAGCCTTCCGGCCCGCCAACGACGCTCATGCTCGAAGGCGCGGGTATCAAACAGG
+
IIIIIIHIIIIIIIIIIIIIIIIIIHIIIIIIHIIGHHIIIIIIHIIIIIIIIIIIIIIIIIIIIIIIIIIIIIIIIIIIIIIIHIIIIIIIIIIIIIIIIIIIIIIIIIIIIIIIIIIIIIIIIIIIIIIIIIIIIIIIHIIIIIIIIIIIIIIIIIIIIIIIIIIIIIIIIIIIIIHIIHIHIIIIHHIIIIIIIIIIIIIIIIIIIIIIIIIIIIIIIIIIIHGIHIHIIIIIIIIIIIIIIIIHGHII
@HS2.1_167 HISEQ:380:H55W7BCXY:1:1101:13305:14853 1:N:0:AGCAGGAA orig_bc=AAAAAAAAAAAA new_bc=AAAAAAAAAAAA bc_diffs=0
TACGGAAGGTCCGGGCGTTATCCGGATTTATTGGGTTTAAAGGGAGCGCAGGCCGGAGGTCAAGCGTGACGTGAAATGTAGGGGCTCAACCTTTGAATTGCGTCGCGAACTGGCCTTCTTGAGTGAGTACGACGTCAGCGGAATTCGTGGTGTAGCGGTGAAATGCTTAGATATCACGAAGAACCCCGATTGCGAAGGCAGCTGACGAGTCCTTTACTGACGCTAAAGCTCGAAGGTGCGGGTATCGAACAGG
+
HHHCH=EHG@GHDCH<EHIHHHIEHHCHHHIGFHHE@GHCHHHG@EGD<HHHDGHHHIHHHIIHIIIIIIIHIIIIIIIHIIIIIIIHHHICHIIHDHEIHHHIIIIIIHEGHIIIIIIIIIIIIIIIIHIIIIIIIIGIIIIIIIIIIIIIIIIIIIIIIIIIIIIIII#IIIIIHHIIIIIIIIIIIIHIIIIIIIHIIIIHIIGIHEIIIHHHIIIIIHHIIIIIHHIIIIIHIIIIIHIHHHHIIIIII
@HS2.1_168 HISEQ:380:H55W7BCXY:1:1101:13630:14982 1:N:0:AGCAGGAA orig_bc=AAAAAAAAAAAA new_bc=AAAAAAAAAAAA bc_diffs=0
TACGGAGGATGCGAGCGTTATCCGGATTTATTGGGTTTAAAGGGTGCGTAGGTGGTTTGTTAAGTTTGTGGTGAAAGCGTGCGGCTCAACCGTACCAAGCCATGAAAACTGGCGAACTTGAGTGCAAACGAGGTAGGCGGAATGTGATGTGTAGCGGTGAAATGCTTAGATATGTCACAGAACCCCGATTGCGAAGGCAGCTTACCAGCATGCAACTGACACTGAGGCACGAAAGTGTGGGTATCAAACAGG
+
HHHIIHH?EHGHHHDCDHECHHHHIHHHHII1<CHCCGHHIIHIFHIHHIHHHFHCEGH#FEGG#GHFGHD#HHEHEHHHIIIDHHIIHHCHHIIHGHHGEFHFGEFHIDHHFHIGHFHHHHHHDEHE@GHHCHHEEFHHCHHFBFEHHEEHHIHIH<?EG@HHFFHHHHGEFECH?F#HHHHH=EH=HIIFHHHHHHHH<HHG?EF11F1E1ED1HHHFHIHFHECEEHCD1G<DHCDFEIHHEC<<GD<1
@HS2.1_169 HISEQ:380:H55W7BCXY:1:1101:13913:14888 1:N:0:AGCAGGAA orig_bc=AAAAAAAAAAAA new_bc=AAAAAAAAAAAA bc_diffs=0
TACGAAGGGTGCAAGCGTTGTTCGGATTTACTGGGCGTAAAGCGTCCGTAGGTGGTTTGTTAAGTCAGGGGTGAAATCCCAGGGCCCAACCCTGGAACTGCCTTTGATACTGGCAAACTGGAGCGCGATAGAGGAAGATGGAATATCTGGTGTAGGGGTGAAATCCGTAGATATCAGATAGAACACCAATGGCGAAGGCAGTCTTCTGGATCGTCGCTGACACTGAGGGACGAAAGCGTGGGTAGCAAACAGG
+
IIIIHIEDHHIIIIHIIIIIIIIIHHHHIHIIIIIIHIIHHHIIIIIIHHHIIIIHIIIIIHHIIIIIIIIIIHHHFHHIIIHIIIIIIIHIIIIIIIIIIIIIIIHIHIIIHIIIIIIHIIIIIIIIHIIIIIIIIIHGIHHHHHIIIIIIHIHIIHIHIHIIIIIIIIIIIIIIIIIIIIIIHIIIHHHIIHHIIIIIIIIIHIIIIIIIIIIIIIHIIHIIIHIIHGIIIIIHIIIIIIIIHHIHHIIII
@HS2.1_170 HISEQ:380:H55W7BCXY:1:1101:13950:14995 1:N:0:AGCAGGAA orig_bc=AAAAAAAAAAAA new_bc=AAAAAAAAAAAA bc_diffs=0
TACGTAGGTGGCAAGCGTTGTCCGGAATGACTGGGCGTAAAGGGTACGTAGGTGGCTATTCAAGTTAGTTGTGAAATCCCGGGGCTTAACTTCGGTGCTACAATTAAGACTGTTTAGCTTGAGTGCAGGAGGGGTAAGTGGAATTCCTAGTGTAGCGGTGGAATGCGTAGATATTAGGAAGAACACCGGTGGCGAAGGCGACTTACTGGACTGTAACTGACACTGAAGTACGAAAGCGTGGGGAGCAAACAGG
+
IIIIHIHHIIIIIIIIIIIIIIIIIIIIIIIHHIIIIHIIHHIIIIIIHHIIIIIIIIIIIIHHHIIIIIIIIIIIHHIHIIIIIIGIIHIIIIIIIIIIIIIIIIIIIIIIIIIIIIIIIIIIIIIIIIIIIIHIIIIIIIIIIIIIIIIIIIIIIIIIIIIIIIIIIIIIIIIIIIIIIIHIIIIIIIIIIIIIIIIIIIIIIIIIHGHHIIHEHIIIIHIIIIIIIIIIIIIIIIIIIIIIIIIIIIIII
@HS2.1_171 HISEQ:380:H55W7BCXY:1:1101:18215:14816 1:N:0:AGCAGGAA orig_bc=AAAAAAAAAAAA new_bc=AAAAAAAAAAAA bc_diffs=0
TACGGAGGGTACGAGCGTTAATCGGAATGACTGGGCGTAAAGGGCACGTAGGTGGATAGATAAGTCACAAGTGAAATACCCGGGCTTAACCTGGGATTGGCTCGTGAAACTGTTTAACTAGAGTACGGTAGAGGGGAGTAGAATTCCAAGTGTAGCGGTGAAATGCGTAGAGATTTGGAAGAATACCGGAGGCGAAGGCGGCTCTCTGGACCGATGCTGACACTGAAGAGCGAAAGCGTGGGGAGCAAACAGG
+
IIIIIGHIIIIIIIIIIIIIIHIIIHIIIIGIIIIIIHIIIIIIIIIIGHHIFHIHIIIHIIIIIIIIIIIIIHIHHHIIIIHIIIIIIIIIIHIIIIIIIIIIIIIIIIIIIIIIIIIIIGIIIIIIHIIIIIIIIHHIIHIIHIIIIIIIIIIIIIIIIIIIIIIIIIIIIIHIHHHIIHIHIIIIIIIIIIIIIIIIIIIIIIIIIIIHHHD1IIIIIHIIIIIIIIIIHIIGIIIIIIIIIIIIIIHII
@HS2.1_172 HISEQ:380:H55W7BCXY:1:1101:19187:14919 1:N:0:AGCAGGAA orig_bc=AAAAAAAAAAAA new_bc=AAAAAAAAAAAA bc_diffs=0
TACGTAGGGGGCGAGCGTTGTCCGGATTTATTGGGCGTAAAGAGCTCGTAGGCGGTTTGGTAAGTTGGATGTGAAATCTCCAGGCTCAACTTGGAGGGGTCATTCGATACTGCCATGACTAGAGTTCGGTAGGGGAGTGTGGAATTCCTGGTGGAGCGGTGAAATGCGCAGATATCAGGAGGAACACCCGTAGCGAAGGCGGCACTCTGGGCCGGAACTGACGCTGAGGAGCGAAAGCGTGGGGAGCGAACAGG
+
IIIIHIHIIIIIIIIIIIIIIIIIIEHIIIIIIIIIIIIIIIIIIIIIHIIIHIIIHHHHHIIIIIHIIIIIIIHIGIIIIIIIIIIIIIIIIIIIIIIIIIIIIIIIIIIIIIIIIIIIIIIIIIIIIIIIIIIIIIIIIIIIIIIIIIIIIIIIIIIIIIIIIIIIIIIIIIIIIIIIIIIIIIIIIIIIIIIIIIIIIIIIIIIIIIIIIIIHIIIIIIIIIIIIIIIIIIIIIIIIIIIIIIIIIIIIII
@HS2.1_173 HISEQ:380:H55W7BCXY:1:1101:1665:15030 1:N:0:AGCAGGAA orig_bc=AAAAAAAAAAAA new_bc=AAAAAAAAAAAA bc_diffs=0
TACAGAGGCCAAGAGCGTTGTTCGGATTTACTGGGCGTAAAGGGCGCGTAGGCGGCGAGGCGTGTCGGATGTGAAATCTCCGGGCTCAACCCGGAAAGTGCGTCCGAAACTACCTTGCTGGAGTCCGGGAGGGGGAATCGGAATACAGGGTGTAGCGGTGAAATGCGTTGATATCCTGTAGAACACCGGAGGCGAAGGCGGATTCCTTGAACGGTACTGACGCTGAGGCGCGAAAGTCGGGGGAGCAAACAGG
+
IHIIIIHIIIIIIIFIIHIHIIIHIIIIIIIIEHHIIEHIIIIIIIIIHHIHHIIHIHIIGHCIIIIIHHIHIHHIIIHIIIIIIHIIIIIIIIHHIIIIIIIHIIHIIIIIHIIIIIIIIIHHGHIIIIHIIIIIHHIIIIIIIHIIIIIIIIIIIIIIIIIIIIIIHIIIHHIIHGHIIIIIIIIIIIIIIIIIIIIIIIIIIIIHIIIIIIIIIIIIIIIIIIIIIIIIIIIIIIIIIIIIIHIIIIIII
@HS2.1_174 HISEQ:380:H55W7BCXY:1:1101:3697:15029 1:N:0:AGCAGGAA orig_bc=AAAAAAAAAAAA new_bc=AAAAAAAAAAAA bc_diffs=0
TACGTAGGTGGCGAGCGTTGTCCGGAATCATTGGGCGTAAAGGGAGCGCAGGCGGGGAACCAAGTCTGTCTTAAAAGTTCGGGGCTCAACCCCGTGATGGGATAGAAACTGGTTCTCTTGAGTGCAGGAGAGGAAAGCGGAATTCCTAGTGTAGCGGTGAAATGCGTAGATATTAGGAGGAACACCAGTGGCGAAGGCGGCTTTCTGGACTGTAACTGACGCTGAGGCTCGAAAGCGTGGGGAGCGAACAGG
+
IIIIIIIHIIHIIIIIIHHDHIIIHHIIIHIIIIIIIHHIIIIIIIIIHIIIIIIIIIIIIIIIIIIIIIIIIIIIHHIIIIIIIIIIIIIIIIHIHIIIIIIIIIIIIIIIIIIIIHIIIIIIIIIIIIIIIIIIIIIIIIIIIIIIIIIIIIIIIIIIIIHIIIIIIIIIHIHHIHIIIIIIHIIIIIIIIIIIIIIIIIIIIIIIIIIIIIIIIIIIIIIIIIIIHGIIHIIIIIIIIIIHHHIIIHII
@HS2.1_175 HISEQ:380:H55W7BCXY:1:1101:10778:15109 1:N:0:AGCAGGAA orig_bc=AAAAAAAAAAAA new_bc=AAAAAAAAAAAA bc_diffs=0
TACGTAGGGGGCGAGCGTTGTTCGGATTTACTGGGCGTAAAGGGCACGTAGGCGGCGTGGCGTGTCGAGTGTGAAATCTCCGGGCTCAACCCGGAAAGTGCGCTCGAAACTACCATGCTGGAGTACGGGAGAGGGAAGGGGAATGCAGGGTGTAGCGGTGAAATGCGTTGATATCCTGCAGAACACCGGAGGCGAAGGCGCCTTCCTGGAACGTTACTGACGCTAAGGTGCGAAAGTCGGGGGAGCAAACAGG
+
IHIHGIIIIHIIHDDHHHFHIIIIDCEHIHHIHGIIICCHICHIH?GCHHEEGEEHHIHIHIHEHHIHIHHIIFEG=DFHIIHIIIHIIIEHIIIIDH?DGHIIIGDHGHHIIIIIHHHHHGGHIHIIIEDCHHHHEHGGHHHHHEGHEIHIHHEEDHHCIIHIIIH#HHEHHHFHF<?FHHEDGHFHDHHHEHCDHHCIHCHFHHG@?G@HEHGHEHHGIIIHIGIIIHHHHE/C?IIIIIHGIHIIHHHHG
@HS2.1_176 HISEQ:380:H55W7BCXY:1:1101:12502:15026 1:N:0:AGCAGGAA orig_bc=AAAAAAAAAAAA new_bc=AAAAAAAAAAAA bc_diffs=0
TACGGAAGGTCCGGGCGTTATCCGGATTTATTGGGTTTAAAGGGAGCGCAGGCTGGATTTTAAGCGTGTTGTGAAATGCGGCGGCTCAACCGTCGATGTGCAGCGCGAACTGGAGTCCTTGAGTGAGTACGAGGAAGGCGGAATTCGTGGTGTAGCGGTGAAATGCTTAGATATCACGAAGAACTCCGATTGCGAAGGCAGCTTTCCAGTCCTTAACTGACGCTAAAGCTCGAAAGTGCGGGTATCGAACAGG
+
IIIIIIHIIIIIIIIIIIIGIIIIIHHIIIIIIIHDHHIIIIIIIIIIIIIIIIIIIIIIHHHIIIIIIIIIIIIIIIIIIHIIIIIIIIIIHIIIIIIIIIIIIIIIIIIIIIIHHHIIIIIIIIIIIIIIIIIIIIIIIIIIIIIIIIIIIIIIIIIIIIIIIIIIIIIIIIIIIIIIIIHIHIIIIIHIIIIIIIIIIIIIIIIIHEIIIIIIIIIIIIIIIIIIIIIIIIIIHIIIIIIIIIHEHIIII
@HS2.1_177 HISEQ:380:H55W7BCXY:1:1101:18435:15161 1:N:0:AGCAGGAA orig_bc=AAAAAAAAAAAA new_bc=AAAAAAAAAAAA bc_diffs=0
TACGGAGGATGCGAGCGTTATCCGGATTTATTGGGTTTAAAGGGTGCGTAGGCGGAAGGTTAAGCGTGAGGTGAAATGCTGCTGCTCAACAGCAGAACTGCCTCGCGAACTGGTCTTCTGGAATGCCCCTGCCGTGGGAGGAATGTGTGGTGTAGCGGTGAAATGCATAGAGATCACACAGAACACCGATTGCGAAGGCATCTCACGAAGGGGTGATTGACGCTGAGGCACGAAAGCGTGGGGATCAAACAGG
+
IHIHIHIIIIIIIIIIIIIIIIIIIHHHIHGHIIIHHHIIIIIIIIIIHHHIGIIHIIIIIHIIIIHIHIIHHIIIHHIIIIIIIIHIIIIIIIIIIIHIIIIIIIIIIIIIIIIIIIIIIIIIIIIIIIIIIIIIIIIIIIIHIIIIIIIIIIIIIIIIIIIIIIIIIIIIIHHHHHHIIIIIIIHHHIIIIIIIIIIIEHHIIIIIIIIIIIIIGIIIIIIIIIIHIIIIIIIIIIHIHIIIHIHIIIIII
@HS2.1_178 HISEQ:380:H55W7BCXY:1:1101:18904:15023 1:N:0:AGCAGGAA orig_bc=AAAAAAAAAAAA new_bc=AAAAAAAAAAAA bc_diffs=0
TACGTAGGGGGCGAGCGTTGTCCGGAATGACTGGGCGTAAAGGGTGTGTAGGCGGTTATGCAAGTTAAAAGTGAAATCCCCGGGCTTAACTCGGGTGCTGCTTTTAAGACTGTATGACTGGAGTGCAGTAGAGAAAAGTGGAATTCCTGGTGTAGCGGTGAAATGCGTAGATATCAGGAGGAACACCGGTGGCGAAGGCGGCCTGCTGGACAGAGACTGACGTTGAGGCTCGAAAGCGTGGGGAGCAAACAGG
+
IIIIIGIIIIIIIIIIIIIIIIIIIIIIIIIIIIIIIHHIIIIIHHHIIIIIIIIIIIIIIIIIIIIIIIHIIIIIIIHIIIIIIIIIIIIHIIIHHIIIIIIIIIIIIIIIIIHIIIIIIIIIIIIIIIIIIIIIIIIIIIIIIIIIIIIIIIIIIIIIIIIIIIIIIIIIIIHHIHIIIIIIIIIIIIIIIIIIIIIIIHIIHIIIIIIIIIHHIIIHIIIIIIIIIHHIIIIIIIIIIIIIIIIIIIIII
@HS2.1_179 HISEQ:380:H55W7BCXY:1:1101:19590:15160 1:N:0:AGCAGGAA orig_bc=AAAAAAAAAAAA new_bc=AAAAAAAAAAAA bc_diffs=0
TACGTAGGTGGCAAGCGTTATCCGGAATTATTGGGCGTAAAGAGGGAGCAGGCGGCAAGATAAGTTTGAAGTGAAAGCGTGGAGCTCAACTCCATACAGCTTCGAAAACTGTCTAGCTAGAGTACGAGAGAAGTGAACGGAACTCCATGTGTAGCGGTGAAATGCGTAGATATATGGAAGAACACCAGTGGCGAAGGCGGTTCACTAGCTCGAAACTGACGCTCAGTCCCGAAAGCGTGGGTAGCAAATAGG
+
IIIIIIIIIIIIHHIIIHHHIHHIIDHIIHHHIIIIHFEHIEHIIIHGHII@DHIIIIIIIIIHFHIIHHHIIHIIIIHIIIIIIIIIHIGHIIHIIIIGIIIHIIHIIIHHIIIIHIHIIHHIIIHIIIIHHGHHEHHIIHIHIIHHIIHHIIIIIIHIIIIIHHFHGIIHEHIHHIHIIIHIIHHHHHIIIIIHHIHIIIIIIIHCHHIHIIIIIIIIIHIHIIHIIIIIIIIIIHHEIIIIIIIIIIII
@HS2.1_180 HISEQ:380:H55W7BCXY:1:1101:20836:15122 1:N:0:AGCAGGAA orig_bc=AAAAAAAAAAAA new_bc=AAAAAAAAAAAA bc_diffs=0
TACGGAGGGTACGAGCGTTAATCGGAATGACTGGGCGTAAAGGGCACGTAGGTGGATAGATAAGTCACAAGTGAAATACCCGGGCTTAACCTGGGATTGGCTCGTGAAACTGTTTAACTAGAGTACGGTAGAGGGGAGTAGAATTCCAAGTGTAGCGGTGAAATGCGTAGAGATTTGGAAGAATACCGGAGGCGAAGGCGGCTCTCTGGACCGATACTGACACTGAAGAGCGAAAGCGTGGGGAGCAAACAGG
+
HHHHHEHHHGE?EHGCHCDH?FECHCHHHHCCFHHHHCE@FFHH<C0C<CFC<#CCC@GHHGHH8<<<CCC@FGHFGEHDCEFHHEAHFHGBDHHH@GFHHEHCHHHHHHHGGFGHFHHIIIIIIIHIIIIIHHHIIHHIIIIIII#HHHHIHIIIIIIIIIIHIIIIIHIHIHHHHGHIHIHDI##HHHGG#IIHDH#EHHHHHHIIIHHGE@HCIHGHGGHHHIHH=IIHHIIIIIIIIIIIIIIHCIIII
@HS2.1_181 HISEQ:380:H55W7BCXY:1:1101:2385:15487 1:N:0:AGCAGGAA orig_bc=AAAAAAAAAAAA new_bc=AAAAAAAAAAAA bc_diffs=0
TACGGAGGGTGCAAGCGTTAATCGGAATAACTGGGCGTAAAGGGCATGCAGGCGGTTGTATAAGTAGGGTGTGAAATCCCCGGGCTCAACCTGGGAACTGCATTCTAAACTGTACAACTAGAGTATTGCAGGGGGAGACGGAATTCCAGGTGTAGCGGTGGAATGCGTAGATATCTGGAAGAACACCAAAGGCGAAGGCAGTCTCCTGGGCAAATACTGACGCTCATATGCGAAAGCGTGGGTAGTAAACAGG
+
HCHHFDHIHHHIHHHHEGH@CHHIIIHGIIEHEHHIGIIHHHHHFEGCHHICHHH@CEHHIIHIHHFHIHIHHHHGDHHHHHHHGHHHHI#IHHEIIHIIIIIIIIIGIHGIHHIIIIIIIIIHHGHIFFE@IIIHHEHGHHIIIIHHHHIIIIIIIIHIHIIIIHHIIIIIIIHEHHHIIIIIHIHIIHGIIIIIIIIIHHIIHGIIIIHHG?IIIIIIIHHHEFCIIIIIIIIIIIIIIIFHD1IIIIIIH
@HS2.1_182 HISEQ:380:H55W7BCXY:1:1101:3160:15344 1:N:0:AGCAGGAA orig_bc=AAAAAAAAAAAA new_bc=AAAAAAAAAAAA bc_diffs=0
TACGGAGGGTACGAGCGTTAATCGGAATGACTGGGCGTAAAGGGCACGTAGGTGGATAGATAAGTCACAAGTGAAATACCCGGGCTTAACCTGGGATTGGCTCGTGAAACTGTTTAACTAGAGTACGGTAGAGGGGAGTAGAATTCCAAGTGTAGCGGTGAAATGCGTAGAGATTTGGAAGAATACCGGAGGCGAAGGCGGCTCTCTGGACCGATACTGACACTGAAGAGCGAAAGCGTGGGGAGCAAACAGG
+
IIIIIHIIIIHIIIIIIHIIIIIIIIIIIIIIIIIIIIIIIIIIIIIIGHHIDHIHHIIIIIIIIIIIIIIIIIIIHHIIIIIIIIIIIHIIIIIIIIIIIIIIIIIIIIIIIIIIIIIIIIIIIIIHIIIIIIIIIIHHIIIIHIIIIIIIIIIIIIIIIIIIIIHIIIIIIIIHHHIIIIIIIIIIIIIIIIIIIIIIIIHIIIIIHIIIIIIIIIIIIIIIIIIIIIIIIIIIIIIIIIIIIIIIIIIII
@HS2.1_183 HISEQ:380:H55W7BCXY:1:1101:4123:15422 1:N:0:AGCAGGAA orig_bc=AAAAAAAAAAAA new_bc=AAAAAAAAAAAA bc_diffs=0
TACATAGGGGGCAAGCGTTGTCCGGAATGACTGGGCGTAAAGGGTGTGTAGGCGGTTATACAAGTTAAAAGTGAAATCCCCGGGCTTAACTCGGGTGCTGCTTTTAAGACTGTATGACTTGAGTGCAGTAGAGAAAAGTGGAATTCCTAGTGTAGCGGTGGAATGCGTAGATATTAGGAGGAACACCAGAGGCGAAGGCGACTTTTTGGACTGTAACTGACGCTGAGGCACGAAAGTGTGGGGAGCAAACAGG
+
IIIIHIIIIIIIIIIIIIIIIIIIIIIIIIIIIIIIIIIGIIIIHIIIIIIIIIIIIHIIIHHIIIHHIIIIIIIIFHHIIIIIIIIHIIIHHIIIIIIIIHIIIIIIIIIIIIIIIIIIIIIIIIIIIIIIIIIIIIIIIIIIIIIIIIIHHIIIIIIIIIIIIIIIIIIIIHIIIIIIIIHIIIIIIIIIIIIIIIIIIIIIIIIIIIIIIIIIIIIIIIIIIIIIIIIIIIIIHIIIIIIIIIIIIIIII
@HS2.1_184 HISEQ:380:H55W7BCXY:1:1101:7087:15310 1:N:0:AGCAGGAA orig_bc=AAAAAAAAAAAA new_bc=AAAAAAAAAAAA bc_diffs=0
TACGGAAGGTCCGGGCGTTATCCGGATTTATTGGGTTTAAAGGGAGCGCAGGCCGATTATTAAGCGTGACGTGAAATGTAGATGCTCAACATCTGAACTGCGTCGCGAACTGGTAGTCTTGAGTGAGTTCGATGTGGGCGGAATTCGTGGTGTAGCGGTGAAATGCTTAGATATCACGAAGAACTCCGATTGCGAAGGCAGCCCACAAGGCCTTTACTGACGCTAAAGCTCGAAGGTGCGGGTATCGAACAGG
+
IGHCHCGCH@GECCEHCC?EHEHHD<<0DE@@<GH0<<C@1<<<1<EC<<CD?HHCCHIHHFECIIIHHHHHEIIIIIIIGIIIHIHIIIIIHIIIIIIHIHDGIIHHGFHIHIIIHIIHEHHHICHHIIGHGHCHIIHIIIHHEHHHHIHHIHIIIHGIIIIHH?HGHHHHIIHHHFHIIIHGFIIIHHFHHEIIIIIHHHIHEHHFHHHIHHHHHIIIIHFHHIIIHHIHCHCC?HGHHIHGFIHHEIIII
@HS2.1_185 HISEQ:380:H55W7BCXY:1:1101:7280:15345 1:N:0:AGCAGGAA orig_bc=AAAAAAAAAAAA new_bc=AAAAAAAAAAAA bc_diffs=0
TACGGAAGGTCCGGGCGTTATCCGGATTTATTGGGTTTAAAGGGAGCGCAGGCTGATGATTAAGCGTGACGTGAAATGTAGCCGCTCAACGGCTGAACTGCGTCGCGAACTGGTTATCTTGAGTGAGTTCGATGTTGGCGGAATTTGTGGTGTAGCGGTGAAATGCTTAGATATCACGAAGAACTCCGATTGCGAAGGCAGCCAACAAGGCCTTTACTGACGCTAAAGCTCGAAGGTGCGGGTATCGAACAGG
+
IIIIIHIIIIIIIIIIIIIIIIIIIHIIIIIIHIIGHIIIIIIIIIIIIIIIIIIIIIHIIIIIIIIIIIIIIHIIIIIIIIIIIHIIIIIIIIIIIIIIIIIIIIHHIIIIIIIIIIIIIIIIIIIIIIIIIIIIIIIIIHIIHIIIIIIIIIIIIIIIIIIIIIHIIIIIIIIIHIIIIHIIHIIIIIIIIIIIIIIIIIIIIIIIIIIIIIIIHIIIIIIIIIIIIHIIIIIHHIIIIIHHIIIIIIIHI
@HS2.1_186 HISEQ:380:H55W7BCXY:1:1101:12688:15335 1:N:0:AGCAGGAA orig_bc=AAAAAAAAAAAA new_bc=AAAAAAAAAAAA bc_diffs=0
TACGGAGGATGCGAGCGTTATCCGGATTTATTGGGTTTAAAGGGTGCGTAGGTGGTTTGTTAAGTTTGTGGTGAAAGCGTGCGGCTCAACCGTACCAAGCCATGAAAACTGGCGAACTTGAGTGCAAACGAGGTAGGCGGAATGTGATGTGTAGCGGTGAAATGCTTAGATATGTCACAGAACCCCGATTGCGAAGGCAGCTTACCAGCATGCAACTGACACTGAGGCACGAAAGCGTGGGTATCAAACAGG
+
IEHHIH<<<<FHHIIHHHIHIIIIIEGHHIGHIIIGEHHHIIIHEHIIHHIIHIIHHHHIIIIHIIIIIHIIIIHIHIHIIIIIIIIIIIIIIIIDHHHIIIIIIIIIIIIIIIHIGFIIIIIHHIHIHIIIIIIHIIIIIHIIIIIIIIIIIIIIIIIIIIIIHHIIIIIIIIIIGIIIHHIIIIIIIIIIIIIIIIIIIIHIIHIIIIIIHIIIIIIIIIIIIIIIHIIIIIIIIIIIIIIIIIIIIIII
@HS2.1_187 HISEQ:380:H55W7BCXY:1:1101:13702:15391 1:N:0:AGCAGGAA orig_bc=AAAAAAAAAAAA new_bc=AAAAAAAAAAAA bc_diffs=0
TACGGAGGGTACGAGCGTTAATCGGAATGACTGGGCGTAAAGGGCACGTAGGTGGATAGATAAGTCACAAGTGAAATACCCGGGCTTAACCTGGGATTGGCTCGTGAAACTGTTTAACTAGAGTACGGTAGAGGGGAGTAGAATTCCAAGTGTAGCGGTGAAATGCGTAGAGATTTGGAAGAATACCGGAGGCGAAGGCGGCTCTCTGGACCGATACTGACACTGAAGAGCGAAAGCGTGGGGAGCAAACAGG
+
IIIIIHIIIIIIHIIIIIIIIIIIIIIIIIIIIIIIIEDIIIIIIIIIHHHIIIIIHIIIIIIIIIIIIIIIIIIIIHIIIIIIHIIIIIHIIIIIIIIIIIIIIIIIIIIIIIIIIIIIIIIIIIIIIIIIIIIIIIIIIIIIIIIIIIIIIIIIIIIIIIIIIIIIIIIIIIIIIHIIIIIIIIIIIIIIIIIIIIIIIIIIIIIIIIIIIIIIIIIIIIIIIIIIIIIIIIIHIIIIIIIIIIIIIIIII
@HS2.1_188 HISEQ:380:H55W7BCXY:1:1101:14999:15478 1:N:0:AGCAGGAA orig_bc=AAAAAAAAAAAA new_bc=AAAAAAAAAAAA bc_diffs=0
TACGGAGGGTACGAGCGTTAATCGGAATGACTGGGCGTAAAGGGCACGTAGGTGGATAGATAAGTCACAAGTGAAATACCCGGGCTTAACCTGGGATTGGCTCGTGAAACTGTTTAACTAGAGTACGGTAGAGGGGAGTAGAATTCCAAGTGTAGCGGTGAAATGCGTAGAGATTTGGAAGAATACCGGAGGCGAAGGCGGCTCTCTGGACCGATACTGACACTGAAGAGCGAAAGCGTGGGGAGCAAACAGG
+
IIIIIIDHHIIIIIIIIIIIIIIIIIIIIIIIIIIIIHIHIIIIIIIIHHHIHHIHIIIHIIIIIIIIIIIIIIIIIIIIIIIIIIIIIIIIIIIIIIIIIIIIIIIIIIIIIHIIIIIIIIIIIIHIHHIIIIIIIIGIIIIIIIIIIIIIIIIIIIIIIIIIIIIIIIIIIHHIHIIIIIIIIIIIIHIIIIIIIIIIHCIIIIIIIIIIIIIIIIIIIIIIIIIIIIIIIIIIIIIIIIIIIIIIIIIII
@HS2.1_189 HISEQ:380:H55W7BCXY:1:1101:18941:15387 1:N:0:AGCAGGAA orig_bc=AAAAAAAAAAAA new_bc=AAAAAAAAAAAA bc_diffs=0
TACGGAAGGTCCGGGCGTTATCCGGATTTATTGGGTTTAAAGGGAGCGCAGGCTGGATTTTAAGCGTGCTGTGAAATGTACCGGCTCAACCGGTGACGTGCAGCGCGAACTGGAGTCCTTGAGTGAGTACGACGTCAGCGGAATTCGTGGTGTAGCGGTGAAATGCTTAGATATCACGAAGAACCCCGATTGCGAAGGCAGCTGACGAGTCCTTAACTGACGCTAAAGCTCGAAAGTGCGGGTATCGAACAGG
+
IIIIIHGHIIIII<HHIIIIIIIIICCEHIIIHHIDGFHIIHIIIIIHGDHIIIIIHIIHIIIIIIIIIIIIIIIIIIHIIIIIIIIIIHHIIIHIIIIIIIIIIIIIIIIIIIIHIIIIIIIIIIIIIIIIIIIIIIIIIIIIIIIIIIIIIIIIIIIIIIIHIIIIIIIIIIHHHHIIIIIIIIIIIIHIIIIIIIIIIIIIIIIIHEIIHIIIIIIIIIIIIIIIIIIIIHIHHIIIIIIIIIIIIIIII
@HS2.1_190 HISEQ:380:H55W7BCXY:1:1101:4238:15519 1:N:0:AGCAGGAA orig_bc=AAAAAAAAAAAA new_bc=AAAAAAAAAAAA bc_diffs=0
TACGGAAGGTCCGGGCGTTATCCGGATTTATTGGGTTTAAAGGGAGCGCAGGCTGCCTGTTAAGCGTGACGTGAAATGCCGCGGCTCAACCGTGGAAGTGCGTCGCGAACTGGCGGGCTTGAGTGTGCACGAGGAAGGCGGAATTCGTGGTGTAGCGGTGAAATGCTTAGATATCACGAAGAACTCCGATTGCGAAGGCAGCCTTCCAGGTCATTACTGACGCTAATGCTCGAAGGTGCGGGTATCGAACAGG
+
IIIIIIIIIIIIIIIIIIIIIIIIIEHIIIHIHIIGIIIIIIIIHIIIIIIIIIIIIIIIIIIIIIHIIIIIIHIIIIIIIIIIIHIIIIIIHIIIIIIIIIIIIIIIIIIIIIIIIIIIIIIIIIIIIIIIIIIIIIIIIIIIIIIIHIIIIIIIIIIIIIIIIIIIIIIIIIIIHHIIIIIIIIIIIIIIIIIIIIIIIIIIIIIIIIIIIIIIIIIIIIIIIIIIIIIIIIIIIIIIIIIHIIIIIIIII
@HS2.1_191 HISEQ:380:H55W7BCXY:1:1101:4717:15592 1:N:0:AGCAGGAA orig_bc=AAAAAAAAAAAA new_bc=AAAAAAAAAAAA bc_diffs=0
TACGGAGGGTGCAAGCGTTAATCGGAATAACTGGGCGTAAAGGGCATGCAGGCGGTTGTATAAGTAGGGTGTGAAATCCCCGGGCTCAACCTGGGAACTGCATTCTAAACTGTACAACTAGAGTATTGCAGGGGGAGACGGAATTCCAGGTGTAGCGGTGGAATGCGTAGATATCTGGAAGAACACCAAAGGCGAAGGCAGTCTCCTGGGCAAATACTGACGCTCATATGCGAAAGCGTGGGTAGCAAACAGG
+
IIIIIHIIIIIIIHIIIIIIHIIIIIHHEHHIIIIIIHDHFIIHIGIIIIIIIIIFHHIHIIIIIIIIIIIIIIIIHIIIIIIIIIIIIIHIIIIIIIIIIIIIIIIIIIIIIIIIIIIIIIIIIIIIIIIIIIIIIIIIIIIIIIIIIIIIIIIIIIHIIIIIIIIIIIIIIIIIHIIIIIIIIIIIIIIIIIIIIIIIHIIIIIIIIIIIIIIIIIIIIIIIIIIIIIIIHIIIIIIIIIIIIIIIIIIII
@HS2.1_192 HISEQ:380:H55W7BCXY:1:1101:5505:15646 1:N:0:AGCAGGAA orig_bc=AAAAAAAAAAAA new_bc=AAAAAAAAAAAA bc_diffs=0
TACGTAGGTGGCGAGCGTTGTCCGGAATTATTGGGCGTAAAGGGAGCGCAGGCGGGAAGGCAAGTCAGTCTTAAAAGTGCGGGGCTCAACCCCGTGATGGGATTGAAACTGTCTTTCTTGAGTGCAGGAGAGGAAAGCGGAATTCCTAGTGTAGCGGTGAAATGCGTAGATATTAGGAGGAACACCAGTGGCGAAGGCGGCTTTCTGGACTGTAACTGACGCTGAGGCTCGAAAGCGTGGGGAGCGAACAGG
+
IIIIHIHIIIIIIIIIHHHIIIIIIHEHHIHIIIIIIHHIIIIIIIIIHIIIIIIIIIHIIIIIIIIIIIIIIIIIHHIIIIIIIIIIIIIIHIIIIIIIIIIIIIIIIIIIIHIIIIIIIIIIIIIIIIIIIIIIIIIIIIIIIIIIIIIIIIIIIIIIIIIIIIIIIIIIIHCHHIIIIIIIIIIIIIIIIIIIIIIIIIIIIIIIIIIIIIHIIIIIIIIIIIIIIIIIIIIIIIIIIIIIIIIIIIII
@HS2.1_193 HISEQ:380:H55W7BCXY:1:1101:10701:15641 1:N:0:AGCAGGAA orig_bc=AAAAAAAAAAAA new_bc=AAAAAAAAAAAA bc_diffs=0
TACGGAAGGTCCGGGCGTTATCCGGATTTATTGGGTTTAAAGGGAGCGCAGGCCGGAGGTCAAGCGTGACGTGAAATGTAGCCGCTCAACGGCTGAGTTGCGTCGCGAACTGGCTTTCTTAGTGAGTTCGACGTGGGCGGAATTCGTGGTGTAGCGGTGAAATGCTTAGATATCACGAAGAACCCCGATTGCGAAGGCAGCCCACGAGGCCTTTACTGACGCTAAAGCTCGAAGGTGCGGGTATCGAACAGG
+
IIIIIHHIIIHIIIIIIHIIHIIIIHHGHIGHFHIDHHHIIIIIIIIIHIIIIIIIIIIHIGHIIIIIIIIHIHIIDGGGHHIIIIIIIIIHIIIHIFIIIHHIGIIHIIIIHIIIIIIIIIIIIIHIIIHIIHIIIIIIIIIIIIIIIIIIIIIIIIIIIIIIIIIIIIIIIIHIHIIIHHIHGIIHHIIIIIIIIIIIHHIIIIHGGHIGIIIHIIIIIIIHIIHHHHIIIHH<IIIIIIHIIHIIIIII
@HS2.1_194 HISEQ:380:H55W7BCXY:1:1101:10892:15679 1:N:0:AGCAGGAA orig_bc=AAAAAAAAAAAA new_bc=AAAAAAAAAAAA bc_diffs=0
TACGTAGGTGGCGAGCGTTATCCGGAATTACTGGGTGTAAAGGGTGTGTAGGCGGGCCTGCAAGTCAGATGTGAAAATTATGGGCTTAACCCATAACCTGCATTTGAAACTGTAGGTCTTGAGGATAGGAGAGGTAAGTGGAATTCCCGGTGTAGCGGTGAAATGCGTAGATATCGGGAGGAACACCAGTGGCGAAGGCGGCTTACTGGACTATTACTGACGCTGAGACACGAAAGTGTGGGGAGCAAACAGG
+
IIIIIIIIIIIIIIIIIIIIIIHIIHIIIIIIHII<GHHIIIHIHIIIIIIIIIIIIIIIIIIIIIIIIIHIIIIIIIIIIIIIIIHIIIIIIIHIHHIIIHIIHIHHIIIIIIIIHIIHIIIIHHHHIIIIIHHIIIIIIIGHIIIIHIIIHIIIIIIIIIIIIIIIIIIIIIIIIIIIIIIHIHIIIIIIIIIIIGIIIIIIIIIHHIIIIIIIHHHHIGIIIIIHIIIIIIHG0HEIIHIIIHIIIIIII
@HS2.1_195 HISEQ:380:H55W7BCXY:1:1101:11597:15581 1:N:0:AGCAGGAA orig_bc=AAAAAAAAAAAA new_bc=AAAAAAAAAAAA bc_diffs=0
TACGGAGGGTGCAAGCGTTAATCGGAATAACTGGGCGTAAAGGGCATGCAGGCGGTTGTATAAGTAGGGTGTGAAATCCCCGGGCTCAACCTGGGAACTGCATTCTAAACTGTACAACTAGAGTATTGCAGGGGGAGACGGAATTCCAGGTGTAGCGGTGGAATGCGTAGATATCTGGAAGAACACCAAAGGCGAAGGCAGTCTCCTGGGCAAATACTGACGCTCATATGCGAAAGCGTGGGTAGCAAACAGG
+
HHHIIH<<<<EHI@CGHHH@GHIHHD1EEHHEHHHHHIHHIHIIIGIIEHGHICFE?HHGGIHHIIIIHHHHHHHIHHHHIHEHIIIIHHCFHHHGHHHIIIHHHHIIHHHEIIIIHIHHIIHIIIIIIIHIHEIIHFFHIIIIIIIHFHEDHIHHIIIIIIIIIIHHIHHHHEEGGHIIIIIIIIIIIHHIIIIIHHIHHHIIIIIIHHIHHGGHIIIIIIHEIIHIIHHHIHHHHHHHIIIHHIIIIIIHG
@HS2.1_196 HISEQ:380:H55W7BCXY:1:1101:12021:15619 1:N:0:AGCAGGAA orig_bc=AAAAAAAAAAAA new_bc=AAAAAAAAAAAA bc_diffs=0
TACGGAGGGTACGAGCGTTAATCGGAATGACTGGGCGTAAAGGGCACGTAGGTGGATAGATAAGTCACAAGTGAAATACCCGGGCTTAACCTGGGATTGGCTCGTGAAACTGTTTAACTAGAGTACGGTAGAGGGGAGTAGAATTCCAAGTGTAGCGGTGAAATGCGTAGAGATTTGGAAGAATACCGGAGGCGAAGGCGGCTCTCTGGACCGATACTGACACTGAAGAGCGAAAGCGTGGGGAGCAAACAGG
+
IIIIIIIIIIIIIIIIIIIIIIIIIIIIIHIIIIIIIIHIIIIIIIIIHIIIHHIIIIIIIIIIIIIIIIIIIIIIFHIIIIIIIIIIIIIIIIIIIIIIIIIHEIIIIIIIIIIIIIIIIIIIIIIIHIIIIIIIIIGIIIIIIIIIIIIIIIIIIIIIIIIIIIIIIIIHIIIIHHIHIIIIIIIIIIIIIIIIIIIIIIIIIIIIIIIIIIIIIIIIHGIIIIIIIIIIIHIIIIIIIIIIIIIHGHIII
@HS2.1_197 HISEQ:380:H55W7BCXY:1:1101:14023:15518 1:N:0:AGCAGGAA orig_bc=AAAAAAAAAAAA new_bc=AAAAAAAAAAAA bc_diffs=0
TACGGAGGGTACGAGCGTTAATCGGAATGACTGGGCGTAAAGGGCACGTAGGTGGATAGATAAGTCACAAGTGAAATACCCGGGCTTAACCTGGGATTGGCTCGTGAAACTGTTTAACTAGAGTACGGTAGAGGGGAGTAGAATTCCAAGTGTAGCGGTGAAATGCGTAGAGATTTGGAAGAATACCGGAGGCGAAGGCGGCTCTCTGGACCGATACTGACACTGAAGAGCGAAAGCGTGGGGAGCAAACAGG
+
GE<1<0<CFHHCHDE<<<<<<<CHFC1EGEF1<@CHD/<GH1CCE1<E<<DG<CH@?HEIHHHHHIHGIHIHIIIHDIHGIIIIHHGEGHEHHHHEHHDDHHHIIHHHEFIIHFEDFGHGHHHHIHIIIIIHIIIIHHEHEEHHIHHHGIIIIIIIIIHIIIHHHEI#HHHEHHE@EFIHGGIII#HH#I#IIIHIIHHFIIHHEHFHHHDHGGHHHHIHGDEIHIIHGHHFIIIHIIHHHHHHHHIHHHGIH
@HS2.1_198 HISEQ:380:H55W7BCXY:1:1101:14790:15580 1:N:0:AGCAGGAA orig_bc=AAAAAAAAAAAA new_bc=AAAAAAAAAAAA bc_diffs=0
TACGGAGGATGCGAGCGTTATCCGGATTTATTGGGTTTAAAGGGTGCGTAGGCGGAGACTTAAGCGTGAGGTGAAATGCCCGGGCTCAACCTGGGAATTGCCTCGCGAACTGGGTTTCTTGAATGTCCGTGCCGTGGGAGGAATGTGTGGTGTAGCGGTGAAATGCATAGAGATCACACAGAACACCGATTGCGAAGGCATCTCACGAACGGATGATTGACGCTGAGGCACGAAAGCGTGGGGATCAAACAGG
+
IIIIIICFEHHIIIIIIIIGIIIIIEGHIIIIIIHCGHHIIIIIIIHIIIIHIIIHIIIHIIIIIIHIIIIIIIIIGHIIIIIIIIIIIIIIIIIIIIIIIIIIIIIIIIIIIIIIIIIIIIIIIIIIIIIHIIIIIIIIIIIIIIIIIIIIIIIIIIIIIIIIIIIIIIIIIIIIHIHIIHHIIIIIIIIIIIIIIIIHIIIIIIIIIIIIIIIIIIIIIIIIIIIIIIIIIIIIIIIIIIIIIIIIIIIII
@HS2.1_199 HISEQ:380:H55W7BCXY:1:1101:17683:15590 1:N:0:AGCCGGAA orig_bc=AAAAAAAAAAAA new_bc=AAAAAAAAAAAA bc_diffs=0
TACGGGGGATGCAAGCGTTGTCCGGAATCATTGGGCGTAAAGAGTTCGTAGGTGGTTTGTTAAGTTTGGTGTTAAATGCAGAGGCTCAACTTCTGTTCGGCATCGGATACTGGCAGACTAGAATGCGGTAGAGGTAAAGGGAATTCCTGGTGTAGCGGTGAAATGCGTAGATATCAGGAGGAACATCGGTGGCGTAAGCGCTTTACTGGGCCGTAATTGACACTGAGGAACGAAAGCCGGGGTAGCAAATGGG
+
HCH1D<<<<<DC1D1FH<ECC@FHI0?HC?1<1DHEEDCEHF@F<1C1CEHH<CGF<<0DHEHHFF?EGGGGHHHFGHHGEEGEHECFDG:1D0>#1E<=@HHHEHCGCCEGFFGHHFEFHEHEHDCD/HHHIHGHIHFHIHGHHHEEGGFIIIIHHIHHHIIHIIGIHHHHHG@HGDHIHHHCHHF<HIHHEHIDDHH<1@HCIHIHHHHCIHHG<FHGD<<HHIIHGCIIIIIHE<EF1E?HIHHFC??EI
@HS2.1_200 HISEQ:380:H55W7BCXY:1:1101:2361:15973 1:N:0:AGCAGGAA orig_bc=AAAAAAAAAAAA new_bc=AAAAAAAAAAAA bc_diffs=0
TACGGAGGATGCGAGCGTTATCCGGATTTATTGGGTTTAAAGGGTGCGTAGGTGGTTTGTTAAGTTTGTGGTGAAAGCGTGCGGCTCAACCGTACCAAGCCATGAAAACTGGCGAACTTGAGTGCAAACGAGGTAGGCGGAATGTGATGTGTAGCGGTGAAATGCTTAGATATGTCACAGAACCCCGATTGCGAAGGCAGCTTACCAGCATGCAACTGACACTGAGGCACGAAAGCGTGGGTATCAAACAGG
+
IIIIIIIIHIIIIIIIIIIIIIHIIHIIIIIHGHHDDHHIIIHIFHHIHIIIIIIHIIIHHIIIHHIIIIHIIIIIIIIIIIIIIIIIIIIIIHIIIIIIIIIIIIIIIIIIIIIIIIIIIIIIIIIIIIIIIIIIHIIIIIIIIIIIIIIIIIIIIIIIIIIIIIIIIIIIIIIIHIIIIIIIIIIIIIIIIIIIIIIIIIIIIIIIIIIIIIIIIIIIIIIIIIIIIHIIIIIIIIIIIIIHIIIIIIII
@HS2.1_201 HISEQ:380:H55W7BCXY:1:1101:7363:15980 1:N:0:AGCAGGAA orig_bc=AAAAAAAAAAAA new_bc=AAAAAAAAAAAA bc_diffs=0
TACGTAGGGTGCAGGCGTTAATCGGAATTACTGGGCGTAAAGCGTGCGCAGGCGGTTTGCTAAGACAGGTGTGAAATCCCCGGGCTTAACCTGGGAACTGCGCTTGTAACTGGCAAGCTAGAGTGTGGCAGAGGGGGGTGGAATTCCACGTGTAGCAGTGAAATGCGTAGAGATGTGGAGGAACACCGATGGCGAAGGCAGCCCCCTGGGCTAACACTGACGCTCATGCACGAAAGCGTGGGGAGCAAACAGG
+
IIIIIIFHHIIIIIIIIIIIIIIIIIHHIIIGIIIIIIIHIIIIIIIIHIIIIIIIIIIIIIIIIIIIIIIIIIIIIIIIIIIIIIIIIIIIIIIIIIIIIIIIIIIIIIIIIIIIIIIIIIIIIIIIIIIIIIIIIIIIIIIIIIIIIIIIIIIIIIIIIIIIIIIIIIIIIIIIHHIIIIIIIIIIIIIIIIIIIIIIIHIIIIIIIIIIIIIIIIIIIIIIIIIIIIIIIIIIIIIIIIIIIIIIHIIII
@HS2.1_202 HISEQ:380:H55W7BCXY:1:1101:8770:15825 1:N:0:AGCAGGAA orig_bc=AAAAAAAAAAAA new_bc=AAAAAAAAAAAA bc_diffs=0
TACGGAAGGTCCGGGCGTTATCCGGATTTATTGGGTTTAAAGGGAGCGCAGGCGGAAGGTTAAGCGTGACGTGAAATGTACCGGCTCAACCGGTGAATTGCGTCGCGAACTGGTCTTCTTGAGTGAGTACGACGGAGTCGGAATTCGTGGTGTAGCGGTGAAATGCTTAGATATCACGAAGAACGCCGATTGCGAAGGCAGTCTCCGAGTCCTTAACTGACGCTAATGCTCGAAAGTGCGGGTATCGAACAGG
+
IIIIHHHIGGHHDDHHHIHHIEHHIH=GCHHFHHHC=GEHIIIGHIIIHHHIIIIHGHHGHHIIIIIIHHHIIHHIHHHHIHIIIHHHIIHHIHHIEFIHIHHHDHIIIHFGIHHFHFHGGEGGFCFFHICDHIGIHEEHIHHEHHIFEHCHFGHHHIHGIIHFE@GHHHHHHGHEHGHHE@HHCEHHGDIHHHIIIHEGIGIIIHHHHEGHEHHGGIHHHHEHGC<GCEEHHHHC<DHIIIHF?HHIIIIII
@HS2.1_203 HISEQ:380:H55W7BCXY:1:1101:8925:15964 1:N:0:AGCAGGAA orig_bc=AAAAAAAAAAAA new_bc=AAAAAAAAAAAA bc_diffs=0
TACGGAGGGTACGAGCGTTAATCGGAATGACTGGGCGTAAAGGGCACGTAGGTGGATAGATAAGTCACAAGTGAAATACCCGGGCTTAACCTGGGATTGGCTCGTGAAACTGTTTAACTAGAGTACGGTAGAGGGGAGTAGAATTCCAAGTGTAGCGGTGAAATGCGTAGAGATTTGGAAGAATACCGGAGGCGAAGGCGGCTCTCTGGACCGATACTGACACTGAAGAGCGAAAGCGTGGGGAGCAAACAGG
+
IIIIIIIIIIIIIIIIIIIIIIIIIIIIIIIIIIIIIIIIIIIIIIIIFHIIFGIHHIIIIIIIIIIIIIIIIIIIHHIIIIIIIHHHIIIIIIIIIIIIIIIIHIIIIHIIIHIHIIIIIIIIIIIIHIIIIIIIIIIIIIIIHHHHHIIIIIIIIIIIIIIIIIIIIIIIIIIHHHIIIIIIIIIIIIIIIIIIIIIIIIIIIIIIIIIIIHIIIIIHHFIIIIIIIIIIIIHGIIIIIIIIIIIIIIIII
@HS2.1_204 HISEQ:380:H55W7BCXY:1:1101:9332:15866 1:N:0:AGCAGGAA orig_bc=AAAAAAAAAAAA new_bc=AAAAAAAAAAAA bc_diffs=0
TACGGAAGGTCCGGGCGTTATCCGGATTTATTGGGTTTAAAGGGAGCGCAGGCCGACGTGTAAGCGTGTTGTGAAATGTACCGGCTCAACCGGTGAGTTGCAGCGCGAACTGCATGTCTTGAGTGCACCCGAGGAGGGCGGAATTCGTGGTGTAGCGGTGAAATGCTTAGATATCACGAAGAACTCCGATTGCGAAGGCAGCCCTCCAGCGTGTAACTGACGCTAATGCTCGAAAGCGCGGGTATCGAACAGG
+
IIHCH@0<GHIFDHHIHEHDHHFHHHHHHH1DFHH<G=FH@CHIHHHIHHIGGEHIIHEHGGEHEHHFEHGGGFCG?EHEIHHDHIFHGHHIHIIIIIGFEHHCHHHIHIIHHHHHIIHHGHIHHIEEHHFIHHECHHGHHIHHHHHHHHGIIIIHHHHHIHIIHHFHIHHHFEGGFHHDGCEEHHHHHHIGEHHHHIHEHCHHH?FIHHEC@HCIHEIIIHHIIHHHHHHHIHF</IHEIIIHIIIGHECHH
@HS2.1_205 HISEQ:380:H55W7BCXY:1:1101:10593:15751 1:N:0:AGCAGGAA orig_bc=AAAAAAAAAAAA new_bc=AAAAAAAAAAAA bc_diffs=0
TACGTAGGGAGCAAGCGTTGTCCGGAATCATTGGGCGTAAAGCGCGCGTAGGCGGCCCTGTAAGTCCGTTGTGAAAGTCAAAGGCTCAACCTTTGAAAGCCGATGGATACTGCAGGGCTAGAGTTCGGAAGAGGCGAGTGGAATTCCTGGTGTAGCGGTGGAATGCGCAGATATCAGGAGGAACACCAATAGCGAAGGCAGCTCGCTGGGACGAAACTGACGCTAAGGCGCGAAAGCGTGGGGAGCGAACAGG
+
IIIIIIIIIIIIIIIIIIIIIHIIIHHIIIIIIIIIIFHIIIIIIIIIFHIIIIHHIIIHIIIIHIIIGHIIIIIIIIIIIIIIIIIIIIIIIIIIIIIIIIIIIIIIIIIIIIIIIIHIIIIHIIIIGIIIIIIIIIIIIIIIIIIIIIIIIIIIIIIIIIIIIIIIIIIIIIIIIHIIIIIIIIIIIIIIIIIIIIIIIHHIIIIIIIIIIIHIIIIIIHIIIIIHIIIIIIIIIIIIIIHIIIIIIIIII
@HS2.1_206 HISEQ:380:H55W7BCXY:1:1101:18611:15775 1:N:0:AGCAGGAA orig_bc=AAAAAAAAAAAA new_bc=AAAAAAAAAAAA bc_diffs=0
TACGGAGGGTACGAGCGTTAATCGGAATGACTGGGCGTAAAGGGCACGTAGGTGGATAGATAAGTCACAAGTGAAATACCCGGGCTTAACCTGGGATTGGCTCGTGAAACTGTTTAACTAGAGTACGGTAGAGGGGAGTAGAATTCCAAGTGTAGCGGTGAAATGCGTAGAGATTTGGAAGAATACCGGAGGCGAAGGCGGCTCTCTGGACCGATACTGACACTGAAGAGCGAAAGCGTGGGGAGCAAACAGG
+
IIIIIIIIIIIIHIIIIIIIHHIIIHIIIHIIIIIIIHIIIIIIIIIIHIIHGGHHIIIIIIIIHIIIIIIIIIIIHIIIIIIIIIIIIIIIIIIIIIIIIIIIIIIIIIIIIIIIHIIIIIIIIIIIIIIIIIIIIIIGIIIIIIIIIIIIIIIIIIIIIIIIIIIIIIIIIIIIHHIIIIIIIIIIIIIIIIIIIIIIIIIIIIHIIIIIIIIIIIIIIHIIIIIIIIIIIIIHIIIIIIIIIIIIIIIII
@HS2.1_207 HISEQ:380:H55W7BCXY:1:1101:19951:15821 1:N:0:AGCAGGAA orig_bc=AAAAAAAAAAAA new_bc=AAAAAAAAAAAA bc_diffs=0
TACGGAGGATGCGAGCGTTATCCGGATTTATTGGGTTTAAAGGGTGCGTAGGCGGAATGTTAAGTCAGTGGTGAAAGCGTGCGGCTCAACCGTACCGAGCCATTGAAACTGGCGTTCTTGAGTGCAAACGAGGTAGGCGGAATGTGACGTGTAGCGGTGAAATGCTTAGATATGTCCCAGAACTCCGATTGCGAAGGCAGCTTACCAGCATGCTACTGACGCTGAGGCACGAAAGCGTGGGTATCAAACAGG
+
H@CHHHHDHHHHHHHIDHIHI@?E?HHII?GHFGHHCHHHHFFEHHCDHECHHHIDEGHHHIHHHIIIIFHHGEEDDF?EGIIHHD@CGHHHIEEHIFDEHCGFHIHIHIIGHECHH#HCHIHHGGH#HHHHCGHIHHDFHIHIIGHHFEGHI?<H@FCHGHHHCFHHEHEGHHHEFHHEHGCBFGCC@@EHHHHEHIGIIHHHED<1F<1EHEIHIHDC?D<1<H@CFIHEIHC<<HD1@HF1F1EGEG@D
@HS2.1_208 HISEQ:380:H55W7BCXY:1:1101:9564:16097 1:N:0:AGCAGGAA orig_bc=AAAAAAAAAAAA new_bc=AAAAAAAAAAAA bc_diffs=0
TACGGAGGATGCGAGCGTTATCCGGATTTATTGGGTTTAAAGGGTGCGTAGGCGGATGATTAAGCGTGAGGTGAAATGCCACGGCTCAACCGTGGAACTGCCTCGCGAACTGGTTGTCTGGAATGCCCCTGCCGTGGGAGGAATGTGTGGTGTAGCGGTGAAATGCATAGAGATCACACAGAACACCGATTGCGAAGGCATCTCACGAAGGGGTGATTGACGCTGAGGCACGAAAGCGTGGGGATCAAACAGG
+
IIIII=FHGHGHHI?HHIIIHIIGIDGHIIIHIIIHHHHHFHHHHHIHHIIIIIGHCFDFHEHIIIGGHHIHIIIGHHHHIHHIIIIIIIIHHIIGIHHHIHIIIIIHIIIIEHHIIIIIHHHGHHHIHHHIIIHHIIIIIEEIHIIIIIIHHHHHIHIHHHHIIHFHIIIIIIHHGHIIIFHHHHIGGCEDIIIHHHHHCCIIIIIIIHEHHHHIFHIHHHIHHHHGHGIIIHEIIHHH?IHH@IIIHH?II
@HS2.1_209 HISEQ:380:H55W7BCXY:1:1101:14003:16024 1:N:0:AGCAGGAA orig_bc=AAAAAAAAAAAA new_bc=AAAAAAAAAAAA bc_diffs=0
TACGGAGGATGCGAGCGTTATCCGGATTTATTGGGTTTAAAGGGTGCGTAGGCGGACTTTTAAGCGTGAGGTGAAATGCGCGGGCTCAACCTGTGAACTGCCTCGCGAACTGGGAGTCTTGAATGTCCGTGCCGTGGGAGGAATGTGTGGTGTAGCGGTGAAATGCATAGAGATCACACAGAACACCGATTGCGAAGGCATCTCACGAACGGATGATTGACGCTGAGGCACGAAAGCGTGGGGATCAAACAGG
+
IIIIIIHHHHIIIIIIIIIIIIIIIHHIIIIIIIIHIIIIIIIIIIIIIIIIIIIIIIIIIIIIIIHIIIIIIHIIGIIIIIIIIIIIIIIIIIIIIIIIIIIIIIIIIIIIIIIIIIIIIIIIIIIIIIIIIIIIIIIIIIIIIIIIIIIIIIIIIIIIIIIIIIIIIIIIIIIIIHIIIIIIHIIIIIIIIIIIIIIIHIIIHIIIIIIIIIIIIIIIIIIIIIIIIHIIIIIIIIIIIIIIHIIIIIIII
@HS2.1_210 HISEQ:380:H55W7BCXY:1:1101:1620:16477 1:N:0:AGCAGGAA orig_bc=AAAAAAAAAAAA new_bc=AAAAAAAAAAAA bc_diffs=0
TACGGAAGGTCCGGGCGTTATCCGGATTTATTGGGTTTAAAGGGAGCGCAGGCCGATTATTAAGCGTGACGTGAAATGTAGATGCTCAACATCTGAACTGCGTCGCGAACTGGTAGTCTTGAGTGAGTTCGATGTGGGCGGAATTCGTGGTGTAGCGGTGAAATGCTTAGATATCACGAAGAACTCCGATTGCGAAGGCAGCCCACAAGGCCTTTACTGACGCTAAAGCTCGAAGGTGCGGGTATCGAACAGG
+
C@EHCHHD0DHECC<CD/E0CHH<<C00DE1F111<0DCGCFHC?=EE</FGCEHHHHGHEEG@BHIGHHIHGHGHHGHIIIADE?GGHIIHFIHHDHHGHIHHHEGCFHEHHHHHGDB#HIHIIIHIHGHEHGDHHGCIIHHIIHHHHIIHHIHHIIHIHIHHIHIIHIIIHHIHHHHIIHIHHCHIIHHG?HGIIIIHHCHHHHHHHGHGHIHHIIIIDGGHHHCCCECIHIIIIIHIEIIHHHIHHIIII
@HS2.1_211 HISEQ:380:H55W7BCXY:1:1101:7539:16368 1:N:0:AGCAGGAA orig_bc=AAAAAAAAAAAA new_bc=AAAAAAAAAAAA bc_diffs=0
TACGGAGGGTACGAGCGTTAATCGGAATGACTGGGCGTAAAGGGCACGTAGGTGGATAGATAAGTCACAAGTGAAATACCCGGGCTTAACCTGGGATTGGCTCGTGAAACTGTTTAACTAGAGTACGGTAGAGGGGAGTAGAATTCCAAGTGTAGCGGTGAAATGCGTAGAGATTTGGAAGAATACCGGAGGCGAAGGCGGCTCTCTGGACCGATACTGACACTGAAGAGCGAAAGCGTGGGGAGCAAACAGG
+
IIIIIHIIIIIIIIIIIFHIIIIIIIIIIIIIIIIIIHHIIIIIIIIIHIIIHIIIIIIIIIIIIIIIIIIIIIIIGIIIIIIIIIHIIIIIIIIIIIIIIIIIIIIIIIIIIIIHHIIIIIIIIIIIIIIIIIIIIIIIIIIIHIIIIIIIIIIIIIIIIIIIIIIIIIIIIIHHHHIIIIIIIIIIIIIIIIIIIIIIIIIIIIIIIIIIIIIIIIIIIHIIIIIIIIIIIIIIIIIIIIIIIIIIIIIII
@HS2.1_212 HISEQ:380:H55W7BCXY:1:1101:19772:16260 1:N:0:AGCAGGAA orig_bc=AAAAAAAAAAAA new_bc=AAAAAAAAAAAA bc_diffs=0
TACGGAAGGTCCGGGCGTTATCCGGATTTATTGGGTTTAAAGGGAGCGCAGGCCGGAGGTCAAGCGTGACGTGAAATGTAGCCGCTCAACGGCTGAACTGCGTCGCGAACTGGCTTTCTTGAGTGAGTTCGATGTGGGCGGAATTCGTGGTGTAGCGGTGAAATGCTTAGATATCACGAAGAACTCCGATTGCGAAGGCAGCCCACAAGGCCTTTACTGACGCTAAAGCTCGAAGGTGCGGGTATCGAACAGG
+
IIIIIHHIIIIIIDHIIIIIIIIIIHIIIIIIIIIHHHIIIIIIIIIIIIIIGIIIIIIIIIIIIIIIIIIIIIIIIIHHIIIIIIIIIIIIIIIIIIIIIIIIIIIIIIIIIIIIIIIIIIIIIIIIIIIIIIIIIIIIIIIHIIIHIIIIIIIIIIIIIIIIIIIIIIIIIIIIIIIIIIIIIIIIIIIIIIIIIIIIIIIIIIIIIIIIIIIIIIIIIIIIIIIIIIIIIIIIIIIIIIIHIIIIIIIII
@HS2.1_213 HISEQ:380:H55W7BCXY:1:1101:19827:16458 1:N:0:AGCAGGAA orig_bc=AAAAAAAAAAAA new_bc=AAAAAAAAAAAA bc_diffs=0
TACGTATGGTCCTAGCGTTGTCCGGAATGACTGGGCGTAAAGGGTGTGTAGGCGGATGTATATGTCAGATGTGAAATACCTCGGCTTAACTGAGGCATTGCGTTTGAAACTGTACATCTTGAGCATGTCAGGGGTAAGCGGAATTCCCGGAGTAGCGGTGAAATGCGTAGATATCGGGAAGAACACCGGTGGCGAAGGCGGCTTACTGGGGCATAGCTGACGCTGAGGCACGAAAGCGTGGGGAGCGAACGGG
+
IIIIIIIIIIIIIIHIIIIIIIIIIEHHIIHHIIIIIHHIIIIIHHIHHIIIIIIHHHIIIIIIIIIIIHIIIHIIIHIHIIIIIIIIIIIIIIIIIIIIIIIIIIIIIIIIIIIIIIIIIIIIIIIIIIIIIIIIIIIIIIIIIIHIIIIIIIIIHIIIIIIIIIIIIIIIIIIIIIIHIIIIIIIIIIIIIIIIIIIIIIIIIIIIIIIHIIIIHFIIIIHIIIIIIIIIIIIIIIIIIIIIIIHIIIIII
@HS2.1_214 HISEQ:380:H55W7BCXY:1:1101:2087:16510 1:N:0:AGCAGGAA orig_bc=AAAAAAAAAAAA new_bc=AAAAAAAAAAAA bc_diffs=0
TACGGAAGGTCCGGGCGTTATCCGGATTTATTGGGTTTAAAGGGAGCGCAGGCGGTCTATTAAGCGTGTTGTGAAATGTAGATGCTCAACATCTGAATTGCAGCGCGAACTGGTGGACTTGAGTGCGCGGAAAGTGGGCGGAATTTGTGGTGTAGCGGTGAAATGCTTAGATATCACGAAGAACTCCGATTGCGAAGGCAGCTCACTGTAGCGTTACTGACGCTGAGGCTCGAAAGTGCGGGTATCGAACAGG
+
IIIIHIIII@HIIHIIIIIIIIIIIIIIIIIIIHHHHHHHIIIIIIIIIIIIIIFCEHFHIIIIIIHIHHIIIHIIHIHIHIIIIHIIIIIIIIIIIIHHFIHHHIIIIIIHIHHIIIIHIIIIIIIIIIIIIIIHHHIIIHIFIHIIIHHIIIIHIHGHHGIIHIGIHHHIHHHHHIIIHHHHEHIIHHHHIHHHHHHHIIHHEHHIHHHIIIIHHHIIHIIIHHECIHIHHIHHDECIIGIIHIIHHFHHG
@HS2.1_215 HISEQ:380:H55W7BCXY:1:1101:3698:16704 1:N:0:AGCAGGAA orig_bc=AAAAAAAAAAAA new_bc=AAAAAAAAAAAA bc_diffs=0
TACGGAGGATGCGAGCGTTATCCGGATTTATTGGGTTTAAAGGGTGCGCAGGCGGGCTGTTAAGTCAGCGGTGAAAGGCTCGGGCTCAACCGGAGCAGTGCCGTTGATACTGGCAGTCTTGAATGCGGTCAAGGCCGGCGGAATGTGGCGTGTAGCGGTGAAATGCATAGATATGCCACAGAACACCGATAGCGAAGGCAGCTGGCCGGGCCTGCATTGACGCTCAGGCACGAAAGCGTGGGGATCGAACAGG
+
IIIIIIIIIHIIIIIIIIIIIIIIIIHIIIIIIIIGHIIIIIIIIIIHIIIIIIIIGIIIIIIIIIIIIIIIIIIIIIHIIIIIIIIIIIIHIIIIIIIIIIIIIIIIIIIHHIIIIIIHIIIIIIIIIIIIIIIIIIIIIHHIIIIHIIIIIIIIIIHIIIIIIIHIIIIIIHIIIIIIIIIIIIIIIHHIIIIIIHIHIHIIIIHIIHHHHIIIIIIIIIIHIIIIIIIIIIIIIIIIIIIIIIIIIIIII
@HS2.1_216 HISEQ:380:H55W7BCXY:1:1101:8552:16699 1:N:0:AGCAGGAA orig_bc=AAAAAAAAAAAA new_bc=AAAAAAAAAAAA bc_diffs=0
TACGGAGGGTGCGAGCGTTAATCGGAATAACTGGGCGTAAAGAGCTCGTAGGCGGTTTGTCAAGTCAGATGTGAAAGCCCCGGGCTTAACCTGGGAACCGCATTTGAAACTGACAGACTAGAGTACTGTAGAGGGAGGTAGAATTCCAGGTGTAGCGGTGAAATGCGTAGATATCTGGAGGAATACCGGTGGCGAAGGCGGCCTCCTGGACAGAGACTGACGCTGAGGAGCGAAAGCGTGGGGAGCAAACAGG
+
EGEG@0<<C0<CCHC?E<C<E@<CGCEHFHI1FFHEHC/C1CCF@GCHH0EHIIG<HHIHHIHHGIHIHHIHIIHHHHHHHDIIHIHIHEEHEHIIIIIHIHHGIIIIIIIHHHFHHHIIIIHHGCIIIIIIIIIIHHHIIIIIIIIHIIIIIIIHIIIIIIIIIHIIIIIIHIH@IGIIIIIDIIIIIIIIIIIIIIIIH=GCHIIIIHIHEFFEIIIIIIIIIIHHDIIIIIIIIIIIIIIIIIIIIHCII
@HS2.1_217 HISEQ:380:H55W7BCXY:1:1101:10544:16616 1:N:0:AGCAGGAA orig_bc=AAAAAAAAAAAA new_bc=AAAAAAAAAAAA bc_diffs=0
TTAGATACCCGAGTAGTCCGCCTGATGTGCCAGCCGCCGCGGTAATACGGAAGGTCCGAGCGTTATCCGGATTTATTGGGTTTAAAGGGAGCGTAGGCGGAATGGTAAGTCAGCCGTTAAATAGCGGGGCTCAACCCCGTAGTGCGGTTGAAACTGCCGTTCTTGAGTGCACGAGAGGTAGGTGGAATTCGTGGTGTAGCGGTGAAATGCTTAGATATCACGAAGAACTCCGATTGCGAAGGCAGCTTACTGGTGTGTTACTGACGCTGATGCTCGAAGGTGCGGGTATCAAACAGG
+
IIHIIIIIIIHHHHHHIHHGDHHHHHHHIIIEHHIHHIIGIIICHHIGIIHHHIHHHHHIIIHH@GHHGHCG@FHIDGHHEHIFHHHEHEHIIHHHHIIIFIIHHHIIGIHHHHHIHIIIHHGIIIIHIHHHHIHGIHIHIHIIIHHHEHIHIHIHIIIIIHIHIIIIIHIIIIIIIIIIIIIIIIIIIIHIIIIIIIIHHIIIIHIIIIIIIIIIIIHHHGIIIIIIIHIIHHEIIIIIIIIIIIHGIIHIIHIHIIIIGIIHIIHHHIHHIHHIIIIIIHHHHIIIIIIIIIIII
@HS2.1_218 HISEQ:380:H55W7BCXY:1:1101:11405:16702 1:N:0:AGCAGGAA orig_bc=AAAAAAAAAAAA new_bc=AAAAAAAAAAAA bc_diffs=0
TACGGAGGGTACGAGCGTTAATCGGAATGACTGGGCGTAAAGGGCACGTAGGTGGATAGATAAGTCACAAGTGAAACACCCGGGCTTAACCTGGGATTGGCTCGTGAAACTGTTTAACTAGAGTACGGTAGAGGGGAGTAGAATTCCAAGTGTAGCGGTGAAATGCGTAGAGATTTGGAAGAATACCGGAGGCGAAGGCGGCTCTCTGGACCGATACTGACACTGAAGAGCGAAAGCGTGGGGAGCAAACAGG
+
IIIIIC<<<EHIIIIIIHIIIIIIIIIIIIHHIHIIIFHIHIIIIIII1FHH<HHHIIIIIIIIIIHIIIIIIIHI1HIIIHHIIIIIIIIHIIIIIIIIIIIIIIIIIIIIHHIIIIIIIIIIIIIIHIIIIIIIIIIIIIIIIIIIIIIIIIIIIIIIIIIIIIIIIIIIIIIIHHIHIIIIIGIIIIIIIIIIIIIIIIIIIIIIIIIIIIIHIIIIIHIIIIIIIIIIIIIIIIIIIIIIIIIIIIIII
@HS2.1_219 HISEQ:380:H55W7BCXY:1:1101:1436:16882 1:N:0:AGCAGGAA orig_bc=AAAAAAAAAAAA new_bc=AAAAAAAAAAAA bc_diffs=0
TACAGAGGCCCGTAGCGTTGTTCGGATTTACTGGGCGTAAAGGGCGCGTAGGCGGCCAGGCGTGTCGGATGTGAAAATCCGGGGCTCAACCCCGGACCTGCATCCGAAACTGCCCGACTAGAGGTAGGTAGGGGAGATCGGAATTCCTGGTGTAGCGGTGAAATGCGCAGATATCAGGAGGAACACCGGTGGCGAAGGCGGATCTCTGGGCCTTACCTGACGCTCAGGTGCGAAAGCTAGGGGAGCGAACAGG
+
IIIIIIIIIIIIIIIIIHIIIIIIIIIIIIIIIIIIIFHIIIIIIHHIHIIIIIIIIIIIIIIHGHIIIIIIIIIHHIIIIHIHHIIIIIHIIIIHIIIIIIIIHIIIIIHIIIHIIIHIIIIIIIIIHIIIIIIIIHHIIIIIIIIHIIIIIIIIIIIIIIIIIIIIIIIIIIIIHHIIIIIIIIIIIIIIIIIIIIIIHIIIHIIIIIIIIIIIIIIIIIIIIIIIIHHIIIIIIIIIIIIIIIIIIIIII
@HS2.1_220 HISEQ:380:H55W7BCXY:1:1101:2813:16842 1:N:0:AGCAGGAA orig_bc=AAAAAAAAAAAA new_bc=AAAAAAAAAAAA bc_diffs=0
TACGGAAGGTCCGGGCGTTATCCGGATTTATTGGGTTTAAAGGGAGCGCAGGCTGGAGCTTAAGCGTGACGTGAAATGTACCGGCTCAACCGGTGATGTGCGTCGCGAACTGGGTTCCTTGAGTGAGTACGACGTCAGCGGAATTCGTGGTGTAGCGGTGAAATGCTTAGATATCACGAAGAACCCCGATTGCGAAGGCAGCTGACGAGTCCTTAACTGACGCTAATGCTCGAAAGTGCGGGTATCGAACAGG
+
IIIHIHIIIHIIIIHIIIIIIIIIIIIIIHIIIIIHHIIHIIIIIIIIIIIIIIIIIIIIIGHHIIIIIIIHIIIIHHFHGIIIIHIIIIIIIIIIIIIIIIIIIIIIIIIIIIIIIIIIIIIIIIIIIIIIIIIIIIIIIIIIIIIIIIIIIIIIIIIIIIIIIIIIIIIIIIIIIIIIIIHIIIIIHHIIIIIIIIIIIIIIIIIIIIIIIIIIIIIIIIIIIIHIIHIIIIIIIIIIIIIHHIIIIIIII
@HS2.1_221 HISEQ:380:H55W7BCXY:1:1101:13031:16935 1:N:0:AGCAGGAA orig_bc=AAAAAAAAAAAA new_bc=AAAAAAAAAAAA bc_diffs=0
TACGGAGGGTGCAAGCGTTAATCGGAATTACTGGGCGTAAAGCGCACGTAGGCTGTTTTGTAAGTCAGAGGTGAAAGCCCCCGGCTCAACCGAGGAATTGCCTTTGAAACTGCGAGACTGGAATTCGGGAGAGGATGGCGGAATTTCAGGTGTAGGAGTGAAATCCGTAGATATCTGAAAGAACATCAGTGGCGAAGGCGGCCATCTGGATCGATATTGACGCTGAGGTGCGAAAGCGTGGGGAGCAAACAGG
+
IIIIIHIIIHHIHIIIIHIIIIIIIIIIIIIIIIIIIIIIIIIIIHIIIIIIIIIIIIIIIIIIIHHIIIIIIIIIHFHIIIIIIIIIIIIIIIIIIIIIIIIIIIIIIIIHIIIIHIIIIIIIIIIHIIIIIIIIIIIIIIIHIIIIIIIIIIIIIIIIIIIIHIIIIIIIHIIIIHIIIIIIIHIIGIIIIIIIIIIIIIIIHIIIIHHIHIIIIIHIIIIIIIIIIIIIIIIIIIIIIIIIHIIIIIIII
@HS2.1_222 HISEQ:380:H55W7BCXY:1:1101:13894:16904 1:N:0:AGCAGGAA orig_bc=AAAAAAAAAAAA new_bc=AAAAAAAAAAAA bc_diffs=0
TACGGAGGATGCGAGCGTTATCCGGATTTATTGGGTTTAAAGGGTGCGTAGGTGGTCTGTTAAGTCTGTGGTGAAAGCGTGCGGCTCAACCGTACCAAGCCATGGAAACTGGCGGACTTGAGTGCAAACGAGGTAGGCGGAATGTGACGTGTAGCGGTGAAATGCTTAGATATGTCACAGAACCCCGATTGCGAAGGCAGCTTACCAGCATGCAACTGACACTGAGGCACGAAAGCGTGGGTATCAAACAGG
+
IIIIIIHHHHIIIIIIIIIIIIIIIHHIIIII1DHEHHIIIIIIHHIIIIIIIIIIIIIIIIIIII#IIIIIIIIIHIIIIIIIIIIIIIIIIIIIIIIIIIIIIIIIIIIIIIIIIIIIIIIIIIIIIIIIIIIIIIIIIIIIIIIIIIIIIIIIIIIIIIIIIIIIIIIIIIIIIIIIIIIIIIIIIIIIIIIIIIIIIIIIIIIIIIIIIIIIIIIIIIIIIIIIIIIIIIIIIIIIIIIIHIIIIIII
@HS2.1_223 HISEQ:380:H55W7BCXY:1:1101:15625:16911 1:N:0:AGCAGGAA orig_bc=AAAAAAAAAAAA new_bc=AAAAAAAAAAAA bc_diffs=0
TACGGAAGGTCCGGGCGTTATCCGGATTTATTGGGTTTAAAGGGAGCGCAGGCCGGAGGTCAAGCGTGACGTGAAATGTAGCCGCTCAACGGCTGAACTGCGTCGCGAACTGGCTTTCTTGAGTGAGTGCGACGTCAGCGGAATTCGTGGTGTAGCGGTGAAATGCTTAGATATCACGAAGAACCCCGATTGCGAAGGCAGCTGGCGAGTCCTCTACTGACGCTAAAGCTCGAAGGTGCGGGTATCGAACAGG
+
IIIIIEHIIIHIIIIHHCEHIIHIIG@GHHHHHIH<CG?HGGCGCHHIIIHCFHIIIIHHHHHHIHHIIIIIIIIIHHIIIIIIIIIIIIIIIIIIHIIIIIIIIIIHIIIIIHIHHIIIIIIIIIIIIIIIIIIIIIIIIIIIIIIHIIIIHHIIIIIGIIIIIIIIIIHHIHHHHHIIIIIIHIIIIHIIHIIIIIIIIIIHIIIIHIHHEHHHHIIHHIIIIIIHGEHHIIHGIHFHIIIHIIHIIIIII
@HS2.1_224 HISEQ:380:H55W7BCXY:1:1101:20630:16851 1:N:0:AGCAGGAA orig_bc=AAAAAAAAAAAA new_bc=AAAAAAAAAAAA bc_diffs=0
TACGGAAGGTCCGGGCGTTATCCGGATTTATTGGGTTTAAAGGGAGCGCAGGCGGGCTATTAAGCGTGACGTGAAATGTGGCGGCTCAACCGCCGACCTGCGTCGCGAACTGGTGGTCTTGAGTAGGTACGACGTGGACGGAATTCGTGGTGTAGCGGTGAAATGCTTAGATATCACGAAGAACCCCGATTGCGAAGGCAGTCCACGAGTCCCTTACTGACGCTAATGCTCGAAAGTGCGGGTATCGAACAGG
+
HIIIIHHGIHIIICHHHHDHIIIIICCGHHHFGHI<<EHEHHIIIHHHHHHHHIHIHHHIGHHIGIEHHHHIIHIGHHHHHIHIGCHHIIHHIIIHIIIHHIIIIIHFEHHGIHHIIIIHIHIHIIIIHHHIIHIIIIIIIIIIIIIIHIIIHIIGHIIIHHHIIIIIIIIHHI#HGDCIHIIHIIIIIH#IIIIIIIHGHDHIIIIHHGIIHHH@IIIHHHIIIIIIIIIIIIHHGIHHHIIIIIIIHIIII
@HS2.1_225 HISEQ:380:H55W7BCXY:1:1101:3254:17039 1:N:0:AGCAGGAA orig_bc=AAAAAAAAAAAA new_bc=AAAAAAAAAAAA bc_diffs=0
TACGGAGGGTACGAGCGTTAATCGGAATGACTGGGCGTAAAGGGCACGTAGGTGGATAGATAAGTCACAAGTGAAATACCCGGGCTTAACCTGGGATTGGCTCGTGAAACTGTTTAACTAGAGTACGGTAGAGGGGAGTAGAATTCCAAGTGTAGCGGTGAAATGCGTAGAGATTTGGAAGAATACCGGAGGCGAAGGCGGCTCTCTGGACCGATACTGACACTGAAGAGCGAAAGCGTGGGGAGCAAACAGG
+
F?GHF@CCHIFHIHIHHH@G?@GH=<EHIHIHHHFIG<ECFFHCCH@C<<DE<1HGFFCHHHHHHGHHHFFEIIHHHDCEGHIIHGIHIIHGEHIHEIHHHEGHGGCCCIIHFDHFIHHHHEHHHGHIHGE;HHHIIHHCHIIIHIHIIIIIHHIHIIIIIHHHIIIIIIIIHHHHHCFHEIIHECEGIIIIIIHIIIIIIIIIIHHHIIIIIIIIIHHHGHIIIIIHCGIIIIIIIIIIIIIIIHHHHHIII
@HS2.1_226 HISEQ:380:H55W7BCXY:1:1101:4202:17110 1:N:0:AGCAGGAA orig_bc=AAAAAAAAAAAA new_bc=AAAAAAAAAAAA bc_diffs=0
TACGGAGGGTACGAGCGTTAATCGGAATGACTGGGCGTAAAGGGCACGTAGGTGGATAGATAAGTCACAAGTGAAATACCCGGGCTTAACCTGGGATTGGCTCGTGAAACTGTTTAACTAGAGTACGGTAGAGGGGAGTAGAATTCCAAGTGTAGCGGTGAAATGCGTAGAGATTTGGAAGAATACCGGAGGCGAAGGCGGCTCTCTGGACCGATACTGACACTGAAGAGCGAAAGCGTGGGGAGCAAACAGG
+
IIIIIIIIIIIIIIIIIIIIIIIIIIIIIIIHIIIIIHHIIIIIIIIIHIHIHIIIIIIIIIIIHIIIIIIIIIIIHIIIIIIIIIIIIIHIIIIIIIIIIIIIIIIIIIIIIIIIIIIIIIIIIIIIIIIIIIIIIIIIIIIIIIIIIIIIIIIIIIIIIIIIIIIIIIIIIIIIHHIIIIIIIIIIIIIIIIIIIIIIIIIIIIIIIIIIIIIIIIIIIIIIIIIIIIIIIIIIIIIIIIIIIIIIIIIII
@HS2.1_227 HISEQ:380:H55W7BCXY:1:1101:6301:17175 1:N:0:AGCAGGAA orig_bc=AAAAAAAAAAAA new_bc=AAAAAAAAAAAA bc_diffs=0
TTAGAAACCCCAGTAGTCCCTGATCCGTTTCGGTGCCAGCAGCCGCGGTAATACGGAGGATGCGAGCGTTATCCGGATTTATTGGGTTTAAAGGGTGCGTAGGTGGTCTGTTAAGTCTGTGGTGAAAGCGTGCGGCTCAACCGTACCAAGCCATGGATACTGGCGGACTTGAGTGCAAACGAGGTAGGCGGAATGTGACGTGTAGCGGTGAAATGCTTAGATATGTCACAGAACCCCGATTGCGAAGGCAGCTTACCAGCATGCAACTGACACTGAGGCACGAAAGCGTGGGTATCAAACAGG
+
HHEHFHCGHCHHHIIIHIIGHHHG@HHHHHHH<HHIIHIIGIIIIDIIIIIGIIICDE/0<D@EE?CCHFHHFHC/C0DCF<ECGHECHHHGIHI0ECEE/C@GFHHFEHIHIHHIHIIHIIIIIHHIIIHHHHHHHHGAHIIHHHIIIIIHHIIHGIIHIIIGIIHHIIIIIHIHIIIIIIIIIHHFIIIIIIIH#HIIHIIIIIIIHIIIIIHIIHIIIIIHHEHIIIIIIHHEHIIHIIIIIHIIIIIHIFHHEHGIIIIIIIHIIIHHIIHIIIHHHHIHIIIHGHEIIHHHHHGIGII
@HS2.1_228 HISEQ:380:H55W7BCXY:1:1101:7776:17209 1:N:0:AGCAGGAA orig_bc=AAAAAAAAAAAA new_bc=AAAAAAAAAAAA bc_diffs=0
TACGGAGGGTACGAGCGTTAATCGGAATGACTGGGCGTAAAGGGCACGTAGGTGGATAGATAAGTCACAAGTGAAATACCCGGGCTTAACCTGGGATTGGCTCGTGAAACTGTTTAACTAGAGTACGGTAGAGGGGAGTAGAATTCCAAGTGTAGCGGTGAAATGCGTAGAGATTTGGAAGAATACCGGAGGCGAAGGCGGCTCTCTGGACCGATACTGACACTGAAGAGCGAAAGCGTGGGGAGCAAACAGG
+
IIII<<<CFHIIIIIIIIIGHIIIIIHIIIIHIIIHIHHIIIIIIHIIGHIIHHIIIIIIIIIIHIIIIIIIIIIHIIIIIIIIIIIIIIIIIIIIIHIIIIIIIHIIIIIHIIIIIIIIIIIHIHIIIIIIHIIHIIIIIHIIHIIIIIIIIIIIIIIIIIIIIIIIIIIIIIHIIHIIIIIHHHHHIIIIIIIIIIIIIIHIIIIIIIIIIIIIIIIIIIIIIIIIIIIIIIIHIIIIIIIIIIIIHIIII
@HS2.1_229 HISEQ:380:H55W7BCXY:1:1101:8151:17061 1:N:0:AGCAGGAA orig_bc=AAAAAAAAAAAA new_bc=AAAAAAAAAAAA bc_diffs=0
TACAGAGGGTGCAAGCGTTGTTCGGAATCATTGGGCGTAAAGGGCGTGTAGGCGGTATGTTAAGTCATGTGTGAAATCCCTCGGCTCAACCGGGGAACGACGCATGAAACTGGCAAGCTAGAGTACCAAAGAGGGTGGTGGAATTCCCGGTGTAGCGGTGAAATGCGTAGATATCGGGAGGAACACCTGTGGCGAAGGCGGCCACCTGGTTGGATACTGACGCTGAGACGCGAAAGCGTGGGGAGCAAACAGG
+
IIIIIGHIIIIIIIIIIHHHHHIIIHIIIIIHIIIIIHHIHIIIIIEHHIIIIIIIIIIIIIIIIIIIIIIIIIIIGGIIIIIIIIIIIIIIIIIIIIIHIIIIIIIIIIIIIIIIIHIIIIIIIIHIIIIIIIIIIIIIIIIIIIIIIIIIIIIIIIIIIIIIIIIIIIIIIIIIIHIIIIIIIIIIIIIIIIIIIIIIIIIIIIIIIIIIIIIIIIIIIIIIIIIIIIHHIIIIIIIIIIIIIIIIIIIII
@HS2.1_230 HISEQ:380:H55W7BCXY:1:1101:10215:17218 1:N:0:AGCAGGAA orig_bc=AAAAAAAAAAAA new_bc=AAAAAAAAAAAA bc_diffs=0
TACGGAAGGTCCGGGCGTTATCCGGATTTATTGGGTTTAAAGGGAGCGCAGGCCGGAGATTAAGCGTGACGTGAAATGTAGACGCTCAACGTCTGAATTGCGTCGCGAACTGGTTTCCTTGAGTGAGTACGACGTGTACGGAATTCGTGGTGTAGCGGTGAAATGCTTAGATATCACGAAGAACCCCGATTGCGAAGGCAGTGCACGAGTCCTTTACTGACGCTAAAGCTCGAAAGTGCGGGTATCGAACAGG
+
IIIIIIIIGIIIIIIIIIIIIIIIICHIIIIHHHHEHGHIIHIIIIGIIIIHIIIIIHIHHIIIIHIIIIIIIIIHHHIIIIIIIHIIIIIHIIIIIIIIIIIIIIIIHIIIIHIIIIIIIIIIIHIIIIIIIIIIIIIIIIIIIIIIIIIIIIIIIIIIIIIIIIIIIHIIIIIGIIIIIIIIIIIIIHEHHIIIIIIIIIIIIIHIHHIIIIIIIIIIIIIIIIIIIIIIIIIIIIHHIIIIIIIIIIIII
@HS2.1_231 HISEQ:380:H55W7BCXY:1:1101:10518:17013 1:N:0:AGCAGGAA orig_bc=AAAAAAAAAAAA new_bc=AAAAAAAAAAAA bc_diffs=0
TACGGAGGGTACGAGCGTTAATCGGAATGACTGGGCGTAAAGGGCACGTAGGTGGATAGATAAGTCACAAGTGAAATACCCGGGCTTAACCTGGGATTGGCTCGTGAAACTGTTTAACTAGAGTACGGTAGAGGGGAGTAGAATTCCAAGTGTAGCGGTGAAATGCGTAGAGATTTGGAAGAATACCGGAGGCGAAGGCGGCTCTCTGGACCGATACTGACACTGAAGAGCGAAAGCGTGGGGAGCAAACAGG
+
HIIFGHHDHHGHIIIGCCGH1CCCG01<D@GHFH?C?FHEHEHHH?E@CGGG<B<G@CGHIHHFA<8<DFGHEE@GHEHHHHH?EHHHGHH7DHHHHIEHIIICEEGFFGHHHGFGFHHEHCFHEC//0GHCCD:IHHGHEHGHHHHHHHEDHDIHE?HHHEHDDHHEHHHIHHIEGHHHHHHHIIGHECEGCCE@#?HDHIHECFDCGE<EHGHFHHHHHHHHCEGD0ECHED<CHHHEEHGIIHIHHEIGH
@HS2.1_232 HISEQ:380:H55W7BCXY:1:1101:11631:17099 1:N:0:AGCAGGAA orig_bc=AAAAAAAAAAAA new_bc=AAAAAAAAAAAA bc_diffs=0
TACGAAGGGTGCAAGCGTTGTTCGGATTTACTGGGCGTAAAGCGTCCGTAGGTGGTTTGTTAAGTCAGGGGTGAAATCCCAGGGCCCAACCCTGGAACTGCCTTTGATACTGGCAAACTGGAGCGCGATAGAGGAAGATGGAATATCTGGTGTAGGGGTGAAATCCGTAGATATCAGATAGAACACCAATGGCGAAGGCAGTCTTCTGGATCGTCGCTGACACTGAGGGACGAAAGCGTGGGTAGCAAACAGA
+
IIIIIIIIIIIIIIIIIIIIIIIIIHIIIIIIIIIIIIIIIIIIIHIIIIIIIIIHIIIIIIIIIIHIIIIIIIIIGHHIIIIIIIIIIIIIIIIIIIIIIIIIIIIIIIIIIIIIIIIIIIIIIIIIIIIIHIIIIHHHIIHIHHHIIIIIGIIIIIIIIIIIIIIIIIIIIIIIIHIIIIIIIIHGHIIIIIIIIIIIIIIHIIIIIIIIIIIIIIIIHHHIIIIIIIIIIIIIIIIIIIIIHIIHFHIII
@HS2.1_233 HISEQ:380:H55W7BCXY:1:1101:15649:17139 1:N:0:AGCAGGAA orig_bc=AAAAAAAAAAAA new_bc=AAAAAAAAAAAA bc_diffs=0
TACGGAGGATGCGAGCGTTATCCGGATTTATTGGGTTTAAAGGGTGCGCAGGCGGCGCGGTAAGTCAGCGGTGAAATGTCCCGGCTCAACCGGGGAGCTGCCGTTGATACTGCCGAGCTTGAGTCCGAACGGCGCCGGCGGAATGTGTGGTGTAGCGGTGAAATGCATAGATATCACACAGAACACCGATCGCGAAGGCAGCTGGCGAGGACGGAACTGACGCTGAGGCACGAAGGCGTGGGGATCGAACAGG
+
IIIIHHIIIIIIIIIIIIIIIIIIICGHIIHIIHHDGHHIIIIIIIIIIIIIIIIIIIIIIIIHHIIIIIIIIIIHHIIIIIIIIIIIIIIIIIIIIIIIIIIIIIIIIIIIIIIIIIIIIIIIIIIIHIIIIIIIIIIIIIIIIIIIIIIIIIIIIIIIIIIIIIIIIIIIIIIIHIIIIIIIIIIIIIIIIIIIIIIIIIIIIIIIIIHIIIIIIIIIIIIIIIIIIIIIIIIIIIIIIIIIIIIIIIIII
@HS2.1_234 HISEQ:380:H55W7BCXY:1:1101:18557:17025 1:N:0:AGCAGGAA orig_bc=AAAAAAAAAAAA new_bc=AAAAAAAAAAAA bc_diffs=0
TACGGAGGATGCAAGCGTTATCCGGATTTATTGGGTTTAAAGGGTGCGTAGGCGGATGCTTAAGCGTGAGGTGAAATGCCCGGGCTCAACCTGGGAACTGCCTCGCGAACTGGGTATCTGGAATGTCCGTGCCGTGGGAGGAATGTGTGGTGTAGCGGTGAAATGCATAGAGATCACACAGAACACCGATTGCGAAGGCATCTCACGAACGGATGATTGACGCTGAGGCACGAAAGCGTGGGGATCAAACAGG
+
IIIIIIIIIIIIIIIIIIIGIIIIIHIIIIIIIIIEGHIIIIIIIIIIIIIIIIIIIIIIIIIIIIIIIIIIIIIIHIIIIIIIIHIIIHIIIIIIIIIIIIIIIIIIHIIIIIIIIIIIIIHIIIIIIIIIIIIIIIIIIIIIIIIIIIIIIIIIIIIIIIIIIIIIIIIIIIIIIIIIIIIIIIIIIIIIIIIIIIIIHIIHIIIIIIIIIIIIIIIIIIIIIIIIIIIIIIIIIIIIIIIIHIIIIIIII
@HS2.1_235 HISEQ:380:H55W7BCXY:1:1101:19651:17226 1:N:0:AGCAGGAA orig_bc=AAAAAAAAAAAA new_bc=AAAAAAAAAAAA bc_diffs=0
TACGGAGGGTGCGAGCGTTAATCGGAATAACTGGGCGTAAAGAGCTCGTAGGCGGTTCAGTAAGTCGGGTGTGAAAACTTTGGGCTTAACCCAAAGCGTGCATCCGATACTGCTGTGACTTGAGTACGGTAGGGGAGCGGGGAATTCCTAGTGTAGCGGTGAAATGCGCAGATATTAGGAGGAACACCGGTGGCGAAGGCGCCGCTCTGGGCCGAAACTGACGCTGAGGAGCGAAAGCATGGGTAGCAAACAGG
+
IIIIHHIIGIHIIIIIIIHI?GHIHIHIIIIIHIHIIEHIIIIIIIIIIIIIIIIHGIIIIIIIHIIIIIIIIIIIHIIIIIIIIIIIIIHHHIIIIIIIIIHIIIIIIHIHHIIIIIIIIIIIIIIIIIIIIIIIIHIIIIIIIIIIIIIIIIIIIIIIIIIIIIIIIIIIIIIIIHFGHIIIIIIIIIIIIIIIIIIIHIIHIIIIIIIIIIIIIIIIIIIIIIIIIIIIIIIIIIIIIIIIIIIIIIIIII
@HS2.1_236 HISEQ:380:H55W7BCXY:1:1101:6365:17397 1:N:0:AGCAGGAA orig_bc=AAAAAAAAAAAA new_bc=AAAAAAAAAAAA bc_diffs=0
TACAGAGGTCTCGAGCGTTGTTCGGATTTACTGGGCGTAAAGGGCGCGTAGGCGGCGAGGCGTGTCGGATGTGAAATCTCCGGGCTCAACCCGGAAAGTGCGTCCGAAACTGCCCCGCTCGAGTGCGGGATGGGGAAGGGGAATATAGGGTGTAGCGGTGAAATGCGTTGATATCCTATAGAACACCGGAGGCGAAGGCGCCTTCCTGGAACGCAACTGACGCTGAGGCGCGAAAGCCGGGGGAGCAAACAGG
+
IHIIIIIIIIIIHIIIIHHHIIHIHIIIIIIIIIIIIIIIIIIHIIIIHHIIIIIIIIIIIIIIIIIIIIIIIHHIHHHIIIIIIIIIIIIIIIIIIIIIIIIIIIIIIIIIIIIIIHIIIIIIIIIIIIIIIIIIIIIIIIIIIIIIIIIIIIIIIIIIHIIIIIIIIIIIIIHIHHHIIIIIIIIIIIIIIIIIIIIIIGIIIHIIIIIIIIIIHIIHIIIIIIGIIIIIIHIGIIIIIIIIHFIHHIHII
@HS2.1_237 HISEQ:380:H55W7BCXY:1:1101:11838:17343 1:N:0:AGCAGGAA orig_bc=AAAAAAAAAAAA new_bc=AAAAAAAAAAAA bc_diffs=0
TACGGAGGATGCGAGCGTTATCCGGATTTATTGGGTTTAAAGGGTGCGTAGGCGGGCGATTAAGTCAGCGGTGAAAGGGTGTGGCTCAACCATACCAAGCCGTTGAAACTGGTTGTCTTGAGTGCAAACGAGGTAGGCGGAATGTGACGTGTAGCGGTGAAATGCTTAGATATGTCCCAGAACTCCGATTGCGAAGGCAGCTTACCAGCATGTAACTGACGCTGAGGCACGAAAGCGTGGGTATCAAACAGG
+
IIIIIIIIIIIIIIIIIIIIIIIIIHIHIIIHHIIHHIIIIIHIIIIIIIIIHIIIIHIIIIIIIIHIIIIHHIIIDGHGHHIIIHIHHIIIIIIIIHIHIIIIIIIHIIHIIIIIIIIIIIIIIIIIIIIHIIIIIIIIIIIIIIIIIIIIIIIIIIIIIIIIIIIIIIIIIIIIIIIIIIIIIIIIIIIIIIIIIIIIIIIIIIIIIIIIIIHIIIIIIIIIIIIIIIIIIIIIIIIIIIIIIIIIIIII
@HS2.1_238 HISEQ:380:H55W7BCXY:1:1101:13907:17347 1:N:0:AGCAGGAA orig_bc=AAAAAAAAAAAA new_bc=AAAAAAAAAAAA bc_diffs=0
TACGGAGGATGCGAGCGTTATCCGGATTTATTGGGTTTAAAGGGTGCGTAGGCGGAATGTTAAGTCAGTGGTGAAAGCGTGCGGCTCAACCGTACGAGCCATTGAAACTGGCGTTCTTGAGTGCAAGCGAGGTAAGCGGAATGTGACGTGTAGCGGTGAAATGCTTAGATATGTCCCAGAACTCCGATTGCGAAGGCAGCTTACCAGTATGTAACTGACGCTGAGGCACGAAAGCGTGGGTATCAAACAGG
+
IHIIIHIIIIIIIIIIIIIIIIIIIHHHIIIIHHIDDGHIIIIIIIIIHIIIIIIHI#IIIIHIIHIIIH#HIII#GHIHIIIIII#IIHIHIIIIIIIHIIIIIIIIIIIIIIIIIIIIIIIIIIIIIIIIIIIIIIIIIIIIIIIIIIIII#IIIIIIIIIIIIIIIHII##HDIHIIHIHIIIIIIIIIIIIIIII#IIIIIIIHIIIIIIIIIIIIIIIIIIIIIIIIIIIIIIIIIIIIIIIIIII
@HS2.1_239 HISEQ:380:H55W7BCXY:1:1101:14787:17266 1:N:0:AGCAGGAA orig_bc=AAAAAAAAAAAA new_bc=AAAAAAAAAAAA bc_diffs=0
TACGGAGGGTGCAAGCGTTAATCGGAATAACTGGGCGTAAAGGGCATGCAGGCGGTTGTATAAGTAGGGTGTGAAATCCCCGGGCTCAACCTGGGAACTGCATTCTAAACTGTACAACTAGAGTATTGCAGGGGGAGACGGAATTCCAGGTGTAGCGGTGGAATGCGTAGATATCTGGAAGAACACCAAAGGCGAAGGCAGTCTCCTGGGCAAATACTGACGCTCATATGCGAAAGCGTGGGTAGCAAACAGG
+
I@HEH@//C<<<<CHCG0D0CHHI=D<DCCGFHHGHD<<<CFCGHDHC<D@GCEHH@FGFG?HH@GBDHDGHIHHHHHDCE@HEHIHHHIEDHGHHHIIHHIFCHHHHCC?HGHIHHHIHGD:C<8GEHCEC0E<EHIIFFHHFFG<<F<C<BGE#CC<16EH#DG<<?DIHD@<@F?F6EECHFEC@<4CGCGC<<><<<1<1G1D<1ECC@G<<<EGC<HCD1<<<<<0<<<</F<11<G<1CEHCD<1C<
@HS2.1_240 HISEQ:380:H55W7BCXY:1:1101:17488:17361 1:N:0:AGCAGGAA orig_bc=AAAAAAAAAAAA new_bc=AAAAAAAAAAAA bc_diffs=0
TACGTAGGTGGCAAGCGTTGTCCGGATTTACTGGGTGTAAAGGGCGTGTAGCCGGGTTGGCAAGTCAGATGTGAAATCTATGGGCTTAACTCATAAACTGCATTTGAAACTGCTGATCTTGAGTATCGGAGAGGCAATCGGAATTCCTAGTGTAGCGGTGAAATGCGTAGATATTAGGAGGAACACCAGTGGCGAAGGCGGATTGCTGGACGACAACTGACGGTGAGGCGCGAAAGCGTGGGGAGCAAACAGG
+
IIIIIIIIIIIIHHHIIHHIIIIIIHIIIIIHHIIDGHIIIIIIIIEHIIIHIIIIIHHIIIIIIIIIIIIIIIIIHIIIIIIIIIIIIIGIIIIIIIIIIIIIIIIHHIIIIIIIIIIIIIIIIIHIIIIIIIIIIHIIIIIIIIIIIIIIIIIIIIIIIIIIIIIIIIIIIIIIHHIIIIIIIIIIIIIIIIIIIIIIIIIIIIIIIIIIIIHIIIIIIIIIIIIIIIIIIIIIIIIIIIIIIIIHEIIII
@HS2.1_241 HISEQ:380:H55W7BCXY:1:1101:3785:17627 1:N:0:AGCAGGAA orig_bc=AAAAAAAAAAAA new_bc=AAAAAAAAAAAA bc_diffs=0
TACGGAGGATGCGAGCGTTATCCGGATTTATTGGGTTTAAAGGGTGCGTAGGCGGGACGTCAAGTCAGCGGTGAAATACTGTGGCTCAACCATAGCATTGCCGTTGAAACTGGCGACCTTGAGTGCGGCAGAGGTAGGCGGAATGTGTGGTGTAGCGGTGAAATGCTTAGATATCACACAGAACACCGATTGCGAAGGCAGCTTACTGGAGCGCAACTGACGCTGAGGCACGAAAGCGTGGGTATCGAACAGG
+
IHIIIHIIHHHHDHHIIIIIIHIIIHHIHHFGGHICHHHIIIIIIHIIHHIIHIIIIIIIIIIIIIHHHIIIIHHFHHIIIIIIIIIHIIHHIIIIHHIIIIIIIIIIIIIIIIIIHIIIIIIIIIIIHIIIIIIIIIIIIIIGIIIIIIIIIIIIIIIIIIIIIIIIIIIIIIIHHHIIIIIIIIIIIIHIIIIIIIIIIIIIIIHIIIIHHGHIIIIIIIIIIIIIIIIIIIIIIIIIIIIIIIIIIIIII
@HS2.1_242 HISEQ:380:H55W7BCXY:1:1101:4750:17602 1:N:0:AGCAGGAA orig_bc=AAAAAAAAAAAA new_bc=AAAAAAAAAAAA bc_diffs=0
TACGGAGGATGCAAGCGTTATCCGGATTTATTGGGTTTAAAGGGTGCGCAGGCGGCGCGTTAAGTCAGCGGTGAAATGTCCCGGCTCAACCGGGGAGCTGCCGTTGATACTGGCGTGCTTGAGTGCGAACGGCGCCGGCGGAATGTGTCATGTAGCGGTGAAATGCATAGATATGACACAGAACACCGATCGCGAAGGCAGCTGGCGAGGACGTTACTGACGCTGAGGCACGAAAGCGTGGGGATCAAACAGG
+
IIIIIIIIIIIIIIIIIIIIIIIIIHIHIIIIHIIHHIIIIIIIIIIIIIIIIIIIIIIIHIIIIIIIIIIIHIIIHHIIIIIIIIIIIIIIIIIIIIIIIIIIIIIIIIIIIIIIIIIIIIIIIIIHIIIIIIIIIIIIIIIIIIIIIIIIIIIIIIIIIIIIIIIIIIIIIIIIIHIIIIIIIIIIIIIIIIIIIIIIIIIHIIIIIIIIIIIIIIIIIIIIIIIIIIIHIIIIIIIIIIIHFIIIIIIII
@HS2.1_243 HISEQ:380:H55W7BCXY:1:1101:5800:17650 1:N:0:AGCAGGAA orig_bc=AAAAAAAAAAAA new_bc=AAAAAAAAAAAA bc_diffs=0
TACGGAAGGTCCGGGCGTTATCCGGATTTATTGGGTTTAAAGGGAGCGCAGGCTGGAGATTAAGCGTGACGTGAAATGTAGCCGCTCAACGGCTGAGTTGCGTCGCGAACTGGTTTTCTTGAGTGAGTACGACGTCAGCGGAATTCGTGGTGTAGCGGTGAAATGCTTAGATATCACGAAGAACCCCGATTGCGAAGGCAGCTGACGAGTCCTTTACTGACGCTAAAGCTCGAAGGTGCGGGTATCGAACAGG
+
IIIIIFHIIIIIIIIIIIIIIIIIIHHIIIIIIIIGHHIIIIIIIIHIIIIIGIIIIIIIIIIIIIIIIIIIIIIIIHHIIIIIIIIIIIIIGIIIIIIIIIIIIIIIIIIIIHIIIIIIIIIIIIIIIIIIIIIIIIIIIIIIIIIIIIIIIIIIIIIIIIIIIIIIIIIIIIIIIIIIIIIIIIIIIIHIIIIIIIIIIIIIIIIIIIIIIIIIIIIIIIIIIIIIIIIIIIIIHIIIIIIIHIHIIIIII
@HS2.1_244 HISEQ:380:H55W7BCXY:1:1101:7226:17527 1:N:0:AGCAGGAA orig_bc=AAAAAAAAAAAA new_bc=AAAAAAAAAAAA bc_diffs=0
TACAGAGGGTGCTAGCGTTGTTCGGAATTACTGGGCGTAAAGGGCGTGTAGGCGGTTGTATAAGTCAGATGTTAAAGACCCGGGCTTAACCTGGGGGGTGCGTTTGATACTGTATGACTAGAGTGCAGGAGAGGAGAGTGGAATTCCCGGTGTAGAGGTGAAATTCGTAGATATCGGGAGGAACACCAGTGGCGAAGGCGGCTCTCTGGACTGCTACTGACGCTGAGGCGCGAAAGCGTGGGGAGCAAACAGG
+
IIIHIIIIIHIIIIIIIGHHIIIIIIIIIIHHIIIHIHHIIIIHIIHHHIHIIHIEHIHIHHIIIIIIIIIIIIIHEHHIHIIIIIIIIIIIIIIHIIHIIIHIIIIIIIIIIIIIIIIIIIIIIHIIHIHIIIIIIIIIIIIHIIIIIIIIIIIIIIIIIIHHHHHIIIIHIIIIIHIIIIIIIIIHGHIIHFHIIIIIIIIHHIIIIIIIGIIIIGIHIIIIIIHIIIIIIIIIIIIIIIHHIIIIIIIII
@HS2.1_245 HISEQ:380:H55W7BCXY:1:1101:8898:17654 1:N:0:AGCAGGAA orig_bc=AAAAAAAAAAAA new_bc=AAAAAAAAAAAA bc_diffs=0
TACGGAAGGTCCGGGCGTTATCCGGATTTATTGGGTTTAAAGGGAGCGCAGGCGGGACCTTAAGCGTGTTGTGAAATGTGGCGGCTCAACCGCCGAACTGCAGCGCGAACTGGGGTTCTTGAGTGAGTACGAGGAAGGCGGAATTCGTGGTGTAGCGGTGAAATGCTTAGATATCACGAAGAACTCCGATTGCGAAGGCAGCTTTCCAGTCCTTTACTGACGCTAATGCTCGAAGGTGCGGGTATCGAACAGG
+
IIIIHIIIIIIIIHHIIHIIIIIIIHHIIIHIHHHHHIIHIIIIHIIIIIIIIIIIHIIIIIIIIIIHHIIIIIIIIIHIHIIIIHHIIIIIIIIIIIIIIIIIIIIIGHIIIIIIIIIIIIIIIIIIIIIIIIHIIIIIIIIIIIIIIIIIIIIIIIIHIIIIIIIIIIIIIHIHHIIIHHIIIIIIIIIIIHHHIIIIIIIIIIIIIIIIIIIIIIIIIIIIIIIIIIIIIHHFHIIIIIIIHIIIIIIII
@HS2.1_246 HISEQ:380:H55W7BCXY:1:1101:9377:17587 1:N:0:AGCAGGAA orig_bc=AAAAAAAAAAAA new_bc=AAAAAAAAAAAA bc_diffs=0
TACAGAGGCCAAGAGCGTTGTTCGGATTTACTGGGCGTAAAGGGCGCGTAGGCGGCTTGCTAAGTCGGATGTGAAATCTCCGGGCTCAACCCGGAAAGTGCGTCCGAAACTGGCAGGCTGGAGTCCGGGAGGGGGAATCGGAATGCAGGGTGTAGCGGTGAAATGCGTTGATATCCTGCAGAACACCGGAGGCGAAGGCGGATTCCTTGAACGGTACTGACGCTGAGGCGCGAAAGTCGGGGGAGCAAACAGG
+
IIIIIIIIIIHIIIIIIIIIIIIIIIIIIIIHIHIIIHIIIIIIIIIIIIIIIIIIIIIIIIIIHIIIIIIIIIIHFHIIIIIIIIIIIIIIIIIIIIIIIIIIIIIIIIIIIIIIIIIIIIIIIIIIIIIIIIIIIIIIIIIHIIIIIIIIIIIIIIIIIIIIIIIIIIIIIIIIIIIIIHHHEHIIIIIIIIIIIIIIIIIIIIIIIHHIIIIIIIIIIIIIIIIIIIIIIIIIIIIIIIIIIIIIIIIII
@HS2.1_247 HISEQ:380:H55W7BCXY:1:1101:4957:17913 1:N:0:AGCAGGAA orig_bc=AAAAAAAAAAAA new_bc=AAAAAAAAAAAA bc_diffs=0
TACGGAGGGTGCGAGCGTTAATCGGAATAACTGGGCGTAAAGAGCTCGTAGGCGGTTTGTCAAGTCAGATGTGAAAGCCCCGGGCTTAACCTGGGAACCGCATTTGAAACTGACAGACTAGAGTACTGTAGAGGGAGGTAGAATTCCAGGTGTAGCGGTGAAATGCGTAGATATCTGGAGGAATACCGGTGGCGAAGGCGGCCTCCTGGACAGAGACTGACGCTGAGGAGCGAAAGCGTGGGGAGCAAACAGG
+
IIIIIHIIIHIIIIIIIIIIIIIIIIIIIIIIIIIIIHIIIIHIIIIIIIIIIIIIIIHIIIIIIIIIIHIIIIIIIIHIIIIIIIIIIIIIIIIIIIIIIIHIIIIIIIIIIIIIIIIIIIIIIIIIIIIIIIIIIIIIIIIIIIIIIIIIIIIIIIIIIIIIIIIIIIIIIIIIIIIIIIIHIIIIIIIIIIIIIIIIIIIIIIIIIIIIIIIIIIIIIIIIIIIIIIIIIIIIIIIIIIIIIIIIIIIII
@HS2.1_248 HISEQ:380:H55W7BCXY:1:1101:11084:18094 1:N:0:AGCAGGAA orig_bc=AAAAAAAAAAAA new_bc=AAAAAAAAAAAA bc_diffs=0
TACGGAAGGTCCTGGCGTTATCCGGATTTATTGGGTTTAAAGGGAGCGCAGGCCGGGGTGTAAGCGTGACGTTAAATGCATCCGCTCAACGGTTGTATGCGTCGCGAACTGCATCCCTTGAGTACGCTGCAAGTGGGCGGAATTCGTGGTGTAGCGGTGAAATGCTTAGATATCACGAAGAACTCCGATTGCGAAGGCAGCCCGCTGTTGCGTCACTGACGCTGAGGCTCGAAGGTGCGGGTATCGAACAGG
+
IFHHHEEHIGHIIHGIHIHHIHIIH=EGGHHHIHIEHHHIIIHIIDCCEHHHHHIHHHHIIIIIHIIIHHIH@HHHDHHHHHHDHIIIIIIHHHHFHIIHIEDHIIIDFHHHIHHGIFGHEEHDHHHHHIIIHFGCIIIIHIIIIIIIIHHIHHHIHEHHEHHHHHBEHIIHEEHHDHCHHEHHHHHHEHHHIGHEIEHDIHHEGHC<CIIHFHGE@IIHIFHEHHIHCEHGFFC<IHHHHHHGIGHHHHHE
@HS2.1_249 HISEQ:380:H55W7BCXY:1:1101:14584:18116 1:N:0:AGCAGGAA orig_bc=AAAAAAAAAAAA new_bc=AAAAAAAAAAAA bc_diffs=0
TACGGAAGGTCCGGGCGTTATCCGGATTTATTGGGTTTAAAGGGAGCGCAGGCCGGAGGTCAAGCGTGACGTGAAATGTAGCCGCTCAACGGCTGAGTTGCGTCGCGAACTGGCTTTCTTGAGTGAGTACGACGTCAGCGGAATTCGTGGTGTAGCGGTGAAATGCTTAGATATCACGAAGAACCCCGATTGCGAAGGCAGCTGACGAGTCCTTTACTGACGCTAAAGCTCGAAGGTGCGGGTATCGAACAGG
+
IIIIIIIIIIIIIHIIIIIIIIIIIHHIHIIIHIIGHIHIIIIIIIIIIIIIIIIIIIIIIIIIIIIIIIIIIIIIIIHIIIIIIIIIIIIIHIIIIIIIIIIIIIIIIHIIIIIIIIIIIIIIIIIIIIIIIIIIIIIIH0IIIIIIIIIIIIIIIIIIIIIIIIHIIIIIIIIIIIIIIIIIIIIIIIIIIIIIIIIIIIIIIIIIIIIIIIIIIIIIIIIIIIIIIIIIIIIIIIIIIIIHIIIIIIIII
@HS2.1_250 HISEQ:380:H55W7BCXY:1:1101:20019:18135 1:N:0:AGCAGGAA orig_bc=AAAAAAAAAAAA new_bc=AAAAAAAAAAAA bc_diffs=0
TACGGAAGGTCCGGGCGTTATCCGGATTTATTGGGTTTAAAGGGAGCGTAGGCCGGTTTTTAAGCGTGTTGTGAAATGTGTGGGCTCAACCTATGCACTGCAGCGCGAACTGGAGACCTTGAGTGCGCGGGAAGCCGGCGGAATTCGTTGTGTAGCGGTGAAATGCTTAGATATGACGAAGACCTCCGATTGCGAAGGCAGCTGGCTGTAGCGTTACTGACGCTGAAGCTCGAAAGCGTGGGTATCGAACAGG
+
IIIIIIIIIHIIHIIIIIIGIIIIIHEIIIIIIIIGHHIIIIIIIIIIIIHIIIIIEHIIIHIIIIIIHIIHIHIIHHIIIIIIIIIIIIIHIIIIIIIIIIIIIIIIIIIIIIIGIIGIHIIIIIIHIIIHIIIIIIHIIIGIHIIGIIIIIHIIIHHHIIIIIIGIIIIHIIIIIIIIIHHHHIIIIIIIIIIIIIIIIIIIIHIIIIIIIIIIIIIIIIIIIIIIIIIIIIIIIIIIIIIHIIIIIIIII
@HS2.1_251 HISEQ:380:H55W7BCXY:1:1101:20999:18176 1:N:0:AGCAGGAA orig_bc=AAAAAAAAAAAA new_bc=AAAAAAAAAAAA bc_diffs=0
TACGGAGGATGCGAGCGTTATCCGGATTTATTGGGTTTAAAGGGTGCGCAGGCGGCGCGTTAAGTCAGCGGTGAAATCTCATGGCTCAACCATGGAACTGCCGTTGATACTGGCGTGCTCGAGTACGGACGGCGCCGGCGGAATGTGTCATGTAGCGGTGAAATGCTTAGATATGCCACAGAACACCGATCGCGAAGGCAGCTGGCGAGGCCGGTACTGACGCTCAGGCACGAAAGCGTGGGGATCAAACAGG
+
HFFHHECC0<GEHIHIH<CGGHHHH@<<CG1CFHH<00<1FHHIFHCDCCE/CDHCEHICDE1@@HEHGFHGHHIIHHHHGE8GE@GEFHFEBFG@0C8DHEHHFDEHEEE0HHHEEDGHE?EF:HCEDHCEIHHDEHHHIHHGEH?GGCG<IHIIHEHIHHGF<@IHEG?FE#HHEFFIIHH#G#EHC#DCIIHHGH#HGIHHHIHGHHIIH?HIIHIHIHHD1IIIHHIIIHIHIGIIIIIIHHFC1IHHG
@HS2.1_252 HISEQ:380:H55W7BCXY:1:1101:3903:18294 1:N:0:AGCAGGAA orig_bc=AAAAAAAAAAAA new_bc=AAAAAAAAAAAA bc_diffs=0
TACGGAAGGTCCGGGCGTTATCCGGATTTATTGGGTTTAAAGGGAGCGCAGGCGGGAGTCTAAGCGTGCCGTGAAAAGCTGTGGATCAACCACAGTCGTGCGGCGCGAACTGGTCTTCTTGAGTTCACGGTAAGCGGGCGGAATTCGTGGTGTAGCGGTGAAATGCTTAGATATCACGAGGAACCCCGATTGCGAAGGCAGCCCGCTGCAGTGTTACTGACGCTCATGCTCGAAGGCGCGGGTATCGAACAGG
+
IIIIIIIIIIIIIFHIIIIIIIIIICHHIIIIIIH<<DGIIIIIHIIIIHIIIIIHHIGIHIIIIIIIIIIIIIIIIIIIIIIIIIIIIIIIIHIIIIIIIIHIIHIIIIIIIIIIIIIIIIIIIIIIIIIHIIIIIIIIIIIIIIIIIIIIIIIIIIIIIIIIIIIIIIIIIIIHIHIIIIIIIIIIHHIIIIIIIIIIIIIIIIIIHIIIHIIIIIIIIIIIIIIHIHIIIIIIIIIIIIIIIIIIIIIII
@HS2.1_253 HISEQ:380:H55W7BCXY:1:1101:6454:18273 1:N:0:AGCAGGAA orig_bc=AAAAAAAAAAAA new_bc=AAAAAAAAAAAA bc_diffs=0
TACGTAGGTGGCAAGCGTTGTTCGGATTTATTGGGCGTAAAGGGCTTGCAGGTGGTTGCGTAAGTGTGAGTTGAAAGACCGGGGCTTAACCCCGAGTTTGGCTTGCAAACTGCGTGACTGGAGTGCAGAAGGGGATGTTGGAATTCCGCGTGTAGGGGTGAAATCTGTAGATATGCGGAAGAATACCAGTGGCGAAGGCGAACATCTGGTCTGTAACTGACACTGAGAAGCGAAAGTGTGGGGAGCAAACAGG
+
IIIIHIIIIIIIIIIIIHHHIIIIIIIIIIIIIIIIIIIIIIIIIIIIIIIIIIIHIIIIIIIIIIIIIIIIIIIIIIIIIIIIIIIIIIIIIIIIHIIIIIIIIIIIIIIIIIIIIIIIIIIIIIIIIIIIIIIHIIIIIIIIIIIIIIIIIIIIIIIIIIIIIIIIIIIIIIIIIIIIIIIIIIIIIIIIIIIIIIIIIIIIIIIIIHIIIIIIIIIIIIIIIIIIIIIIIIIIIIIIIIIIIIIIIIIII
@HS2.1_254 HISEQ:380:H55W7BCXY:1:1101:10027:18313 1:N:0:AGCAGGAA orig_bc=AAAAAAAAAAAA new_bc=AAAAAAAAAAAA bc_diffs=0
TACGGAGGGTACGAGCGTTAATCGGAATGACTGGGCGTAAAGGGCACGTAGGTGGATAGATAAGTCACAAGTGAAATACCCGGGCTTAACCTGGGATTGGCTCGTGAAACTGTTTAACTAGAGTACGGTAGAGGGGAGTAGAATTCCAAGTGTAGCGGTGAAATGCGTAGAGATTTGGAAGAATACCGGAGGCGAAGGCGGCTCTCTGGACCGATACTGACACTGAAGAGCGAAAGCGTGGGGAGCAAACAGG
+
IIIIHIIIIIIIIIIIIIIIIIIIIIIIIIIHHIIIICHIIIIIIHIIDEHIDHIHHIIHHIIIIIIIIIIIIIIGEHIHIIHIIIIIIIHIIIIIHIIIIFHIIIIHIIIIIIIIIIIIIIIHIIIIHIIIIIIIIIIIIIIIIIIIIIIIIIIIIIIIIIIIIIIIIIIIIIHIHGIIIIIIIIIIIIIIIIIIIIIIIIIIIIIIIIHIIIIIIIIIIIIIIIIIIIHIIIIIIIIIIIIIIIIIIIIII
@HS2.1_255 HISEQ:380:H55W7BCXY:1:1101:13427:18449 1:N:0:AGCAGGAA orig_bc=AAAAAAAAAAAA new_bc=AAAAAAAAAAAA bc_diffs=0
TACAGAGGTCCCTAGCGTTGTTCGGATTTACTGGGCGTAAAGGGCACGTAGGCGGCATGGCGTGTCGAGTGTGAAATCTCCGGGCCCAACCCGGAAAGTGCGCTCGAAACTACCATGCTGGAGTACGGGAGAGGGAGTCGGAATGCAGGGTGTAGCGGTGAAATGCGTTGATATCCTGCAGAACACCGGAGGCGAAGGCGGACTCCTGGAACGTTACTGACGCTAAGGTGCGAAAGTCGGGGGAGCAAACAGG
+
IIIIIIHIIIIIIIIIIIIIHIIIGIIIIIIHIIIIICHHIIIIIIIIHIIIIIIIIIIIIIHIIIIHIIIIIIGIIIIIHIIIIIIIIIIIIIIIIIIIIHHIIIIIIIIIIIIIIHIIIHIIHIIIIIIGIHHIIIIIIIIIIIIIIIIIIIIIIIIIIIIIIHIIHIIIIHIHHHIIIIIIIIIIIIIIIIIIIIIIIIHGIIIIIIIIIIIIIIIIIIIIIIIIIHHIIIIIIIIIIIIIIIIIIIIII
@HS2.1_256 HISEQ:380:H55W7BCXY:1:1101:16339:18451 1:N:0:AGCAGGAA orig_bc=AAAAAAAAAAAA new_bc=AAAAAAAAAAAA bc_diffs=0
TACGAGGGGTGCAAGCGTTGTTCGGAATTACTGGGCGTAAAGGGAGCGTAGGCGGAGATTCAAGCGGATTGTACAATCCCGGGGCCCAACCCCGGCTCTGCAGTCCGAACTGGATCTCTTGGATAGTTCAGGGGCAGGCGGAATTCCTGGTGTAGCGGTGGAATGCGTAGAGATCAGGAAGAACACCGATGGCGAAGGCAGCCTGCTGGGGACTCATCGACGCTGAGGCTCGAAAGTGCGGGTAGCAAACAGG
+
IIIIIC<CFHHIIIIIIIIIIIIIIIIIIIIIIIIIIIIIIIIIIIIIIIIIIIIIIGIIIIIIIIIIIIIIIIIIHIIIIIIIIIIIIIIIIIIHIIIIIIIIIIIIIIIIIIIIIIIIIIIIIIIIIIIIIIIIIIIIIIIIIIIIHIIIIIIIIIIIIHHIIIIIIIIIIIIIIHIIIIIIIIIHIIIIIIIIIIIIIIIIIIIIIIIIIIIIIIIIIIIIIIIIIIIIIIHHHHIIIIIIIIIIIIIII
@HS2.1_257 HISEQ:380:H55W7BCXY:1:1101:19107:18416 1:N:0:AGCAGGAA orig_bc=AAAAAAAAAAAA new_bc=AAAAAAAAAAAA bc_diffs=0
TACGGAGGATGCGAGCGTTATCCGGATTTATTGGGTTTAAAGGGTGCGCAGGCGGCGCGTTAAGTCAGCGGTGAAATCTCATGGCTCAACCATGGAACTGCCGTTGATACTGGCGTGCTCGAGTACGGACGGCGCCGGCGGAATGTGTCATGTAGCGGTGAAATGCTTAGATATGCCACAGAACACCGATCGCGAAGGCAGCTGGCGAGGCCGGTACTGACGCTCAGGCACGAAAGCGTGGGGATCAAACAGG
+
IIIIIIIIHIIIIIIIIHIIIIIIIHIIIIHIHHIGCHHIIIIIIIIIIIIIIIIIIIIIIIIIIIIIIIIIIIIIIIIIIIIIIIIIIIIIIIIIIIIIIIIIIIIIIIIIIIIIIIIIIIIIIIIIIIIIIIIIIIIIIIIIIIIIIIIIIIIIIIIIIIIIIHIIIIIIIIIIHHIIIIIIIIIIIIIIIIIIIIIIIIIIIIIIIIIIIIIIIIIIIHIHFIIIIIIIIIIIIIIIIIIIIIIIIIIII
@HS2.1_258 HISEQ:380:H55W7BCXY:1:1101:2254:18627 1:N:0:AGCAGGAA orig_bc=AAAAAAAAAAAA new_bc=AAAAAAAAAAAA bc_diffs=0
TACGGAGGGTACGAGCGTTAATCGGAATGACTGGGCGTAAAGGGCACGTAGGTGGATAGATAAGTCACAAGTGAAATACCCGGGCTTAACCTGGGATTGGCTCGTGAAACTGTTTAACTAGAGTACGGTAGAGGGGAGTAGAATTCCAAGTGTAGCGGTGAAATGCGTAGAGATTTGGAAGAATACCGGAGGCGAAGGCGGCTCTCTGGACCGATACTGACACTGAAGAGCGAAAGCGTGGGGAGCAAACAGG
+
IIIIIHIIIIIIIIIGIIIIIIIIIIIIIIIIIIIIIHIIIIIIIIIIHGIIGHIIIIIIIIIIHIIIIHIIIIIIHIIIIIIIIIIIIIIIIIIIIIIIHHIIHIIIIIIIIIIIIIIIIIIIIIIIIIIIIIIIIIIIIIIIIIIIIIIIIIIIIIIIIIIIIIIIIIIIIIHIHHIIIIIIIIIIIIIIIIIIIIIIIGIHIIIIIIIIIIIIIIIIIIIIIIIIIIIIIGIIIIIIIIIIIIIIIIIII
@HS2.1_259 HISEQ:380:H55W7BCXY:1:1101:15464:18514 1:N:0:AGCAGGAA orig_bc=AAAAAAAAAAAA new_bc=AAAAAAAAAAAA bc_diffs=0
TACGGAGGGTGCAAGCGTTAATCGGAATAACTGGGCGTAAAGGGCATGCAGGCGGTTAGACAAGTAGGATGTGAAATCCCCGGGCTCAACCTGGGAGCTGCATACTAAACTGTCAGACTAGAGTATTGCAGGGGGAGACGGAATTCCAGGTGTAGCGGTGGAATGCGTAGATATCTGGAAGAACACCAAAGGCGAAGGCAGTCTCCTGGGCAAATACTGACGCTCATATGCGAAAGCGTGGGTAGCAAACAGG
+
IIIIIHIIIIIIIHIIIHHIIIIIIIIII1DFHIIIIEHIIHIIIIIIIIIIIIIIIIIIIIIIIIIIIIIIIIIIIIIIIIIIIHIIIIIIIIIIIIIIIIIIIIIIIIIIIIIIIIIIIIIIIIIIIIIIIIIIIIIIIIIIIIIIIIIIIIHIIIIIIIIIIIIIIIIIHIIIIIIIIIIIIIIHIIIIIIIHIIIIIIIIIIIIIIIHIIIGIIIIIHIIIIIIIIIIIIIIIIIIIIIIIIIIIIIII
@HS2.1_260 HISEQ:380:H55W7BCXY:1:1101:15455:18555 1:N:0:AGCAGGAA orig_bc=AAAAAAAAAAAA new_bc=AAAAAAAAAAAA bc_diffs=0
TACGTAGGGGGCAAGCGTTGTCCGGAATCATTGGGCGTAAAGCGCGTGTAGGCGGTCCGGTAAGTCGGTTGTGAAAGTCCAGGGCTCAACCCTGGGATGCCGATCGATACTGCCGGACTAGAGTCCGGAAGAGGCGAGTGGAATTCCCGGTGTAGCGGTGAAATGCGCAGATATCGGGAGGAACACCAATGGCGAAGGCAGCTCGCTGGGACGGTACTGACGCTGAGACGCGAAAGCGTGGGGAGCAAACAGG
+
IIIIHIIHIIIIIIIIIIIIIIIIIHIHIIIIIIIIIHIIIIIIIIHHIIHHIIIIIIIIIIIIIIHIIHIIHHHIHIIIIIIIIIIIIIIIIIIIIIIIIIIIIIIIIIIIIIIIIIIIIIIIIIIIIIIIIIIIIIIIIIIIIHIIIIIIIIIIIIIIIIIIIIIIIIIIIIIIHIIIIIIIIIHIIIIIIIHIIIIIIIIIIIIIIIIIIIIIIIIIIIIIIIIIIHHIIIIHIIIIIIIIIIIIIIIII
@HS2.1_261 HISEQ:380:H55W7BCXY:1:1101:1830:18912 1:N:0:AGCAGGAA orig_bc=AAAAAAAAAAAA new_bc=AAAAAAAAAAAA bc_diffs=0
TACGGAGGATGCGAGCGTTATCCGGATTTATTGGGTTTAAAGGGTGCGTAGGTGGTTTGTTAAGTTTGTGGTGAAAGCGTGCGGCTCAACCGTACCAAGCCATGAAAACTGGCGAACTTGAGTGCAAACGAGGTAGGCGGAATGTGATGTGTAGCGGTGAAATGCTTAGATATGTCACAGAACCCCGATTGCGAAGGCAGCTTACCAGCATGCAACTGACACTGAGGCACGAAAGCGTGGGTATCAAACAGG
+
IIIHHCDHHCHHIIHHHIIHIIIIDCGHHHIFHHICEHHEHHIIHGFHGHCCHHIHHIHIIIIHHGHHHIIIIGHHIHHHHIIHHIHIIIIIHHIIIIHHHIIIIIIIIHIIIIIIIIIIIIIIIIHHIIIIIHHHHHIIHHIIIIIIIIIIIIIIIIIIIIIIIIIIIIIIIHHEHHIIIIIHIIIIIIIIIIIIIIIIIIIIIIIIIIIIHIHHIIIIIIIIIIIIHIIHIIGIIIIIIIIIIIIIIIII
@HS2.1_262 HISEQ:380:H55W7BCXY:1:1101:3380:18929 1:N:0:AGCAGGAA orig_bc=AAAAAAAAAAAA new_bc=AAAAAAAAAAAA bc_diffs=0
TACGTAGGTGACAAGCGTTATCCGGATTTACTGGGCGTAAAGGGCGTGTAGGCGGTCTTGCAAGTCAGAAGTGAAATTCCTGAGCTCAACTCGGGCGCTGCTTCTGAAACTGCAGGACTTGAGTGCTGGAGGGGATAGCGGAATTCCTAGTGGAGCGGTAAAATGCGCAGATATTAGGAAGAACACCGGTGGCGAAGGCGGCTATCTGGACAGTAACTGACGCTGAGGCGCGAAAGCGTGGGGAGCAAACAGG
+
IIIIFHHIEHHHEHHIIHHIIIIDHHCEHHHHHHIIIHHIIHIIIHEEHHHHHIHFCIIIIIIIHHIHHHIIHHIIIIIHIIIHHIIIIIIIIIIIIIIIIIHHIIIIIGIHHHIIHHIIHIIIIIIIHIIIIIIIIIIIIIIIIIIIIIIIIHIIHIHIIIIIIIIIIIHIIIIHHHIIHIIIIIIIIIIHIIIIIIIIIIIIIIIIIIHHIIHHIIIIHIIIIIHIIHIHIIIIIIIIIIIIIIIIIIIHH
@HS2.1_263 HISEQ:380:H55W7BCXY:1:1101:7553:18845 1:N:0:AGCAGGAA orig_bc=AAAAAAAAAAAA new_bc=AAAAAAAAAAAA bc_diffs=0
TACGGAGGATGCGAGCGTTATCCGGATCTATTGGGTTTAAAGGGTGCGTAGGTGGTTTGTTAAGTTTGTGGTGAAAGCGTGCGGCTCAACCGTACCAAGCCATGAAAACTGGCGAACTTGAGTGCAAACGAGGTAGGCGGAATGTGATGTGTAGCGGTGAAATGCTTAGATATGTCACAGAACCCCGATTGCGAAGGCAGCTTACCAGCATGCAACTGACACTGAGGCACGAAAGCGTGGGTATCGAACAGG
+
IIIIIHIIIHIIIIIHIIIIIIHIIHIIHIIIIII<GHIIGIIIHHIIGHHIIIIIIIIHIIIIGHIIHHIIIIHHHIHIIIIIIHHIIIIIIIIGHIIIIGIIIIHIIIIIIIIIIHIHIIIIIIIIIIIIIIIIIIIIIIIIIHIIIIIIIIIIIHIIHIIIHIIIIIHIIIIHHIIHIIIHIIIIIIIIIIIIIIIIIIIIHGHHIIIIIIIIHIIIHHIIIGIIIHIIIIHHHHGIIIHIIIIIIIII
@HS2.1_264 HISEQ:380:H55W7BCXY:1:1101:9372:18995 1:N:0:AGCAGGAA orig_bc=AAAAAAAAAAAA new_bc=AAAAAAAAAAAA bc_diffs=0
CACGTAGGGTGCGAGCGTTGTCCGGAATTATTGGGCGTAAAGAGCTCGTAGGCGGTGTGTCGCGTCGGCCGTGAAAACCTGCAGCTTAACTGTGGGCTTGCGGTCGATACGGGCATCACTGGAGTTCGGCAGGGGAGACTGGAATTCCTGGTGTAGCGGTGAAATGCGCAGATATCAGGAGGAACACCGGTGGCGAAGGCGGGTCTCTGGGCCGATACTGACGCTGAGGAGCGAAAGCGTGGGGAGCAAACAGG
+
HEHI@@<=C<DHHI?ED<EHI1FH<ECCHHHIGHCED<CEHEHH?FCE/<C@HHHHHCCF?EEDH<CF<<#FHGECHDFFCHEHEHGHH@DGEEBCH@CE/DHHHG@E@DBEHHHHIIHHHEGC/;HHHHHECIHHHHEHHEHHIIIIHEHFCCGIIIIIHIIEECHF@EHGEGIHHFHIII#HHDIHHD0EHCG@GCIHHEHHEHG@C<EHFIIIHIHHEIIHHHHHHHEG@CEIHCHHHHGEEHHIIIHHHF
@HS2.1_265 HISEQ:380:H55W7BCXY:1:1101:12860:18806 1:N:0:AGCAGGAA orig_bc=AAAAAAAAAAAA new_bc=AAAAAAAAAAAA bc_diffs=0
TACGTAGGGAGCAAGCGTTATCCGGATTTATTGGGTGTAAAGGGTGCGTAGACGGGAAATTAAGTTAGTTGTGAAATCCCTCGGCTCAACTGAGGAACTGCAACTAAAACTGGTTTTCTTGAGTGCAGGAGAGGAAAGTGGAATTCCTAGTGTAGCGGTGAAATGCGTAGATATTAGGAGGAACACCAGTGGCGAAGGCGACTTTCTGGACTGTAACTGACGTTGAGGCACGAAAGTGTGGGGAGCAAACAGG
+
IHHHHIIIHIGIIIIIIIIIIIIIIHIHIIIIIIIHHDHIHIIIIIIIIIIIIIGIHHIIIIIIIIHIIIIIIIIIFIIIIIIIIIIIIIIIIIIIIIIIIIIIIIIIIIIIIIIIIIIIIIIIIHIIIIIIIIIIIIIGIIIIIIIIIIIIIIIIIIIIIIIIIIIIIIIIIIIIHHIIIIIIIIIIIIIIIIIIIIIIIIIIIIIIIIIIIIIIIIIIIIIIIIIIHIIIIIIIHIIIIIIIIIIIIIIII
@HS2.1_266 HISEQ:380:H55W7BCXY:1:1101:14899:18763 1:N:0:AGCAGGAA orig_bc=AAAAAAAAAAAA new_bc=AAAAAAAAAAAA bc_diffs=0
TACGGAAGGTCCGGGCGTTATCCGGATTTATTGGGTTTAAAGGGAGCGCAGGCCGATGGTTAAGCGTGACGTGAAATGTAGCCGCTCAACGGCTGAACTGCGTCGCGAACTGGCTATCTTGAGTGAGTTCGATGTTGGCGGAATTCGTGGTGTAGCGGTGAAATGCTTAGATATCACGAAGAACTCCGATTGCGAAGGCAGCCAACAAGGCCTTTACTGACGCTAAAGCTCGAAGGTGCGGGTATCGAACAGG
+
IIIIIIIIIIIIIIIIIIIIIIIIIHHIIIIIIIHGHHHIIIIIHIIIIIIIHIIIIIIIHIIIIIIIIIIIIIIIIHIIIIIIIIIIIIIIIIIIIHIIIIIIIIIIIIIIIIIIIIIIIIIIIIIIIIIIIIIIIIIIIIIIIIIIIIIIIIIIIIIIIIIIHHIIIIIIIIIIIIIIIIIIIIIIIIIIIIIIIIIIIIIIIIIIIIIIIIIIIIIIIIIIIIIIIIIIIIIIIIIIIIIIIIIIIIIII
@HS2.1_267 HISEQ:380:H55W7BCXY:1:1101:16189:18896 1:N:0:AGCAGGAA orig_bc=AAAAAAAAAAAA new_bc=AAAAAAAAAAAA bc_diffs=0
TACGGAAGGTCCGGGCGTTATCCGGATTTATTGGGTTTAAAGGGAGCGCAGGCCGATGGTTAAGCGTGACGTGAAATGTAGCCGCTCAACGGCTGAACTGCGTCGCGAACTGGCTATCTTGAGTGAGTTCGATGTTGGCGGAATTCGTGGTGTAGCGGTGAAATGCTTAGATATCACGAAGAACTCCGATTGCGAAGGCAGCCAACAAGGCCTTTACTGACGCTAAAGCTCGAAGGTGCGGGTATCGAACAGG
+
IIIIIHIIIIIIIGIIIIIHIIIIIIIIHIIHHIIIHIHHIIIHHIIIIIIHIIIIIIIIIIIIIIIIIIIHIIIIIIIIIIIIIIIIIIIIIIIIIIIIIIIIIIIIIIIIIIIIIIIIIIIHIIIHIIHIIIIIIIHIIIIIIIIIIHIIIIIIIIIIIIIIIIIIIIIIIIIIIHIIIIIIIIIIIIIIIIIIIIIIIIIIIIIIIIIIGIIIIIIIIIIIIIIHIIIIIIIIIHIIIIIHIIIIIIIII
@HS2.1_268 HISEQ:380:H55W7BCXY:1:1101:16031:18924 1:N:0:AGCAGGAA orig_bc=AAAAAAAAAAAA new_bc=AAAAAAAAAAAA bc_diffs=0
TACAGAGGCCCATAGCGTTGTTCGGATTTACTGGGCGTAAAGGGCGCGTAGGCGGCAGGGCGTGTCAAGTGTGAAATCTCCGGGCCCAACCCGGAAAGTGCGCTTGAAACTACCTTGCTCGAGGCCGGGAGAGGGAATCGGAATACAGGGTGTAGCGGTGAAATGCGTTGATATCCTGTAGAACACCGGAGGCGAAGGCGGATTCCTGGAACGGTACTGACGCTGAGGCGCGAAAGTCGGGGGAGCAAACAGG
+
HIHII?C@ECGHEHIGHCGHDHHHDGHHIIIHIGHIIH<HCFHHHHHGHHIEE?CC/DHCHH<EE?HCFGGGHHEEFHHEHHHHHC?HE@<HHHHIHHFHHHHHBHCHE@GHHEHIIG?EGHCHCHHHIFHEGFEEE@IHHHHHCFA@HGGHCDC@CIIHHIIHHHHEGIHHEF@C@HEHGIIIHIIHIGIHHIC<@EHEIHFDFHEHHHDHCFIIHGHIIIIHHIIIIIIIIIIHCHIIHHIHHHIHFHHF@
@HS2.1_269 HISEQ:380:H55W7BCXY:1:1101:17218:18820 1:N:0:AGCAGGAA orig_bc=AAAAAAAAAAAA new_bc=AAAAAAAAAAAA bc_diffs=0
TACGGAGGGTACGAGCGTTAATCGGAATGACTGGGCGTAAAGGGCACGTAGGTGGATAGATAAGTCACAAGTGAAATACCCGGGCTTAACCTGGGATTGGCTCGTGAAACTGTTTAACTAGAGTACGGTAGAGGGGAGTAGAATTCCAAGTGTAGCGGTGAAATGCGTAGAGATTTGGAAGAATACCGGAGGCGAAGGCGGCTCTCTGGACCGATACTGACACTGAAGAGCGAAAGCGTGGGGAGCAAACAGG
+
IIIIIGIIIIIIIIIIIHIIIIIIIIIIIIIIIIHIIHIIHIIIIHIIGHHIHHIIIIIIIIIIHIIIIIIIIIIIHIIIIIIIHIIIIIIHIIIIIIIIIIIIIIIIIIIIIIIIIIIIIIIIIIIHIIIIIIIIIIIIIIIIIIIIIIIIIIIIIIIIIIIIIIIIIIIIIIHHHIIIIIHHIIIIIIIIIIIIIIIIIIHHIIIIIIHHIIIIIIIIIHIIIIHIIIIIIIIHIHIIIHIIIIIIIHHII
@HS2.1_270 HISEQ:380:H55W7BCXY:1:1101:20447:18998 1:N:0:AGCAGGAA orig_bc=AAAAAAAAAAAA new_bc=AAAAAAAAAAAA bc_diffs=0
TACGGAAGGTCCGGGCGTTATCCGGATTTATTGGGTTTAAAGGGAGCGCAGGCCGATGGTTAAGCGTGACGTGAAATGTAGCCGCTCAACGGCTGAACTGCGTCGCGAACTGGCTGTCTTGAGTGAGTTCGATGTGGGCGGAATTCGTGGTGTAGCGGTGAAATGCTTAGATATCACGAAGAACTCCGATTGCGAAGGCAGCCCACAAGGCCTTTACTGACGCTAAAGCTCGAAGGTGCGGGTATCGAACAGG
+
IIHIIHIIIHIIIHIIHHIIIHHIIHHEEHHIIIIIIIIHIIIIHIFHHIIIIIIHHIIHIIIIIIIIHHHIIIIIIIIHIIIIIIIIIIIIGIIIIIHIIIIHIIIIIIIIIIIIIIIIIIIIHIIIIIHIIIIIIIIIIIIIIIIIIIIIIIIIIIIIIIIIIIIIIIIIHIHHHHIIIIIIIIIIIIIIIIIIIIIIIIIIIIIIIIIIIIIIIIIIIIIIIIIIIIIIIIIIIIHIIIIIIIIIIIIII
@HS2.1_271 HISEQ:380:H55W7BCXY:1:1101:2308:19049 1:N:0:AGCAGGAA orig_bc=AAAAAAAAAAAA new_bc=AAAAAAAAAAAA bc_diffs=0
TACGGAGGGTGCAAGCGTTAATCGGAATAACTGGGCGTAAAGGGCATGCAGGCGGTTGTATAAGTAGGGTGTGAAATCCCCGGGCTCAACCTGGGAACTGCATTCTAAACTGTACAACTAGAGTATTGCAGGGGGAGACGGAATTCCAGGTGTAGCGGTGGAATGCGTAGATATCTGGAAGAACACCAAAGGCGAAGGCAGTCTCCTGGGCAAATACTGACGCTCATATGCGAAAGCGTGGGTAGCAAACAGG
+
IIIIIIIIDHHIIIIIICHHHHIIIIIIIIEHHHCHHH?HHIIII?F@HHHHHHIAFDCGHIHGFIHHHFGH#IIIH#IIIIIIIHIIIIFGFHIGIIIIIFHFIIIIIIIIFH@GHIIIIIHIIIHIIGHFHHFEH=@GHGHG?=FEEHHIHHHHIIB#GHHIIIIIHIFAEHGEEFEFHIIIHEEH#H?@FHFHHHIHHFHGECHHEC11CCC1HE<<C@?C1<0@CHD11HGC/EC1C1?HCHHFHCIHG
@HS2.1_272 HISEQ:380:H55W7BCXY:1:1101:10640:19135 1:N:0:AGCAGGAA orig_bc=AAAAAAAAAAAA new_bc=AAAAAAAAAAAA bc_diffs=0
TACGTATGGTGCAAGCGTTATTCGGATTTACTGGGTGTAAAGGGAGCGTAGACGGCATAGCAAGTCTGAAGTGAAATGCGGGGGCTCAACCCCTGAACTGCTTTGGAAACTGTTAAGCTAGAGTGTCGGAGAGGTTAGTGGAATTCCTAGTGTAGCGGTGAAATGCGTAGATATTAGGAGGAACACCGGTGGCGAAGGCGGCTAACTGGACGATAACTGACGTTGAGGCTCGAAAGCGTGGGGAGCAAACAGG
+
IIIHCHIIIIIIIIIIIHIIIIIIIIIIIIIIIHIFHFHHIIIIIIIIIIIIIIIIIIIIIIIIIIIIIIIIIHIIIHIIIIIIIHIIIIIIIIIIIIIIIIIIIIIIIIIIIIIIIIIIIIIIIIIIIIIIIIIIIIIIIIIIIHIIIIIIIIIIIIIIIIIIIIIIIIIIIIIIHHIIIIIIHIIIIIIIIIIIIIIIIIIIIIIIIIIHIIIIIIIHIIHIIIIIIIIIIIIIIIIIIIIIIIIIIIIII
@HS2.1_273 HISEQ:380:H55W7BCXY:1:1101:15033:19014 1:N:0:AGCAGGAA orig_bc=AAAAAAAAAAAA new_bc=AAAAAAAAAAAA bc_diffs=0
TACGGAAGGTCCGGGCGTTATCCGGATTTATTGGGTTTAAAGGGAGCGCAGGCCGATGGTTAAGCGTGACGTGAAATGTAGCCGCTCAACGGCTGAGTTGCGTCGCGAACTGGCTATCTTGAGTGAGTGCGAGGAAGGCGGAATTCGTGGTGTAGCGGTGAAATGCTTAGATATCACGAAGAACTCCGATTGCGAAGGCAGCTTTCCAGTCCTTAACTGACGCTAAAGCTCGAAAGTGCGGGTATCGAACAGG
+
IIIIIGHIIIIIIIIIIIIIIIIIIHHHIIIIHIIHHHIIIIIIHIIIIIIIIIHIIIIIIIIIIIIIIIIIIIIIIIIIIIIIIIIIIIIIIIIIIHIIIIIIIIIIIIIIIIIHIIIIIIIIIIIIIIIIIIIIIIIIIIIIIIIIIIIIIIIIIIIIIIIIIIIIIIHIIIIIHIIIIIIIIIIIIHHIIIIIIIIIIIIIIIIIIIIIIIIIIIIIIIIIIIIIIIIIIIIIIIIIIIIIIIIIIIIII
@HS2.1_274 HISEQ:380:H55W7BCXY:1:1101:17653:19043 1:N:0:AGCAGGAA orig_bc=AAAAAAAAAAAA new_bc=AAAAAAAAAAAA bc_diffs=0
TACGTAGGTGGCAAGCGTTATCCGGAATTATTGGGCGTAAAGAGGGAGCAGGCGGCAAGATAAGTTTGAAGTGAAAGCGTGGGGCTCAACCCCATACAGCTTCGAAAACTGTCTAGCTAGAGTACGAGAGAAGTGAACGGAACTCCATGTGTAGCGGTGAAATGCGTAGATATATGGAAGAACACCAGTGGCGAAGGCGGTTCACTAGCTCGAAACTGACGCTCAGTCCCGAAAGCGTGGGTAGCAAATAGG
+
GHIIHCGHIIIHIIHHHHIIIIIHHC?HIIIFGEHIIEHHI?CFHGDGHFHHIIEHH<CEDHGHDEHIHFHHEIIHHHHIIHIIHD@HHHHD@GIHHHHGHHGHHHIHGIHHHHEIHHIIIIIHGIHHIHHHIIHHHIIIIIIIHIHHIIIIIIIIIIIIIIIIIIIIIHHIHHHH?GHIIHHHIIIIIIIIIIIIIIIHIIIIIHDHHHHHHHIIIIIIIIIIHECDHIIIIIIIIHHEIHIHHIHGIIII
@HS2.1_275 HISEQ:380:H55W7BCXY:1:1101:7441:19370 1:N:0:AGCAGGAA orig_bc=AAAAAAAAAAAA new_bc=AAAAAAAAAAAA bc_diffs=0
TACAGAGGGCGCGAGCGTTGTCCGGAATCACTGGGCGTAAAGGGCGCGTAGGTGGCCACCATAAGGCCGCTGTGAAAGTCTGGGGCTCAACCCCAGATCGGCAGCGGCGACTGTGGGGCTCGGGTACTGTAGAGGCAGGTGGAATTCCGGGTGTAGCGGTGGAATGCGTAGAGATCCGGAAGAACACCAGTGGCGAAGGCGGCCTGCTGGGCAGTGGACCTGAAAGGGTCCTTCAACCGACACTGAGGCGCGACAGCGTGGGGAGCAAACAGG
+
IIIIIHHIIIIIIIIIIIHIHFIIIHHIHIIIIHIIIFHIHHIIGIIIHIHHIIIIGHHIIIIIIIIIIIIDHHIIHHGHIIHHHGHHIHIHIIIIHIIIIIIIIIIHIHHIHHIIIIIHIIHIHHIGIIIHHIIIIIIIIIHHEHIIHIIIIHIIIIIIIIIIIIIHIIIIIIIIIHIIIHIIIIIIIIIIIHHIIIIHIGHIHIIIIIIIIIIIIIIIIIIGIIIIGIHIIIHIIIIIHGIIIIIIIIIIIIIIIIIIIIIIIIIIIIIII
@HS2.1_276 HISEQ:380:H55W7BCXY:1:1101:11044:19492 1:N:0:AGCAGGAA orig_bc=AAAAAAAAAAAA new_bc=AAAAAAAAAAAA bc_diffs=0
TACAGAGGGTGCGAGCGTTGTCCGGAATCACTGGGCGTAAAGGGCGCGTAGGTGGCCTGATAAGTAGGGGGTGAAATCTCGAGGCTCAACTTCGAGGCTGCCTCCTAAACTGCCAGGCTTGAGCAGAGTAGAGGCAGGTGGAATTCCCGGTGTAGCGGTGGAATGCGTAGAGATCGGGAAGAACATCGGTGGCGAAGGCGGCCTGCTGGGCTCTTGCTGACACTGAGGCGCGACAGCGTGGGGAGCAAACAGG
+
IIIIHEHHIHEHHIHIIIHHIIIIIIGHIIIHHFHHGC?E1CHHIIIIIDHHHHHHIIH@IIIHHHHHIHIIHHIHHHHHHIIIIHHIIIHHHHIIHIIIHIIGIGIIHIIIIIIIIIHHIHHHHHHIHIIIIIGIIIIIIIIIIIIIIIGIIIIIIIIIIIIIHIIIIIIIIIIHIGIIIIIHHDHHIIIIIIIIIIIIIGHIGIIIHCEGCIIHIIIIIHIIIIIIIGHIIGIIHIIIIIIIIIIIIIIII
@HS2.1_277 HISEQ:380:H55W7BCXY:1:1101:12808:19264 1:N:0:AGCAGGAA orig_bc=AAAAAAAAAAAA new_bc=AAAAAAAAAAAA bc_diffs=0
TACGTAGGGGCCTAGCGTTGTCCGGATTTATTGGGCGTAAAGAGCTCGTAGGCGGTTTGGTGAGTCGGGTGTGAAATCTCCACGCTCAACGTGGAGGGGCCACCCGATACTGCCATGACTAGAGTCCGGTAGGGGAGTGTGGAATTCCCGGTGTAGCGGTGAAATGCGCAGATATCGGGAGGAACACCAGTAGCGAAGGCGACACTCTGGGCCGGTACTGACGCTGAGGAGCGAAAGCGTGGGGAGCAAACAGG
+
IIIIIIIIIIHIIIIIIIIIIIIIIIIIIIIIIIIIIIIIIIIIIIIIIIIIIIIHHIIIIIIIIIIIIIIIIIIIHHIIIIIIIIIIIIIIIIIIIIIIIHIIIIIIIIIIIIIIIIIIIIIIIIIIIIIIIIIIIIIIIIIIIIIIIIIIIIIIIIIIIIIIIIIIIIIIIHIIIIHIIIIIIIIHIIIIIIIIIIIIIIIIIIIIIIIIIIIIIIIIIIIIIIIIIIIIIIIIIIIIIIIIIIIIIIIIII
@HS2.1_278 HISEQ:380:H55W7BCXY:1:1101:14792:19478 1:N:0:AGCAGGAA orig_bc=AAAAAAAAAAAA new_bc=AAAAAAAAAAAA bc_diffs=0
TACGGAGGATGCGAGCGTTATCCGGATTTATTGGGTTTAAAGGGTGCGTAGGTGGTTTGTTAAGTCAGCGGTGAAAGCGTGTAGCTCAACTATACCGAGCCGTTGAAACTGGCGAACTTGAGTGCAAACGAGGTAGGCGGAATGTGACGTGTAGCGGTGAAATGCTTAGATATGTCACAGAACCCCGATTGCGAAGGCAGCTTACCAGCATGCGACTGACACTGAGGCACGAAAGCGTGGGTATCAAACAGG
+
IIIIIIIIHIHIIIHIIIIHCHHIIIHHHIIHHIHG@HHIIHIIHHHHHHHIFHIIIHHIIHHIHIIIIIIHHHIIIGIIIIIIIIHHHIHIIIIIIIIEHIIIIIIIIIIIHIHIHIIIIIHHHHGHIIIIIHIIIIIIIHIIIIHIIHHHIIIHIIIIIIIIIHIIIIIIIIIHHIIIIIIIIHHHIIIIIIIIIIIIHIIIIIIIIGHIIIIIIIIIIIIIIIIIIIIIIIIIIIIIIIIIIIIHIIII
@HS2.1_279 HISEQ:380:H55W7BCXY:1:1101:15163:19488 1:N:0:AGCAGGAA orig_bc=AAAAAAAAAAAA new_bc=AAAAAAAAAAAA bc_diffs=0
TACGTAGGTGGCAAGCGTTATCCGGATTTATTGGGCGTAAAGCGAGCGCAGGCGGTTTTTTAAGTCTGATGTGAAAGCCCTCGGCTTAACCGAGGAAGCGCATCGGAAACTGGGAAACTTGAGTGCAGAAGAGGACAGTGGAACTCCATGTGTAGCGGTGAAATGCGTAGATATATGGAAGAACACCAGTGGCGAAGGCGGCTGTCTGGTCTGTAACTGACGCTGAGGCTCGAAAGCATGGGTAGCGAACAGG
+
IHIIHIIIIIIIHIIIIIIGHIIIIHHHIHIIIIIIIHIIIIIIIIIIIIIIHIIHHGHHIIIIIIIIIIIIIIIIHHIIIIIIIIIIIIIIIIIIIIIIIIIIIIIIIIIIIIIIIIIIIIIIIIIIIIIIIIIIIIIIIIIIIIIIIIIIIIIIIIIIIIIIIIIIIIIIIIIHHIIIIIIHIIHIIIIIIIIIIIIIIIIIIIIIIIIIIIIIIIIIIIIIIIIIIIIIIIIIIIIIIIIHIIIHIIIII
@HS2.1_280 HISEQ:380:H55W7BCXY:1:1101:20512:19352 1:N:0:AGCAGGAA orig_bc=AAAAAAAAAAAA new_bc=AAAAAAAAAAAA bc_diffs=0
TACGGAGGGTACGAGCGTTAATCGGAATGACTGGGCGTAAAGGGCACGTAGGTGGATAGATAAGTCACAAGTGAAATACCCGGGCTTAACCTGGGATTGGCTCGTGAAACTGTTTAACTAGAGTACGGTAGAGGGGAGTAGAATTCCAAGTGTAGCGGTGAAATGCGTAGAGATTTGGAAGAATACCGGAGGCGAAGGCGGCTCTCTGGACCGATACTGACACTGAAGAGCGAAAGCGTGGGGAGCAAACAGG
+
IIIHIHIIIIIIIIIIIIIIHIIIIHGHIHGHHIIIIFHHIIIIHHGHHGHHDFFGHIHIIHIHIIIGHIIIIIIIHIIHHHHHHHHI#HIFGHIIIIIIIHHIHHIIIIIHIIIIIHIHHHGFFHCH?HHFHHHIIIHIHIHHIHHHEHFHHIHIIIIIHIIIIIHHHHHIHEHHHHGIIHFHIIIHIHIIIIIHHHIIIGIHIIIIIIHIHIHIGHIIGHIHIIIIIHCIIIIIHIIIIIHIIIHHHHGIH
@HS2.1_281 HISEQ:380:H55W7BCXY:1:1101:1329:19503 1:N:0:AGCAGGAA orig_bc=AAAAAAAAAAAA new_bc=AAAAAAAAAAAA bc_diffs=0
TACGTAGGTGGCGAGCGTTGTCCGGAATTATTGGGCGTAAAGGGAGCGCAGGCGGGAAGGCAAGTCAGTCTTAAAAGTGCGGGGCTCAACCCCGTGATGGGATTGAAACTGTCTTTCTTGAGTGCAGGAGAGGAAAGCGGAATTCCTAGTGTAGCGGTGAAATGCGTAGATATTAGGAGGAACACCAGTGGCGAAGGCGGCTTTCTGGACTGTAACTGACGCTGAGGCTCGAAAGCGTGGGGAGCGAACAGG
+
I?HC<<<@FF1F<<?CDEHDHEHHH</DHHCHHHHIHCEHHEHH@GHHHHIDCDCHCHFFG6<CHHHHCFEHHCHCHDFGE?A@EHHEDD@DDDEDDGDHHGHFFEC0GEEHHIIEHIHHCGHHCHGC:DCGEGCFIHCEC@GH1CG<HEHE?HFEFGCEEHBG<GE@C@1BFHHHFHHC@FFHGCGCE?@1HHCC<CC1@F?EIHCFCD<GGGF0EGC<GCD<1ED<10CCE@HHC@EEHGG?C1@D1CHG
@HS2.1_282 HISEQ:380:H55W7BCXY:1:1101:1302:19554 1:N:0:AGCAGGAA orig_bc=AAAAAAAAAAAA new_bc=AAAAAAAAAAAA bc_diffs=0
TACGGAAGGTCCGGGCGTTATCCGGATTTATTGGGTTTAAAGGGAGCGCAGGCCGGAGGTCAAGCGTGACGTGAAATGTAGCCGCTCAACGGCTGAACTGCGTCGCGAACTGGCTTTCTTGAGTGAGTTCGATGTGGGCGGAATTCGTGGTGTAGCGGTGAAATGCTTAGATATCACGAAGAACTCCGATTGCGAAGGCAGCCCACAAGGCCTTTACTGACGCTAAAGCTCGAAGGTGCGGGTATCGAACAGG
+
IHIH=HHIFEHI?</EHHHHHIH=EC<<EG<CHEH<@EHF?FH=1GHHIIIIGGHIHHIIIIGHIIGHEHHCGIHHCHHIIEHHGGFHHHIIHEGHHIHIIHGHHIEIHEIIIHHEFHIIGIIIIHHGCCIHEIIIIIIIIIIIHHIHEIIIIHIIIIIIIIIIIHCIIGIIIIHHEGHIIIIIIIIIIHHHHIIIIIHIHHCIIHIIHCGEIIIIIIIHEHGHIIIHIIIIIIIIHHEIIIIIIIIIIIIII
@HS2.1_283 HISEQ:380:H55W7BCXY:1:1101:4474:19705 1:N:0:AGCAGGAA orig_bc=AAAAAAAAAAAA new_bc=AAAAAAAAAAAA bc_diffs=0
TACGGAGGGTACGAGCGTTAATCGGAATGACTGGGCGTAAAGGGCACGTAGGTGGATAGATAAGTCACAAGTGAAATACCCGGGCTTAACCTGGGATTGGCTCGTGAAACTGTTTAACTAGAGTACGGTAGAGGGGAGTAGAATTCCAAGTGTAGCGGTGAAATGCGTAGAGATTTGGAAGAATACCGGAGGCGAAGGCGGCTCTCTGGACCGATACTGACACTGAAGAGCGAAAGCGTGGGGAGCAAACAGG
+
IIIIIIIIIIEHHIIIIIIIIHHHIIIIIIIHIIIIIHHHIIIIIIIHHHHIGHIIIIIIIIIIIHIIIIIIIIIHFIIIIIIIIIIIIIHIIIIIIIIIIIIIIIIIIIIIIIHIIIIIIIIIIIIIIIIIIIIIIIIIIIIIHIIIIIIIIIIIIIIIIIIIIIIHIIIIIIIHIHIIIIIIIIIIIIIIIIIIIIIIIIIIIIIIIIIIIIIIIIIIIHIIIIIIIIIIIIIIIIIIIIIIIIIIIIIII
@HS2.1_284 HISEQ:380:H55W7BCXY:1:1101:4575:19616 1:N:0:AGCAGGAA orig_bc=AAAAAAAAAAAA new_bc=AAAAAAAAAAAA bc_diffs=0
TACGGAGGATGCGAGCGTTATCCGGATTTATTGGGTTTAAAGGGTGCGTAGGCGGAAGGTTAAGCGTGAGGTGAAATGCTGCTGCTCAACAGCAGAACTGCCTCGCGAACTGGTCATCTGGAATGCCCCTGCCGTGGGAGGAATGTGTGGTGTAGCGGTGAAATGCATAGAGATCACACAGAACACCGATTGCGAAGGCATCTCACGAAGGGGTGATTGACGCTGAGGCACGAAAGCGTGGGGATCAAACAGG
+
IIIIIIIIHIIIIIIIIIIIIIIIIHIHIIIIIIIEHIHIIIIIIHIIHHIIIIIHHHIIIIIIIIIHGHIHHIIHHIIIIIIIIIIIIIIIIIIIIIIIIIIIIIIIIIIIIIIIIIIIIIIIIIIIIIIIIIHIIIIHIIIIIIHIIIIIIIIIIIIIIIIIIIIIIIHIIIIIIHIIIIHIIFHIIIIIIIIIIIIHHIIIIIIIIIIIIIIIIIIIIIIHIIIIIIIIIIHIIIIIIIIIHHIIIIIII
@HS2.1_285 HISEQ:380:H55W7BCXY:1:1101:6673:19565 1:N:0:AGCAGGAA orig_bc=AAAAAAAAAAAA new_bc=AAAAAAAAAAAA bc_diffs=0
TACGGAGGATGCAAGCGTTATCCGGATTTATTGGGTTTAAAGGGTGCGTAGGCTGTGGGGAAAGTCAGGGGTGAAAGCCCGGCGCTTAACGCCGGAACTGCCTTTGATACTTCTCCGCTGGAATACGGATGCCGTGGGAGGAATGAGTAGTGTAGCGGTGAAATGCATAGATATTACTCAGAACACCGATTGCGAAGGCATCTCACGAATCCGTCATTGACGCTGAGGCACGAAAGCGTGGGGATCAAACAGG
+
IIIIIIIIHIIIIIIIIIIFIIIIIHIIIICHHIH0<DHIIHHIIIHICGHHIHIHHEHHHGHHHIEHHHIIIIIIFFHIHHHHIIHHIIIHIIIIIIIIIHIHIIIIHIIIHIIIIIIIIIHFHHHIHIIHIIBHHIIIIHHIGHHEIIIIIIIHIIIIIIHIHHGIIIHEHHHIHFIHIIHHHHHDHHIHHHIIHIHHEHHHCC1=GEDEHFHHFIIIIIIIIIIHHCHIIIIHIIIIIIIIGIHHFEHHI
@HS2.1_286 HISEQ:380:H55W7BCXY:1:1101:6729:19734 1:N:0:AGCAGGAA orig_bc=AAAAAAAAAAAA new_bc=AAAAAAAAAAAA bc_diffs=0
TACGGAGGGTGCAAGCGTTGTCCGGAATCATTGGGCGTAAAGAGTTCGTAGGTGGTTTGTTAAGTCTGGTGTTAAAGCCCGAAGCTCAACTTCGGTTCGGCATCGGATACTGGCAGACTAGAATGCGGTAGAGGTAAAGGGAATTCCTGGTGTAGCGGTGAAATGCGTAGATATCAGGAGGAACATCGGTGGCGTAAGCGCTTTACTGGGCCGTAATTGACACTGAGGAACGAAAGCCGGGGTAGCAAATGGG
+
E?EHE=?CDCG@@HCHE<EHCGEHCCHHEGHFHHHHHHDC1C1<DGEH0C<01GC<FIGHIIIHGGGHIIGIHGFHHHI5?ECHHHFHHHEHHIIIC@CGHGCFHGFCHGIHGHHH?H@FHH?HHHEFEEHHHIBFGCEHHHEEECHEHHHIH?HHHFEIHHHGIIHHHIIHHHCHG?HHEH#<B?FC#HGHHG@C8HE<11EFHFHCHCC1HGHG@EGCHH@GGFDD11HHHDHHD<EHHIIIHG<<F@EII
@HS2.1_287 HISEQ:380:H55W7BCXY:1:1101:7512:19562 1:N:0:AGCAGGAA orig_bc=AAAAAAAAAAAA new_bc=AAAAAAAAAAAA bc_diffs=0
TCCGGAAGGTCCGGGCGTTATCCGGATTTATTGGGTTTAAAGGGAGCGCAGGCCGATGGTTAAGCGTGACGTGAAATGTAGCCGCTCAACGGCTGAGTTGCGTCGCGAACTGGTAGTCTTGAGTGAGTGCGACGTCAGCGGAATTCGTGGTGTAGCGGTGAAATGCTTAGATATCACGAAGAACCCCGATTGCGAAGGCAGCTGACGAGCCCTGTACTGACGCTAAAGCTCGAAGGTGCGGGTATCGAACAGG
+
E1DGH0<EEGEH</<CCFDCFCGHII@=GHEHFHGC0E1DGFHI?CEC?/FHGIIHIH0CGE5<F/#E<HHHHHHHEHHHDHHEDDDB8<HB?<GF55?F?CCHHEH?G@EEGGCFGHHIIIHGFDFDEHHHHF=HEGFIHCHDE=IIHHHC<CHIHGHHHEHEHCGHHHICH@GHAEHGGCBF/HHEH?DHHEFHC?1?GDHHIIHCE@1<<11D@@HFIHHCHGHHHE@G@1IHHHHFHHCFCG<FGEC11
@HS2.1_288 HISEQ:380:H55W7BCXY:1:1101:9813:19575 1:N:0:AGCAGGAA orig_bc=AAAAAAAAAAAA new_bc=AAAAAAAAAAAA bc_diffs=0
TACGTAGGGAGCAAGCGTTGTCCGGATTTACTGGGTGTAAAGGGTGCGTAGGCGGCTTGGTAAGTCAGATGTGAAATGTATGGGCTCAACCCATGAACTGCATTTGAAACTATCGAGCTTGAGTGATGTAGAGGCAGGCGGAATTCCCTGTGTAGCGGTGAAATGCGTAGAGATAGGGAGGAACACCAGTGGCGAAGGCGGCCTGCTGGGCATTAACTGACGCTGAGGCACGAAAGCGTGGGTAGCAAACAGG
+
CFCHCGEGHIIHGIHIIGHHHIIIHIGHIHHIIIIHIHHHHHFCFHHHEHHHEHHHDHHHHIHFHIGDCCFFHFHHHHHGFIHHHIHHHIIIGHHEHEHIIHFDFHFDHEFHCHDHHHF@G@@FFHHEGHHIH?GHHHHHHIDHH?HEDGGHIIHIIIHHGHGA;GGEEEIHCIHGHGHDF<CFHF@GGHG?@G<<HCHHECC@HG@1<FG@<@CDHEE<C?EFCEEGEHHEHCIIHHHFFHEHCF1@HCHC<
@HS2.1_289 HISEQ:380:H55W7BCXY:1:1101:14383:19520 1:N:0:AGCAGGAA orig_bc=AAAAAAAAAAAA new_bc=AAAAAAAAAAAA bc_diffs=0
TACGGAGGATCCGAGCGTTATCCGGATTTATTGGGTTTAAAGGGAGCGTAGGCGGGAGATCAAGTCAGTTGTGAAATGTAGACGCTCAACGTCTGCACTGCAGTTGAAACTGGTTTTCTTGAGTGCGTAAGGGGCAGGCGGAATTCGTCGTGTAGCGGTGAAATGCTTAGATATGACGAAGAACTCCGATCGCGAAGGCAGCTTGCCGGGCCGCAACTGACGCTGAAGCTCGAAGGTGCGGGTATCGAACAGG
+
IIIIIIIIHIIIIIIIIIIIIIIIIHHIIIIIIIIGHIHIIIIIHIIIIIIIIIIIIIHIIIIIIIIHIIIIIIIIIHHIIIIIIIIIIIIIIIIIIIIIIIHIIIIHHIIIIIIIIIIIIIIIIIHIHIIIIIIIIIHIIIIHIHHIIIIIIIIIIIIHIIIIIIIHIHHGIIHHHIIHIIHHHIIIIHIIIIIIIHHIIIIHHIIIIIIIIHIIIIIIIIIIIIIIIHIIIIIIIIIIIIIIIIIIIIIII
@HS2.1_290 HISEQ:380:H55W7BCXY:1:1101:1877:19812 1:N:0:AGCAGGAA orig_bc=AAAAAAAAAAAA new_bc=AAAAAAAAAAAA bc_diffs=0
TACGGAAGGTCCGGGCGTTATCCGGATTTATTGGGTTTAAAGGGAGCGCAGGCGGAGGATTAAGCGTGACGTGAAATGTCCCGGCTCAACCGTGGAACTGCGTCGCGAACTGGTTCTCTTGAGTGAGTACGAGGAAGGCGGAATTTGTGGTGTAGCGGTGAAATGCTTAGATATCACGAAGAACTCCGATTGCGAAGGCAGCTTTCCAGTCCTTAACTGACGCTAAAGCTCGAAAGTGCGGGTATCGAACAGG
+
IIIII@HHIIIIIHIIHIHFHIIIIEHHIHHIHIIEEHHIIIIIEHIIGHHHIIIHHIIHHIIHIIIHHIIIIHIHIHIIIIIIIIHHIIIIIIIIIIIIIIHIIIIIIIIIIIIHIIIIIIIIIIHEIHIIIIIIIIIIIIIIIIIIIIIIIIIIIIHIIIIIIIIHIIIIIIIIIHIIIHIIHIIIIIIIIIIIIIIIIIIIIIIIHGIIIIIIIIIIIIIIIIIIIIIIIIIIIIIIIHHHIIIIIIIII
@HS2.1_291 HISEQ:380:H55W7BCXY:1:1101:1909:19972 1:N:0:AGCAGGAA orig_bc=AAAAAAAAAAAA new_bc=AAAAAAAAAAAA bc_diffs=0
TACGGAGGATGCGAGCGTTATCCGGATTTATTGGGTTTAAAGGGTGCGTAGGCGGAGCTTTAAGCGTGAGGTGAAATGCCCGGGCTCAACCTGGGAACTGCCTCGCGAACTGGAGTTCTGGAATGCCCCTGCCGTGGGAGGAATGTGTGGTGTAGCGGTGAAATGCATAGAGATCACACAGAACACCGATTGCGAAGGCATCTCACGAAGGGGTGATTGACGCTGAGGCACGAAAGCGTGGGGATCAAACAGG
+
IIIHHHEH@FHHIHICHHIIIIIIIHHIIIHIHHIICHHIEHHHHHICGHHHHIIFHGHIIHIIHHIGHFGG#FHHDFGEEGCDHIHHHFHHCGHIHIIHHFHEIIIHHHCGHDEDFHIIIHHHHHFFHHHFHHFGHIHHFHHHHGHHHHHCHCFGEEECHD@@GHF@EIHHIIHGFFCHFHHGHG@HHHHFHEHGGC@@1HIIIIHHHCHGHFHIIIHGDHHEEHHIHF=HHIIHIDHECGC@DFIHIHIIH
@HS2.1_292 HISEQ:380:H55W7BCXY:1:1101:3627:19831 1:N:0:AGCAGGAA orig_bc=AAAAAAAAAAAA new_bc=AAAAAAAAAAAA bc_diffs=0
TACGGAGGATGCGAGCGTTATCCGGATTTATTGGGTTTAAAGGGTGCGTAGGTGGTTTGTTAAGTTTGTGGTGAAAGCGTGCGGCTCAACCGTACCAAGCCATGAAAACTGGCGAACTTGAGTGCAAACGAGGTAGGCGGAATGTGATGTGTAGCGGTGAAATGCTTAGATATATCACAGAACCCCGATTGCGAAGGCAGCTTACCAGCATGCAACTGACACTGAGGCACGAAAGCGTGGGTATCAAACAGG
+
GHHIGCDHIHIHIIHIIIIIHIIHI<EHHIIHIGI@EGHGHHHIFHHHGHIGCHIEH#GHIIIIIIIHIIGGHFHE<DHHIIIIIHIIIIIIIIIIIGHIIHIIHIHHHIHFHHHIHHHGHHEHIHHIIIIIHIIIIHHHCDHH1DGHHHHHECHHHBEEHGHHHGHIIIIIHHHHFHFHHDDCCECDE@HHIHHIEHCHFCIHFEHFHHEHEIHEEHD<?FHHHEC@HHIIIIHIHEG@CIHHCCF<CFCG
@HS2.1_293 HISEQ:380:H55W7BCXY:1:1101:4265:19767 1:N:0:AGCAGGAA orig_bc=AAAAAAAAAAAA new_bc=AAAAAAAAAAAA bc_diffs=0
TACGGAGGATGCGAGCGTTATCCGGATTTATTGGGTTTAAAGGGTGCGTAGGTGGTTTGTTAAGTTTGTGGTGAAAGCGTGCGGCTCAACCGTACCAAGCCATGAAAACTGGCGAACTTGAGTGCAAACGAGGTAGGCGGAATGTGATGTGTAGCGGTGAAATGCTTAGATATGTCACAGAACCCCGATTGCGAAGGCAGCTTACCAGCATGCAACTGACACTGAGGCACGAAAGCGTGGGTATCAAACAGG
+
IHI@HGHHHHHEHDDDHDHHIIIIHE@EHH?GHHHGGEFHIHHIIIIIHIIGHHIGHEHIHDHHHHIIIFHHHIHHHGHIHHHIIIHHHHEFHHIHHHIIHIHIHIIIIIIHHHHIHHIIHHHIHIHHIHIHIEHEHHGIHEHHHHHHHIIIIIIHHGHIHHIHHIIHHHFHHHCCGIIHHHHGIHHIHEHHIIHIIHGIIIHIIIIIIHHHHHHHIIHGGHIHIIIHHEIIHHHIIHEHIIHEHIIIHIII
@HS2.1_294 HISEQ:380:H55W7BCXY:1:1101:6653:19759 1:N:0:AGCAGGAA orig_bc=AAAAAAAAAAAA new_bc=AAAAAAAAAAAA bc_diffs=0
TACGGAAGGTCCGGGCGTTATCCGGATTTATTGGGTTTAAAGGGAGCGCAGGCGGAGGCTTAAGCGTGACGTGAAATGTAGCCGCTCAACGGCTGAGTTGCGTCGCGAACTGGGTTTCTTGAGTGAGTGCGACGTCAGCGGAATTCGTGGTGTAGCGGTGAAATGCTTAGATATCACGAAGAACCCCGATTGCGAAGGCAGCTGACGAGCCCTTTACTGACGCTAAAGCTCGAAGGTGCGGGTATCGAACAGG
+
IIIIIEHIIIIIIHIIHHIHIHIIICHHHHIIIIIHIIGIIIIIIIHIIHIIIIIIIIHHHIIIIIIHIIIIIIIIHHHIIIIIIIIIIIIIIIIIIIIIIIIIIIIIIIIIIIIIIIIIIIIIIIIIIIIIIIIIIIIIIIIIIIIIIIIIIIIHIIIIIIIHIIIIIIIIIIIIIGIIIIHIIIIHIIIIIIIIIIIIIIIIIIIIIIIIIIIIIIIIIIIIIIIIIIIIIIIIIIIIIIIIIIIIIIIII
@HS2.1_295 HISEQ:380:H55W7BCXY:1:1101:6782:19762 1:N:0:AGCAGGAA orig_bc=AAAAAAAAAAAA new_bc=AAAAAAAAAAAA bc_diffs=0
TACGGAAGGTCCGGGCGTTATCCGGATTTATTGGGTTTAAAGGGAGCGCAGGCCGATTATTAAGCGTGACGTGAAATGTAGATGCTCAACATCTGAACTGCGTCGCGAACTGGTAGTCTTGAGTGAGTTCGATGTGGGCGGAATTCGTGGTGTAGCGGTGAAATGCTTAGATATCACGAAGAACTCCGATTGCGAAGGCAGCCCACAAGGCCTTTACTGACGCTAAAGCTCGAAGGTGCGGGTATCGAACAGG
+
IIIIIHHIIGHIIIIIIIIIIIIIIHHIHHHIHIIEHIHHHHIIIII/EHIIHIIIIIIIIHHIIIIIHIIIIIHIHHHHHHIIIIIIIIHIHIIIIIIIIIIHIIIHIIIIIIIHGHHIIIHIIIIIGHIIHHHIHIIIIIIIIHIIIIIIHHIIIIHIIIIIIIIIIIIIIIIHHHEHHHIHFIIHIIIIIIIHIHIIIIHIIIIIIIIIIHIIIIHIHG1IIIIHIHHIIIIIHIIIIIIIIHGHHIIII
@HS2.1_296 HISEQ:380:H55W7BCXY:1:1101:9182:19797 1:N:0:AGCAGGAA orig_bc=AAAAAAAAAAAA new_bc=AAAAAAAAAAAA bc_diffs=0
TACGTAGGTGGCGAGCGTTATCCGGAATTACTGGGTGTAAAGGGTGTGTAGGCGGGGAGCCAAGTCAGATGTGAAAATTACGGGCTCAACCCGTAACCTGCGTCTGAAACTGGTTCTCTTGAGAGTGGGAGAGGTAAACGGAATTCCTGGTGTAGCGGTGAAATGCGTAGATATCAGGAGGAACACCGGTGGCGAAGGCGGTTTACTGGACCACAACTGACGCTGAGACACGAAAGCGTGGGGAGCAAACAGG
+
<FCEH@?<DH11EDD<<<<EHHIIIIIHHIH1F?C<0<FG@<EC<@CHG@EHHFEFHHFDEH@GC#IIHIHEHHIHHHFHHHGHHEIHIHHHHIIIIHDHIIHHIIHGEIIHHHHHIIHGIIHHHGIIIIIIIIIIIIIHIIHEFHEIIIIIIIIIHHHIIIIIIIIHHHI#IIIGIIIIIHHHE#DHEHHIIIIHHECHHHHIIIIIIHCHHFIHIIIHIIIIGIIHHHIHIIHIIIIHIIIIIIIHHHHII
@HS2.1_298 HISEQ:380:H55W7BCXY:1:1101:15991:19948 1:N:0:AGCAGGAA orig_bc=AAAAAAAAAAAA new_bc=AAAAAAAAAAAA bc_diffs=0
TACGGAGGGTGCAAGCGTTAATCGGAATAACTGGGCGTAAAGGGCATGCAGGCGGTTGTATAAGTAGGGTGTGAAATCCCCGGGCTCAACCTGGGAACTGCATTCTAAACTGTACAACTAGAGTATTGCAGGGGGAGACGGAATTCCAGGTGTAGCGGTGGAATGCGTAGATATCTGGAAGAACACCAAAGGCGAAGGCAGTCTCCTGGGCAAATACTGACGCTCATATGCGAAAGCGTGGGTAGCAAACAGG
+
IHIIIHHIHHIIIIHIIGEHHIIIIIIIIIIHHHIIIHHIIIIIIIIIIIIIGIIHCEHHHIIIIIIIIIIIHIIHFHHIHIIIIIGIIIHIIIIIIIIIIIIHHIIFHHIIIHIIIIIIIIIIHIHIIIIIHIHIIIIIIIHHIIHIIIIIIGIIHIIIIIIIIHIIIIHHHHHHHHIIIIIIIIIIIHGIIIIIIIHFHHHIIIIIHIIHIIIHIIIIIIIIHHHEEIIIIIIIIIIIIIIIIIIIIIHIH
@HS2.1_299 HISEQ:380:H55W7BCXY:1:1101:1684:20169 1:N:0:AGCAGGAA orig_bc=AAAAAAAAAAAA new_bc=AAAAAAAAAAAA bc_diffs=0
TACGGAGGGTACGAGCGTTAATCGGAATGACTGGGCGTAAAGGGCACGTAGGTGGATAGATAAGTCACAAGTGAAATACCCGGGCTTAACCTGGGATTGGCTCGTGAAACTGTTTAACTAGAGTACGGTAGAGGGGAGTAGAATTCCAAGTGTAGCGGTGAAATGCGTAGAGATTTGGAAGAATACCGGAGGCGAAGGCGGCTCTCTGGACCGATACTGACACTGAAGAGCGAAAGCGTGGGGAGCAAACAGG
+
IIIIIHHIIIIIIIIIIIIHHIIIIIIIIHHIHIIIIHIIIIIIIGDHGHHIHIIHIIIIIIIIHIIHHIHHIIIIGHIGHIIIIIIIIIIIIIIIHIIIIIIIIIIIIIHHGHHIIIIIIIIIIIHIIIIIIIIIIIHIHHHHHIIIHIIIIIIIIIIIIIIIIHHIIIHHIHFIIHIIIHIIIIIHIIIIIIIIIIIIIIIIHIGIIIIIIIHIIIIIIIIIHIIIIIIIIIHIIIIIIIIIIIIIIIIII
@HS2.1_300 HISEQ:380:H55W7BCXY:1:1101:7999:20032 1:N:0:AGCAGGAA orig_bc=AAAAAAAAAAAA new_bc=AAAAAAAAAAAA bc_diffs=0
TACGTAGGTGGCAAGCGTTGTCCGGATTTATTGGGTTTAAAGGGTGCGTAGGCGGTCCATTAAGTCAGTTGTGAAATACGGCAGCTTAACTGTCGAGGTGCAATTGATACTGGAGGACTTGAGTACAGACGAGGTAGGCGGAATTGACGGTGTAGCGGTGAAATGCATAGATATCGTCAAGAACACCGATAGCGAAGGCAGCTTACTAGACTGTAACTGACGCTGAGGCACGAAAGTGTGGGGATCAAACAGG
+
GHHHIIHHHFCHEEHHHHHHGHHGHHHEHIHEGGHHIG?GHHHHIIIHGHHIIIGICIIHIIHHIIHHEGECEHHHB<GHHHHIHHIIIII?DHHHIIHGHHHIICIHIIHIIHGHIIHHHHHIHHGHHIIIIIIHHHIHIIIIIIIIIHIIIHIHIIIIHEIIIIIIHHIHHHIIIHIIHHIIIIIHIIHHEHIIHHFHHIIIIHHG?FEHEIHIIIIIHHIIGF<CGC<CHIIIIHEHHHHEHHHHIIIHI
@HS2.1_301 HISEQ:380:H55W7BCXY:1:1101:8520:20080 1:N:0:AGCAGGAA orig_bc=AAAAAAAAAAAA new_bc=AAAAAAAAAAAA bc_diffs=0
TACGGAAGGTCCGGGCGTTATCCGGATTTATTGGGTTTAAAGGGAGCGCAGGCTGATGATTAAGCGTGACGTGAAATGTAGCCGCTCAACGGCTGAACTGCGTCGCGAACTGGTTATCTTGAGTGAGTTCGATGTTGGCGGAATTCGTGGTGTAGCGGTGAAATGCTTAGATATCACGAAGAACTCCGATTGCGAAGGCAGCCAACAAGGCCTTTACTGACGCTAAAGCTCGAAGGTGCGGGTATCGAACAGG
+
IIIIHHHHHCHHIHHIIHIIIIIHI<GCHIHHHHHCEHHHIIIIIIIIIGHHGHHIIIIHGIIHIHIIIHIHGIIIGIHHHHIIGIIIIIIIHIIHHHHIHHHIIHIIIIIIIHHGHHHHGHHIIHHHIIGIIIIHDHIHHHHIIHIHGHHIIIGHCHIIHIIIHIIHIIHIIIIHHHIHHHEHEGHHHHHIIIIIHHIGIHIIIIHHGIHHHHHHIHIIIIHHHG<HFIIHHHIIIHEHFDIIHIIIIHEHH
@HS2.1_302 HISEQ:380:H55W7BCXY:1:1101:11387:20017 1:N:0:AGCAGGAA orig_bc=AAAAAAAAAAAA new_bc=AAAAAAAAAAAA bc_diffs=0
TACGGAAGGTCCGGGCGTTATCCGGATTTATTGGGTTTAAAGGGAGCGCAGGCCGACTGGTAAGCGTGACGTGAAATGTAGCCGCTCAACGGCTGAACTGCGTCGCGAACTGTCAGTCTTGAGTGAGTTCGATGTTGGCGGAATTCGTGGTGTAGCGGTGAAATGCTTAGATATCACGAAGAACTCCGATTGCGAAGGCAGCCAACAAGGCCTTTACTGACGCTAAAGCTCGAAGGTGCGGGTATCGAACAGG
+
IIIIIIIIIIIIIHIIIHIIIIIIIEGHHIIGIIIEHHHIIIIIIHIHGIIHIIIIIIIIIIIIIIIIIIIIHIIIIIIIIIIIIIIIIIIIIIIIIHIIIIIIIIIIHIIIIIIIIIIHIIIIIIIHIIIIIIIIIIIIIIIIIIIIIIIIIIIIIIIIIIIIIHIHIIIIGIIHHHIIIIIHEHIIHHGIIIIIIIIIIIIIIIIIIIIIIIIIIIIHIIIIIIIIIIIIIIIHDIIIIIIHHIHIIIIII
@HS2.1_303 HISEQ:380:H55W7BCXY:1:1101:1493:20470 1:N:0:AGCAGGAA orig_bc=AAAAAAAAAAAA new_bc=AAAAAAAAAAAA bc_diffs=0
TACGGAGGATGTGAGCGTTATCCGGATTTATTGGGTTTAAAGGGTGCGTAGGCGGGCGATTAAGTCAGCGGTGAAAGTTTGCGGCTCAACCGTAAAATTGCCGTTGAAACTGGTTGTCTTGAGAGTAAACGAGGTAGGCGGAATGTAACGTGTAGCGGTGAAATGCTTAGATATGTTACAGAACTCCGATTGCGAAGGCAGCTTACCAGGCTATGTCTGACGCTGAGGCACGAAAGCGTGGGTATCAAACAGG
+
IIIIIHIIHIIHHIIIIIIIIFHIIHIIIIIIIHIGHIIIIIIIIIHIIIIIIIIIIIHCHHIIIIIIIIIIIIIIGHIIHIIIHIIIIIHIHIIIIIIIIIIFHIIHHIIIIHIHIIIIIIIIHIIIIHHHFIIHIIIIIIIIIIIIHIIIIIIIHIIIIIIIIIIIIIIIIIIIHHIIIIHIHIHFHHIIIIIIIIHIIIIIIIIIIHIIIIIIHIIIIIIIIIIIIHIIIIIGIIIIIIIIIIIIIIIII
@HS2.1_304 HISEQ:380:H55W7BCXY:1:1101:1589:20345 1:N:0:AGCAGGAA orig_bc=AAAAAAAAAAAA new_bc=AAAAAAAAAAAA bc_diffs=0
TACGGAGGGTACGAGCGTTAATCGGAATGACTGGGCGTAAAGGGCACGTAGGTGGATAGATAAGTCACAAGTGAAATACCCGGGCTTAACCTGGGATTGGCTCGTGAAACTGTTTAACTAGAGTACGGTAGAGGGGAGTAGAATTCCAAGTGTAGCGGTGAAATGCGTAGAGATTTGGAAGAATACCGGAGGCGAAGGCGGCTCTCTGGACCGATACTGACACTGAAGAGCGAAAGCGTGGGGAGCAAACAGG
+
IHIIIGHIIIIIHGHHIHIGIIIIIHHHIIIIIIIIIDHIIIIIHGIIGHIIDFHHHHIIHHHHEHIIIIIIIIIIGEGHHIEHIIIIIIHIIIHHGHHIIHIIHGIIHHEHIHHIEIIEHHHHHIIHIIHFIHIIIIHHIIIIIIIHHIHHFDIIHHIIHHHIIHIHIIHIHFHHHGIHIGIIIIHIHHIIIIIIIIIIIIIIHIIIIIIIIIIHHIHHCDHHEIIHDIIIIIIIIIIIIIIIIIIIHHIII
@HS2.1_305 HISEQ:380:H55W7BCXY:1:1101:1878:20327 1:N:0:AGCAGGAA orig_bc=AAAAAAAAAAAA new_bc=AAAAAAAAAAAA bc_diffs=0
TACGGAGGATGCGAGCGTTATCCGGATTTATTGGGTTTAAAGGGTGCGTAGGTGGTTTGTTAAGTTTGTGGTGAAAGCGTGCGGCTCAACCGTACCAAGCCATGAAAACTGGCGAACTTGAGTGCAAACGAGGTAGGCGGAATGTGATGTGTAGCGGTGAAATGCTTAGATATGTCACAGAACCCCGATTGCGAAGGCAGCTTACCAGCATGCAACTGACACTGAGGCACGAAAGCGTGGGTATCAAACAGG
+
IIIIIIIIHIIIIIIIIIIIIIIIIHHHIIIIIIIHIIIIIIIIHHIIHGHIHIIHHIIIIIIIIIIIIIIIIIIIGGIIIIIIIHIIIIIIIIIHIIIIIIIIIIIIIIIIIIIIIIIIIIIIIIIIHHHHIIHIIIIIIIIIIIIIIIIIHIIIIHIIIIIIIIIIIIIIIIIHFIIIIIIIIIIIIIIIIIIIIIIIIIIIIIIIIHHHEIIIIIIIIIIIIIIIIGIIIIIIIIIIIIIIIIIIIIII
@HS2.1_306 HISEQ:380:H55W7BCXY:1:1101:2018:20350 1:N:0:AGCAGGAA orig_bc=AAAAAAAAAAAA new_bc=AAAAAAAAAAAA bc_diffs=0
TACGGAGGGTACGAGCGTTAATCGGAATGACTGGGCGTAAAGGGCACGTAGGTGGATAGATAAGTCACAAGTGAAATACCCGGGCTTAACCTGGGATTGGCTCGTGAAACTGTTTAACTAGAGTACGGTAGAGGGGAGTAGAATTCCAAGTGTAGCGGTGAAATGCGTAGAGATTTGGAAGAATACCGGAGGCGAAGGCGGCTCTCTGGACCGATACTGACACTGAAGAGCGAAAGCGTGGGGAGCAAACAGG
+
HHIIGHHIIHIIHEHIIHHIHIGHHECHHHHIIHFIIFHIIIIIHHIHHIHHHIHIIGIIIHIIIHIIIHHIIIIIHHHIIHIIIHHIHHHIIIIHHIIHIIIIHIIHIIIHGHIHHHFHHHIIIHHIHIHHHIIIGHHHIIIHHIHHIIHIHIIHIIIHIIIIIIIHIIHIGIIHIHHHFFIHHIIIIIIIIIIGIIIHHGCHGHIHIIHHIHHFHFIIIIIIIIHGHHHHIIIIIHIIHGIHHIIIIIIIG
@HS2.1_307 HISEQ:380:H55W7BCXY:1:1101:6285:20311 1:N:0:AGCAGGAA orig_bc=AAAAAAAAAAAA new_bc=AAAAAAAAAAAA bc_diffs=0
TACGTAGGTGGCGAGCGTTGTCCGGATTTACTGGGTGTAAAGGGCGCGTAGGCGGGAAGGCAAGTCAGGTGTGAAATCTATGGGCTCAACCCATAAACTGCACTTGAAACTGTTTTTCTTGAGTGTCGGAGAGGTAGATGGAATTCCTAGTGTAGCGGTGAAATGCGTAGATATTAGGAGGAACACCAGTGGCGAAGGCGATCTACTGGACGATAACTGACGCTGAGGCGCGAAAGCGTGGGGAGCAAACAGG
+
IIIIHGFHIIIIIIIIIHIHHHIIIHHIIIIHHHIDHHIIIIIIGHIIIIIIHIIIHGHHIIIIIIIIIIIHIIIIFHHIIIIIIIIIIIIIIIIIIIIIIIIIIIIIIIIIHGIIIIIIIIIHHHIHIIIIHIIIIIIIIIIIIIIIIIIHIIIIIIIIIIIIIIIIIIIIIIIIHHIIIHIIIIIIIIIIIIIIIIIIIIIIIIIIIIIIHGGFIIIIIIIIIIIIIIIIIIIIIIIIIIIIIIIIIIIII
@HS2.1_308 HISEQ:380:H55W7BCXY:1:1101:7174:20439 1:N:0:AGCAGGAA orig_bc=AAAAAAAAAAAA new_bc=AAAAAAAAAAAA bc_diffs=0
TACGTAGGGAGCGAGCGTTGTCCGGAATTACTGGGTGTAAAGGGAGTGTAGGCGGGACTGCAAGTCAGATGTGAAATGTAGGGGCTCAACCCCTGACCTGCATTTGAAACTGTGGTTCTTGAGTGAAGTAGAGGTAAGCGGAATTCCTAGTGTAGCGGTGAAATGCGCAGATATTAGGAGGAACATCAGTGGCGAAGGCGGCTTACTGGGCTTTAACTGACGCTGAGGCTCGAAAGCGTGGGGAGCAAACAGG
+
IIIIIGGHHIIIIIIIIIIIIIIIIIIIIIIIIIIHIIIIIIIIIIHHHIIIIIIIIHIIIIIIIIIIIIIIIIIHFIIIIIIIHIIIIIIIIIIIIIIIIIIIIIIIIIIIIIIIIIIIIIIHIIHHHIIHIIHIIIIIIIIIIIIIIIIIIIIIIIIIIIIIIIIIIIIIIIIIIIIIIIIIIHIIIIIIIIIIIIIIHIIHIIIIIIIIIIIIIIIIIIIIIIHIIIIIIIIIIIIIIIIIIIIIIIIII
@HS2.1_309 HISEQ:380:H55W7BCXY:1:1101:9665:20340 1:N:0:AGCAGGAA orig_bc=AAAAAAAAAAAA new_bc=AAAAAAAAAAAA bc_diffs=0
TACGTAGGTGGCGAGCGTTATCCGGATTTACTGGGTGTAAAGGGTGTGTAGGCGGGACTGCAAGTCAGATGTGAAAATCATGGGCTCAACCCATGACCTGCATTTGAAACTGTGGTTCTTGAGGGTCGGAGAGGTAACCGGAATTCCTGGTGTAGCGGTGAAATGCGTAGATATCAGGAGGAACACCGGTGGCGAAGGCGGGTTACTGGACGATTACTGACGCTGAGACACGAAAGCGTGGGGAGCAAACAGG
+
IIIIIIIIIIIIIIIIIIIIIIIIIHIIIIIIHIIHHHHIIIIIGHHHIIIIIIIIIIIIIIIIIIIIIIIIIIIIDHIIIIIIIIIIIIIIIIIIIIIIIIIIIIIHIIIIIIIHIIIIIIIHIIIIIIIIIIIIIIIIIIIIHIIIIIIIIIIIIIIIIIIIIIIIIIIIIIIIIIIIIIIIIIIIIIIIIIIIIIIIIIIIIIIIIIIIIIIIIIIIIIIIIIIIIIIIIIIIIIIIIIIIIIIIIIIII
@HS2.1_310 HISEQ:380:H55W7BCXY:1:1101:11298:20472 1:N:0:AGCAGGAA orig_bc=AAAAAAAAAAAA new_bc=AAAAAAAAAAAA bc_diffs=0
TACGGAGGGTGCAAGCGTTAATCGGAATAACTGGGCGTAAAGGGCATGCAGGCGGTTGTATAAGTAGGGTGTGAAATCCCCGGGCTCAACCTGGGAACTGCATTCTAAACTGTACAACTAGAGTATTGCAGGGGGAGACGGAATTCCAGGTGTAGCGGTGGAATGCGTAGATATCTGGAAGAACACCAAAGGCGAAGGCAGTCTCCTGGGCAAATACTGACGCTCATATGCGAAAGCGTGGGTAGCAAACAGG
+
HIEH00<//<1CHI@CGHIC11<CHHCH@G@DHHIGIHCEHHC=E1<F?<FCEHH<CFHEHGGHE@<CHHIIHHIH><CGH?HHHIEGHI0CDCGEHGHEHIHIHHHHGHHGHEF/HFHIHHHG0HHF<DEDHGEHHFHHHIHIHEGCHHHEHHH#HGCEGIIIHIIHIIIHHHHHHDH#IIHHIHHHHCIHHHHHHHH#EC=HE@FHC?F<<1F<DIIHHIIHHHHGEE<FEHHEC<<FCIHIIHHHHEFHI
@HS2.1_311 HISEQ:380:H55W7BCXY:1:1101:11881:20371 1:N:0:AGCAGGAA orig_bc=AAAAAAAAAAAA new_bc=AAAAAAAAAAAA bc_diffs=0
TACGGAAGGTCCGTGCGTTATCCGGATTTATTGGGTTTAAAGGGAGCGCAGGCCGATTATTAAGCGTGACGTGAAATGTAGATGCTCAACATCTGAACTGCGTCGCGAACTGGTAGTCTTGAGTGAGTTCGACGTGGGCGGAATTCGTGGTGTAGCGGTGAAATGCTTAGATATCACGAAGAACTCCGATTGCGAAGGCAGCCCACGAGGCCTTTACTGACGCTAAAGCTCGAAGGTGCGGGTATCGAACAGG
+
EHHHEGEHIIHGH1<CHGHHIFHHDCCHHHECHEH<0DCGHHHD@CEFHDF?E5HGBGHIIHHIHHECGGIIHHIICGHE?FHHHFFHHHHH9GHHEIHHHEGHHH<EIIHGEGHH@HHCIIHIICE/AFHGHG?EGHHIIIIHHHEIIIIIIIIIIIIIIIIIIHFIIIIHIIIHHIIHIIHH@IIHEIHIIIIIIIHEHH@C<HCCIIHH@@HIIIIIIIIHCF<IHCIIHG<F<<0IIHFG1IHIIIIII
@HS2.1_312 HISEQ:380:H55W7BCXY:1:1101:16259:20474 1:N:0:AGCAGGAA orig_bc=AAAAAAAAAAAA new_bc=AAAAAAAAAAAA bc_diffs=0
TACGTAGGTGGCGAGCGTTGTCCGGATTTACTGGGTGTAAAGGGCGCGTAGGCGGGGCAGCAAGTCAGTCGTGAAATACCGAGGCTTAACTTCGGAGCTGCGATTGAAACTGTTGTTCTTGAGTGTCGGAGAGGAAAGCGGAATTCCTAGTGTAGCGGTGAAATGCGTAGATATTAGGAGGAACACCGGTGGCGAAGGCGGCTTTCTGGACGATAACTGACGCTGAGGCGCGAAAGTGTGGGGAGCAAACAGG
+
IIIIIIIIIIIIIIIIHIIHIHIIIGIIIIIHHIIFHHHIIIIIIIIIIIIIIIIIIIHIGIIHIIIIIIIIIIIIIHIHHIIIIIIIIIIIIHIIIIIIIIIIIIIIIIIIIIIHIIIIIIIIIIIIIIIIIIIIIIHHIHIIIIIIIIIIIIIIIIIIIIIIIIIIIIIIIIIIIIIIIIIIIIIIIIIIIIIIIIIIIIIIHIIHIIIIIIIIIIIHIIIIIIIIIHIIIIIIIIIIIIIIHIIHHHIII
@HS2.1_313 HISEQ:380:H55W7BCXY:1:1101:20428:20288 1:N:0:AGCAGGAA orig_bc=AAAAAAAAAAAA new_bc=AAAAAAAAAAAA bc_diffs=0
TACGGAGGGTACGAGCGTTAATCGGAATGACTGGGCGTAAAGGGCACGTAGGTGGATAGATAAGTCACAAGTGAAATACCCGGGCTTAACCTGGGATTGGCTCGTGAAACTGTTTAACTAGAGTACGGTAGAGGGGAGTAGAATTCCAAGTGTAGCGGTGAAATGCGTAGAGATTTGGAAGAATACCGGAGGCGAAGGCGGCTCTCTGGACCGATACTGACACTGAAGAGCGAAAGCGTGGGGAGCAAACAGG
+
IIIIIIDHIIIIHIIIIIIIHIIIIIIIIIIHIIIIICHHIIIIIGHIHHHHFHHHIIIIIIIIHHHIIIIIIIIIHIHHHHHIIIIIIIIHIHHGHHIIIIIHHIIIIIIHHHFHHHIIIIIIIIIIHIIIIIIIIIIIIHIIHHHHHIIIIIIIIIIIIIIHIHIIIHIIIIHHHDIIHIIHIIHIHCIIIIIIIIIIHGHGIIHIIIHIHHHIIIIIIIGIIIIIIIIIIIIIHHIIIIIIIIHIIIIII
@HS2.1_314 HISEQ:380:H55W7BCXY:1:1101:7018:2191 1:N:0:AGCAGGAA orig_bc=AAAAAAAAAAAA new_bc=AAAAAAAAAAAA bc_diffs=0
TACGGAGGGTACGAGCGTTAATCGGAATGACTGGGCGTAAAGGGCACGTAGGTGGATAGATAAGTCACAAGTGAAATACCCGGGCTTAACCTGGGATTGGCTCGTGAAACTGTTTAACTAGAGTACGGTAGAGGGGAGTAGAATTCCAAGTGTAGCGGTGAAATGCGTAGAGATTTGGAAGAATACCGGAGGCGAAGGCGGCTCTCTGGACCGATACTGACACTGAAGAGCGAAAGCGTGGGGAGCAAACAGG
+
IIIIIIIHIIIIIIIIIIIHHIIIIHIHIIIIIIHIIHHIHGHHGHHIHIHIHHIHFHIIIIIIIHIIIIIIIIIIHHIHIIIHIIIIIIIIIIIHHGIIIIIIIIIIIIIIIIIIIIIIIIIIIIIIGIIIIIHIIIIIIIIIIIIIIIIIIIIIIIHIIIIIIIIIIHIIIIIIHHIIIIIIIIIIIIIIIIIIIIIIIIIIIIIIIIIIIHIIIIIIHIIIIIIHIIIIIIIIIIIIIIIIIIIIIIIII
@HS2.1_315 HISEQ:380:H55W7BCXY:1:1101:11713:2167 1:N:0:AGCAGGAA orig_bc=AAAAAAAAAAAA new_bc=AAAAAAAAAAAA bc_diffs=0
TACGGAAGATGCGAGCGTTATCCGGATTTATTGGGTTTAAAGGGAGCGTAGGCGGCCTGTTAAGTCAGCGGTTAAATGTCAGTGCCCAACGTTGGCATGCCGTTGATACTGGTGGGCTTGAATACACACAAGGGCGGTGGAATTCGTCGTGTAGCGGTGAAATGCTTAGATATGACGAAGAACTCCGATTGCGAAGGCAGCCGCCTGGGGTGCGATTGACGCTGAGGCTCGAAAGTGCGGGAATCAAACAGG
+
IIIIIIIIIIIIIHIIHIIIIIIIIHHIHHHIIIIGHHIIIIIIIIIIIIIIIIIIHHIIIIIIIIIIIIIHHIIIIIIIIIIIIIIIIIIIIIIIIIIIIIIIIIIIIIIIIIIIIIIIIIIIIHHIIIIIIGIIIIIIIIIIIIHIIHIIIIIIIIIIIIIIIIIIIIIIHHIIIIIHHIIIIIIIIIIIIIIIIIIIDHHGIHIIIIIIIHIIIHIIIIIIIIIIIIIHIIIIIIIIGIHGIIIIIIII
@HS2.1_316 HISEQ:380:H55W7BCXY:1:1101:14861:2237 1:N:0:AGCAGGAA orig_bc=AAAAAAAAAAAA new_bc=AAAAAAAAAAAA bc_diffs=0
TACGGAGGATGCGAGCGTTATCCGGATTTATTGGGTTTAAAGGGTGCGCAGGCGGGTTTTTAAGTCTGTGGTGAAAGCGTGCGGCTCAACCGTACCAAGCCATGGAAACTGGAGATCTTGAGTGCAAACGAGGTAGGCGGAATGTGATGTGTAGCGGTGAAATGCTTAGATATGTCACAGAACCCCGATTGCGAAGGCAGCTTACCAGCATGCAACTGACGCTAAGGCACGAAAGCGTGGGTATCAAACAGG
+
IIHICHHGHHHIIIHIHIIECHFHHGHIIGHHHFHGHHHFHHHHHHHHCED?HHIIHECEIHHIIHHHHHFHFHIIHDHHHHIIIIHHIHHHHGDHHHFHIIHHIHHIHIHFHFHCFIIHIHHHHHHFIIIIIHHHIGIIIIIGIHEIIIIIIHIHGFHEHHIHH#IIIIIIIHHHHIIIHHCHHG?IIIHIIHHHGHIHEIIHEGIIHIHGEHHHIHHE@F<1IIIHHEIIIIIIIIHHIIHIIIIIHHHE
@HS2.1_317 HISEQ:380:H55W7BCXY:1:1101:8380:2326 1:N:0:AGCAGGAA orig_bc=AAAAAAAAAAAA new_bc=AAAAAAAAAAAA bc_diffs=0
TACAGAGGTCCCTAGCGTTGTTCGGATTTACTGGGCGTAAAGGGCGCGTAGGCGGCAGGGCGTGTCAAGTGTGAAATCTCCGGGCTCAACCCGGAAAGTGCGCTTGAAACTACCTTGCTTGGAGTACGGAAGAGGGAATCGGAATACAGGGTGTAGCGGTGAAATGCGTTGATATCCTGTAGAACACCGGAGGCGAAGGCGGATTCCTGGTACGTTACTGACGCTGAGGCGCGAAAGTCGGGGGAGCAAACAGG
+
IIIIHHHIIIIIIIIIEGEHCHIIIIIHIHCHHFHHICHHIEHIHIIIIIIHHDHHHCHHIHIHHCC@IIHHEHCCDEHHHHHIHIHIHHHIHHIHHHGIIIHHIEHHIIFEHCEIHHIIHIIICIHHHFHHHHIGIIHHHIIHHIIIIIHHHHHIHIHHHIIHHIHHHIIFHHIHHHIIIIIHFEIIIIIIIIHIIHIHIHHC<HHIIIIIIIIIIIIHHIIIIIIIIHIIHHIIIIHHIHHEHHEHHEHHHH
@HS2.1_318 HISEQ:380:H55W7BCXY:1:1101:13203:2397 1:N:0:AGCAGGAA orig_bc=AAAAAAAAAAAA new_bc=AAAAAAAAAAAA bc_diffs=0
TACGGAGGGTGCAAGCGTTGTCCGGAATCATTGGGCGTAAAGAGTTCGTAGGCGGTATGTAAAGTCTGGTGTTAAATCCTGAGGCTTAACCTCAGTTCGGCACTGGATACTTGCAAACTAGAATGCGGTAGAGGTAAAGGGAATTCCTGGTGTAGCGGTGAAATGCGTAGATATCAGGAGGAACATCGGTGGCGTAAGCGCTTTACTGGGCCGTTATTGACGCTGAGGAACGAAAGCCGGGGTAGCAAATGGG
+
IIIIIHHIIHIIIIIIIIIIIIIIIIIIIIIIIIIIIHIHHIGIHIIIIIIIIIIIIIHIHIIIIHIIIIIHIIIIEHIIIIIIIIIIIIIIIIIIHIIIIIIIIIIIIIIIIIIIIIIIIIIIIIIIIIIIIHIIIIHIIIIIIIIIIIIIIIIIIIIIIIIIIIIIIIIIIIIIIHIIIIIIIIIIIHIIIIIIIIIIIIIIIIIIIIIIIIIIIIIIIIIIIIIIIIIIIIIIHGIIIIIIIIIIIIIII
@HS2.1_319 HISEQ:380:H55W7BCXY:1:1101:13710:2418 1:N:0:AGCAGGAA orig_bc=AAAAAAAAAAAA new_bc=AAAAAAAAAAAA bc_diffs=0
TACAGAGGTCTCGAGCGTTGTTCGGATTTACTGGGCGTAAAGGGCGCGTAGGCGGCGCGGCGTGTCGAGTGTGAAATCTCCGGGCTCAACCCGGAAAGTGCGCTCGAAACTGCCGTGCTCGAGTGCGGGAGAGGGAATCGGAATGCAGGGTGTAGCGGTGAAATGCGTTGATATCCTGCAGAACACCGGATGCGAAGGCGGATTCCTGGAACGCAACTGACGCTGAGGCGCGAAAGTCGGGGGAGCAAACAGG
+
IGIIIHHHHIIIIIIIIHIHHIIIIHHIIHIHEHIIIEEHHFH=HHIHHIIFHIHHHHGHHHCEHHHBFHIHHEHHDFHIEHHHHHHHHIHIHHHHIHIHIIHIIHIAGIHIHHIHIIIHIIIIIIIHIHHEHFEHHHHIHIHHIHHIHHEHHIHHHIHIGHHHHHHEHGFHHHEHFGHEHGFHHEHGCHHHEHHHEHIHGHHEIHIHHG/IHHHHEHIHHHHHGIHHIHIHHHHHEHDECHHHFIIIIIHHE
@HS2.1_320 HISEQ:380:H55W7BCXY:1:1101:17974:2453 1:N:0:AGCAGGAA orig_bc=AAAAAAAAAAAA new_bc=AAAAAAAAAAAA bc_diffs=0
TACGGAAGGTCCGGGCGTTATCCGGATTTATTGGGTTTAAAGGGAGCGCAGGCTGAATGGTAAGCGTGACGTGAAATGTCCGGGCTCAACCGGGGCTTTGCGTCGCGAACTGCCGTTCTTGAGTGGGTACGACGCTGGCGGAATTCGTGGTGTAGCGGTGAAATGCTTAGATATCACGAAGAACTCCGATTGCGAAGGCAGCTGGCGAGTCTCTTACTGACGCTAAAGCTCGAAGGCGCGGGTATCGAACAGG
+
IIIHIHIIIHHIIIHIIIIIIIIIIIIIIIIGHIIDHHIIIIHIIIIIIIIIHIIIHIIIIIIIIHHIIHHIIIHIHIIIIIIHIIIIIHIIIIHGIIIIIIIIIHIHIIIHIIIHIIIIIIIIIIIHHIIIIIIHIIHIIIIIIIIIIIIIIIIIIIIIIIIIIIIIIIIIIIIHIHIIHIHIHIIIIIIIIIIIIIIIIIIIIIIIIIIHIIIIIIIIIIIIIIIIIIIIIIHIIIIIIIIIIIIIIIIII
@HS2.1_321 HISEQ:380:H55W7BCXY:1:1101:3003:2638 1:N:0:AGCAGGAA orig_bc=AAAAAAAAAAAA new_bc=AAAAAAAAAAAA bc_diffs=0
TACGGAGGGTACGAGCGTTAATCGGAATGACTGGGCGTAAAGGGCACGTAGGTGGATAGATAAGTCACAAGTGAAATACCCGGGCTTAACCTGGGATTGGCTCGTGAAACTGTTTAACTAGAGTACGGTAGAGGGGAGTAGAATTCCAAGTGTAGCGGTGAAATGCGTAGAGATTTGGAAGAATACCGGAGGCGAAGGCGGCTCTCTGGACCGATACTGACACTGAAGAGCGAAAGCGTGGGGAGCAAACAGG
+
IIIIIHIIIIIIIIIIIHIIIIIIIIIIIIIIIIIIIHIIIIIIIIIIHHIIHHIHIIIIIIIIHIIIHIIIIIIIIIIIIIIIIIHIIIIIIIIHIIIIIIIIIIIIHIIIIIHIIIIIIIIIIIHIIIIIIIIIIIIHIIIIIHIIIIHHIIIIIIIIIIIIIIIIIIIIIIIIHHIHIIIIIIIIIIIIIIIIIIIIIIIIIIIIIIHIIIIIIIIHIIIIIIIIIIIIIIIIHIIIIIIIIIIIIIIII
@HS2.1_322 HISEQ:380:H55W7BCXY:1:1101:4646:2545 1:N:0:AGCAGGAA orig_bc=AAAAAAAAAAAA new_bc=AAAAAAAAAAAA bc_diffs=0
TACGGAAGGTCCGGGCGTTATCCGGATTTATTGGGTTTAAAGGGAGCGCAGGCGGACAGTTAAGCGTGACGTGAAATGCAGCGGCTCAACCGTATGAAGTGCGTCGCGAACTGGCAGTCTTGAGTGAGTACGATGTAGGCGGAATTCGTGGTGTAGCGGTGAAATGCTTAGATATCACGAAGAACTCCGATTGCGAAGGCAGCCTACAAGTCCTTTACTGACGCTAAAGCTCGAAGGTGCGGGTATCGAACAGG
+
IIIIIIIIIIIIIIIIIIIHIIIIIIIIIIIIHIIEEHIHIHIIIIIIIIIIIIIIIIIHHIIIIIIIIIIIIIIIHIIIIIIIIHIIIHIIIIIIIIIIIIIIIIIIIIIIIIIIIIIIIIIIIIIIIIIIIIIIIIIIIIIIIIIIIIIIIIIIIIIIIIIIIIIIIIIIIIIIIIIIIIIIIIIIIIIIIIIIIIIIIIIIIIIIHIHIIIIIIIIIIIIIIIIIIIIIIIIIIIIIIIIIIIIIIIIIII
@HS2.1_323 HISEQ:380:H55W7BCXY:1:1101:5843:2635 1:N:0:AGCAGGAA orig_bc=AAAAAAAAAAAA new_bc=AAAAAAAAAAAA bc_diffs=0
TACGTAGGTGGCGAGCGTTATCCGGACTTATTGGGCGTAAAGCGTGCGCAGGCGGTTTATTAAGTCTAGAATAAAATCCCGAAGCTTAACTTCGGTTCGTTTTAGAAACTGATAGGCTTGAGTATGGTAGAGGCAAACGGAATTTCTAGTGTAGCGGTAAAATGCGTAGATATTAGAAGGAACACCGGTGGCGAAGGCGGCTTGCTGGGCTTTTACTGACGCTGAGGCTCGAAAGCGTGGGTAGCAAACAGG
+
IHII1FHDHHHIGIDDEHEHIHHII=CCHHEHFHHIIHHIIIHHEHHHHHHHDHGHHHHHGEIHHIIHGHHHIIIIGHHIIIHIIIIGIIHIIGIIIIIIIHIIIIIIIIIIHHHHIIHIIIHIIIHHGHGHHHIHIGHHHHHHHHIIHIIIHGHIIIHHEHHHIHIIIIIHIHHHHHIHHGHFIHHHHCHEG#EHD#EHCEIIIHHIGIHIIHIHHHGIIIHIHHHHGIIIIIHIHIIIFGIIIHCHHIII
@HS2.1_324 HISEQ:380:H55W7BCXY:1:1101:6480:2611 1:N:0:AGCAGGAA orig_bc=AAAAAAAAAAAA new_bc=AAAAAAAAAAAA bc_diffs=0
CACGTAGGGGGCGAGCGTTGTCCGGATTTATTGGGCGTAAAGAGCTCGTAGGTGGCTTAGTAAGTCGGGTGTGAAACCTCCAGGCTTAACCTGGAGACGCCATCCGATACTGCTATAGCTTGAGTCCGGTAGGGGAGCGTGGAATTCCTGGTGTAGCGGTGAAATGCGCAGATATCAGGAGGAACACCAGCGGCGAAGGCGGCGCTCTGGGCCGGTACTGACACTGAGGAGCGAAAGCGTGGGGAGCAAACAGG
+
IIIIGHHIIIIIIIIIIIIHHIHIIIIIIIIIIIIIIHIHIIHHIIIIIIIIIIIIHHIIIIIIIIIIIIIIIIIHHIIIIIIIIIIIIIIIIIIIIIIIIIIIIIIIIIIIIGIIIIIHIIIIIEIHIIIIIHIIIIIIIIIIIHIIIIIIIIIIIIIIIIIIIIIIIIIIIIIIIIHHIIIIIIIIIIIIIIIIIIIIIIIHHFIIIIHIIIIIIIIIIIIIIIIIIIIIIIIIHIIIIIIIIIIIIIIIII
@HS2.1_325 HISEQ:380:H55W7BCXY:1:1101:6707:2600 1:N:0:AGCAGGAA orig_bc=AAAAAAAAAAAA new_bc=AAAAAAAAAAAA bc_diffs=0
TACGGAAGGTCCGGGCGTTATCCGGATTTATTGGGTTTAAAGGGAGCGCAGGCCGACTGGTAAGCGTGAAGTGAAATGTAGCCGCTCAACGGCTGAACTGCGTCGCGAACTGTCAGTCTTGAGTGAGTTCGATGTTGGCGGAATTCGTGGTGTAGCGGTGAAATGCTTAGATATCACGAAGAACTCCGATTGCGAAGGCAGCCAACAAGGCCTTTACTGACGCTAAAGCTCGAAGGTGCGGGTATCGAACAGG
+
HIIIIIIHIHHIHIHIIIIIIIIIIGHHIGHHHHIEHHGHIIIIIIIIIIIIIIIIIIIIIGIIIIIIIIIIIHIIIIIIIIIIIIIIIIIIIIIIHHIIIIHIIIIIIIIIIIIIIIIIIIIIIIIIIIIIIIIIIIIIIIIIIIIIIIIIIIIIIIIIIIIIIIIIIIIHIIHHHIIIIIIIHIHIIIIIIIIIIIIIHIIIHIIIIIIIIIIIIHIIIIIIIIIHIHHIIIIIIIIIIIIHIIIIIIIII
@HS2.1_326 HISEQ:380:H55W7BCXY:1:1101:6671:2696 1:N:0:AGCAGGAA orig_bc=AAAAAAAAAAAA new_bc=AAAAAAAAAAAA bc_diffs=0
TACGGAAGGTCCGGGCGTTATCCGGATTTATTGGGTTTAAAGGGAGCGCAGGCGGGCGATTAAGCGTGACGTGAAATGCAGCGGCTCAACCGTATGAAGTGCGTCGCGAACTGGTTGCCTTGAGTGAGTTCGACGTCAGCGGAATTCGTGGTGTAGCGGTGAAATGCTTAGATATCACGAGGAACCCCGATTGCGAAGGCAGCTGACGAGGCCTTTACTGACGCTAAAGCTCGAAGGTGCGGGTATCGAACAGG
+
IGHHHEHEHIIIIIIIIIIIIIIIIHHIIIHHHHI<DHIIIIIIIIGHHIIIIIIIIIHHHHIIIIIIIHI#HIHHGHHIHHHGGIHIIIIIHGIIHHIIIIIIIIIIIIIHIHIIIIIIHHHIIIIIIIIHHHHHHIIIIIHHHHHHIIHHIIIIIIHHHHEHHHIGHFHHHHIIIHEIHHHBHGHHIHIIHIHIIIIHHIHIIIHEFCHHIIIIIIIIIIIIHIIHGIIIIIHHH<IIHHHIIIIIHHIIII
@HS2.1_327 HISEQ:380:H55W7BCXY:1:1101:9944:2682 1:N:0:AGCAGGAA orig_bc=AAAAAAAAAAAA new_bc=AAAAAAAAAAAA bc_diffs=0
TACGGAAGGTCCGGGCGTTATCCGGATTTATTGGGTTTAAAGGGAGCGCAGGCGGGAGCTTAAGCGTGACGTGAAATGTAGCCGCTCAACGGCTGAGTTGCGTCGCGAACTGGGTTTCTTGAGTGAGTACGACGCGGACGGAATTCGTGGTGTAGCGGTGAAATGCTTAGATATCACGAAGAACCCCGATTGCGAAGGCAGTCCGCGAGTCCTTTACTGACGCTAAAGCTCGAAGGTGCGGGTATCGAACAGG
+
IIIIIIIIIIIIIIIIIIIIIIIIIIIIIIIIHIIHHIIIIIIIIIIIIIIIIIIIHIIIIIIIIIIIIIIIIIIIHHHIIIIIIIIIIIIIHIIIIIIIIIIIIIIHIIIIIIHIIIIIIIIIIIIIIIIIIIIIIIIIIIIIIIIIIIIIIIIIIIIIHIIIIIIIIIIIIIIIIHIIIIIIIIIIIIIIIIIIIIIIIIIIIIIIIIIIIIIHIIIIIIIIIIIIIIIIIIIIIIIIIIIIIIIIIIIII
@HS2.1_328 HISEQ:380:H55W7BCXY:1:1101:12949:2535 1:N:0:AGCAGGAA orig_bc=AAAAAAAAAAAA new_bc=AAAAAAAAAAAA bc_diffs=0
TACGGAGGGTGCAAGCGTTAATCGGAATAACTGGGCGTAAAGGGCATGCAGGCGGTTGTATAAGTAGGGTGTGAAATCCCCGGGCTCAACCTGGGAACTGCATTCTAAACTGTACAACTAGAGTATTGCAGGGGGAGACGGAATTCCAGGTGTAGCGGTGGAATGCGTAGATATCTGGAAGAACACCAAAGGCGAAGGCAGTCTCCTGGGCAAATACTGACGCTCATATGCGAAAGCGTGGGTAGCAAACAGG
+
IIIIIHHIIIIIIIIIIIIIIIIIIIIHIIIIIIIIIHIIIIIIIIIIIIIIHIIHIHGIIIIIIIIIIIIIIIIIHIIIIIIIIIIIIIIIIIIIIIIIIIIHIIIIIIIIIIIIIIIIIIIIIIIIIIIIIIIIIIIIIIIIIIIIIIIIIIIIIIIIIIIIIIIIIIIIIIIIIHIIIIIIIIIIIIIIIIIIIIIIIIIIIIIIIIIIIIIIIIIIIIIIIIIIIIIIIIIIIIIIIIIIIIIIIIIII
@HS2.1_329 HISEQ:380:H55W7BCXY:1:1101:15387:2570 1:N:0:AGCAGGAA orig_bc=AAAAAAAAAAAA new_bc=AAAAAAAAAAAA bc_diffs=0
TACGAGGGGTGCAAGCGTTGTTCGGAATCACTGGGCGTAAAGGGAGCGTAGGCGGAGATTCAAGCGGATTGTACAATCCCGGGGCCCAACCCCGGACCTGCAGTCCGAACTGGATCTCTTGGATAGTTCAGGGGCAGGCGGAATTCCTGGTGTAGCGGTGGAATGCGTAGAGATCAGGAAGAACACCGATGGCGAAGGCAGCCTGCTGGGGACTCATCGACGCTGAGGCTCGAAAGTGCGGGTAGCAAACAGG
+
IIGHIECCDHIIHHHIIIHHGHHIIHHIHIIIIIIIIHIIIIIIHGHHEHHIIIHHIIIIIIIIIIGEHHII#IIHHHGHHIIIIIIIIIIIIIIIIIHHIIIIIIIHHIIIIHGHHHHHIHEHIEHHHIIGHGCGIHHIIIIIIHIIIIIIIIHIIIHIIIIIIIIIIIHHHHHHHDIHGIIIIIHIHHIIIIIIIHHIIIHHFHHHHIIHHGGIIIIIIIIIIIIHHIHIIIIIHHEIIIIIIIIIIIGII
@HS2.1_330 HISEQ:380:H55W7BCXY:1:1101:15439:2597 1:N:0:AGCAGGAA orig_bc=AAAAAAAAAAAA new_bc=AAAAAAAAAAAA bc_diffs=0
TACGGAAGGTCCGGGCGTTATCCGGATTTATTGGGTTTAAAGGGAGCGCAGGCGGGACCTTAAGCGTGTTGTGAAATGTACCGGCTCAACCGGTGATGTGCAGCGCGAACTGGGGTTCTTGAGTGGGTACGACGTCGGCGGAATTCGTGGTGTAGCGGTGAAATGCTTAGATATCACGAGGAACCCCGATTGCGAAGGCAGCCGACGAGTCCCTTACTGACGCTAATGCTCGAAAGTGCGGGTATCGAACAGG
+
IIIIIIIIIIIIIIIIIIIIIIIIIGHIIHHHIIIEEHHHHIIIIIIIIIIIIIIIHHHHHIIIIIIIIIIIIIIIHIIHIIIIIIHIIHIHIIIHIIIIIIIIIIIIIIIIIIIIIIIIIIIIIIIIIIIIIIIIIIIIIIIIIIIIIIIIIIIIIIIIIIIIIIIIIIIIIIIIHIIIIIIIGIIIIHIIIIIIIIIIIIIIIIIIIIIIIIIIIIIIIIIIIIIIIIIIIIIIIIIIIIIIIIIIIIIII
@HS2.1_331 HISEQ:380:H55W7BCXY:1:1101:17852:2569 1:N:0:AGCAGGAA orig_bc=AAAAAAAAAAAA new_bc=AAAAAAAAAAAA bc_diffs=0
TACGGAGGGTGCAAGCGTTAATCGGAATAACTGGGCGTAAAGGGCATGCAGGCGGTTGTATAAGTAGGGTGTGAAATCCCCGGGCTCAACCTGGGAACTGCATTCTAAACTGTACAACTAGAGTATTGCAGGGGGAGACGGAATTCCAGGTGTAGCGGTGGAATGCGTAGATATCTGGAAGAACACCAAAGGCGAAGGCAGTCTCCTGGGCAAATACTGACGCTCATATGCGAAAGCGTGGGTAGCAAACAGG
+
IGIEHGCDH<EHHIHHHD0<GHHHHCGHHIIGFHIHDFDHHEHHGCHEHFFHHHIHEEHIHHIIIIIGHIIDHHGHHHHIGHIIIGIIIIIIIIIIIIHIIIHHFIHIHIIIIIIIIIIIIHHHHGFIIIIIIHIIIIIIIIHHHIIIIHHHHIIIIIIIIIIIIIIIIHIIIIIIIHIIIIIIIIIHHIIHIIIIIIHIIIIIIIIIIIHIIIIIHIIIIIIIIHGIGIIIIIIIIIIIIIIIIIIIIIIII
@HS2.1_332 HISEQ:380:H55W7BCXY:1:1101:5796:2989 1:N:0:AGCAGGAA orig_bc=AAAAAAAAAAAA new_bc=AAAAAAAAAAAA bc_diffs=0
TACGGAAGGTCCGGGCGTTATCCGGATTTATTGGGTTTAAAGGGAGCGCAGGCCGGAGGTCAAGCGTGACGTGAAATGTAGCCGCTCAACGGCTGAACTGCGTCGCGAACTGGCTTTCTTGAGTGAGTTCGATGTGGGCGGAATTCGTGGTGTAGCGGTGAAATGCTTAGATATCACGAAGAACTCCGATTGCGAAGGCAGCCCACAAGGCCTTTACTGACGCTAAAGCTCGAAGGTGCGGGTATCGAACAGG
+
IIIIIIIIIIIIIIIIIHIGHGHIIEHHIIIIHIIEHHHIIIIIIIIIIIIIIIIIHIIHIIIIHIIIIIIHHIIIIIIIIIIIIIIIIIIIHIIIIIIIIIIIIIIIIIIHIIIHIIIIIIIIIIIIIIIIIIIIIIHIHIIIIIIIHIIIIIGIIIIIIHIIIIIIIIIIIIIIIIIIIIIHIIIIIIIIIIIIIIIIHIIIIIIIIIIIIIIIIIIIIIIIHIIIIIIIIIIHIIIIIIIIIIIIIIIII
@HS2.1_333 HISEQ:380:H55W7BCXY:1:1101:14435:2829 1:N:0:AGCAGGAA orig_bc=AAAAAAAAAAAA new_bc=AAAAAAAAAAAA bc_diffs=0
TACGGAAGGTCCGGGCGTTATCCGGATTTATTGGGTTTAAAGGGAGCGCAGGCCGGAGGTCAAGCGTGACGTGAAATGTAGCCGCTCAACGGCTGAACTGCGTCGCGAACTGGCTTTCTTGAGTGAGTTCGATGTGGGCGGAATTCGTGGTGTAGCGGTGAAATGCTTAGATATCACGAAGAACTCCGATTGCGAAGGCAGCCCACAAGGCCTTTACTGACGCTAAAGCTCGAAGGTGCGGGTATCGAACAGG
+
IGIIIHIIIIIIIIICHIDHHIHIIHHIIFIEFHH<DGHHGHIIIIIIIIIIIIHIHGHEIIIIIIIIIIIHHHHIIIIGIIHHHIIIIIIIIIIIIIIHHIHHIIIIHIIIIIHIHHHIIIIIIHHHHIHHFIIGHHHIIIIIIIIIIIIIIIGIIIIHIIHHIIHIIIIGIIIHHHIHIIIIHIIIIIIIIIIIIHHHIHEIIHIGIHIIIIIIIHDHHFIIIIIIIIHIIIIIIIIIIIIHIIIIIIIII
@HS2.1_334 HISEQ:380:H55W7BCXY:1:1101:19128:2786 1:N:0:AGCAGGAA orig_bc=AAAAAAAAAAAA new_bc=AAAAAAAAAAAA bc_diffs=0
TACGGAGGGTGCGAGCGTTAATCGGAATAACTGGGCGTAAAGAGCTCGTAGGCGGTTTGTCAAGTCAGATGTGAAAGCCCCGGGCTTAACCTGGGAACCGCATTTGAAACTGACAGACTAGAGTACTGTAGAGGGAGGTAGAATTCCAGGTGTAGCGGTGAAATGCGTAGATATCTGGAGGAATACCGGTGGCGAAGGCGGCCTCCTGGACAGAGACTGACGCTGAGGAGCGAAAGCGTGGGGAGCAAACAGG
+
HHHCHECCHHHHHHDHIHHHHEHHIHEHFHFFEGHIHCHHHHHIIIGIIHIHHIHCIHIIHHIIIHIIIIIIHHHIEFHHHHGIIIHIHGAHHEEHHIEHIIFGHIIHHIHHHIIHHIIIIHIHGFHHIHIHIIHIIIHHHIHIFHF?IIIIIIIHIIIIIHIIIIHIIIIIHHH@HFIIIIIGIIIIIHHIIIIIIIHHHHHIIIHGIHHGDEFIIIIIIIIIIIGIIIIIIIIIGIIIIIHIIIIHIIHII
@HS2.1_335 HISEQ:380:H55W7BCXY:1:1101:15793:3223 1:N:0:AGCAGGAA orig_bc=AAAAAAAAAAAA new_bc=AAAAAAAAAAAA bc_diffs=0
TACGGAAGGTCCGGGCGTTATCCGGATTTATTGGGTTTAAAGGGAGCGCAGGCCGATGGTTAAGCGTGACGTGAAATGTAGCCGCTCAACGGCTGAACTGCGTCGCGAACTGGCTATCTTGAGTGAGTTCGATGTTGGCGGAATTCGTGGTGTAGCGGTGAAATGCTTAGATATCACGAAGAACTCCGATTGCGAAGGCAGCCAACAAGGCCTTTACTGACGCTAAAGCTCGAAGGTGCGGGTATCGAACAGG
+
IIIIIIIIIIIIIIIIIIIIIIIIIIIIIIIIIIIIIHHHIIIIIIIIIIIIIIIIIIHHIIIIIIIIIIIIIIIIHIIIIIIIIIIIIIIIIIIIHHIIIIIIIIIIIIIIIIIIIIIIIIIIIIIIIIIIIIIIIIIIIIIIIIIIHIIIIIIIIIIIIIIIIIIIIIIIIIHIHHIIIIIIHIIIIIIIIIIIIIIIIIIIIIIIIIIIIIIIIIIIIIIIIIIIIIIIIIIIIHEIIIIIHIIIIIIII
@HS2.1_336 HISEQ:380:H55W7BCXY:1:1101:20918:3200 1:N:0:AGCAGGAA orig_bc=AAAAAAAAAAAA new_bc=AAAAAAAAAAAA bc_diffs=0
TACGGAAGGTCCGGGCGTTATCCGGATTTATTGGGTTTAAAGGGAGCGCAGGCGGAGGTGCAAGCGTGCCGTGAAAGCGCGGGGCTCAACCCCGTACAGCGGCGCGAACTGCTCCCCTTGGTTGCGGGAAGGGAAGGCGGAACTCGTGGTGTAGCGGTGAAATGCATAGATATCACGAAGAACTCCGATCGCGAAGGCAGCCTTCCGGCCCGCCAACGACGCTCATGCTCGAAGGCGCGGGTATCAAACAGG
+
HIHHIHDHIDGHH/CHHCDHHHHHIHHIGH@CFHIGHHIIIIIHEHFHHIHIHIIHIIEGHHHHEGCECHIHIHHHHIHHHIIIGC@GHIIIHHHGEHHHHIIIHHHEHHHIGIIHIHIHHDIHHIIIIIIIHHHIHIIIIHHHFHHIIIIHCHIII#HIIH#IIHHEHFHGHHHHDIIHFHI#IIIIIIIIIIIIIIIHIIHIIHIIIHHHIHHHIIIIHIHFIIIIIIIIIIIIHHIIIIIIIIIHIHII
@HS2.1_337 HISEQ:380:H55W7BCXY:1:1101:3727:3330 1:N:0:AGCAGGAA orig_bc=AAAAAAAAAAAA new_bc=AAAAAAAAAAAA bc_diffs=0
CACGTAAGGTGCGAGCGTTGTTCGGAATTATTGGGCGTAAAGGGCATGTAGGCGGCCAGGTAAGTCGGGCGTGAAATCCCGGGGCTCAACCCCGGGGCCGCGCCCGATACTGCGTGGCTCGAGTCGGCGAGGCGGAGGCGGAATTCCTGGTGTAGGGGTGAAATCTGTAGATATCAGGAAGAACACCGGTGGCGAAGGCAGCCTCCGAGCGCGCGACTGACGCTGAGGTGCGAAGGTGCGGGGAGCAAACAGG
+
IIIIHHHHIHIIIIIIIFHHIIIIIHIIIIIIIIIIIIIIIIHIIIIIIIIIIIIIIIIIIIIIIIIIIIIHIIIIDHIIIIIIIHHIIIIIIIIIIIIIIIIIIIHIHHIIIIIIIHIIIIIIHIIIIIIIIIIIIIIIIIIIIHIIIIIIIIIIIIIIIIIIIHIIIIIIIIIIHIHIIIIIIIIIIIIHIIIIIIIIIIIIIIIIIHHHHIIIHIIIIIIIIIIIHIIIIIIIIIIIIIIIIIIIIIIII
@HS2.1_338 HISEQ:380:H55W7BCXY:1:1101:4138:3490 1:N:0:AGCAGGAA orig_bc=AAAAAAAAAAAA new_bc=AAAAAAAAAAAA bc_diffs=0
TACGGAGGATCCGAGCGTTATCCGGATTCATTGGGTTTAAAGGGTGCGCAGGCGGTGCCTTAAGTCAGCGGTAAAATCGTGGGGCTCAACCCCATCCCGCCGTTGATACTGGGGCACTTGATTACGGTCGAGGCAGGCGGAATTCGTCGTGTAGCGGTGAAATGCATAGATATGACGAAGAACACCGATTGCGTAGGCAGCCTACCAGGCCGTTAATGACGCTCATGCACGAAAGTGCGGGGATCGAACAGG
+
IIIIIIIHIIIIIIIIIIIIIIIIHEHIIIIHHHIHIIHIIIIIIIIIGIIIIIIIIIIIIIIIIIIIIIIHIIHIHHHIIIIIIIIIIIIIIIIIIIIIIIIHIHIIIIIIHIHIIIIIIIIIIHIIIIIIIIIIIIIIIIIIIIIIIIIIIIIIIHIIIIIIIIIIIIIIIIIIHIIIIIIIIIIIIIIIIIIIIIIIIIIIIIIIIIIIIIIIIIIIIIIIIIIIIIIIIIIIIIIIIIIIIIIHIIII
@HS2.1_339 HISEQ:380:H55W7BCXY:1:1101:4757:3363 1:N:0:AGCAGGAA orig_bc=AAAAAAAAAAAA new_bc=AAAAAAAAAAAA bc_diffs=0
TACGGAAGGTCCGGGCGTTATCCGGATTTATTGGGTTTAAAGGGAGCGCAGGCCGATGGTTAAGCGTGACGTGAAATGTAGGTGCTCAACATCTGCACTGCGTCGCGAACTGGCTATCTTGAGTGAGTTCGATGTTGGCGGAATTTGTGGTGTAGCGGTGAAATGCTTAGATATCACGAAGAACTCCGATTGCGAAGGCAGCCAACAAGGCCTTTACTGACGCTAAAGCTCGAAGGTGCGGGTATCGAACAGG
+
IIIIIIIIIIIIIIIIIIIIIIIIICGHIIIIIIIHIIHIIIIIIIIIIIIIIIIIIIIIIIIIIIIIIIIIIIIIIIIIIIIIIIIIIIIIIIIIIIIIIIIIIIIIIIIIIIIIIIIIIIIIIIIIIIIIIIIIIIIIIIIIIIIIIIIIIIIIIIIIIIIIIIIIIIIIIIIIIHIIIIIIIIIIIIIIIIIIIIIIIIIIIIIIIIIIIIIIIIIIIIIIIIIIIIIIIIIIIIIIIIIIIIIIIIIII
@HS2.1_340 HISEQ:380:H55W7BCXY:1:1101:15891:3335 1:N:0:AGCAGGAA orig_bc=AAAAAAAAAAAA new_bc=AAAAAAAAAAAA bc_diffs=0
TACGGAAGGTCCGGGCGTTATCCGGATTTATTGGGTTTAAAGGGAGCGCAGGCCGGAGGTCAAGCGTGACGTGAAATGTAGCCGCTCAACGGCTGAGTTGCGTCGCGAACTGGCTTTCTTGAGTGAGTACGACGTCAGCGGAATTCGTGGTGTAGCGGTGAAATGCTTAGATATCACGAAGAACCCCGATTGCGAAGGCAGCTGACGAGTCCTTTACTGACGCTAAAGCTCGAAGGTGCGGGTATCGAACAGG
+
IIIIIHIIIIIIIIIIIIIGHHIIIHHIIIFHGHH@EHIGIHIIHHIHIIIHIIIIIIIIIIIIIIIIIIIIIIIIIIIIIIIIIIIIIIIIGIIIIHIIIIIIIIIIIIIHIIHIIIIIIIIIIIIIIIIIIIIIHIIIIIIIIIIIIIIIIIIIIIIIIIIIIIIIIIIIIIHHHIIIIIIIHIIIIHIIIIIIIIIIIHIIIIIIIIIIIIIIIIIIIIIIIIIIIIIIIIIGIIIIIIIIIIIIIIIII
@HS2.1_341 HISEQ:380:H55W7BCXY:1:1101:16318:3442 1:N:0:AGCAGGAA orig_bc=AAAAAAAAAAAA new_bc=AAAAAAAAAAAA bc_diffs=0
TACGTAGGGGCCGAGCGTTGTCCGGAGTTACTGGGCGTAAAGCGCGCGCAGGCGGCTCGTCAAGCCTGACGTGAAAGCCCCCGGCTCAACCGGGGAGGGTCGTCGGGGACTGGCGAGCTTGAGGTCGGCAGGGGCTGGTGGAATTCCCGGTGTAGTGGTGAAATGCGTAGAGATCGGGAGGAACACCCGTGGCGAAGGCGGCCAGCTGGGCCGTACCTGACGCTGAGGCGCGAAGGCGTGGGGAGCGAACGGG
+
IIIIIIIIIIIIIIGIIIIHHHIIIIIHHIIIIIIIIIIIIIIIIIIIHIHIIIHIIIIIIIIIIIIIHHHIIIIIHGGIIIIIIIIIIHHIIIIHHIHDHHFIHIHIHIIIIIHIIHIHIIIIIIIHIIIIIIIHHIIIIIIHHIIIIIHGHIIHFIIIIIIIHGHIIIHIIGIIHIIIIIIHDGIIIHIH#IIIHHIIIIIIIIIIIIIIIIIIIIIIIIIIIIHHHIIIIIIIIIIIIHIIHIHIIIIII
@HS2.1_342 HISEQ:380:H55W7BCXY:1:1101:19637:3424 1:N:0:AGCAGGAA orig_bc=AAAAAAAAAAAA new_bc=AAAAAAAAAAAA bc_diffs=0
TACGGAAGGTCCGGGCGTTATCCGGATTTATTGGGTTTAAAGGGAGCGCAGGCCGGCTGGTAAGCGTGACGTGAAATGTAGACGCTCAACGTCTGCACTGCGTCGCGAACTGTCAGCCTTGAGTGAGTACGATGTAGGCGGAATTCGTGGTGTAGCGGTGAAATGCTTAGATATCACGAAGAACTCCGATTGCGAAGGCAGCGTACCAGTCCTTAACTGACGCTAAAGCTCGAAAGTGCGGGTATCGAACAGG
+
IIIIIIIIIIIIIIIIIIIIIIIIIHIIIFHIHIIEEHIIIIIIIIIIIIIIIHIIHHIHIIIIIIIIIIIIIIIIIHIHIIIIIIIIIIIIIIIIIIIIIIHIIIIIIIHIIIIIIIIIIIIIIIIIIIIIIIIIIIIIIIIIIIIIIIIIIIIIIIIIIIIIIIIIIIIIIIIIHHIIHIIHEIIIIIGIIIIIHGIIIIIIIIIIIIIIIIIIIIIIIIIIIIIIIHIIIIIIHIHIIIIIIIIIIIIII
@HS2.1_343 HISEQ:380:H55W7BCXY:1:1101:1254:3637 1:N:0:AGCAGGAA orig_bc=AAAAAAAAAAAA new_bc=AAAAAAAAAAAA bc_diffs=0
TACGGAAGGTCCGGGCGTTATCCGGATTTATTGGGTTTAAAGGGAGCGCAGGCTGGATTTTAAGCGTGCTGTGAAATGTACCGGCTCAACCGGTGACGTGCAGCGCGAACTGGAGTCCTTGAGTGAGTACGACGTCAGCGGAATTCGTGGTGTAGCGGTGAAATGCTTAGATATCACGAAGAACCCCGATTGCGAAGGCAGCTGACGAGTCCTTAACTGACGCTAAAGCTCGAAAGTGCGGGTATCGAACAGG
+
IIIHIIIIIHIIIIHIIIIIIHHIIGHHHIHIIHI<EHGIIIHIHIHIIIIIHHHIHIIIIIIIIIIIIIIIIIIIIIIIIIIIIGIIIIIIIIIIIIIIIIIIHIIIIIIIIIIIIIIIIIIIHIIIIIIHIIIIIIIIIIIIIIIIIIIIIIIIHIIIIIIIIIIIIIIIIHHHHHHHIIIIIIIIIIHIIIIIIIIIIIIIIIIIHGIHIIHIIIIIIIIIIIIIIIIIIIIIIIIIIIIIIIIIIIIII
@HS2.1_344 HISEQ:380:H55W7BCXY:1:1101:19037:23137 1:N:0:AGCAGGAA orig_bc=AAAAAAAAAAAA new_bc=AAAAAAAAAAAA bc_diffs=0
TACGGGGGATGCAAGCGTTGTCCGGAATCATTGGGCGTAAAGAGTTCGTAGGTGGTTTGTTAAGTTAGGTGTTAAATGCAGGGGCTCAACTTCTGTTCGGCACTTGATACTGGCAGACTTGAATGCGGTAGAGGTAAAGGGAATTCCTGGTGTAGCGGTGAAATGCGTAGATATCAGGAGGAACATCGGAGGCGAAAGCGCTTTACTGGGCCGTAATTGACACTGAGGAACGAAAGCCAGGGTAGCAAATGGG
+
IIIIIIIIIIIIIIIIIIIIIIIIIIIIIIIIIIIIIIIIIIHIHHIIHIIIHHIGHIHHHHHIGHIHIIIIIIIIHHIIIIIIIIIIIIIIIIIIIIIIIIIIIIIIIIIIIIIIIIIIIIIIIHHIIIIIIIIIIIIIIIIIIIIIIIIIIIIIIIIIIIIIIIIIIIIIIIIIHIIIIIIHIIIIIIIIIIIIIIHIIIIIIIIIIIIIIIIIIIIIIIIIIIIIIIIIIIIIIIIIIIIIIIIIIIIII
@HS2.1_345 HISEQ:380:H55W7BCXY:1:1101:1376:7775 1:N:0:AGCAGGAA orig_bc=AAAAAAAAAAAA new_bc=AAAAAAAAAAAA bc_diffs=0
TACGGAGGGTGCGAGCGTTAATCGGAATAACTGGGCGTAAAGAGCTCGTAGGCGGTTTGTCAAGTCAGATGTGAAAGCCCCGGGCTTAACCTGGGAACCGCATTTGAAACTGACAGACTAGAGTACTGTAGAGGGAGGTAGAATTCCAGGTGTAGCGGTGAAATGCGTAGATATCTGGAGGAATACCGGTGGCGAAGGCGGCCTCCTGGACAGAGACTGACGCTGAGGAGCGAAAGCGTGGGGAGCAAACAGG
+
IIIIIIIIIIIHIIHIIDHIIIIIIIIIIIIIIIIIIIIIIIIIIIIIIIIIIIIHHIIIIIIIIIIIIIIIIIIIIIIIIIIIHIIIIIIIIIIIIIIIIIHHHIHIIIIIHIIIIIIIIIIIIIIIIIIIIIIIIIIIHIIIIIIIIIIIIIIIIIIIIIIIIHIIHIHHHIHGF@IIIIIIIIIIIIIIIIIIIIIIIIIHIIIIIIIHHIIHIIHHIIIIIIIIIIIIIIIIIIIIIIIIIIIIIIIII
@HS2.1_346 HISEQ:380:H55W7BCXY:1:1101:2633:7965 1:N:0:AGCAGGAA orig_bc=AAAAAAAAAAAA new_bc=AAAAAAAAAAAA bc_diffs=0
TACGGAGGATGCGAGCGTTATCCGGATTTATTGGGTTTAAAGGGTGCGTAGGTGGTTTGTTAAGTTTGTGGTGAAAGCGTGCGGCTCAACCGTACCAAGCCATGAAAACTGGCGAACTTGAGTGCAAACGAGGTAGGCGGAATGTGATGTGTAGCGGTGAAATGCTTAGATATGTCACAGAACCCCGATTGCGAAGGCAGCTTACCAGCATGCAACTGACACTGAGGCACGAAAGCGTGGGTATCAAACAGG
+
HEHECGIIHIHHIIIIIHHEEHHIIHE@HHHIE@G<<CCHEHEECEHHHIIHDGHHFFHHHIIHGGHIIFHHIIHHHHHIE?CHHHGHEHIHIIIIHIIIHGHHIHIHHIIHIHCCEHHIHHIIIEGHIIIIIIHHIHHHHHFHCFHHHHEHHHGHHHIEFHHHHHHHGHIHHIHHHGHHIHHE@HHHIIHI#HHHFEG@GHEHEC@HGEHC<FGEH?GCDCFCHHH@GIIHHE<IIGF@EHHHGHHEHEHH
@HS2.1_347 HISEQ:380:H55W7BCXY:1:1101:11310:7955 1:N:0:AGCAGGAA orig_bc=AAAAAAAAAAAA new_bc=AAAAAAAAAAAA bc_diffs=0
TACGGAGGGGGCCAGCGTTGTTCGGAATTATTGGGCGTAAAGGGCGCGTAGGCGGCGTGGTAAGTCAGTTGTGAAATCCCTCGGCTCAACCGAGGAAATGCGTCTGAGACTGCCATGCTTGAGTCCCGGAGAGGGTAGCGGAATTCCCAGTGTAGCGGTGAAATGCGTAGATATTGGGAGGAACACCAGTGGCGAAGGCGGCTACCTGGACGGGCACTGACGCTGAGGCGCGAAAGCGTGGGGAGCAAACAGG
+
IIIIIGHIIIIIIIIIIHHHHIIIIHIIIIIIIIIIICHHIIIIIIIIHHIIIIIHIGHIIHIIIIIIIIIIIIIIHHIIIIIIIIIIIIIIIIHHHIIIHIHHIIIIHIIIIIIIIIIIIIIIIIIIIIIIIIIIIIIIIIIIIIIIIIIIIIIIIIHIIIIIIIIIIIIIIIIIIIIIIIIIIIIIIIIIIIIIIIIIIIIIIIIIIIIIIIIIIIIIIIHIIIIIHIIIIIIIIIIIIIIIIIIIIIIII
@HS2.1_348 HISEQ:380:H55W7BCXY:1:1101:11425:7989 1:N:0:AGCAGGAA orig_bc=AAAAAAAAAAAA new_bc=AAAAAAAAAAAA bc_diffs=0
TACGGAAGGTCCGGGCGTTATCCGGATTTATTGGGTTTAAAGGGAGCGCAGGCGGAGGATTAAGCGTGACGTGAAATGTCCCGGCTCAACCGTGGAACTGCGTCGCGAACTGGTTTTCTTGAGTGAGTGCGACGTCGGCGGAATTCGTGGTGTAGCGGTGAAATGCTTAGATATCACGAAGAACCCCGATTGCGAAGGCAGCCGACGAGTCCTTAACTGACGCTAAAGCTCGAAAGTGCGGGTATCGAACAGG
+
IIIIIHIIIIIIIGIIIIIIIIIHIHHEHIIIIIIHIGIIIIIIIIIIIIIIIIIIIIIIIIIIIIIIIHIIIIIIHHHIIIIIIIIIIIIIIIIIIIIIIIIIIIIIIIIIIIIGIIIIIIIIIIIIHIIIIIIIIIIIIIIIIIIIIIIIIIIIIIIIIIIIIIIIIIIIIIIHIIIIIIIIIIIIIIIIIIIIIIIIIIIIIIIIIIIIIIIIIIIIIIIIIIIIIHHIIIIIIIIIIIIIIIIIIIIII
@HS2.1_349 HISEQ:380:H55W7BCXY:1:1101:20101:7877 1:N:0:AGCAGGAA orig_bc=AAAAAAAAAAAA new_bc=AAAAAAAAAAAA bc_diffs=0
TACGGAGGATGCGAGCGTTATCCGGATTTATTGGGTTTAAAGGGTGCGTAGGCGGATTTTTAAGCGTGAGGTGAAATGCCCGGGCTCAACCTGGGAACTGCCTCGCGAACTGGAAGTCTGGAATGTCCGTGCCGTGGGAGGAATGTGTGGTGTAGCGGTGAAATGCATAGAGATCACACAGAACACCGATTGCGAAGGCATCTCACGAACGGATGATTGACGCTGAGGCACGAAAGCGTGGGGATCAAACAGG
+
IIIIIH?CGHIHHIIIIIGIIGIIIHEEHIHHHGG<DEHHHHIIIIIIGHHIHHG<<@@H1DHHE/EH#DHIEHHHFGE@GEDHHIIIHIHIFIB<:<;C<CH#HHCGCFIHGC@HEGDAIHFHHHHHC.E?DHC1EHHIIHHEGC#IHIIHHDHIHGEHIHHFHH#HGFC1EE##<@IIIIIHIIHIIHHHHIIHHGHF?H@@HDC?EHD1CDHHGHHEHHIHF<1GHGHIHHHIIHHHGD1HHEHIHIHIH
@HS2.1_350 HISEQ:380:H55W7BCXY:1:1101:1595:8083 1:N:0:AGCAGGAA orig_bc=AAAAAAAAAAAA new_bc=AAAAAAAAAAAA bc_diffs=0
TACGGAGGATGCAAGCGTTATCCGGATTTATTGGGTTTAAAGGGTGCGCAGGCGGCGCGTTAAGTCAGTGGTGAAATGTCCCGGCTCAACCGGGGAACTGCCGCTGATACTGACGTGCTCGAGTACGGACGGCGCCGGCGGAATGTGTCATGTAGCGGTGAAATGCTTAGATATGCCACAGAACACCGATCGCGAAGGCAGCTGGCGAGGCCGGTACTGACGCTCAGGCACGAAAGCGTGGGGATCAAACAGG
+
HCEECE?CGHHGHIIFHEHHFHHHDH0<FE1GEFEG@0GHHHC=<C=CHHIIIHC/<C?EHDHIIC@EG@C<@DFCFDCFCGHEHIHHHHHBCHHEHIGHFFIIDHHGBFHHFHHHGEHEECHHBDC<BEHD?HIHHIHHEDC@DDE@GC@EE?DG?H#GHHC?C<B?FFGHII<18<;CGHHHHE<7>C>CE@HHEHEEHDD/?=FIHDD@C@EHHHHHHCEG?HC<1<HEHHIHHDGCE@C?GEHEHIIII
@HS2.1_351 HISEQ:380:H55W7BCXY:1:1101:3036:8120 1:N:0:AGCAGGAA orig_bc=AAAAAAAAAAAA new_bc=AAAAAAAAAAAA bc_diffs=0
TACGGAGGATGCGAGCGTTATCCGGATTTATTGGGTTTAAAGGGTGCGTAGGTGGTTTGTTAAGTTTGTGGTGAAAGCGTGCGGCTCAACCGTACCAAGCCATGAAAACTGGCGAACTTGAGTGCAAACGAGGTAGGCGGAATGTGATGTGTAGCGGTGAAATGCTTAGATATGTCACAGAACCCCGATTGCGAAGGCAGCTTACCAGCATGCAACTGACACTGAGGCACGAAAGCGTGGGTATCAAACAGG
+
IIIIIGHIHIIIIIIIIHIHIHIIHGEHHIGIHHIE=HHIIIIIGHIIHIHIHHIHHHIIIIIHHHHIIIIGHIIIIHHIIIIIHIIIHIIIIIIGHHHIIIIIIIIIIIIIIIIIIIIIIIIIHEFHIIIIIIIIHHIIIIIIHIIIIIIIIIIIHFHHIIIHIIIIIIHHIIIEIIIIIIIIIIIIIIIIIIHHIIIIGHHIIHIIIIIIIHHIIHHHDIIIIIHIIIIIIIIIIIIIIIIIIIIIIIIH
@HS2.1_352 HISEQ:380:H55W7BCXY:1:1101:7064:8021 1:N:0:AGCAGGAA orig_bc=AAAAAAAAAAAA new_bc=AAAAAAAAAAAA bc_diffs=0
TACGGAGGGTGCAAGCGTTAATCGGAATAACTGGGCGTAAAGGGCATGCAGGCGGTTGTATAAGTAGGGTGTGAAATCCCCGGGCTCAACCTGGGAACTGCATTCTAAACTGTACAACTAGAGTATTGCAGGGGGAGACGGAATTCCAGGTGTAGCGGTGGAATGCGTAGATATCTGGAAGAACACCAAAGGCGAAGGCAGTCTCCTGGGCAAATACTGACGCTCATATGCGAAAGCGTGGGTAGCAAACAGG
+
IIIIIHHIIIIIIIIIIIIIIIIIIIIIHIIIIIIIIHIIIIIIIIIIHIIIIIIIIHHIIIIIIIIIIIIIIIIIIIIHIIIIIIIIIIIIIIIIIIIIIIHIHIIIIIIIIIIIIGIIIIIIIIIIIIIIIIIIIIIHIIIIIIIIIIIIIHIIIIIIIIIIIIIIIIIIIIIIIIIIIIIIIIIIIIIIIIIIIIIIIIIIIIIIIIIIIIIIIIIIIIIIIIIIIIIIIIIIIIIIIIIIIIIHIIIII
@HS2.1_353 HISEQ:380:H55W7BCXY:1:1101:10257:8071 1:N:0:AGCAGGAA orig_bc=AAAAAAAAAAAA new_bc=AAAAAAAAAAAA bc_diffs=0
TACGGAAGGTCCGGGCGTTATCCGGATTTATTGGGTTTAAAGGGAGCGCAGGCTGGAGCTTAAGCGTGACGTGAAATGTCCCGGCTCAACCGGGGAGTTGCGTCGCGAACTGGGTTCCTTGAGTGAGAACGACGTGGGCGGAATTCGTGGTGTAGCGGTGAAATGCTTAGATATCACGAAGAACCCCGATTGCGAAGGCAGCCCACGAGGCCTTTACTGACGCTAAAGCTCGAAGGTGCGGGTATCGAACAGG
+
IIIIIHIIIIIIIIIIIIIIIIIIIEHIIIIIIIIEGHHIIIIIIIIIIIIIHIIIIHIIIIIIIIIIHIIIIIIIGHHIIIIIIIIIIIIIIIIHIIIIIIIIIIIIIIIIIIHIIIIIIIIIIIIIIIIHHIIIIIIIIIIIIIIIIIIIIIIIIIIIIIIIIIIIIIIIIIIIHIIIIIIIIIIIIIIIIIIIIIIIIIIIIIIIIIIIIIIIIIIIIIIIIIIIIIIIIIIIIIIIIIIIIIIIIIIII
@HS2.1_354 HISEQ:380:H55W7BCXY:1:1101:13201:8053 1:N:0:AGCAGGAA orig_bc=AAAAAAAAAAAA new_bc=AAAAAAAAAAAA bc_diffs=0
TACGGAGGGTACGAGCGTTAATCGGAATGACTGGGCGTAAAGGGCACGTAGGTGGATAGATAAGTCACAAGTGAAATACCCGGGCTTAACCTGGGATTGGCTCGTGAAACTGTTTAACTAGAGTACGGTAGAGGGGAGTAGAATTCCAAGTGTAGCGGTGAAATGCGTAGAGATTTGGAAGAATACCGGAGGCGAAGGCGGCTCTCTGGACCGATACTGACACTGAAGAGCGAAAGCGTGGGGAGCAAACAGG
+
IIIHIDHHIIIIIIIIHHIIIHHHIIIHIII@GHHIH<EHIHIIIFHHDGHIDHIHIHHGHIIIIIHHIIIIIHHFIIIIIIIIIIIIIIIIIIIIIIIIIIIIIIIIIIIIIHIIIIIIIIIIIIIIIIIIIIIIIIIIIIIIIIIIIIIIIIIIHHHHIIIIIIIIIIIIIIIIHHIIIIIIIIIIIIHIIIIIIIIIIIIIIIIIIIIIIIIIIIIIIIIIIIIIIIIIIIIIIIIIIIIIIIIIIIIII
@HS2.1_355 HISEQ:380:H55W7BCXY:1:1101:14240:8047 1:N:0:AGCAGGAA orig_bc=AAAAAAAAAAAA new_bc=AAAAAAAAAAAA bc_diffs=0
TACGGAAGGTCCGGGCGTTATCCGGATTTATTGGGTTTAAAGGGAGCGCAGGCGGGACCTTAAGCGTGTTGTGAAATGTACCGGCTCAACCGGTGATGTGCAGCGCGAACTGGGGTTCTTGAGTGGGTACGACGTCGGCGGAATTCGTGGTGTAGCGGTGAAATGCTTAGATATCACGAGGAACCCCGATTGCGAAGGCAGCCGACGAGTCCCTTACTGACGCTAATGCTCGAAAGTGCGGGTATCGAACAGG
+
IIH@E@CHHIIGHH?HHDHEEEEEHG=CHH1GFEH<<D1DFEH@CCHCECE?HD@?/CEEHGHHEIHHCEHGHHHIHIIIHIIIIHDIIIHHG@EHGFFIHHHIHHIHIIIHE@HE@HHHIIIHEGHFEFHDCFEEIHEIIIIIIHHHIIHIIIIIIIIIIIIIIIHIIIIIIHHH#GIIIIHE?HHHHHHIHIIIIIHEHECFHHEGHFHEC<EIIIIIIIIHEIHHH@IIIIIIHDFIIHFHEIIIIIIII
@HS2.1_356 HISEQ:380:H55W7BCXY:1:1101:14824:8169 1:N:0:AGCAGGAA orig_bc=AAAAAAAAAAAA new_bc=AAAAAAAAAAAA bc_diffs=0
TACGGAGGGTACGAGCGTTAATCGGAATGACTGGGCGTAAAGGGCACGTAGGTGGATAGATAAGTCACAAGTGAAATACCCGGGCTTAACCTGGGATTGGCTCGTGAAACTGTTTAACTAGAGTACGGTAGAGGGGAGTAGAATTCCAAGTGTAGCGGTGAAATGCGTAGAGATTTGGAAGAATACCGGAGGCGAAGGCGGCTCTCTGGACCGATACTGACACTGAAGAGCGAAAGCGTGGGGAGCAAACAGG
+
IIIIIIIHIIIIIIHIIIIIIIIHIIIIIHHHIIIHIEHHIIIIIIIIHHIGFHIIIHIIIIIIHHIIIIIIIIIIHHIIIIIIIIIIIIIIIIIIHIIIIIIIHIIIIIHIHIIIIIIIIIIHIHIIIIIIIIIIIIIIIIIIIIIIIIIIIIIIIIIIIIIIIIIIIIIIIIIIHHIIIGIIIIHIIHIIIIIIIIIIIIIIIIIIIIIIIIIIIHIIHHIIIIIIIIIIIIIIIIIIIIIIIIIIIIIII
@HS2.1_357 HISEQ:380:H55W7BCXY:1:1101:20545:8030 1:N:0:AGCAGGAA orig_bc=AAAAAAAAAAAA new_bc=AAAAAAAAAAAA bc_diffs=0
TACGGAGGATGCGAGCGTTATCCGGATTTATTGGGTTTAAAGGGTGCGTAGGTGGTTTGTTAAGTTTGTGGTGAAAGCGTGCGGCTCAACCGTACCAAGCCATGAAAACTGGCGAACTTGAGTGCAAACGAGGTAGGCGGAATGTGATGTGTAGCGGTGAAATGCTTAGATATGTCACAGAACCCCGATTGCGAAGGCAGCTTACCAGCATGCAACTGACACTGAGGCACGAAAGCGTGGGTATCAAACAGG
+
IIIIIIIIIIIIIIIIIIIIIIIIIIHIIIIIIIIGHHIIIIIIHIIIEHIIHIIIHHIIIIIIHIIIIIIIIIIIIIIIIIIIIIIIIIIIIIIIIIIIIIIIIIIIIIIIIIIIIIIIIIIIIIIIIIIIIIIIIIIIIIIIIIHIIIIIIIIIIIIIIIIIIIIIIIIIIIIHHIIIIIIHIIIIIIHHIIIIIIIIIIIIIIIIHIIIHHIIIIIIHIIIIIIIIIIIIIIIIIIIIIIIIIIIIHII
@HS2.1_358 HISEQ:380:H55W7BCXY:1:1101:4444:8393 1:N:0:AGCAGGAA orig_bc=AAAAAAAAAAAA new_bc=AAAAAAAAAAAA bc_diffs=0
TACGGAGGGTACGAGCGTTAATCGGAATGACTGGGCGTAAAGGGCACGTAGGTGGATAGATAAGTCACAAGTGAAATACCCGGGCTTAACCTGGGATTGGCTCGTGAAACTGTTTAACTAGAGTACGGTAGAGGGGAGTAGAATTCCAAGTGTAGCGGTGAAATGCGTAGAGATTTGGAAGAATACCGGAGGCGAAGGCGGCTCTCTGGACCGATACTGACACTGAAGAGCGAAAGCGTGGGGAGCAAACAGG
+
IIIIIIIIIIIIIIIIIIIIIIIIIIIIIIIIIIIIIHIIIIIIIIIIHIIIGIIIIIIIIIIIIIIIIIIIIIIIHHIIIIIIIIIIIIIIIIIIIIIIIHIIIIIIIIIIIHIHIIIIIIIIIIIIIIIIIIIIIIIIIIIIIIIIIIIIIIIIIIIIIIIIIIIIIIIIIIIIHGIIIIIIIIIIIIIIIIIIIIIIIIIIIIHC0IIIIIIIIIIIIIIIIIIIIIHIIIIIIIIIIIIIIIIIIIIII
@HS2.1_359 HISEQ:380:H55W7BCXY:1:1101:7603:8445 1:N:0:AGCAGGAA orig_bc=AAAAAAAAAAAA new_bc=AAAAAAAAAAAA bc_diffs=0
TACGGAGGGTACGAGCGTTAATCGGAATGACTGGGCGTAAAGGGCACGTAGGTGGATAGATAAGTCACAAGTGAAATACCCGGGCTTAACCTGGGATTGGCTCGTGAAACTGTTTAACTAGAGTACGGTAGAGGGGAGTAGAATTCCAAGTGTAGCGGTGAAATGCGTAGAGATTTGGAAGAATACCGGAGGCGAAGGCGGCTCTCTGGACCGATACTGACACTGAAGAGCGAAAGCGTGGGGAGCAAACAGG
+
IIIIIIHHIIIIIIIIHHCHHIIIIIIIIIIGHIGHHCHHHIIIIHII@HHIFIIIHHHIHHIIIIIIIIIIIIIIGIHHIIIHIIHIIIIIIIIIIIIIIIIIIIIHIIHIIIIIIIIIGIIIIIIIIIIIIIIIIIIHHIIIIIIIEIIIIIIIIIIIIIIIIIIIIIIIIIIIIHIIIIIIIIIIIIIIIIIIIIIIIIIIIIIIIIIIIIIHIIIIHHIIIIIIHIIIIIIIIIIIIIIIIIIIIIIII
@HS2.1_360 HISEQ:380:H55W7BCXY:1:1101:14349:8465 1:N:0:AGCAGGAA orig_bc=AAAAAAAAAAAA new_bc=AAAAAAAAAAAA bc_diffs=0
TACAGAGGTCGCAAGCGTTGTTCGGATTTACTGGGCGTAAAGGGCGCGTAGGCGGCCGTGCGTGTCGGATGTGAAATCTCCGGGCTCAACCCGGAAAGTGCGTCCGAAACTGCATGGCTCGAGTTCGGGAGAGGGAATCGGAATGCAGGGTGTAGCGGTGAAATGCGTTGATATCCTGCAGAACACCGGAGGCGAAGGCGGATTCCTGGAACGAAACTGACGCTCAGGCGCGAAAGTCGGGGGAGCAAACAGG
+
IIIIIIIIIIIIIIIIIHIIIIIIIIIIIIIIIIIIIIIIIIIIIIIIIIIIHIIIIIIIIIIIIIIIHIIIIIIIIHIIIIIIIIIIIIIIIIIIIIIIIIII/HHIIIIIIIIIIIIIIIIHIIIIIIIIIIIIIIIIIIIIIIIIIIIIIIIIIIIIIIIIIIIIIIIIIIHIIIIIIIIIIIIIIGIIIIIIIIIIIIIIGIIIIIHIIIIHIIIIIIIIIIIIIIIIIIIIHIIIIIIIIIIIIIIII
@HS2.1_361 HISEQ:380:H55W7BCXY:1:1101:14671:8445 1:N:0:AGCAGGAA orig_bc=AAAAAAAAAAAA new_bc=AAAAAAAAAAAA bc_diffs=0
TACAGAGGTCCCAAGCGTTGTTCGGATTCACTGGGCGTAAAGGGTGCGTAGGTGGCGGGGTAAGTTTGATGTGAAAGCTCCGGGCTTAACCCGGAAATGGCATTGAATACTATTCCGCTCGAGGGTTGGAGGGGGGACTGGAATACTTGGTGTAGCAGTGAAATGCGTAGATATCAAGTGGAACACCAGTGGCGAAGGCGAGTCCCTGGACAACTCCTGACACTGAGGCACGAAAGCTAGGGGAGCAAACAGG
+
IIIIIHHIIIIIIIIIIIHHIIIIIIIIIIIHHIIIIFHIIHIIGHHIIIIIHHHHHHHIIHHHIHHIIHHIIIIIHHIIIIIIIIIIIIIIIIHIIIIIIIIIIIIIIIIIIIIIGIIIIIIIIIIIIIIIIIIIIIIIIIIIIHIIIIIIIIIIIIIIIIIIIIIIIIIIIIIIHGIIIIIIIIIIIHIIIIIIIIIIIIIIIIIIIIIIIIIIIIIIIHIIIIIHHHIIIHIIIIIIIIIIIIIIIIIII
@HS2.1_362 HISEQ:380:H55W7BCXY:1:1101:15757:8405 1:N:0:AGCAGGAA orig_bc=AAAAAAAAAAAA new_bc=AAAAAAAAAAAA bc_diffs=0
TACGTAGGGAGCAAGCGTTGTCCGGATTTACTGGGTGTAAAGGGTGCGTAGGCGGCTAAGCAAGTCAGATGTGAAATCTATGGGCTCAACCCATAAACTGCATTTGAAACTGCATAGCTTGAGTGAAGTAGAGGCAGGCGGAATTCCCCGTGTAGCGGTGAAATGCGTAGAGATGGGGAGGAACACCAGTGGCGAAGGCGGCCTGCTGGGCTTTAACTGACGCTGAGGCACGAAAGCGTGGGTAGCAAACAGG
+
IIIIHHIIIHIIIIIIIIIIIHHIHHIIIIHHIHI<EEGHHIIIHIIIEGHHHIIHIIIIIIIIIHIIHHIIIIIIHFHIHHIIIIIIIHIIIIHIIIIHIIHIIIIIIIHIIIIIIIIIIIIIIHIIIIIIIHIIIIIIHIIIIIIIIIIIIIIIIIIIIIIIIIIIIIIIIIIIHIIIIIIIIIIIHIIIHIIIIIIIIIIIIIIIIHIHHIIIIIIIIIIIIIIIIIIIIHIIIIIIIIHHIIIIHIIII
@HS2.1_363 HISEQ:380:H55W7BCXY:1:1101:6908:8519 1:N:0:AGCAGGAA orig_bc=AAAAAAAAAAAA new_bc=AAAAAAAAAAAA bc_diffs=0
TACGGAGGGTACGAGCGTTAATCGGAATGACTGGGCGTAAAGGGCACGTAGGTGGATAGATAAGTCACAAGTGAAATACCCGGGCTTAACCTGGGATTGGCTCGTGAAACTGTTTAACTAGAGTACGGTAGAGAGGAGTAGAATTCCAAGTGTAGCGGTGAAATGCGTAGAGATTTGGAAGAATACCGGAGGCGAAGGCGGCTCTCTGGACCGATACTGACACTGAAGAGCGAAAGCGTGGGGAGCAAACAGG
+
IIIIIHIIIIIIIIIIIHIIIIIIIHIIIIIHIIIHIHHHIIIIIIIIHHHIFHIIIIIIIIIIHIIIIIIIIIIIGIIHIIIIIIIIIIIIIIIIIIIIIIIIIIIIIIIIIIIIIIIIIIIIIIIIIIIII#IIIIIIIIIIIIIIIIIIIIIIIIIIIIIIIHIIIIIIIIIIHIIIIIIIIIIIIIIIIIIIIIIIIIIIIIIIIIIIIIIIIHIHHHIIIIIHIIIIIIIHIIIHIIIIIIIIIHIII
@HS2.1_364 HISEQ:380:H55W7BCXY:1:1101:8122:8615 1:N:0:AGCAGGAA orig_bc=AAAAAAAAAAAA new_bc=AAAAAAAAAAAA bc_diffs=0
TACGGAAGGTCCGGGCGTTATCCGGATTTATTGGGTTTAAAGGGAGCGTAGGCCGGATATTAAGCGTGTTGTGAAATGTAGATGCTCAACGTCTGCACTGCAGCGCGAACTGGTGTCCTTGAGTGCGCAGGAAGTCGGCGGAATTCGTTGTGTAGCGGTGAAATGCTTAGATATGACGAAGAACTCCGATTGCGAAGGCAGCTGACTGTAGCGTTACTGACGCTGAAGCTCGAAGGTGCGGGTATCGAACAGG
+
IIIIIIIIIIIIIIIIIIIIIIIIIGHHIIIHHIIHHHHIIIIIIIIIIIIIIIIIHHHIIIIIIIIIIIIIIIIIIIIIIIIIHHIIIIIIIIIIIIIIIIIIIIIIIIIIIHIIIIIIIIIIIIIIIIIIIIIIIIIIIIIIIIIIIIIIIIIIIIIIIIIIIIIIIIIIIIIHIIIIIIIIIIIIIIIIIIIIIIIIIIIIIIIIIIIIIIIIIIIIIIIIIIIIIIIIIIIIIIIIIIIIIIIIIIIII
@HS2.1_365 HISEQ:380:H55W7BCXY:1:1101:16145:8505 1:N:0:AGCAGGAA orig_bc=AAAAAAAAAAAA new_bc=AAAAAAAAAAAA bc_diffs=0
TACGGAAGGTCCGGGCGTTATCCGGATTTATTGGGTTTAAAGGGAGCGCAGGCTGGAATTTAAGCGTGCTGTGAAATGTACCGGCTCAACCGGTGACGTGCAGCGCGAACTGGAGTCCTTGAGTGAGTACGAGGTATGCGGAATTCGTGGTGTAGCGGTGAAATGCTTAGATATCACGAAGAACCCCGATTGCGAAGGCAGCATACCAGTCCTTAACTGACGCTAAAGCTCGAAAGTGCGGGTATCGAACAGG
+
IHHIIEHHIIIIGIIHHIIHIIIIIGHIIIIIIIIHHIIIIIIIFIIIIIIIHIIIIHIIIIIIIIIIIIIIIHHIIHHIHIIIIIIIIHIHIIIIIIIIIIIHIIIHIIIIIIIIHHHIIHIIIIIIIIIIIIIIIHIIIIIIIIIIIIIIIIIHIHIIIIIIIIIHIIIIIIIIIHIIIIIIIIIIIIIIIIIIIIIIIIIIIIIIIIIIIIIIIIIIIIIIIIIIHIHIIIHEHIIIIIIHIIIIIIIII
@HS2.1_366 HISEQ:380:H55W7BCXY:1:1101:18059:8519 1:N:0:AGCAGGAA orig_bc=AAAAAAAAAAAA new_bc=AAAAAAAAAAAA bc_diffs=0
TACGGAGGATGCGAGCGTTATCCGGATTTATTGGGTTTAAAGGGTGCGTAGGTGGTTTGTTAAGTTTGTGGTGAAAGCGTGCGGCTCAACCGTACCAAGCCATGAAAACTGGCGAACTTGAGTGCAAACGAGGTAGGCGGAATGTGATGTGTAGCGGTGAAATGCTTAGATATGTCACAGAACCCCGATTGCGAAGGCAGCTTACCAGCATGCAACTGACACTGAGGCACGAAAGCGTGGGTATCAAACAGG
+
IIIIIIIIHIIIHIIGIHHHIHHHGEHHIIIGHIIGEHIIGHIIHHIIHDHIIIIIIIIIIIIIIIIIHHHEHIIIHHHIHHHIIHHIIIIIIIIHIIIIHIIHIIHHHIIHIIIIIIIIGIHIHHHIIIIIIIIIHIIIIIIIIIIIIIIIIIHIIIIHIIIIIIIIIIIIIIHHIIIIIGHHIIIIIIIIIIIGIIIHIIIIIIIIIIIHHIIIIIIIHIIIIIIIIIIIIHGIIIIIIIHHIIIIIIII
@HS2.1_367 HISEQ:380:H55W7BCXY:1:1101:18757:8585 1:N:0:AGCAGGAA orig_bc=AAAAAAAAAAAA new_bc=AAAAAAAAAAAA bc_diffs=0
TACGGAGGATGCAAGCGTTATCCGGATTTATTGGGTTTAAAGGGTGCGTAGGCGGAGCTTTAAGCGTGAGGTGAAATGCCCGGGCTCAACCTGGGGACTGCCTCGCGAACTGGAGTTCTGGAATGCCCCTGCCGTGGGAGGAATGTGTGGTGTAGCGGTGAAATGCATAGAGATCACACAGAACACCGATTGCGAAGGCATCTCACGAAGGGGTGATTGACGCTGAGGCACGAAAGCGTGGGGATCAAACAGG
+
IIIIIIIIIIIIIIIIIIIHIHIIIHIHIIIGHIIHIIIIIIHIIIIIIIIIIIIIIHHHIIIIIIIHHHIHIIIIHHIIIIIIIIIIIIIIIIIIIIIIIIIIIIIIIIIIIIIIIIIIIIIIIHIIIIIIIIHIIIIIIIHIHIIIIIIIIIIIIIIIIIIIIIIIIIHHIHIIHHIIIIHHIIIIIHEIGIIIIHIIHIIIIIIIIIIIIIIIIIIIIIIIIIIIIIIIIIIHIIIIIIIIHIIIIIIII
@HS2.1_368 HISEQ:380:H55W7BCXY:1:1101:10860:8922 1:N:0:AGCAGGAA orig_bc=AAAAAAAAAAAA new_bc=AAAAAAAAAAAA bc_diffs=0
TACAGAGGCCCATAGCGTTGTTCGGATTTACTGGGCGTAAAGGGCGCGTAGGCGGCAGGGCGTGTCAAGTGTGAAATCTCCGGGCTCAACCCGGAAAGTGCGCTTGAAACTACTCTGCTCGAGGCCGGGAGAGGGAATCGGAATATAGGGTGTAGCGGTGAAATGCGTTGATATCCTATAGAACACCGGAGGCGAAGGCGGATTCCTGGAACGGTTCTGACGCTGAGGCGCGAAAGTCGGGGGAGCAAACAGG
+
IIIIIGHHIIIIIIIIIIHIIIIIIIIIIIIIIIGHIFHIIIIIIIIIIIIIIIIIIIHHIIIIIIIIIIIIIIGIGHHIIIIIIIIIIIIIHIHHIIIIIIHHIIIIIIIIIGHIIIIIIHIIIIIIIIIHIIHHIIHIIIIIHHIIIHIIIIIIIHHIHIIIIIIIIIIGIIIIHFIIIHHIIIGIHHHIIIIIIIIIIHHEHEHIIIIIIIIHHCEGIIIIIIIIIIHHHHIHHIIIHIIIIIIIIHIIH
@HS2.1_369 HISEQ:380:H55W7BCXY:1:1101:13644:8911 1:N:0:AGCAGGAA orig_bc=AAAAAAAAAAAA new_bc=AAAAAAAAAAAA bc_diffs=0
TACGGAGGATGCGAGCGTTATCCGGATTTATTGGGTTTAAAGGGTGCGTAGGTGGTTTGTTAAGTTTGTGGTGAAAGCGTGCGGCTCAACCGTACCAAGCCATGAAAACTGGCGAACTTGAGTGCAAACGAGGTAGGCGGAATGTGATGTGTAGCGGTGAAATGCTTAGATATGTCACAGAACCCCGATTGCGAAGGCAGCTTACCAGCATGCAACTGACACTGAGGCACGAAAGCGTGGGTATCAAACAGG
+
IIIIIHIIHHIIIIIIIIIIIIIIIHHIIIIHHHIDEHHIIIHIDHHIEHHIHIIHIIIIIIIIHHIIIIIIIIIIIHIIIIIIIIIHIIIIIIHIIIIIIIIIIIIIIIIIIIIIIIIHIIIIIIIIIIIIIHIIIIHIIIIIIIIIIIIIIIIIIIIIIIIIIIIIIIIIIIIIHIIIIIIIIIIIIIIIIIIIIIIIIIIIIIIIIIIIIIIIIIIIHIIIIIIIIIIHIIIIIIIIIIIIIIIIIIII
@HS2.1_370 HISEQ:380:H55W7BCXY:1:1101:17123:8982 1:N:0:AGCAGGAA orig_bc=AAAAAAAAAAAA new_bc=AAAAAAAAAAAA bc_diffs=0
TACAGAGGTGGCAAGCGTTGTTCGGAATTACTGGGCGTAAAGGGCGCGTAGGCGGTCCCATAAGTTCCGCGTGAAATCCCCCGGCTCAACCGGGGAATGGCGTGGAAAACTGCGGGGCTTGAGTTCGGGAGAGGGAAGCGGAATTCCGGGTGTAGCGGTGAAATGCGTAGATATCCGGAGGAACACCGGTGGCGAAGGCGGCTTCCTGGACCGACACTGACGCTGAGGCGCGAAAGCTAGGGGAGCAAACGGG
+
IIIIIHHIIIIIIIIIIIIIIIIIIIIIIIIIIIIIIDHIIIIIIIIIIIIIIIIIIIIIIHIIIIIIIIIHHIIIHIIIIHIIIIIIIIIIIIIIIIIIIIIIIIIHIIIIIIIIHIIIHIIHIIIIIIIIIIIIIIIIIIIHIIIIIIHHHHIIIIHIIHGIIIIIIIIIIHIIHIIIIIIIHHIIIIIIIIIIIIIIIHFIIHHIIIIIIIHIIIHHIIHIIIIIHIIIIIIIIIIIIIIIIIHHIIIII
@HS2.1_371 HISEQ:380:H55W7BCXY:1:1101:20617:8999 1:N:0:AGCAGGAA orig_bc=AAAAAAAAAAAA new_bc=AAAAAAAAAAAA bc_diffs=0
TACAGAGGTCGCAAGCGTTGTTCGGATTTACTGGGCGTAAAGGGCACGTAGGCTGCGAGGCGTGTCGAGTGTGAAATCTCCGGGCCCAACCCGGAAAGTGCGCTCGAAACTACCTTGCTCGAGTACGGGAGAGGGAAGGGGAATATAGGGTGTAGCGGTGAAATGCGTTGATATCCTATAGAACACCGGAGGCGAAGGCGCCTTCCTGGAACGTTACTGACGCTAAGGTGCGAAAGTCGGGGGAGCAAACAGG
+
IHIIIIHHHIIIIIIIIHHGIIHIIIHIIIHFHIIIIHHHIIIHHIIIHHIIIIIIIIIHIIHIHHIHIIIIIIIIIIHIIIIIIGIIIIIHIIHIIIHIIIIIIIIIIIHIIIHIIIIHIIIIIHIIIIIHIIIIIIIIIIIHIHHIIIIIIIHHIIIIIIHIIIIHHIIIIIIIHHIIIIIIIIIIIIIIIIIIIIIIIIIIIIIIIIIIIIIIIIIIIIIIIIIIIHIIIIIIIIIIIIIIIIIIHIIII
@HS2.1_372 HISEQ:380:H55W7BCXY:1:1101:1988:9218 1:N:0:AGCAGGAA orig_bc=AAAAAAAAAAAA new_bc=AAAAAAAAAAAA bc_diffs=0
TACGGAGGGTACGAGCGTTAATCGGAATGACTGGGCGTAAAGGGCACGTAGGTGGATAGATAAGTCACAAGTGAAATACCCGGGCTTAACCTGGGATTGGCTCGTGAAACTGTTTAACTAGAGTACGGTAGAGGGGAGTAGAATTCCAAGTGTAGCGGTGAAATGCGTAGAGATTTGGAAGAATACCGGAGGCGAAGGCGGCTCTCTGGACCGATACTGACACTGAAGAGCGAAAGCGTGGGGAGCAAACAGG
+
IIIIIIIIIIHHIIIIHHIIIIIIIHIIIIIHIIIIIIHHIIHIHIIHGHHHHIIIIIIIIIIIIIIHIIIIIIIIHHIIIIGIHIIIIIGIIIIHHIIIIIIIIIIIIIIIIIIIIIIIIIIHIIIIIIIIIIIIIHHHIIIIIIIIIIIIIIIIIIIIIHIIHIIHIIIIIIIHHGIIIIIIIIIIIIIIIIIIIIIIIIIIIIIIIIIIHHIIIIIIHHIIIIIIIIIIIIIIIIIIIIIIIIIIIIIHH
@HS2.1_373 HISEQ:380:H55W7BCXY:1:1101:3772:9047 1:N:0:AGCAGGAA orig_bc=AAAAAAAAAAAA new_bc=AAAAAAAAAAAA bc_diffs=0
TACGGAGGGTACGAGCGTTAATCGGAATGACTGGGCGTAAAGGGCACGTAGGTGGATAGATAAGTCACAAGTGAAATACCCGGGCTTAACCTGGGATTGGCTCGTGAAACTGTTTAACTAGAGTACGGTAGAGGGGAGTAGAATTCCAAGTGTAGCGGTGAAATGCGTAGAGATTTGGAAGAATACCGGAGGCGAAGGCGGCTCTCTGGACCGATACTGACACTGAAGAGCGAAAGCGTGGGGAGCAAACAGG
+
IIIIIIIIIIIIIIIIIHIHIIIIIIIIIIIHIIIIIHHIIIIIIIIIDHHIGHIIIIIIIIIIIIIIIIIIIIIHHHHIIIIIIIIIIIIIIIIIIIIIIIIIIIIIIIHIIIIIIIIIIIIHHHIIIIIIIIIIIIIIIIIIIIIIGIIIIIIIIIIIIIIHIIIIIIIIIIIHHHIHIIIIIIIIIIIIIIHIIIIIIIIIIHIIIIIIIIIIHIIIIIIIIIIIHIIIIIIIIIIHIIIIIIIIIIIII
@HS2.1_374 HISEQ:380:H55W7BCXY:1:1101:6268:9033 1:N:0:AGCAGGAA orig_bc=AAAAAAAAAAAA new_bc=AAAAAAAAAAAA bc_diffs=0
TACGTAGGTGGCAAGCGTTGTCCGGATTTACTGGGTGTAAAGGGCGTGTAGGCGGGTGCCTAAGTCAGACGTGAAATACCGGGGCTCAACTCCGGGGCTGCGTTTGAAACTGGGTGTCTTGAGTGCAGGAGAGGATAGCGGAATTCCTAGTGTAGCGGTGAAATGCGTAGAGATTAGGAGGAACACCAGTGGCGAAGGCGGCTATCTGGACTGTAACTGACGCTGAGGCGCGAAAGTGTGGGGAGCAAACAGG
+
IIIIHIIIIIIIIIIIIIIIIIIIIIIIIIIIIIIFHIIIIIIIIIIIIIIIIIIIIIIIIIIIIIIIIIIIIIIIIIIIIIIIIIIIIIHIIIIIIIIIIIIIIIIIIHIIIIIIIIIIIIIIIIIIIIIIIIIIIIIIIIIIIIIIIIIIIIIIIIIIIIIIIIIIIIIIIIIIIIIIIIIIIIIIIIIIIIIIIIIIIIIIIIIIIIIIIIHIIIIIIIIIIIIIHIIIIIIIIIIIIIIIIIIIIIIII
@HS2.1_375 HISEQ:380:H55W7BCXY:1:1101:10206:28194 1:N:0:AGCAGGAA orig_bc=AAAAAAAAAAAA new_bc=AAAAAAAAAAAA bc_diffs=0
TACGGAGGGTACGAGCGTTAATCGGAATGACTGGGCGTAAAGGGCACGTAGGTGGATAGATAAGTCACAAGTGAAATACCCGGGCTTAACCTGGGATTGGCTCGTGAAACTGTTTAACTAGAGTACGGTAGAGGGGAGTAGAATTCCAAGTGTAGCGGTGAAATGCGTAGAGATTTGGAAGAATACCGGAGGCGAAGGCGGCTCTCTGGACCGATACTGACACTGAAGAGCGAAAGCGTGGGGAGCAAACAGG
+
HHHIIHIIIIIIIHIIHHHHEHIIIIIIHHHIEHIIHHDHIIIIGCHHHIIICHGHHHGHHIHIIFHHIIIIIIIHHCHCGHHHIHIIIIIIIGIHIIHIHHIIIIIHIIIIIHIHIIIIIHHIIIIIHIHHIIHHHHGIIIIIIIIIIIIIIIIIHHHHIIIIIIIIIIIIIIIHGFHIIIIHHGIIHIIIIIIHHIIIHIIIIIIIIIIHIIIIIIIIIIIIIIIIIIIIIIIIIIIIIIIIIIIIIHIHH
@HS2.1_376 HISEQ:380:H55W7BCXY:1:1101:9162:10265 1:N:0:AGCAGGAA orig_bc=AAAAAAAAAAAA new_bc=AAAAAAAAAAAA bc_diffs=0
TACGTAGGGGGCAAGCGTTATCCGGATTTACTGGGTGTAAAGGGAGCGTAGACGGAATAGCAAGTTTGAAGTGAAATACCTGGGCTTAACCCAGGAATTGCTTTGAAAACTGTTAATCTAGAGTACTGGAGGGGTATGGGGAATTCCTAGTGTAGTGGTAAAATGCGTAGATATTAGGAGGAACACCGGAGGCGAAGGCGCCATACTGGACAGATACTGACGTTGAGGCTCGAAAGCGTGGGGAGCAAACAGG
+
IIIIHIGHHIIIIIIIIIIIIIIIIIIIIIIHIII<EEHHIIIIHIIIHHHIIIIIIIIIIIIIHIIIHIIIIIIIHHIIIIIIIIIIIHHIIIIIIIIIGIIIIIIIIIIIIIIIIIIIIIIIIIIIIIHIIIIIIIIIIIIIIIIIIIIIIIIIIIIIIIIIIIIIIIIIIIIHIIIIIIIIIIIIIIIIIIIIIIIIIIIIIIIIIIIHIIIIIIIIIIIIIIIIIIIIIIIIIIIIIIIHIHIIIIIII
@HS2.1_377 HISEQ:380:H55W7BCXY:1:1101:11030:10432 1:N:0:AGCAGGAA orig_bc=AAAAAAAAAAAA new_bc=AAAAAAAAAAAA bc_diffs=0
TCCGGAGGGTGCCAGCGTTAATCGGAATAACTGGGCGTAAAGGGCATGCAGGCGGTTGTATAAGTAGGGTGTGAAATCCCCGGGCTCAACCTGGGAACTGCATTCTAAACTGTACAACTAGAGTATTGCAGGGGGAGACGGAATTCCAGGTGTAGCGGTGGAATGCGTAGATATCTGGAAGAACACCAACGGCGAAGGCAGTCTCCTGGGCAAATACTGACGCTCATATGCGAAAGCGTGGGTAGCAAACAGG
+
I1DDHG/<E0<@111</D=G?HHH@HE1<1<@HEHIDC/CF11EE1<1<FH@CC</6CG<<HEGG61FHHHDE@1@>D<<CDCHHIE8F#@HGGDDDHIEHFHEH?G?E1D<CCGHGC?HHEC8HGF<8C/#@HGCCGGCHHHHHEH?EHD#CE<@EDHD1GC<;#ECEFHFDB@GHE<1<B@AHG@GH#@E<<7G@CC@<<<1CCC<1<1?HH@GGHEF/CECED0<D@=HHHHGHGD?HFFCHEGFGC1EE
@HS2.1_378 HISEQ:380:H55W7BCXY:1:1101:20220:10637 1:N:0:AGCAGGAA orig_bc=AAAAAAAAAAAA new_bc=AAAAAAAAAAAA bc_diffs=0
TACGGAGGGTGCAAGCGTTAATCGGAATAACTGGGCGTAAAGGGCATGCAGGCGGTTGTATAAGTAGGGTGTGAAATCCCCGGGCTCAACCTGGGAACTGCATTCTAAACTGTACAACTAGAGTATTGCAGGGGGAGACGGAATTCCAGGTGTAGCGGTGGAATGCGTAGATATCTGGAAGAACACCAAAGGCGAAGGCAGTCTCCTGGGCAAATACTGACGCTCATATGCGAAAGCGTGGGTAGCAAACAGG
+
IIIIIIHHIIIIIIIIIIIIEHHIIIIIIIIIIIIIIHIIIIIIIIIIIIIIIIIHHHGIHIIIIIIIIHIIIIIHHIIIIIIIIIIIIIIIIIIIIIHIIIIIHIIIIIIIIIIIIIIIIIIIIIIIIIIIIIIIIIHIIIIIIIIIIIIIIIIIIIIIIIIIIIIIIIIIIIIIIHIIIIIIIIIIIIIIIIIIIIIIIIIIIIIIIIIIIIIIIIIIIIHG<IIIIIIIIIIIIIIIIIIIIIIIIIIII
@HS2.1_379 HISEQ:380:H55W7BCXY:1:1101:3046:10912 1:N:0:AGCAGGAA orig_bc=AAAAAAAAAAAA new_bc=AAAAAAAAAAAA bc_diffs=0
TACGTAGGGGGCGAGCGTTGTCCGGAATGACTGGGCGTAAAGGGTGTGTAGGCGGTTGCACAAGTTAAAAGTGAAATCCCCGGGCTTAACTCGGGTGCTGCTTTTAAGACTGTGTGACTTGAGTGCAGTAGAGAAAAGTGGAATTCCTAGTGTAGCGGTGGAATGCGTAGATATTAGGAGGAACACCAGAGGCGAAGGCGACTTTTTGGACTGTAACTGACGCTGAGGCACGAAAGTGTGGGGAGCAAACAGG
+
IIIIHIIIIIIIIIIIIIIIIIIIIIIIIIIIIIIIIHIIIIIIHIIIIIIIIIIIIIIIIHIIIIIIIIIIIIIIIIHIIIIIIIIIIIIIIIIIIIIIIIIIIIIIIIIIIIHIIIIIIHIIIIIIIIIIIIIIIIIIIIIGIIIGIIIIIIIIIIIIIIIIIHIIIIIHHIIIIIIIIIHIIIIIIIIIIIIIIIIIIIIIIIIIIIIIHHHHIIIIIIIIIIIIIIIHIIIH=IIIIIIIIIIIIIIII
@HS2.1_380 HISEQ:380:H55W7BCXY:1:1101:6615:10843 1:N:0:AGCAGGAA orig_bc=AAAAAAAAAAAA new_bc=AAAAAAAAAAAA bc_diffs=0
TACGGAGGATGCGAGCGTTATCCGGATTTATTGGGTTTAAAGGGTGCGTAGGTGGTTTGTTAAGTTTGTGGTGAAAGCGTGCGGCTCAACCGTACCAAGCCATGAAAACTGGCGAACTTGAGTGCAAACGAGGTAGGCGGAATGTGATGTGTAGCGGTGAAATGCTTAGATATGTCACAGAACCCCGATTGCGAAGGCAGCTTACCAGCATGCAACTGACACTGAGGCACGAAAGCGTGGGTATCAAACAGG
+
IIIIIIIIIIIIIIIIIIIIIIIIIGGHIIIIHIIEHIIIGHIIHIIIHIIIHHHGHIIIIIIIIIIIIIIIIIIIHHIIIIIIIIIIIIIIIIIIIIIHHIIIIIHIIIIIIIIIIIIIIIIIIIHIIIIIIIIIIIIIIIIIIIIIIIIIIIIIIIIIIIIIIHIIIIIIIIIICEFIIIIIIHIIIIIIIIIIIIIIIIIIIIIIIIHHHIIIIIIHHIIIIIIIIIIIIIIIIIIHIHHHIIIIIIII
@HS2.1_381 HISEQ:380:H55W7BCXY:1:1101:7671:10925 1:N:0:AGCAGGAA orig_bc=AAAAAAAAAAAA new_bc=AAAAAAAAAAAA bc_diffs=0
TACGGAGGGTACGAGCGTTAATCGGAATGACTGGGCGTAAAGGGCACGTAGGTGGATAGATAAGTCACAAGTGAAATACCCGGGCTTAACCTGGGATTGGCTCGTGAAACTGTTTAACTAGAGTACGGTAGAGGGGAGTAGAATTCCAAGTGTAGCGGTGAAATGCGTAGAGATTTGGAAGAATACCGGAGGCGAAGGCGGCTCTCTGGACCGATACTGACACTGAAGAGCGAAAGCGTGGGGAGCAAACAGG
+
IIIIIIIIIIHIIIIIIIIIHIIIIIIIIIIIIIIIIIHIIIIIIIIIHIIIHGHIIIIHIIIIIIIIIIIHIIIHGIIIIIIIIIIIIIIIIIIIIIIIHIIIIIIIIIIIIIIIIIIIIIIIIIIIIIIIIIIIIIIIHIIIIIIIIIIIIIIIIIIIIIIIIIIIIIIIIIIIHIIIIIIIIIIIIHIIIIIIIIIIIIIIIIIIIIIIIIIIIIIIIHIIIIIIIIIIIIIHIIIIIIIIIIIIIIHII
@HS2.1_382 HISEQ:380:H55W7BCXY:1:1101:19840:10808 1:N:0:AGCAGGAA orig_bc=AAAAAAAAAAAA new_bc=AAAAAAAAAAAA bc_diffs=0
TACGGAAGGTCCGGGCGTTATCCGGATTTATTGGGTTTAAAGGGAGCGCAGGCTGATGATTAAGCGTGACGTGAAATGTAGCCGCTCAACGGCTGAACTGCGTCGCGAACTGGTTATCTTGAGTGAGTTCGATGTTGGCGGAATTCGTGGTGTAGCGGTGAAATGCTTAGATATCACGAAGAACTCCGATTGCGAAGGCAGCCAACAAGGCCTTTACTGACGCTAAAGCTCGAAGGTGCGGGTATCGAACAGG
+
IIIIIIIIIIIII<EHHHHCHHHIHHHHIIIIIIIEHHHHEHIIIIIII?HHHHHIHHHHHHIIIIIIHHIIHIIHHHHHIHIIIIIHHHIHHIIHHCEIHHIIIIIIIHIHHHHIIIIIIIIIIIIHHFHHEFDGIHIIIIIHIIIIIIIIHIIIIIIGIIIIIIIHHIIIIIFHHIIIIIIIH#IIIIIIIIIIIIIHIIIIIIIHHHIIIHIIIIGHIIIHIIIIIIIIIIIIIIIIIIIIIIIIIIIII
@HS2.1_383 HISEQ:380:H55W7BCXY:1:1101:3790:11104 1:N:0:AGCAGGAA orig_bc=AAAAAAAAAAAA new_bc=AAAAAAAAAAAA bc_diffs=0
TACGGAAGGTCCGGGCGTTATCCGGATTTATTGGGTTTAAAGGGAGCGCAGGCGGACAGTTAAGCGTGACGTGAAATGCAGCGGCTCAACCGTATGAAGTGCGTCGCGAACTGGCAGTCTTGAGTGAGTACGATGTAGGCGGAATTCGTGGTGTAGCGGTGAAATGCTTAGATATCACGAAGAACTCCGATTGCGAAGGCAGCCTACAAGTCCTTTACTGACGCTAAAGCTCGAAGGTGCGGGTATCGAACAGG
+
IIIIIIICHIIII?EHHIHIIIIIGHDHHGIIGHH<CGHEH?HDHIHGIIICHIIIIIIFGHIIHIGIHHIIIIIHFHHIIHIIIIIIIIIIIIIIIIIHIIIHHHIIHIIIIIHHIHHIHHIIIIIIIIIIIIIIHIIIIHHIHDIIIIIIIIHHIIIHHIIIIIIIIIIIIIIIIIIIIIHIIIIIIIIIIIIIIIIIIIIIHIHHHH?IIIIIIIIIIHIIIIIIIIIIIIIIIHH@IIIIIIIIIIHIII
@HS2.1_384 HISEQ:380:H55W7BCXY:1:1101:4758:11023 1:N:0:AGCAGGAA orig_bc=AAAAAAAAAAAA new_bc=AAAAAAAAAAAA bc_diffs=0
TACGGAAGGTCCGGGCGTTATCCGGATTTATTGGGTTTAAAGGGAGCGCAGGCGGATGATTAAGCGTGACGTGAAATGTGGCGGCTCAACCGCCGATCTGCGTCGCGAACTGGTTATCTTGAGTGAGTACGACGGAGGCGGAATTCGTGGTGTAGCGGTGAAATGCTTAGATATCACGAAGAACCCCGATTGCGAAGGCAGCCTCCGAGTCCTTTACTGACGCTAAAGCTCGAAAGTGCGGGTATCGAACAGG
+
IHIIIHIIIIIIIIIIIIIIIIIIIHHEHIIIHIIGE=GHIIIHFHGHHIIIHIIIIIHHIHIIIIIIHHIIIIIIIHIIIIIIIIIIIIIIIIIIIIIIHHHIIIIIIIIIIIIHIIIIIIIHHHHHHIIIIIIIIIIIIIIIIIIIIIIIIIIIIIIIIIIIIIIIIIIIIHHHHIIIIIHIIIIIIIIIIIIIIIIIIIIHIIIIIIIHIIIIIIIIIIIIIIIHIHIIIHEHGIIIIIIIIIIIIIIII
@HS2.1_385 HISEQ:380:H55W7BCXY:1:1101:6692:11029 1:N:0:AGCAGGAA orig_bc=AAAAAAAAAAAA new_bc=AAAAAAAAAAAA bc_diffs=0
TACAGAGGTCCCTAGCGTTGTTCGGATTTACTGGGCGTAAAGGGTACGTAGGCGGCGAGGCGTGTCGAGTGTGAAATCTCCGGGCTCAACCCGGAAAGTGCGCTCGAAACTACCTTGCTGGAGTATGGGAGAGGGAAGGGGAATATAGGGTGTAGCGGTGAAATGCGTTGATATCCTATAGAACACCGGAGGCGAAGGCGCCTTCCTGGAACATGACTGACGCTAAGGTACGAAAGTCGGGGGAGCAAACAGG
+
HFHIIHHFHHHH?F?GHHIIIGEHGIHGHFE@1FG@HIHIIC?EHHHHHHHHIHIHIIHHHIIIIHHHHHGCEHIHHHHIHHIB/@DHHHHGHHHHIHHIEEFHEIIHFGGHHHIHGIHHHIIIIHHHCGHEFEHEHCCEIHIIHCHHHIHIGIIGHHIHIIIIIHIHIHHHHHHEHD@IIIIHHH#HHIHHGEIHHIIIHHGHEHEHIHHHGHHGEEEGIHHIIHHIIIIHHHHHCHHHHHHIIIHHIHIIH
@HS2.1_386 HISEQ:380:H55W7BCXY:1:1101:12474:11013 1:N:0:AGCAGGAA orig_bc=AAAAAAAAAAAA new_bc=AAAAAAAAAAAA bc_diffs=0
TACGGAAGGTCCGGGCGTTATCCGGATTTATTGGGTTTAAAGGGAGCGCAGGCTGGATTTTAAGCGTGTTGTGAAATGTACCGGCTCAACCGGTGATGTGCAGCGCGAACTGGAGTCCTTGAGTGAGTACGACGTCAGCGGAATTCGTGGTGTAGCGGTGAAATGCTTAGATATCACGAAGAACCCCGATTGCGAAGGCAGCTGACGAGTCCTTAACTGACGCTAAAGCTCGAAAGTGCGGGTATCGAACAGG
+
IIIIIHHIIIIIIIIIIIIIIIIIIGHHIIIIIHIG<GHIIIIIIIIIIIIIIHIIHIHIIIIIIIIIHHIIIIIIIIIIIIIIIIIIIIIIIIIIIIIIIIIIIIIIIIIIIIIIIIIIIIIIIIIIIIIIIIIIIIIIIIIIIIIIIIIIIIIIIIIIIIIIIIIIIIIIIIIIHIIIIIIIIIIIIIIIIIIIIIIIIIIIIIIIIHIIIIIIIIIIIIIIIIIIIIIIIIIIIIIIIIIHIIIIIIIII
@HS2.1_387 HISEQ:380:H55W7BCXY:1:1101:16795:11177 1:N:0:AGCAGGAA orig_bc=AAAAAAAAAAAA new_bc=AAAAAAAAAAAA bc_diffs=0
TACGGAGGATGCGAGCGTTATCCGGATTTATTGGGTTTAAAGGGTGCGTAGGCGGGCGATTAAGTCAGCGGTGAAAGCGTGTGGCTCAACCATACCAAGCCGTTGAAACTGGTTGTCTTGAGTGCAAACGAGGTAGGCGGAATGTGACGTGTAGCGGTGAAATGCTTAGATATGTCCCAGAACTCCGATTGCGAAGGCAGCTTACCAGCATGTAACTGACGCTGAGGCACGAAAGCGTGGGTATCAAACAGG
+
IIIIIIHHIIHIIIIIIHIIIIIIIHIIIIIIGHI<ECHIHHIIIIIIIIIIIIIIIIIHHIIIIIIIIIIIIIIHHHIHIIIIIIIIIIIIIIIFHIIIIIIIIIIIIIIIIIIIIIIIIIIIIIIHIIIIIIIHHIIIIIIIIIHIIIIIIIIIIIIIIIIIIIIIIIIHIIHHHIIIIIIHIIIIIIIIIIIIIIIIIIIIIIIIIIGIHIHIIIIIIIIIIIIIIIIIIHIIIIIIIIIIIIIIIIII
@HS2.1_388 HISEQ:380:H55W7BCXY:1:1101:2819:11459 1:N:0:AGCAGGAA orig_bc=AAAAAAAAAAAA new_bc=AAAAAAAAAAAA bc_diffs=0
TACGTAGGTGGCAAGCGTTGTCCGGATTTACTGGGTGTAAAGGGCGTGCAGCCGGGTCTGCAAGTCAGATGTGAAATCCATGGGCTCAACCCATGAACTGCATTTGAAACTGTAGATCTTGAGTACCGGAGGGGCAATCGGAATTCCTAGTGTAGCGGTGAAATGCGTAGATATTAGGAGGAACACCAGTGGCGAAGGCGGATTGCTGGACGGCAACTGCCGGTGAGGCGCGAAAGTGTGGGGAGCAAACAGG
+
ICH?<<<<DC@H?<@FECCCG<FH/0<@FC11<D1<0<<<F<FHH<HCC1F<<C?HHFHGHCACGCCHHHIIECF@<AAFCCEEHIHHHIHEHHEH#HE@1G<0<0FEBGCGHE@@HHC<CHHEHEE@E/</<CHHEEC@G<DB@:0D0<<C<CCDHGH<A<0=HD<1#<#@CC1GF<CD1#HG<EHHE0C=EC#0<?GC<<<11<@F<GC<<CD<C/</E<FC0HCDC=IHGFC<<<1CC@G<CC1CCGCIH
@HS2.1_389 HISEQ:380:H55W7BCXY:1:1101:9800:11401 1:N:0:AGCAGGAA orig_bc=AAAAAAAAAAAA new_bc=AAAAAAAAAAAA bc_diffs=0
TACGGAGGGTACGAGCGTTAATCGGAATGACTGGGCGTAAAGGGCACGTAGGTGGATAGATAAGTCACAAGTGAAATACCCGGGCTTAACCTGGGATTGGCTCGTGAAACTGTTTAACTAGAGTACGGTAGAGGGGAGTAGAATTCCAAGTGTAGCGGTGAAATGCGTAGAGATTTGGAAGAATACCGGAGGCGAAGGCGGCTCTCTGGACCGATACTGACACTGAAGAGCGAAAGCGTGGGGAGCAAACAGG
+
IIIIIGDEHIIIIIIIIHHHHHIIIIHIIIIIIIIII<FHIIIIIIIIDHGHGHIIIHIIIIIIHIIIHIIIIIIIHHHIIIIIIIIIIIHIIIIIIIIIIIIIHHIIIIIIHGHHIIIIIIIIIIIIIIIIIIIIIIIIIIHIIIIIIIIIIIIIIIHIIIIIIHIHHIIIIIIIIHIIHIIIIIIIIHHIIIIIIIIIIIIIIIIIIIIIIIIIIIIIIIIIIIIIIIIIIIIIIIIIIIIIIIIIIIIII
@HS2.1_390 HISEQ:380:H55W7BCXY:1:1101:15634:11431 1:N:0:AGCAGGAA orig_bc=AAAAAAAAAAAA new_bc=AAAAAAAAAAAA bc_diffs=0
TACGGAGGATGCGAGCGTTATCCGGATTTATTGGGTTTAAAGGGTGCGTAGGCGGCTGTTCAAGTCAGCGGTGAAATGCAAGGGCCCAACCCTTGACGTGCCGTTGAAACTGAGTGGCTAGAATGCGGATGCTGTGGGAGGAATGTGTAGTGTAGCGGTGAAATGCATAGATATTACACAGAACACCGATTGCGAAGGCATCTCACAAATCCGCGATTGACGCTGAGGCACGAAAGTGCGGGGATCAAACAGG
+
IHIHIEEDH?HHHIDHHDHHIIIIH<<GHII?GHIDDHHEEEFGGGHHCHHHHHHHHHHIIHHICHHIIIIIHIHHCHIIHGIIHHHHHI@DEFIHEEHHHIIIHIIHIIHHGHHHIIHFIIIIIGHIHHGGHHGCGHHHIIIIIIIIIHIIIIIIIIIIIIIIIIIIIIIIIHHIHGGHIHH=IHHEIIHIIIIIIIFGCCIHHHGHE</CE@@IIIIIIIIIIIHH@IIIIIHHGIHIIIIHHIIIIIIII
@HS2.1_391 HISEQ:380:H55W7BCXY:1:1101:1527:11543 1:N:0:AGCAGGAA orig_bc=AAAAAAAAAAAA new_bc=AAAAAAAAAAAA bc_diffs=0
TACGTAGGGAGCAAGCGTTGTCCGGATTTACTGGGTGTAAAGGGTGCGTAGGCGGCTTGGTAAGTCAGATGTGAAATGTAGAGGCTCAACCTCTGAACTGCATTTGAAACTATCGAGCTTGAGTGATGTAGAGGCAGGCGGAATTCCCTGTGTAGCGGTGAAATGCGTAGAGATAGGGAGGAACACCAGTGGCGAAGGCGGCCTGCTGGGCATTAACTGACGCTGAGGCACGAAAGCGTGGGTAGCAAACAGG
+
IIIIIIIHIIIHIIIIIIIIIIIIIIIIIIIIIIIFHIIIIIIIIIIIIIIIIIIIIIIIIIIIIIIIHIIIIIIIIIIIIIIIIIIIIIIIIIIIIIIIIIIIIIIIIIIIIIIIIIIIIIIIIIIIIIIIIIIIIIIIIIIIIIIIIIIIIIIIIIIIHIIIIIIIIIIIIIIIHHIIIIIIIIIIIIIIIIIIIIIIIIIIIIIIIIIHIIIHIIIIIIIIIIIIIIIIIIIIIIIIIIIIHIIIIIIII
@HS2.1_392 HISEQ:380:H55W7BCXY:1:1101:5695:11568 1:N:0:AGCAGGAA orig_bc=AAAAAAAAAAAA new_bc=AAAAAAAAAAAA bc_diffs=0
TACGTAGGTGGCAAGCGTTGTCCGGAATTACTGGGTGTAAAGGGAGCGCAGGCGGGAGAGCAAGTCAGTGGTGAAATGCATGGGCTTAACCCATGAACTGCCATTGAAACTGTTTTTCTTGAGTGGATCAGAGGCAAGCGGAATTCCGAGTGTAGCGGTGAAATGCGTAGATATTCGGAGGAACACCAGTGGCGAAGGCGGCTTGCTGGGGTCTAACTGACGCTGAGGCTCGAAAGTGTGGGGAGCAAACAGG
+
IIIIHIIIIHIIIIIIIHIIIIIIHHIIIIHHHHIDHFHIIHHIHHHIHIIIIIIIHHHIIIIHHHHIIHIIIIIIIIIIIIIIIIIIIIIIIIIIIIIIIIIIIIIIHIIIHIHIIIIIIIIIIIHIIIIIIIIIIIIIIIIIIIIIIIIIIIIIIIIIIIIIIIIIIIHIIIIIIIIIIIIIIIIIIIIIIIIIIIIIIIIIIIIIIHIIHIIIIIIIIIIHIIIIIIIIIIIIHIIIIIIIIIIIIHIII
@HS2.1_393 HISEQ:380:H55W7BCXY:1:1101:5768:11705 1:N:0:AGCAGGAA orig_bc=AAAAAAAAAAAA new_bc=AAAAAAAAAAAA bc_diffs=0
TACGGAGGGTACGAGCGTTAATCGGAATGACTGGGCGTAAAGGGCACGTAGGTGGATAGATAAGTCACAAGTGAAATACCCGGGCTTAACCTGGGATTGGCTCGTGAAACTGTTTAACTAGAGTACGGTAGAGGGGAGTAGAATTCCAAGTGTAGCGGTGAAATGCGTAGAGATTTGGAAGAATACCGGAGGCGAAGGCGGCTCTCTGGACCGATACTGACACTGAAGAGCGAAAGCGTGGGGAGCAAACAGG
+
HEHIHHHHHGDHHIIIHEHGEHIIHHHIHI1FHHHIICHHIIHFGEHH<CFHCGCIIIHHHHHHHHFHIHEHIHIIGHHHHHIIIIHHIIHIIFHHHHHIIHIHIIIHHHHHHHHIIIIHHHHHIHEIIHHHHIIIIHHHGHGHEHHIHHHHHEHHDFHIIHHHFHGHHHHEIHGEHFHIIIIIIHHEHFGHHHIIIIHEIIHIHHECCCHIHH?FIIIHGHHHHGIIHCHHHIHHHDHIHHHHEIIIIHFC1
@HS2.1_394 HISEQ:380:H55W7BCXY:1:1101:8958:11542 1:N:0:AGCAGGAA orig_bc=AAAAAAAAAAAA new_bc=AAAAAAAAAAAA bc_diffs=0
TACGGAGGGTGCAAGCGTTAATCGGAATAACTGGGCGTAAAGGGCATGCAGGCGGTTGTATAAGTAGGGTGTGAAATCCCCGGGCTCAACCTGGGAACTGCATTCTAAACTGTACAACTAGAGTATTGCAGGGGGAGACGGAATTCCAGGTGTAGCGGTGGAATGCGTAGATATCTGGAAGAACACCAAAGGCGAAGGCAGTCTCCTGGGCAAATACTGACGCTCATATGCGAAAGCGTGGGTAGCAAACAGG
+
IIIIICEHHHHIIIIIIIHIIIIIIIIIHIIHIIIIIHIHHIHIIGHIIIIIIIIHIIIHHIIIIIIIIIIIHIIIHHHIIIIIIIIIIIIIIIIIIIIIIIIIIIIHIHIIIHIIHIIIIIIIHIIIIIIIIIIIIIIIIIIIIIIIHIIIHIIIIIIIIIIIIIIIIIIIIIIIIHIIIIIIIIIIIIIIIIIIIIIIIIIIIIIIIIIIIIIIIIIIIIIIIIIIIIIIIIHIIIIIIIIIIIIIIIIII
@HS2.1_395 HISEQ:380:H55W7BCXY:1:1101:9030:11530 1:N:0:AGCAGGAA orig_bc=AAAAAAAAAAAA new_bc=AAAAAAAAAAAA bc_diffs=0
TACGGAGGATGCGAGCGTTATCCGGATTTATTGGGTTTAAAGGGTGCGTAGGTGGTTTGTTAAGTTTGTGGTGAAAGCGTGCGGCTCAACCGTACCAAGCCATGAAAACTGGCGAACTTGAGTGCAAACGAGGTAGGCGGAATGTGATGTGTAGCGGTGAAATGCTTAGATATGTCACAGAACCCCGATTGCGAAGGCAGCTTACCAGCATGCAACTGACACTGAGGCACGAAAGCGTGGGTATCAAACAGG
+
IIIIHHIIHIIIIIIIIIIIIIIIIHHIIIHHFHIDGHIIIIIIHIIIHIHIHIIGIIIIIIIIHIIIIIIHIIIIIHIIIIIIIIIIIIIIIIIIIIIIIIIIIIIIIIIIIIIIIIIIIIIIIIIIHIIIIIIIIIIIIIIIIIIIIIIIIIIIIIIIIIIIIIIIIIIIIIIIIIIIIIIIIIIIIIIIIIIIIIIIIIIIIHIIIIIIIIIIIIHHIIIIIIIIIGIIIIIIIIHIIIIIIIIIIIII
@HS2.1_396 HISEQ:380:H55W7BCXY:1:1101:14872:11559 1:N:0:AGCAGGAA orig_bc=AAAAAAAAAAAA new_bc=AAAAAAAAAAAA bc_diffs=0
TACGGAAGGTCCGGGCGTTATCCGGATTTATTGGGTTTAAAGGGAGCGCAGGCCGATGGTTAAGCGTGACGTGAAATGTAGCCGCTCAACGGCTGAACTGCGTCGCGAACTGGCTGTCTTGAGTGAGTTCGATGTGGGCGGAATTCGTGGTGTAGCGGTGAAATGCTTAGATATCACGAAGAACTCCGATTGCGAAGGCAGCCCACAAGGCCTTTACTGACGCTAAAGCTCGAAGGTGCGGGTATCGAACAGG
+
IIIIIIIIIIHIHIIIIIIIIIIIIHIIIIIIIIIIIIIIIIIIIIIIIIIIIIIIIIIIIIIIIIIIIIIHHHIIHHIIIIIIIIIIIIIIIIIIIHIIIIIIIIHIIIIIIIIIIIIIIIIIIIIIIIIIIIIIIIIIIIIIIIIHIIIIIIIIIIIIHIIIIIIIIIIIIIIIIIIIIIIIIHIIIIIIIIIIIIIIIIIIIIIIIIIIIIIIIIIHIIIIIIIIIIIIIIIHIIIIIIIIIIIIIIIII
@HS2.1_397 HISEQ:380:H55W7BCXY:1:1101:14864:11634 1:N:0:AGCAGGAA orig_bc=AAAAAAAAAAAA new_bc=AAAAAAAAAAAA bc_diffs=0
TACGGAAGGTCCGGGCGTTATCCGGATTTATTGGGTTTAAAGGGAGCGCAGGCCGATGGTTAAGCGTGACGTGAAATGTAGCCGCTCAACGGCTGAACTGCGTCGCGAACTGGCTGTCTTGAGTGAGTTCGATGTGGGCGGAATTCGTGGTGTAGCGGTGAAATGCTTAGATATCACGAAGAACTCCGATTGCGAAGGCAGCCCACAAGGCCTTTACTGACGCTAAAGCTCGAAGGTGCGGGTATCGAACAGG
+
IIIIIHHIIHIIIIIIIIIHIIIIIHHIIIIHHIIHIIIIIIIIHHIIIIIIIIIIIIIIIIIIIIIIIIIIIIIIHHHIIIIIIIIIIIIIIIIHHIIIHIIIHIIIIIIIIIIIIIIIIIIIIIIIIIIIIIIIIIIIIIIIIIIIIIIIIIIIIIIIIIIIIIIIIIIIIIIHIHIIIIIIIIIIIIIIIIIIIIIIIIIIIIIIIIIIIIIIIIIIIHIIIIIIIHHIIIIIIIIIIIIIIIIIIIIII
@HS2.1_398 HISEQ:380:H55W7BCXY:1:1101:16637:11717 1:N:0:AGCAGGAA orig_bc=AAAAAAAAAAAA new_bc=AAAAAAAAAAAA bc_diffs=0
TACGGAAGGTCCGGGCGTTATCCGGATTTATTGGGTTTAAAGGGAGCGCAGGCTGATGATTAAGCGTGACGTGAAATGTAGCCGCTCAACGGCTGAACTGCGTCGCGAACTGGTTATCTTGAGTGAGTTCGACGTCAGCGGAATTCGTGGTGTAGCGGTGAAATGCTTAGATATCACGAAGAACCCCGATTGCGAAGGCAGCTGACGAGTCCTTTACTGACGCTAAAGCTCGAAGGTGCGGGTATCGAACAGG
+
IIIIIIIIHHHIIIIIIIIIIIIIIGHIIIIIHIIHIIIIIIIIHIHIIIIIIIIIIIHIIIIIIHIIHIHHIIIIIIHIIIHIIIIIIIIIIIIIIIIIIIIIIIIIIIIIIIIIIHIIIIIIIHIHHIIIHIIIIII?IIIIIIIIIIIIIIIIIIIIIIIIIIIIIIIIIIIIIIIIIIIIIIIIIIIIIIIIIIIIIIIIIIIIIIIIIIIIHIIIIIIIIIIIIIIIIIIHHIGIIIIIIIIIIIIII
@HS2.1_399 HISEQ:380:H55W7BCXY:1:1101:16908:11582 1:N:0:AGCAGGAA orig_bc=AAAAAAAAAAAA new_bc=AAAAAAAAAAAA bc_diffs=0
TACGGAGGGTGCAAGCGTTAATCGGAATAACTGGGCGTAAAGGGCATGCAGGCGGTTGTATAAGTAGGGTGTGAAATCCCCGGGCTCAACCTGGGAACTGCATTCTAAACTGTACAACTAGAGTATTGCAGGGGGAGACGGAATTCCAGGTGTAGCGGTGGAATGCGTAGATATCTGGAAGAACACCAAAGGCGAAGGCAGTCTCCTGGGCAAATACTGACGCTCATATGCGAAAGCGTGGGTAGCAAACAGG
+
IIIIIHHIIIIIHIHIIHHIIIIIIIIIIIIIHIIIIEHIIIIIIIIIIIHHIIIIIHHHIIIIIIIIIIIIIIIIGIHIIIIIIIIIIIIIIIIIIIIIIHIHHIIIIIIIIIIIHIIIIIIIIIIIIIIIIIIIIIIIIIIIIIIHIIIIIIIIIIIIIIGIIIIIIIIIIIIIIIIIIIIIIIHIIIIIIIIIIIIIIIIIIIIIHHIIIIIIIIIIIIIIIIIIIIIIIIIIIIIIIIIIIIIIIIIII
@HS2.1_400 HISEQ:380:H55W7BCXY:1:1101:18790:11613 1:N:0:AGCAGGAA orig_bc=AAAAAAAAAAAA new_bc=AAAAAAAAAAAA bc_diffs=0
TACGGAGGGTACGAGCGTTAATCGGAATGACTGGGCGTAAAGGGCACGTAGGTGGATAGATAAGTCACAAGTGAAATACCCGGGCTTAACCTGGGATTGGCTCGTGAAACTGTTTAACTAGAGTACGGTAGAGGGGAGTAGAATTCCAAGTGTAGCGGTGAAATGCGTAGAGATTTGGAAGAATACCGGAGGCGAAGGCGGCTCTCTGGACCGATACTGACACTGAAGAGCGAAAGCGTGGGGAGCAAACAGG
+
IHIIIHIIIIIIIIIIIIIIIIIIIHIIIIIHHIIIIFHHIIIIIIIICHHIHIIHIIIIIIIIIIIIIGIIIIIIGIIIIIIIIHIHIIIIIIIHHHHIIIIIHIHHIIIIIIIIIIIIIIIIIHIIIIIIIIIIIIIIIIIIIIIHHIIIIIIIIIIIIIIIIHIHIIIIIIIIHHIIIIIIIIIIIIIIIIIIIIIIIIIIIIIIIIIIIIIIIIIIIIIIIIIIIIIIIIIIIIIIIIIIIIIIIIIII
@HS2.1_401 HISEQ:380:H55W7BCXY:1:1101:3731:11807 1:N:0:AGCAGGAA orig_bc=AAAAAAAAAAAA new_bc=AAAAAAAAAAAA bc_diffs=0
TACGGAAGGTCCGGGCGTTATCCGGATTTATTGGGTTTAAAGGGAGCGCAGGCTGATGATTAAGCGTGACGTGAAATGTAGCCGCTCAACGGCTGAACTGCGTCGCGAACTGGTTATCTTGAGTGAGTTCGATGTTGGCGGAATTCGTGGTGTAGCGGTGAAATGCTTAGATATCACGAAGAACTCCGATTGCGAAGGCAGCCAACAAGGCCTTTACTGACGCTAAAGCTCGAAGGTGCGGGTATCGAACAGG
+
IIIIIIIIIIIIIHHIIIIIIIIIIFHIIIIFGHIIIIIIHIIGHHFHHHHHHGIIIIIIIIHIIHIIIIHHHIHIIIHIIIHHIIHIIIHGHIIIIHIHHIHHIHIIIIHIIIIIIIIIIIIIIHHHIHIIIHIGIIIIIIIIHHIIIIIIIIIIIIIIIIIIIIIIIIIIIIIIHHIIIIIIHIIIIHIIIIIIIIIGHGIIIIIIIIIIIIIIIIIIIIIIIIIIHIHIIIIHHHGIIIIIHIHIIIHII
@HS2.1_402 HISEQ:380:H55W7BCXY:1:1101:7597:11768 1:N:0:AGCAGGAA orig_bc=AAAAAAAAAAAA new_bc=AAAAAAAAAAAA bc_diffs=0
TACGGAGGATGCGAGCGTTATCCGGATTTATTGGGTTTAAAGGGTGCGTAGGTGGTCTGTTAAGTCTGTGGTGAAAGCGTGCGGCTCAACCGTACCAAGCCATGGATACTGGCGGACTTGAGTGCAAACGAGGTAGGCGGAATGTGACGTGTAGCGGTGAAATGCTTAGATATGTCACAGAACCCCGATTGCGAAGGCAGCTTACCAGCATGCAACTGACACTGAGGCACGAAAGCGTGGGTATCAAACAGG
+
IGIIIIIIIIIIIIIIIIIIIHIIIHHIIIHHGHICGHHIIIIIHHHIHIIIIIIHIIIIIIIIIIIIIIIHIIHIIIIIIIIIIIIIIIIIIIIHIIIIIIIIIIIIIIIIIIIIIIIIIIIIGIIIIIIIIIIIIIIIIIIIIIIIIIIIIIIIIIIIIIIIIIIIIIIIIIIHGIIIIIIIIIIIIIIIIIIIIIIIIIIIIIIIIIIIIIIIIIIIIIIIIIIIIIIIHIIIIIIIIIIIHIIIHIII
@HS2.1_403 HISEQ:380:H55W7BCXY:1:1101:7839:11963 1:N:0:AGCAGGAA orig_bc=AAAAAAAAAAAA new_bc=AAAAAAAAAAAA bc_diffs=0
TACGGAAGGTCCGGGCGTTATCCGGATTTATTGGGTTTAAAGGGAGCGTAGGCCGTTTCTTAAGCGTGTTGTGAAATGTAGGCGCCCAACGTCTGCACTGCAGCGCGAACTGGGGAACTTGAGTACGCGGGAAGTAGGCGGAATTCGTCGTGTAGCGGTGAAATGCTTAGATATGACGAAGAACTCCGATTGGGAAGCCAGCCTGCTGTAGCGCCACTGACGCTGATGCTCGAAAGCGTGGGTATCGAACAGG
+
IIIIIHIIIHIIIIIIIIIHIIIIIHHHIIIHIIIEEHIIIIIIHIIIHIIIIIIHIIIIIIIIIIIIHHIIIIIIHIIIHIIIIIIIIIIIIIIIIIIIIIIIIIIIIIIIIIIIIIIIIIIIIIIIIIIIIIIIIIIIIIIIIIIIIIIIIIIIIIIIIIIIIIIIIIIIIIIHIHIIIIIIIIIIIIIIIIIIIIIIIIIIIIIIIIIIIIIIIIIIIIIIIIIIIIIIIIIIIIIIIIIIHIIIIIIII
@HS2.1_404 HISEQ:380:H55W7BCXY:1:1101:12367:11943 1:N:0:AGCAGGAA orig_bc=AAAAAAAAAAAA new_bc=AAAAAAAAAAAA bc_diffs=0
TACAGAGGCCCCTAGCGTTGTTCGGATTTACTGGGCGTAAAGGGTACGTAGGCGGCAAGGCGTGTCGGATGTGAAATCTCCGGGCTCAACCCGGAAAGTGCGTCCGAAACTACCTTGCTGGAGGCCGGGAGAGGGAATCGGAATATAGGGTGTAGCGGTGAAATGCGTTGATATCCTATAGAACACCGGAGGCGAAGGCGGATTCCTGGAACGGTTCTGACGCTAAGGTACGAAAGTCGGGGGAGCAAACAGG
+
IHHIIEHIGIIHIIHICHHHGEHHC<ECFEHIIHCFH/?CC<FHGHHIIIIHEHHIHHHHHIHHEHIIIIHHGHFF=HGHHIIIHHHHIIHEDIIIIHIHHHIIIIIIHIIHEIIIIIHHIIHHHHGIIIIIIIIIIIIIIHHHG@IHHFHIIIIIIIIIIIIIIIIIIHHHHHHHHDHIIIIIIIIIHIHIHIIIIHIIIHIIIHHFHHHIIIHEIHIIIIIIIIIIIIIIIIHHDIIIIIIIIHIIIHIII
@HS2.1_405 HISEQ:380:H55W7BCXY:1:1101:15072:11758 1:N:0:AGCAGGAA orig_bc=AAAAAAAAAAAA new_bc=AAAAAAAAAAAA bc_diffs=0
TACGGAGGGTGCAAGCGTTAATCGGAATAACTGGGCGTAAAGGGCATGCAGGCGGTTGTATAAGTAGGGTGTGAAATCCCCGGGCTCAACCTGGGAACTGCATTCTAAACTGTACAACTAGAGTATTGCAGGGGGAGACGGAATTCCAGGTGTAGCGGTGGAATGCGTAGATATCTGGAAGAACACCAAAGGCGAAGGCAGTCTCCTGGGCAAATACTGACGCTCATATGCGAAAGCGTGGGTAGCAAACAGG
+
IHIIIGIHIIIIIIIIIIIIIIIIIIIHHIIHHIHIIDHHIHIIIIIIGHHHDIIIHHGIIIIIIIIIIIIHIIIHIIIIIIIIIIIIIIIIIIIIIIIIIIIIIIIHHIIIIIIIIIIIIIIIIIIIIIIHEIIIIIIIIIHIIIIIIIIIGIHIIIIIIIIIIIIIIIIIIIIIHHIIIIIIIIIIHIIIIIIIIIIIIIIIIIIIIIIIHIIIIIIIIIIIHHEIIIIIIIIIIIIIIIGIIIIIIIIII
@HS2.1_406 HISEQ:380:H55W7BCXY:1:1101:17359:11860 1:N:0:AGCAGGAA orig_bc=AAAAAAAAAAAA new_bc=AAAAAAAAAAAA bc_diffs=0
TACGAAGGGTGCGAGCGTTGTTCGGAATTACTGGGTGTAAAGGGCGTGTAGGCGGATATGCAAGTGAGTGGTGAAACCCCTGGGCTTAACCTGGGAACTGCCATTGATACTGTGTATCTGGAGTATCGGAGAGGATAACGGAATATCCAGTGTAGAGGTGAAATTCGTAGATATTGGATAGAACACCGGTGGCGAAGGCGGTTATCTGGCCGGTTACTGACGCTGAGGCGCGAGAGCGTGGGGAGCAAACAGG
+
IIIIIIIIIIIIIIIIIIIIIIIIIIIIIIIIIIIGHIIIIIIIIIHHHIIIIIIIIIIIIIIIIIIIIIIIIIIIHHIIIIIIIIHIIIIIIIIIIIIIIIIIIIIIIIIIIIIIIIIIIIIIHIIIIIIIIIIIIIIIIIIIIIIIIIIIIIIIIIIIIIIIIIIIIIIIIIIIIIIIIIHIIIIIIIIIIIIIIIIIIIIIIIIIIIIIIIIIIIIIIIIIIIIIIIIIIIIIIIIIIIIIIIHHIIIII
@HS2.1_407 HISEQ:380:H55W7BCXY:1:1101:2560:30776 1:N:0:AGCAGGAA orig_bc=AAAAAAAAAAAA new_bc=AAAAAAAAAAAA bc_diffs=0
TACGGAGGGTACGAGCGTTAATCGGAATGACTGGGCGTAAAGGGCACGTAGGTGGATAGATAAGTCACAAGTGAAATACCCGGGCTTAACCTGGGATTGGCTCGTGAAACTGTTTAACTAGAGTACGGTAGAGGGGAGTAGAATTCCAAGTGTAGCGGTGAAATGCGTAGAGATTTGGAAGAATACCGGAGGCGAAGGCGGCTCTCTGGACCGATACTGACACTGAAGAGCGAAAGCGTGGGGAGCAAACAGG
+
IIIIIIIIIIIIIIIIIIIIIIIIIIIIIIIIIIIIIHIIHIIIIIIIGFGHGHIHHHIIIIHIIIIIIIIIHIIIIHIIIIIHIIIIIIIIHIIIIIIIIIIIIIIIIIIIIIIIIIIIIIIIIIIIIIIIIIIIIIHIIIIIIIIIIIIIIIIIIIIIIIIIIIIIIIIIIIIIHIHIIIIIIIIIIIIIIIIIIIIIIIHIIIHIIIIIIIIIIIIIHHIIIIIIIIIIIIIIIIIIIIIIIIIIIIIII
@HS2.1_408 HISEQ:380:H55W7BCXY:1:1101:2239:12193 1:N:0:AGCAGGAA orig_bc=AAAAAAAAAAAA new_bc=AAAAAAAAAAAA bc_diffs=0
TACGGAGGGTGCAAGCGTTAATCGGAATAACTGGGCGTAAAGGGCATGCAGGCGGTTGTATAAGTAGGGTGTGAAATCCCCGGGCTCAACCTGGGAACTGCATTCTAAACTGTACAACTAGAGTATTGCAGGGGGAGACGGAATTCCAGGTGTAGCGGTGGAATGCGTAGATATCTGGAAGAACACCAAAGGCGAAGGCAGTCTCCTGGGCAAATACTGACGCTCATATGCGAAAGCGTGGGTAGCAAACAGG
+
IIIIIHHIIHHIHIIIIHHHHIIIIIIHHHHIIIIIIHIIIIIIIHIIIIHIDHGFHEHHHHHHHIIIIIIIHIIIHIHHIIIIIIIIIIIIIIIIIIIIIIIIIIHIIIIIIIIIIIIIHIIHHHHHHHHHIIIIIHIIIIIIHIIIIIHIIIIIIIIIIIHHIHIHHHHHIHHHIGIHHHEIIIHIIHIIIIIIIHIIIIGIIIIIGIIIIIIHIIIIHHFFHIGIIIIIIIIIIIIHIIIIIIIIIHIII
@HS2.1_409 HISEQ:380:H55W7BCXY:1:1101:2919:12138 1:N:0:AGCAGGAA orig_bc=AAAAAAAAAAAA new_bc=AAAAAAAAAAAA bc_diffs=0
TACGGAGGGTGCGAGCGTTAATCGGAATAACTGGGCGTAAAGAGCTCGTAGGCGGTTTGTCAAGTCAGATGTGAAAGCCCCGGGCTTAACCTGGGAACCGCATTTGAAACTGACAGACTAGAGTACTGTAGAGGGAGGTAGAATTCCAGGTGTAGCGGTGAAATGCGTAGATATCTGGAGGAATACCGGTGGCGAAGGCGGCCTCCTGGACAGAGACTGACGCTGAGGAGCGAAAGCGTGGGGAGCAAACAGG
+
IIIHIHHHHIIIIIHGHHHIHIIIIIIIGIHEHIIIIIDHIIHIIHIHHHIIHIHHHHHHHIIIIIIIHIIIIHIHHIHHIIIIIFHHIIIIIIIHIHIGIIIIIIIHIIHHIHIIIIIIIIIIIIIIIIIIIIIIHGHIIIIIIIHHHIIIIIIIIIIIIIIIIIIIIIIIIIHIHHIIIIIIIIIIIIIIIIIIIIIIIIHIIIIHIIIHGEHIIIIIIIGIHHDIIIIIIIIIIHIIIIIIGIIIIIIII
@HS2.1_410 HISEQ:380:H55W7BCXY:1:1101:17886:12110 1:N:0:AGCAGGAA orig_bc=AAAAAAAAAAAA new_bc=AAAAAAAAAAAA bc_diffs=0
TACGGAGGATGCAAGCGTTATCCGGATTTATTGGGTTTAAAGGGTGCGTAGGCTGTTCGTCAAGTCAGAGGTGAAATGCCACAGCTTAACTGTGGAACTGCCTTTGATACTGGCGAGCTGGAATACGGATGCCGTGGGAGGAATGAGTAGTGTAGCGGTGAAATGCATAGATATTACTCAGAACACCGATTGCGAAGGCATCTCACGAATCCGTCATTGACGCTGAGGCACGAAAGCGTGGGGATCAAACAGG
+
IIIIIIIIIIIIIIIIIIIHIIIIIHIIIIHIHHI<DEHHIIHIHIIIIIIIIIIIIIIIIIHIIIIIHHIIGIIIHIIIHIIIIIIIIIIIIIIIIIIIIIIIIIIIIIIIIIIIIIIIIIIHIIIIIIHIIIIIIIIIIIIIIIIIIIIIIIIIIIIIIIIIIIIIIIIIIIIHIHGIIIIIIIIIIIIIIIIIIIIIIIIIIHIIHIIIIIIIIIIIIIIIIIIIIIIIIIIIIIIIIIIIHIIIIIIII
@HS2.1_411 HISEQ:380:H55W7BCXY:1:1101:19552:12099 1:N:0:AGCAGGAA orig_bc=AAAAAAAAAAAA new_bc=AAAAAAAAAAAA bc_diffs=0
TACGGAGGGTACGAGCGTTAATCGGAATGACTGGGCGTAAAGGGCACGTAGGTGGATAGATAAGTCACAAGTGAAATACCCGGGCTTAACCTGGGATTGGCTCGTGAAACTGTTTAACTAGAGTACGGTAGAGGGGAGTAGAATTCCAAGTGTAGCGGTGAAATGCGTAGAGATTTGGAAGAATACCGGAGGCGAAGGCGGCTCTCTGGACCGATACTGACACTGAAGAGCGAAAGCGTGGGGAGCAAACAGG
+
IIIIHHHEHIIIIIIIHHHI?FHIIIIIIIIGHIIIICHHIIIIIHIHHHGHEHIIHIIIIIIIIHIIHIHIIIIHHHHIHIIIIIIIIIIHHIGIHIIIHIIIIIIIIIIIGIIHHHIIIIIIIIIIIIIIGHIIIIIIHIIHIIIIHIIIIIHIIHHHIIIIIIIIIIIHIIIIIHIIIIIIIIIIHIIHIHIIIIIIIIIIHIIIIIIIIIIIIIIIHHIIIIIIGIIIIIIIIIIIIIHHHHIHIIIHH
@HS2.1_412 HISEQ:380:H55W7BCXY:1:1101:20028:12022 1:N:0:AGCAGGAA orig_bc=AAAAAAAAAAAA new_bc=AAAAAAAAAAAA bc_diffs=0
TACAGAGGTCCCTAGCGTTGTTCGGATTTACTGGGCGTAAAGGGCACGTAGGCGGCATGGCGTGTCGAGTGTGAAATCTCCGGGCCCAACCCGGAAAGTGCGCTCGAAACTACCATGCTGGAGTACGGGAGAGGGAGTCGGAATGCAGGGTGTAGCGGTGAAATGCGTTGATATCCTGCAGAACACCGGAGGCGAAGGCGGACTCCTGGAACGTTACTGACGCTAAGGTGCGAAAGTCGGGGGAGCAAACAGG
+
EHH?H@1CGH<F<CC<EH=CCGGHDFHCFGHHHHIHGEDE?HCEH?ECHH1GHCHHI#HCGHIHGHI?CHIHHEHHHE@GHC/CC?<CFHIHH@HHHHHDGHHI#IHIICC?GHHH;:CEF@CCFHCIHEHHIIHCC#?IHIGIHCCCBC#HHHCEIHIHI#IIIHEDEHC?F0FG@<?HHHEIHHHHHEHGHFHCHDGHF<0HHHHEHHGGF@GHHHHEECCHEGCHHIIHHHCCDHHHHECHEFGC1HH@I
@HS2.1_413 HISEQ:380:H55W7BCXY:1:1101:6939:12488 1:N:0:AGCAGGAA orig_bc=AAAAAAAAAAAA new_bc=AAAAAAAAAAAA bc_diffs=0
CACGTAGGTGGCGAGCGTTGTTCGGATTTATTGGGCGTAAAGGGCGCGTAGGCGGAGGCTCAAGCTTGGTGTAAAATACCCCGGCTCAACTGGGGAGATGCGCTGAGAACTGAGCCACTAGAGTCCAGGAGGGGGAGCCGGAATTCCAGGTGTAGGGGTGAAATCTGTAGATATCTGGAAGAACACCGGTGGCGAAGGCGGGCTCCTGGCCATGGACTGACGCTGAGGCGCGAAAGTGTGGGGAGCGAACAGG
+
IIIIIIGHIIIIIIIIIIIIGHHIIEGHIHIHHHIIIEHIIIIIGIIIFDEHEHHHIIIIIIIHIHHIIIIIIHIIHHHHHIIIIIIIIIHIIIIIHHGIIIIIIIIIHHIIIIIIIIIIIIHHIIIIIIIIIIIIIIHHIIIIHIIIIIIIIIHIIIIIIIIIHHHIIIIIIIIHHIIIIIIIIIIIIIIIIIIIIIIIIIIIIIIIIIIIGIIIIIIIIIIIIIIIIIIIIIIIHIIIIIIIIIIIIIIII
@HS2.1_414 HISEQ:380:H55W7BCXY:1:1101:10538:12387 1:N:0:AGCAGGAA orig_bc=AAAAAAAAAAAA new_bc=AAAAAAAAAAAA bc_diffs=0
TACGTAGGGAGCAAGCGTTATCCGGATTTATTGGGTGTAAAGGGTGCGTAGACGGACATGCAAGTTGGCTGTGAAATCCCGAGGCTCAACCTCGGAACTGCAGCCAAAACTACATATCTTGAGTACTGGAGGGGAAAGCGGAATTCCTAGTGTAGCGGTGAAATGCGTAGATATTAGGAAGAACACCGGTGGCGAAGGCGGCTTTCTGGACAGCAACTGACGTTGAGGCACGAAAGTGTGGGTAGCAAACAGG
+
IIIIIIIIIIIIIIIIIIIIIIIIIHHIIIIIIIIHHHIIHIIIIIIIIIIIIIIIIIIIIIIIIIIIIIIIIIIIHIIIIIIIIIIIIIIIIIIIIIIIIIIIIIIHIIIIIIIIIIIIIIIIIIIIIIIIIIIIIIIIIIIIIIIIIIIIIIIIIIIIIIIIIIIIIIIIIIIIIIIIIIIIIIIIIIIIIIIIIIIIIIIIIIIIIIIIIIIIIIIIIIIIIIIIIIIIIIIIIIIIIIIIIIIIIIIII
@HS2.1_415 HISEQ:380:H55W7BCXY:1:1101:12116:12409 1:N:0:AGCAGGAA orig_bc=AAAAAAAAAAAA new_bc=AAAAAAAAAAAA bc_diffs=0
TACGGAGGATGCGAGCGTTATCCGGATTTATTGGGTTTAAAGGGTGCGTAGGCGGGACGTCAAGTCAGCGGTGAAATACTGTGGCTCAACCATAGCATTGCCGTTGAAACTGGCGACCTTGAGTGCGGCAGAGGTAGGCGGAATGTGTGGTGTAGCGGTGAAATGCTTAGATATCACACAGAACACCGATTGCGAAGGCAGCTTACTGGAGCGCAACTGACGCTGAGGCACGAAAGCGTGGGTATCGAACAGG
+
IIIIIG<<DDGIIIIIIIIIIIIIIHIIIIIIHHIGGHHIIIIIIIIIHHIIIIIIHIIHIIIIIIIIIIIIIIIIGIIIIIIIIIIIIIIIIIIIIIIIIIIIIIIHIIIIIIIIIIIIIIIIIIIIIGIIIIIIIIIIIIIIIHIIIIIIIIIIIIIIIIIIIIIIIIIIIIHIIHIIIIIIIIIIIIIIIIIIIIIIIIHIIIIIIIIIIHIIIIIIIIIIIIIIIIIIIIIIIIIIIIIIIIIIIIIII
@HS2.1_416 HISEQ:380:H55W7BCXY:1:1101:12665:12271 1:N:0:AGCAGGAA orig_bc=AAAAAAAAAAAA new_bc=AAAAAAAAAAAA bc_diffs=0
TACGGAGGGTGCAAGCGTTAATCGGAATAACTGGGCGTAAAGGGCATGCAGGCGGTTAGACAAGTAGGATGTGAAATCCCCGGGCTCAACCTGGGAGCTGCATACTAAACTGTCAGACTAGAGTATTGCAGGGGGAGACGGAATTCCAGGTGTAGCGGTGGAATGCGTAGATATCTGGAAGAACACCAAAGGCGAAGGCAGTCTCCTGGGCAAATACTGACGCTCATATGCGAAAGCGTGGGTAGCAAACAGG
+
IIIIIHIIIIIIIIIIIHHIIIIIIIIIIIIIIIIHIHHIIIIIHIIIIIIIIGIHIHIIIIIIIIIIGIIIHIIIGHIIIIIIIIIIIIHIIIIGIHIIIIIIIIIIIIIIIIIIIIIIIIIIHHIHHHHIIIIIIHHHIIIIHIIHIIIIHIIIHIIIIIIIIIHHIIIIIIIIHHIIIIIIIIHIIIIIIIIIIIIIIIIIIIIIIIIIIIHIIHHIIIIIIIHIIIIIIIIIIIIIIIIIIHIHHIIIH
@HS2.1_417 HISEQ:380:H55W7BCXY:1:1101:13129:12481 1:N:0:AGCAGGAA orig_bc=AAAAAAAAAAAA new_bc=AAAAAAAAAAAA bc_diffs=0
TACGGAGGATGCGAGCGTTATCCGGATTTATTGGGTTTAAAGGGTGCGCAGGCGGCGCGGTAAGTCAGCGGTGAAATGTCCCGGCTCAACCGGGGAGCTGCCGTTGATACTGTCGTGCTTGAGTGCGAACGGCGCCGGCGGAATGTGTGGTGTAGCGGTGAAATGCATAGATATCACACAGAACACCGATCGCGAAGGCAGCTGGCGAGGACGCAACTGACGCTGAGGCACGAAGGCGTGGGGATCGAACAGG
+
IHIIHIIIHIIIIIIIIIIIIIIIIEHHIIIIHHHCHHHHIIIHIIIIIIIIIIIIIIIIIHIIIIIIIIIIHHIIHHIIIIIIIIIIIIIIIIIHHHIIIIIIIIIHIIIIHIIIIIIHIIIIIIIIIIIIIIDHIIIIIIIIIIIIIIIIIIIIIIIIIIIIIIIIIIIIIIIHGHIIHHHIIIIIHIHIIIIIIIIIIIIIIIIIIIIIIHGIIIIIIIIIIIIHGIIIIIIIIIIIIIIIGIIIHIIII
@HS2.1_418 HISEQ:380:H55W7BCXY:1:1101:18149:12256 1:N:0:AGCAGGAA orig_bc=AAAAAAAAAAAA new_bc=AAAAAAAAAAAA bc_diffs=0
TACGGAGGATGCGAGCGTTATCCGGATTTATTGGGTTTAAAGGGTGCGTAGGTGGTTTGTTAAGTTTGTGGTGAAAGCGTGCGGCTCAACCGTACCAAGCCATGAAAACTGGCGAACTTGAGTGCAAACGAGGTAGGCGGAATGTGATGTGTAGCGGTGAAATGCTTAGATATGTCACAGAACCCCGATTGCGAAGGCAGCTTACCAGCATGCAACTGACACTGAGGCACGAAAGCGTGGGTATCAAACAGG
+
IIIHIHHIIIIIIIIIIIIHHIIHHGHIIHIHGII<0@GHIIIIHHIIHHIIIIIIHHIIIIIHHIIIIIIGIIHIHHIIIIIIIHHIIIIIIIIIIIIIIIIIIIIIIIIIHIIIHHIIIIIIIIIIIIIIIIIIIIIIIIIIIIIIIIIIIIIIIIIIIIIIIIIIIIIIIIIHHIIIIIIIIIIIIIIIIIIIIIIIIIIIIIIIIIIIIIIIIIIIIIIIIIIHIIIIIIIIIIIIIIIIIIIIIIII
@HS2.1_419 HISEQ:380:H55W7BCXY:1:1101:18311:12466 1:N:0:AGCAGGAA orig_bc=AAAAAAAAAAAA new_bc=AAAAAAAAAAAA bc_diffs=0
TACGGAAGGTCCGGGCGTTATCCGGATTTATTGGGTTTAAAGGGAGCGCAGGCGGAGGTGCAAGCGTGCCGTGAAAGCGCGGGGCTCAACCCCGTACAGCGGCGCGAACTGCTCCCCTTGGTTGCGGGAAGGGAAGGCGGAACTCGTGGTGTAGCGGTGAAATGCATAGATATCACGAAGAACTCCGATCGCGAAGGCAGCCTTCCGGCCCGTCAACGACGCTCATGCTCGAAGGTGCGGGTATCAAACAGG
+
IIIIHGHIIIIIIIIIIIIIHIHIIIIIIIIIHIIEEHIIIIIIIIIGHIIIIIHHHIIIIIIIIIIIHIIFHHIHHIHGHHIHIIIIIIIIIIIHHHIIIIHIIIHHIIHIIIIIIIIHHHIIIIIIHIIIIIIHIIIHIIIHIIIIIIIHIIIIIIHIIIIIIIIIIHHHHHHHIIIIIIIIIIIHIIIIIIHIIIIIIIIIIHIIHHIIHIHIIIIIIIIIIHHIIIIIIIIIIIIIIIIIIIIIIIII
@HS2.1_420 HISEQ:380:H55W7BCXY:1:1101:19160:12394 1:N:0:AGCAGGAA orig_bc=AAAAAAAAAAAA new_bc=AAAAAAAAAAAA bc_diffs=0
TACGGAGGATGCGAGCGTTATCCGGATTTATTGGGTTTAAAGGGTGCGCAGGCGGCGCGGTAAGTCAGCGGTGAAATGTCCCGGCTCAACCGGGGAGCTGCCGTTGATACTGTCGTGCTTGAGTGCGAACGGCGCCGGCGGAATGTGTGGTGTAGCGGTGAAATGCATAGATATCACACAGAACACCGATCGCGAAGGCAGCTGGCGAGGACGCAACTGACGCTGAGGCACGAAGGCGTGGGGATCGAACAGG
+
IIIGIIIIIIIIIIIIIIIIIIIHHHHHIIIHHIIGGHIIGHIIIIHIIIIIIIIIIIIIIIIIIIIIIIIIIIIIIHIIIIIIIIIIIIIIIIHIIIIIIIIIIIIIIIIIIIIIIIIIIIIIIIIIIIIIIIIIIIIIIIIIIIIIIIIIIIIIIIIIIIIIIIIIIIIIIIIHIIIIIIIIIIIIIIHIIIIIIIIIIIIIIIIIIIIIIHIIIIIIIIIIIIIIIIIIIIIIIIIIIIIIIIIIIIIII
@HS2.1_421 HISEQ:380:H55W7BCXY:1:1101:1752:12561 1:N:0:AGCAGGAA orig_bc=AAAAAAAAAAAA new_bc=AAAAAAAAAAAA bc_diffs=0
TACGGAGGGTACGAGCGTTAATCGGAATGACTGGGCGTAAAGGGCACGTAGGTGGATAGATAAGTCACAAGTGAAATACCCGGGCTTAACCTGGGATTGGCTCGTGAAACTGTTTAACTAGAGTACGGTAGAGGGGAGTAGAATTCCAAGTGTAGCGGTGAAATGCGTAGAGATTTGGAAGAATACCGGAGGCGAAGGCGGCTCTCTGGACCGATACTGACACTGAAGAGCGAAAGCGTGGGGAGCAAACAGG
+
IIIIIHIIIIIIIIIIIHHIIIIIIIIIIIIIIIIIIHIIIIIIIIIIGHIIIIIIIIIIIIIIIIIIIIHHIIIIIHIIIIIIIIIIIIIIIIIHHIIIIIIIHIIHIIIIIIIIIIIIIIIIIIIIHIIIIIIIIIIIHIIIIIIIIIIIIIIIIIIIIIIIIIIIIIIIIIIIIHHIIIIIIGIIIIIIIIHIIIIIIGGIIIIIHIIIIIIIIIIIIHIHIIIIIIIIIIIIIIIIIIIIIIIIIIHII
@HS2.1_422 HISEQ:380:H55W7BCXY:1:1101:7701:12600 1:N:0:AGCAGGAA orig_bc=AAAAAAAAAAAA new_bc=AAAAAAAAAAAA bc_diffs=0
TACGGAAGATGCAGGCGTTATCCGGATTCATTGGGTTTAAAGGGTGCGTAGGCGGGATTTTAAGCGTGTTGTGAAATGTAACGGCTCAACCGTTGAATTGCAGCGCGAACTGGAGTCCTTGAGTGAGTACGACGTCAGCGGAATTCGTGGTGTAGCGGTGAAATGCTTAGATATCACGAAGAACTCCGATTGCGAAGGCAGCTGACGAGTCCTTAACTGACGCTAAAGCTCGAAAGTGCGGGTATCGAACAGG
+
IIIHIHIIIIIIIIIIIIIIIIIIIHIIIIIIHHIEGHIIIHIIIIIIHIHHHHIIIIIIIIIIIIIIIIIIIIIIIIIIIIIIIIIIIIHIIIIIIIIIIIIIIIIIIIIIIIIIIIIIIIIIIIIIIIIIIIIIIIIIIIIIIIIIIIIIIIIIIIIIIIIIIIIIIIIIIIIHIIIIIIIIIIIIIIIIIIIIIIIIIIIIIIIIIIIIIIIIIIIIIIIIIIIIIHIIIHC/HIIIIIIIIIIIHIIII
@HS2.1_423 HISEQ:380:H55W7BCXY:1:1101:10806:12574 1:N:0:AGCAGGAA orig_bc=AAAAAAAAAAAA new_bc=AAAAAAAAAAAA bc_diffs=0
TACGGAGGATGCGAGCGTTATCCGGATTTATTGGGTTTAAAGGGTGCGTAGGCGGGCTTTTAAGTCAGCGGTGAAAGTTTGCGGCTCAACCGTAAAATTGCCGTTGAAACTGGAGGTCTTGAGTATAGACGAGGTAGGCGGAATGTAACGTGTAGCGGTGAAATGCTTAGATATGTTACAGAACTCCGATTGCGAAGGCAGCTTACCAGGCTATGACTGACGCTGAGGCACGAAAGCGTGGGTATCAAACAGG
+
IIIIIHIIHIIIIIIIIIIIIIIIIHHHIIIHHIIIIIIHIIIIIIIIIIIIIIIIIIIIIIIIHIHHIIIIIIIIIIIIIIIIIIIIIHIIHIIHIHIIIHIHHIIIIIIHIIIIIIFIIIIIIIIIIIIIIIIIIIIIIIIIIIHIIIIIIIIIIIIIIIIIIIIIIIIIIIIIIHIIIIIIIIIIIIIIIIIIIIIIIIIIIIIIIIIHIIIIIIIIIIIIIIIIIIIIIIIIIIIIIIIHIIIIIIIII
@HS2.1_424 HISEQ:380:H55W7BCXY:1:1101:12099:12604 1:N:0:AGCAGGAA orig_bc=AAAAAAAAAAAA new_bc=AAAAAAAAAAAA bc_diffs=0
TACGGAGGGTGCAAGCGTTAATCGGAATAACTGGGCGTAAAGGGCATGCAGGCGGTTAAACAAGTAGGATGTGAAATCCCCGGGCTCAACCTGGGAGCTGCATACTAAACTGTTTAACTAGAGTATTGCAGGGGGAGACGGAATTCCAGGTGTAGCGGTGGAATGCGTAGATATCTGGAAGAACACCAAAGGCGAAGGCAGTCTCCTGGGCAAATACTGACGCTCATATGCGAAAGCGTGGGTAGCAAACAGG
+
IIIGH@<<<<EHIIIIIIHCCHHIIIIIGIHIGHHIHHDHHIIIIHGIGIIHGHIHHHHHIHHHIIIIIIIIIIHIHHIIIIHIHIIIIIHEHHIIHHHIIIIIIGIIHIHIIHHHIHIIIIIIHHIHHHIIIHHHHIIIIIIIIIHGHHIIIIIIIIHEIIHHHIHIIIIIIIIIIIIIIIIIIIIIIIIHHIIIIIIIIIIIHHHIHIHIHIIIIIIIIIIIIHGIIHHIIIIHHFIIIIIIIIIIIIIII
@HS2.1_425 HISEQ:380:H55W7BCXY:1:1101:14653:12564 1:N:0:AGCAGGAA orig_bc=AAAAAAAAAAAA new_bc=AAAAAAAAAAAA bc_diffs=0
TACGGAGGGTGCGAGCGTTGTCCGGAATCACTGGGCGTAAAGGGCGCGTAGGCGGTTCGTTAAGTTGCTGGTGAAATCCCGGGGCTCAACTCCGGGGCTGCCAGTAAGACTGGCGAGCTAGAGCACGGTAGAGGCGGATGGAATTCCCGGTGTAGCGGTGGAATGCGTAGATATCGGGAAGAATACCGGTGGCGAAGGCGTTCCGCTGGGCCGTTGCTGACGCTGAGGCGCGACAGCGTGGGGAGCAAACAGG
+
IIIII=HHIIIIIIIIIIIIIGIIIHIIIIHHHIGIICHHIIHIGIIIIIIIIIDCIIIIIIIHIHIHIIIIIIIGHHIIIIIIIIIIIIIIIIIIIIIIIIIIIIIIIIIIIIIIIHIIIIIIIIIIIIIIIIIIIIIIIIIIIIIIIIIIIIIIIIIIIIIIIIIHIIIIIIIIHHIIIIIIIIIIIIIIIIIIIIIIHIIIHIIIIIIHHIIIIIIIIIIIIIIIIIIIIIIIIIIIIIIIIIIIIIHII
@HS2.1_426 HISEQ:380:H55W7BCXY:1:1101:18299:12661 1:N:0:AGCAGGAA orig_bc=AAAAAAAAAAAA new_bc=AAAAAAAAAAAA bc_diffs=0
TACGTAGGGTGCGAGCGTTAATCGGAATTACTGGGCGTAAAGCGTGCGCAGGCGGTGATGTAAGACAGTTGTGAAATCCCCGGGCTCAACCTGGGAACCGCATCTGTGACTGCATCGCTGGAGTGCGGCAGAGGGGGATGGAATTCCGCGTGTAGCAGTGAAATGCGTAGATATGCGGAGGAACACCGATGGCGAATGCACTCCCCTGGGCCTGCACTGACGCTCATGCACGAAAGCGTGGGGAGCAAACAGG
+
IIIIIIIIIIIIHIIIIIIIIHIIIIIIIIIHIIIIIIHIHIIIIIIIIIIIHIIIIIIHIIIIIIIIIIIIIIIIHHHIIIIIIIIIIIIIIIIIIIIIIIIIIIIIIIIIIIIIIIIIIIIIIIIIIIIIIIIIIIIIIIIIIIIIIIIIIIIIIIIIIIIIIIIIIIIIIIIIIIIIIIHIIIIIIIIIIIIIIIIIIHIIIIIIIIIIIIIIIIIIIIIIIIIIIIIIIIIIIIIIIIIIIIIIIIIII
@HS2.1_427 HISEQ:380:H55W7BCXY:1:1101:5387:12771 1:N:0:AGCAGGAA orig_bc=AAAAAAAAAAAA new_bc=AAAAAAAAAAAA bc_diffs=0
TACGGAAGGTCCGAGCGTTATCCGGATTTATTGGGTTTAAAGGGAGCGTAGGCGGACTGTTAAGTCAGTCGTTAAATCGCGTGGCTCAACCACGCTCAGCGATTGAAACTGTCAGTCTTGAGTGCACAAGAGGCAGGTGGAATTCGAGGTGTAGCGGTGAAATGCTTAGATATCTCGAAGAACTCCGATTGCGAAGGCAGCTTGCTGGGGTGCAACTGACGCTGATGCTCGAAGGTGCGGGTATCAAACAGG
+
IIIIIIIIIIIIIIIIIIIHIIIIIEGHIH@FDHH<DCHHIIIIIIHIHHIIIIIHIIIIIIIIHIIIIIIIIIIIHHHIIIIIIIIIIIHIIIIIIIIIIIIIIIIIIIIIIIIIIIIIIIIIIIIIIIIIIIIIIIIIIIIIIIIIIIIIIIIIIIIIIIIIIIIIIIIIIIIIHIIIIIIGIIIIIIIIIIIIIIIIIIIIIIIIIIIIIIIIIIIIIIIIIIIIIIIIIIIIIIIIIIIHIIIIIIII
@HS2.1_428 HISEQ:380:H55W7BCXY:1:1101:6109:12873 1:N:0:AGCAGGAA orig_bc=AAAAAAAAAAAA new_bc=AAAAAAAAAAAA bc_diffs=0
TACGGAAGGTCCGGGCGTTATCCGGCTTTATTGGGTTTAAAGGGAGCGCAGGCCGATGGTTAAGCGTGACGTGAAATGTAGCCGCTCAACGGCTGAACTGCGTCGCGAACTGGCTATCTTGAGTGAGTTCGATGTTGGCGGAATTCGTGGTGTAGCGGTGAAATGCTTAGATATCACGAAGAACTCCGATTGCGAAGGCAGCCAACAAGGCCTTTACTGACGCTAAAGCTCGAAGGTGCGGGTATCGAACAGG
+
IHHDHEHHCCGHHH?CHHH0GHIIH/<CGHF@GHHEHHHHF?GHHIGHC??CEGHHHHHIGFHHHIIHEHHCIHHFHEHHIEEHDHGIIIHEFHFFGHHHGEEHHIIHEHHHHGHIIHIIIIIIHGHCGHIHHHHCCGIIIIIHHIIIIIIIIIIIIIIHIIIIIIHIIIIIIIIHFEHIIIIIIIIIIIIIGIIIIIIIHG?IHHGCGC1HHGCIIIIIIIHHDG<GG1IIIIHHDHEIIIIIIIIHEIIII
@HS2.1_429 HISEQ:380:H55W7BCXY:1:1101:10989:12895 1:N:0:AGCAGGAA orig_bc=AAAAAAAAAAAA new_bc=AAAAAAAAAAAA bc_diffs=0
TACGGAGGATCCGAGCGTTATCCGGATTTATTGGGTTTAAAGGGAGCGTAGGCGGGAGATCAAGTCAGTTGTGAAATGTAGACGCTCAACGTCTGCACTGCAGTTGAAACTGGTTTTCTTGAGTGCGTAAGGGGCAGGCGGAATTCGTCGTGTAGCGGTGAAATGCTTAGATATGACGAAGAACTCCGATCGCGAAGGCAGCTTGCCGGGCCGCAACTGACGCTCAGGCACGAAAGCGTGGGGATCAAACAGG
+
IIIIIIIIHIIIIIIIIIIIIIIIIIIHIIIIHIIGHIIIIIHIIIIIIIIIIIIIIIIHIIIIIIIIHHIIIIIIHHIIIIIIIIIIIIIIIHIIIIIIIIIIIIIIIIIIIIIIIIIIIIIIIIHHIIIIIIHIIIIIIIIIIIIIIIIIIIIIHIIIIHHIIIIIIHHIIIIHFHIHIHIIIIHHIHIEHIIFHGHIHHHHDIHIIIIHHIIIIIIIIIIIIIIIIIIIIIIIIIIIIIIIHIIIIIHII
@HS2.1_430 HISEQ:380:H55W7BCXY:1:1101:12675:12962 1:N:0:AGCAGGAA orig_bc=AAAAAAAAAAAA new_bc=AAAAAAAAAAAA bc_diffs=0
TACGGAAGGTCCGGGTGTTATCCGGATTTATTGGGTTTAAAGGGAGCGCAGGCTGATGATTAAGCGTGACGTGAAATGTAGCCGCTCAACGGCTGAACTGCGTCGCGAACTGGTTATCTTGAGTGAGTTCGATGTTGGCGGAATTCGTGGTGTAGCGGTGAAATGCTTAGATATCACGAAGAACTCCGATTGCGAAGGCAGCCAACAAGGCCTTTACTGACGCTAAAGCTCGAAGGTGCGGGTATCGAACAGG
+
IIIIIIIIIHIIIIIIIIIIIIIIIHHHIIIIHIIEHIIIIIIIIIHIIIIIIIIIIIIIIIIIIIIIIIIGIIHHGHHHIIHIIHIIIIIIIIIIHHHIHIIIIIIIIIIIIIIIIIIIIIIIIIIIIIIHIIIIIIIIIIIIIIIIIIIIIIIIIIIIIIIIIIIIIIIIIIIHIHIIIIIIIIIIIIIIIIIIIIIIIIIIIIIIIIIIIIIIIIIIHIIIIIIIIHGIIIIIIHIIIIIHHIIHHIIII
@HS2.1_431 HISEQ:380:H55W7BCXY:1:1101:15980:12845 1:N:0:AGCAGGAA orig_bc=AAAAAAAAAAAA new_bc=AAAAAAAAAAAA bc_diffs=0
TACGGAGGGTACGAGCGTTAATCGGAATGACTGGGCGTAAAGGGCACGTAGGTGGATAGATAAGTCACAAGTGAAATACCCGGGCTTAACCTGGGATTGGCTCGTGAAACTGTTTAACTAGAGTACGGTAGAGGGGAGTAGAATTCCAAGTGTAGCGGTGAAATGCGTAGAGATTTGGAAGAATACCGGAGGCGAAGGCGGCTCTCTGGACCGATACTGACACTGAAGAGCGAAAGCGTGGGGAGCAAACAGG
+
HIIIHHHIIICHHIIIGEHFHIHHIIIIIIIIHHHHDEEHHIIIIHHHHHHIFIIHHIIGHIIIHHHHHHHHIHHHDIIIIIHIHHIHHHIHIHIHFGIIIHHIIIIIIIIIIHIIHHIIIIIIIIIIIIIIIIHIIIHIIIIIIIIIIIIIIIIIIIIIIIIIIIIIIIIIIIIIIIIIIHHIIIIIIIHIIIIIIIIIIIIIHIIIIIIHHIIIIIIIIIIIIIIIIIIIIIIHIIIIIIIIIIIIIIIII
@HS2.1_432 HISEQ:380:H55W7BCXY:1:1101:16150:12818 1:N:0:AGCAGGAA orig_bc=AAAAAAAAAAAA new_bc=AAAAAAAAAAAA bc_diffs=0
TACAGAGGTCGCAAGCGTTGTTCGGATTTACTGGGCGTAAAGGGCACGTAGGCTGCGTGGCGTGTCGAGTGTGAAATCTCCGGGCTCAACCCGGAAAGTGCGCTCGAAACTACCGCGCTGGAGTACGGGAGAGGGAATCGGAATATAGGGTGTAGCGGTGAAATGCGTTGATATCCTATAGAACACCGGAGGCGAAGGCGGATTCCTGGAACGTAACTGACGCTAAGGTGCGAAAGTCGGGGGAGCAAACAGG
+
IIIIIIHHHHIIIIIIIIIIIIIIIIIIIIIIIIIIIIIIIIIIIHIIIIIIIIIIIIIIIIIIIIIIIIIIIIIIEHIIIIIIIIIIIIIIIIIIIIIIIIIIIIIIIIIIIIIIIIIIIIIIIIIIIIIIIIIIIHHHIIIIIIIIIIIIHIIIIIHHIIIIIIIIIIIIIIIIHIIIIIIIIIIIIIIIIIIIIIIIIIIHIIIIIIIHIIIIHIIIIIIIIIHHIIIIIIIIIIIIIHIIIIIIIIIII
@HS2.1_433 HISEQ:380:H55W7BCXY:1:1101:16930:12787 1:N:0:AGCAGGAA orig_bc=AAAAAAAAAAAA new_bc=AAAAAAAAAAAA bc_diffs=0
TACGGAAGGTCCGGGCGTTATCCGGATTTATTGGGTTTAAAGGGAGCGTAGGCGGGCTGTTAAGCGTGTCGTGAAAAGCATCGGCTCAACCGGTGTCGTGCGGCGCGGACTGGCGGTCTTGAGTGGGTAGAAAGCCGGCGGAATTCGTGGTGTAGCGGTGAAATGCTTAGATATCACGAAGAACTCCGATTGCGAAGGCAGCTGGCTGTATCCTTACTGACGCTAAAGCTCGAAAGCGCGGGTATCGAACAGG
+
IIIIIHIIIHIIIIIIIIIIIIIII0CGHIIHIIIC@HIIIIIIIIIIIIIIIIIIHHHHHIIIIIIIIIIHHIIIIIHIIIIIIIIIIHIIIIIIIIIIIIIIIIIIIIIIIIIIIHIHIIIIIHIIIIIIIIIIIIIIIIIIIIIIIIIIIIIIII#IIIIIIIIIIIIIIIHIIIIIIIIIIIIIIIIIIIIIIIIIIIHIIIIIIIIIIHIIIIIIIIIIIIIIIIIIIIIIIIIIIIIIIIIIHIIII
@HS2.1_434 HISEQ:380:H55W7BCXY:1:1101:4780:13021 1:N:0:AGCAGGAA orig_bc=AAAAAAAAAAAA new_bc=AAAAAAAAAAAA bc_diffs=0
TACGGAGGATGCGAGCGTTATCCGGATTTATTGGGTTTAAAGGGTGCGTAGGCGGGACGTCAAGTCAGCGGTGAAATACTGTGGCTCAACCATAGTACTGCCGTTGAAACTGGCGACCTTGAGTGCGGCAGAGGTAGGCGGAATGTGTGGTGTAGCGGTGAAATGCTTAGATATCACACAGAACACCGATTGCGAAGGCAGCTTACTGGAGCGCAACTGACGCTGAGGCACGAAAGCGTGGGTATCGAACAGG
+
IFHHIHIIIIIIIHIIIIHHIIIIIHIHHHIHGHH0CCEHIGIHIHHIIIIIIIIIIIIIIHHIHIIIHHIIIIHFFHIIIIIIIIIHIIGHHIHIIIHHIHHIIHHHIHHGHIHHIIHIIIIIIIIIIIIHIIIIIIIIIIIIIIHIIIIIIIIIIIIIIIIIIIIIIIIIIIIHHIIIIIIIIIIIIHIIIIIIIIIIIHHEIIIIIIIIIHHIHHIHIHIIIIIIHHIIIIIIIIIIIIIIIIIIIIIII
@HS2.1_435 HISEQ:380:H55W7BCXY:1:1101:5655:13160 1:N:0:AGCAGGAA orig_bc=AAAAAAAAAAAA new_bc=AAAAAAAAAAAA bc_diffs=0
TACGGAGGGTACGAGCGTTAATCGGAATGACTGGGCGTAAAGGGCACGTAGGTGGATAGATAAGTCACAAGTGAAATACCCGGGCTTAACCTGGGATTGGCTCGTGAAACTGTTTAACTAGAGTACGGTAGAGGGGAGTAGAATTCCAAGTGTAGCGGTGAAATGCGTAGAGATTTGGAAGAATACCGGAGGCGAAGGCGGCTCTCTGGACCGATACTGACACTGAAGAGCGAAAGCGTGGGGAGCAAACAGG
+
IIIIIHIIIIHIIIIIIIIIIIIIIIIIIHHGHHIIIEHHHIIIIIHI<FHHFIIIHIIIIIIIHIIIIIIIIIIIHHIIIIIIIHIIIIIIIIIIHIIIIIIIIIIIIIIIIIIIIIIIIIIIIIIIHIIIIIIIIIIIIIIIIIIIIIHIIIIIIIIIIIIIIIIIIIIIIIIHGHIIIIIHIIIIIIIIIIIIIIIHIIIIHIIIIIIIHHIHIIIIIIIIIIIIIIIIIIIGIIIIIIIIIIIHGIIII
@HS2.1_436 HISEQ:380:H55W7BCXY:1:1101:11545:13200 1:N:0:AGCAGGAA orig_bc=AAAAAAAAAAAA new_bc=AAAAAAAAAAAA bc_diffs=0
TACGGAAGGTCCGGGCGTTATCCGGATTTATTGGGTTTAAAGGGAGCGCAGGCTGGATTTTAAGCGTGCTGTGAAATGTACCGGCTCAACCGGTGACGTGCAGCGCGAACTGGAGTCCTTGAGTGAGTACGAGGTATGCGGAATTCGTGGTGTAGCGGTGAAATGCTTAGATATCACGAAGAACTCCGATTGCGAAGGCAGCGTACCAGTCCTTAACTGACGCTAAAGCTCGAAAGTGCGGGTATCGAACAGG
+
IIIIIFHIIIIIIIIIIIIHIIHIIHHHHIIGHHIEEHIIIIGIIIIIGHIIIIIIGIIIHHIIIIIHHHHIIIIIIIIIIIIIIIIIIIIIIIIIIIIIIIIIIIIIIIIIIIIIIIIIIIIIIIIIIIHIHIIIIIIIIIIIIIIIIIIIIIIIIIIIIHIIIIIIIIIIIIHHHHIIIIIIIHIIIIIIIIIIHIIIHIIIIIIIHIIIIIIIIIIIIHIIIIIIIHIIIIIIIIIIIIIIIIIIIIIII
@HS2.1_437 HISEQ:380:H55W7BCXY:1:1101:2016:13338 1:N:0:AGCAGGAA orig_bc=AAAAAAAAAAAA new_bc=AAAAAAAAAAAA bc_diffs=0
TACGTAGGTGGCAAGCGTTATCCGGATTTACTGGGTGTAAAGGGCGCGTAGGCGGGGATGCAAGTCAGATGTGAAATCTATGGGCTTAACTCATAAACTGCATTTGAAACTGTATCTCTTGAGTGCTGGAGAGGTAGACGGAATTCCTTGTGTAGCGGTGAAATGCGTAGATATAAGGAAGAACACCAGTGGCGAAGGCGGTCTACTGGACAGTAACTGACGCTGAGGCGCGAAAGCGTGGGGAGCAAACAGG
+
IIIIIIIIIIIIIIIIIIIIIIIIIIIIIIIIIIIHHHIIIIIIIIIIHIIIIIIIIIIIIIIIIIIIIIIIIIIIHHIIIIIIIIIIIIIIIIIIIIIIIIIIIIHIIIIIIIIIIIIIIIIIIIIIIIIIIIIIIIIIIIIIIIIIIIIIIIIIIIIIIIIIIIIIIIIIIIIIIIIIIIIIIIIIIHIIIIIIIIIIIIIIIIIIIIIIIIIIIIIIIIIIIIIIIIIIIIIIIIIIIIIIIIIIIIIII
@HS2.1_438 HISEQ:380:H55W7BCXY:1:1101:11386:32132 1:N:0:AGCAGGAA orig_bc=AAAAAAAAAAAA new_bc=AAAAAAAAAAAA bc_diffs=0
TACAGAGGCCAAGAGCGTTGTTCGGATTTACTGGGCGTAAAGGGCGCGTAGGCGGCGAGGCGTGTCGGATGTGAAATCTCCGGGCTCAACCCGGAAAGTGCGTCCGAAACTACCTTGCTGGAGTCCGGGAGGGGGAATCGGAATACAGGGTGTAGCGGTGAAATGCGTTGATATCCTGTAGAACACCGGAGGCGAAGGCGGATTCCTTGAACGGTACTGACGCTGAGGCGCGAAAGTCGGGGGAGCAAACAGG
+
IIIIIIIIIIIIIIIIIHHHEHHIIIIIIIIIIIIIIHIIIIIIIIIIIIIHIIIIIIIIIIIIIIIIHIIIIIIIGHIIIIIIIHIIIIIIIIIIIIIIIIIIIIIIIIIIIIIIIHIIIIIIIIIIIIIIIIIIIIIIIIIHIIIIIIIIIIIIIIIIIIIIIIIIIIIIIIIIIIIIIIIIIIIIIIIIIIIIIIIIIIIGIIIIHIHIIIIIIIIIIIIIIIIIIIIIIIIIIIIIIIIIIIIIIIIII
@HS2.1_439 HISEQ:380:H55W7BCXY:1:1101:14749:29719 1:N:0:AGCAGGAA orig_bc=AAAAAAAAAAAA new_bc=AAAAAAAAAAAA bc_diffs=0
TACGTAGGGGGCGAGCGTTGTCCGGAATGATTGGGCGTAAAGGGCGCGTAGGCGGCCCGGTAAGTCTGGAGTGAAAGTCCTGTTTTTAAGATGGGAATTGCTTTGGATACTGTCGGGCTTGAGTGCAGGAGAGGTAAGTGGAATTCCCAGTGTAGCGGTGAAATGCGTAGAGATTGGGAGGAACACCAGTGGCGAAGGCGACTTACTGGACTGTAACTGACGCTGAGGCGCGAAAGTGTGGGGAGCAAACAGG
+
IIIIIIIIIIIIIIIIIIIIIIIIIIIIIIHHIIIIIHIIIIIIIIIIIIIIIIIIIIIIIHIIIIIIIIIIIIIIIIIIIIIIIIIIIIIIIIIIIHIIIIIIIIIIIIIIIIIIIIIIIIIIIIIIIIIIIIIIIIIIIIIIIIIIIIIIIIIIIIIIIIIIIIIIIIIIIIIIHHIIIIIIIIIIIIIIIIIIIIIIIIIIIIIIIIIIIHHGIIIIIIIIIIHIIIHIHD<<<IIIIIIIIIIIIIIII
@HS2.1_440 HISEQ:380:H55W7BCXY:1:1101:15137:29604 1:N:0:AGCAGGAA orig_bc=AAAAAAAAAAAA new_bc=AAAAAAAAAAAA bc_diffs=0
TACGTAGGGTGCAAGCGTTAATCGGAATTACTGGGCGTAAAGCGTACGCAGGCGGCTTTGCAAGACAGGTGTGAAATCCCCGGGCCTAACCTGGGAACTGCATTTGTGACTGCATAGCTAGAGTCTGTCAGAGGGGGGTGGAATTCCACGTGTAGCAGTGAAATGCGTAGAGATGTGGAAGAACACCGATGGCGAAGGCAGCCCCCTGGGATAAGACTGACGCTCATGTACGAAAGCGTGGGGAGCAAACAGG
+
IIIIIIIIHHIIIIIIIHIIIIGIIIIIIIIIIIIHGIIFHHIIHIIIIIIHCHHIHIIIIIIIIIIIIHIIHHHIIHHHIIIIIHHIHIHHIIIHIIIIIIIIIIIIIIIIIIIIIIIIIIHEIIIIIIIIIIIIIIIIIIIIIHHHHIIIIIIIIIIIIIIIIIIIIIIIIIHHHGIIIIIHHHGIIIIIIIIIIIIIHDGIIIHIIIIIIIIHHIIHDHGGDD<IIIIIIIIHIIIIIIIIIIIIIIIII
@HS2.1_441 HISEQ:380:H55W7BCXY:1:1101:15382:29747 1:N:0:AGCAGGAA orig_bc=AAAAAAAAAAAA new_bc=AAAAAAAAAAAA bc_diffs=0
TACGGAAGGTCCGGGCGTTATCCGGATTTATTGGGTTTAAAGGGAGCGTAGGCCGGATATTAAGCGTGTTGTGAAATGTAGATGCTCAACGTCTGCACTGCAGCGCGAACTGGTGTCCTTGAGTGCGCAGGAAGTCGGCGGAATTCGTTGTGTAGCGGTGAAATGCTTAGATATGACGAAGAACTCCGATTGCGAAGGCAGCTGACTGTAGCGTTACTGACGCTGAAGCTCGAAGGTGCGGGTATCGAACAGG
+
IHHIHCHIIIIIIHIIDHIIIFHHHECHHHGHEHE<D@HHIHIIGGHHHFHICHIHHFGGHHHHIHHHEIHHHHHHFGHIGHHIIHIIIIIIHHHHHHGHIIIHIIIIIIIHIIICGIIHHHIHHHHIIHHIIHHHIHIHFIIIHHIIIIIIHHIIIIIIHIIIIIIIIHIIHIIIHGIIIIHHHIIIHHIIIIIIIIIIIIIIIIIIIIIIIHHEIIIIIIHIIIIHHHIIHGCCCIIIIIIIIIIIIIIII
@HS2.1_442 HISEQ:380:H55W7BCXY:1:1101:17617:29575 1:N:0:AGCAGGAA orig_bc=AAAAAAAAAAAA new_bc=AAAAAAAAAAAA bc_diffs=0
TACGGAGGGTGCAAGCGTTAATCGGAATAACTGGGCGTAAAGGGCATGCAGGCGGTTGTATAAGTAGGGTGTGAAATCCCCGGGCTCAACCTGGGAACTGCATTCTAAACTGTACAACTAGAGTATTGCAGGGGGAGACGGAATTCCAGGTGTAGCGGTGGAATGCGTAGATATCTGGAAGAACACCAAAGGCGAAGGCAGTCTCCTGGGCAAATACTGACGCTCATATGCGAAAGCGTGGGTAGCAAACAGG
+
IIIIHIIIIHIIIIIIIHIHHHHIIIIIIICHHHIIIHIHIIGHIHHIHIIHIIIHI##IIIGHIEHIIIIIIIIIGHHIIGIIHHIHIIIIIIHHIIIHIIIIHIIGIIIIIHHI@HHIIIIHHHHIHHIHHHHHHFIIHHIIIIIIIIIIIIHHIIIIIIIIIHHHIHHIIIHHHHHHIHGIIIGEHFHIIHIHIIHHD1EEIIIHIHIHHEIIIIIIHIHH@F<EEIGIIIIIIIIHHHGIIIIIIIIII
@HS2.1_443 HISEQ:380:H55W7BCXY:1:1101:18709:29520 1:N:0:AGCAGGAA orig_bc=AAAAAAAAAAAA new_bc=AAAAAAAAAAAA bc_diffs=0
TACGGGGGGGGCAAGCGTTGTCCGGAATCATTGGGCGTAAAGCGTTCGTAGGCGGTACATTAAGTCTGGTGTTAAAGACTTGTGCTCAACACAAGGTAGGCATTGGATACTGGTGAACTAGAATGCGGTAGAGGTTAAGGGAATTCCTGGTGTAGCGGTGAAATGCGTAGATATCAGGAGGAACACCGGAGGCGAAAGCGCTTAACCGGGCCGAAATTGACGCTGAGGAACGAAAGCCGGGGGAGCAAATGGG
+
IIIIIIIIH///<<11<EGEDH@HDH/1<FHEHHCD/<FHF<<<ED<D<<D<1F?FHF?FEHHG?IIGHHGHHHIHHAHEGIIHEH?IHHGGGIIIIIIHIIIIIIIIIIHHIIIIHGIIIGIIIIIIHIIIIIHEHIIIIIHIHHHHIIIIIIIIIIGHIIIIIIIIIIIIHHHHHFIIHHGEHIIIIIIIIIHIHIIIIIIIIIIIIIIIIIIIIHIIIIIIIIHIIHIIIIIIHIIIIIIIIIIIIIIII
@HS2.1_444 HISEQ:380:H55W7BCXY:1:1101:18779:29518 1:N:0:AGCAGGAA orig_bc=AAAAAAAAAAAA new_bc=AAAAAAAAAAAA bc_diffs=0
TACGGAAGGTCCGGGCGTTATCCGGATTTATTGGGTTTAAAGGGAGCGCAGGCTGAATGGTAAGCGTGACGTGAAATGTCCGGGCTCAACCGGGGCTTTGCGTCGCGAACTGTCGTTCTTGAGTGGGTACGACGCTGGCGGAATTCGTGGTGTAGCGGTGAAATGCTTAGATATCACGAAGAACTCCGATTGCGAAGGCAGCTGGCGAGTCTCTTACTGACGCTAAAGCTCGAAGGCGCGGGTATCGAACAGG
+
IIIIIHIIIIIIIDHIIIIIIIIIIHIIIIIFHIIIIIIIHIHIGIHIHIIIIHIIIIIIIIIHHIHIIIIIIIIIFHHIIIIIIHIIIIHIIIIIIIIIIIHIIIIIII#IIHIIIIHIIHIIIIIIIIIHIIIIIIIIIIIIHIIIIIIIIIIIIIIIIIIIIIIIIIIIIIIIIIIIIIIIHIIIIIIIIIIIIIIIIIIIIIIIIIIIIIGIIIIIIIIIIIIIIIIIIIIIIIIIIIIIIIIIIIIII
@HS2.1_445 HISEQ:380:H55W7BCXY:1:1101:19194:29571 1:N:0:AGCAGGAA orig_bc=AAAAAAAAAAAA new_bc=AAAAAAAAAAAA bc_diffs=0
TACGGAAGGTCCGGGCGTTATCCGGATTTATTGGGTTTAAAGGGAGCGCAGGCCGATGGTTAAGCGTGACGTGAAATGTAGCCGCTCAACGGCTGAACTGCGTCGCGAACTGGCTATCTTGAGTGAGTTCGATGTTGGCGGAATTCGTGGTGTAGCGGTGAAATGCTTAGATATCACGAAGAACTCCGATTGCGAAGGCAGCCAACAAGGCCTTTACTGACGCTAAAGCTCGAAGGTGCGGGTATCGAACAGG
+
IIIIIHHHIEHIDC?HGDHFHFHIIEG<FEH?GHHDDGFEHHHHEHIIIIHICHHGHG@IHHIHE#HHGHHGECEHHIIIIHHHIIIIIIGHHIHIIIIHHHIIHHHHHIHHHHHHIIHHFHHHHIIHIIHGIICHHHHIHIHHHEEHHHFGHIIIHHEGHCHF?IHHHHIIHEHHCHHHHIHIHIIIHICIIHEHGHEHFHHIHFCC@C1HGGCFCEHDDIHHEHHEC<<<1FFCC<<<1HED<<1EHGFHF
@HS2.1_446 HISEQ:380:H55W7BCXY:1:1101:3234:29802 1:N:0:AGCAGGAA orig_bc=AAAAAAAAAAAA new_bc=AAAAAAAAAAAA bc_diffs=0
TACGGAAGGTCCGGGCGTTATCCGGATTTATTGGGTTTAAAGGGAGCGCAGGCGGCCTTTTAAGCGTGACGTGAAATGCAGGTGCTCAACATCTGAGCTGCGTCGCGAACTGGAGGGCTTGAGTGAGTTCGATGTCAGCGGAATTCGTGGTGTAGCGGTGAAATGCTTAGATATCACGAAGAACCCCGATTGCGAAGGCAGCTGGCAAGGCCTTTACTGACGCTAAAGCTCGAAGGTGTGGGTATCGAACAGG
+
IIIIIHIIIIIIIIIIIIIIIIIIIHIIIIIIIIIHHIIIIIIIIIIIIIIIIIIIIIIIIIIIIIIIIIIIIIIIIIIIIIIIIIIIIIIIIIIIIIIIIIIIIIIIIIIIIIIIIIIIIIIIIIIIHIIIIIIIIIIIIIIIIIIIIIIIIIIIIIIIIIIIIIIIIIIIIIIIIIIIIIIIIIIIIIIIIIIIIIIIIIIIIIIIIIIIIIIIIIIHIIIIIIIIIIIIIIIIHIIIIIIIIIIIIIIII
@HS2.1_447 HISEQ:380:H55W7BCXY:1:1101:8464:29871 1:N:0:AGCAGGAA orig_bc=AAAAAAAAAAAA new_bc=AAAAAAAAAAAA bc_diffs=0
TACGGAAGGTCCGGGCGTTATCCGGATTTATTGGGTTTAAAGGGAGCGCAGGCTGCCTGTTAAGCGTGACGTGAAATGCCGCGGCTCAACCGTGGAAGTGCGTCGCGAACTGGCGGGCTTGAGTGTGCACGAGGAAGGCGGAATTCGTGGTGTAGCGGTGAAATGCTTAGATATCACACAGAACACCGATTGCGAAGGCATCTCACGAAGGGGTGATTGACGCTGAGGCACGAAAGCGTGGGGATCAAACAGG
+
IHIHICECHFHIHHHIHIHHICGIHE<CGHHH<GHH0DHHHHHHHCHDHHIIIIIHHGIIGFHHIIHIHHIIIHEHFHHHHHHIIIHCHHIHIIGHHHFGHDGHHHHGHIEHHIHHDHGIHIHEHEFFHHHHCG@HHHIHHIIIIIIHGIIIHHGHHEGC?IIIIHHHHHIGIEB@HIIIIHCFHEGEC=HHHH?IHHHHHEHHCGHIIIIIIHHEHG@HHF1IGIIIHG=HGHHIIHHHIHFEEHGHHCIII
@HS2.1_448 HISEQ:380:H55W7BCXY:1:1101:10022:29805 1:N:0:AGCAGGAA orig_bc=AAAAAAAAAAAA new_bc=AAAAAAAAAAAA bc_diffs=0
TACGGAGGGTACGAGCGTTAATCGGAATGACTGGGCGTAAAGGGCACGTAGGTGGATAGATAAGTCACAAGTGAAATACCCGGGCTTAACCTGGGATTGGCTCGTGAAACTGTTTAACTAGAGTACGGTAGAGGGGAGTAGAATTCCAAGTGTAGCGGTGAAATGCGTAGAGATTTGGAAGAATACCGGAGGCGAAGGCGGCTCTCTGGACCGATACTGACACTGAAGAGCGAAAGCGTGGGGAGCAAACAGG
+
IIIIIIIIIIIIIIIIIHIIHIIIIHIIIIHHIHIIIIIIIIIIIIHI<FHIHHIGHIIGIHIIHIIHIIIIIIIIHHIHIHHIIHIIIIIHIIIIHIIIIIIIIIIIIIIIHHIIIIIIIIIIIIIIIIHIIHIHIIIIHHIIIHHHHHIIIHIHIIHHHHIHHHIIIIIIIHHHHGIHIIHIIIGHIIIIIIHHIIIIIIHHIHHHIHGIHIIIIIIHHHIHIIIIIIIGIIIIHHIIIIIIIIIIHIIHI
@HS2.1_449 HISEQ:380:H55W7BCXY:1:1101:2121:30109 1:N:0:AGCAGGAA orig_bc=AAAAAAAAAAAA new_bc=AAAAAAAAAAAA bc_diffs=0
TACGGAGGGTGCAAGCGTTAATCGGAATAACTGGGCGTAAAGGGCATGCAGGCGGTTGTATAAGTAGGGTGTGAAATCCCCGGGCTCAACCTGGGAACTGCATTCTAAACTGTACAACTAGAGTATTGCAGGGGGAGACGGAATTCCAGGTGTAGCGGTGGAATGCGTAGATATCTGGAAGAACACCAAAGGCGAAGGCAGTCTCCTGGGCAAATACTGACGCTCATATGCGAAAGCGTGGGTAGCAAACAGG
+
IIIIIIIIHHHIIIIIIEHEHHHHIICHHIIEHHHIIEEHHIHIHHIIHHHIIIIHHGDHHGHHHIHIIIHIHIGHFHIIHHIIIIIIIIIIIHIIIIIIHHHIHIIHHIIIIIIIHHIIIIHHHHHIIIIIHIIIIIIIIIIIIIIIIIIIIIIIIIIIIIIIIIIIIIIIIIIHHIIIIIIIIIIIH#IIIIIIIIIIIFHFHIIIIIIIIIIIIIIIIIIIIIHHIHIIIIIIIIIIIIHIIIIHFIIII
@HS2.1_450 HISEQ:380:H55W7BCXY:1:1101:5850:30228 1:N:0:AGCAGGAA orig_bc=AAAAAAAAAAAA new_bc=AAAAAAAAAAAA bc_diffs=0
TACGGAAGGTCCGGGCGTTATCCGGATTTATTGGGTTTAAAGGGAGCGCAGGCCGATGGTTAAGCGTGACGTGAAATGTAGCCGCTCAACGGCTGAACTGCGTCGCGAACTGGCTGTCTTGAGTGAGTTCGATGTGGGCGGAATTCGTGGTGTAGCGGTGAAATGCTTAGATATCACGAAGAACTCCGATTGCGAAGGCAGCCCACAAGGCCTTTACTGACGCTAAAGCTCGAAGGTGCGGGTATCGAACAGG
+
HIIIIIIIIHIIIIIIIIIIIHIIHGHHHHCFGHHCGHFDHIIGHIHHDDHIHHFHHHIIHIIHIIIHIIIHIHHHEIIHIIHIHDIHIHIIIIHHHHIIIIHIIIIIIHIIIHEHFHIHIIIIIIHIHIIIHIIIIIIIIIHHHIIIIIIIIIIIIIIIIIIIIIIIIIHIIIHHHHIIIHHIIIIIIHHIIIIIIHIHHIIIIIIIIIIIHHIIIIIIIIIIIIIIIIIIIIIIIIHIIIIIIIIIIIIII
@HS2.1_451 HISEQ:380:H55W7BCXY:1:1101:6172:30010 1:N:0:AGCAGGAA orig_bc=AAAAAAAAAAAA new_bc=AAAAAAAAAAAA bc_diffs=0
TACGTAGGGACCGAGCGTTATCCGGATTTATTGGGCGTAAAGCGTGCGCAGGCGGTTTATTAAGTCTTGAATTAAAGTCCGAAGCTTAACTTCGGTTCGTTCAAGAAACTGGTAGACTCGAGTGTAGTAGAGGCAAATGGAATTCCTAGTGTAGCGGTAAAATGCGTAGATATTAGGAGGAACACCAGTGGCGAAGGCGATTTGCTGGGCTATTACTGACGCTCATGCACGAAAGCGTGGGGAGCAAATAGG
+
IIIIHHHHIHHHHHHHHHIIIIIIGGHIIIGHHIIIHIHIIHHHHHIDEHHIIIHHHHHIHHHIHIIIIHHHHHHIIHHHIHHHHHIIHIHIIIIHIIIHIHIIIIIIIIHHHHHHHHIHIHHIIIIIHHHHHHIHIIIIIIIHFHHHIHIIIHIIIIIIIIIIHHHHHIHIHFHHDHEHHIIIIIIIIIIIIIIHIHIHHHIHHIIIIHIIIIHHGIIIIIIHIIIIIIIIIIIIHHHHIIIIHIIGIIIH
@HS2.1_452 HISEQ:380:H55W7BCXY:1:1101:8024:30075 1:N:0:AGCAGGAA orig_bc=AAAAAAAAAAAA new_bc=AAAAAAAAAAAA bc_diffs=0
TACGTAGGTGGCGAGCGTTATCCGGAATTACTGGGTGTAAAGGGTGTGTAGGCGGGAAGGCAAGTCGGATGTGAAAATTATGGGCTCAACCCATAAAGTGCGACCGAAACTGTCTTTCTTGAGGATCGGAGAGGTAATGAGAATTCCCGGTGTAGCGGTGAAATGCGCAGAGATCGGGAGGAATACCGGTGGCGAAGGCGAATTACTGGACGATAACTGACGCTGAGACACGAAAGCGTGGGGAGCAAACAGG
+
IIIIIIIIIIIIIIIIIIIHIIIIIIHIIIIIIIIHIIIIHIIIGHIIIIIIIIIIIIIHHIIIHHIIHIIGHIIIIIIIIIIIIIIIIIIIHHIIIIIIIHIIIIIIIIIHIIIIIIIIIIIIIIIIIIIIIIIIIIIIIIIIIHHIHIIIIIIIIIHHIIIIIIIIIIIIIIIIIHIIIIIIIIHIIIIIIIIHCIIHHIIIIIHIGIIIIIIIIIIIIIIIIIGIIIIIIIIIIIIIIHIIIIIIIIIII
@HS2.1_454 HISEQ:380:H55W7BCXY:1:1101:12854:30044 1:N:0:AGCAGGAA orig_bc=AAAAAAAAAAAA new_bc=AAAAAAAAAAAA bc_diffs=0
TACGGAGGATGCGAGCGTTATCCGGATTTATTGGGTTTAAAGGGTGCGTAGGCGGAGTCGTAAGTCAGTGGTGAAATACTCTCGCTCAACGAGGGGGCTGCCATTGATACTGCGAATCTGGAGTTCCGTTGCCGTGGGAGGAATGAGTAGTGTAGCGGTGAAATGCATAGATATTACTCAGAACACCGATTGCGAAGGCATCTCACGAAGCGGCGACTGACGCTGAGGCACGAAAGCGTGGGGATCGAACAGG
+
IIIIIHDHHIIIIIIIIIIIIHIHICGHHIHCFGHEDGIIIIIIHIIIIIIIIIIIIHIIIHIIHIIIIIIIIIIIHHIIHIIIIIIIIIIHHGIIIIIIIIHIIIIIIIIIIIIIIIIIIIIIHIHIIIHHIIIIIIHHIGIIHFHGIIIIIIIIIIIIIIIIIIIIIHIIHHIHGHIIIIIIIIHIGIIIIIIIIIHIFHHIIIGIIIIIHHHIIIIIIHIIHE?IIIIIIIIIIIHGHIIHHHIIIIIIH
@HS2.1_455 HISEQ:380:H55W7BCXY:1:1101:14577:30129 1:N:0:AGCAGGAA orig_bc=AAAAAAAAAAAA new_bc=AAAAAAAAAAAA bc_diffs=0
TACGGAAGGTCCGGGCGTTATCCGGATTTATTGGGTTTAAAGGGAGCGCAGGCGGGCTTTTAAGCGTGACGTGAAATGTGGCGGCTCAACCGCCGATCTGCGTCGCGAACTGGGGGTCTTGAGTGCGGACGAGGTATGCGGAATTTGTGGTGTAGCGGTGAAATGCTTAGATATCACGAAGAACCCCGATTGCGAAGGCAGCATGCCAGGCCGTAACTGACGCTAATGCTCGAAGGTGCGGGTATCGAACAGG
+
IIIIIIIIIIIIIIIIIIIIIIIIIHIHIIIIIIIHHIIIIIIIIIHIIIIIIIIHIIIIHIIIIIIIIIIIIIIIFHIIIIIIIIIIIIIIIIIIIIIIIIHIIIIIIIIIIIIIIIIIIIIIIIIIIIIIIIIIIIIIIIHGIIIIIIIIIIIIIIIIIIIIIIIIIIIIIIIIIIIIIHGIHIIIIIIIIIIIIIIIIIIIIIIIIIIIIIIIHIIIIIIIHHCIIIIIIIHFHIIIIIIIIIIIIIIII
@HS2.1_456 HISEQ:380:H55W7BCXY:1:1101:18562:30107 1:N:0:AGCAGGAA orig_bc=AAAAAAAAAAAA new_bc=AAAAAAAAAAAA bc_diffs=0
TACGGAAGGTCCGGGCGTTATCCGGATTTATTGGGTTTAAAGGGAGCGCAGGCTGATGATTAAGCGTGACGTGAAATGTAGCCGCTCAACGGCTGAACTGCGTCGCGAACTGGTTATCTTGAGTGAGTTCGATGTTGGCGGAATTCGTGGTGTAGCGGTGAAATGCTTAGATATCACGAAGAACTCCGATTGCGAAGGCAGCCAACAAGGCCTTTACTGACGCTAAAGCTCGAAGGTGCGGGTATCGAACAGG
+
IIIIIIIIIHIIGHHIIIIHHIIII@GHHIIIIIIEGHIHHEHIHHIIHHHHHIIIIIHIHIHIIIIIIIIIIIIIIHHIIIIIIIIIIIIIHIIIIIHIHIIIIIIHIIIIIHIIIIIIIIIIIIHGHIIHIIHIIIIIIIIIIIIGIIIIIIIIIIIIIIIIIIIIIIIIIIIIIIIIHHHHEIHIIIIIIIIIIIIIIIIIIIIIIIIIHIIIIIIIIIIHIIIHIIIIIIHIIIIIIIIIHIHIIIIII
@HS2.1_457 HISEQ:380:H55W7BCXY:1:1101:20937:30104 1:N:0:AGCAGGAA orig_bc=AAAAAAAAAAAA new_bc=AAAAAAAAAAAA bc_diffs=0
TACGGAAGGTCCGGGCGTTATCCGGATTTATTGGGTTTAAAGGGAGCGCAGGCGGGGAGCTAAGCGTGACGTGAAATGTAGCCGCTCAACGGCTGAACTGCGTCGCGAACTGGCTTTCTTGAGTGAGTACGACGTCAGCGGAATTCGTGGTGTAGCGGTGAAATGCTTAGATATCACGAAGAACCCCGATTGCGAAGGCAGCTGACGAGTCCTTTACTGACGCTAAAGCTCGAAGGTGCGGGTATCGAACAGG
+
HIIIIGIIIGHII<DDCCDEGFFHIHEHHHECDHH<<0CEHIIIHHIIDDHIDHHHIEIIIHHIHHHHCHGEHHHHHHHHIHEHIHECGHHHHGHFFE?IIHHIHHHHFHHDGHIIIIIIIIHHGHHEHIIIIIIIIHHFIHHHHHHGGHGHIIGHIHHGIHEHHIHIHHEHFH#<#DHIHHHIIHHEHIIIIIIIIH#HHIHEHHFHIIIIIIIHIIIHIIIIIIIIIIHIIIIHHHHEHIIIIHHH@HIIH
@HS2.1_458 HISEQ:380:H55W7BCXY:1:1101:11926:30337 1:N:0:AGCAGGAA orig_bc=AAAAAAAAAAAA new_bc=AAAAAAAAAAAA bc_diffs=0
TACGGAGGGTGCGAGCGTTAATCGGAATAACTGGGCGTAAAGAGCTCGTAGGCGGTTTGTCAAGTCAGATGTGAAAGCCCCGGGCTTAACCTGGGAACCGCATTTGAAACTGACAGACTAGAGTACTGTAGAGGGAGGTAGAATTCCAGGTGTAGCGGTGAAATGCGTAGATATCTGGAGGAATACCGGTGGCGAAGGCGGCCTCCTGGACAGAGACTGACGCTGAGGAGCGAAAGCGTGGGGAGCAAACAGG
+
IIIIIHIIIHIIIIIIIIHIIIIIHIIIIIIHIIIIIIIIIIIIIIIIIIIIIIIHHIIIIIIIIIIIIIIIIIIIIHIIIIIIIIIIIIIIIIIIIIIIIIIIIIIIIIIIIIIIIIIIIIHIIIIIIIIIIIIIHHIIIIIIIIIIIIIIIIIIIIIIIIIIIIIIIIIIIIIIIIIIIIIGIIIIIIIIIIIIIIIIIIIIIIHIIIIIIHIIIIIIIIIIIIIIIIIIIIIIIIIIIIIIIIIIIIIII
@HS2.1_459 HISEQ:380:H55W7BCXY:1:1101:18932:30497 1:N:0:AGCAGGAA orig_bc=AAAAAAAAAAAA new_bc=AAAAAAAAAAAA bc_diffs=0
TACGGAGGGTGCAAGCGTTAATCGGAATAACTGGGCGTAAAGGGCATGCAGGCGGTTAGACAAGTAGGATGTGAAATCCCCGGGCTCAACCTGGGAGCTGCATACTAAACTGTCAGACTAGAGTATTGCAGGGGGAGACGGAATTCCAGGTGTAGCGGTGGAATGCGTAGATATCTGGAAGAACACCAAAGGCGAAGGCAGTCTCCTGGGCAAATACTGACGCTCATATGCGAAAGCGTGGGGAGCAAACAGG
+
IIIIIIIIIIIIIIIIIIIIIIIIIGIHHIIIIIIIIIIIHIIIIHIIHIIIIIIIIIIIIIIIIIIIHIIIIHHIHHHIIIIIIIIIIIIIIIIIIIIIIIIIHIIIIIIIIIIIIIIIIIIIIIIIIIIIIIIIIIIIIIIIIIIIIIIIIIIIIIIIIIIIIIIIIIIIIIIHHIIIIIIIIIIIHIIIHIIIIIIIIIIHIIIIIIIIIIIIIIIIIIHHFIIIIIIIIHIIHHIIIIIIIIIIIHIII
@HS2.1_460 HISEQ:380:H55W7BCXY:1:1101:2081:30722 1:N:0:AGCAGGAA orig_bc=AAAAAAAAAAAA new_bc=AAAAAAAAAAAA bc_diffs=0
TACGGAGGGTACGAGCGTTAATCGGAATGACTGGGCGTAAAGGGCACGTAGGTGGATAGATAAGTCACAAGTGAAATACCCGGGCTTAACCTGGGATTGGCTCGTGAAACTGTTTAACTAGAGTACGGTAGAGGGGAGTAGAATTCCAAGTGTAGCGGTGAAATGCGTAGAGATTTGGAAGAATACCGGAGGCGAAGGCGGCTCTCTGGACCGATACTGACACTGAAGAGCGAAAGCGTGGGGAGCAAACAGG
+
IHIIIHIIIIIIIIIIIIIIIIIIIIIIIHIIIIIIIHIIIIIIHHIICHHHGHIHIIIIIHIIIIIIHIIIIIIIGIIIIIIIIIIIIHIIIIIIIIIIIIIIIIIIIHIIIIIIIIIHHIIHIIIIIIIIIIIIIIIIIIIIIHIIIIIIIIIIIIIIIIIIIIIIIIIIIIIIHHIIIIIHIIIIIIIIIIIIIIIIIIIIIIIIIIIIHHIIIIIIIIIIIIIIIIIIIIIIIHIIIIIIIIIIIIIII
@HS2.1_461 HISEQ:380:H55W7BCXY:1:1101:4437:30569 1:N:0:AGCAGGAA orig_bc=AAAAAAAAAAAA new_bc=AAAAAAAAAAAA bc_diffs=0
TACGGAGGATGCAAGCGTTATCCGGATTTATTGGGTTTAAAGGGTGCGCAGGCGGCGCGATAAGTCAGCGGTGAAATACCACGGCTCAACCGTGGGGCTGCCGTTGATACTGTTGCGCTAGAGTCCGAACGGCGCCGGCGGAATGTGTCATGTAGCGGTGAAATGCATAGAGATGACACAGAACACCGATCGCGAAGGCAGCTGGCGAGGACGCGACTGACGCTGAGGCACGAAAGCGTGGGGATCAAACAGG
+
IIIIIIIIIIIIIIIIIHIHIIIIIGHHIGIIIIIIIIIIIIIIIIIIIIIIIIIIIIIIIIHIIIIIIIIIIIIIIIIIIIIIIIIIIIIIIIIIIHIIIIIIIIIIIIIIIIIIIIIIIIIIIIIIIIIIIIIIIIIIIIIIIIIIIIIIIIIIIIIIIIIIIIIIIIHIIIIIIHIIIIIIIIIIIIIIIIIIIIIIIIIIIIIIIIIIIHIIIIIIIIIIIIIIIIHIHIIHIIIIIIIIHIIIHIIII
@HS2.1_462 HISEQ:380:H55W7BCXY:1:1101:8255:30646 1:N:0:AGCAGGAA orig_bc=AAAAAAAAAAAA new_bc=AAAAAAAAAAAA bc_diffs=0
TACGGAAGGTCCGGGCGTTATCCGGATTTATTGGGTTTAAAGGGAGCGCAGGCGGAGACTTAAGCGTGCTGTGAAATGTACCGGCTCAACCGGTGAGTTGCAGCGCGAACTGGGTTTCTTGAGTGAGTTCGAGGTATGCGGAATTCGTGGTGTAGCGGTGAAATGCTTAGATATCACGAAGAACTCCGATTGCGAAGGCAGCGTACCAGTCCTTAACTGACGCTAAAGCTCGAAAGTGCGGGTATCGAACAGG
+
IIIIIIIIIIIIIHHIHHIHIIIIHEHHIIIIHIIEGHHIIIIIIIIIIIIIIIIIIIIIHIIIIIIIHHIIIIIIHIIIIIIIIIIIIIIIIIIIIIIIIIIIIIIIIIHHHIIIHHIHIIIIIIIHIIIIIIIIIIIIIIIHIIIIIIIIHIIHIIIIIIIHIIIIIIIIIIIIIIIIIIIIHIIIIHHIIIIIIIHIIIIIIIHIIIIIIHIIIIIIIIIIIIIIHEIIIIIIIIIIIIIIIIIIHIIII
@HS2.1_464 HISEQ:380:H55W7BCXY:1:1101:10602:30611 1:N:0:AGCAGGAA orig_bc=AAAAAAAAAAAA new_bc=AAAAAAAAAAAA bc_diffs=0
TACGGAGGGTGCGAGCGTTAATCGGAATAACTGGGCGTAAAGAGCTCGTAGGCGGTTTATCAAGTCAGATGTGAAAGCCCCGGGCTTAACCTGGGAACCGCATTTGAAACTGACAGACTAGAGTACTGTAGAGGGAGGTAGAATTCCAGGTGTAGCGGTGAAATGCGTAGATATCTGGAGGAATACCGGTGGCGAAGGCGGCCTCCTGGACAGAGACTGACGCTGAGGAGCGAAAGCGTGGGGAGCAAACAGG
+
IIIIICHHHHHIIIIIIHHI1DHHIIHIIIHIIHHIIIIIIIIIHIIIIIIIIIGHHHGHIIIIIIHHHHIIIIIIHIIIIIIIIIIIIHIIHIHIHHIIIIHHIIIIHHIHIIIIHIIIIIIIHHIIIIIIIIIHIIHIIIIIIHIIHIIIHHIIIIHHIIIIIIIIIIIIHHIHHGIHHGIIIHIIIIHIIIHIHIIIHIIIIIIIIIIIIIIIIIIIIIIIIIIIIIIIIHIIIIIIIIFIIIIIIIIII
@HS2.1_465 HISEQ:380:H55W7BCXY:1:1101:11374:30644 1:N:0:AGCAGGAA orig_bc=AAAAAAAAAAAA new_bc=AAAAAAAAAAAA bc_diffs=0
TACGGAGGGTACGAGCGTTAATCGGAATGACTGGGCGTAAAGGGCACGTAGGTGGATAGATAAGTCACAAGTGAAATACCCGGGCTTAACCTGGGATTGGCTCGTGAAACTGTTTAACTAGAGTACGGTAGAGGGGAGTAGAATTCCAAGTGTAGCGGTGAAATGCGTAGAGATTTGGAAGAATACCGGAGGCGAAGGCGGCTCTCTGGACCGATACTGACACTGAAGAGCGAAAGCGTGGGGAGCAAACAGG
+
IIIIIIIIIIIIIIIIIIIIIIIIIIIIIIIIIIIIIIIIIIIIHIIIDGHIIIIHIIIIIIIIIIHIIIIIIIIHHHIIIIHIIIIIIIIIIIIIIIIIHIIIIIIIIIIHIHIIIIIIIIIIIIIIIIIIIIIIIIIIIIIIIIIIIIIIIIIIIIIIIIHIIIIIIIIIIIIHIIIHIIIHIIIIIHIIIIIIIIIIIIIIIIIIIIIHIIIIIIIIIIIIIIIIIIIIIIIIIIIIIIIIIIIIIIIII
@HS2.1_466 HISEQ:380:H55W7BCXY:1:1101:13420:30610 1:N:0:AGCAGGAA orig_bc=AAAAAAAAAAAA new_bc=AAAAAAAAAAAA bc_diffs=0
TACGGAAGGTCCTGGCGTTATCCGGATTTATTGGGTTTAAAGTGAGCGCAGGCTGGTTATTAAGCGTGACGTGAAATGTAGCCGCTCAACGGCTGAGTTGCGTCGCGAACTGGTAGTCTTGAGTGAGTGCGACGTCAGTGGAATTCGTGGTGTAGCGGTGAAATGCTTAGATATCACGAAGAACCCCGATTGCGAAGGCAGCTGACGAGCCCTTTACTGACGCTAAAGCTCGAAGGTGCGGGTATCGAACAGG
+
IIIIIIIIIIIIIIIIIIIIIHIIIHIIIIIIHIIGHIIIII<CHIIIIIHIIIIIHHHHIIIIIIIIIIIIIHHHDHHHIIIIIIIIIIIIIIIIIIIIIIIIIIIIIIIIIIIIHIIIIIIIIIIIIIIIIIIIIIIIIIIIIIIIIIIIIIIIIIIIHIIIIIIIIIIIIIIIIIIIIIIIIIIIIIIIIIIIIIIIIIIIIIIIIIIIIIIHIHIIIIIIIIHIIIIIIIIIIIIIIIIIIIIIIIIII
@HS2.1_467 HISEQ:380:H55W7BCXY:1:1101:14497:30711 1:N:0:AGCAGGAA orig_bc=AAAAAAAAAAAA new_bc=AAAAAAAAAAAA bc_diffs=0
TACGGAGGATGCGAGCGTTATCCGGATTTATTGGGTTTAAAGGGTGCGTAGGTGGTTTGTTAAGTTTGTGGTGAAAGCGTGCGGCTCAACCGTACCGAGCCATGAAAACTGGCGAACTTGAGTGCAAACGAGGTAGGCGGAATGTGATGTGTAGCGGTGAAATGCTTAGATATGTCACAGAACCCCGATTGCGAAGGCAGCTTACCAGCATGCAACTGACACTGAGGCACGAAAGCGTGGGTATCAAACAGG
+
IIIIIIIIIIIIIIIIIIIIIIIIIHIHIIIIHIIDHIIIIIIIHIIIGHHIGHIHIIIHIIIIHIIIIIIIIIIIIIIIIIIIIIIIIIIIIIIIIIIIIIIIIIIIIIIIIIIIIIIIIIIIIIIIIIIIIIIIIIHIIIIIIIIIIIIIIIIIIIIIIIIIIIIIIIIIIIIIIIIIIHIIIIIHIIIIIIIIIIIIIIIIIIIIIIIIIIIIIIIHHIIIIIIIIIIIIIIIIIIIIIIIIIIIIIII
@HS2.1_468 HISEQ:380:H55W7BCXY:1:1101:16302:30585 1:N:0:AGCAGGAA orig_bc=AAAAAAAAAAAA new_bc=AAAAAAAAAAAA bc_diffs=0
TACGGAAGGTCCGGGCGTTATCCGGATTTATTGGGTTTAAAGGGAGCGCAGGCTGATGATTAAGCGTGACGTGAAATGTAGCCGCTCAACGGCTGAACTGCGTCGCGAACTGGTTATCTTGAGTGAGTTCGATGTTGGCGGAATTCGTGGTGTAGCGGTGAAATGCTTAGATATCACGAAGAACTCCGATTGCGAAGGCAGCCAACAAGGCCTTTACTGACGCTAAAGCTCGAAGGTGCGGGTATCGAACAGG
+
IHIGHGHHCDHIIIIGIIIIIIIHIH@HHHHHHHICGHIIIIIIHIIH<EHHHIIIHIIIIIIIIIIIHIIIHHHHHIIIHHHHIIIIIIHIHHIIHHHIIIIIIIIIIIIIHHIIIIIIIIIIHIIIIIIIIIIIIIIIIIIIHIIHIIIIIIIIIIIIIIIIIIHIIIIIIIIIIIIIIIIIIIIIIIIIIIIIIIIIIIIIIIIIIIIIIIIIIIIIIIIIIIIIIHIIIIIIIIIIIIIIIHHIIIIII
@HS2.1_469 HISEQ:380:H55W7BCXY:1:1101:17440:30536 1:N:0:AGCAGGAA orig_bc=AAAAAAAAAAAA new_bc=AAAAAAAAAAAA bc_diffs=0
TACGGAAGGTCCGGGCGTTATCCGGATTTATTGGGTTTAAAGGGAGCGCAGGCTGCCTGTTAAGCGTGACGTGAAATGCCGCGGCTCAACCGTGGAAGTGCGTCGCGAACTGGCGGGCTTGAGTGTGCACGAGGAAGGCGGAATTCGTGGTGTAGCGGTGAAATGCTTAGATATCACGAAGAACTCCGATTGCGAAGGCAGCCTTCCAGGTCATTACTGACGCTAATGCTCGAAGGTGCGGGTATCGAACAGG
+
IIIIIIIIIHHIIIIIIIIHHIIIIHHHIIIIIIIEGHIIHIIIIIIIIIIIIIIIIIIIIIIIIIIIIIIGIHIIHIIIIIIIIIIIIIIIIIIIIIIIIIIHIHIIIIIIIIIIIIIHIIIIIIIIIIIIIIIIIIIIIIIIIIIIIIIIIIIIIIIIIIIIIIIIIIIIIIHHHHIIIIIIIIIIIIIIIIIIIIIIIIIIHIIIIIIIIIIIIIIIGIIIIIHIIIIIIIIIIIIIIIIIIIIIIIIII
@HS2.1_470 HISEQ:380:H55W7BCXY:1:1101:17308:30593 1:N:0:AGCAGGAA orig_bc=AAAAAAAAAAAA new_bc=AAAAAAAAAAAA bc_diffs=0
TACGGAGGATGCGAGCGTTATCCGGATTTATTGGGTTTAAAGGGTGCGTAGGTGGTTTGTTAAGTTTGTGGTGAAAGCGTGCGGCTCAACCGTACCAAGCCATGAAAACTGGCGAACTTGAGTGCAAACGAGGTAGGCGGAATGTGATGTGTAGCGGTGAAATGCTTAGATATGTCACAGAACCCCGATTGCGAAGGCAGCTTACCAGCATGCAACTGACACTGAGGCACGAAAGCGTGGGTATCAAACAGG
+
IIIIIHIIIIIIIIIIIIIGIHIIIHIIIIIIHIIECHHIIIIIIIIIHIIIIIIIIIIIIIIIHIIIIIIIHIIIIIIIIIIIIIIIIIIIIIIHIIIIIIIIIIIIIIIIIIIIIIIIIIIIIIIIIIIIIIIIIIIIIIIIIIIIIIIIIIIIIIIIIIIIIIIIIIIIIIIIGIIIIIIIIIIIIIIIIIIIIIIIIIIIIIIIIIIIIIIIIIIIIIIIIIIIIIIIIIIIIIIIIIHIIIIIIIII
@HS2.1_471 HISEQ:380:H55W7BCXY:1:1101:1788:33323 1:N:0:AGCAGGAA orig_bc=AAAAAAAAAAAA new_bc=AAAAAAAAAAAA bc_diffs=0
TACAGAGGTCCCTAGCGTTGTTCGGATTTACTGGGCGTAAAGGGCGCGTAGGCGGCCGAGCAAGTCAAGTGTGAAATCTCCGGGCTCAACCCGGAACGTGCGCTTGAGACTGCCCGGCTCGAGTGCGGAAGGGGGAATCGGAATACAGGGTGTAGCGGTGAAATGCGTTGATATCCTGTAGAACACCGGAGGCGAAGGCGGATTCCTTGTACGCAACTGACGCTGAGGCGCGAAAGTCGGGGGAGCAAACAGG
+
IIIIIIIGIIIIIIIIIHIIIIIIIIIIIIIIIIIIIIIIIIIIIIIIIIIIIIIIIIIIIIIIIIIIIIIIIIIIHHIIIIIIIIIIIIIIIIIIIIIIIIIHIIIIIIIIIIIIIIHIIIIIIIIIIIIIIIIIIIHIIIIIIIHIIIIIIIIIIIIIIIIIIIIHHIIIIIIHHHIIIIIIIHHIIIIIIIIIIIIIIIIIIIIHIIIIIIIIIIHHIIIIIIIIIIIIIIHIHIIIIIIIIIIIIIHII
@HS2.1_472 HISEQ:380:H55W7BCXY:1:1101:2496:33351 1:N:0:AGCAGGAA orig_bc=AAAAAAAAAAAA new_bc=AAAAAAAAAAAA bc_diffs=0
TACGGAAGGTCCGGGCGTTATCCGGATTTATTGGGTTTAAAGGGAGCGCAGGCTGGATTTTAAGCGTGCTGTGAAATGTACCGGCTCAACCGGTGACGTGCAGCGCGAACTGGAGTCCTTGAGTGAGTACGAGGTATGCGGAATTCGTGGTGTAGCGGTGAAATGCTTAGATATCACGAAGAACTCCGATTGCGAAGGCAGCGTACCAGTCCTTAACTGACGCTAAAGCTCGAAAGTGCGGGTATCGAACAGG
+
IIIIIHIIIIIIIIIIIIHIIIIIIHIIIIIFGHIEGHIIIIIIIIIIHIHHHHIIHHIIIIIIIIIIHIIIIHHIIIIHIIIIHIIIIIIGIIIIGIIIIIIIIIIHIIIIIHIIIIIIIIIIIHIIIIIIIIHIIIIIIIIIIIIIIIIIHHIIIIIIIIIIIIIIIIIIIIIIHIIIIHHHGIIIIIIIIIIIIIIIIIIIIIIHHFIIIIIIIIIIIIIIIIIIIIIIIIHEDHCIIIIHIIIIIIIII
@HS2.1_473 HISEQ:380:H55W7BCXY:1:1101:5134:33361 1:N:0:AGCAGGAA orig_bc=AAAAAAAAAAAA new_bc=AAAAAAAAAAAA bc_diffs=0
TACGGAAGGTCCGGGCGTTATCCGGATTTATTGGGTTTAAAGGGAGCGCAGGCCGGAGGTCAAGCGTGACGTGAAATGTAGCCGCTCAACGGCTGAACTGCGTCGCGAACTGGCTTTCTTGAGTGAGTTCGATGTGGGCGGAATTCGTGGTGTAGCGGTGAAATGCTTAGATATCACGAAGAACTCCGATTGCGAAGGCAGCCCACAAGGCCTTTACTGACGCTAAAGCTCGAAGGTGCGGGTATCGAACAGG
+
IIIIIHHIIIIIIIIIIIIIIIIIIIIHIIIIIIIEHIIIIIIIIIIIIIIIIIIIIIIHHIIIIIIIIIIIIIIIIIHIIIIIIIIIIIIIIIIIHHIIIIIIIIIIIIIIIIIIIIIIHIIIIHIIIIIIIIIIIIIIIIIIIIIIIIIIIIIIIIIIIIIIIIIIIIIIHHIIIIIIIIIIHIIIIIIIIIIIIIIIHIIIIIIIIIIIIIIIIIIIIIIIIIIIIIIIIIIHCIIIIIIHIIIIIIIII
@HS2.1_474 HISEQ:380:H55W7BCXY:1:1101:5881:33385 1:N:0:AGCAGGAA orig_bc=AAAAAAAAAAAA new_bc=AAAAAAAAAAAA bc_diffs=0
TACGTAGGGAGCAAGCGTTGTCCGGATTTACTGGGTGTAAAGGGTGCGTAGGCGGAATTGCAAGTCAGTCGTGAAATCTGTGGGCTCAACTCACAAATTGCGATTGAAACTGTAGTTCTTGAGTGAAGTAGAGGCAGGCGGAATTCCCGGTGTAGCGGTGAAATGCGTAGAGATCGGGAGGAACACCAGTGGCGAAGGCGGCCTGCTGGGCTTTAACTGACGCTGAGGCACGAAAGCATGGGTAGCAAACAGG
+
IHIIIIIIIHIIIIIHHHHHHHGHIHIIIIIIIII<D<GHHIIIIIIHEHHIIIIHHHHIIIHHIHHHHIIIIHIIGHIIHIIIIIIIIIIIIIHIIEHHIIHIIIIIIIHIIIHIIIFIIIIIHIIIIIIIIIIIIIIIIIHIIIIIIIGIIIIIIIIIIIIIIIIIIIIIIIIIIIIHIHHIHIHHHCIHHHHHHIIIIIIHHIIHIIIGIIIIIIIGIIIIIIIIIHIIIIHIIIIIIIIIHIIIIIIII
@HS2.1_475 HISEQ:380:H55W7BCXY:1:1101:7152:33274 1:N:0:AGCAGGAA orig_bc=AAAAAAAAAAAA new_bc=AAAAAAAAAAAA bc_diffs=0
TACGGAAGGTCCGGGCGTTATCCGGATTTATTGGGTTTAAAGGGAGCGCAGGCGGCCTTTTAAGCGTGACGTGAAATGCAGACGCCCAACGTCTGAACTGCGTCGCGAACTGGAGGGCTTGAGTGGGTACGACGCCGGCGGAATTCGTGGTGTAGCGGTGAAATGCTTAGATATCACGAAGAACCCCGATTGCGAAGGCAGCCGGCGAGTCCTCAACTGACGCTAAAGCTCGAAAGTGCGGGTATCGAACAGG
+
IIIIIHHIIIIIIIIIIIIHIIIIIHHIIIHIIIIEHHIIIIIIIIHIIIIIIIIIIIIIIIIIIIIIIIIHHIIHIHIIIIIIIIIIIIIIIIIIIHIIIIIIIIIIIIIIIIIIIIHIIIIIIIIIIIIIIIIIIIIIIIIIIIIIIIIIIIIIIIIIHHHIIIIIIIHIIIIIIIIIIIIIIIIIIIIIIIIIIIIIIIIIIIIIIIIIIIIIIIIIIIIIIIIIIIIIIIIIHIIIIIHIIIIIIIHII
@HS2.1_476 HISEQ:380:H55W7BCXY:1:1101:10760:33486 1:N:0:AGCAGGAA orig_bc=AAAAAAAAAAAA new_bc=AAAAAAAAAAAA bc_diffs=0
TACGGAGGATGCGAGCGTTATCCGGATTTATTGGGTTTAAAGGGTGCGTAGGTGGTTTGTTAAGTTTGTGGTGAAAGCGTGCGGCTCAACCGTACCAAGCCATGAAAACTGGCGAACTTGAGTGCAAACGAGGTAGGCGGAATGTGATGTGTAGCGGTGAAATGCTTAGATATGTCACAGAACCCCGATTGCGAAGGCAGCTTACCAGCATGCAACTGACACTGAGGCACGAAAGCGTGGGTATCAAACAGG
+
FHIIHHCCHHIHHIHIDEH@1FFHHID0GHHFGGHHIIHEHIIIIIIGCHCHIIHGHIIIIHHIIEGHHIIIIIHHGHHHIG#HHHHHHIHGIIIEIIIHFIIIHGHIHHIIIIIIIIIIIIIIIIHHIIHIHHIIIIIIHIIIHIIIIIIIIIHHIIIIIIIIIIIIHIIIIIGHHHIHCIIGIIIIHIHIIIIIIGIIIIIIIIIIHHIIIIIIIIIIIIIIIIIIIIHIIIIHEIHHHIIHIIIIIIHI
@HS2.1_477 HISEQ:380:H55W7BCXY:1:1101:19907:33370 1:N:0:AGCAGGAA orig_bc=AAAAAAAAAAAA new_bc=AAAAAAAAAAAA bc_diffs=0
TACGGAGGGTGCGAGCGTTAATCGGAATAACTGGGCGTAAAGAGCTCGTAGGCGGTTAGTCAAGTCAGATGTGAAAGCCCCGGGCTTAACCTGGGAACTGCATTTGAAACTGACGAACTAGAGTACTGTAGAGGGAGGTAGAATTCCAGGTGTAGCGGTGAAATGCGTAGATATCTGGAGGAATACCGGTGGCGAAGGCGGCCTCCTGGACAGAGACTGACGCTGAGGAGCGAAAGCGTGGGGAGCAAACAGG
+
IIIIIIIIIIIIIIIIIIIIIIIIIIIIIIIIIIIIIIIIIIIIIIIIIHIIIIIHIIIIIIII#IIIIIIIIIIIHHHIIIIIIIIIIIIIIIIIHIHIIIIIIIIIIIIIIIIIIIIIIIIIIIIIIIIHIIIIIIHIIIHIIHIIIIIHHIIIIIIIIIIIIIIGIGIIIHIIIHIIIIIIIIIIIIIIIIIIIIIIIIIIIIIIIIIIIIIIIIIIIIIIIIIIIIIIIIIIIIIIIIIIIIIIIIIII
@HS2.1_478 HISEQ:380:H55W7BCXY:1:1101:3953:33627 1:N:0:AGCAGGAA orig_bc=AAAAAAAAAAAA new_bc=AAAAAAAAAAAA bc_diffs=0
TACGGAGGGTACGAGCGTTAATCGGAATGACTGGGCGTAAAGGGCACGTAGGTGGATAGATAAGTCACAAGTGAAATACCCGGGCTTAACCTGGGATTGGCTCGTGAAACTGTTTAACTAGAGTACGGTAGAGGGGAGTAGAATTCCAAGTGTAGCGGTGAAATGCGTAGAGATTTGGAAGAATACCGGAGGCGAAGGCGGCTCTCTGGACCGATACTGACACTGAAGAGCGAAAGCGTGGGGAGCAAACAGG
+
IIIIIIIIIIIIIIIIIHIIIIIIIIIIIIIIIIIIIHIIIIIIIIIIHHHHFHIIIIIHIIIIIIIIIIIIIIIHHHIIIIIIIIIIIIIIIIIIIIIHHIIIIIIIIIIIHHIIHIIIIIIIIIIIGIIIIIIIIIHIIIIIHIIIIIIIIIIIIIIIIIIIIIIIIHHIIIHIHIIIIIIIIHIIIIIIIIIIIIIIIGIIIIIIIIHIHIIIIIIIIIIIIIIIIIIIIIIIIIIIIIIIIIIIIIIII
@HS2.1_479 HISEQ:380:H55W7BCXY:1:1101:20401:33628 1:N:0:AGCAGGAA orig_bc=AAAAAAAAAAAA new_bc=AAAAAAAAAAAA bc_diffs=0
TACGAAGGGGGCGAGCGTTGTTCGGAATTACTGGGCGTAAAGGGTGTGTAGGCGGTTGTATAAGATAGTGGTGAAATGCCAGAGCTCAACTTTGGAATTGCCATTATGACTGTGCGGCTAGAGTGATGTAGAGGATAGCGGAATACCCAGTGTAGAGGTGAAATTCGTAGATATTGGGTAGAACACCGGAGGCGAAGGCGGCTATCTGGGCATAAACTGACGCTGAGGCACGAAAGCATGGGGATCAAACAGG
+
HIICCCD<EEDEHHHHD<D/<GHIH=ECHCH@HHCHCDEHHHFFGHHF1D?EHII<<CGHIHEIHHHI6<GGEEH6#@1#C<GHHHHHDH?HED@FGGGHHHHDFCGHCFE?D0CD<CIHGHH8FHHICFHCCFHIIEH1FCHHC?CEHIHHBEFE?FCBEBBHHCHHFEECHH?HGDHFC<BFH?D15C@C8#HE//8EIIHG@CHHD<<1C1C<0@<<<@@HHHCEE<0CE@EEEHHEFCGFF<ECF1EFE
@HS2.1_480 HISEQ:380:H55W7BCXY:1:1101:1164:33818 1:N:0:AGCAGGAA orig_bc=AAAAAAAAAAAA new_bc=AAAAAAAAAAAA bc_diffs=0
TACGGAAGGTCCGGGCGTTATCCGGATTTATTGGGTTTAAAGGGAGCGCAGGCGGAGGATTAAGCGTGACGTGAAATGTCCCGGCTCAACCGTGGAACTGCGTCGCGAACTGGTTCTCTTGAGTGAGTGCGACGTCGGCGGAATTCGTGGTGTAGCGGTGAAATGCTTAGATATCACGAAGAACCCCGATTGCGAAGGCAGCCGACGAGTCCTTAACTGACGCTAAAGCTCGAAAGTGCGGGTATCGAACAGG
+
IIIIIIIIIHHHHIHIIIIIHIIIIHHIIIIHHII0@GHIIIIIIIHIHIIIIIIIIIHGHIIIIIHHIIIIIIHHHIIIIIIIIIIIIIIIIIIIHIIIIIIIIIIIIIIIIIIIIIIIIIIIIIIIIHIIHIIHIIHHIIIIIIIIIIIIIIIIIIIIIHIIIIIIIIIIIIIHHIIIIIIIIIIIIIIIHHIIIIIIIIIIHIHGHIHIIIIIIIIIIIIHIIHIIIIIIIIIIHGIIIIIIIIIIIIII
@HS2.1_481 HISEQ:380:H55W7BCXY:1:1101:2365:33906 1:N:0:AGCAGGAA orig_bc=AAAAAAAAAAAA new_bc=AAAAAAAAAAAA bc_diffs=0
TACGTAGGTGGCGAGCGTTGTTCGGATTTATTGGGCGTAAAGGGTCCGCAGGTGGTTGGATAAGTTTGACGTGAAATCCCAGAGCTCAACTCTGGAACTGCGTTGAAAACTGTCTGACTGGAGTATCGGAGAGGAGATTGGAATTCCAGGTGTAGCGGTGGAATGCGTAGATATCTGGAAGAACACCGAAAGCGAAGGCAGATCTCTGGACGATAACTGACACTCAGGGACGAAAGTATGGGGATCAAACAGG
+
IIIIHIIIIIIIIIIIIIIIIIIIIIIIIIIIIIIIIHIIIIIIIIIIIIIIFHIHIIIIHHIIIIIIIIIIIIIIHHIIIIIIIIIIIIIIIIIIIIIIIIIIIIIIIIIIIIIIIIIIIIIIIIIIIIIIIIIIIIIIIIIIIIIIIIIIIIIIIIIHIIIIIIIIIIIIIIIIHIIIIIIIIIIIIIIIIIIIIIIIIIIIHIIIIIIIIIIIIIIIIIIIIIIIIIIIIIIIIIIIIIIIIIIIIIIII
@HS2.1_482 HISEQ:380:H55W7BCXY:1:1101:2931:33920 1:N:0:AGCAGGAA orig_bc=AAAAAAAAAAAA new_bc=AAAAAAAAAAAA bc_diffs=0
TACGGAGGGTGCAAGCGTTAATCGGAATAACTGGGCGTAAAGGGCATGCAGGCGGTTGTATAAGTAGGGTGTGAAATCCCCGGGCTCAACCTGGGAACTGCATTCTAAACTGTACAACTAGAGTATTGCAGGGGGAGACGGAATTCCAGGTGTAGCGGTGGAATGCGTAGATATCTGGAAGAACACCAAAGGCGAAGGCAGTCTCCTGGGCAAATACTGACGCTCATATGCGAAAGCGTGGGTAGCAAACAGG
+
IIIIIHIIIIIIIIHIIIIIIIIIIIIIIIIIHIIIIHHIHIIIIIIIHHIIIIIHHHHIIIIIIIIIIGIIIIIIGHHIIIIIIIIIIIIIIIIIIIIIIIIHIIIIIIIIIIIIIIIIIIIIIIIIIIIIIIIIHIIIIIIIIIIIIIGHIIIIIIHIIIIIIIIIIIIIIIIIIIIIIIIIIIIIIIIIIIIIIIIIIHIIIIIIIIIIIIIIIIIIIIIHGFCIIIIIIIIIIIIIIIIIIIIHIIIII
@HS2.1_483 HISEQ:380:H55W7BCXY:1:1101:15025:33963 1:N:0:AGCAGGAA orig_bc=AAAAAAAAAAAA new_bc=AAAAAAAAAAAA bc_diffs=0
TACGGAAGGTCCGGGCGTTATCCGGATTTATTGGGTTTAAAGGGAGCGCAGGCTGATGATTAAGCGTGACGTGAAATGTAGCCGCTCAACGGCTGAACTGCGTCGCGAACTGGTTATCTTGAGTGAGTTCGATGTTGGCGGAATTCGTGGTGTAGCGGTGAAATGCTTAGATATCACGAAGAACTCCGATTGCGAAGGCAGCCAACAAGGCCTTTACTGACGCTAAAGCTCGAAGGTGCGGGTATCGAACAGG
+
IIIIIHIIIIIIIHIHHHHIIIIIIIHIIHIHHIIHHHIIIIIIIIIIHHIIIIIIIIIIIIIIIIIIIIIHIIIIHIHHIIIIIIIIIIIIHIIIHIIHIIHIIIIIIHIIIIIIIIIIIIIIIHHIIIIIIIHHIHIIIIIIIIHIHIIIIIIHIIIHHIIIIIIIIIIIIIIHIHIIIHIHGIIIIIHHIIIIIIIIGIHIIIHIIIIHFEIIIGIIIIHHHIIIHHIIIIHHCIIHIIIHIHHIIIIII
@HS2.1_484 HISEQ:380:H55W7BCXY:1:1101:17296:33980 1:N:0:AGCAGGAA orig_bc=AAAAAAAAAAAA new_bc=AAAAAAAAAAAA bc_diffs=0
TACGGAAGGTCCGGGCGTTATCCGGATTTATTGGGTTTAAAGGGAGCGCAGGCGGAGGATTAAGCGTGACGTGAAATGTCCCGGCTCAACCGTGGAACTGCGTCGCGAACTGGTTTTCTTGAGTGAGTGCGACGTCGGCGGAATTCGTGGTGTAGCGGTGAAATGCTTAGATATCACGAAGAACCCCGATTGCGAAGGCAGCCGACGAGTCCTTAACTGACGCTAAAGCTCGAAAGTGCGGGTATCGAACAGG
+
IIIIIGHIIIIIHIIIIIIHIIIIGDHHHHIHHHI<EHIIIIIIFHHIIIIIIIIIIIEIIIIIIIIIHHIIIIIIHEHHFIIIIIIIIIIIIIHHHHIIIIIIIIIIIIIIIIIHFIIIIIIIIHHIIHHIIIHIIIIIIIIIIIHIIIIIIIIIIIIIIIIIIIHIIIIIHIIHHIIIIIIIIIIIIIHIIIIIIIIIIIIIIIIIIIIIIIIIIIIIIIIIIIHIHEIIIIIHHIIIIIIHIIIIIIIII
@HS2.1_485 HISEQ:380:H55W7BCXY:1:1101:20785:33811 1:N:0:AGCAGGAA orig_bc=AAAAAAAAAAAA new_bc=AAAAAAAAAAAA bc_diffs=0
TACGGAAGGTCCGGGCGTTATCCGGATTTATTGGGTTTAAAGGGAGCGCAGGCGGGTTGTTAAGCGTGACGTGAAATGTAGGGGCTCAACCTTTGAATTGCGTCGCGAACTGGCGACCTTGAGTGGGTACGACGCGGACGGAATTCGTGGTGTAGCGGTGAAATGCTTAGATATCACGAAGAACTCCGATTGCGAAGGCAGTCCGCGAGTCCCCAACTGACGGTAAAGCTCGAAAGTGCGGGTATCGAACAGG
+
HIIIIIIIHHHIIHHIIIIIIIIIIH=GHHHHHHIEEHHHIGIGIIIIGIIIIIIIHHIHHIEHHIHIHIIHIGIIIHHHIIIIIIIIIHIHHIIFHIHGIIHHHHIIHIIHEHHHHHHHGGHIIHIHGHIIIIIIIIIIIIIIHIIIIIIIHHHIIIHIHEGIHIHIIIIHFHHFHHIHIIHHEIIHEGIIIIIHIHHEHGIIHIIGIIIIIIHIIIIIIIIHHECIIIIHHHHHHHEIIIIIIIIIHIHII
@HS2.1_486 HISEQ:380:H55W7BCXY:1:1101:3084:34142 1:N:0:AGCAGGAA orig_bc=AAAAAAAAAAAA new_bc=AAAAAAAAAAAA bc_diffs=0
TACGGAAGGTCCGGGCGTTATCCGGATTTATTGGGTTTAAAGGGAGCGCAGGCGGAGGATTAAGCGTGACGTGAAATGTCCCGGCTCAACCGTGGAACTGCGTCGCGAACTGGTTCTCTTGAGTGAGTACGAGGAAGGCGGAATTTGTGGTGTAGCGGTGAAATGCTTAGATATCACGAAGAACTCCGATTGCGAAGGCAGCTTTCCAGTCCTTAACTGACGCTAAAGCTCGAAAGTGCGGGTATCGAACAGG
+
IIIIIIIIIIIIIIIIIIIIIIIIIHIIIIIIIIIHHHIIIIIIIIIIIIIIIIIIIIIIIIIIIIIIIIIIIIIIIIIIIIIIIIIIIIIIIIIIHIIIIIIIIIIIIIIIIIIIIIIIIIIIIIIIIIIIIIIIIIIIIIIIIIIIIIIIIIIIIIIIIIIIIIIIIIIIIIIIHHIIIIIHHIIIIIIIIIIIIIIIIIIIIIIIHHIIHIIIIIIIIIIIIIIIIIIIIIIIIIIIIIIIIIIIIIIII
@HS2.1_487 HISEQ:380:H55W7BCXY:1:1101:5645:34211 1:N:0:AGCAGGAA orig_bc=AAAAAAAAAAAA new_bc=AAAAAAAAAAAA bc_diffs=0
TACGGAGGATGCGAGCGTTATCCGGATTTATTGGGTTTAAAGGGTGCGTAGGTGGTTTGTTAAGTTTGTGGTGAAAGCGTGCGGCTCAACCGTACCAAGCCATGAAAACTGGCGAACTTGAGTGCAAACGAGGTAGGCGGAATGTGATGTGTAGCGGTGAAATGCTTAGATATGTCACAGAACCCCGATTGCGAAGGCAGCTTACCAGCATGCAACTGACACTGAGGCACGAAAGCGTGGGTATCAAACAGG
+
IIIIIHIIIIIIIIIIIIIIIIIIIHIHIIIIHIIGEHIIHIIIHIIIGEHIGHIHHIIHHGIIIIIIIIIIIIIHHHIIIIIIIIIIIIIIIIIIIIIIIIIIIIIIIIIIIIIIIIIIIIIIIIIIIIIIIIIIIIIIIIIIIIIIIIIIIIIIIIIIIIIIIIIIIIIIGIIHHIIHIIIIIIIIIIIIIIIIIIIIIIIIIIIIIIIHIHIIIIIIIIIIGIIIIIIIIHIIIIIIIIIIIIIIIIII
@HS2.1_488 HISEQ:380:H55W7BCXY:1:1101:10844:34055 1:N:0:AGCAGGAA orig_bc=AAAAAAAAAAAA new_bc=AAAAAAAAAAAA bc_diffs=0
TACGGAGGGTGCGAGCGTTAATCGGAATAACTGGGCGTAAAGAGCTCGTAGGCGGTTTGTCAAGTCAGATGTGAAAGCCCCGGGCTTAACCTGGGAACCGCATTTGAAACTGACAGACTAGAGTACTGTAGAGGGAGGTAGAATTCCAGGTGTAGCGGTGAAATGCGTAGATATCTGGAGGAATACCGGTGGCGAAGGCGGCCTCCTGGACAGAGACTGACGCTGAGGAGCGAAAGCGTGGGGAGCAAACAGG
+
HHHIIECHHEEHDHHHIIHIHGHHIIIIHHHIIGHIHHIHGHFFHHHHIGIIHHCHHHFFHHIIEHIHEHHFHHIHEFHHHIHIIHIIHIHHHIIIHIHIHIIIIHHIIHHHIHIIIIIIIIIHHHHHIHHIIIIIHC?IIIIIIIIIIIIHHIIIIIIIIIHIIHFEHIIIHHGFHHHHHGHHIHCHEHEIHIHHHHIIIIHEIIIHIIIHHHIHHIIIIIIHHIHHIHHHIIIHHIIIIIIIHIIHHHIII
@HS2.1_489 HISEQ:380:H55W7BCXY:1:1101:12624:34005 1:N:0:AGCAGGAA orig_bc=AAAAAAAAAAAA new_bc=AAAAAAAAAAAA bc_diffs=0
TACGGAGGATGCGAGCGTTATCCGGATTTATTGGGTTTAAAGGGTGCGTAGGCGGCTTGGTAAGTCAGCGGTGAAATTCGGATGCTCAACATCTGGCGTGCCGTTGAAACTGCCGTGCTTGAATGCGGATGCCGTGGGAGGAATGTGTGGTGTAGCGGTGAAATGCATAGATATCACACAGAACACCGATTGCGAAGGCATCTCACGAATCCGCGATTGACGCTGAGGCACGAAAGTGCGGGGATCAAACAGG
+
IIIIIIHHGHIIIIIIIIIIIIIIIIIIIIIIIIIGHIIIIIIIIIIIIIIIIIIIIIIIIIIIIIIIIIIIIIHIIIIIIIIIIIIIIIIIIIIIIIIIIIIIIIIIIIIIIIIIIIIIIIIIIIIIIIIIIIIIIIIIIIIIIIIIIIIIIIIIIIIIIIIIIIIIIIIIIIIIIIIIIIHIIIIIIIIIIIIIIIIIIIHIIIIIIIIIIIIIIIIIIIIIIIIIIIIIIIIIIIIIIIIIIIIIIIIII
@HS2.1_490 HISEQ:380:H55W7BCXY:1:1101:19631:34005 1:N:0:AGCAGGAA orig_bc=AAAAAAAAAAAA new_bc=AAAAAAAAAAAA bc_diffs=0
TACGGAAGGTCCGGGCGTTATCCGGATTTATTGGGTTTAAAGGGAGCGCAGGCCGACTGGTAAGCGTGACGTGAAATGTAGCCGCTCAACGGCTGAGTTGCGTCGCGAACTGTCAGTCTTGAGTGAGTTCGATGTTGGCGGAATTCGTGGTGTAGCGGTGAAATGCTTAGATATCACGAAGAACTCCGATTGCGAAGGCAGCCAACAAGGCCTTTACTGACGCTAAAGCTCGAAGGTGCGGGTATCGAACAGG
+
IIIHHHHDHHHHI/CCHCHDHIIIIIG0DGE1@EH<0<FHHGIIGIGIH?<DHHHHDHIIHIIIIDGHGIIHHHIIIIIHIHFHIIHIIIIIIIIIIIIIIIIHHIGHFHHIHIIIIIHIHIIHIIIHHHIHIIIHIIIIHIIIIHIIHIIIIIIIIIIIIIIHEHIIIHHGHIHGHIIHIIIIIIIIII#IIIIIIIHHIHIHIIHHHHHHIHHHHFIIIIIIIIIIIIIIIIIIIIIIIIIIIIIIIIIII
@HS2.1_491 HISEQ:380:H55W7BCXY:1:1101:2821:34479 1:N:0:AGCAGGAA orig_bc=AAAAAAAAAAAA new_bc=AAAAAAAAAAAA bc_diffs=0
TACGGAAGGTCCGGGCGTTATCCGGATTTATTGGGTTTAAAGGGAGCGCAGGCGGATGATTAAGCGTGACGTGAAATGTGGCGGCTCAACCGCCGATCTGCGTCGCGAACTGGTTATCTTGAGTGAGTACGACGGAGGCGGAATTCGTGGTGTAGCGGTGAAATGCTTAGATATCACGAAGAACCCCGATTGCGAAGGCAGCCTCCGAGTCCTTTACTGACGCTAAAGCTCGAAGGTGCGGGTATCGAACAGG
+
IIIIIIIIIIIIIIIHDEHHFHIIIIIIIIHEHHI<DGHHHHHIIIIHGHIIIIIHFHHIIIIIIIHIIIIHHHHIIIIIIIIIIIIIIIHIIIIHHIIIIIIIIIIHHIIIIIIIIIIIIIIIIIIIIIIIIIIIIIIIIHIIIIIIIIIIIHIHHIIIIIHIGIIIIHIIHIIIIHIIIIIIIIIIIIIIIIIIIIIIHIIIIIIHIIIIIIIIIIIIIIIIIHIHIIIIIIIHHIHIHIIIIIIIHIIII
@HS2.1_492 HISEQ:380:H55W7BCXY:1:1101:12969:34429 1:N:0:AGCAGGAA orig_bc=AAAAAAAAAAAA new_bc=AAAAAAAAAAAA bc_diffs=0
TACAGAGGTCCCTAGCGTTGTTCGGATTTACTGGGCGTAAAGGGCGCGTAGGCGGCGAGGCGTGTCAAGTGTGAAAGCTCCGGGCTCAACCCGGAAAGTGCGCTTGAAACTGCCTTGCTTGGAGTACGGAAGAGGGAATCGGAATATAGGGTGTAGCGGTGAAATGCGTTGATATCCTATAGAACACCGGAGGCGAAGGCGGATTCCTGGTACGTTACTGACGCTGAGGCGCGAAAGTCGGGGGAGCAAACAGG
+
IIIIIIIIIIIIIIIIIGHHHIIIIIIIIIIHIIIIIHHIIIIHIIIIDHIIIIIIIHIIIIIIIIIIIIIIIIIIIHHIIIIIIIIIIIIIIIIIIIIIIIIIIIIIIIIIIIIIIIIIIIIIIIIIIIIIIIIIIIIIIIIIIIIIIIIIIIIIIIIIIIIIIIIIIIIIIIIIIHIIIIIIIIIIIIIIIIIIIIIIIIIIIIIIIIIIIIIIIIIIHIIIIIIIIIIIIIIIIIIIIIIIIIIIIIIIII
@HS2.1_493 HISEQ:380:H55W7BCXY:1:1101:13934:34253 1:N:0:AGCAGGAA orig_bc=AAAAAAAAAAAA new_bc=AAAAAAAAAAAA bc_diffs=0
TACGGAAGGTCCGGGCGTTATCCGGATTTATTGGGTTTAAAGGGAGCGCAGGCCGACTGGTAAGCGTGACGTGACATGTAGCCGCTCAACGGCTGCACTGCGTCGCGAACTGTCAGTCTTGAGTGAGTACGATGTTGGCGGAATTCGTGGTGTAGCGGTGAAATGCTTAGATATCACGAAGAACTCCGATTGCGAAGGCAGCCAACAAGGCCTTTACTGATGCTAAAGCTCGAAGGGGCGGGTATCGAACTGG
+
F?<<C0</DCC1C?HDHC<@GHHICD00<1<<@DE<00<C?F1C@CEDHHHDCH/#HHGII1GCHHIHHIHIDC#1@DD<C1GHHHB<GHEHHIII#HF?FHEHHHIDHHFHII@GHHEEGGC/<DA@GFI#EGC?C8A?E??@GHEHHEDBGFHHDHED1FB19CFEFHHIHEHHE<CDHHHHEC@EHIIEE@HC1C<BF<11C@EGCC1FF<@<CCD<1C1C<1C<111ECGC</C0HHHFGD1<1CD1HF
@HS2.1_494 HISEQ:380:H55W7BCXY:1:1101:13796:34489 1:N:0:AGCAGGAA orig_bc=AAAAAAAAAAAA new_bc=AAAAAAAAAAAA bc_diffs=0
TACGGAAGGTCCGGGCGTTATCCGGATTTATTGGGTTTAAAGGGAGCGTAGGCCGGATATTAAGCGTGTTGTGAAATGTAGATGCTCAACGTCTGCACTGCAGCGCGAACTGGTGTCCTTGAGTGCGCAGGAAGTCGGCGGAATTCGTTGTGTAGCGGTGAAATGCTTAGATATGACGAAGAACTCCGATTGCGAAGGCAGCTGACTGTAGCGTTACTGACGCTGAAGCTCGAAGGTGCGGGTATCGAACAGG
+
IIIIIIIIIIIIIIIIIIIIIHIIIIHIIIIHHHIEEHIIIIIIIIIIIIIIGIIIIIHIIIIIIIIIIIIIIIIIIIHIIIIIIIIIIIIIIIIIIIIIIIIIIIIIIIIIIIIIIHIIIIIIIIIIIIIIIIIIIIIIIIIIIIIIIIIIIIIIIIIIIIIIIIIIIIIIIIIIIIIIIIIIGIIIIIIIIIIIIIIIIIIIIIIIIIIIIIIIIIIIIIIIIIIIIIIIIIIIIIIIIIIIIIHIIIIII
@HS2.1_495 HISEQ:380:H55W7BCXY:1:1101:19371:34424 1:N:0:AGCAGGAA orig_bc=AAAAAAAAAAAA new_bc=AAAAAAAAAAAA bc_diffs=0
TACGGAAGGTCCGGGCGTTATCCGGATTTATTGGGTTTAAAGGGAGCGCAGGCCGACTGGTAAGCGTGACGTGAAATGTAGCCGCTCAACGGCTGAACTGCGTCGCGAACTGTCAGTCTTGAGTGAGTTCGATGTTGGCGGAATTCGTGGTGTAGCGGTGAAATGCTTAGATATCACGAAGAACTCCGATTGCGAAGGCAGCCAACAAGGCCTTTACTGACGCTAAAGCTCGAAGGTGCGGGTATCGAACAGG
+
IIIIIHIIIHHIIIIIIIIIIHIIIECHHIIHIIIGHIIIIHIIIIIIIIIIIIIIIIIIIIIHHHIIGIIIGHIIHHHIIIIIIIIIIIIIIIIIIIHIIIHIIIIIIIIIIIIIIIIIIIIIIIIIIHIIIIHHIIHIIIIIIGIIIIIIIIIIIIIIIHIHIIIIHIHIIIHHIIGIIIIIIIIIIIIIIIIIIIIIHHHIIIIIIIIIIIIIIIIHHIIIIIIIIIIIIHIIIHEHIGIIIIIIIIIII
@HS2.1_496 HISEQ:380:H55W7BCXY:1:1101:1961:34590 1:N:0:AGCAGGAA orig_bc=AAAAAAAAAAAA new_bc=AAAAAAAAAAAA bc_diffs=0
TACGGAGGGGGCAAGCGTTATTCGGAATCATTGGGCGTAAAGGGCGCGTAGGCGGCTTGGCAAGTCAAAGGTGAAATCCCTCGGCCTAACCGAGGAACTGCCTTTGAAACTGCTTGGCTTGAGGCCGGGAGAGGGTAGCGGAATTCCCAGTGTAGCGGTGAAATGCGTAGATATTGGGAGGAACACCAGTGGCGAAGGCGGCTACCTGGACCGGTTCTGACGCTGAGGCGCGAAAGCGTGGGGAGCAAACAGG
+
IHIIIIHHIIIIIIIIHHIIIIIIHDHIIIIHIGIIIHIIGHIIIIIIHIIIIIIIIIIIIIIIIIIIIIIIIIIIIIIIIIIIIIIIIIIIIIIIHHIIIIIIIIIIIIIIIIIIIIIIIIIIIIIIIIIIIIIIIIIIIIIIIIIIIIIIIIIIIIIIIIIIIIIHIIIIIIIIHGIIIIIIIIIIIIIIIIIIIIIIIIIIIIIIIIIIIIIIIIIIIIIIIIIIIIIIIIIIIIIIIIIIIIIIIIIII
@HS2.1_497 HISEQ:380:H55W7BCXY:1:1101:5824:34713 1:N:0:AGCAGGAA orig_bc=AAAAAAAAAAAA new_bc=AAAAAAAAAAAA bc_diffs=0
TACGGAAGGTCCGGGCGTTATCCGGATTTATTGGGTTTAAAGGGAGCGCAGGCGGAGGATTAAGCGTGACGTGAAATGTCCCGGCTCAACCGTGGAACTGCGTCGCGAACTGGTTCTCTTGAGTGAGTACGAGGAAGGCGGAATTTGTGGTGTAGCGGTGAAATGCTTAGATATCACGAAGAACTCCGATTGCGAAGGCAGCTTTCCAGTCCTTAACTGACGCTAAAGCTCGAAAGTGCGGGTATCGAACAGG
+
IFHIICCCH1CC<?CCECDHH@FHH00<D@F1CGH<<0C@H@@01CGCC/<CCIHHEGGGHG@@EHHHF@EHHEGHGGHHHGDHDIHIIIHIIIIIHHHHHCIHHIC@GHHHHHHFEGHHGHFIHHHHHGHIH?EHHHEHHHH@HHHHGEFHHHEFHHHIGFHHHHGCHIIHHGCG@GHHIIHC6ECH0EIIHHH=CHHFGEGCCFHHHCFHIHHFH@HEHHHHEEHGEDCFEHHHDHEHHIHHDEFEIIHHH
@HS2.1_498 HISEQ:380:H55W7BCXY:1:1101:7325:34670 1:N:0:AGCAGGAA orig_bc=AAAAAAAAAAAA new_bc=AAAAAAAAAAAA bc_diffs=0
TACGGAGGGTGCAAGCGTTAATCGGAATAACTGGGCGTAAAGGGCATGCAGGCGGTTGTATAAGTAGGGTGTGAAATCCCCGGGCTCAACCTGGGAACTGCATTCTAAACTGTACAACTAGAGTATTGCAGGGGGAGACGGAATTCCAGGTGTAGCGGTGGAATGCGTAGATATCTGGAAGAACACCAAAGGCGAAGGCAGTCTCCTGGGCAAATACTGACGCTCATATGCGAAAGCGTGGGTAGCAAACAGG
+
IIIIIHHIIIIIIIIIIIIICGIIIIIIIIIIIIIIIHIIIIIIIHIIIIIIIIIFIHFHIIIIIIIIIIIIIIIIHHIIIIIIIIHIIIIIHIIIIIIIIIIIIIHIIIIIIIIIIIIIIIIIIIIIHHIIIIIIIIIIIIIHIHIIIIIIIIIIIHIIIIIIIIIIIIIIIHIHIHIHIIIIIIIIIIIIIIIIIIIIHFGHIHHIIHIIIHIHIIIIIIIIIIIIIIIIIIIIIIHHIIIIIIHHIIHII
@HS2.1_499 HISEQ:380:H55W7BCXY:1:1101:9450:34735 1:N:0:AGCAGGAA orig_bc=AAAAAAAAAAAA new_bc=AAAAAAAAAAAA bc_diffs=0
TACGGAAGGTCCGGGCGTTATCCGGATTTATTGGGTTTAAAGGGAGCGCAGGCTGATTGTTAAGCGTGACGTGAAATGTAGCCGCTCAACGGCTGAACTGCGTCGCGAACTGGCAGTCTTGAGTGAGTACGACGTCAGCGGAATTCGTGGTGTAGCGGTGAAATGCTTAGATATCACGAAGAACCCCGATTGCGAAGGCAGCTGACGAGTCCTTTACTGACGCTAAAGCTCGAAGGTGCGGGTATCGAACAGG
+
IIIIIIIIIIIIIIIIIIIIIIIIIIIIIIIIHIIHHIIIIIIIIIIIIIIIIIIIIIIIIIIIIIIIIIIIIHIIIIIIIIIIIIIIIIIIIIIIIIIIIIIIIIIIIIIIIIIIIIIIIIIIIIIIIIIIIIIIIIIIIIIIIIIIIIIIIIIIIIIIIIIIIIIIHIIIIIIIIIIIIIIIIIIIIIHIHIIIIIIIIIIIIHIIIHIIIIIHGIIHHH@IIIIIIIIIIIIIIIIIIIIIIIHIIIIII
@HS2.1_500 HISEQ:380:H55W7BCXY:1:1101:9712:34642 1:N:0:AGCAGGAA orig_bc=AAAAAAAAAAAA new_bc=AAAAAAAAAAAA bc_diffs=0
TACGGTAGGTCCGGGCGTTATCCGGATTTATTGGGTTTAAAGGGAGCGCAGGCTGATTGTTAAGCGTGACGTGAAATGTAGCCGCTCAACGGCTGAACTGCGTCGCGAACTGGCAGTCTTGAGTGAGTACGACGTCAGCGGAATTCGTGGTGTAGCGGTGAAATGCTTAGATATCACGAAGAACCCCGATTGCGAAGGCAGCTGACGAGTCCTTTACTGACGCTAAAGCTCGAAGGTGCGGGTATCGAACAGG
+
HEEE@1<DGHIIHHG<HHDHHIHIHE=EGD<1<DH<0<CFHCHHHIIHHGHD?GHHHHIH@GHEHCH@EHHEEGGH@6DIHCECEHCGHIHHHHFH@CHHHHHCHHD/FDHHEC@GHIIGHIHHFFHHIHIFIHHHHHHHDHHHIHIHIIHH@E@HHHGHGHHHIHHHHGEH?@GH?H<#@A?@<EE@HIIIEHHCCD@8EHHEF<1@CF1FD1HD<<@<CEG@HHCE@ED1<1<<CHC<@CIHC@@D<1@<<
@HS2.1_501 HISEQ:380:H55W7BCXY:1:1101:14948:34680 1:N:0:AGCAGGAA orig_bc=AAAAAAAAAAAA new_bc=AAAAAAAAAAAA bc_diffs=0
TACGGAGGGTGCGAGCGTTAATCGGAATAACTGGGCGTAAAGAGCTCGTAGGCGGTTTGTCAAGTCAGATGTGAAAGCCCCGGGCTTAACCTGGGAACCGCATTTGAAACTGACAGACTAGAGTACTGTAGAGGGAGGTAGAATTCCAGGTGTAGCGGTGAAATGCGTAGATATCTGGAGGAATACCGGTGGCGAAGGCGGCCTCCTGGACAGAGACTGACGCTGAGGAGCGAAAGCGTGGGGAGCAAACAGG
+
IIIIIGHGGHIIIIGHIHHHHIHIGIIIHIIHIGIIHEHHHIIIIIIHIIIIIGHHHHHIIIIIIIIIIIIHHHIIIHHIIIIIHIIIIIIIIIIIIIIIIIHIHIIIIIIIIHIIIIIIIIIIIHIIIIIIIHIIIIIIIIIIIHIIHIIIIIIHIIIIIIIIIIIIIIIIIIIIIHIIIIIIIIIIIIIIIIIIIIIIIIIIIIIIIIIIIIHIIIIIIIIIIIIIIHHIIIIIIIIIIIIIIIIIIIIII
@HS2.1_502 HISEQ:380:H55W7BCXY:1:1101:15713:34556 1:N:0:AGCAGAAA orig_bc=AAAAAAAAAAAA new_bc=AAAAAAAAAAAA bc_diffs=0
TACGGAGGATGCGAGCGTTATCCGGATTTATTGGGTTTAACGGGTGCGTAGGTGGAGAATTAAGTCTGTGGTGAAAGCGTGCGGCTCAACCGTACCAAGCCATGGATACTGGTTCCCTTGAGTGCAAACGAGGTAGGCGGAATGTGACGTGTAGCGGTGAAATGCTTAGATATGTCACAGAACCCCGATTGCGAAGGCAGCTTACCAGCATGCAACTGACGCTGAGGCACGAAAGCGTGGGTATCAAACAGG
+
HCHCE0//<1CF<E??C<D0FCHHH00<<FH<<FH<<<@F1<EH</C/<CF@DEFCFA@DFG1D<CHHFCEHFE@=<=DEECHHDHIHFHGCHHHEGHII@FEDGFCFIEHEFEE0EC@GHEHHHG<GBHEIHHHDCHHHHHHH@1HIHEHHIIHHHHHFEHG@D1:HFHHFHB#AB1@GEHIHHEDHC<HEGCCHIHCFCC1EHG?D111G@HGGEHEC1HHGCED1<HGHIIIHEGEHIHG?HHHHFHHH
@HS2.1_503 HISEQ:380:H55W7BCXY:1:1101:17485:34718 1:N:0:AGCAGGAA orig_bc=AAAAAAAAAAAA new_bc=AAAAAAAAAAAA bc_diffs=0
TACGGAGGGTACGAGCGTTAATCGGAATGACTGGGCGTAAAGGGCACGTAGGTGGATAGATAAGTCACAAGTGAAATACCCGGGCTTAACCTGGGATTGGCTCGTGAAACTGTTTAACTAGAGTACGGTAGAGGGGAGTAGAATTCCAAGTGTAGCGGTGAAATGCGTAGAGATTTGGAAGAATACCGGAGGCGAAGGCGGCTCTCTGGACCGATACTGACACTGAAGAGCGAAAGCGTGGGGAGCAAACAGG
+
IIIIIIIIIIIIIIIIIIIIIIIIIIIIIIIIIHIIIEHIIIIHIIIIGHIIDIIIIIIIIIIIIIIIIIIIIIIIHIIIIIIIIIIIIIIIIIIIIIIIIIIIIIIIIIIIIIIIIIIIIIIIIIIIIIIIIIIIIIIIIIIIIIIIIIIIIIIIIIIIIIIIIIIIIIIIIIIIIIIIIIIIIIIIIIIIIIIIIIIIIIIIIIIIIIIIHIIIIIIIIIIIIIIIIIIIIIIIIIIIIIIIIIIIIIIII
@HS2.1_504 HISEQ:380:H55W7BCXY:1:1101:19894:34542 1:N:0:AGCAGGAA orig_bc=AAAAAAAAAAAA new_bc=AAAAAAAAAAAA bc_diffs=0
TACGGAGGGTACGAGCGTTAATCGGAATGACTGGGCGTAAAGGGCACGTAGGTGGATAGATAAGTCACAAGTGAAATACCCGGGCTTAACCTGGGATTGGCTCGTGAAACTGTTTAACTAGAGTACGGTAGAGGGGAGTAGAATTCCAAGTGTAGCGGTGAAATGCGTAGAGATTTGGAAGAATACCGGAGGCGAAGGCGGCTCTCTGGACCGATACTGACACTGAAGAGCGAAAGCGTGGGGAGCAAACAGG
+
IIIIIHIIIIIIIHIIIIII?GHIIIIIIIIHHIIHHFHIIIIIIIIHFHII<FHHIIIIIIIIIHHIIIIIIIIIIHHIHHIIGIGHIIHIIIIIHHHHIIHIIIIIIHHIIHIIIIIIHIIIIIIIHIIIIIIIIIHIIIIIIIIIIIIIIHIHIIIIIIIIIIIIIIIIIIHIHGIIIIIIIIIIIIIIIIIIIIIIIIIIIIIIIIIIIIIIIIIIIIIIIIIIIIIIIIIIIIIIIIIIIIIIIIIII
@HS2.1_505 HISEQ:380:H55W7BCXY:1:1101:3225:34850 1:N:0:AGCAGGAA orig_bc=AAAAAAAAAAAA new_bc=AAAAAAAAAAAA bc_diffs=0
TACGGAAGGTCAGGGCGTTATCCGGATTTATTGGGTTTAAAGGGAGCGCAGGCGGGCAGTTAAGCCGGCTGTGAAAGTGCGGGGCCCAACCCCGTATTGCGGTCGGAACTGACGGTCTTGAGTGCGCGCAGGGACGCTGGAATTCACGGTGTAGCGGTGAAATGCATAGAGATCACACAGAACACCGATTGCGAAGGCATCTCACGAACGGATGATTGACGCTGAGGCACGAAAGCGTGGGGATCAAACAGG
+
IIIIIHIIIIIIIIIIIIIIIIIIIHHHIIIIHHIECHHIIIIIIIGIIIIHIIIIIIIIIIIIIIIIIIIIIHIIIIIIIIIIIIIIIIIIIIHIIIIIIIHIIIIIIIIIIIIIIIIIIIIIIIIIIIIIIIIIIIIIIIIIIIIIIIIIIIIIIIIIIIIIIIIIIIIIIIHIIIIIIIHHIIIIIIIIIIIIIIIHIIIIIIIIIIIIIIIHIIIIIIIHIIIIIIIIIIIIIHHIIIIHIIHIIIGI
@HS2.1_506 HISEQ:380:H55W7BCXY:1:1101:4905:34865 1:N:0:AGCAGGAA orig_bc=AAAAAAAAAAAA new_bc=AAAAAAAAAAAA bc_diffs=0
TACGGAAGGTCCGGGCGTTATCCGGATTTATTGGGTTTAAAGGGAGCGCAGGCCGATTATTAAGCGTGACGTGAAATGTAGATGCTCAACATCTGAACTGCGTCGCGAACTGGTAGTCTTGAGTGAGTTCGATGTGGGCGGAATTCGTGGTGTAGCGGTGAAATGCTTAGATATCACGAAGAACTCCGATTGCGAAGGCAGCCCACAAGGCCTTTACTGACGCTAAAGCTCGAAGGTGCGGGTATCGAACAGG
+
IIIIIIIIIIIIIIIIIIIIIIIIIHHIIIIHHIIDEHHIIIIIIIIIIIIIIIIIHIIIIIIIHHIIIIIHIIIIIHIIIIIIIIIIIIIIIIIIIIIIIIIIIIIIIIIIIIIIIIIIIIIIIIIIIIIIIIIIIIIIIIIIHIIIIIIIIIIIIIIIIIIIIHIIIIIIIIIIHIIIIIIIIIIIIIIIIIIIIIIIIIIIIIIIIIIIIIIIIIIIIIIIIIIIIIIIIIIIIIIIIIIIIIIIIIIII
@HS2.1_507 HISEQ:380:H55W7BCXY:1:1101:5241:34781 1:N:0:AGCAGGAA orig_bc=AAAAAAAAAAAA new_bc=AAAAAAAAAAAA bc_diffs=0
TACGGAGGGTACGAGCGTTAATCGGAATGACTGGGCGTAAAGGGCACGTAGGTGGATAGATAAGTCACAAGTGAAATACCCGGGCTTAACCTGGGATTGGCTCGTGAAACTGTTTAACTAGAGTACGGTAGAGGGGAGTAGAATTCCAAGTGTAGCGGTGAAATGCGTAGAGATTTGGAAGAATACCGGAGGCGAAGGCGGCTCTCTGGACCGATACTGACACTGAAGAGCGAAAGCGTGGGGAGCAAACAGG
+
HHIIIIHHHHCHHICHCHIFHHHIEHIHIH?H1CCF?HHH@@EHF10<FG?G<BIGHGCHHIIIIHHHIIIIHIIIHHHDFHHGDB;CGHHHHHIIIHDDHEHHGIIIIIIIIHIHHIIIHHHHIIIIGIIIIHHIIIIIIHIIIHIIIIIIGIIIIHHFHHIIIIIIIIIIIIIHGHIIIHIIIIIIIIIIIIIHIIIHIIHIGIIIIIHIIIHHIIIIIIIIIIIIIGIIIHIIIIIIIHIIIIIIIIIII
@HS2.1_508 HISEQ:380:H55W7BCXY:1:1101:5613:34937 1:N:0:AGCAGGAA orig_bc=AAAAAAAAAAAA new_bc=AAAAAAAAAAAA bc_diffs=0
TACGGAAGGTCCGGGCGTTATCCGGATTTATTGGGTTTAAAGGGAGCGCAGGCCGGAGGTCAAGCGTGACGTGAAATGTAGGGGCTCAACCTTTGAATTGCGTCGCGAACTGGTTTCCTTGAGTGAGTACGACGTCAGCGGAATTCGTGGTGTAGCGGTGAAATGCTTAGATATCACGAAGAACCCCGATTGCGAAGGCAGCTGACGAGTCCTTTACTGACGCTAAAGCTCGAAGGTGCGGGTATCGAACAGG
+
IIIIIHIIIIIIIIIIIIIIIIIIIEHIIIIIHHIGHIIIIIIIIIIIIIIIIIIIIIIIIIIIIIIIIIIIIIIIIIIIIIIIIIIIIIIIIIIIIIIIIIIIIIIIIIIIIIIIIIIIIIIIIIIIIIIIIIIIIIIIIIIIIIIIIIIIIIIIIIIIIIIIIIIIIIIIIIIIIIIIIIIIIIIIIIIIIIIIIIIIIIIIIIIIIIIIIIIIIIIIIIIIIIIIIIIIIIIIIIIIIIIIIIIIIIIII
@HS2.1_509 HISEQ:380:H55W7BCXY:1:1101:5508:34942 1:N:0:AGCAGGAA orig_bc=AAAAAAAAAAAA new_bc=AAAAAAAAAAAA bc_diffs=0
TACGGAGGGTACGAGCGTTAATCGGAATGACTGGGCGTAAAGGGCACGTAGGTGGATAGATAAGTCACAAGTGAAATACCCGGGCTTAACCTGGGATTGGCTCGTGAAACTGTTTAACTAGAGTACGGTAGAGGGGAGTAGAATTCCAAGTGTAGCGGTGAAATGCGTAGAGATTTGGAAGAATACCGGAGGCGAAGGCGGCTCTCTGGACCGATACTGACACTGAAGAGCGAAAGCGTGGGGAGCAAACAGG
+
IIIIIHIIIIIIIIIIIIIIIIIIIIIIIIIIHIIIIIIHIIIIHIIIGHHIDIIIIIIIIIIIIIIIIHIIIIIIHHIIIIIIIIIIIIIIIIIIHIIIIIIIIIIIIIIIIIIIIIIIIIIIHIIIIIIIIIIIIIIIIIIIIIIIIIIIIIIIIIIIIIIIIIIIIIIIIIIIHIIIIIIIIIIIIIIIIIIIIIIIIIIIIIIIIIIIIIIIIIIIHHIIIIIIIIIIIIIIIIIIIIIIIIIIIHIII
@HS2.1_510 HISEQ:380:H55W7BCXY:1:1101:8618:34782 1:N:0:AGCAGGAA orig_bc=AAAAAAAAAAAA new_bc=AAAAAAAAAAAA bc_diffs=0
TACGGAAGGTCCGGGCGTTATCCGGATTTATTGGGTTTAAAGGGAGCGCAGGCGGGAGATTAAGCGTGACGTGAAATGTAGGTGCTCAACATCTGCACTGCGTCGCGAACTGGTTTTCTTGAGTGCATTCGACGCTGGCGGAATTCGTGGTGTAGCGGTGAAATGCTTAGATATCACGAAGAACTCCGATTGCGAAGGCAGCCGGCGAGACTGTAACTGACGCTAAAGCTCGAAAGTGCGGGTATCGAACAGG
+
IIIIIGIIIHIIIIHHIIIIIIIIIHIIIIIIIIIGHHIHGHIIIIIIIIIIIIIIHHHHIHIIIIIIIIIIIIIIIHHIIIIIIIIIIIIIIIIIIIIIIIIIIIIIIIIIIIIIIIIIIIIIIIIIIIIIIIIIIIIIIIIIIIIIIIIIIIIIIIIIIIIIIIIIIIIIIIIIIHHIIIHIHIIIIIIIIIIIIIIIIIIIHIIIIIIHIIIIIIIIIIIIIIIIIIIIIIIIIIIIIIIIIIIIIIIII
@HS2.1_511 HISEQ:380:H55W7BCXY:1:1101:18369:34806 1:N:0:AGCAGGAA orig_bc=AAAAAAAAAAAA new_bc=AAAAAAAAAAAA bc_diffs=0
TACGGAGGGTGCGAGCGTTAATCGGAATAACTGGGCGTAAAGAGCTCGTAGGCGGTTAGTCAAGTCAGATGTGAAAGCCCCGGGCTTAACCTGGGAACTGCATTTGAAACTGACGAACTAGAGTACTGTAGAGGGAGGTAGAATTCCAGGTGTAGCGGTGAAATGCGTAGATATCTGGAGGAATACCGGTGGCGAAGGCGGCCTCCTGGACAGAGACTGACGCTGAGGAGCGAAAGCGTGGGGAGCAAACAGG
+
IHIIIFHIHIIIIIIHIIIFIIIIIIIIIIIIIIHFIIIEHIIIIIIIHIIIIIIHIIIGIIIIIIIIIIIIIIIIIGIIIIIHIIIIIIIHIIIIIIIIIIIIIIIIIIIIIIIIIIIIIIIIIIIIIIIIIIIIIHIIIIIIIIIIIIIIIIIIIIIIIIIIIIIIIIIIIIIIIHIIIIIIIIIIIIIIIIIIIIIIIIIHIIIIIIIIIIIIIIIIIIIIIIIIIIIIIIIIIIIIIIIIIIIIIIIII
@HS2.1_512 HISEQ:380:H55W7BCXY:1:1101:20249:34831 1:N:0:AGCAGGAA orig_bc=AAAAAAAAAAAA new_bc=AAAAAAAAAAAA bc_diffs=0
GACGGAGGGTGCTAGCGTTGTTCGGAATTACTGGGCGTAAAGGGCGCGTAGGCGGCCTGGTCAGTCGGATGTGAAAGCCCGGGGCTCAACCCCGGAACGGCATCCGAGACGGCCAGGCTGGAGACCGGGAGAGGAGAGTGGAATAGCCAGTGTAGAGGTGAAATTCGTAGATATTGGCTGGAACACCGGTGGCGAAAGCGGCTCTCTGGCCCGGTTCTGACGCTGAGGCGCGAAAGCGTGGGGAGCAAACAGG
+
IIIIIHIIIIIIIIIIIEGHHIIIIIIIIIHIIIIIIHIIIIIIIIIIHIIIIIIICHIIIIIIHIIIHHIHIIIIHHIIIIIIIHIIIIHIIIIHHGIIHHIIIIIIHIIIIIIIIHIIIIIHIIIIIHIIIIIIIIIIHIIIIIIIIIIIIHIIII#IIIIIIIIIIIIIIIIIHHIIIIIIHIIIIIIIIIIIIIIIHIIIIIIIIIIIIIIIIIIIIIIIIIIIIIIIIIIIIIIIIIIIIIIIIIIII
@HS2.1_513 HISEQ:380:H55W7BCXY:1:1101:13588:35124 1:N:0:AGCAGGAA orig_bc=AAAAAAAAAAAA new_bc=AAAAAAAAAAAA bc_diffs=0
TACGTAGGTGGCAAGCGTTGTCCGGATTTACTGGGTGTAAAGGGTGCGCAGGCGGGACTGCAAGTTGGATGTGAAATACCGGGGCTCAACCCCGGAACTGCATCCAAAACTGTAGTTCTTGAGTGGAGTAGAGGTAAGCGGAATTCCGAGTGTAGCGGTGAAATGCGTAGATATTCGGAGGAACACCAGTGGCGAAGGCGGCTTACTGGGCTCTAACTGACGCTGAGGCACGAAAGTGTGGGTAGCAAACAGG
+
IIIIHIGHHIHIIIIIIIIIIIIIIHIIIIIHIIIFHHHIIIIIHIIIIIIIIIIIHIIIIIIIIIIIIIIIIIIIHIIIIIHIIIIIIIHIIIIIIIIIIIIIIIIIIIIIIIIIGIIIIIIIIIIIHIIIIIIIIIIIIIIIIIIIHIIIIIIIIIIIIIIIIIIHIIIIIGIIIIIIIIIIIIIIIIIIIIIIIHIIIIIIIIIIIIIIIIIIHHIIIIIIIIIIIIIIIIIIIIIIIIIIIIIIIIIII
@HS2.1_514 HISEQ:380:H55W7BCXY:1:1101:14337:35117 1:N:0:AGCAGGAA orig_bc=AAAAAAAAAAAA new_bc=AAAAAAAAAAAA bc_diffs=0
TACGGAAGGTCCTGGCGTTATCCGGATTTATTGGGTTTAAAGGGAGCGCAGGCCGGAGGTCAAGCGTGACGTGAAATGTAGCCGCTCAACGGCTGAGTTGCGTCGCGAACTGGCTTTCTTGAGTGAGTACGACGTCAGCGGAATTCGTGGTGTAGCGGTGAAATGCTTAGATATCACGAAGAACCCCGATTGCGAAGGCAGCTGACGAGTCCTTTACTGACGCTAAAGCTCGAAGGTGCGGGTATCGAACAGG
+
IIIIIIIIIIIIIIIIIIIIIIIIIHIHIIIIIHIEHIIIIIIIIIIIIIIIHIIIHIIIIIIIIIIIIIIIIIIIHIIIIIIIIIIIIIIIIIIHIIIIIIHIIIIIIIIIIIIIIIIIIIIIIIIIIIIIIIIIIIIIIIIIIIIIIHHIIIIIIIIIIIIIIIIIIIIIIIIIIIIIIIIIHIIIIIIIIIIIIIIIIIIIIIIIIIIGIIIIIIIIIIIIIIIIIIIIIIIIIIIIIIIIIIHIIIIII
@HS2.1_515 HISEQ:380:H55W7BCXY:1:1101:16281:35059 1:N:0:AGCAGGAA orig_bc=AAAAAAAAAAAA new_bc=AAAAAAAAAAAA bc_diffs=0
TACGGAGGATGCGAGCGTTATCCGGATTTATTGGGTTTAAAGGGTGCGTAGGCGGATTGTTAAGTCAGTGGTGAAATACCCTCGCTCAACGAGGGGGCTGCCATTGATACTGGCTATCTGGAGTTCCGTTGCCGTGGGAGGAATGAGTAGTGTAGCGGTGAAATGCATAGATATTACTCAGAACACCGATTGCGAAGGCATCTCACGAAGCGGCGACTGACGCTGAGGCACGAAAGCGTGGGGATCAAACAGG
+
IIIIIHIIIIIIIIIIIIIIIIIIIHIIIIIIHIIHIIGIIIIIIIIIIIIIHHIHHIIIIIIIIIIIIIIHIIIIHHIIIIIIIIIIIIIIIIIIIIIIIIIIIIIIIIIIIIIIIIIIIIIIIIIIIIIIIIHHIIIIIIIIIIIIIIIIIIIIIIIIIIIIIIIIIIIIIIIIIIIIIIIIHIIIIIIIIIIIIIIIIIIIIIIIIIIHIIIIIIIIIIIIIIIIHIIIIIIIIIIIIIIIIIIIIIIII
@HS2.1_516 HISEQ:380:H55W7BCXY:1:1101:17618:35019 1:N:0:AGCAGGAA orig_bc=AAAAAAAAAAAA new_bc=AAAAAAAAAAAA bc_diffs=0
TACGGAGGGTGCGAGCGTTAATCGGAATAACTGGGCGTAAAGAGCTCGTAGGCGGTTTGTCAAGTCAGATGTGAAAGCCCCGGGCTTAACCTGGGAACCGCATTTGAAACTGACAGACTAGAGTACTGTAGAGGGAGGTAGAATTCCAGGTGTAGCGGTGAAATGCGTAGATATCTGGAGGAATACCGGTGGCGAAGGCGGCCTCCTGGACAGAGACTGACGCTGAGGAGCGAAAGCGTGGGGAGCAAACAGG
+
IIIIIHHIIHIIIIIIIIIHIIIIIIIIIIIIIHIIIIHIIIIIIHIIIIIIIIIHHIHHIIIIIIIIIIIIIIIGHIIIIIIIIIIIIIIIIIIIIIIIIIIIIIIIIIIIIIIIIIIIIIIIIIIIIIIIIIIIIIIIIIIIIIIIIIIIIIIIIIIIIIIIIIIIIIIIIIIIHHIIIIIIIIIIIIIIIIIIIIIIIIIIIIIIIIIIIIIIIIIIIIIIIIIIIIIIIIIIIIIIIIIIIIIIIIIII
@HS2.1_517 HISEQ:380:H55W7BCXY:1:1101:6246:35447 1:N:0:AGCAGGAA orig_bc=AAAAAAAAAAAA new_bc=AAAAAAAAAAAA bc_diffs=0
TACGGAGGATCCGAGCGTTATCCGGATTTATTGGGTTTAAAGGGAGCGTAGGCGGGAGATCAAGTCAGCTGTGAAATGTAGACGCTCAACGTCTGCACTGCAGTTGAAACTGGTTTTCTTGAGTGCGTAAGGGGCAGGCGGAATTCGTCGTGTAGCGGTGAAATGCTTAGATATGACGAAGAACTCCGATCGCGAAGGCAGCTTGCCGGGCCGCAACTGACGCTGAAGCTCGAAGGTGCGGGTATCGAACAGG
+
F1FCC@/?<<C@G@C/<<<0<FHIGH0<DC11<FGD0DFHHH@C1<@<CCHEHHHIBCDCFE#81<00D#<G?@?EBD#CBC1CDEBGHH0IHF0EFGGB8D?EE?D:080=DF;:@IHIH#CHG.FAEG:CHCHHHEEHG?GC<AGHHG?EIHHEHDC><BFBHIHGCFCEE?HGBFGC<18<0#?C@@ECEFHGC1ED1H<IHDCHHIHHHEG<=IHIHEIHHHIIHHIHHGCCDHHHHHEE@IHIHEFGH
@HS2.1_518 HISEQ:380:H55W7BCXY:1:1101:7012:35392 1:N:0:AGCAGGAA orig_bc=AAAAAAAAAAAA new_bc=AAAAAAAAAAAA bc_diffs=0
TACGGAGGGTACGAGCGTTAATCGGAATGACTGGGCGTAAAGGGCACGTAGGTGGATAGATAAGTCACAAGTGAAATACCCGGGCTTAACCTGGGATTGGCTCGTGAAACTGTTTAACTAGAGTACGGTAGAGGGGAGTAGAATTCCAAGTGTAGCGGTGAAATGCGTAGAGATTTGGAAGAATACCGGAGGCGAAGGCGGCTCTCTGGACCGATACTGACACTGAAGAGCGAAAGCGTGGGGAGCAAACAGG
+
IIIIIHIIIIHHHIIIIIIIIIIIIHIIIIIIHIIIIIIIIIIIIIIICGHIDFHHHEHHHHHHIIEFHHHIIIIIHEHHIIIIIHIIIIIIIIIE?FHHIEHGIIHIIIIIGHHIHHHIIIIHGIHIIIIIIIIIHIIIIIIHIIHIIIIIIHIIIIIIIHIHHIIHIHIIHHFHHFHIHHIIIGIHFIIIIIIIIHHIIIHHEIIIHIIIIIGHCHIIIIIHIIIHHHDIIIIIIIHHHHIIIIIIIIIII
@HS2.1_519 HISEQ:380:H55W7BCXY:1:1101:14365:35418 1:N:0:AGCAGGAA orig_bc=AAAAAAAAAAAA new_bc=AAAAAAAAAAAA bc_diffs=0
TACGGAGGATGCGAGCGTTATCCGGATTTATTGGGTTTAAAGGGTGCGTAGGTGGTTTGTTAAGTTTGTGGTGAAAGCGTGCGGCTCAACCGTACCAAGCCATGAAAACTGGCGAACTTGAGTGCAAACGAGGTAGGCGGAATGTGATGTGTAGCGGTGAAATGCTTAGATATGTCACAGAACCCCGATTGCGAAGGCAGCTTACCAGCATGCAACTGACACTGAGGCACGAAAGCGTGGGTATCAAACAGG
+
IIIHIGDHEHHHHIIIIIIGIHIIIHHIIIIHFHHDGHHHHIHIGHIIGHFHHHIEIHHIIIIIHIIIIIIIIIIIIIIIIHIIIHIIIIIIIIIHHIIIIIIIIIIIIIIIIIIIIIIIIIIIIIHHHIHIIIIIIIIIIIIHIIIIIIIIIIIIIIIIIIIIIIIIIIHIIIIIIIIIIIIIIIIIIIIIIIIIIIIIIIHIIIIIIIHHIIIHIIIHHIIHIIIIIIIIHHIIIIHHIHHHIIIIIIII
@HS2.1_520 HISEQ:380:H55W7BCXY:1:1101:16292:35324 1:N:0:AGCAGGAA orig_bc=AAAAAAAAAAAA new_bc=AAAAAAAAAAAA bc_diffs=0
TACGGAAGATGCGGGCGTTATCCGGATTTATTGGGTTTAAAGGGAGCGTAGGCGGGTTTTTAAGTCTGCGGTAAAATGTCGGCGCCCAACGTCGTCTTGCCGTGGAAACTGGGGACCTTGAATACACGCAAGGAAGATGGAATTCGTCGTGTAGCGGTGAAATGCTTAGATATGACGAAGAACTCCGATTGCGAAGGCAGTCTTCTGGAGTGCGATTGACGCTGAGGCTCGAAAGTGCGGGTATCAAACAGG
+
IGIIIHIIIIIII/CEHHIIIIIIIDHHIIIIIIIHHHIIIIIIHHHHEHIIIIIIFHIIIIIIIIIIIIIIIIIIIHHIIIIIIHIIIIIIIIIIIIIIIIIHIIIIGIIHIIIIIIIIHHIIIIIIIIIIIIIII/HHIHIIIIIIIIIIIIHHIIIIIIIIIIIIIIIIIHIHHIIIIIIHIIIIIIIIIIIIIIIIIIIIIIIIIIIIIIIIIIIIIIIHIIIIIIIIIIIIIIIIIIIHIIIIHIII
@HS2.1_521 HISEQ:380:H55W7BCXY:1:1101:8776:35655 1:N:0:AGCAGGAA orig_bc=AAAAAAAAAAAA new_bc=AAAAAAAAAAAA bc_diffs=0
TACGAGGGGTGCAAGCGTTGTTCGGAATTACTGGGCGTAAAGGGAGCGTAGGCGGAGATTCAAGCGGATTGTACAATCCCGGGGCCCAACCCCGGCTCTGCAGTCCGAACTGGATCTCTTGGATAGTTCAGGGGCAGGCGGAATTCCTGGTGTAGCGGTGGAATGCGTAGAGATCAGGAAGAACACCGATGGCGAAGGCAGCCTGCTGGGGACTTATCGACGCTGAGGCTCGAAAGTGCGGGTAGCAAACAGG
+
IIICEEHHHHHIIIFHIIHHIIHIIIIIIGEGHHFHIHHCHIIIIGHHHHHCEHHIIHHIHIHHHIIIIHIIIIIIHHHIIIIHIIIHIIHHIHGIHHIIHIIIEIIIIIIIIIIIHIIIIIIIIHHEGIHIIGHIIIIIHIIIIIHIII#HHGIIIHIIIIIIIIIIIIIIIIIHHGIIIIHHHHGHIHHHHHIIIIIIIIIIIIIIHIIHIIIIGIIIIIIIIIIIHIIIIIIIIIIIIIIIIIIIIIIII
@HS2.1_522 HISEQ:380:H55W7BCXY:1:1101:9661:35713 1:N:0:AGCAGGAA orig_bc=AAAAAAAAAAAA new_bc=AAAAAAAAAAAA bc_diffs=0
TACGGAGGATGCGAGCGTTATCCGGATTTATTGGGTTTAAGGGGTGCGTAGGTGGAGAATTAAGTCTGTGGTGAAAGCGTGCGGCTCAACCGTACCAAGCCATGGAAACTGGTTCCCTTGAGTGCAAACGAGGTAGGCGGAATGTGACGTGTAGCGGTGAAATGCTTAGATATGTCACAGAACCCCGATTGCGAAGGCAGCTTACCAGCATGCAACTGACACTGAGGCACGAAAGCGTGGGTATCAAACAGG
+
IIIIIIIHIHIIIIIIHHIHIIIIIHEHHIIIIHICEGHEHIIIIHIHIHHIIGIHHEHIIIIIIIIIIHIIIHHIGHIIIIIIHIIIIIIIIIIIIIIGHIIIIIIIHIIIIIHGIIIIIHIIIIIIIIIIHIHHHFIIIIIIIIIIIHIIIIIIIIIIIIIIIIIIHHIIIHHHHFHIIHDHHEHIIIIIIHIIIIIHIIIIIIIIIIHHHIHIIIIHFIIIIIIHHIIIIIIIIIIIIIIIIIIHEIIH
@HS2.1_523 HISEQ:380:H55W7BCXY:1:1101:9931:35570 1:N:0:AGCAGGAA orig_bc=AAAAAAAAAAAA new_bc=AAAAAAAAAAAA bc_diffs=0
TACGTAGGGGGCAAGCGTTATCCGGATTTACTGGGTGTAAAGGGAGCGTAGACGGTAATCTAAGTCTGATGTGAAAACCCGGGGCTCAACTCCGGGATTGCATTGGAAACTAGGTAACTAGAGTGTCGGAGAGGTAAGTGGAATTCCTAGTGTAGCGGTGAAATGCGTAGATATTAGGAGGAACACCGGTGGCGAAGGCGGCTTACTGGACGATGACTGACGTTGAGGCTCGAAAGCGTGGGTAGCAAACAGG
+
IIIIHEHHIIIHIHEHHHIIIIIIIHIFHHHHHII<G?GHHCHIIHIDHHIIHIHHGHGHIIHHIIHHIIIIIHHIGHIIHIHIIHIIHIDIIIIIHGHFHIIIIIIHHIIIHHIIIIIIHIIIIIIGIEHIHHHHIIIIIIIIIHIIIHHHIIIIIIIHGHGIGGIIIIIIIIHGHIHHGHHIIHDHHHIIHIIIIIIIIIIIIIIIIIIIIIHFHHHHEFCHHIIHHHIIIIIIIHHHHIIIIIIIIHHHI
@HS2.1_524 HISEQ:380:H55W7BCXY:1:1101:14876:35506 1:N:0:AGCAGGAA orig_bc=AAAAAAAAAAAA new_bc=AAAAAAAAAAAA bc_diffs=0
TTAGAAACCCTGGTAGTCCGCCTAATGTGCCAGCAGCCGCGGTAATACGGAAGGTCCGGGCGTTATCCGGATTTATTGGTTTTAAAGGGAGCGCAGGCGGAGACTTAAGCGCGCTGTGAAATGCTGCGGCTCAACCGTGGAAGTGCAGCGCGAACTGGGTTTCTTGAGTGAGTACGAGGTATGCGGAATTCGTGGTGTAGCGGTGAAATGCTTAGATATCACGAAGAACCCCGATTGCGAAGGCAGCGTACCAGTCCTTAACTGACGCTAAAGCTCGAAAGTGCGGGTATCGAACAGG
+
IIIIIIIIIHIIIIIIIIIIHIIIIIIIIIIIIIIIIIIIIIIIHIHIIIIIIIIIIIIIIIIIGIIIIIHIHHIIGHIHIIIIIIIIIIIIIIIIIIIIHIHHIIIIIIIIIIIIIIIIIIIHHIIIIIHIIIIIIIIIIIIIIIIIIIIIIIIHIIIIIIIIIIIIIIHIIIIIIIIIHIIIIIIIIIIIIIIIIIIIIIIIIIIIIIIHIIIIIHGIIHGIIIIIIHIIIIIIIIIIIIIIIIHIIIIIIIIIIIIIIIIIIIIIIIIIIIIIIIIIIHIIIIIIIIIGIIIIII
@HS2.1_525 HISEQ:380:H55W7BCXY:1:1101:15679:35744 1:N:0:AGCAGGAA orig_bc=AAAAAAAAAAAA new_bc=AAAAAAAAAAAA bc_diffs=0
TACGGAGGATGCAAGCGTTATCCGGATTTATTGGGTTTAAAGGGTGCGCAGGCGGCGCGTTAAGTCAGTGGTGAAATATCCCGGCTCAACCGGGGAACTGCCATTGATACTGGCGTGCTAGAGTACGGACGGCGCCGGCGGAATGTGTCATGTAGCGGTGAAATGCTTAGATATGCCACAGAACACCGATCGCGAAGGCAGCTGGCGAGGCCGGGACTGACGCTCAGGCACGAAAGCGTGGGGATCAAACAGG
+
IIIIIIIIHIIIIIIIIIIHIIIIIHFHIIIIHHIDGHIIIIIIIIIIIIIIIIIIIIIHHHIIIIHIHHIIIIIIDHHIIIIIIIIIHIHIIIIHIIIIIIIIIIIIIIIIIIIIIIIIIIIIIIIIIIIIIIHIIIHIIIIIIIIIIIIIIIIIIIIIIIIIIHHIIIIHIHHIHIIIHIIIIIIIIIIIIIIIIIIHIIIIIIIIIGIIIIIIIIIIIHHIIIIIIIIIIIIIIIIIIIIIHIIIIIIII
@HS2.1_526 HISEQ:380:H55W7BCXY:1:1101:19349:35728 1:N:0:AGCAGGAA orig_bc=AAAAAAAAAAAA new_bc=AAAAAAAAAAAA bc_diffs=0
TACGGAGGGTACGAGCGTTAATCGGAATGACTGGGCGTAAAGGGCACGTAGGTGGATAGATAAGTCACAAGTGAAATACCCGGGCTTAACCTGGGATTGGCTCGTGAAACTGTTTAACTAGAGTACGGTAGAGGGGAGTAGAATTCCAAGTGTAGCGGTGAAATGCGTAGAGATTTGGAAGAATACCGGAGGCGAAGGCGGCTCTCTGGACCGATACTGACACTGAAGAGCGAAAGCGTGGGGAGCAAACAGG
+
HEHHHCHHHIHIHICDHEG=CHHHIEHEHHHHHEHIIHIDFHII1E@HCGGHGHHFEAHHIIIFGFHEHHGHEHHGDCHIIIIIIGIIIHHHIHHHHHHIHHIIIIIIIHHIIIIHIIIIIIIIIHIHIIIIIIHHIIIIIIIIIHHHIIIIIIIIIIIIIIIIIIIIIIIHII#EHHIIIIHHHIIHEHIIIIIIIIIIIHFEIIIIIIHIIIIIIIIIIHIIIIHIIGIIIIIIIIIIIIHIGIIIIIIII
@HS2.1_527 HISEQ:380:H55W7BCXY:1:1101:5460:35824 1:N:0:AGCAGGAA orig_bc=AAAAAAAAAAAA new_bc=AAAAAAAAAAAA bc_diffs=0
TACAGAGGTCGCAAGCGTTGTTCGGATTTACTGGGCGTAAAGGGCGCGTAGGCGGCCGTGCGTGTCGGATGTGAAATCTCCGGGCTCAACCCGGAAAGTGCGTCCGAAACTGCATGGCTCGAGTTCGGGAGAGGGAATCGGAATGCAGGGTGTAGCGGTGAAATGCGTTGATATCCTGCAGAACACCGGAGGCGAAGGCGGATTCCTGGAACGAAACTGACGCTCAGGCGCGAAAGTCGGGGGAGCAAACAGG
+
IIIIIIIIIIIIIIIIIHIIIHIIIIIIIIIIIIIHDHDHIIIIIIIIHGIIIIIIIIIIIIHIIHIIIIIIIIIHHIIIIIIIIIIIIIIIIIIIIIIIIIIIHIIIIIIIIIIIIIHIIIIHGIIIIIIIIIIIIIIIIIIIIIIIIIIIIIIIIIIIIIIIHIIIIIIIIIIIIIIIIIIIIIIIIIIIIIIIIIIHIIIIIIIIIIIIIIIIIIIIIIIIIIIIIIIIIIIIHIIIIIIIIIIIIIIII
@HS2.1_528 HISEQ:380:H55W7BCXY:1:1101:6058:35844 1:N:0:AGCAGGAA orig_bc=AAAAAAAAAAAA new_bc=AAAAAAAAAAAA bc_diffs=0
TACGGAAGGTCCGGGCGTTATCCGGATTTATTGGGTTTAAAGGGAGCGCAGGCCGGCTGTTAAGCGTGACGTGAAATGTAGATGCTCAACATCTGCACTGCGTCGCGAACTGTCAGCCTTGAGTGAGTTCGATGTTGGCGGAATTCGTGGTGTAGCGGTGAAATGCTTAGATATCACGAAGAACTCCGATTGCGAAGGCAGCCAACAAGGCCTTTACTGACGCTAAAGCTCGAAGGTGCGGGTATCGAACAGG
+
IIIIIGHGIHIIIIIIIIIFHIIIIHHHHFHHHHHHHHHHHHIIHIHHIIIIIIGHIDIIIIIIIIIGHIIIIHEHDGHIIIIIIIIHIHIIIIIGIIIIIIIIIIIIHIIIIIIIIIIIHHHHHIGHIIICHIHIHHHHDHHEHHIHHHIIIHHIIIIIIIIIHIIIIIIHIIIIIHIIIHIIIIIIII#HIIIIIIIIIIIIIIIIIIIIIIIIIGIIIIIIIIIIIHHIIIIIIIIIIIIIIIIIIIIHH
@HS2.1_529 HISEQ:380:H55W7BCXY:1:1101:7600:35842 1:N:0:AGCAGGAA orig_bc=AAAAAAAAAAAA new_bc=AAAAAAAAAAAA bc_diffs=0
TACGGAGGATGCGAGCGTTATCCGGATTTATTGGGTTTAAAGGGTGCGCAGGCGGCGCGGTAAGTCAGCGGTGAAATGTCCCGGCTCAACCGGGGAGCTGCCGTTGATACTGTCGTGCTTGAGTGCGAACGGCGCCGGCGGAATGTGTGGTGTAGCGGTGAAATGCATAGATATCACACAGAACACCGATCGCGAAGGCAGCTGGCGAGGACGCAACTGACGCTGAGGCACGAAGGCGTGGGGATCGAACAGG
+
IIIIIIIIIIIIIIHIIIIHIIIIIHHIIIHIIIICGHIIIIIIIIIIIIIIIIIIIIIIIIIIIIIIIIIIIIIIIIIIIIIIIIIIIIIIIIIIIIIIIIIIIIIIIIIIIIIIIIIIIIIIIIIIIIIIIIIIIIIIIIIIIIIIIIIIIIIIIIIIIIIIIIIIIIIIIIIIIIIIIIIIIIIIIIIIIIIIIIIIIIIIIIIIIIIIIIIIIIIIIIIIIIIIIIIIIIIHIIIIIIIIIIIIIIIII
@HS2.1_530 HISEQ:380:H55W7BCXY:1:1101:7574:35991 1:N:0:AGCAGGAA orig_bc=AAAAAAAAAAAA new_bc=AAAAAAAAAAAA bc_diffs=0
TACGGAGGGTTCGAGCGTTAATCGGAATGACTGGGCGTAAAGGGCTGGTAGGTGGCTTTGTGAGTCGGCAGTGAAATCCCCGTGCTTAACATGGGAACTGCTGCCGAAACAGCAGAGCTGGAGTATGGCAGAGGGAAACAGAATTCCAAGTGTAGCGGTGAAATGCGTAGAGATTTGGAAGAATACCAGAGGCGAAAGCGGTTTTCTGGGCCAATACTGACACTGAGCAGCGAAAGCGTGGGGAGCAAACAGG
+
IHIIIEEHHEHHIIIIIIII1GHIIIIIIIIHIIIIIIIIIIIIIHIIIIIIIIIHH#IIIIIIIIIIIIIIIIIIHIIIIIIIIIIIIIIIIIIIIIIIIIIIIIIIIIIIIIIHIIIIIIIIIIIIIIIIIHIIHIIHIIIIIIIIIIHIIIIIIIIIIIIIIIIIIIIIIIIIHHIIIHHIIIIIIIIIIIIIHIIIIIIIIIIIIIIIIIIIIIIIIIIIIIIHHIIIIIIIIIIIIIIIIIIIIGIIG
@HS2.1_531 HISEQ:380:H55W7BCXY:1:1101:8435:35840 1:N:0:AGCAGGAA orig_bc=AAAAAAAAAAAA new_bc=AAAAAAAAAAAA bc_diffs=0
TACAGAGGTCTCAAGCGTTGTTCGGAATCACTGGGCGTAAAGGGTGCGTAGGCGGCGCGGAAAGTCAGATGTGAAATCCGGAGGCTCAACCTCCGAATTGCATCCGATACTCCCGCGCTAGAGGGTTGTAGGGGAGCTTGGAATTCTCGGTGTAGCAGTGAAATGCGTAGATATCGAGAAGAACGCTCGCAGCGAAGGCGAAGCTCTGGGCAACATCTGACGCTGATGCACGAAGGCTAGGGGAGCAAACGGG
+
IHIIIHHHIIIIHIHGEECCEFEHIHIIIIIHGHHIICEHIIIIHFHIDHIIIHHIIIIIGIIHIIIHHHHIIHIHIHIIIHIIIIIIIIHIIIIIIIIIIIHHHIIIIIIIIIIHHHHIIIIIIIIIGHIIIIIHEIIIIIIIIIIIHIHIHIIIIIIIIIFIIIIIIIIHIIHIHGIIIGIIIHHHIHHIHIIIIIIIIIIIHIIIIIIIIIHHIHIIIIIIHIIIHIIIIIHGHGIIIIIIIIIIHIHIH
@HS2.1_532 HISEQ:380:H55W7BCXY:1:1101:10379:35853 1:N:0:AGCAGGAA orig_bc=AAAAAAAAAAAA new_bc=AAAAAAAAAAAA bc_diffs=0
TACGGAAGGTCCAGGCGTTATCCGGATTTATTGGGTTTAAAGGGAGCGTAGGCCGGAGATTAAGTGTGTTGTGAAATGTAGGTGCTCAACATCTGCACTGCAGCGCATACTGGTTTCCTTGAGTACATGCAACGTTGGCGGAATTCGTCGTGTAGCGGTGAAATGCTTAGATATGACGAAGAACTCCGATTGCGAAGGCAGCTGACGGGAGTGCAACTGACGCTGAAGCTCGAAAGTGCGGGTATCGAACAGG
+
IEHEHEHDHHEF1<<<CGCCHFCHH<D0CG@G<CCGHH?<CCF=H@<ECHHHCHH#/CCFHECHEEDFH?GHGHFCFCFGEGHEGEHHGIIICGEHIHIECFIIHCHIHIHEHHHHHHHHEHEGIHHGEHHGEHE/D@<HGECCCDBGHHGHIHHG@FEEB@1IIHH@HGAEGHEFEEC?EFHFEHEEH<E@GHEFE?GB?CGHHE@EEHHFFD1C=HD<CF<?@HC@<1HH?H?IHC@FEHEHEGCHGFFHH
@HS2.1_533 HISEQ:380:H55W7BCXY:1:1101:10609:35875 1:N:0:AGCAGGAA orig_bc=AAAAAAAAAAAA new_bc=AAAAAAAAAAAA bc_diffs=0
TACGGAGGGTGCAAGCGTTAATCGGAATAACTGGGCGTAAAGGGCACGCAGGCGGATAGTTAAGTGAGATGTGAAAGCCCCGGGCTTAACCTGGGAATTGCATTTCAGACTGGCTGTCTAGAGTATTTTAGGGAGGGGTAGAATTCCACGTGTAGCGGTGAAATGCGTAGAGATGTGGAGGAATACCGAAGGCGAAGGCAGCCCCTTGGGAATATACTGACGCTCATGTGCGAAAGCGTGGGGAGCAAACAGG
+
IIIIIHHIIHIIIIIIIHHIIIIIIIIIHIHHIIIIIIGHIIIIIHHIIIDHHIIIIIIHGIIIIIIIIIIIIIIIHIIIIIIIIHHHIIIIIIIIIIIIIIIIIIIIIIIIIIIIIIIIIIIIHHIHIIIIIIHIIIIIIIHIIIIIIIIIIIIIIIIIIIIIIIIIIIIIIIIIIHIIIIIIIIIIIIIIIIIIIIIIIIIIIIIIHIIIIIIHIIIIIIIIIIIIIIIIIIIIIIIIIIIIIHIHIIIII
@HS2.1_534 HISEQ:380:H55W7BCXY:1:1101:13747:35958 1:N:0:AGCAGGAA orig_bc=AAAAAAAAAAAA new_bc=AAAAAAAAAAAA bc_diffs=0
TACGGAAGGTCCGGGCGTTATCCGGATTTATTGGGTTTAAAGGGAGCGCAGGCGGAGGTGCAAGCGTGCCGTGAAAGCGCGGGGCTCAACCCCGTACAGCGGCGCGAACTACTCCCCTTGGTTGCGGGAAGGGAAGGCGGAACTCGTGGTGTAGCGGTGAAATGCATAGATATCACGAAGAACTCCGATCGCGAAGGCAGCCTTCCGGCCCGTCAACGACGCTCATGCTCGAAGGTGCGGGTATCAAACAGG
+
IHIIIHIDHHHGDHDDHECEHHIEH0<DEHFIGHHEEEHHI@CEGHHGHIHDIHHHCGHHIHGGIHGHHEHGHHGHIIHIHCDHHHHIHEHGHHHIIIIIHDHHHIHHIHGIIIGHHHHEGIHIHFDD:HHHFGHHIGHHIIIIHIIIHHHIIIHHGIIIIIIIIIIIIHHHDEHHHIIIIIHGIIII#IHIIIIIIIIIIIIHHHHCIIIHHHIIIIIIIIHIIIIIIIIIIIIIIHHIIHIIIIIIIIII
@HS2.1_535 HISEQ:380:H55W7BCXY:1:1101:15852:35824 1:N:0:AGCAGGAA orig_bc=AAAAAAAAAAAA new_bc=AAAAAAAAAAAA bc_diffs=0
TACGGAAGGTCCGGGCGTTATCCGGATTTATTGGGTTTAAAGGGAGCGCAGGCGGAGGATTAAGCGTGACGTGAAATGTCCCGGCTCAACCGTGGAACTGCGTCGCGAACTGGTTCTCTTGAGTGAGTACGAGGAAGGCGGAATTTGTGGTGTAGCGGTGAAATGCTTAGATATCACGAAGAACTCCGATTGCGAAGGCAGCTTTCCAGTCCTTAACTGACGCTAAAGCTCGAAAGTGCGGGTATCGAACAGG
+
IIIHHEEHIHIIDHHIIHIHIIIIIHFHIIIHHHIIGHIIIIIIIHIIGIIIIIIIHIHHHGHIHIIIIIHIIIIIGIIIIIIIHIIIIIIIIIIHIHIIIIIIIIIIIIIIIIIHIIIIHHIIIHIGHIIIIIIIIIIIIIIGIIHIIIHIIIIIIIHEHIIIHIIIIIIIIHIHIIHIIHIIGIIIIHIIIIIHHIHIIIHHHHHIIIIIIHHHHIIIIIHIHEIIIIHIHHIIGHIHIIIIIIIIIIIII
@HS2.1_536 HISEQ:380:H55W7BCXY:1:1101:19393:35960 1:N:0:AGCAGGAA orig_bc=AAAAAAAAAAAA new_bc=AAAAAAAAAAAA bc_diffs=0
TACGGAGGATGCGAGCGTTATCCGGATTTATTGGGTTTAAAGGGTGCGTAGGCGGCCATGTAAGTCAGCGGTGAAATTCAGATGCTCAACATCTGGCGTGCCGTTGAAACTGCGTGGCTTGAATGCGGATGCCGTGGGAGGAATGTGTGGTGTAGCGGTGAAATGCATAGATATCACACAGAACACCGATTGCGAAGGCATCTCACGAATCCGCGATTGACGCTGAGGCACGAAAGTGCGGGGATCAAACAGG
+
IIIIIIIIIIIIIIIIIIIHIIIIIHHIIIIIHHHHEHHIIIIIIIIIIHIIIIIIIIIIIIIIIIIIIIIIIIIIGHIIIIIIIIIIIIIIIGIHIIIIIIIIIIIIIIIIIIIIIIIIIIIIIIIIIIIIHIIIIIIIIIIIIIIIIIIIIIIIIIIIIIIIIHIIIIIIIIIIIGHIIIIIIIIIIIGIIIIIIIIIIIIIIIIIIIIIIHHIIIIIIIIIIIIIGIIIIIIIIIIIIIIIIIIIIIIII
@HS2.1_537 HISEQ:380:H55W7BCXY:1:1101:20978:35927 1:N:0:AGCAGGAA orig_bc=AAAAAAAAAAAA new_bc=AAAAAAAAAAAA bc_diffs=0
TACGGAGGGTGCGAGCGTTAATCGGAATAACTGGGCGTAAAGAGCTCGTAGGCGGTTAGTCAAGTCAGATGTGAAAGCCCCGGGCTTAACCTGGGAACTGCATTTGAAACTGACGAACTAGAGTACTGTAGAGGGAGGTAGAATTCCAGGTGTAGCGGTGAAATGCGTAGATATCTGGAGGAATACCGGTGGCGAAGGCGGCCTCCTGGACAGAGACTGACGCTGAGGAGCGAAAGCGTGGGGAGCAAACAGG
+
IIIIIGIIIGHHIIIIICDGEHIIIIHIIIIHIIIIIDHHIIIIIIHIEEHIIIICEHIGHIIIFHHIHHHHIIIIIIIIHIIIIHHIIHHIIIIHHGHHHHFHIHHHHHEHHIIIIHGHIIIGIIIIHGIIIIHIIIHIHHIIIGIHHIIIHIIIHIHIIIIIIIIHHHHIHIIHGGHIHIIIIIIIGIIIIIIIIIIHIIIIIIIIIIIIIIHIIIIHIIIHIIIHHIIIIIIIIHIIIHIHIIHIIIIII
@HS2.1_538 HISEQ:380:H55W7BCXY:1:1101:7281:36094 1:N:0:AGCAGGAA orig_bc=AAAAAAAAAAAA new_bc=AAAAAAAAAAAA bc_diffs=0
TACGGAGGGTGCAAGCGTTAATCGGAATAACTGGGCGTAAAGGGCATGCAGGCGGTTGTATAAGTAGGGTGTGAAATCCCCGGGCTCAACCTGGGAACTGCATTCTAAACTGTACAACTAGAGTATTGCAGGGGGAGACGGAATTCCAGGTGTAGCGGTGGAATGCGTAGATATCTGGAAGAACACCAAAGGCGAAGGCAGTCTCCTGGGCAAATACTGACGCTCATATGCGAAAGCGTGGGTAGCAAACAGG
+
IIIIIHIIIIIIIIIIIHIHHIIIIIIIHIII?HIIIHHIIIIIIEEHHHIIIII/GHHIHIIIIIIHHIIIIIIIEIIIIIIIIIIIIIIHHHIIIIIIIIIIIIIIIIIIIHHHIIIIIIIIIIIIHIIHIHHIIIIIIIIIIIHHHIIIIIIHIIIHHIIIHIIIIIIIIIHFIIIIIIIIIIIIIIIIIIIIIIIIHIIIHIIIIHHGIHIIIIIIIIHHGIIIHIIIIIIIIIIIIIHIIIIIIIHII
@HS2.1_539 HISEQ:380:H55W7BCXY:1:1101:10726:36088 1:N:0:AGCAGGAA orig_bc=AAAAAAAAAAAA new_bc=AAAAAAAAAAAA bc_diffs=0
TACGGAGGGTACGAGCGTTAATCGGAATGACTGGGCGTAAAGGGCACGTAGGTGGATAGATAAGTCACAAGTGAAATACCCGGGCTTAACCTGGGATTGGCTCGTGAAACTGTTTAACTAGAGTACGGTAGAGGGGAGTAGAATTCCAAGTGTAGCGGTGAAATGCGTAGAGATTTGGAAGAATACCGGAGGCGAAGGCGGCTCTCTGGACCGATACTGACACTGAAGAGCGAAAGCGTGGGGAGCAAACAGG
+
IIIIIIIIIIIIIIIIIHIIHIIIIIIIIIIIIIIIIHIIIIIIIIGIGHHIGHIIIIIHHIIIIIIIIHIIIIIHHHIIIIIIIIIIIIIIIIIIIHIIIIIIIIIIIIIIIIIIIIHIIIIIIIHIIIIIIIIIIIIIIIIHHHIHIIIIIIIIIIHIIIIIIIIIIIIIIIIIHHHIIIIIIIIIIIIIIIIIIIIIIIIIIIIIIIIIIIIHHIIIIIIIIIIIIIIIIIIIIIIIIIIIIIIIIIIII
@HS2.1_540 HISEQ:380:H55W7BCXY:1:1101:12591:36142 1:N:0:AGCAGGAA orig_bc=AAAAAAAAAAAA new_bc=AAAAAAAAAAAA bc_diffs=0
GACAGAGGGGGCAAGCGTTGCTCGGAATTACTGGGCGTAAAGGGCGCGTAGGCGGGATGGCAAGTCGGTCGTGAAATCCCTCGGCTCAACCGAGGAACGTCGATCGATACTGCTGTTCTTGAGGATTGCAGAGGAGACTGGAATTCCCGGTGTAGCGGTGAAATGTGTAGAGATCGGGAGGAACACCGGTGGCGAAGGCGGGTCTCTGGGCAATTCCTGACGCTGAGGCGCGAAAGCGTGGGGAGCAAACGGG
+
IIIHI@@G@EDHDEHHHIIICHFIIGIIHHFEHEHHHC/EEHIIIIIIEHIHIHIHGHIIHIIIHIIIIIIIIIIHIIIIHHIHHIIIIIIIIIIIIIIIIIHIHIIIHHIHHIIIHHHIIIIIHIHHHHIIIIIHHHHIIIIIIIHIIIIIHIIIIHHIIIIIIIIIHIIIIIHHHGIIIIIIHHHHHIIIIIIIIHDHIIIIIHIIIIIIIHFHIIHHIIIIIIIIIIIIIIIIIIHIIHIIIHIHIIIII
@HS2.1_541 HISEQ:380:H55W7BCXY:1:1101:13756:36015 1:N:0:AGCAGGAA orig_bc=AAAAAAAAAAAA new_bc=AAAAAAAAAAAA bc_diffs=0
TACGGAGGATGCGAGCGTTATCCGGATTTATTGGGTTTAAAGGGTGCGTAGGTGGTTTGTTAAGTTTGTGGTGAAAGCGTGCGGCTCAACCGTACCAAGCCATGAAAACTGGCGAACTTGAGTGCAAACGAGGTAGGCGGAATGTGATGTGTAGCGGTGAAATGCTTAGATATGTCACAGAACCCCGATTGCGAAGGCAGCTTACCAGCATGCAACTGACACTGAGGCACGAAAGCGTGGGTATCAAACAGG
+
IHIIIIIGIIIIIIIIIIIHIIIIIHHIIIIIHHIDEHHIIIIIHHIIIIHHIIIIEHIHHIHIHHIIIIIHIIIIIIIHIHIIIIIIIIIIIIIHIIIIHHIIIIHIIIIIIIIIIIIIIIIIIIIHIIIIIIHIIIIIIIIIIIHIIIIIIIIIIIIIIIIIIIIIIIIIIIIHIIIIIIIIIIIIIHIIIIIIIIIIIIHIIHIIIIIIIIHIIIIIIIIIIIIIIIIIIIIIIIIHIIIHIIHIIIII
@HS2.1_542 HISEQ:380:H55W7BCXY:1:1101:18946:36186 1:N:0:AGCAGGAA orig_bc=AAAAAAAAAAAA new_bc=AAAAAAAAAAAA bc_diffs=0
TACGGAGGGTACGAGCGTTAATCGGAATGACTGGGCGTAAAGGGCACGTAGGTGGATAGATAAGTCACAAGTGAAATACCCGGGCTTAACCTGGGATTGGCTCGTGAAACTGTTTAACTAGAGTACGGTAGAGGGGAGTAGAATTCCAAGTGTAGCGGTGAAATGCGTAGAGATTTGGAAGAATACCGGAGGCGAAGGCGGCTCTCTGGACCGATACTGACACTGAAGAGCGAAAGCGTGGGGAGCAAACAGG
+
IIIIIHHIIIIIIIIIIHIIIIIIIIIIIIIIIIIIIHHIIIIIIIIIHIHIGHII#IIIHII##IIIIII#HIIIIHHIHIIIHIIHHHIIHHIIIIIIIHHEHGHIIIHIIIIIIIIIHIIIIIIIIIIIIIIIII#IIIIIIHIIIIIIIIIIIIIHIII#IIIIIIIIIIIIIHIIIIIIIIIIIIIIIIIIIIIIIIIIIIIIIIIIIIIIIIIIIIIIIIIIIIIIIIIIIIIIIIIIIIIIIIIII
@HS2.1_543 HISEQ:380:H55W7BCXY:1:1101:19990:36193 1:N:0:AGCAGGAA orig_bc=AAAAAAAAAAAA new_bc=AAAAAAAAAAAA bc_diffs=0
TACGGAAGGTCCGGGCGTTATCCGGATTTATTGGGTTTAAAGGGAGCGCAGGCTGGAGATTAAGCGTGACGTGAAATGTAGCCGCTCAACGGCTGAGTTGCGTCGCGAACTGGTTTTCTTGAGTGAGTGCGACGTCAGCGGAATTCGTGGTGTAGCGGTGAAATGCTTAGATATCACGAAGAACCCCGATTGCGAAGGCAGCTGACGAGTCCTTTACTGACGCTAAAGCTCGAAGGTGCGGGTATCGAACAGG
+
IIIIIIIIIIIIIDIIIIIIIIIIIHHIIIGIHIIHHIIIIHIIIIIIIIIIIIHIHHIHIIIHIIIIHHIIIHIIGHIIIIIIIIIIIIIIIIIIIIIIHIIHHIHHHHHHHIIIIIIIIIIIIIIIIIIIIIIIIIIIIIIIIIIIIIIIIIIIIIIIIIIIIIIIIIIIIIIIIHIIIIIIIIIIIIIIIIIIIIIIHIIIIIIIIIIIIIIIIIIIIIIIIIIHIIIIIIIIIIIIIIIHIIIIIIIII
@HS2.1_544 HISEQ:380:H55W7BCXY:1:1101:5120:36424 1:N:0:AGCAGGAA orig_bc=AAAAAAAAAAAA new_bc=AAAAAAAAAAAA bc_diffs=0
TACGGAAGGTCCGGGCGTTATCCGGATTTATTGGGTTTAAAGGGAGCGCAGGCTGGATTTTAAGCGTGCTGTGAAATGTACCGGCTCAACCGGTGACGTGCAGCGCGAACTGGAGTCCTTGAGTGAGTACGAGGTATGCGGAATTCGTGGTGTAGCGGTGAAATGCTTAGATATCACGAAGAACCCCGATTGCGAAGGCAGCATACCAGTCCTTAACTGACGCTAAAGCTCGAAAGTGCGGGTATCGAACAGG
+
IIIIIHIIIIIIIIIIIIIIIIIIIHHHIIIIHIICEHIIIIIIIIIIHIIIIIIIIIHIHIIIIIIIIIIIIIIIIIIIIIIIIIIIIIIIIIIIIIIIIIIHIIIIIIIIIIIIIHIIIIIIIIIIIIIIIIIIIIIIIIIIIIIIIIIIIIIIIIIIIIIIIIIIIIIIIHIIIHIIIIIIIIIIIIIIIIIIIIIIIIIIIIIIIIIIIIIIIIIIIIIIIIIIIIIIIIIIIIIIIIIIIIIIIIIII
@HS2.1_545 HISEQ:380:H55W7BCXY:1:1101:6691:36336 1:N:0:AGCAGGAA orig_bc=AAAAAAAAAAAA new_bc=AAAAAAAAAAAA bc_diffs=0
TACGGAGGATGCGAGCGTTATCCGGATTTATTGGGTTTAAAGGGTGCGTAGGCGGGACGTCAAGTCAGCGGTGAAATACTGTGGCTCAACCATAGCATTGCCGTTGAAACTGGCGACCTTGAGTGCGGCAGAGGTAGGCGGAATGTGTGGTGTAGCGGTGAAATGCTTAGATATCACACAGAACACCGATTGCGAAGGCAGCTTACTGGAGCGCAACTGACGCTGAGGCACGAAAGCGTGGGTATCGAACAGG
+
IIIHHHIIIIIIIIIIIIIGHIIIIHHHHHHHFHIG0@GHIIIIIIIIIIIIIIIIIHIIIHIIIIIIIIIIIIIIHHIIIIIIIIIIHHIIIIIHHHIIHIIIIIIIIIIIIIIHIIHIIIIIIGIIIIIIIIIIIIIIIFIIIIIIIIIIIIIIIIIIIIIIIIIIIIIIIIIIIIIIIIIIIIIIIIIIIIIIIIIIIHIIIIIIIIIIIIIIIIIIIIIIIIIIIIIIIHIHIIIIIIIIIIIIHIIII
@HS2.1_546 HISEQ:380:H55W7BCXY:1:1101:8188:36250 1:N:0:AGCAGGAA orig_bc=AAAAAAAAAAAA new_bc=AAAAAAAAAAAA bc_diffs=0
TACGGAGGGTACGAGCGTTAATCGGAATGACTGGGCGTAAAGGGCACGTAGGTGGATAGATAAGTCACAAGTGAAATACCCGGGCTTAACCTGGGATTGGCTCGTGAAACTGTTTAACTAGAGTACGGTAGAGGGGAGTAGAATTCCAAGTGTAGCGGTGAAATGCGTAGAGATTTGGAAGAATACCGGAGGCGAAGGCGGCTCTCTGGACCGATACTGACACTGAAGAGCGAAAGCGTGGGGAGCAAACAGG
+
HHHHDHHIHIIIHCEHHHIH@FHIIIHIHHFHEGHIHHHHHEEHEHHICHHH1HHGHHFHHHHHIGHEHIIHHHIHDGHHIIIIIHHEHIEGIIIHGHEIHGHHHGIHHIIHHHCHHIIIIHHHHIHIHIIIFHHIIIHIIIIIIIIIHIIIIIIIIIIIHIIHIHGIIIHEIHHIHHIIIHHHIHIIIIIIIIIIIIIIGIIIIIHIIIIIHHIIIIIIHHIIIIIIIIIHIHHIIHIIIIIIHFIIHIIHH
@HS2.1_547 HISEQ:380:H55W7BCXY:1:1101:9348:36344 1:N:0:AGCAGGAA orig_bc=AAAAAAAAAAAA new_bc=AAAAAAAAAAAA bc_diffs=0
TACAGAGGGGGCAAGCGTTGTTCGGAATTACTGGGCGTAAAGGGCGCGTAGGTGGCCTCCTAAGTCGAACGTGAAATCCCTGGGCTTAACCCAGGAACTGCGTCCGAGACTGGGAGGCTTGAATCCGGGAGAGGGATGCGGAATTCCAGGTGTAGCGGTGAAATGCGTAGATATCTGGAGGAACACCGGTGGCGAAGGCGGCATCCTGGACCGGTATTGACACTGAGGCGCGAAAGCCAGGGGAGCAAACGGG
+
IIIIIHIHIIIIIIIIIHHIHIIIIIIIIIIIIIIIIEHHIIHIIIIIHHHIIIIIIIIIIIIIIIIIIIIIIIHHHHIIIIIIIIIIIIIIIIIIIIIIIIIIIIIIIIIIIIIIIIIIIIHIHIIIIIIIIIIIIIIIIIIIIIIIIIIIIIIIIIIIIIIIIIIIIIIIIIIIIIIIIIIIIIIIIIIIIIIIIIIHIIIIIIIIIIIIIIIIIIIIIIIIIIIIIIIIIIIIIIIIIIIIIIIIIIIII
@HS2.1_548 HISEQ:380:H55W7BCXY:1:1101:10809:36302 1:N:0:AGCAGGAA orig_bc=AAAAAAAAAAAA new_bc=AAAAAAAAAAAA bc_diffs=0
TACGTAGGTGGCGAGCGTTATCCGGAATTATTGGGCGTAAAGAGTGAGCAGGCGGCATGATAAGTTTGAAGTGAAAGCGTGGGGCTCAACCCCATACAGCTCCAAAAACTGTCAAGCTAGAGTGCGAGAGAGGTAAACGGAACTCCATGTGTAGCGGTGAAATGCGTAGATATATGGAAGAACACCAGTGGCGAAGGCGGTTCACTAGCTCGAAACTGACGCTCAGTCCCGAAAGCGTGGGTAGCAAATAGG
+
HIIIHHHIIIIIIHIIIIHIIIIIIIIIIIIHHHIIIEHIIIIIIIIIGIHHIHIIIIIHIIIIIIIIIIIIIIIIIHIIIIIIIIIIIIIIIIIIIIIIHIIIIIIIIIIHIIIIIIIIIIIIIIIIIIIIIIIIIIIIIIIIIIIIIIIHIIIIIIIIIIIIIIIIIIIIIIIHHIIIIHIIIIIIIIIIIIIIIIIIIIIIIIIIHGIIIHHIIIIIIIIIIIIIIIIIIIIIIIIIIIIIIIIIIIII
@HS2.1_549 HISEQ:380:H55W7BCXY:1:1101:10840:36326 1:N:0:AGCAGGAA orig_bc=AAAAAAAAAAAA new_bc=AAAAAAAAAAAA bc_diffs=0
TACGGAGGGTACGAGCGTTAATCGGAATGACTGGGCGTAAAGGGCACGTAGGTGGATAGATAAGTCACAAGTGAAATACCCGGGCTTAACCTGGGATTGGCTCGTGAAACTGTTTAACTAGAGTACGGTAGAGGGGAGTAGAATTCCAAGTGTAGCGGTGAAATGCGTAGAGATTTGGAAGAATACCGGAGGCGAAGGCGGCTCTCTGGACCGATACTGACACTGAAGAGCGAAAGCGTGGGGAGCAAACAGG
+
IIIIIIIIIIIIIIIIIIIIIIIIIIIIIIIIIIIIIFHIIIIIIIIIHHHIFHIIIIIIIIIIIIIIIIIIIIIIHIIIIIIIIHIIIHIIIIIIIIIIIIIIIIIIIIIIHIIIIIIIIIIIIIIIIIIIIIIIIIIIIIIIIHIIIIIIIIIIIIIIIIIIIIIIIIIIIIIIHIIIIIIIIIIIIHIIIIIIIIIIIIIIIIIIIIIIIIIIIIIIIHIIIIIIIIIIIIIIIIIIIIIIIIIIIIHII
@HS2.1_550 HISEQ:380:H55W7BCXY:1:1101:11208:36252 1:N:0:AGCAGGAA orig_bc=AAAAAAAAAAAA new_bc=AAAAAAAAAAAA bc_diffs=0
TACGGAGGATGCGAGCGTTATCCGGATTTATTGGGTTTAAAGGGTGCGTAGGCGGGCTGTTAAGCGTGAGGTGAAAGCTCGGGGCTCAACCCCGGAACTGCCTCGCGAACTGGCGGTCTTGAATGTCCGTGCCGTGGGAGGAATGTGTGGTGTAGCGGTGAAATGCATAGAGATCACACAGAACACCGATTGCGAAGGCAGCTTACCAGCATGCAACTGACACTGAGGCACGAAAGCGTGGGTATCAAACAGG
+
IIIIIGGIHHHIHIHIIHIIIIIIIHIHHIHEHHHDGHIIIIIIIIIIIHIIIIIIIIIHHIIIIIIIHIIIIIIHIIIIIIIIIIIIIIIIIIIIIIIIIIIIIIIIIIIIIIIIIIIIIIIIIIIIIIIHIIIIIIIIIIIIIIIIIIIIIIIIIIIIIIIIIIIIIIIIHIIIIHIIIIIIIIHIIIIIIIIIIIIIIIIIIIIIIIIIIIIIIIIIIIIIIIIIIHIIIIIGIIIIIIIIIIIHIIIII
@HS2.1_551 HISEQ:380:H55W7BCXY:1:1101:12838:36292 1:N:0:AGCAGGAA orig_bc=AAAAAAAAAAAA new_bc=AAAAAAAAAAAA bc_diffs=0
TACGGAAGGTCCGGGCGTTATCCGGATTTATTGGGTTTAAAGGGAGCGCAGGCGGAGGCTTAAGCGTGACGTGAAATGTAGCCGCTCAACGGCTGAGTTGCGTCGCGAACTGGGTTTCTTGAGTGAGTGCGACGTCAGCGGAATTCGTGGTGTAGCGGTGAAATGCTTAGATATCACGAAGAACCCCGATTGCGAAGGCAGCTGACGAGCCCTTTACTGACGCTAAAGCTCGAAGGTGCGGGTATCGAACAGG
+
IIIIIFIIIHIIIIIIIIIIIIHIIGHHHIIIIIIGHIIIIIIIHIIIIIIIIIIIIIIIIIIIIIIIIIIIIIIIIIIIIIIIIIIIIIIIIIIIIIIIIIIIIIIIIIIIIIIIIIIIIIIIIIIIIIIIIIIIIIIIIIIIIIIIIIIIIIIIIIIIIIIIIIIIIIIIIIHHHHIIIIIIIIIIIIIIIIIIIIHIIIIIIIIIIIIIIIIIIIIIIIIIIIIIIIIIIIIIIIIIIIIIIIIIIIIII
@HS2.1_552 HISEQ:380:H55W7BCXY:1:1101:13717:36432 1:N:0:AGCAGGAA orig_bc=AAAAAAAAAAAA new_bc=AAAAAAAAAAAA bc_diffs=0
TACGGAGGATGCGAGCGTTATCCGGATTTATTGGGTTTAAAGGGTGCGTAGGTGGTTTGTTAAGTTTGTGGTGAAAGCGTGCGGCTCAACCGTACCAAGCCATGAAAACTGGCGAACTTGAGTGCAAACGAGGTAGGCGGAATGTGATGTGTAGCGGTGAAATGCTTAGATATGTCACAGAACCCCGATTGCGAAGGCAGCTTACCAGCATGCAACTGACACTGAGGCACGAAAGCGTGGGTATCAAACAGG
+
IIIIIIHIHIIIIIIIIIIIIIIIIIHIIIIIHIIDGIIIIIIIIIIHGHHHIIIHHIIIIHIIHIIIIIIIIIIIHHHHIIIIIIIIIIIIIIIIIIHIIIIIIIIIIIIIIIHIIIIIIIIIHHIIIHIIIIIIIIIIIIIHIIIIIIIIIIIIIIIIIIIIIHHHIIIIIIIHHIIIIIIIIIIIIHIIIIIIIIIHIHHIIIIIIHHIIHIIIIIHHIIIIIIIIIIIIIIIIIIIIIHHIIIIIIII
@HS2.1_553 HISEQ:380:H55W7BCXY:1:1101:16938:36352 1:N:0:AGCAGGAA orig_bc=AAAAAAAAAAAA new_bc=AAAAAAAAAAAA bc_diffs=0
TACGGAGGGTACGAGCGTTAATCGGAATGACTGGGCGTAAAGGGCACGTAGGTGGATAGATAAGTCACAAGTGAAATACCCGGGCTTAACCTGGGATTGGCTCGTGAAACTGTTTAACTAGAGTACGGTAGAGGGGAGTAGAATTCCAAGTGTAGCGGTGAAATGCGTAGAGATTTGGAAGAATACCGGAGGCGAAGGCGGCTCTCTGGACCGATACTGACACTGAAGAGCGAAAGCGTGGGGAGCAAACAGG
+
IIIIHHIIIIIIIHIHIHIHGIIIIIIHIIIGHHIII?HHIGIIGIIICHHIHHIIIIIIIIIIHIIIHHHIIIIIIIIIIIIIIIHIIIHHIIIIHIIIIIIIIHIIIIIIIIIIIIIIIIIIIIIIIIIIIIHIIIIIIIIIHIIIIIIIIIIIIIIIIIIIIIIIIIIIIIIIHHIIIIIIIIIIIIIIIIIIIIIIIIIIIIIIIIIIIIIIIHIIIIIIIIIIIIIIIIIIIIIIIIIIIIIIIIIII
@HS2.1_554 HISEQ:380:H55W7BCXY:1:1101:17352:36315 1:N:0:AGCAGGAA orig_bc=AAAAAAAAAAAA new_bc=AAAAAAAAAAAA bc_diffs=0
TACGGAAGGTCCGGGCGTTATCCGGATTTATTGGGTTTAAAGGGAGCGCAGGCCGGCTTTTAAGCGTGACGTGAAATGTAGATGCTCAACATCTGAACTGCGTCGCGAACTGGAGGCCTTGAGTGCATTCGACGCCAGCGGAATTCGTGGTGTAGCGGTGAAATGCTTAGATATCACGAAGAACTCCGATTGCGAAGGCAGCTGGCGAGACTGTAACTGACGCTAAAGCTCGAAAGTGCGGGTATCGAACAGG
+
IIIIIIIIIIIIIIIIIIIIIIIIIHHHIIIIIIIDHIIIIIIIHIIIIIIIIIIIIIIIIHIIIIIIIIIIIIIIIIHIIIIIIIIIIIIIIIIIIIIIIIIIIIIIIIIIIIIIIIIIIIIIIIIIIIIIIIIIIIIIIIIIIIIIIIIIIIIIIIIIIIIIIIIIIIIIIIIHIHIIIIIIIIIIIIIIIIIIIIIIIIIIIHIIIIIIIIIIIIIIIIIIIIIHHGIIIIIIHIIIIIIIIIIIIIIII
@HS2.1_555 HISEQ:380:H55W7BCXY:1:1101:2082:36507 1:N:0:AGCAGGAA orig_bc=AAAAAAAAAAAA new_bc=AAAAAAAAAAAA bc_diffs=0
TACGGAGGGTGCAAGCGTTAATCGGAATAACTGGGCGTAAAGGGCATGCAGGCGGTTGTATAAGTAGGGTGTGAAATCCCCGGGCTCAACCTGGGAACTGCATTCTAAACTGTACAACTAGAGTATTGCAGGGGGAGACGGAATTCCAGGTGTAGCGGTGGAATGCGTAGATATCTGGAAGAACACCAAAGGCGAAGGCAGTCTCCTGGGCAAATACTGACGCTCATATGCGAAAGCGTGGGTAGCAAACAGG
+
IIIIIIHGHHHIIIIGHGHIIIIIIIIIIIGHHHHIICCHFHIIIIIHIIIIHIIGEFDFHHHHHHIIIHIHIIIIHIHIIHIIIIIHHIIIHHHGIHHHIIIHHHIHIIIHHIIIIIIIIIHIIIIIIHHIIIIIIHIHIIIIIGCHIIHDIIIIIIHEIHHHHIIIIHIHIIIIHHGGGCHIIIIIIHHHEIIIHIGIHHG?IHEEHIIHIIIHFIIIIHHHHIHHIIHHHHFIHDHHHIIIIHHGDHEII
@HS2.1_556 HISEQ:380:H55W7BCXY:1:1101:11505:36735 1:N:0:AGCAGGAA orig_bc=AAAAAAAAAAAA new_bc=AAAAAAAAAAAA bc_diffs=0
TACGGAGGGTGCAAGCGTTAATCGGAATAACTGGGCGTAAAGGGCATGCAGGCGGTTGTATAAGTAGGGTGTGAAATCCCCGGGCTCAACCTGGGAACTGCATTCTAAACTGTACAACTAGAGTATTGCAGGGGGAGACGGAATTCCAGGTGTAGCGGTGGAATGCGTAGATATCTGGAAGAACACCAAAGGCGAAGGCAGTCTCCTGGGCAAATACTGACGCTCATATGCGAAAGCGTGGGTAGCAAACAGG
+
IIIIIIIHIHIIIIHIIHHIHIIIIIIIIIIIIIIIHHIIIIGIIIIIIIIIIIIIIIIIIIIIIIIIIIIHIIIIHIIIIIIIIIIHHHIIHIIIIIIIIIIIHIIIIIIIIIHIIIIIIIIIIIIIIIIIIIIIIIIIIIIIIIIIIIIIIIIIIIHHIIIIIIIIIIIIIIIIIIIIIIIIIIIIIIIIIIIIIIIIIIIIHHIIIIIIIIIHIIIIIIIIIIIIIIIIIIIIIIIIIIIIIIIIIIIII
@HS2.1_557 HISEQ:380:H55W7BCXY:1:1101:14480:36535 1:N:0:AGCAGGAA orig_bc=AAAAAAAAAAAA new_bc=AAAAAAAAAAAA bc_diffs=0
TACGGAGGGTACGAGCGTTAATCGGAATGACTGGGCGTAAAGGGCACGTAGGTGGATAGATAAGTCACAAGTGAAATACCCGGGCTTAACCTGGGATTGGCTCGTGAAACTGTTTAACTAGAGTACGGTAGAGGGGAGTAGAATTCCAAGTGTAGCGGTGAAATGCGTAGAGATTTGGAAGAATACCGGAGGCGAAGGCGGCTCTCTGGACCGATACTGACACTGAAGAGCGAAAGCGTGGGGAGCAAACAGG
+
HCHHHHHCHIIIIIHIIHEHGHIIHHGHHHIHIFHIICHHHHIIHHIHDHH=<FHHHIIIIIIIIIHIIIHIHIHIHHHHIIIIIIIIHIIIIIIIIIHHIIIIIIHIIIIIIIIGHIHIIIIIIIIIGIHIIIIIHIGIIIHHEIHIIIIIIIIIIIIIIIIIIHIHIIHIIIIIIHIIIIIIIIHGIIIIIIIIIHHHHHHIIIIIIIIIIIIIIIIIIIIIIIIIIIIIIIIIIIIIIIIIIIIIIIIII
@HS2.1_558 HISEQ:380:H55W7BCXY:1:1101:15629:36722 1:N:0:AGCAGGAA orig_bc=AAAAAAAAAAAA new_bc=AAAAAAAAAAAA bc_diffs=0
TACGGAGGATGCGAGCGTTATCCGGATTTATTGGGTTTAAAGGGTGCGTAGGCGGGACGTCAAGTCAGCGGTGAAATACTGTGGCTCAACCATAGCATTGCCGTTGAAACTGGCGACCTTGAGTGCGGCAGAGGTAGGCGGAATGTGTGGTGTAGCGGTGAAATGCTTAGATATCACACAGAACACCGATTGCGAAGGCAGCTTACTGGAGCGCAACTGACGCTGAGGCACGAAAGCGTGGGTATCGAACAGG
+
IIHIIGIIGHIHIHIIIIIIIIIIICEGHHIHHIICGHIHIHIIIIIIHHHIIIIIIIIHHIHIIIIIHIIIIIIIIHHIIIIIIIIIIIIIIIIIIHIIIIIIIIIIIIIIIIIIIIIIIIIIIIIIIIIIIIIIIIGIIHIIHHIIIIIIIIIIIIIIIIIIIIIIIIIIIIHHHHIIIIIIIIIIIIIIIIIIIIIIGIIIIIIIIIIIIIIIIIIIIIIHIIIIIIIIHIIIIIIIIIIHIIIIIIIII
@HS2.1_559 HISEQ:380:H55W7BCXY:1:1101:1123:36927 1:N:0:AGCAGGAA orig_bc=AAAAAAAAAAAA new_bc=AAAAAAAAAAAA bc_diffs=0
CACGTAAGTTGCGAGCGTTGTTCGGAATTATTGGGCGTAAAGGGCATGTAGGCGGTTTTGCAAGCTTGGTGTGAAATCCCGGAGCTTAACTCCGGAATTGCGTTGAGAACTGCATAACTAGAGTCACTGAGGGGCAATCAGAATTCCAGGTGTAGGGGTGAAATCTGTAGATATCTGGAAGAATACCAATGGCGAAGGCAGGTTACCAGCAGATGACTGACGCTGAGGTGCGAAGGTGCGGGGAGCAAACAGG
+
IIIIIIIIIIIIIIIIIHHIIIIIIIIIIHHHIIIIIIIIIIIIIIHHHIIIIHIHHIIIIIIIIIIIIIIIIIIIIIIIIHIIIIIIIIIIIIIIIHHIHHIIIIIIIIIIIIIIIIIIIIIIIHIHIIIIIIIIIHHHIHIHHHIIIIIIIIIIIIIIIIIIHIIIIIIIIIIIIFIIHIIIIIIHIIIIIIIIIIIIIIIIIIHIIIIIHIIIIIIIIIIIIHIIIIIIIIIIHIHIIIHHIIIIIIIII
@HS2.1_560 HISEQ:380:H55W7BCXY:1:1101:1132:36952 1:N:0:AGCAGGAA orig_bc=AAAAAAAAAAAA new_bc=AAAAAAAAAAAA bc_diffs=0
TACGAAGGGGGCTAGCGTTGCTCGGAATCACTGGGCGTAAAGCGCACGTAGGCGGCTTTTTAAGTCAGGGGTGAAATCCTGGAGCTCAACTCCAGAACTGCCTTTGATACTGAGAAGCTTGAGTCCGGGAGAGGTGAGTGGAACTCCGAGTGTAGAGGTGAAATTCGTAGATATTCGGAAGAACACCAGTGGCGAAGGCGGCTCACTGGCCCGGTACTGACGCTGAGGTGCGAAAGCGTGGGGAGCAAACAGG
+
HHIHHFECHHHHIIIE?CCEHEHIDIIEEHI1FHEHHHIIHIHHIHHC<FG=FHIHHHHIHHIIIHHIGIHHAHHHGHIIIIIIHHIHIHFHIIHHGHGHHIIIHIIGHHGHGHEHHGIIIIIIHIIIHHGHEIHIIHHHHHIIHHHIIHIHHIIIIIH#HIIIHIIIIIIIIIIHHIIHIIIIHHIHIGHIHIIH#HIHHIIIIIIIIIIIIIIIIHIIIIIIIIIIIHIIIIIIIIHIHHFIHFIHFHIHI
@HS2.1_561 HISEQ:380:H55W7BCXY:1:1101:5800:36833 1:N:0:AGCAGGAA orig_bc=AAAAAAAAAAAA new_bc=AAAAAAAAAAAA bc_diffs=0
TACGGAGGGTGCGAGCGTTAATCGGAATAACTGGGCGTAAAGAGCTCGTAGGCGGTTAGTCAAGTCAGATGTGAAAGCCCCGGGCTTAACCTGGGAACCGCATTTGAAACTGACAGACTAGAGTACTGTAGAGGGAGGTAGAATTCCAGGTGTAGCGGTGAAATGCGTAGATATCTGGAGGAATACCGGTGGCGAAGGCGGCCTCCTGGACAGAGACTGACGCTGAGGAGCGAAAGCGTGGGGAGCAAACAGG
+
IIIIICHIIHIIIIIIIIIHIIIIIIIIIIIIIIIGIHIHHIIIIIIIIIIIHIIHIIIIIHIIIIHHHHIIIIIIIHIHIIIIIIIIIIIIHIIIIIIIIIIIIIIIIIIIIIIIIIIIIIIIIIIIIIIIIIIIIIIIIIIIIIIIIIIIIIIIIIIIIIIIIIIIIIIIIIIIHHIIIIIIIIIIIGIIIIIIIIIIIIIIIIIIIIIIIIIIIIIIIIIIIIIIIIIIIIIIIIIIIIIIIIIIIIIII
@HS2.1_562 HISEQ:380:H55W7BCXY:1:1101:6934:36878 1:N:0:AGCAGGAA orig_bc=AAAAAAAAAAAA new_bc=AAAAAAAAAAAA bc_diffs=0
TACGGAGGGTACGAGCGTTAATCGGAATGACTGGGCGTAAAGGGCACGTAGGTGGATAGATAAGTCACAAGTGAAATACCCGGGCTTAACCTGGGATTGGCTCGTGAAACTGTTTAACTAGAGTACGGTAGAGGGGAGTAGAATTCCAAGTGTAGCGGTGAAATGCGTAGAGATTTGGAAGAATACCGGAGGCGAAGGCGGCTCTCTGGACCGATACTGACACTGAAGAGCGAAAGCGTGGGGAGCAAACAGG
+
IIIIIGIIIIIIIIIIIIHIIIIIIHIIIIIIIIIIIDHIIIIIIIIIGHHIHHHHIIIIIIIIIIIIIIIIIIIIHIIIIIIIIIIIIIIHIIIIGIIIIIHIIIIIIIIIHIIIIIHIIIIIIIIIIIIIIIIIIIIIIIIIIIIIIIIIIIIIIIIIIIIIIIHIIIIHIIIIHHIIIIIIIIIIIIIIIIIIIIIIIIIIHIIIIIIIIIIIIIIIHHIIIIIIIIIIIIIIIIIIIIIIIIIIIIIII
@HS2.1_563 HISEQ:380:H55W7BCXY:1:1101:12774:36863 1:N:0:AGCAGGAA orig_bc=AAAAAAAAAAAA new_bc=AAAAAAAAAAAA bc_diffs=0
TACGGAGGGTGCGAGCGTTAATCGGAATAACTGGGCGTAAAGAGCTCGTAGGCGGTTAGTCAAGTCAGATGTGAAAGCCCCGGGCTTAACCTGGGAACTGCATTTGAAACTGACGAACTAGAGTACTGTAGAGGGAGGTAGAATTCCAGGTGTAGCGGTGAAATGCGTAGATATCTGGAGGAATACCGGTGGCGAAGGCGGCCTCCTGGACAGAGACTGACGCTGAGGAGCGAAAGCGTGGGGAGCAAACAGG
+
IIIIIHEHHHIIIIIIIIIIIIIIIIIIIIIIIIIIIIIIIIIIIHIIIIIIIIIIIIIIIIIIIIIIIIIIIIIIHIIIIIIIIIIIIIIIIIIIIHHIIIIIIIIIIIIIIIHIIIIIIIIIIIIIIIIIIIIIIIIIIIIIIIIIIIIIIIIIIIIIIIIIIIIIIIIIIIIIIHIIIIIIIIIIIIIIIIIIIIIIIIIHHIIIIIIIIIIIIIIIIIIIIIIIIIIIIIIIIIIIIIIIIIIIIIIII
@HS2.1_564 HISEQ:380:H55W7BCXY:1:1101:13997:36878 1:N:0:AGCAGGAA orig_bc=AAAAAAAAAAAA new_bc=AAAAAAAAAAAA bc_diffs=0
TACGGAAGGTCCGGGCGTTATCCGGATTTATTGGGTTTAAAGGGAGCGCAGGCGGCCTTTTAAGCGTGACGTGAAATGCAGGTGCTCAACATCTGAGCTGCGTCGCGAACTGGAGGGCTTGAGTGAGTTCGATGTCAGCGGAATTCGTGGTGTAGCGGTGAAATGCTTAGATATCACGAAGAACCCCGATTGCGAAGGCAGCTGGCAAGGCCTTTACTGACGCTAAAGCTCGAAGGTGCGGGTATCGAACAGG
+
IIIIIIIIIIIIIIIIIIHIIIIIIHHHIIIIIIHEHIIIIIIIIIIIIIIIIIIIIIIIIIIIIIIIIIIIIIIIHHIIIIIIIIIIIIIIIIIIIIIIIIIIIIIIIIIIIGIIIIIIIIIIIIIHIIIIIIIIIIIIIIIIIIIIIIIIIIIIIIIIIHIIIIIIIIIIIIIIIIIIIIIIHHIIIIIIIIIIIIIIIIIIIIHIIHIIIIIIIGIIIIIIIIIIIGIIIIIIIIIIHIIIIIIIIIIII
@HS2.1_565 HISEQ:380:H55W7BCXY:1:1101:14117:36755 1:N:0:AGCAGGAA orig_bc=AAAAAAAAAAAA new_bc=AAAAAAAAAAAA bc_diffs=0
TACGTAGGTGACAAGCGTTATCCGGATTTACTGGGCGTAAAGGGCGTGTAGGCGGTCTTGCAAGTCAGAAGTGAAATTCCTGAGCTCAACTCGGGCGCTGCTTCTGAAACTGCAGGACTTGAGTGCTGGAGGGGATAGCGGAATTCCTAGTGGAGCGGTAAAATGCGCAGATATTAGGAAGAACACCGGTGGCGAAGGCGGCTATCTGGACAGTAACTGACGCTGAGGCGCGAAAGCGTGGGGAGCAAACAGG
+
IIIIIIIIIIIIIIIIIIIIIIIIIIIIIHIIIIIHIEHEHHIIIIHIIIGIIIIHIIIIIHIIIIIIIIIIIIIHHHIIIIIIIIIIIIIIIIIIIIIIIIIIIIIIIIIIIIIIIIIIIIIIIIIIIIIIIIIIIIIIIIIIIIIIIIIIIIIIIIIIIIIIIIIIIIIIIIIHHGIIIIIIIIIIIIIIIIIIIIIIIIIIIIIIIIIIIIIIIIIIIIIIIIIHHIIIIIIIIIIIIIIIIIIIIIIII
@HS2.1_566 HISEQ:380:H55W7BCXY:1:1101:18924:36783 1:N:0:AGCAGGAA orig_bc=AAAAAAAAAAAA new_bc=AAAAAAAAAAAA bc_diffs=0
GACGTAGGTGGCAAGCGTTACTCGGAATTACTAGGCGTAAAGGGCGCGTAGGCGGAGGTTTAAGTCTGTTGTGCAATCTCTGGGCTCAACCCAGAAACTGCAACAGAAACTGGATTTCTTGAGTGAGGTAGAGAGAAACGGAATTCCTGGTGTAGCAGTGAAATGCGTAGATATCAGGAGGAACACCGGTGGCGAAGGCGGTTTCTTGGACCTTTACTGACGCTGAAGCACGAAAGCTAGGGGAGCAAACGGG
+
IHIIHHIIHIIIIHGGHIIIFIIIICEEHGHHEHIIHGHHEHIIIHIDEHHHIIHFHEHHHIIHIIIIHIIIHIHIDGIIHIHIIIHHIIIHHHHIHIIHIHHHIIIIHIHIIHFHIIIIHHGIIHIHIHGEEFHIHHIIGHHHIHIIIHEIIIIIIHHIHIIHIHHHIIIHIIHHHGIIIIIIIHIIHIIIIIIEDDHIHGIHIIHHHEHHHHIIIIHEHIGC1IHIGHIHHHHHGDFCHHIIIIIIIHHIH
@HS2.1_567 HISEQ:380:H55W7BCXY:1:1101:20004:36792 1:N:0:AGCAGGAA orig_bc=AAAAAAAAAAAA new_bc=AAAAAAAAAAAA bc_diffs=0
TACGGAGGGTGCGAGCGTTAATCGGAATAACTGGGCGTAAAGAGCTCGTAGGCGGTTAGTCAAGTCAGATGTGAAAGCCCCGGGCTTAACCTGGGAACTGCATTTGAAACTGACGAACTAGAGTACTGTAGAGGGAGGTAGAATTCCAGGTGTAGCGGTGAAATGCGTAGATATCTGGAGGAATACCGGTGGCGAAGGCGGCCTCCTGGACAGAGACTGACGCTGAGGAGCGAAAGCGTGGGGAGCAAACAGG
+
IIIIIIIIIGHIIIGIIIIH<GHIIIIIIIIIIIIIIIIIIIIIIIIIIIIIIIIIIHIIIIIIIIIIIIIIIIIIEEHIIIIIIIIIIHHIIIIHHHIHIIIIIIIIIIIIIIIIIIIIIIIIIHIIIIIIIIIIIIHIIIIIIIIIIIIIIIIIIIIIIIIIIIIIIIIHIIIIHFIIIIIIIIIIIIIIHIIIIIIIIIIIIIIIIIIIIIIIIIIIIIIIIIIIIIIIIIIIIIIIIIIIIHIIIIIII
@HS2.1_568 HISEQ:380:H55W7BCXY:1:1101:3425:37100 1:N:0:AGCAGGAA orig_bc=AAAAAAAAAAAA new_bc=AAAAAAAAAAAA bc_diffs=0
TACGTAGGGGGCAAGCGTTGTCCGGAATGATTGGGCGTAAAGGGCGCGTAGGCGGCCTTTCAAGTCTGAAGTGAAATTCCCGTTTTTAAGATGGGAACTGCTTTGGAAACTGTAAGGCTTGAGTGCAGGAGAGGTCAGTGGAATTCCCAGTGTAGCGGTGAAATGCGTAGAGATTGGGAGGAACACCAGTGGCGAAGGCGACTGACTGGACTGTAACTGACGCTGAGGCGCGAAAGTGTGGGGAGCAAACAGG
+
IIIIIIIIIIIIIIIIIIIIIIIIIIIIIIIIIIIIIIIIIIIIIIIIIIIIIIIIIIIIIIIIIIIIIIIIIIIIIHHIIIIIIIIIIIIIIIIIIIIIIIIIIIIIIIIIIIIIIIIIIIIIIIIIIIIIIIIIIIIIIIIIIIIIIIIIIIIIIHHIIIIIIIIIIIIIIIIIIHIIIIIIIIIIIIIIIIIIIIIIIIIIIIIIIIIIIIIIIIIIIIIIIIIIIIIIIIIIIIIIIHIIIIIIIIIII
@HS2.1_569 HISEQ:380:H55W7BCXY:1:1101:3960:37030 1:N:0:AGCAGGAA orig_bc=AAAAAAAAAAAA new_bc=AAAAAAAAAAAA bc_diffs=0
TACGGAGGGTGCGAGCGTTAATCGGAATAACTGGGCGTAAAGAGCTCGTAGGCGGTTAGTCAAGTCAGATGTGAAAGCCCCGGGCTTAACCTGGGAACTGCATTTGAAACTGACGAACTAGAGTACTGTAGAGGGAGGTAGAATTCCAGGTGTAGCGGTGAAATGCGTAGATATCTGGAGGAATACCGGTGGCGAAGGCGGCCTCCTGGACAGAGACTGACGCTGAGGAGCGAAAGCGTGGGGAGCAAACAGG
+
IIIIIIIIIIIIIIIIIHIIIIIIIIIIIIIIIIIIIHIIIIIIIIIIIIIIIIIIIIIIIIIIIIIIIIIIIIIIIHIIIIHIHIHIIIIIIIIIHHIHIIIIIIIIIIIIIIHHIIIIIIIIIIIIIIIIIIIIIIIIIIIIIIIIIIIIIIIIIIIIIIIIIIIIIIIIIIIIIIHIIIIIIIIIIIIIIIIIIIIIIIIHIIIIIIHFIIIIIIIIIIIIIIIIIIIIIIIIIIIIIIIIIIIIIIIII
@HS2.1_570 HISEQ:380:H55W7BCXY:1:1101:5940:37086 1:N:0:AGCAGGAA orig_bc=AAAAAAAAAAAA new_bc=AAAAAAAAAAAA bc_diffs=0
TACGGAGGATGCGAGCGTTATCCGGATTTATTGGGTTTAAAGGGTGCGTAGGCGGAATGTTAAGTCAGTGGTGAAAGCGTGCGGCTCAACCGTACCGAGCCATTGAAACTGGTGTTCTTGAGTGCAAGCGAGGTAAGCGGAATGTGACGTGTAGCGGTGAAATGCTTAGATATGTCCCAGAACTCCGATTGCGAAGGCAGCTTACCAGTATGTAACTGACGCTGAGGCACGAAAGCGTGGGTATCAAACAGG
+
IHHIHIIIIIGIHHHHHIIFHIIIIHEEEHHGFGHGHHHHHIHIGHHHD=FHIHHGHHHIIIIIIIIHIIIIHHIIIHHHHIIIIIIIIIIIIIIIIHHHHIIIHHHHHIIHIIIIIIIIIIIIIIIIIIIIIIIIIIIIIIIIIIIIIIIIIIIIIIIIIIIIIIIIIIIIIIIHFIIIIIIIIIIIIHIIIIIIIIIIIIHIIHIIHIIIIHIIIIIIIIIIIIIIIIIIIIIIIIIIIIIIIIIIIIIH
@HS2.1_571 HISEQ:380:H55W7BCXY:1:1101:13872:37010 1:N:0:AGCAGGAA orig_bc=AAAAAAAAAAAA new_bc=AAAAAAAAAAAA bc_diffs=0
TACATAGGGGGCGAGCGTTGTCCGGAATGACTGGGCGTAAAGGGTGTGTAGGCGGTTTGGTAAGTTAGAAGTGTAATACCCAGGGCTTAACTCGGGTGCTGCTTCTAATACTGCTGAACTTGAGTGTCGGAGAGGATAGTGGAATTCCCAGTGTAGCGGTGGAATGCATAGATATTGGGAGGAACACCAGAGGCGAAAGCGGCTATCTGGACGACAACTGACGCTGAGGCACGAAAGCGTGGGGAGCAAACAGG
+
IIIIIIIIIIIIIIIIIIIIIIIIIIIIIIIIIIIIIHIIIIIIHIIIIIIIIIIHIIIIIIIIIIIIIIIIIIIHHHIIHIIIIIIIIIIHIIIIIIIIIIIIIIIIIIIIIIIIIIIIIIIIIIIIIIIIHIIIIIIIIIIIIIIIIIIIIIIIIIIIIIIIIIIIIIIIIIIIIIIIIIIHIIHIIIIIIIIIIIIIIIHIIIIIIIIIIIIIIIIIIIIIIIIIIIIIIIIIIIIIIIIIIIIIIIIIII
@HS2.1_572 HISEQ:380:H55W7BCXY:1:1101:1221:37300 1:N:0:AGCAGGAA orig_bc=AAAAAAAAAAAA new_bc=AAAAAAAAAAAA bc_diffs=0
TACGGAGGATGCGAGCGTTATCCGGATTCATTGGGTTTAAAGGGTGCGCAGGCGGCTCGGCAAGTCAGCGGTGAAAGCCCGGGGCCCAACCCCGGAAGTGCCGTTGATACTGTCGGGCTGGAATGCGGTCGAGGCGGGCGGAACGTGGCGTGTAGCGGTGAAATGCGTAGATATGCCACAGAACGCCGATAGCGGAGGCAGCTCGCCAGGCCTGCATTGACGCTCGGGCACGAAAGCGTGGGGATCGAACAGG
+
IIIIIIIIIIIIIIIIIIIIIIIIIIIIIIIIIIIEHHHIIIIIIIIIIIIIIIIIIIIIIIIIIIIIIIIIIIIIIIIIIIIIHIIIIIIIIHIHIIHIIIIIIIIIIIHIIIIIIHIIIIIIHHIIIIIIIIIIIIIIIIIIIIIIIIIIIIIIIIIIIIHIIIIIIIIIIIIHHIIIIIIIIIIIIIIIIIIIIIIIIIIIIIIIIIIIIIIIIIIIIIIIIIIIIIIIIIIIIIIIIIIIIIIIIIIII
@HS2.1_573 HISEQ:380:H55W7BCXY:1:1101:8192:37427 1:N:0:AGCAGGAA orig_bc=AAAAAAAAAAAA new_bc=AAAAAAAAAAAA bc_diffs=0
TACGGAAGGTCCGGGCGTTATCCGGATTTATTGGGTTTAAAGGGAGCGCAGGCCGACTGGTAAGCGTGACGTGAAATGTAGCCGCTCAACGGCTGCACTGCGTCGCGAACTGTCAGTCTTGAGTGAGTACGATGTTGGCGGAATTCGTGGTGTAGCGGTGAAATGCTTAGATATCACGAAGAACTCCGATTGCGAAGGCAGCCAACAAGGCCTTTACTGACGCTAAAGCTCGAAGGTGCGGGTATCGAACAGG
+
IIIIIGIIIIIIIIIIIIIIHIIIIIHEHIIGHIIHEHHIIIIIIIIIIIIIIIIIIIIIIIIIIIIIIIIHIIIIIIIIIIIIIIIIIIIIIIIIIIIIIIIIIIIHIIIIIIIIIIIIIIIIIIIIIIIIIIIIIIIIIIIIIIIIIIIIIIIIIIIIIIIIIIIIIIIIIIIHIIIIIIIHHIIIIIIIIIIIIIIIIIIIIIIIIIIIIIIIIIIIIIIIIIIIIIIIIIIIIIIIIIIIIIIIIIIII
@HS2.1_574 HISEQ:380:H55W7BCXY:1:1101:9056:37298 1:N:0:AGCAGGAA orig_bc=AAAAAAAAAAAA new_bc=AAAAAAAAAAAA bc_diffs=0
TACGGAGGATGCGAGCGTTATCCGGATTTATTGGGTTTAAAGGGTGCGTAGGTGGTTTGTTAAGTTTGTGGTGAAAGCGTGCGGCTCAACCGTACCAAGCCATGAAAACTGGCGAACTTGAGTGCAAACGAGGTAGGCGGAATGTGATGTGTAGCGGTGAAATGCTTAGATATGTCACAGAACCCCGATTGCGAAGGCAGCTTACCAGCATGCAACTGACACTGAGGCACGAAAGCGTGGGTATCAAACAGG
+
IIIIIIIIIIIIIIHIIIIIIIIIIHHHEHHFHHIDGHIIIIIIIIIIEHHHHHHDIIIIIIIIHHGHHIIIIIHIIHIIHIIIIIIIIIIIHIHHIIIIIIIIIIIIIIIIIIIIIIIIIIIIIIIIIIIIIIIIIIIIHIIIIIIIIIIIIIIIIIIIIIIIIIIIIIIIIIIHHHIIIIIHIIIIIHIHIIIIIIIIIIIIIIIIIIIIIIIIIIIHGIIIIIIIIIIIIIIIIIIIIIIIIIIIIIII
@HS2.1_575 HISEQ:380:H55W7BCXY:1:1101:13566:37381 1:N:0:AGCAGGAA orig_bc=AAAAAAAAAAAA new_bc=AAAAAAAAAAAA bc_diffs=0
TACGGAAGGTCCGGGCGTTATCCGGATTTATTGGGTTTAAAGGGAGCGCAGGCCGGAGGTCAAGCGTGACGTGAAATGTAGCCGCTCAACGGCTGAACTGCGTCGCGAACTGGCTTTCTTGAGTGAGTTCGATGTGGGCGGAATTCGTGGTGTAGCGGTGAAATGCTTAGATATCACGAAGAACTCCGATTGCGAAGGCAGCCCACAAGGCCTTTACTGACGCTAAAGCTCGAAGGTGCGGGTATCGAACAGG
+
IIIIIIIIIHHIHIIIIIIIIHHHIIHGHIHHHHIHIHHIIIIIIIIIIIIHIIIIIIIIIIIIIIIIHIIIHHHHFHIIIIIIIHIIIIIIHIIIHIIIIIHIIIIIIIIIIIIIIHIIIIIIIIIIHIIIIIIIIIIIIIIIIIIIIIIIIIIIIIIIIIIIIIIIIIIIIIHHHEIIIIIHHIIIIIIIIIIIIIIIIIIIIIIIIIIIIIIHIIIHIIIIIIIIIIIIIIIHIIIIIIIIIIIIIIIII
@HS2.1_576 HISEQ:380:H55W7BCXY:1:1101:13540:37491 1:N:0:AGCAGGAA orig_bc=AAAAAAAAAAAA new_bc=AAAAAAAAAAAA bc_diffs=0
TACGGAGGATGCAAGCGTTATCCGGATTTATTGGGTTAAAAGGGTGCGCAGGCCGCGCGTTAAGTCAGCGGTGAAATCTCATGGCTCAACCATGGAACTGCCGTTGATACTGGCGAGCTGGAGTACGGACGGCGCCGGCGGAATGTGTCATGTAGCGGTGAAATGCTTAGATATGCCACAGAACACCGATCGCGAAGGCAGCTGGCGAGGCCGGTACTGACGCTTAGGCACGAAAGCGTGGGGATCAAACAGG
+
E1<<DHCCC1<<FH?C0<C0CDCE<G00DCEH1CE<@11<FDEG11D/C<<</0<</C<#8GHCFGFGHHDG@?GHGEHEHFCAC<GBD#EGHHFFHDH#<<#G#BCB<?@??DC<:#=.F8EF;HC#HHCHHE?CFHCCCG?D9ECEDA@HHFF0D<1<#@<CDA@@8G@1#8HEC<<1D0EHI#CCC<HG?HF1DCE?EHHC?HHEDE/HFF<<0@HHHHF<1@1E?E@ECCCECCHHEHF<IHIIHD<11
@HS2.1_577 HISEQ:380:H55W7BCXY:1:1101:16191:37380 1:N:0:AGCATGAA orig_bc=AAAAAAAAAAAA new_bc=AAAAAAAAAAAA bc_diffs=0
TACGTAGGGGGCAAGCGTTATCCGGATTTACTGGGTGTAAAGGGTACGTAGGTGGCTTGGCAAGTCAGATGTGAAAACCCGGGGCTTAACTCCGGGATTGCATTTGAAACTGTTAAGCTAGAGTGCAGGAGAGGTAAGTGGAATTCCTAGTGTAGCGGTGAAATGCGTAGATATTAGGAGGAACACCAGTGGCGAAGGCGGCTTACTGGACTGTAACTGACGCTGAGGCACGAAAGCGTGGGGAGCAAACAGG
+
IIIIHIEHEHIIIIIIIIIIIIIIIIGIIIHIIIIHIIIHIIHH<1<EHHHHCHII###HHHIIIIFHIIIIHIII1<<<#EACHHEGHHHGHDHHHHHEHHH@FHHHHIG@GHIHFHIHIIIHF0EGIIIIIIHHIIIIIIIIIIIIHIIIIIIIIIIIIIIIIIIIIIIIIIHHHGHIIHIHIIIHIIIIIIIIIIIIIHCHHIIIIIIHHIIIIIIHC1HH?IIHHEIIIIIIIIIIIIIIIIIIIIIII
@HS2.1_578 HISEQ:380:H55W7BCXY:1:1101:16875:37385 1:N:0:AGCAGGAA orig_bc=AAAAAAAAAAAA new_bc=AAAAAAAAAAAA bc_diffs=0
TACGTATGGAGCAAGCGTTATCCGGATTTACTGGGTGTAAAGGGAGCGTAGACGGCATAGCAAGTCTGAAGTGAAATCCCATGGCTTAACCATGGAACTGCTTTGGAAACTGCCAGGCTAGAGTGCAGGAGAGGTAAGCGGAATTCCTAGTGTAGCGGTGAAATGCGTAGATATTAGGAGGAACACCAGTGGCGAAGGCGGCTTACTGGACTGTAACTGACGTTGAGGCTCGAAAGCGTGGGGAGCAAACAGG
+
IIIIIIIIIIIIIIIIIIIIIIIIIIIIIIIIIIIGHIIIIIIIIIIIIIIIIIIIIIIIIIIIIIIIIHIIIIIIIIIIIIIIIIHIIIIIIIIIIIIIIIIIIIIIIIIIIIIIIIIIIIIIIIIIIIIIIIIIIIIIIIIIIIIIIIIIIIIIIIIIIIIIIIIIIIIIIIIIIHIIIIIIIIHIIIIIIIIIIIIIIIIIIIIIIIIIIIIIIIIIIIGIIIIIIIIIIIIHIIIIIIIIIIIIIIIIH
@HS2.1_579 HISEQ:380:H55W7BCXY:1:1101:20678:37459 1:N:0:AGCAGGAA orig_bc=AAAAAAAAAAAA new_bc=AAAAAAAAAAAA bc_diffs=0
TACGGAAGGTCCGGGCGTTATCCGGATTTATTGGGTTTAAAGGGAGCGCAGACGGCCTGTTAAGCGTGCAGTGAAATGCGGGTGCTCAACATCTGCACTGCTGCGTGAACTGGCGGGCTTGAGTTGTCTGGAGGTGCGCGGAATTCGTGGTGTAGCGGTGAAACGCTTAGATATCACGAAGAACCCCGATTGCGAAGGCAGCGCACCGTGGACATACTGACGTTGAGGCTCGAAGGTGCGGGTATCGAACAGG
+
IIIIIIHHIHHIICHIIHIIHIIIIH@HHHFGEHIDEGHHIIHHIHIIIIIIIHIGHCHHHHEIIIIIGHIHHHIIHIHHIIHHHIIHIIIHIIHIIIHIIIIHIHHHHIHIIIIHICEIHIIIIIIIIIIIIIIIIIIIIHIIIIIIIIIIIIIIIIIHHHD#IIIIIHHIHIHGHGIIIIIIIIIIHIIIIIIIII##IIIHGIHIIIIHIIIIIIIIIIIIIIIIHIIIIIIIIIIIIIHGIIIIIIIII
@HS2.1_580 HISEQ:380:H55W7BCXY:1:1101:4250:37605 1:N:0:AGCAGGAA orig_bc=AAAAAAAAAAAA new_bc=AAAAAAAAAAAA bc_diffs=0
TACGTAGGGTGCAAGCGTTGTCCGGAATTATTGGGCGTAAAGAGCTTGTAGGCGGTTTGTCGCGTCTGCTGTGAAATTTCGGGGCTCAACCCCGAACTTGCAGTGGGTACGGGCAGACTAGAGTGTGGTAGGGGAGACTGGAATTCCTGGTGTAGCGGTGAAATGCGCAGATATCAGGAGGAACACCGATGGCGAAGGCAGGTCTCTGGGCCACTACTGACGCTGAGAAGCGAAAGCATGGGGAGCGAACAGG
+
IIIIIIIIIIIIIIIIIIIIIIIIIHHIIIIIIIIIIIIGIIGIIIHIIIIIIIIIIIIIIIIIIIIIIIIIIIIHHHIIIIIIIIIIIIIIIIHIIIIIIIIIIIIIIIIIIIIIIIIIIIIIIIIIIIIIIIIIIIIIIIIIIIIIIIIIHIIIIIIHIIIIIIIIIIIIIIIIIHIIIIIIIIIIIIIIIIIIIIIIIIIIIIIIIIIIIIIIIIIIIIIIIIIIIIIIIIIIIIIIIIIIIIIIIIIII
@HS2.1_581 HISEQ:380:H55W7BCXY:1:1101:6803:37645 1:N:0:AGCAGGAA orig_bc=AAAAAAAAAAAA new_bc=AAAAAAAAAAAA bc_diffs=0
TACGGAGGGTACGAGCGTTAATCGGAATGACTGGGCGTAAAGGGCACGTAGGTGGATAGATAAGTCACAAGTGAAATACCCGGGCTTAACCTGGGATTGGCTCGTGAAACTGTTTAACTAGAGTACGGTAGAGGGGAGTAGAATTCCAAGTGTAGCGGTGAAATGCGTAGAGATTTGGAAGAATACCGGAGGCGAAGGCGGCTCTCTGGACCGATACTGACACTGAAGAGCGAAAGCGTGGGGAGCAAACAGG
+
IIIHIHIIIIIIIIIIIHIIIIIIHIIIIIIIGIIIIIIIIIIIHIIIGHHIHHIHIIIHIIIIIHIIHIIIIIIIDGHHIIIIIIIIIIIIIIHIHHHIHIIIHIIIIGIIIHIIIIIIIIIIIIIIIHIIIIIIIIIIIIIIHIHIHIGIIIIIIIIIHIIHIIIHIIIIHGHHHIIIHIIIIIIIIIIIIIIIIIIHIIIIIIIIIIIIIIIIIIIIHHIHIIIIIIIIIIIIIHIIIIIIIIIIHIIII
@HS2.1_582 HISEQ:380:H55W7BCXY:1:1101:10473:37550 1:N:0:AGCAGGAA orig_bc=AAAAAAAAAAAA new_bc=AAAAAAAAAAAA bc_diffs=0
TACGGAGGGTACGAGCGTTAATCGGAATGACTGGGCGTAAAGGGCACGTAGGTGGATAGATAAGTCACAAGTGAAATACCCGGGCTTAACCTGGGATTGGCTCGTGAAACTGTTTAACTAGAGTACGGTAGAGGGGAGTAGAATTCCAAGTGTAGCGGTGAAATGCGTAGAGATTTGGAAGAATACCGGAGGCGAAGGCGGCTCTATGGACCGATACTGACACTGAAGAGCGAAAGCGTGGGGAGCAAACAGG
+
IIIIIIIIIIIIIIIIIIIIIIIIIIIIIIIHIIIIIHHHIIIIIIIIHHHIDHIHIIIIIIIIIIIIIIIIIIIIIIHIIIHIIHHIIIIHIIIHIIIIIIIIHIIIIIIIIIIIIIIIIIIIIIIIIIIIIIIIIIIIIIIIIIIIIIIIIIIIIIIIIIIIIIIIIIIIIIIIIHIIIIIIIIIIIIIIIIIIIIIIIIIIIIIIIIIIIIIIIIIIIIIIIIIIIIIIIIIIIIIIIIIIIIIIIIIII
@HS2.1_583 HISEQ:380:H55W7BCXY:1:1101:15328:37708 1:N:0:AGCAGGAA orig_bc=AAAAAAAAAAAA new_bc=AAAAAAAAAAAA bc_diffs=0
TACAGAGGGTGCAAGCGTTGTCCGGAATCACTGGGCGTAAAGGGCGCGTAGGCGGCCTGATAAGTCGGGGGTGAAACGCTGCGGCTTAACCGCAGCACTGCCTTCGAGACTGTCAGGCTTGAGCACGGTAGAGGCTGGTGGAATTCCCGGTGTAGCGGTGGAATGCGTAGAGATCGGGAAGAACATCGGTGGCGAAGGCGGCCAGCTGGGCCGTTGCTGACGCTGAGGCGCGACAGCGTGGGGAGCAAACAGG
+
IIIIIIIIIIIHIIIIIHIIIIIIIIIIIIIHHIIIIHHIIIIHIIIIHHIIIIIIIIIIIIIIIIIIIIIIIHHIIHIHIIIIIIIIIIIIIIIIIIIIIIIIIIIIIIIIIIIIHHIIIIIIIIIIIIIIIIIIIIIIIIHIIIIIIIIIHIIIIIIIIIIIIIIIIIIIIIHIIHIIIIIHIIIIIIIIIIIIIIIIIIIIIIIIIIHIIIIIIIIIIIIIIIIIIIIIIIIIIIIIIIIIIIIIIIIII
@HS2.1_584 HISEQ:380:H55W7BCXY:1:1101:15736:37701 1:N:0:AGCAGGAA orig_bc=AAAAAAAAAAAA new_bc=AAAAAAAAAAAA bc_diffs=0
TACGGAAGGTCCGGGCGTTATCCGGATTTATTGGGTTTAAAGGGAGCGCAGGCGGGGAGCTAAGCGTGACGTGAAATGTAGCCGCTCAACGGCTGAACTGCGTCGCGAACTGGCTTTCTTGAGTGAGTTCGATGTGGGCGGAATTCGTGGTGTAGCGGTGAAATGCTTAGATATCACGAAGAACTCCGATTGCGAAGGCAGCCCACAAGGCCTTTACTGACGCTAAAGCTCGAAGGTGCGGGTATCGAACAGG
+
IHIHIGHHIGHHHDC?CCC=HGHIHHE0G@1D<GH<0DGHEHHIHIIHDDEHHICHH?G@GHHHIIIIGHIIIHHIHHHHHHDGEHHHHEH<HHHHHIIIIEEDDHHHIIHGHIHHHHIHIIHIIHHFAGHIGGHCFHGHIIIHEHHIEHFEGHHHHHI@HIHHHHHHHIHHFHGHHEIIHGDGCHGEGHHIIHHHHHEGC<0IHGEHGCCG<CEHHHE<CHHHHHHD<GHIIIIIHHHHHIHGDG1EHEHHH
@HS2.1_585 HISEQ:380:H55W7BCXY:1:1101:2341:37932 1:N:0:AGCAGGAA orig_bc=AAAAAAAAAAAA new_bc=AAAAAAAAAAAA bc_diffs=0
TACGGAAGGTCCGGGCGTTATCCGGATTTATTGGGTTTAAAGGGAGCGCAGGCTGGATTTTAAGCGTGCTGTGAAATGTACCGGCTCAACCGGTGACGTGCAGCGCGAACTGGAGTCCTTGAGTGAGTACGAGGTATGCGGAATTCGTGGTGTAGCGGTGAAATGCTTAGATATCACGAAGAACCCCGATTGCGAAGGCAGCGTACCAGTCCTTAACTGACGCTAAAGCTCGAAAGTGCGGGTATCGAACAGG
+
IIIIIIIIIHHIHIHDHDHEHIIIIHHEHHEGGHHGHIIIIIHIIHHHIIIIIHHGHHIHHGHIIHIHIHIHHHHGEHHHHIIIIHIHHHIIHHIIIIIHEHHHHGHEIIHHHHHHHGHIIIIHHHHEHHHIHHHIIHIIIHIIIIHHIGEIIIIHIIIIIHHIHIIIIIIHIIHGHHIIIIIIIIIHIHIIHHHIIIHIHIHHHHHHHGIIHG@FIHGHHIIHIHHHHHIHHFHHHGIIIIIIHEIIIIIII
@HS2.1_586 HISEQ:380:H55W7BCXY:1:1101:10599:37965 1:N:0:AGCAGGAA orig_bc=AAAAAAAAAAAA new_bc=AAAAAAAAAAAA bc_diffs=0
TACGGAAGGTCCGGGCGTTATCCGGATTTATTGGGTTTAAAGGGAGCGCAGGCTGGATTTTAAGCGTGCTGTGAAATGTACCGGCTCAACCGGTGACGTGCAGCGCGAACTGGAGTCCTTGAGTGAGTACGAGGTATGCGGAATTCGTGGTGTAGCGGTGAAATGCTTAGATATCACGAAGAACTCCGATTGCGAAGGCAGCATACCAGTCCTTAACTGACGCTAAAGCTCGAAAGTGCGGGTATCGAACAGG
+
IIIIIIIHIIIIIIIIIIIIIIIIIHHIIIIIIIIG=HHIIIIIIHIIIIIIIHHIIIIIIIIIIIIIHIIIIIIIIHHHIIIIIIIIHHHHIIIIIIIIIIIIIIIIIIIIIIIIIIHIIIIIIIIIIIIIIIHIIHIIIIIIIIIIIIIIIIIIIIHIIIIIIIIIIHIIIIIIIIIIHIIHGIIIIIIIIIIIIHIIIIIHIHHIHHIGIIIIIIIIIIIIIIIIIIIIIIIIIIIIHIIIIIIIIIIII
@HS2.1_587 HISEQ:380:H55W7BCXY:1:1101:10788:37991 1:N:0:AGCAGGAA orig_bc=AAAAAAAAAAAA new_bc=AAAAAAAAAAAA bc_diffs=0
TACGGAGGATGCGAGCGTTATCCGGATTTATTGGGTTTAAAGGGTGCGTAGGTGGTTTGTTAAGTTTGTGGTGAAAGCGTGCGGCTCAACCGTACCAAGCCATGAAAACTGGCGAACTTGAGTGCAAACGAGGTAGGCGGAATGTGATGTGTAGCGGTGAAATGCTTAGATATGTCACAGAACCCCGATTGCGAAGGCAGCTTACCAGCATGCAACTGACACTGAGGCACGAAAGCGTGGGTATCAAACAGG
+
IIIIIIIIIIIIIIIIIIIIIIIIIHIHHIIIIII@DHHIIIIIIIIIHIHHIIIHHIIIIIIIIIIIHIIIIIIIIHIHIIIIIIIIIIIIIIIIIIIIIIIIIIIIIIIIIIIIIHIIIIIIIIIIIIIIIIIIIIIIIIIHIIIIIIIIIIIIIIIIIIIIIIIIIIIIIIIIHIIIIIIIIIIIIIIIIIIIIIIIIIIIIIIIIIIIIIIIIIIIIIIIIIIIIIIHIIIIIIIIIIIIIIIIIIII
@HS2.1_588 HISEQ:380:H55W7BCXY:1:1101:16067:37805 1:N:0:AGCAGGAA orig_bc=AAAAAAAAAAAA new_bc=AAAAAAAAAAAA bc_diffs=0
TACGGAAGGTCCGGGCGTTATCCGGATTTATTGGGTTTAAAGGGAGCGCAGGCTGATTATTAAGCGTGACGTGAAATGTAGCCGCTCAACGGCTGAACTGCGTCGCGAACTGGTAGTCTTGAGTGAGTTCGATGTTGGCGGAATTCGTGGTGTAGCGGTGAAATGCTTAGATATCACGAAGAACTCCGATTGCGAAGGCAGCCAACAAGGCCTTTACTGACGCTAAAGCTCGAAGGTGCGGGTATCGAACAGG
+
IIIIIHIIIIIIIIIIIIIIIIIIIHHIIIIIIIIDGHIIIIHIIIHIIIHHIIIHIIIIIHIIIIIIIIIHHHIHHHHIIIIIIIIIIIIIIIIIIIIIIIIIIIIIHHIIIIIIIIIIIIIIIIIIIIIIIIIHIIIIIIIIIIIIIIIIIIIIIIIIIIIIIIIIHIIIIHIHIIIHIIIIHIIIIIIIIIIIIHIIIIIHIIHIIIIIIIIIIIIIIIIIIIIIIIIIIIIIIIIIIIIHIIIHIIIII
@HS2.1_589 HISEQ:380:H55W7BCXY:1:1101:1758:38015 1:N:0:AGCAGGAA orig_bc=AAAAAAAAAAAA new_bc=AAAAAAAAAAAA bc_diffs=0
TACGGAGGGTACGAGCGTTAATCGGAATGACTGGGCGTAAAGGGCACGTAGGTGGATAGATAAGTCACAAGTGAAATACCCGGGCTTAACCTGGGATTGGCTCGTGAAACTGTTTAACTAGAGTACGGTAGAGGGGAGTAGAATTCCAAGTGTAGCGGTGAAATGCGTAGAGATTTGGAAGAATACCGGAGGCGAAGGCGGCTCTCTGGACCGATACTGACACTGAAGAGCGAAAGCGTGGGGAGCAAACAGG
+
HIIIIIC?HE?GH=GCHHHIE@GHIIHHHICHHHI?CHIEHCGH<1DGCFHHCAGIHEHGIIIIH1<FHIIIIHHIFHHIHEACCF@HIIIBFHIIHH?CHCCGEHEHHHHH@@FFHF<CHHIHI#<HFCCH0CHHHEBFHHHEIHF:FG</BHHIII@C1FD:GCHIHHHEFEE<<<HHGEGEHIIHHECHEC<GDFC<?<<GCECHGEIHEFHHEEFC<<F@@DC@=HHFGIHEC?EEHHF@EHEFHGG?F
@HS2.1_590 HISEQ:380:H55W7BCXY:1:1101:3636:38047 1:N:0:AGCAGGAA orig_bc=AAAAAAAAAAAA new_bc=AAAAAAAAAAAA bc_diffs=0
TACAGAGGTCGCAAGCGTTGTTCGGATTTACTGGGCGTAAAGGGCGCGTAGGCGGCCGTGCGTGTCGGATGTGAAATCTCCGGGCTCAACCCGGAAAGTGCGTCCGAAACTGCATGGCTCGAGTTCGGGAGAGGGAATCGGAATGCAGGGTGTAGCGGTGAAATGCGTTGATATCCTGCAGAACACCGGAGGCGAAGGCGGATTCCTGGAACGAAACTGACGCTCAGGCGCGAAAGTCGGGGGAGCAAACAGG
+
IIIGIGHHIIHIIIIHIHHIIHHIIHIIIIIFIIHIIDHIIIIIIHIIHHHIHIHIIHHIHIIHEIIIIHHIHGHEDEGHIIIIHHIIIIIIHIHIIHIHIIIIIIIIIIIIIIIIHIIIIIHIHIIIIIIEHDHIHIHHHIIIIIIIIIIIHHHHHIIHFIIIIIHHHHHIIHIIIIHIIHHIIIIIHDHH#IIIIIIIIIIGIHIIIIIIIIHIIIIHIHIHIIIIIIIIIIIIIIIIIIHIHIIIIIHII
@HS2.1_591 HISEQ:380:H55W7BCXY:1:1101:5081:38167 1:N:0:AGCAGGAA orig_bc=AAAAAAAAAAAA new_bc=AAAAAAAAAAAA bc_diffs=0
TACGGAGGGTACGAGCGTTAATCGGAATGACTGGGCGTAAAGGGCACGTAGGTGGATAGATAAGTCACAAGTGAAATACCCGGGCTTAACCTGGGATTGGCTCGTGAAACTGTTTAACTAGAGTACGGTAGAGGGGAGTAGAATTCCAAGTGTAGCGGTGAAATGCGTAGAGATTTGGAAGAATACCGGAGGCGAAGGCGGCTCTCTGGACCGATACTGACACTGAAGAGCGAAAGCGTGGGGAGCAAACAGG
+
IIIIHHIIIIIIIIIIIIIIIIIIIIIIIIIIIIIIIHIIIIIIIHIIFHHIGIIIIIIIIIIIIIIIIIIIIIIIHHIIIIIIIIIIIIIIIIIHHHIIIIIIIIIIIIIIIIIIIIIIIIIIIIIIHIHIIIIIIIIIIIIIIIIIIIIIIIIIIIIIIIIIIIIIIIIIIIIIHHIIIIIIIIIIIIIIIIIIIIIIIIIIIIIIIIHIIIIIIIIIIHIIIIIIIHIHG0IIIIIIIIIIIIIIIIHII
@HS2.1_592 HISEQ:380:H55W7BCXY:1:1101:5051:38216 1:N:0:AGCAGGAA orig_bc=AAAAAAAAAAAA new_bc=AAAAAAAAAAAA bc_diffs=0
TACGGAGGGTGCGAGCGTTAATCGGAATAACTGGGCGTAAAGAGCTCGTAGGCGGTTTGTCAAGTCAGATGTGAAAGCCCCGGGCTTAACCTGGGAACCGCATTTGAAACTGACAGACTAGAGTACTGTAGAGGGAGGTAGAATTCCAGGTGTAGCGGTGAAATGCGTAGATATCTGGAGGAATACCGGTGGCGAAGGCGGCCTCCTGGACAGAGACTGACGCTGAGGAGCGAAAGCGTGGGGAGCAAACAGG
+
IIIIIHIIHIIIIIIIIIIIIIIIIIIIIIIIIIIIIHHIIIIIHIIIIIIIIIIHIIIIIIIIIIIIIIIIIIIIIIIIIIIIIIIIIIIIIIIIIIIIIIIIIIIIIIIIIIIIIIIIIIIIIIIIIIIIHIIIIIIIIIIIIIIIIIIIIIIIIIIIIIIIIIIIIIIIIIIIIHIIIIIIIIIIIIIIIIIIIIIIIIIGIIIIIIIIIIIIIIIIIIIIIIIIIIIIIIIIIIIIIIIIIIIIIIIII
@HS2.1_593 HISEQ:380:H55W7BCXY:1:1101:5311:38196 1:N:0:AGCAGGAA orig_bc=AAAAAAAAAAAA new_bc=AAAAAAAAAAAA bc_diffs=0
TACAGAGGTCGCGAGCGTTGTTCGGATTTACTGGGCGTAAAGGGCACGTAGGCGGCGTGGCGTGTCGAGTGTGAAATCTCCGGGCTCAACCCGGAAAGTGCGCTCGAAACTACCATGCTGGAGTACGGGAGAGGGAAGGGGAATGCAGGGTGTAGCGGTGAAATGCGTTGATATCCTGCAGAACACCGGAGGCGAAGGCGCCTTCCTGGAACGTTACTGACGCTAAGGTGCGAAAGTCGGGGGAGCAAACAGG
+
IIIIIIIIIIIIIIIIIIIIIIIIIIIIIIIIIIIIIHIIIIIIIIIIHIIIIIIIIHIIIIIIIIIIIIIIIIIIIIHIIIIIIIIIIIIIIIIIIIIIIIIIIIIIIIIIIIIIIIIIIIIIIIIIIIIIIIIHIIIIIIIIIIIIIIIIIIIIIIIIIIIIIIIIIIIIIIIIIHIIIIIIIIIIIIIIIIIIIIIIIIIIIIIIIIIIIIIIIIHIIIIIIIIIIIIIIIIIIIIIIIIIIIIIIIIII
@HS2.1_594 HISEQ:380:H55W7BCXY:1:1101:7282:38234 1:N:0:AGCAGGAA orig_bc=AAAAAAAAAAAA new_bc=AAAAAAAAAAAA bc_diffs=0
TACAGAGGCCAAGAGCGTTGTTCGGATTTACTGGGCGTAAAGGGCGCGTAGGCGGCATGGCGTGTCGGATGTGAAATCTCCGGGCTCAACCCGGAAAGTGCGTCCGAAACTACCGTGCTGGAGTATGGGAGGGGGAATCGGAATGCAGGGTGTAGCGGTGAAATGCGTTGATATCCTGCAGAACACCGGAGGCGAAGGCGGATTCCTTGAACATCACTGACGCTGAGGCGCGAAAGTCGGGGGAGCAAACAGG
+
IHIIIHIIHIIIIIGIIHIIHIIIIIHIIIIHIIIIIDCHIIIIIIIIIIIIIIIIIIIIIIIIIIIIIHIIIIIIGIIIIIIIIIIIIIIIIIHIIHIIIIHIIIIIIIIIIIIIHHIIIIIHIIIIIIIIIIIIIIIIIIIIIGIIIIGIIIIHIIIIIIIIIIIIIIIIIIIIIHIIIIIIIIIIIIIIIIIHIIIIIIIIIIIIIIHIHHF?IIIIIIIIIIHIIIIIIIIIHIIIIIIIIIIIIIIHH
@HS2.1_595 HISEQ:380:H55W7BCXY:1:1101:8563:38153 1:N:0:AGCAGGAA orig_bc=AAAAAAAAAAAA new_bc=AAAAAAAAAAAA bc_diffs=0
TACGAAGGGGGCTAGCGTTGCTCGGAATTACTGGGCGTAAAGGGCGCGTAGGCGGATATCTAAGTTGGGGGTGAAATCCCGGGGCTCAACCTCGGAATTGCCTTCAAAACTGGATATCTTGAGTTCGGGAGAGGTGAGTGGAACTCCGAGTGTAGAGGTGAAATTCGTAGATATTCGGAAGAACACCAGTGGCGAAGGCGACTCACTGGCCCGATACTGACGCTGAGGCGCGAAAGCGTGGGGAGCAAACAGG
+
IIIIHIIIIIIIIIIIIIIIIIIIIIIIIIIIIIIIHEDHIHIIIIIIHIIIIIIHHIHIIIIIIIIIIIIIIIIIHIIIIIIIIIHIIIHGIHIIGHHIIIIIIIIIIIIIIIHIIHIIIIIIIIIIIIIIIIIIHIIIIIIIIIIIIIHHHHIIIIIIIIIIIIIIIIIIIHHHFHHFHHHIHIIIIIIIIIIIIIIIIIIIIIIIIIIIIIIIIIIHHFEIIIIIIIIIIIIIIIIIHIIIIHIIIHHHI
@HS2.1_596 HISEQ:380:H55W7BCXY:1:1101:9275:38059 1:N:0:AGCAGGAA orig_bc=AAAAAAAAAAAA new_bc=AAAAAAAAAAAA bc_diffs=0
TACGTAGGTGACAAGCGTTATCCGGATTTACTGGGCGTAAAGGGCGTGTAGGCGGTCTTGCAAGTCAGAAGTGAAATTCCTGAGCTCAACTCGGGCGCTGCTTCTGAAACTGCAGGACTTGAGTGCTGGAGGGGATAGCGGAATTCCTAGTGGAGCGGTAAAATGCGCAGATATTAGGAAGAACACCGGTGGCGAAGGCGGCTATCTGGACAGTAACTGACGCTGAGGCGCGAAAGCGTGGGGAGCAAACAGG
+
IIIIHIIIIIHIIIHIIIHIIIIIIHIIGHHHHIIIIHIIIIIIIIHHIIIIIHHHFHIIIIIIHIIIHHIIHIIIIHIIIIIIIIIIIIHIIIIIIIIIIIIIIIIIIIIIIIIHHIIIIIIIIIIIIIIIIIIIIIIIIIIIIIIIIIIIIIIIIIHIIIIIIIIIIIIIIIIHHHIIIIIIIGIIIIIIIIHIIIIIIIIIHIIIIIHHHIIIIIIIIIIHIIIIIIIIIIIIIIIIIIIIIIIIIIIII
@HS2.1_597 HISEQ:380:H55W7BCXY:1:1101:14742:38004 1:N:0:AGCAGGAA orig_bc=AAAAAAAAAAAA new_bc=AAAAAAAAAAAA bc_diffs=0
TACGAAGGTGGCAAGCGTTATTCGGATTTACTGGGCGTACAGGGAGCGTAGGCGGTTCGGTAAGCCCTCTGTGAAATCTCCAGGCTTAACCTGGAACAGTCGGAGGGGACTGCTGGGCTAGAGGACGGGAGAGGAGCGCGGAATTCCCGGTGTAGCGGTGAAATGCGTAGAGATCGGGAGGAAGGCCGGTGGCGAAGGCGGCGCTCTGGAACGTTTCTGACGCTGAGGCTCGAAAGCGTGGGGAGCAAACAGG
+
IIIIIGHHIIIIIIIIIHHHIIIIIHIIIIIIIIIIIIIIIIIIIIIIIIIHIIIHHHHFIIIIIIIIIIIHIIIIIIHIIIIIIIIIIIIHIIIIIIIHHIIIIIHIIIIHIIIIIIIIIIIIIIIIIIIIIIIIIIIIIIIIHIIIIIIIIIIIIIIIIIIIIIIIIIIIIIIIIHIIIIIIHIIIIIIIIIIIIIIIIIHIIIIIIIIIIIIIIIIIIIIIIIHIHEIIIIIIIIIIIIIIIIIIIIIII
@HS2.1_598 HISEQ:380:H55W7BCXY:1:1101:8137:20622 1:N:0:AGCAGGAA orig_bc=AAAAAAAAAAAA new_bc=AAAAAAAAAAAA bc_diffs=0
TACGGAGGGTACGAGCGTTAATCGGAATGACTGGGCGTAAAGGGCACGTAGGTGGATAGATAAGTCACAAGTGAAATACCCGGGCTTAACCTGGGATTGGCTCGTGAAACTGTTTAACTAGAGTACGGTAGAGGGGAGTAGAATTCCAAGTGTAGCGGTGAAATGCGTAGAGATTTGGAAGAATACCGGAGGCGAAGGCGGCTCTCTGGACCGATACTGACACTGAAGAGCGAAAGCGTGGGGAGCAAACAGG
+
IIIIIHEHIIIIIIIIIIIIHIIIIIIIIIIIHIIIIHIHHIIIIIIIGHHHHHIIIIIIIIIIIIIIHIIIHIIIFHIIIIIIIIIIIIIIIIIIIIIIIIIHIHIIIIIIIIIIIIIIIIIIIIIIIIIIIIIIIIIIIIIIIIIIIIIIIIIIIIIIIIIIIIIIIIIIIHHHHIIHIHHHIIIIIIIIIIIIIIIIIIIIIIIIIIIIIIIIIIIIIHIIIIIIIIIIIIIIIIIIIIIIIIIIIHIII
@HS2.1_599 HISEQ:380:H55W7BCXY:1:1101:10448:20654 1:N:0:AGCAGGAA orig_bc=AAAAAAAAAAAA new_bc=AAAAAAAAAAAA bc_diffs=0
TACGGAGGGTGCGAGCGTTAATCGGAATAACTGGGCGTAAAGAGCTCGTAGGCGGTTTGTCAAGTCAGATGTGAAAGCCCCGGGCTTAACCTGGGAACCGCATTTGAAACTGACAGACTAGAGTACTGTAGAGGGAGGTAGAATTCCAGGTGTAGCGGTGAAATGCGTAGATATCTGGAGGAATACCGGTGGCGAAGGCGGCCTCCTGGACAGAGACTGACGCTGAGGAGCGAAAGCGTGGGGAGCAAACAGG
+
C1<<C0<<FHC<F0F?C<<0<<1D<ECEHEHC1@<GE/C0<<1C?<FE<0<0<EEGFGHFGC6<<GH@<C1HHHFHCDD<?E/?IHIHHHEGAFH?EECCCHGEHHHIHHFDF;CHF@?HFIIIIIHFHHFHHEH#?IEIIH@HHHIHEHIIHHHHEFCHHEEHHHHHHHECEEHHCDF@EHHCEHHHHIHG@EIIIIHHIIIIHHIHEIIIHIHIIIEHHGGFEHHHHHIHHEHHIIHHHHHHHHHGCECGI
@HS2.1_600 HISEQ:380:H55W7BCXY:1:1101:14045:20702 1:N:0:AGCAGGAA orig_bc=AAAAAAAAAAAA new_bc=AAAAAAAAAAAA bc_diffs=0
TACGTAGGTGGCGAGCGTTATCCGGATTTACTGGGTGTAAAGGGTGTGTAGGCGGGGATGCAAGTCAGATGTGAAAACTATGGGCTCAACTCATAGCCTGCATTTGAAACTGTATTTCTTGAGGGTCGGAGAGGTAAGTGGAATTCCCGGTGTAGCGGTGAAATGCGTAGAGATCGGGAGGAACATCTGTGGCGAAGGCGACTTACTGGACGATTACTGACGCTGAGACACGAAAGCGTGGGGAGCAAACAGG
+
EHFEDEEEHHIHHHHIIIIEHHIIHHHIIIIIHIIDH?GHHHHIDECHHHIF1H?HHEHHIIIIG@FHHHHEHHIIHIHHIIIIHHFHIIIIICHHEHFHHHHFHFGHHIIHG?HHHHHHHIIE@GCIIIIIHHFEIIHIIIIIIIIIIIIIIIIIIIIIIIIIIIIIIIIHIIIIHHIIIHHHHFHGIIIIIIIIIIIIIIIIIIIIIIHGHIHHIIIIHFIIIIIHIIIIIIIIIIIIIIIIIIIIIIIII
@HS2.1_601 HISEQ:380:H55W7BCXY:1:1101:14539:20738 1:N:0:AGCAGGAA orig_bc=AAAAAAAAAAAA new_bc=AAAAAAAAAAAA bc_diffs=0
TACAGAGGTCCCTAGCGTTGTTCGGATTTACTGGGCGTAAAGGGCACGTAGGTGGCTAGGCGTGTCAAGTGTGAAATCTCCGGGCTCAACCCGGAAAGTGCGCTTGAAACTACCTGGCTCGAGTCCGGGAGAGGGAATCGGAATGCAGGGTGTAGCGGTGAAATGCGTTGATATCCTGCAGAACACCGGAGGCGAAGGCGGATTCCTGGAACGGTACTGACACTAAGGTGCGAAAGTCGGGGGAGCAAACAGGA
+
IIIIIHIIIIIIIIIIIHIHHHIIIIIIIIIHIHIIIDHIIIIIIIIIGHHIIIHHHIIIIIHHHHHHHHIHHHIIGHIIIIIIIIIIIIIIIIIIIIIIHIIHIIIIIIIIIIIHIIIIIIHIHIIIIIIIIIIIIHHIIIIIIHIIHIGIIIIIIIIIHIIHHIHHHDHHIHHHIHHHIIIIHDIIHEHIHIIIIIIIHHHHIIIIIIIIHIIIHHHHHEHEHHEIHHIIIIIIIIHIIIIIIIIIIHIIII
@HS2.1_602 HISEQ:380:H55W7BCXY:1:1101:18729:20674 1:N:0:AGCAGGAA orig_bc=AAAAAAAAAAAA new_bc=AAAAAAAAAAAA bc_diffs=0
TACAGAGGTCCCTAGCGTTGTTCGGATTTACTGGGCGTAAAGGGCGCGTAGGCGGCGAGGCGTGTCAAGTGTGAAATCTCCGGGCTCAACCCGGAAAGTGCGCTTGAAACTGCCTTGCTTGGAGTACGGAAGAGGGAATCGGAATATAGGGTGTAGCGGTGAAATGCGTTGATATCCTATAGAACACCGGAGGCGAAGGCGGATTCCTGGTACGTTACTGACGCTGAGGCGCGAAAGTCGGGGGAGCAAACAGG
+
IIIIIHIIIIIIIIIIIHEHHIHIIHIIIIIIIIIIIIIIIIIIIIIIEHIIIIIIIHIIHHIIHHIIIIIHHHIIFHIIIIIIIIIIHIIIIIIIIIIIIIHIIIIIIIIIIIHIIIIIIIIIIIIIIIIIHIIIHIHIIIIIIIIIIIIIIIIIHIIIIIIIIIIIIIIIIIIIIHHIIIIIIIIIIIIIIIIIIIIIIIIIIIIIIIHIIIIIIIIIIIIIIIIIIIIIIIIIIIIIIIIIIIIIHHIIII
@HS2.1_603 HISEQ:380:H55W7BCXY:1:1101:19241:20683 1:N:0:AGCAGGAA orig_bc=AAAAAAAAAAAA new_bc=AAAAAAAAAAAA bc_diffs=0
TACGGAAGGTCCGGGCGTTATCCGGATTTATTGGGTTTAAAGGGAGCGCAGGCCGATTATTAAGCGTGACGTGAAATGTAGATGCTCAACATCTGAACTGCGTCGCGAACTGGTAGTCTTGAGTGAGTTCGATGTGGGCGGAATTCGTGGTGTAGCGGTGAAATGCTTAGATATCACGAAGAACTCCGATTGCGAAGGCAGCCCACAAGGCCTTTACTGACGCTAAAGCTCGAAGGTGCGGGTATCGAACAGG
+
IIIII@GHIGHHH<EHHEHHHHHIHCD@EHHIHHHCCGHHIHIIIHIIHIIHHHHHGHHHFHIIIIIIHIHHHHHHHIIHIEHHIIHHHIIIIIIHHIIHHHHDCHIHHGHFHHCGFFIGIHHHHHHHHIIIIIIIIIIIIIIIIHHHGHIIHHIHHIHF@EHHHFHEHHECGHHIHGHEGGHHGIHHHGHHHEHIHHGHHHDIIHHEHHEH?F?GHIHHHGIHIIIHHCECHHHCC<0<<HHCFCCHHHHII
@HS2.1_604 HISEQ:380:H55W7BCXY:1:1101:4372:20961 1:N:0:AGCAGGAA orig_bc=AAAAAAAAAAAA new_bc=AAAAAAAAAAAA bc_diffs=0
TACGTAGGGTGCGAGCGTTAATCGGAATTACTGGGCGTAAAGCGTGCGCAGGCGGTTCTGAAAGTCAGCTGTGAAAGCCCCGGGCTTAACCTGGGAACTGCGGTTGAAACTACAGGACTAGAATCTGGCAGAGGGGGGTGGAATTCCACGTGTAGCAGTGAAATGCGTAGAGATGTGGAGGAACACCGATGGCGAAGGCAGCCCCCTGGGCTGAGATTGACGCTCAGGCACGAAAGCGTGGGGAGCAAACAGG
+
IIIIIIIIIIIIIIIIIIIIIIIIIIIIIIIHIIIIIIIIHHHIIIIIIIIIIIIHIIIIIIIIIIIIIIIIIIIIIIIIIIIIIIIIIIHHIIIIIIIIIIIIIIIHIIIHIIIIIIIIIIHHGIIIHIIIIIIIIIIIIIIIIIIIIIIIIIIIIIIIIIIIIIIIIIIIIIIIHHIIIIIIIIIIIIIIIIIIIIIHIIIIIIIIIIIIIIIIIIIIIIIIIIIIHIIIIIIIIIIIIIIIIIIIIIIII
@HS2.1_605 HISEQ:380:H55W7BCXY:1:1101:5782:20762 1:N:0:AGCAGGAA orig_bc=AAAAAAAAAAAA new_bc=AAAAAAAAAAAA bc_diffs=0
TACGTAGGTGGCGAGCGTTGTCCGGAATCATTGGGCGTAAAGGGAGCGCAGGCGGGGGATCAAGTCTGTCTTAAAAGTTCGGGGCTCAACCCCGTGATGGGATAGAAACTGGTTCTCTTGAGTGCAGGAGAGGAAAGCGGAATTCCTAGTGTAGCGGTGAAATGCGTAGATATTAGGAGGAACACCAGTGGCGAAGGCGGCTTTCTGGACTGTAACTGACGCTGAGGCTCGAAAGCGTGGGGAGCGAACAGG
+
IHIIHFHHHIIIIIIHIIIIIIIIIGHIIIIIIIIIIEHIIIIIIIIIIIIIHIIIIIHIIIIIIHIHHHHHIIHIIHIIIIHIIIIIIIIHIIEIIIIIIIIIIIIIHIIIIIIHIIIIIHIIIIIIIIIIIIHIIHIIHHHIIIIIIIIIIIIIIIIIIIIIIIIIIIIIHHHHHIIIIIIIIIIIIIIIIIIIHIIIIIHIIIIGIIIIIIHIIIIIHHHIIIIIIIIIIIIIIIIIIIIIIIIIIIII
@HS2.1_606 HISEQ:380:H55W7BCXY:1:1101:6165:20795 1:N:0:AGCAGGAA orig_bc=AAAAAAAAAAAA new_bc=AAAAAAAAAAAA bc_diffs=0
TACGGAGGATGCGAGCGTTATCCGGATTTATTGGGTTTAAAGGGTGCGCAGGCGGCGCGTTAAGTCAGCGGTGAAATCTCATGGCTCAACCATGGAACTGCCGTTGATACTGGCGTGCTCGAGTACGGACGGCGCCGGCGGAATGTGTCATGTAGCGGTGAAATGCTTAGATATGCCACAGAACACCGATCGCGAAGGCAGCTGGCGAGGCCGGTACTGACGCTCAGGCACGAAAGCGTGGGGATCAAACAGG
+
HHHIIHIIIIIIIIIIIIIIIIIIIHHHIIIIHIIGHHIIHHIIIIIIIHIIIIIIIIIIIIIIIIIIIIIIIIIIHHHIIIIIIIIIIIIHIIIHIIIIIIIIIIIIIIIIIIIIIIIIIIIIIIIIIIIIIIIIIIIIIIIIIIIIIIIIIIIIIIIIIIIIIIIIIIIIIIIIHHIIIIIIIIIIHIIIIIIIIIIIIIGIIIIIIIIIIIIIIIIIIIIIHIIIIIIIIIIIIIIIIIIIHIIIIIIII
@HS2.1_607 HISEQ:380:H55W7BCXY:1:1101:6917:20866 1:N:0:AGCAGGAA orig_bc=AAAAAAAAAAAA new_bc=AAAAAAAAAAAA bc_diffs=0
TACAGAGGCCAAGAGCGTTGTTCGGATTTACTGGGCGTAAAGGGCGCGTAGGCGGCTTGCTAAGTCGGATGTGAAATCTCCGGGCTCAACCCGGAAAGTGCGTCCGAAACTGGCAGGCTGGAGTCCGGGAGGGGGAATCGGAATATAGGGTGTAGCGGTGAAATGCGTTGATATCCTATAGAACACCGGAGGCGAAGGCGGATTCCTTGAACGGTACTGACGCTGAGGCGCGAAAGTCGGGGGAGCAAACAGG
+
IIIIIIIHIIIIIIIIIIIIIIIIIIIIIIIIIIIIIIIIIIIIIIIIIIIIIIIIIIIIIIIIIIIIIIIIIIIHHHIIIIIIIIIIIIIIIIIIIIIIIIIIIIIIIIIIIIIIIIIIIIIIIIIIIIIIIHIIIIIIIIIIIIIIIIIIIIIIIIIIIIIIIIIIIIIIIIIIIIIIIIIIIIIIIIIIIIIIIIIIIIIIIIIIIHHIIIIIIIIIIIIIIIIIIIIIIIIIHIIIIIIIIIIIIIIII
@HS2.1_608 HISEQ:380:H55W7BCXY:1:1101:9015:20868 1:N:0:AGCAGGAA orig_bc=AAAAAAAAAAAA new_bc=AAAAAAAAAAAA bc_diffs=0
TACGGAGGATGCGAGCGTTATCCGGATTTATTGGGTTTAAAGGGTGCGTAGGTGGTTTGTTAAGTTTGTGGTGAAAGCGTGCGGCTCAACCGTACCAAGCCATGAAAACTGGCGAACTTGAGTGCAAACGAGGTAGGCGGAATGTGATGTGTAGCGGTGAAATGCTTAGATATGTCACAGAACCCCGATTGCGAAGGCAGCTTACCAGCATGCAACTGACACTGAGGCACGAAAGCGTGGGTATCAAACAGG
+
IIIIIHIGHIIIIIIIIIIIIIIIIHHIIIIIIIHIIIIIHIIIHHHHDHIIIHHDHHIHHIIIIIIIHIHHHIIIHHHIIIIIIEHIIIIIIIIIIIIIIIIIIIIIIHHHHIIIHIHIHIIIIIIIIIHIIIHIHIIIIIHIHHHIIIIIIHIIIIIIIIIIIIIIIIIIIIHHHIIIIIIHIIIHHHIIIIIIIIIIIIHIIIIIIHGIIHIIIIIIHIHHIIIIIIIIIIIIIIIIIIIIIHIIIIII
@HS2.1_609 HISEQ:380:H55W7BCXY:1:1101:11473:20808 1:N:0:AGCAGGAA orig_bc=AAAAAAAAAAAA new_bc=AAAAAAAAAAAA bc_diffs=0
TACGGAAGGTCCGGGCGTTATCCGGATTTATTGGGTTTAAAGGGAGCGCAGGCCGACTGGTAAGCGTGACGTGAAATGTAGCCGCTCAACGGCTGAACTGCGTCGCGAACTGTCAGTCTTGAGTGAGTTCGATGTTGGCGGAATTCGTGGTGTAGCGGTGAAATGCTTAGATATCACGAAGAACTCCGATTGCGAAGGCAGCCAACAAGGCCTTTACTGACGCTAAAGCTCGAAGGTGCGGGTATCGAACAGG
+
IIIIIIIIIIIIIIIIIIIHIIIIIHHHHHIIIIIHIIIIHIIIIIIIIIIIIIIIIIIIHIIIIIIIIIIIIIIIFIIIIIIIIIIIIIIIHIIIIIHIIIIIIIIIIIIIIIIIIIIIIIIHIIIIHIIIIIHGIIIIIIIIIIIIIIIHIIIIIIIIIIIIIIIIIIIHIIIIIIIIIIIIIHHIIIHIIIHHIHIIIGIIIIIIIIIIIIIIHGIHIIIIIIIIHHHHIIIHCIIIIIIIHIIIIIIII
@HS2.1_610 HISEQ:380:H55W7BCXY:1:1101:12229:20991 1:N:0:AGCAGGAA orig_bc=AAAAAAAAAAAA new_bc=AAAAAAAAAAAA bc_diffs=0
TACAGAGGTCCCTAGCGTTGTTCGGATTTACTGGGCGTAAAGGGCGCGTAGGCGGCCGAGCAAGTCAAGTGTGAAATCTCCGGGCTCAACCCGGAACGTGCGCTTGAGACTGCCTGGCTCGAGGCCGGGAGAGGGAATCGGAATATAGGGTGTAGCGGTGAAATGCGTTGATATCCTATAGAACACCGGAGGCGAAGGCGGATTCCTTGGACGGCACTGACGCTGAGGCGCGAAAGTCGGGGGAGCAAACAGG
+
IIIIIHIIIIIIIIIIIHIIIIIIIHIIIIIIIIIIIHIIIIIIHIIIEHIIIIIIIIIIIIIIIIIIIIIIIIIIIHIIIIIIIIIIIIIIIIIIIIIIIIIIIIIIIIIIIIIIIIIIIIIIIIIIIIIIIIIIIIIIIIIIHHIIIIIHIIIIIIIIIIIIIIIIIIIIIIIIHFHIIIIIIIIIIIIIIIIIIIIIIIIIIIIIIIIIIIIIIIIIIIIIIIIIIIIIIIIIIIIIIIIIIIIIIIIII
@HS2.1_611 HISEQ:380:H55W7BCXY:1:1101:12745:20863 1:N:0:AGCAGGAA orig_bc=AAAAAAAAAAAA new_bc=AAAAAAAAAAAA bc_diffs=0
TACGGAAGGTCCGTGCGTTATCCGGATTTATTGGGTTTAAAGGGAGCGCAGGCCGGAGGTCAAGCGTGACGTGAAATGTAGCCGCTCAACGGCTGAACTGCGTCGCGAACTGGCTTTCTTGAGTGAGTTCGATGTGGGCGGAATTCGTGGTGTAGCGGTGAAATGCTTAGATATCACGAAGAACTCCGATTGCGAAGGCAGCCCACAAGGCCTTTACTGACGCTAAAGCTCGAAGGTACGGGTATCGAACAGG
+
IHHHICHIIHHIH1DHHHGHIIIII=E@GEECFHIEGHGHIHHIFHHHHIIIHIIIHHIIIIIHHIIIIIIIIIIIIHIIIIIIIIIIIIIIIIIIIIIIIIIHIIHIIIIIIIIIIIIIIIIIIIIIIIIIIIIIIIIHIIIIIIIIIHIIIIIIIIIIIIIIIIIIIIIIIIHHHDIIIIIIHIIIIIIIIIIIIIIIIIIIIIIIIIIIIIIIIIIIIIIIIIIIIIIIIIIIIIIIIIIHIIIIIIIII
@HS2.1_612 HISEQ:380:H55W7BCXY:1:1101:18251:20887 1:N:0:AGCAGGAA orig_bc=AAAAAAAAAAAA new_bc=AAAAAAAAAAAA bc_diffs=0
TACAGAGGTCCCAAGCGTTGTTCGGATTCATTGGGCGTAAAGGGTGCGTAGGTGGCGCCGTAAGTGGGGTGTGAAATCTCGGGGCTTAACTCCGAAACTGCATTCCATACTGCGGTGCTTGAGGACTGGAGAGGAGACTGGAATTCATGGTGTAGCAGTGAAATGCGTAGAGATCATGAGGAAGACCAGTGGCGAAGGCGGGTCTCTGGACAGTTCCTGACACTGAGGCACGAAGGCCAGGGGAGCAAACGGG
+
IIIHIIIIIIIIIIIHIGHIIGIIIHIIIIIIIIHIIHHIHHIIIIIIHIIIIIIIIIIIHHHIHIIIIIIIIIIHIIIIIIIIHIIIIIHIIIIIIIIIIIIIIIIIHIIIIIIIIIIIIIIIHIIIIIIIIIIIIIIIIIIIIIIIIIIIIIIIIIIIIIIIIIIIIIIIIIIIIIIIIIIIIIIIIIIIIIIIIIIIIIIIIIIIIIHIIIIIIIIIIIIIIIIIIIIIIIIIIIIIIIIIIIIIHIIII
@HS2.1_613 HISEQ:380:H55W7BCXY:1:1101:18888:20905 1:N:0:AGCAGGAA orig_bc=AAAAAAAAAAAA new_bc=AAAAAAAAAAAA bc_diffs=0
TACGGAGGGTGCAAGCGTTAATCGGAATAACTGGGCGTAAAGGGCATGCAGGCGGTTGTATAAGTAGGGTGTGAAATCCCCGGGCTCAACCTGGGAACTGCATTCTAAACTGTACAACTAGAGTATTGCAGGGGGAGACGGAATTCCAGGTGTAGCGGTGGAATGCGTAGATATCTGGAAGAACACCAAAGGCGAAGGCAGTCTCCTGGGCAAATACTGACGCTCATATGCGAAAGCGTGGGTAGCAAACAGG
+
IHIHIDHHIIIIIIHHIIHI?HHIGHIEHGIHHIIIHHIIIHIGIIIFFHHIIIG<HGHHHHEHHIIIIIIIIIIEDHIHHIIIIIIHIHHGHIIIHHHHHIHHIIHHIHIIIIIIIIIHHIHIIIHHIIIIIIIIIIIIGHHHHHHIIHIIIIIIIIHIIIIIIHIIIIIIIIIIIHIIHIIIIIIIIIIIIIIIIHIHH@HHIIIIIHIIIIIIIIIIIIIH?IIHIIIIIIIHIIIHHIIIIIIIHIIII
@HS2.1_614 HISEQ:380:H55W7BCXY:1:1101:7249:21104 1:N:0:AGCAGGAA orig_bc=AAAAAAAAAAAA new_bc=AAAAAAAAAAAA bc_diffs=0
TACAGAGGCCAAGAGCGTTGTTCGGATTTACTGGGCGTAAAGGGCGCGTAGGCGGCATGGCGTGTCGGATGTGAAATCTCCGGGCTCAACCCGGAAAGTGCGTCCGAAACTACCGTGCTGGAGTATGGGAGGGGGAATCGGAATGCAGGGTGTAGCGGTGAAATGCGTTGATATCCTGCAGAACACCGGAGGCGAAGGCGGATTCCTTGAACATCACTGACGCTGAGGCGCGAAAGTCGGGGGAGCAAACAGG
+
HHIIHFHHIHHIHIHHHHEEGHEGI0EHHIIEHHIIIECDCHIIIIIIECHIIIHHDCFHIIIHIIIIIIIIIIHFFIIHHIIIIIIIIIIHHIIHIHHHIIDHIIIIIIHHHIHHIIIHIIIIHIIIHHIIIIIHDHHIIIIIHIIIIIIIIIIIIIIIIIIIIIIIIIIIIIIHHHIIIIIIIIIIIIIIIIIIIIIIIIIHIIHHIIIIIIHHIIHIIIIIIIIIIIIIIIIIHIIIIIIIIIIIIIIII
@HS2.1_615 HISEQ:380:H55W7BCXY:1:1101:12371:21004 1:N:0:AGCAGGAA orig_bc=AAAAAAAAAAAA new_bc=AAAAAAAAAAAA bc_diffs=0
TACGGAAGGTCCGTGCGTTATCCGGATTTATTGGGTTTAAAGGGAGCGCAGGCCGAAGGTTAAGCGTGACGTGAAATGTAGCCGCTCAACGGCTGAACTGCGTCGCGAACTGGCTTTCTTGAGTGAGTACGATGTAGGCGGAATTCGTGGTGTAGCGGTGAAATGCTTAGATATCACGAAGAACTCCGATTGCGAAGGCAGCCTACAAGGCCTTTACTGACGCTAAAGCTCGAAGGTGCGGGTATCGAACAGG
+
IIIIIFIIIIIII1DGHIIHIIIIIHHIIIIIHHIHHIIIIIIIHIIIIIIIIIIHIIIIIIIIIIIIIIIIIIIIIIHIIIIIIIIIIIIIIIIIIIIIIIIIIIIIIIIIIIIIIIIIIIIIIIIIIIIIIIIIIIIIIIIIIIIIIIIIIIIIIIIIIIIIIIIIIIIIIIHIHIIIIIIIIIIIIIIIIIIIIIIIIIIIIIIIIIIIIIIIIIIIIIIIIIIIIIIIIIIIIIIIIIIIIIIIIIIII
@HS2.1_616 HISEQ:380:H55W7BCXY:1:1101:15432:21178 1:N:0:AGCAGGAA orig_bc=AAAAAAAAAAAA new_bc=AAAAAAAAAAAA bc_diffs=0
TACGTAGGGGGCAAGCGTTATCCGGATTTACTGGGTGTAAAGGGAGCGTAGACGGGATGGCAAGTCTGATGTGAAACCCCGGGGCTCAACCCCGGGCATGCATTGGAAACTGTTAACCTAGAGTGTCGGAGAGGTAAGTGGAATTCCTAGTGTAGCGGTGAAATGCGTAGATATTAGGAGGAACACCGGTGGCGAAGGCGGCTTACTGGACGATAACTGACGTTGAGGCTCGAAAGCGTGGGGAGCAAACAGG
+
IIIIIIIIIIIIIIIIIIIIIIIIIHHIIIIIGHIGHHIIIIIIIIIIIIIIIIIIHIIIIIIIIIIIIIIIIIIIIIIIIIIIIIIIHIIIIIIIIIIHIIIIIIIIIIHIIHHIGHIIIIIIIIIIIIIIIIHIIIHIIIIIIIIIIIIIIIIIIIIIIIIIIIIIIIIIIIIIHGIIIIIIIIIIIIIIIIIIIIIIIIIIIIIIIIIIIIIIIIIIIHHIIIIIIHHIIIIIIIIIIIIIIIIIIIIII
@HS2.1_617 HISEQ:380:H55W7BCXY:1:1101:16132:21142 1:N:0:AGCAGGAA orig_bc=AAAAAAAAAAAA new_bc=AAAAAAAAAAAA bc_diffs=0
TACGGAGGGTGCGAGCGTTAATCGGAATAACTGGGCGTAAAGAGCTCGTAGGCGGTTTGTCAAGTCAGATGTGAAAGCCCCGGGCTTAACCTGGGAACCGCATTTGAAACTGACAGACTAGAGTACTGTAGAGGGAGGTAGAATTCCAGGTGTAGCGGTGAAATGCGTAGATATCTGGAGGAATACCGGTGGCGAAGGCGGCCTCCTGGACAGAGGCTGACGCTGAGGAGCGAAAGCGTGGGGAGCAAACAGG
+
IEHHI@EDH0CCC@CDHHHHCHIIIGHGFEHHHHFHGHCHHHHHGEHHIIIIIIGICHIIIGFEGEHHCGHIGGHHDGCGCECHIHIIIIHHHGHIIICCDHDEGHHEGGHHHIIIIIHIHIIHGEHHHEG/HHHFHHHHIHIHHHGEFECGHHCGIIHFHHIGFEHIHIHIHGBHHHIIIIHGIHGC<GD@HHHHEHHHHHHCHHHGIHCGHGDECGIHEG@IHIIIIHEHHHHGIDIIHG1HHHIIIHHC@
@HS2.1_618 HISEQ:380:H55W7BCXY:1:1101:19163:21141 1:N:0:AGCAGGAA orig_bc=AAAAAAAAAAAA new_bc=AAAAAAAAAAAA bc_diffs=0
TACGGAGGGTACGAGCGTTAATCGGAATGACTGGGCGTAAAGGGCACGTAGGTGGATAGATAAGTCACAAGTGAAATACCCGGGCTTAACCTGGGATTGGCTCGTGAAACTGTTTAACTAGAGTACGGTAGAGGGGAGTAGAATTCCAAGTGTAGCGGTGAAATGCGTAGAGATTTGGAAGAATACCGGAGGCGAAGGCGGCTCTCTGGACCGATACTGACACTGAAGAGCGAAAGCGTGGGGAGCAAACAGG
+
IIIIIHIIIIIIIIIIIIIICHHHIIIIIIIIIIIIIIIIIIIIIHIIHHHHGHIIHIIIIIIIHHIIIIIIIIIIGIIHIIIIIIIIIIIHIIIHHIIIIIHIHIIIIIIIHHIIIIIIIIIIIHHIIIIIIIIIIHHHHIIIIIIIIIIIIIIIGIIIIIIIIIIIIIIIIIIIHFHIIIHIIIIIIIIIIIIIIIIIHIIIHIIIIIIIIIIIIIIIIIIIIIIHIIIIIIIIIIIIIIIIIIIIIIIII
@HS2.1_619 HISEQ:380:H55W7BCXY:1:1101:1071:21384 1:N:0:AGCAGGAA orig_bc=AAAAAAAAAAAA new_bc=AAAAAAAAAAAA bc_diffs=0
TACGGAGGATGCAAGCGTTATCCGGATTTATTGGGTTTAAAGGGTGCGCAGGCGGCTTGTTAAGCGGGAGGTGAAATGCCGGCGCTCAACGTCGGAAGTGCCTCCCGAACTGGTGAGCTAGAATGACTCTGCCGTGGGAGGAATGTGTAGTGTAGCGGTGAAATGCTTAGAGATTACACAGAACACCGATTGCGAAGGCATCTCACGAAGGGTTGATTGACGCTGAGGCACGAAAGCGTGGGGATCAAACAGG
+
IHHHIIDIHHHIIE?GHHHHIII0F0<C@@@EHGIHHHIHIHHIHEHHIIIIHGHICDDHEHHIEEECEDHHFHIHDHIHHHIIIHEHHHIHFFCHHIHIIEEEHHIFHHIIIIHIIHFHIIIGEFEEEDHGHIEHHGHHHIHHHHGF8IIIIIEHHF<CHEGFGD?<8G1B@G@BCHHEHEEHHIICHIID?HHHHCFF<0@EHEH@GIIIHIIIHHHECF@?HHGGEHHHHEIHIHEIIIHHH@@F<1HHG
@HS2.1_620 HISEQ:380:H55W7BCXY:1:1101:3215:21463 1:N:0:AGCAGGAA orig_bc=AAAAAAAAAAAA new_bc=AAAAAAAAAAAA bc_diffs=0
TACGTAGGGAGCGAGCGTTGTCCGGAATTACTGGGTGTAAAGGGAGCGTAGGCGGGATCGCAAGTCAGGTGTGAAATGCAGGGGCTCAACCCCTGAACTGCACTTGAAACTGTGGTTCTTGAGTGAAGTAGAGGTAAGCGGAATTCCTAGTGTAGCGGTGAAATGCGTAGATATTAGGAGGAACATCAGTGGCGAAGGCGGCTTACTGGGCTTTAACTGACGCTGAGGCTCGAAAGCGTGGGGAGCAAACAGG
+
IIIIIIIIIHEHIHIIIIHIHIIIIIIIIIIHHIHDGEHHIIHHDHIIHIIIIIIIHIGIIHIHHHIIIHIHHHIIHHIIIIIIIIIIIIIHIHIHHIIIIIHIHIGEIIIIIHHIIHHIIIHIIIIHHHHIGGHHIICHIIIIIIIHIIIIHIHHHHHHGEHHHIHHIIHFGHHHHFIHHIIHHIIGIHEFHGIIHHHHIHHIHHHHEHEFHEHIIIHHHEEHHIHHHIIIIIIHIHHFHHHIHHEGCEHEH
@HS2.1_621 HISEQ:380:H55W7BCXY:1:1101:7405:21255 1:N:0:AGCAGGAA orig_bc=AAAAAAAAAAAA new_bc=AAAAAAAAAAAA bc_diffs=0
TACAGAGGTCCCGAGCGTTGTTCGGATTTACTGGGCGTAAAGGGCGCGTAGGCGGCGAGGCGTGTCGGATGTGAAATCTCCGGGCTCAACCCGGAAAGTGCGTCCGAAACTACCCCGCTGGAGTACGGGAGAGGGAATCGGAATATAGGGTGTAGCGGTGAAATGCGTTGATATCCTATAGAACACCGGAGGCGAAGGCGGATTCCTTGAACGATACTGACGCTGAGGCGCGAAAGTCGGGGGAGCAAACAGG
+
IIIHIIIIIIIIIIIIIHHHHIIIIIIIIIIIIIIIIIIIHIIIIIHIHIIIIIIIIIIIHIHIIIIIIIHIIIIIHHHIIIIIIIIIIIIIIIIIIIIIIIIGIIIIIIIIIHIIIHIHIIIIIIIIHIIIIIIHIHIIIIIIHIIIIIIIIIIIIIIIIIIIIIIIIIIIIIHIIIIIIIIHEHIIIIIIIIIIIIIIIIIIIIIIIHFHHHEHIIIHIIIIIIHIIIIIIIIHCIIIIIIIIIIIIIIII
@HS2.1_622 HISEQ:380:H55W7BCXY:1:1101:12718:21265 1:N:0:AGCAGGAA orig_bc=AAAAAAAAAAAA new_bc=AAAAAAAAAAAA bc_diffs=0
TACGTAGGTGGCAAGCGTTGTCCGGAATTACTGGGTGTAAAGGGAGCGCAGGCGGGGAAGCAAGTCAGCTGTGAAATCCATGGGCTTAACCCATGAACTGCAGTTGAAACTGTTTTTCTTGAGTGAAGTAGAGGTTGGCGGAATTCCGAGTGTAGCGGTGAAATGCGTAGATATTCGGAGGAACACCGGTGGCGAAGGCGGCCAACTGGGCTTTTACTGACGCTGAGGCTCGAAAGTGTGGGGAGCAAACAGG
+
IHIIIIIIIIIIIIIIIIIIIIIIIIGIIIIHIIIFHEHIIIIIIIIIGHHHIIIIIIIIIIIIHHHHIIIIIIIIIIIIIIIIIIIIIIIIIIIIIIIIIIIIIIIIGIIIIIHHHIIIIIIHIHIIHIIIIIHIIHHIIIHIIIIIIIIHIIIIIIIIIIHIIIIIIIIIIIIHHIIIIIIIIIIIIIIIHIIIIIIIIIHHHIIIIIIIIIIIIIIIIIIIIIIIIIIIIIIIIIIIIIIIHIIHHIIII
@HS2.1_623 HISEQ:380:H55W7BCXY:1:1101:15718:21468 1:N:0:AGCAGGAA orig_bc=AAAAAAAAAAAA new_bc=AAAAAAAAAAAA bc_diffs=0
TACGGAAGGTCCGGGCGTTATCCGGATTTATTGGGTTTAAAGGGAGCGCAGGCCGATTATTAAGCGTGACGTGAAATGTAGATGCTCAACATCTGAACTGCGTCGCGAACTGGTAGTCTTGAGTGAGTTCGATGTGGGCGGAATTCGTGGTGTAGCGGTGAAATGCTTAGATATCACGAAGAACTCCGATTGCGAAGGCAGCCCACAAGGCCTTTACTGACGCTAAAGCTCGAAGGTGCGGGTATCGAACAGG
+
IIIIIIIIIIIIIHIHHDH=GHHIIDGHIIIIIIIHHIIIIHHHHHHHHIIIIIIIHHHHIIHIIHHIHHIGIHIIHHEHHIIIIIIIIIIIIIIIIIIHIIIIIIIIIIIIIIIIHIIIIIIIIHIHHIHHHIIIIIIHIHHIIIIIIIIIIIIHHIIIHIHIIIIIIIIIIIIIHHHHIHIHHHIIIIIIIIIIIIIIGIIIIIIIIIIIHHIIIIIIIIIIIIIIIIIIIIIIHIIIIIIHHIIIIIIII
@HS2.1_624 HISEQ:380:H55W7BCXY:1:1101:20984:21391 1:N:0:AGCAGGAA orig_bc=AAAAAAAAAAAA new_bc=AAAAAAAAAAAA bc_diffs=0
TACGGAAGGTCCGGGCGTTATCCGGATTTATTGGGTTTAAAGGGAGCGCAGGCCGACTGGTAAGCGTGACGTGAAATGTAGCCGCTCAACGGCTGAACTGCGTCGCGAACTGTCAGTCTTGAGTGAGTTCGATGTTGGCGGAATTCGTGGTGTAGCGGTGAAATGCTTAGATATCACGAAGAACTCCGATTGCGAAGGCAGCCAACAAGGCCTTTACTGACGCTAAAGCTCGAAGGTGCGGGTATCGAACAGG
+
HIIIIHHIHCGHHHHIIHGIFHIIIHDGHHEHHHIHEHHHHIIIHHHIHIIIHII#GEHIIHIIHIIIIHIEHHHHHHHHIHIIICHHHIHHHEHHFHHHHHHEHHHHHIIIHHIIIIHHHHHHHHIHHHECHIIIIIIHHHEHIIHHHHIIHHIIIIHHFEFIIIHE?FHHIIIHG<EHHGIIGIHG>IIIIHIHIHHGHGHEHHCHIIIIIIHIIHGCIHIHHECHIHHIHHIHDDEIIIHIIIHIHHEHH
@HS2.1_625 HISEQ:380:H55W7BCXY:1:1101:6123:21573 1:N:0:AGCAGGAA orig_bc=AAAAAAAAAAAA new_bc=AAAAAAAAAAAA bc_diffs=0
TACGGAGGATGCAAGCGTTATCCGGAATTATTGGGCGTAAAGAGGGAGCAGGCGGCAAGATAAGTTTGAAGTGAAAGCGTGGAGCTCAACTCCATACAGCTTCGAAAACTGTCTAGCTAGAGTACGAGAGAAGTGAACGGAACTCCATGTGTAGCGGTGAAATGCGTAGATATATGGAAGAACACCAGTGGCGAAGGCGGTTCACTAGCTCGAAACTGACGCTCAGTCCCGAAAGCGTGGGTAGCAAATAGG
+
IIIIIHIIIIIIIHIIIIIIIIIIIEDHIHIHGHIIIEHHIIIIIHHIIIIIIIHIIHHIHIIIGHIHHHHHHHIIIIIIIIIIIIIIIIIHIIIIIIIIIIIIIIIIIIIIIHIIIIIIHIHIIIIIIIIIIIIIIIIIIIIIHIIIIHIIIIHIIIIIIIIIIIIIIIIIIIHHIIIIIHHIIIIIIHIIIIIIIHIIIIIIHHIIIHIIIIIIIHDHGFIIIHIIGHIHHHHIIIIIIIHIIHIIIIII
@HS2.1_626 HISEQ:380:H55W7BCXY:1:1101:6262:21670 1:N:0:AGCAGGAA orig_bc=AAAAAAAAAAAA new_bc=AAAAAAAAAAAA bc_diffs=0
TACGGAAGGTCCAGGCGTTATCCGGATTTATTGGGTTTAAAGGGAGCGCAGGCGGAGGCTTAAGCGTGACGTGAAATGTAGCCGCTCAACGGCTGAGTTGCGTCGCGAACTGGGTTTCTTGAGTGAGTGCGACGTCAGCGGAATTCGTGGTGTAGCGGTGAAATGCTTAGATATCACGAAGAACCCCGATTGCGAAGGCAGCTGACGAGCCCTTTACTGACGCTAAAGCTCGAAGGTGCGGGTATCGAACAGG
+
IIIIIHIIIIIIIIIIIIIIIIIIIHIHIIIIHIIEGHIIIIIIIIIIIIIIIIIIIIIIIIIIIIIIIIIIIHHIFIHIIIIIIIIIIIIIIIIIIIIIIIHHHIIHIIIIIIHHIIIIIIIIIIIIIIIIIIIIIIIIIIIIIIIIIIIIIIHIHIIIIIIIIIIIIIIIIIIIIIIIIIHIIIIIIHIIHIHIIIIIIIIIIIIHIIIIIIIIIIIIIIIIIIIHHHIIIIIIIIIIIIIIIIIIIIIHI
@HS2.1_627 HISEQ:380:H55W7BCXY:1:1101:7879:21611 1:N:0:AGCAGGAA orig_bc=AAAAAAAAAAAA new_bc=AAAAAAAAAAAA bc_diffs=0
TACGGAAGGTCCGGGCGTTATCCGGATTTATTGGGTTTAAAGGGAGCGCAGGCCGGAGGTCAAGCGTGACGTGAAATGTAGCCGCTCAACGGCTGAGTTGCGTCGCGAACTGGCTTTCTTGAGTGAGTACGACGTCAGCGGAATTCGTGGTGTAGCGGTGAAATGCTTAGATATCACGAAGAACCCCGATTGCGAAGGCAGCTGACGAGTCCTTTACTGACGCTAAAGCTCGAAGGTGCGGGTATCGAACAGG
+
IIIIHGHIGHIIIIIIIIIIIIHIIHIFHIIHHHHDGEHHHIIIIIIIIIIHIIIIIIIHIIIIIIIIHHIIGIIIIIIIIIIIIHIIIIHIIIIIIIIIIIHIIIIIIIIIIIIIIIIIIIIIIIIIIIIIIIIHIIIIIIIIIIIIIIIIIIIIIIIIIIIIIIIIIIIIIIHHHHIIIIIIIIIIIIIIIIIIIIIIIIIIIIIIIIIIIIIHIIIIIIIIIIIIIHHIHIIIIIIIIIIHIIIIIIIII
@HS2.1_628 HISEQ:380:H55W7BCXY:1:1101:9002:21740 1:N:0:AGCAGGAA orig_bc=AAAAAAAAAAAA new_bc=AAAAAAAAAAAA bc_diffs=0
TACGGAAGGTCCGGGCGTTATCCGGATTTATTGGGTTTAAAGGGAGCGCAGGCTGATTATTAAGCGTGACGTGAAATGTAGCCGCTCAACGGCTGAACTGCGTCGCGAACTGGTAGTCTTGAGTGAGTTCGATGTTGGCGGAATTCGTGGTGTAGCGGTGAAATGCTTAGATATCACGAAGAACTCCGATTGCGAAGGCAGCCAACAAGGCCTTTACTGACGCTAAAGCTCGAAGGTGCGGGTATCGAACAGG
+
IIIIICGHIHIIIIIIIIHIIIHIIG=GHHIIHEE<<GFIGGHHIHIIIIIIHIHIHHGIIIIIIIIIIIIIIHHIIIIIIIHIIIIIIIIIIHIIHIIHHIIIIIIHIIIHHFHIIIHIIIIIIIIHIIIIIIHIIIIIIIIIIIIHHIIIIIIIIIIIHIIIIIIIIIIIIIIHHHIIIIIIIIHHIIIIIIIIIIIIIIIIIIIIIHIIIIIIIIIIIIIIIIIIGIIIIIIHIIIHIIIIIIIHHIIII
@HS2.1_629 HISEQ:380:H55W7BCXY:1:1101:20975:40429 1:N:0:AGCAGGAA orig_bc=AAAAAAAAAAAA new_bc=AAAAAAAAAAAA bc_diffs=0
TACGGAAGGTCCGGGCGTTATCCGGATTTATTGGGTTTAAAGGGAGCGCAGGCGGAGGTGCAAGCGTGCCGTGAAAGCGCGGGGCTCAACCCCGTACAGCGGCGCGAACTGCTCCCCTTGGTTGCGGGAAGGGAAGGCGGAACTCGTGGTGTAGCGGTGAAATGCATAGATATCACGAAGAACTCCGATCGCGAAGGCAGCCTTCCGGCCCGCCAACGACGCTCATGCTCGAAGGCGCGGGTATCAAACAGG
+
IIIHIHIIIGGFHCCDHEHHHHGHH@EHHI1CFHIHCGHGEHIIIHHIIGHGDCCCHHHIIHHHHIIDHGHEDGEHHHIHIGHIHD?EHHEEEHHCCEEDEDHDHHEDG@CHCHHEFHGHHGIIIHIGCIIHHIHHFHHHHHIGIHIHHHIHGHIHHHIHHEHHGFG?HFH@IHEGDIHHEHHHIIHI#IIIIHIHHHHIIHHIIIIIIIIHGIIIHIHIIIHHIIIIIIIIIIHHCGGIIIIIIIIIHEII
@HS2.1_630 HISEQ:380:H55W7BCXY:1:1101:16670:38120 1:N:0:AGCAGGAA orig_bc=AAAAAAAAAAAA new_bc=AAAAAAAAAAAA bc_diffs=0
TACGGAGGATGCGAGCGTTATCCGGATTCATTGGGTTTAAAGGGTGCGCAGGCGGCCCGGTAAGTCAGCGGTGAAAGTCAGGGGCCCAACCCCGGAAGTGCCGTTGATACTGTCGGGCTGGAATGCGGTCGAGGCGGGCGGAATGTGGTGTGTAGCGGTGAAATGCATAGATATGCCACAGAACGCCGATAGCGAAGGCAGCTCGCCAGGCCTGCATTGACGCTCGGGCACGAAAGCGTGGGGATCAAACAGG
+
IHHIIIHDHHHIIIIIHHHIHHIIIH=EGHHHCHHHEHHHHHHHIICDHGGHIHIIHIG<CHHGHEHH@EHHCHHHFEFHEGFGCDDHFEEEHHHHHDHF0FDGHIIHIHFHIHEHIIDIIEGHHIHDDDHHHHHCHIGHHIHIHHHHFHHCCIIHHHEIHHHEHG@FIIHHHIHGHIHEGHH?EDH<EHHE?IIIHIIHEC/HHHGHGIIHHEFEHHEHHHHIIHHG?HIHHIIIIHIIHGIHHHFHIIIFH
@HS2.1_631 HISEQ:380:H55W7BCXY:1:1101:1553:38295 1:N:0:AGCAGGAA orig_bc=AAAAAAAAAAAA new_bc=AAAAAAAAAAAA bc_diffs=0
TACGGAAGGTCCGGGCGTTATCCGGATTTATTGGGTTTAAAGGGAGCGCAGGCCGGCTGGTAAGCGTGACGTGAAATGTAGATGCTCAACATCTGCACTGCGTCGCGAACTGTCAGCCTTGAGTGAGTTCGATGTTGGCGGAATTCGTGGTGTAGCGGTGAAATGCTTAGATATCACGAAGAACTCCGATTGCGAAGGCAGCCAACAAGGCCTTTACTGACGCTAAAGCTCGAAGGTGCGGGTATCGAACAGG
+
HIIHHCGHHHCFHCHHHHHHEIIII=<<<F11DEC<DEEHIIIHHHGIIGIIIIIIIIIIIHHIIIHIGIIGIHFFIIHIIHIIIIIIIHHIIIHHHIIIIIIHHHIHHHIHHHIHHHIHHIIHFGHHHGIIIIIHHIGIHHIIIIHIIIIIHGIIIHIIIIIIIHHHIIIHEHIIIHIIIIIIHHIIIHIIIIIIIHHIIIIIIHIHHIIIIIIIIIIIIIIIIIIIIIIIIIIIIIIIHHIIIIIIIIIII
@HS2.1_632 HISEQ:380:H55W7BCXY:1:1101:1645:38453 1:N:0:AGCAGGAA orig_bc=AAAAAAAAAAAA new_bc=AAAAAAAAAAAA bc_diffs=0
TTAGATACCCTAGTAGTCCGCATCGGGTGCCAGCAGCCGCGGTAATACGTAGGGGGCGAGCGTTATCCGGATTTATTGGGCGTAAAGAGTGCGTAGGCGGTTTATTAAGTCTAAGATTAAAGCCCGAGGCTTAACCTCGGTTCGTTTTAGAAACTGGTAGACTTGAGTATGGTAGAGGCAAGTGGAATTTCTAGTGTAGCGGTTAAATGCGTAGATATTAGAAGGAACACCAGTGGCGAAGGCGGCTTGCTGGGCCATCACTGACGCTGAGGCACGAAAGCGTGGGGAGCAAATAGG
+
FHHHFCCGC1F@FFGC@GFCC<CC@C/<CCHHHE1DGG<CCDHHEHHHIHGHG?/CEGHDHIH0CFHFHDCHCHEHCFF11CC<EHG1=1=ECE0DEEHEIHIHHHHD@HGHHHDAB:GHHDHG@HHF?DHHCGHEHEDHHFDIHIHHIIIHGHHHC#HHHHHCIHHIHIHHGIIHHG@HIIHIHIIIHHEI#HHH#IHCIHHGIHEHHHIIHHIGIIHHF?IIIIHHGIIIIHIIIIHHGIIIIIHHHIIIIHIHHIHHEHGHIIIIHIHH@IHGHIIHIIIIIHIIIEIIIIIII
@HS2.1_633 HISEQ:380:H55W7BCXY:1:1101:1899:38421 1:N:0:AGCAGGAA orig_bc=AAAAAAAAAAAA new_bc=AAAAAAAAAAAA bc_diffs=0
TACGGAAGGTCCGGGCGTTATCCGGATTTATTGGGTTTAAAGGGAGCGCAGGCGGGCTTTTAAGCGTGACGTGAAATGTGGCGGCTCAACCGCCGAACTGCGTCGCGAACTGGGGGCCTTGAGTGAGTACGACGTTGGCGGAATTCGTGGTGTAGCGGTGAAATGCTTAGATATCACGAAGAACCCCGATTGCGAAGGCAGCCGACGAGTCCTTAACTGACGCTAAAGCTCGAAAGTGCGGGTATCGAACAGGATTAGAAACCCCGGTAGTCCGCCTAATGTGCCAGCAGCCGCGGTA
+
IIIIHHIHHHHIHHIHHHIIHHIIIIIIIICHHIIHIGHIIIIHIIIIIIIIIIIIGIHIIHIIIIHIIIIHHHIIDHIIIIIIIHIIIIIDDDHDDDFIIHHHHIIIIIHIIIIIIHIIIIIIIIIIIHIIHIHIIIIIIIIIIIIIHIGIIIIHIIIIIHIIHGIIHIIIIIIIIIIIIIIHIIHIIIIIIIIIIHIIIIIIIIIIIIIIIIIIIIIIIHHIIIIIIIIIIIHIIIIIIIIIIIIHIIIIIIIIIHHHHIIIIHIIIIIIIIIIIIIIIHIIIIIIIIIIIIIIII
@HS2.1_634 HISEQ:380:H55W7BCXY:1:1101:2955:38449 1:N:0:AGCAGGAA orig_bc=AAAAAAAAAAAA new_bc=AAAAAAAAAAAA bc_diffs=0
TACGGAAGGTCCGGGCGTTATCCGGATTTATTGGGTTTAAAGGGAGCGCAGGCTGAATGGTAAGCGTGACGTGAAATGTCCGGGCTCAACCGGGGCTTTGCGTCGCGAACTGCCGTTCTTGAGTGGGTACGACGCTGGCGGAATTCGTGGTGTAGCGGTGAAATGCTTAGATATCACGAAGAACTCCGATTGCGAAGGCAGCTGGCGAGTCTCTTACTGACGCTAAAGCTCGAAGGCGCGGGTATCGAACAGG
+
IIIIIHIIIIIIIIIIIIIIIIHIIHIIIIIHHIIHIIIIIIIIIIIIIIIIIIIIIIIIIIIIIIIIIIIIIIIIGHIIIIIIIIIIIIIIIIIIIIIIIIIIIIIIIIIIIIIIHIIIIIIIIIIIIIIIIIIHIIIIIIIIIIIIIIIIIIIIIIIIIIIIIIIIIIIIIIIIIIIIIIHHGIIIIIIIIIIIIIIIIIIIIIIIIIIIIIHHIIIIIIIIIIIIIIIIIIIIIIIIIIIIIIIIIIIII
@HS2.1_635 HISEQ:380:H55W7BCXY:1:1101:6306:38261 1:N:0:AGCAGGAA orig_bc=AAAAAAAAAAAA new_bc=AAAAAAAAAAAA bc_diffs=0
TACGGAGGATGCGAGCGTTATCCGGATTTATTGGGTTTAAAGGGTGCGTAGGCGGAAGGTTAAGCGTGAGGTGAAATGCTGCTGCTCAACAGCAGAACTGCCTCGCGAACTGGTCTTCTGGAATGCCCCTGCCGTGGGAGGAATGTGTGGTGTAGCGGTGAAATGCATAGAGATCACACAGAACACCGATTGCGAAGGCATCTCACGAAGGGGTGATTGACGCTGAGGCACGAAAGCGTGGGGATCAAACAGG
+
CEHEGHHC@GHHGI//ECCGE@<@ECCCHH1<CFH0<0C@<C1<D1C?CEH=CEHHEHI#@<CHHIHIEEG<CGEBDC<FEFACGCEEAEH@CHHCHCE??<FE=C:<FCHHHH@G@GC/EF?GF@</BED.C<?E?@GFC<<A8FBG#HEHHHHEEHEFHHHGCFH?GFGFHHEHHH@?GHEGHEBHHHCHCIIHHHEHHGHHHE1<E/GCCCF@C0HHE<1<@F<<1EIIIHHHH?CEHHF<?CF<<D1CH
@HS2.1_636 HISEQ:380:H55W7BCXY:1:1101:9036:38279 1:N:0:AGCAGGAA orig_bc=AAAAAAAAAAAA new_bc=AAAAAAAAAAAA bc_diffs=0
TACGGAAGGTCCGGGCGTTATCCGGATTTATTGGGTTTAAAGGGAGCGCAGGCGGGCGTTTAAGCGTGCTGTGAAATGCCGCGGCTCAACCGTGGAAGTGCAGCGCGAACTGGATGTCTTGAGTGAGTACGACGCGGACGGAATTCGTGGTGTAGCGGTGAAATGCTTAGATATCACGAAGAACCCCGATTGCGAAGGCAGTCCGCGAGTCCTTTACTGACGCTAAAGCTCGAAGGTGCGGGTATCGAACAGG
+
IIIIIHHIHHIIIGHHIHHIIIIIIEEEG@EHHHIDDCHIIFEHIIIIIIHHIHHIHIHHIIIIIIIIIIIIIIIIIHIHIIIIIIIIIIHIGIIIIIIIIIIIIIIIIIIHIIIIIHIIIIIIIIIIIIHIIIIIIHIIIIIIIHIIIIIIIIIIIIIIIIIIIIIIIIIIIIHHHIHIIIIIIIIIIIIIIIIIHIIIIHIIIIIIIIIIIIIHIIIIIIIIIIIIIIIIIIIIIIIIIIIIIIIIIIIII
@HS2.1_637 HISEQ:380:H55W7BCXY:1:1101:9399:38461 1:N:0:AGCAGGAA orig_bc=AAAAAAAAAAAA new_bc=AAAAAAAAAAAA bc_diffs=0
TACGGAAGGTCCGGGCGTTATCCGGATTTATTGGGTTTAAAGGGAGCGCAGGCGGGTTATTAAGCGTGTTGTGAAATGCGGCGGCTCAACCGTCGAATTGCAGCGCGAACTGGTTACCTTGAGTGAGTACGACGTCAGCGGAATTCGTGGTGTAGCGGTGAAATGCTTAGATATCACGAAGAACCCCGATTGCGAAGGCAGCTGACGAGTCCTTAACTGACGCTAATGCTCGAAAGTGCGGGTATCGAACAGG
+
HHIIHHHIGHEHIIDHHHHEHHHHI=HHIIEHDEE<@EHFC@DCEHHHIIFCDHI##ECGGHHE#?GH#HIIIIIICHGICHH<DHI#HIIHDDEH@FHEHI#IIIH/DH@DHHHHDH0:D/FFHHH/@HHEHH-:CGHHDDDHGHHIIGHBFHHGDIHDE<D1HGDDFC?AGE?GGHHEDGHFH=#<5E<<<@DC<HD@D<1<<1D1HD<<D<1<0IHEE?EHHD<01EIHHDC<C<0E<CHFE@F<<C<EH
@HS2.1_638 HISEQ:380:H55W7BCXY:1:1101:10930:38363 1:N:0:AGCAGGAA orig_bc=AAAAAAAAAAAA new_bc=AAAAAAAAAAAA bc_diffs=0
TACGGAAGGTCCGGGCGTTATCCGGATTTATTGGGTTTAAAGGGAGCGCAGGCTGATGATTAAGCGTGACGTGAAATGTAGCCGCTCAACGGCTGAACTGCGTCGCGAACTGGTTATCTTGAGTGAGTTCGATGTTGGCGGAATTCGTGGTGTAGCGGTGAAATGCTTAGATATCACGAAGAACTCCGATTGCGAAGGCAGCCAACAAGGCCTTTACTGACGCTAAAGCTCGAAGGTGCGGGTATCGAACAGG
+
IHIIIIIIIIIIIIIIIHIIIHHHIIIIIIIIIIIHHIIIIIIIIIIIIIIIIIIIIIIIIIIIIIIIHIIHIIIIHHHHHIIIIIIIIIIIIIIHFFGHHIIIIIIIHHIIIIIIIIIIIIIIIIIIIIIIIHIIIIHIHHIIIIIHHIIIIIIIIIIIIIIIHIHGIIIIHHIHHHIIIIIHIIHIIIIIHIIIIIIIIHIIIIIIIIIIIHIIIIIIIIIIIIIIIIIIIIIHHIIIIIIIIIIIIIIII
@HS2.1_639 HISEQ:380:H55W7BCXY:1:1101:12634:38293 1:N:0:AGCAGGAA orig_bc=AAAAAAAAAAAA new_bc=AAAAAAAAAAAA bc_diffs=0
TACGGAGGATGCGAGCGTTATCCGGATTTATTGGGTTTAAAGGGTGCGCAGGCGGCGAGTCAAGTCAGCGGTCAAAATGCGGCGCTCAACGCCGTACCGCCGTTGAAACTGGCGCGCTCGAGTGCGTGGGAGGATGGCGGAATGCGCGGTGTAGCGGTGAAATGCATAGATATCGCGCAGAACCCCGATTGCGAAGGCAGCTGTCCATCACGCCACTGACGCTCATGCACGAAAGCGTGGGTATCGAACAGG
+
IIIIIHIIIIIIIIIIIIIIIIIIIIIIIIHIHHIEHHHIIIIIIIIIIIHIIIIIIIIFHHIIIIIIIIIIHIIHHIIIIHHIIIIHIIIIIIIIIIIIIIIIIIIIIIIIIIIIIIIIIIIIIIIIIIIIIIIIIIIIIIIIIIIIIIIIIIIIIIIIIIIIIIIIIIIIIIIIIIIIGIIIIIIIIHIIIIIIIIIIIIIIIIHHIIIIIIIIIHHIIIHIIIIIIIIIIIIIIIIIIIIIHIIIIIII
@HS2.1_640 HISEQ:380:H55W7BCXY:1:1101:13104:38359 1:N:0:AGCAGGAA orig_bc=AAAAAAAAAAAA new_bc=AAAAAAAAAAAA bc_diffs=0
TACGGAGGGTGCGAGCGTTAATCGGAATAACTGGGCGTAAAGAGCTCGTAGGCGGTTTGTCAAGTCAGATGTGAAAGCCCCGGGCTTAACCTGGGAACCGCATTTGAAACTGACAGACTAGAGTACTGTAGAGGGAGGTAGAATTCCAGGTGTAGCGGTGAAATGCGTAGATATCTGGAGGAATACCGGTGGCGAAGGCGGCCTCCTGGACAGAGACTGACGCTGAGGAGCGAAAGCGTGGGGAGCAAACAGG
+
IIIIIEHIIIIIIIHHIHIIIIIIIIIIIIIIEHHIICHIIIHHIIIDHHIIIIIFHHIIIIIIIIIIIIIIIGHHHHHIIIIIIIIIIIIIIIIIIIIIIHHIIIIIIIIIIIIIIIHIIIIIIHIIIIIIIIIIIIIIIIIIIIIIIIIIIIHIIIIIIIIIIIIIIIHIIIHIIHIIIIIIIIIIIIIIIIIIIIIIIIIIIGHHIIIIIIIIIHIIIIIIHIIIIIIIIIIIIIIIIIIIIHIIGIIII
@HS2.1_641 HISEQ:380:H55W7BCXY:1:1101:16879:38339 1:N:0:AGCAGGAA orig_bc=AAAAAAAAAAAA new_bc=AAAAAAAAAAAA bc_diffs=0
TACGGAGGGTACGAGCGTTAATCGGAATGACTGGGCGTAAAGGGCACGTAGGTGGATAGATAAGTCACAAGTGAAATACCCGGGCTTAACCTGGGATTGGCTCGTGAAACTGTTTAACTAGAGTACGGTAGAGGGGAGTAGAATTCCAAGTGTAGCGGTGAAATGCGTAGAGATTTGGAAGAATACCGGAGGCGAAGGCGGCTCTCTGGACCGATACTGACACTGAAGAGCGAAAGCGTGGGGAGCAAACAGG
+
IIIIIHIIIIIIHIIIIHIIHHIIIHIIIIIHIIIIIFHHHIIIIIHIFHHIHIIHIIIIIIIIIIIIIIIIIIIIHHHIIIIIIIIIIIIIIIIIHIIIIIIIIIIIIIIIIHIIIHIIIIIIIIIIIIIIIIIIIIIIIIIIIIIIIIIIIIIIIIIIIIIIIIIIIIIIIIIIHHIIIIIHIIIIIIIIIIIIIIIIIIHIIIIIIIIIIIHIIIIIIIIIIIIIIIIIIIIHIIIIIIIIIIIIIIIII
@HS2.1_642 HISEQ:380:H55W7BCXY:1:1101:18192:38382 1:N:0:AGCAGGAA orig_bc=AAAAAAAAAAAA new_bc=AAAAAAAAAAAA bc_diffs=0
TACGGAAGGTCCGGGCGTTATCCGGATTTATTGGGTTTAAAGGGAGCGCAGGCCGGCTGTTAAGCGTGACGTGAAATGTAGATGCTCAACATCTGCACTGCGTCGCGAACTGACAGTCTTGAGTGAGTTCGATGTAGGCGGAATTCGTGGTGTAGCGGTGAAATGCTTAGATATCACGAAGAACTCCGATTGCGAAGGCAGCCTACAAGGCCTTTACTGACGCTAAAGCTCGAAGGTGCGGGTATCGAACAGG
+
IIIIIHIIIIIIIIIIIIIIIIIIIHIHIIIIHIIIIIIIIIIIIIIIIIIIIIIIIIIIHIIIIIIIIIIHIIIIHHIIIIIIIIIIIIIIIIIIIIIIIIIIIIIIIIIIIIIIIIIIIIIIIIIHIIIIIIIIIIIIIIIIIIIIIIIIHIIHIIIIIIIIIIIIIIIIIIIIIIHIIIIIIIIIIIIIIIIIIIIIIIIIIIIIIIHIIIIIIIIHIIIIIHHHEHFIIHHHIIIIIIGHIHHIIIIII
[truncated: 40,552,738 more chars]
