# Supplementary material for: Effect of dietary concentrate to forage ratio on growth performance, rumen fermentation and bacterial diversity of Tibetan sheep under barn feeding on the Qinghai-Tibetan plateau
Source: PeerJ. 2019 Aug 5;7:e7462. doi: 10.7717/peerj.7462 (PMC6686838; doi:10.7717/peerj.7462)
Supplement: Supplemental Information 5 — The 4 sequences in the file represent 4 samples of Tibetan sheep in group HS2. [file peerj-07-7462-s005.zip › HS2_Samples of Sequences/HS2.2.fastq]

@HS2.2_0 HISEQ:380:H55W7BCXY:1:1101:2710:4681 1:N:0:AGCAGGAA orig_bc=AAAAAAAAAAAA new_bc=AAAAAAAAAAAA bc_diffs=0
TACGGAGGATGCAAGCGTTATCCGGATTTATTGGGTTTAAAGGGTGCGTAGGCGGAAGATTAAGCGTGAGGTGAAATGTCCGGGCTCAACCTGGGAACTGCCTCGCGAACTGGTTTTCTGGAATACCCCTGCCGTGGGAGGAATGTGTGGTGTAGCGGTGAAATGCATAGAGATCACACAGAACACCGATTGCGAAGGCATCTCACGAAGGGGCGATTGACGCTGAGGCACGAAAGCGTGGGGATCAAACAGG
+
IIIIIIIIFIIIIIIIIIIIGGHIIHHHIIIGIHIGEHIIIIIIIIIIIIIIHHIIIIIIIIIIIIIIHIIIIIIIIHIHHIIIIIIHIIIIIIIIIIIIIIIIIIIIIIIIIIIIIIIIIIIIIIHIIIIIIIIIIIIIIIIIIIIIIIIIIIIIIIIIIIIIIIIIIIIIIIIIIIIIIIIIIIIIIIIIIIIIIIIIHIIIIIIIIIIIIIIIIHHHIIIIIIIIIIIIIIIIIIIIIIIIHIIIIIIII
@HS2.2_1 HISEQ:380:H55W7BCXY:1:1101:3356:4552 1:N:0:AGCAGGAA orig_bc=AAAAAAAAAAAA new_bc=AAAAAAAAAAAA bc_diffs=0
TACAGAGGTCGCAAGCGTTGTTCGGATTTACTGGGCGTAAAGGGCGCGTAGGCGGCAAGGCGTGTCGGATGTGAAATCTCCGGGCTCAACCCGGAAAGTGCGTCCGAAACTACCTTGCTCGAGTATGGGAGAGGGAATCGGAATATAGGGTGTAGCGGTGAAATGCGTTGATATCCTATAGAACACCGGAGGCGAAGGCGGATTCCTTGAACATCACTGACGCTGAGGCGCGAAAGTCGGGGGAGCAAACAGG
+
IGIIIIIIIIGHHIIHIIIHIHHIIHIIIHIIIIHIICHEHEHGHCEHEHHHIIIIIIH#I##IGHHIIHHFHIHI#EHHIIHIHIIIIHIHIHIIHHHHHHHDDHHHIIIIHHHHIIIIFHHHFHEFHIIHH#HIEHEHIGHHHHHHFIIIIHIF?CD?FHH?CEFBEHFBCB1G@CEHGIHEFHHGCDHHHIHHHGC@ECEIHCHD<C<D1<?HCE0D/11CEG</<0HCG<C</CHC<C<@D<C<1CC@H
@HS2.2_2 HISEQ:380:H55W7BCXY:1:1101:5758:4531 1:N:0:AGCAGGAA orig_bc=AAAAAAAAAAAA new_bc=AAAAAAAAAAAA bc_diffs=0
TACAGAGGGTGCAAGCGTTGTTCGGAATCATTGGGCGTAAAGGGCGTGTAGGCGGTATGTTAAGTCATGTGTGAAATCCCTCGGCTCAACCGGGGAACGACGCATGAAACTGGCAAGCTAGAGTACCAAAGAGGGTGGTGGAATTCCCGGTGTAGCGGTGAAATGCGTAGATATCGGGAGGAACACCTGTGGCGAAGGCGGCCACCTGGTTGGATACTGACGCTGAGACGCGAAAGCGTGGGGAGCAAACAGG
+
HEHHH?FGHIIIIIGHHHDHIIHHIIHI?FF@GHEHHHHHCHHIIGCEEHHGIIHHIIHIIGHHHGHHHHHHIHHHEHGHHHHEHHHHIHGHGEHIHHHHIIIIIIIHIHHIIHHHHIHIIIHIHGHHHHIIIHIEHHHIHHHHHHEHHHHHHIIIIHHHEIIHIIIIIIIIIIHIHFHHHDHIIGIHHHIIHHIIHHHHIHHIIIIHHIGHHHEEIIGIIIIHHGDIIHIGIIHCHIIHIIIIIHIHHIIII
@HS2.2_3 HISEQ:380:H55W7BCXY:1:1101:6411:4552 1:N:0:AGCAGGAA orig_bc=AAAAAAAAAAAA new_bc=AAAAAAAAAAAA bc_diffs=0
TACGGAAGGTCCGGGCGTTATCCGGATTTATTGGGTTTAAAGGGAGCGCAGGCTGATGATTAAGCGTGACGTGAAATGTAGCCGCTCAACGGCTGAACTGCGTCGCGAACTGGTTATCTTGAGTGAGTTCGATGTTGGCGGAATTCGTGGTGTAGCGGTGAAATGCTTAGATATCACGAAGAACTCCGATTGCGAAGGCAGCCAACAAGGCCTTTACTGACGCTAAAGCTCGAAGGTGCGGGTATCGAACAGG
+
IIIIIIIIIIIIIIIIIIIIIIIIIIIIIIIIHIIEHIIIIIIIIII/CHHIIIIIIIIIIIIIIIIIIIIIIIIIIIIIIIIIIIIIIIIIIIIIIIIIIIIIIIIIIIIIIIIIIIIIIIIIIIIIIIIIIIHIIIIIIIIIIIIIIIIIIIIIIIIIIIIIIIIIIIIIIIIIHIIIIIIIIIIIIIIIIIIIIIIIIIIIIIIIIIIIIIIIIIIIIIIIIIIIIIIIIIIIIIIIIIIIIIIIIIIII
@HS2.2_4 HISEQ:380:H55W7BCXY:1:1101:12532:4602 1:N:0:AGCAGGAA orig_bc=AAAAAAAAAAAA new_bc=AAAAAAAAAAAA bc_diffs=0
TACGAAGGGGGCTAGCGTTGTTCGGAATTACTGGGCGTAAAGCGCACGTAGGCGGATCGATCAGTCAGGGGTGAAATCCCAGAGCTCAACTCTGGAACTGCCTTTGATACTGTCGGTCTAGAGTATGGAAGAGGTGAGTGGAATTCCGAGTGTAGAGGTGAAATTCGTAGATATTCGGAGGAACACCAGTGGCGAAGGCGGCTCACTGGTCCATTACTGACGCTGAGGTGCGAAAGCGTGGGGAGCAAACAGG
+
HIIIIIIIHIIIIIHIIHIIIIHIIIIIIIIHHIIHIHIIIIIIHHIHHIIIIIHIHIHIIIIIIIHIHHHHHHIIHHIIIIIIHHIIIHHIHHIIIHIIHIIIIHIIIIIIIIIIHIIIIIIIIIIIIIIIIIIHIIIIIIIIIIIIIIIIIIIIIIIIIIIIIIIIIIIIIIIIHDIIIIIIIIIIIIIIIIIIIIIIIIIIIIIIIIIIIIIIIIIIIIIIIIIIIIIIIIIIIIIIIIIIIIIIIIIII
@HS2.2_5 HISEQ:380:H55W7BCXY:1:1101:12940:4522 1:N:0:AGCAGGAA orig_bc=AAAAAAAAAAAA new_bc=AAAAAAAAAAAA bc_diffs=0
TACGGAAGGTCCGGGCGTTATCCGGATTTATTGGGTTTAAAGGGAGCGCAGGCTGATGATTAAGCGTGACGTGAAATGTAGCCGCTCAACGGCTGAACTGCGTCGCGAACTGGTTATCTTGAGTGAGTTCGATGTTGGCGGAATTCGTGGTGTAGCGGTGAAATGCTTAGATATCACGAAGAACTCCGATTGCGAAGGCAGCCAACAAGGCCTTTACTGACGCTAAAGCTCGAAGGTGCGGGTATCGAACAGG
+
IIIII0DHIHIIIIIIIIIIIIIIIIIIIIIIIIIEHIIIIHIIHIIIIIHIIIIIIHIIIIIIII#IIIIIIIIIIIIHIIIIIIIIIIIIIIIIIIIIIIIIGIIIIIIIIIIIIIIIIIIIIIIIIIIIIIIIIIIIIIIIIIIIIIIIIIIIIIIIIIIIIIIIIIIIIIIHIHIIIIIIIIIIIIIIIIIIIIIIIGIIIIIIIIIIIIIIIIIIIIIIIIIIIIIIIIIIIIIIIIIHHIHIIIIII
@HS2.2_6 HISEQ:380:H55W7BCXY:1:1101:19689:4655 1:N:0:AGCAGGAA orig_bc=AAAAAAAAAAAA new_bc=AAAAAAAAAAAA bc_diffs=0
TACAGAGGTCTCGAGCGTTGTTCGGATTTACTGGGCGTAAAGGGCGCGTAGGCGGCGCGGCGTGTCGAGTGTGAAATCTCCGGGCTCAACCCGGAAAGTGCGCTCGAAACTGCCGTGCTCGAGTGCGGGAGAGGGAATCGGAATACAGGGTGTAGCGGTGAAATGCGTTGATATCCTGTAGAACACCGGATGCGAAGGCGGATTCCTGGAACGCAACTGACGCTGAGGCGCGAAAGTCGGGGGAGCAAACAGG
+
IIIIIHIIIIIIIIIIIIIIIIIIIIIIIIIIIIIIIIIIIIIIIIIIIIIIIIIIIIIIIIHIIIIHIHHHHIIIIHIIIIIIIIIIIIIIIIIIIIIIIIIIIIIIIIIIIIIIIIIIIHIIIIIIIHIIIIIIIIIIIIIIIIIIIIIIIIIIIIIIIIIIIIIIIIIIIIIIHIIIIIIIIIIIIIIIIIIIIIIIIIIIIIIIIIIIIIIIIIIIIIIIIIIIIIIIIIIIIIIIIIIIIIIIIIIII
@HS2.2_7 HISEQ:380:H55W7BCXY:1:1101:1297:4770 1:N:0:AGCAGGAA orig_bc=AAAAAAAAAAAA new_bc=AAAAAAAAAAAA bc_diffs=0
TACGTAGGGAGCGAGCGTTGTCCGGAATTACTGGGTGTAAAGGGAGCGTAGGCGGGATCGCAAGTCAGATGTGAAATACATGGGCTTAACCCATGGGCTGCATTTGAAACTGTGGTTCTTGAGTGAAGTAGAGGTAAGCGGAATTCCTGGTGTAGCGGTGAAATGCGTAGATATCAGGAGGAACACCGGTGGCGAAGGCGGCTTACTGGGCTTTTACTGACGCTGAGGCTCGGAAGCGTGGGGAGCAAACAGG
+
HHIIIHIIIHIGHHIIIIIIIIIIIIIIIHIGHIHFHHHHIIIIIIIIIIIIIIIIIIIHIIIIIIIIIIIIIIIIFGHIIIIIIIIGHIIIIIIIIIHHIIHIIIIIIIIIIHHIIIHIIIHIIIIIIIIIIIIIIHHIIHIIIIIIIIHIHIIIHIIIIIIIIIIIIIIIIIHIHHIIIIIIIIIIIIIIGIIIIIHIHIIHHCHHIIIHIGIIIIIIIHHIIIIIIHHHEIIIIIIIIIHHIIHHHHEII
@HS2.2_8 HISEQ:380:H55W7BCXY:1:1101:2623:4834 1:N:0:AGCAGGAA orig_bc=AAAAAAAAAAAA new_bc=AAAAAAAAAAAA bc_diffs=0
TACGTAGGGGGCGAGCGTTATCCGGATTTATTGGGCGTAAAGCGTGCGTAGGTGGTTTATTAAGTTTAAGATAAAAGCCCGGAGCTTAACTCCGGTTCGTCTTAAAAACTGGTAGACTTGAGTATGGTAGAGGTAAATGGAATTTCTAGTGTAGCGGTGAAATGCGTAGATATTAGAAGGAACACCAGTGGCGAAGGCGATTTACTGGGCCATAACTGACGCTGAGGCACGAAAGCGTGGGTAGCAAATAGG
+
IIIIIIIIIIIIIHIIIIIIIIIIIEHIIIIIIIIIIIIIIIIIHHIIHIHIIIIIHIIIIIIIIIIIIIHIIIIIIHIIIIIIIIIIIHIIIIIIIIIIIIIIIIIIIIIIIIIIIHIIIHHIIIIIIIIIIIIIIIHIIIIIIIIIIIHIIIIIIIIIIIIIIIIIIIIIIIIHHIIIIIIIIIIIIIIIIIIIIIIIIIIIIIIIIIIIIIIIIIIIIIIIIIIIIIIIIIIIIIIIIIIIIIIIIIII
@HS2.2_9 HISEQ:380:H55W7BCXY:1:1101:5324:4803 1:N:0:AGCAGGAA orig_bc=AAAAAAAAAAAA new_bc=AAAAAAAAAAAA bc_diffs=0
TACGGAAGGTCCGGGCGTTATCCGGATTTATTGGGTTTAAAGGGAGCGCAGGCGGGAGTCTAAGCGTGACGTGAAATGTAGCCGCTCAACGGCTGAACTGCGTCGCGAACTGGGTTTCTTGAGTGAGTACGACGTGCACGGAATTCGTGGTGTAGCGGTGAAATGCTTAGATATCACGAAGAACCCCGATTGCGAAGGCAGTGCACGAGTCCTTAACTGACGCTAAAGCTCGAAGGTGCGGGTATCGAACAGG
+
IIIIIIIIIIIIIIIIIIIIIIIHHHHIHIIIHHIDGHIIIIIIIIHIIIIIIIIIIIHHIIIIIIIIIIIHIIHHIIHIIIIHIIIIHIIIIIIHIIIIIIIIIIIIIIIIIIIIIIHIIIIIIIIIIIIIIIIIIIIIIIIIIIIHHIIIIIIIIIIIIIIIIIHIIIIIIIHHHHIIIIHIHHHIIIIIIIIIIIIIIIHIIIIIIIIIIIIHIIIIIIIIIIIIIIIIIIIIIIIIIIIIIIIIIIIII
@HS2.2_10 HISEQ:380:H55W7BCXY:1:1101:8737:4973 1:N:0:AGCAGGAA orig_bc=AAAAAAAAAAAA new_bc=AAAAAAAAAAAA bc_diffs=0
TACGGAGGGTACGAGCGTTAATCGGAATGACAGGGCGTAAAGGGCACGTAGGTGGATAGATAAGTCACAAGTGAAATACCCGGGCTTAACCTGGGATTGGCTCGTGAAACTGTTTAACTAGAGTACGGTAGAGGGGAGTAGAATTCCAAGTGTAGCGGTGAAATGCGTAGAGATTTGGAAGAATACCGGAGGCGAAGGCGGCTCTCTGGACCGATACTGACACTGAAGAGCGAAAGCGTGGGGAGCAAACAGG
+
IIIIIIIIIIIIIIIIIHIIIIIIIIIIIIIIIIIIICHIIIIIIIIIHHIIFIIIIIIIIIIIIIIIIIIIIIIIHIIIIIIIIIIIIIIIIIIIIIIIIGIIIIIIIIIIIIIIIIIIIIIIIIIIIIIIIIIIIIIIIIIIHIIIIIIIIIIIIIIIIIIIIIIIIIIIIIIIHIIIIIIIIIIIIIIIIIIIIIIIIIIIIIIIIIIIIIIIIIIIIIIIIIIIIIIIIIIIIIIIIIIIIIIIIIIII
@HS2.2_11 HISEQ:380:H55W7BCXY:1:1101:8980:4959 1:N:0:AGCAGGAA orig_bc=AAAAAAAAAAAA new_bc=AAAAAAAAAAAA bc_diffs=0
TACGGAAGGTCCGGGCGTTATCCGGATTTATTGGGTTTAAAGGGAGCGCAGGCTGATGATTAAGCGTGACGTGAAATGTAGCCGCTCAACGGCTGAACTGCGTCGCGAACTGGTTATCTTGAGTGAGTTCGATGTTGGCGGAATTCGTGGTGTAGCGGTGAAATGCTTAGATATCACGAAGAACTCCGATTGCGAAGGCAGCCAACAAGGCCTTTACTGACGCTAAAGCTCGAAGGTGCGGGTATCGAACAGG
+
IIIIIIIIIIIIIIIHIIIIIIIIIIIHIIIHGHIHHIIIIIIIHIHHIIIIHHIIIIIIIIIIIIIIIHIIIIIIIIIIIIIIIIIIIIIIIIIIHIIIIIHIIIIIIIIIIIIIIIIIIIIIIIIIIIIIIIIHIIIIIIIIIIIIIIIIIIIIIIIIIIIIIIIIIIIIIIIIIIIHIIIIIIIIIIIIIIIIIIIIIIIIIIHIIIIIIIIIIIIHIIIIIIIIIIHIHHIIIIIIIIIIIIIIIIIII
@HS2.2_12 HISEQ:380:H55W7BCXY:1:1101:14205:4900 1:N:0:AGCAGGAA orig_bc=AAAAAAAAAAAA new_bc=AAAAAAAAAAAA bc_diffs=0
TACAGAGGTCGCAAGCGTTGTTCGGATTTACTGGGCGTAAAGGGCACGTAGGCGGCGAGGTGTGTCGAGTGTGAAATCTCCGGGCTCAACCCGGAAAGTGCGCTCGAAACTGCCTTGCTGGAGTACGGGAGAGGGAAGGGGAATGCAGGGTGTAGCGGTGAAATGCGTTGATATCCTGCAGAACACCGGAGGCGAAGGCGCCTTCCTGGAACGTTACTGACGCTAAGGTGCGAAAGTCGGGGGAGCAAACAGG
+
HIIIIIHIIIIIIIIIIIIHHIIIIIIIIIHHHIIIIHIIIIHIIEHHIIIIHIIEHIHDHIGHHIHGHIIHIIIIIHHIHIHIIIIIIIHIIHHIIIIHIIHHIIIIHHIIIIIIIIHIIIHHIHHIIIIIIIHIHHHIHHGHIIHIHIIIIIHIIIHIIHIIHIHEGHGIIIHHHIHIIIIHHHHHHDIIIHIIHIIGHHE?IIIIIIIIIIIIIIIIIIIIHIIIIIIIIIHC<IGIIIIHIIIIIIIIH
@HS2.2_13 HISEQ:380:H55W7BCXY:1:1101:18196:4957 1:N:0:AGCAGGAA orig_bc=AAAAAAAAAAAA new_bc=AAAAAAAAAAAA bc_diffs=0
TACGGAGGGTACGAGCGTTAATCGGAATGACTGGGCGTAAAGGGCACGTAGGTGGATAGATAAGTCACAAGTGAAATACCCGGGCTTAACCTGGGATTGGCTCGTGAAACTGTTTAACTAGAGTACGGTAGAGGGGAGTAGAATTCCAAGTGTAGCGGTGAAATGCGTAGAGATTTGGAAGAATACCGGAGGCGAAGGCGGCTCTCTGGACCGATACTGACACTGAAGAGCGAAAGCGTGGGGAGCAAACAGG
+
IIIIIIIIIIIIIIIIIIIIIIIIIIIIIIIIIIIIIHIIIIIIIIIIHIIIHIIIIIIIIIIIIIIIIIIIIIIIHHIIIIIHIIIIIIIIIIIIIIIIIIIIIIIIIIIIHIIIIIIIIIIHIIIIIIIIIIIIIIIIIIHIHIIIIIIIIIIIIIIIIIIIIIIIIIIIIIHIHFIIIIIHIGIIIIIIIIIIIIIIIIIIIIIIIIIIIIIIIIIIIHIIIIIIIIIIIIIIIIIIIIIIIIIIIIIII
@HS2.2_14 HISEQ:380:H55W7BCXY:1:1101:1136:5169 1:N:0:AGCAGGAA orig_bc=AAAAAAAAAAAA new_bc=AAAAAAAAAAAA bc_diffs=0
TACGTAGGGGGCGAGCGTTGTCCGGATTTACTGGGCGTAAAGGACGCGCAGGCGGCCCGAGGGGTCTGTCGTTAAAGCCCGGGGCTCAACCCCGGGTGGTCGGCGGAAACCGGCGGGCTTGGAGGCCGGTAGAGGGATGCGGAATTCCCGGTGTAGTGGTGAAATGCGTAGAGATCGGGAGGAACACCAGAGGCGAAAGCGGCATCCTGGGCCGGGCCTGACGCTGAGGCGTGAAAGCGTGGGGAGCGAACCGG
+
IIIIIIIIIIIIIIIIIIIIIIIIIIIIIIIHIIIIIHHIIIIIIIIHIIIIIIIICHIIIIIIIIIIIIIIHIIIIHIIIIIIIIIIIIIIIIIIIIIIHIIIIIIIIIIIIIIIHIHIIIIIIIIIIIIIIIIIIIIIIIIIIIIIIIIIIIIIIIIIIIIIIIIIIIIIIIHIIHGIIIIIIIIHIIIIIIIIIIIIIIIIIIIIIIIIIIIIHIIIIIIIIIIIIHIIIIIIIIIIIIIIIIIIIIIIII
@HS2.2_15 HISEQ:380:H55W7BCXY:1:1101:2723:5089 1:N:0:AGCAGGAA orig_bc=AAAAAAAAAAAA new_bc=AAAAAAAAAAAA bc_diffs=0
TACGGAGGATGCGAGCGTTATCCGGATTTATTGGGTTTAAAGGGAGCGCGGACGGGAGATTAAGTCAGCTGTTAAATGGCGGCGCCCAACGCCGTCCTGCGGTTGATACTGGTTTCCTTGAGTGCGGCATGGGCAGGCGGAATTCACGGTGTAGCGGTGAAATGCTTAGATATCGTGAAGAACTCCGATCGCGAAGGCAGCCTGCCGGACCGTTACTGACGTTTAGGCTCGAAAGTGCGGGTATCAAACAGG
+
IHIHICDH<C?H<CCDHHECHCGIGH=<@D@@CFH<<DEHHHIH1<GCCCHHCFHHHIGHFBGGHHGFFHHIHHFC<FGHHHCEHG?H?CE?CHEDIHGHIHHHGHHHIHHHHCHCIHHIIHHHIHFH?EEHGEHHHCEIIIIIIHHIIIIIIIIIIIIIIIIHHCIHHC0IGD8BGG?HHD<BIHGCE?IIIIIIHH4IHF/CH<IIHF<D1EIIIIIHGDG1IHG<?IIIIHF<H=IHF<F1IIIIIIII
@HS2.2_16 HISEQ:380:H55W7BCXY:1:1101:5490:5101 1:N:0:AGCAGGAA orig_bc=AAAAAAAAAAAA new_bc=AAAAAAAAAAAA bc_diffs=0
TACGTAGGGTGCAAGCGTTAATCGGAATTACTGGGCGTAAAGCGTGCGCAGGCGGTGATGTAAGACAGTTGTGAAATCCCCGGGCTCAACCTGGGAACTGCATCTGTGACTGCATCGCTGGAGTGCGGCAGAGGGGGATGGAATTCCGCGTGTAGCAGTGAAATGCGTAGATATGCGGAGGAACACCGATGGCGAAGGCAATCCCCTGGGCCTGCACTGACGCTCATGCACGAAAGCGTGGGGAGCAAACAGG
+
IIIIHIIIIIIIIIIIIIIIIIIIIIIIIIIIIIIIIIIIIIIIIIIIIIIIIIIHIHIIIIIIIIIIIIIIIIIIHIHIIIIIIIIIIIIIIIIIIIIIIIIIIIIIIIIIIIIIIIIIIIIIIIIIIIIIIIIIIIIIIIIIIIIIIIIIIIIIIIIIIIIIIIIIIIIIIIIIIIIIIIIIIIIIIIIIIIIIIIIHHGIIIIIIIIIIIIIIIIIIIIIIHIIIIIIIIIIIIIIIIIIIIIIIIIIII
@HS2.2_17 HISEQ:380:H55W7BCXY:1:1101:11594:5015 1:N:0:AGCAGGAA orig_bc=AAAAAAAAAAAA new_bc=AAAAAAAAAAAA bc_diffs=0
TACGGAGGATGCAAGCGTTATCCGGATTTATTGGGTTTAAAGGGTGCGCAGGCGGATAGTTAAGTCAGCGGTGAAATCTCACGGCTCAACCGTGGAACTGCCGTTGATACTGGCTGTCTGGAGTACGGACGGCGCCGGCGGAATGTGTCATGTAGCGGTGAAATGCTTAGATATGCCACAGAACACCGATCGCGAAGGCAGCTGGCGAGGCCGGTACTGACGCTCAGGCACGAAAGCGTGGGGATCAAACAGG
+
IIIIIIIIEHIIHIHHHHIGHIIIIC<EHIHIHHH<DHECHCEHGHIHEHIH?GIHHIIIHEHHIIIHIIIIHHIIDGHHHHHEHIHHIIIIIHIGHHHHHIIHHFHIHFHIHIIIIHIIHHEIHHIGHIHHDHIIIHIIIHHIHHIIHHIIIFHIHHIHHFHEHHHHHHFHFHHIHIIIHIIIIIIHHIHIIIIIIIIIIGIIIIIHHHHHEHIIIIIHHGHHIHG=EHHHIIIHIHHGCHHIHIIHHHHHH
@HS2.2_18 HISEQ:380:H55W7BCXY:1:1101:12657:5146 1:N:0:AGCAGGAA orig_bc=AAAAAAAAAAAA new_bc=AAAAAAAAAAAA bc_diffs=0
TACGGAAGGTCCGGGCGTTATCCGGATTTATTGGGTTTAAAGGGAGCGCAGGCTGATGATTAAGCGTGACGTGAAATGTAGCCGCTCAACGGCTGAACTGCGTCGCGAACTGGTTATCTTGAGTGAGTTCGATGTTGGCGGAATTTGTGGTGTAGCGGTGAAATGCTTAGATATCACGAAGAACTCCGATTGCGAAGGCAGCCAACAAGGCCTTTACTGACGCTAAAGCTCGAAGGTGCGGGTATCGAACAGG
+
IIIIIHHIIHIIIIIIIIIHIIIIIEHIIIIIHIIEHHHIIIIIIIIIGIIIGIIIIIIIIIIIIIIIIIIIIIIIIIIIIIIIHIIIIIIIHIIIIIIIHIIIIIIIIIIIIIIIIIIIIIIIIHIIIIIIIIIIIIIIIIIIIIGIIIIIIIIIIIIIIIIIIIIIIIIIIIIIIHIIIIIIIIIIIIIIIIIIIIIIIIIIIIIIIIIIIIIIIIIIIIIIIIIIIIIIIIIIIIIIIIIIIIIIIIIII
@HS2.2_19 HISEQ:380:H55W7BCXY:1:1101:9340:5340 1:N:0:AGCAGGAA orig_bc=AAAAAAAAAAAA new_bc=AAAAAAAAAAAA bc_diffs=0
GACGAACCGTGCAAACGTTGTTCGGAATCACTGGGCTTAAAGGGCGCGTAGGCGGGTTTCCAAGTCTGTGGTGAAATCCTCCAGCTTAACTGGAGAAGTGCCGTGGATACTGGAAGTCTCGAGGAGGGTAGGGGCATCTGGAACTGCCGGTGGAGCGGTGAAATGCGTTGATATCGGCAGGAACTCCGATGGCGAAGGCAAGGTGCTGGACCCTTTCTGACGCTGAGGCGCGAAAGCCAGGGGAGCAAACGGG
+
IIIHIIIIIIIIIIIIIIIIIIIIIIIIIIIIHIIIHIIIIIIIIIIIIIIIIIHIIIIIIIIIIIIIHIIIIIIIIIIIHIIIIIIIIIIIIIIIIIIIIIIIIIIIIIIIIIIIIIIIIIIIIIIIIIIIIIIIHIIIIIIIIIIIIIIIIIIIIIIIIIIIIIIIIIIIIIIIIIIIIIIIIIIIIIIIIIIIIIIIIIIIIIIIIIIIIIIIIIIIIIIIIIIIIIIIIIIIIIIIIIIIIHIIIIIII
@HS2.2_20 HISEQ:380:H55W7BCXY:1:1101:10411:5279 1:N:0:AGCAGGAA orig_bc=AAAAAAAAAAAA new_bc=AAAAAAAAAAAA bc_diffs=0
TACGGAGGATGCGAGCGTTATCCGGATTTATTGGGTTTAAAGGGTGCGTAGGCGGAATATTAAGTCTGTGGTGAAAGCGTGCGGCTCAACCGTACCGAGCCATGGAAACTGGTGTTCTTGAGTGCAAACGAGGTAGGCGGAATGTGACGTGTAGCGGTGAAATGCTTAGATATGTCCCAGAACTCCGATTGCGAAGGCAGCTTACCAGGATGTAACTGACGCTGAGGCACGAAAGCGTGGGTATCAAACAGG
+
IIIIIHIIIIIIIIIIIIIIIIIIIGHHIIIIHIIHIIIIIIIIIIIIIIIIIIIIIIIIIIIIIIIIHIIIIIIIHIIIIIIIIIIIIIIIIIIIIIIHIIIIIIIIIIIIIIIHIHIIIIIIIIIIIIIIIIIIIIIIIIIIIIIIIIIIIIIIIIIIIIIIIIIIIIIIIIIIHIIIIHHIIIIIIIIIIIIIIIIIIIIIIIIIIIIIIIIIIIIIIIIHIIIIIIIIIHIIIIIIIHHHIIIIIIII
@HS2.2_21 HISEQ:380:H55W7BCXY:1:1101:12862:5409 1:N:0:AGCAGGAA orig_bc=AAAAAAAAAAAA new_bc=AAAAAAAAAAAA bc_diffs=0
TACGGAAGGTCCGGGCGTTATCCGGATTTATTGGGTTTAAAGGGAGCGCAGGCCGGCTGTTAAGCGTGACGTGAAATGTAGATGCTCAACATCTGCACTGCGTCGCGAACTGACAGTCTTGAGTGAGTTCGATGTAGGCGGAATTCGTGGTGTAGCGGTGAAATGCTTAGATATCACGAAGAACTCCGATTGCGAAGGCAGCCTACAAGGCCTTTACTGACGCTAAAGCTCGAAGGTGCGGGTATCGAACAGG
+
IIIIICHHIEHHHGDDHHIGHIHHDEHHHCCHFHHDGHHHIEHHHHIIIIHHHIIIIIIIIIHHHHIIEIIIIIIIIIIIIIHIIIIIIIIEHHHIHHIIIIIGHIIIHIIIIHHHHHIIHHIIIHIIIIHIIIIIHIIHHHIIIIHIIIIIIHHIIIIIIIIIIHIHIIIIIIIHIHIIHIIIHIIIIIIIIHIIHIIIIIIIIIIIIIIIIIIIIIIIIIIIIIGIIIIIIIIIIIIIIIIIIIIIIIIII
@HS2.2_22 HISEQ:380:H55W7BCXY:1:1101:16151:5404 1:N:0:AGCAGGAA orig_bc=AAAAAAAAAAAA new_bc=AAAAAAAAAAAA bc_diffs=0
TACGGAGGGTACGAGCGTTAATCGGAATGACTGGGCGTAAAGGGCACGTAGGTGGATAGATAAGTCACAAGTGAAATACCCGGGCTTAACCTGGGATTGGCTCGTGAAACTGTTTAACTAGAGTACGGTAGAGGGGAGTAGAATTCCAAGTGTAGCGGTGAAATGCGTAGAGATTTGGAAGAATACCGGAGGCGAAGGCGGCTCTCTGGACCGATACTGACACTGAAGAGCGAAAGCGTGGGGAGCAAACAGG
+
IIIIIGHIIIGHIHIIIHIIGIIIIIIIIIHIHIHIHHHHIIIIIHIHD@GHGGHIIHIHHIIIIHHHHHHHHIIIGIIIIIIIHIIIIIHHIIIIHEHHHIIIHIIIIIIIIIIIIIIIIHIHIHIIIIIIIIIIIIHIIIIIIIIIIIIIIIIIIHHGIIIIIIIIIIHIIIGIHHIIIIIIIIIIIIIIIIIIIIHIIIIIIIIIIIIIHIIIIIIIIIIIIIIIIIIIIIIIIIIIIIIIIIIIIIIII
@HS2.2_23 HISEQ:380:H55W7BCXY:1:1101:17871:5300 1:N:0:AGCAGGAA orig_bc=AAAAAAAAAAAA new_bc=AAAAAAAAAAAA bc_diffs=0
TACGGAAGGTCCGGGCGTTATCCGGATTTATTGGGTTTAAAGGGAGCGCAGGCTGGATTTTAAGCGTGTTGTGAAATGCGGCGGCTCAACCGTCGATGTGCAGCGCGAACTGGAGTCCTTGAGTGAGTACGAGGAAGGCGGAATTCGTGGTGTAGCGGTGAAATGCTTAGATATCACGAAGAACTCCGATTGCGAAGGCAGCTTTCCAGTCCTTAACTGACGCTAAAGCTCGAAAGTGCGGGTATCGAACAGG
+
HIIIIGHIHHIIIIIIIIIHIIIIHGGHHHHHHHIGHIIIIIIIHHHIIIIHIIIIIHHHHIHIIIHIHIIIIIIIIIIIIIIIIIHIIIIIIIIIIIIIIIIHIIHIIHIIIIIIHHIIIIIIIIHIIIIIIIIIIIIIIIIIHIIIIIIIIHIIIIIIIIIIIIIIIIIIIIHIIHIIIIIIIIIIIIIIIIIIIIIIIIIIHIIIIIIIIIIIIIIIIIIIIIIIIIIIIIIIIIIIHIIIIIIIIIIII
@HS2.2_24 HISEQ:380:H55W7BCXY:1:1101:2882:5610 1:N:0:AGCAGGAA orig_bc=AAAAAAAAAAAA new_bc=AAAAAAAAAAAA bc_diffs=0
TACGAGGGGTGCAAGCGTTGTTCGGAATTACTGGGCGTAAAGGGAGCGTAGGCGGAGATTCAAGCGGATTGTACAATCCCGGGGCCCAACCCCGGCTCTGCAGTCCGAACTGGATCTCTTGGATAGTTCAGGGGCAGGCGGAATTCCTGGTGTAGCGGTGGAATGCGTAGAGATCAGGAAGAACACCGATGGCGAAGGCAGCCTGCTGGGGACTCATCGACGCTGAGGCTCGAAAGTGCGGGTAGCAAACAGG
+
IIIIIIIIIIIIIIIIIIIIIIIIIIIIIIIIHIIIIHIIHIIIHIIIHIIIHIIIIIIIIIIIIIHHHIIIIIIIHIIIIIIIIIIIIIIIIIIIHIIIIIIIIIIIIIIIIIIIIIIIIIIIIIIIIIIIIIIIIIIIIIIIIIIIIIIIIIIIIIIIIIIIIIIIIIIIIIIIIIIIIIIIIIIIIIIIIIIIIIIIIIIIIIIIIIIIIIIIIIIIIIIIIIIIIIIIIIIIIIIIIIIIIIIIIIIII
@HS2.2_25 HISEQ:380:H55W7BCXY:1:1101:3591:5578 1:N:0:AGCAGGAA orig_bc=AAAAAAAAAAAA new_bc=AAAAAAAAAAAA bc_diffs=0
TACGGAGGATGCGAGCGTTATCCGGATTTATTGGGTTTAAAGGGTGCGCAGGCGGGTTTTTAAGTCTGTGGTGAAAGCGTGCGGCTCAACCGTACCAAGCCATGGAAACTGGAGATCTTGAGTGCAAACGAGGTAGGCGGAATGTGATGTGTAGCGGTGAAATGCTTAGATATGTCACAGAACCCCGATTGCGAAGGCAGCTTACCAGCATGCAACTGACGCTCAGGCACGAAAGCGTGGGTATCAAACAGG
+
IIIIIIIIIIIIIIIIIIIIIIIIIHHHIIIHIHIIIIIIIIIIIIIHIHIIIIIICHIIHIHIHIIIIIGHIHIHHHIIIIHIIIIIIIIIIIIIIHIIIIHHHHHIIHIIIIIHHEIIIIIIIIHIIIIIIHHIIHIIIIIIIIIIIIIIIIIIIIIHHHIIIIIIIIIHIHHHHIIHGHIIIIIIIHIIIHIIIIIIIIIIIIIIHHFIHIHHIIIHHIHIIIIIHHHIIHIIIIIIIHIHIIIIIIII
@HS2.2_26 HISEQ:380:H55W7BCXY:1:1101:13173:5579 1:N:0:AGCAGGAA orig_bc=AAAAAAAAAAAA new_bc=AAAAAAAAAAAA bc_diffs=0
TACGTAGGTGGCAAGCGTTATCCGGATTTACTGGGTGTAAAGGGTGTGTAGGCGGGCAGGCAAGTCAGATGTGAAATCTTGTGGCTCAACCACAAGACTGCGTCTGAAACTGCAGGTCTTGAGTGTCGGAGGGGTAGATGGAATTTCCAGTGTAGCGGTGAAATGCGTAGAGATTTGGAAGAATACCGGAGGCGAAGGCGGCTCTCTGGACCGATACTGACACTGAAGAGCGAAAGCGTGGGGAGCAAACAGG
+
IIIIIIHIIIIIIIIIIIIDHIIIIIIIIHIHHIIHIHIIIGHIDHIIIIIIIIIIIIIIIIIIIIIIIIIIIIIHIIIIIIIIIIIIIIIIIIHIIIIIIIIIIIIHIIIIIIIIIIIIIIIIIIIIIIHIIIIIIIIIIIIIIIIIIIIIIIIIIIGIIIIIIIIIIIIIIIIIHHIIIIIIIIHIIIIIIIIIIIIIIIIIIIIIIIIIIIIIIIIIHHIIIIIIIIIHIIIIIIIIIIIIIIIIIHIII
@HS2.2_27 HISEQ:380:H55W7BCXY:1:1101:19456:5538 1:N:0:AGCAGGAA orig_bc=AAAAAAAAAAAA new_bc=AAAAAAAAAAAA bc_diffs=0
TACGGAGGGTACGAGCGTTAATCGGAATGACTGGGCGTAAAGGGCACGTAGGTGGATAGATAAGTCACAAGTGAAATACCCGGGCTTAACCTGGGATTGGCTCGTGAAACTGTTTAACTAGAGTACGGTAGAGGGGAGTAGAATTCCAAGTGTAGCGGTGAAATGCGTAGAGATTTGGAAGAATACCGGAGGCGAAGGCGGCTCTCTGGACCGATACTGACACTGAAGAGCGAAAGCGTGGGGAGCAAACAGG
+
HHIIIIEHHIHIHIHHHCH@CGEHHHFHHIIHIHIIGHHHIIIIHIIH<FHIEHHCHHHIIIHIIHHIIIIIIIIIIHIIIIHHEIIIIHHIHIIHHHHIIHFIIIIIIIIIEIIIIHIIIIIHIIIIIIIIIIIIIIIIIIIIIHIIIIIIIIIIIIIIIIIIIIIIIIIIIIIHHHIIIIIIIIIIIIIIIIIIIIIIIIIIIIIIIHIIHGIIIIIIIIIIIIIIIIIIIIIIIIIIIIIIIIIIIIIIH
@HS2.2_28 HISEQ:380:H55W7BCXY:1:1101:19372:5567 1:N:0:AGCAGGAA orig_bc=AAAAAAAAAAAA new_bc=AAAAAAAAAAAA bc_diffs=0
TACGTAGGTGGCAAGCGTTATCCGGAATTATTGGGCGTAAAGAGTGAGCAGGCGGATGATTAAGTCTGAGGTTAAAGCGTGGGGCTCAACCCCATAAAGCCTTGGAAACTGATCGACTAGAGTACGGGAGAAGTGAAGGGAACTCCATGTGTAGCGGTGAAATGCGTAGATATATGGAAGAACACCAGTGGCGAAGGCGCTTC
+
F1DGHH@01<1@CH@HEHIIGG1C<0C@<DCCC1EHHH<01DGHEHCE1FCHDH##/<DGHIC#H#CD<<#C1<C#HH<CECD<#/#GH@C0<CG@GFGHFIHEH?@HIIHE@GHEHE/@CC=#.DC<GCDFHBFH@EGF<GDBG080D8<8;CGCEHD<7#GCEA@ACD1BAB1<<1HF<B@F1CD0##HG<0<7/<11CD<
@HS2.2_29 HISEQ:380:H55W7BCXY:1:1101:2244:5934 1:N:0:AGCAGGAA orig_bc=AAAAAAAAAAAA new_bc=AAAAAAAAAAAA bc_diffs=0
TACGGAGGGTGCAAGCGTTAATCGGAATAACTGGGCGTAAAGGGCATGCAGGCGGTTAGACAAGTAGGATGTGAAATCCCCGGGCTCAACCTGGGAGCTGCATACTAAACTGTCTGACTAGAGTATTGCAGGGGGAGACGGAATTCCAGGTGTAGCGGTGGAATGCGTAGATATCTGGAAGAACACCAAAGGCGAAGGCAGTCTCCTGGGCAAATACTGACGCTCATATGCGAAAGCGTGGGTATCGAACAGG
+
IIHIIIIIIIIIIIGIIIIIHIIIIIHHIIHIIIIIIIIIHIIIIIIIIIIIIIIHHHIIIIIIIIIIIIIIIIIIGHIIIIIIIIIIIIIIGIIIHIIIIIIIIIIIEHIIHGIIHHHIIIHHIHGHHIIIHIIIIIHIIIIIIIIHIIHIIIIHIHIIIIIIIIIIIIIIIIIIHIIHIHIIIIHHIIIIIIIIIIIIIHIIIIIIIIHHIIHIIIIIIIIIHIIIIIIIIIIIIIIIHIIHHIHIIIIII
@HS2.2_30 HISEQ:380:H55W7BCXY:1:1101:3558:5895 1:N:0:AGCAGGAA orig_bc=AAAAAAAAAAAA new_bc=AAAAAAAAAAAA bc_diffs=0
TACGGAAGATGCGAGCGTTATCCGGATTTATTGGGTTTAAAGGGAGCGTAGGCGGGTCTTTAAGCCAGCGGTCAAATGTCAGGGCCCAACCTTGGCATGCCGTTGGAACTGGGGACCTTGAATACACACAAGGAAGGTGGAATTCGTCGTGTAGCGGTGAAATGCTTAGATATGACGAAGAACTCCGATTGCGAAGGCAGCCTTCTGGGGTGCGATTGACGCTGAGGCTCGAAAGTGCGGGTATCGAACAGG
+
IIIIIIIIHIIIIIIIIIIIIIIIHFEHIIIIIIIHHIIIIIIIIIIIHHIIIIIIHIIIIIIIIIIIIIIHIHIHHHHIHIHHIIIIIHIIIIIIIIIIIIHHEHHHHHIIHGHIIHIIIIIIHIIIIIIIIIIIIIIIIIIIIIHHHIIIIIIIIIIIIIIIIIHIIIIIIIIIIIIIHIIHIIIIIIIIIIIIIIIIIIIIIIIIIIIIGIIIIIIIIIIIIIIIIIIIIIIHIIIHIIIIIIIIIIII
@HS2.2_31 HISEQ:380:H55W7BCXY:1:1101:4202:5968 1:N:0:AGCAGGAA orig_bc=AAAAAAAAAAAA new_bc=AAAAAAAAAAAA bc_diffs=0
TACGGAAGGTCCAGGCGTTATCCGGATTTATTGGGTTTAAAGGGAGCGCAGGCGGGCTTTTAAGCGTGTTGTGAAATGTAACGGCTCAACCGTTGAATTGCAGCGCGAACTGGAGGCCTTGAGTGAGTACGACGTGTACGGAATTCGTGGTGTAGCGGTGAAATGCTTAGATATCACGAAGAACTCCGATTGCGAAGGCAGTGCACGAGTCCTTAACTGACGCTAAAGCTCGAAAGTGCGGGTATCGAACAGG
+
IIIIIHIIIIIIIIIIIIIGHIHHIGHIIIIIIIIHHIIIIIIIIIIIIIIIIIIIIHHHIIIIIIHIIIIIIIIIIIIIIIIIHIIIIIIIFHIIIIIIIIIIIIIIIIIHIIIIIIIIIIIIIIIIIIIIIIHIIIIIIIIIIIIIIIIIIIIIIIIIIIIIIIIIIIIIIIHHIIIIIIIIIHIIIIHIIIIIIIIIIIIIIIIIIIIIHIIHIIIIIIIIIIIIIIIIIIIIIIIIIIIIHIIIIIIII
@HS2.2_32 HISEQ:380:H55W7BCXY:1:1101:12306:6805 1:N:0:AGCAGGAA orig_bc=AAAAAAAAAAAA new_bc=AAAAAAAAAAAA bc_diffs=0
TACGGAGGATGCGAGCGTTATCCGGATTTATTGGGTTTAAAGGGTGCGTAGGTGGTTTGTTAAGTTTGTGGTGAAAGCGTGCGGCTCAACCGTACCAAGCCATGAAAACTGGCGAACTTGAGTGCAAACGAGGTAGGCGGAATGTGATGTGTAGCGGTGAAATGCTTAGATATGTCACAGAACCCCGATTGCGAAGGCAGCTTACCAGCATGCAACTGACACTGAGGCACGAAAGCGTGGGTATCAAACAGG
+
IIIIIHIIIIIIIIIIIIIHIIIIIIIIIIIIHIIGHIIIIIIIHHIIHHIIIIIHHIHHIIIIHIIIIIIIIIIIHHIIIIIIIIIIIIIIIIIIIIIIIIIIIIIIIIIIIIIIIIIIIIIIIIIIIIIIIIIIIIIIIIIIIIIIIIIIIIIIIIIIIIIIIIIIIIIIIIIIHIIIIIIIIIIIIIIIIIIIHIIIIIIIIIIIIIIIIIIIIIIIIIIIIIIIIIIIIIIIIIIIIIIIIIIIIIII
@HS2.2_33 HISEQ:380:H55W7BCXY:1:1101:16150:6901 1:N:0:AGCAGGAA orig_bc=AAAAAAAAAAAA new_bc=AAAAAAAAAAAA bc_diffs=0
TACGGAGGATACGAGCGTTATCCGGATTTATTGGGTTTAAAGGGTGCGCAGGCGGACCGCTAAGTCAGGGGTGAAAAGTTCGGGCTTAACCTGAATCGTGCCTTTGATACTGGCGGACTAGAGTGCGATAGGCGTGGCCGGAATGTGGTGTGTAGCGGTGAAATGCTTAGATATGCCACAGAACACCGATCGAGAAGTCAGGTCACGAGTTCGCAACTGACGCTCATGCACGAAAGCGTGGGGATCAAACAGG
+
IIIIIIIIIIIIIIIIIIIIIHIIIHIIIIIIIIIIIIIIIIIIIIIIIIIIIIIIIIIIIIIIIIIIIIIIIIIIIHIIIIIIIIIIIIIIIIIIIIIIIIIHIIIIIHIHHIIIIIIIIIIIIHIIIIIHHIHHIHHIIIIIIIIIIHIIIHHHHIIIIIIIIIHIIIIIIIIHHHIIIIIIIIIIIIIIIIIIIHHHIHIIIHHHIIHIIIIIGIIIIIIIHIIIIIIIIIIIIIIIIIIIHIIIIIIII
@HS2.2_34 HISEQ:380:H55W7BCXY:1:1101:2277:7150 1:N:0:AGCAGGAA orig_bc=AAAAAAAAAAAA new_bc=AAAAAAAAAAAA bc_diffs=0
TACAGAGGTCCCGAGCGTTGTTCGGATTTACTGGGCGTAAAGGGCGCGTAGGCGGCGAGGCGTGTCGGATGTGAAATCTCCGGGCTCAACCCGGAAAGTGCGTCCGAAACTACCCCGCTGGAGTACGGGAGAGGGAATCGGAATATAGGGTGTAGCGGTGAAATGCGTTGATATCCTATAGAACACCGGAGGCGAAGGCGGATTCCTTGAACGATACTGACGCTGAGGCGCGAAAGTCGGGGGAGCAAACAGG
+
IIIIIIIIIIIIIIIHIHIIIIHIHEHEHIIIIIIIIHIIIHHIIIIIHIIIIIIIIGIIIIIIIIIIHIIIIIIIHIHIIIIIIHIIIIIIIIHIIIIIIIIIIIIIIIIHIIIIIIIIIIIIIIIIIIIIIIIIIIIIIIIIIIIIIIIIIIIIIIIIIIIIIIIIIIIIIIIHHHIIIIIIIIIIIIIIIIIIIIIIIIIIIIIIIIIIIIIIIIIIIIIIIIIIIIIIIIIIIIIIIIIIIIIIIIIII
@HS2.2_35 HISEQ:380:H55W7BCXY:1:1101:6273:7017 1:N:0:AGCAGGAA orig_bc=AAAAAAAAAAAA new_bc=AAAAAAAAAAAA bc_diffs=0
TACGGAGGGTACGAGCGTTAATCGGAATGACTGGGCGTAAAGGGCACGTAGGTGGATAGATAAGTCACAAGTGAAATACCCGGGCTTAACCTGGGATTGGCTCGTGAAACTGTTTAACTAGAGTACGGTAGAGGGGAGTAGAATTCCAAGTGTAGCGGTGAAATGCGTAGAGATTTGGAAGAATACCGGAGGCGAAGGCGGCTCTCTGGACCGATACTGACACTGAAGAGCGAAAGCGTGGGGAGCAAACAGG
+
IIIHIEHIIH@H@HHHIEHHHIHHHH@HIIHHHHIIIEHIIGIIHGHH<DGHCHHEHHHHIIIHIIHIHHHHEIHIHHHIIIIIIIIIIHIHIHHHHHHIIIIIHHHIIIIIHHHIIIIHIIIIIIIIIIIHIIIIIIIIIIIIIIHIIIIIIIIHIIHHIHIIIIIIHIIHIIHHHHIHIIIGIIIIIIIIIIIIIIIIHIIHHIIIIHEHFHIHIIIIHHIIIIIIHIIIIIIIIIIIIIIIHIIIIIIII
@HS2.2_36 HISEQ:380:H55W7BCXY:1:1101:8093:7240 1:N:0:AGCAGGAA orig_bc=AAAAAAAAAAAA new_bc=AAAAAAAAAAAA bc_diffs=0
TACGAGGGGTGCAAGCGTTGTTCGGAATTACTGGGCGTAAAGGGAGCGTAGGCGGAGATTCAAGCGGATTGTACAATCCCGGGGCCCAACCCCGGCTCTGCAGTCCGAACTGGATCTCTTGGATAGTTCAGGGGCAGGCGGAATTCCTGGTGTAGCGGTGGAATGCGTAGAGATCAGGAAGAACACCGATGGCGAAGGCAGCCTGCTGGGGACTCATCGACGCTGAGGCTCGAAAGTGCGGGTAGCAAACAGG
+
IIIIHIIIIIHIIIIIIIIIIIIIIIIIIIIHIIIIIHHIIIIIIIIIHIHIIIIIIHIIIIIIIIIHIIIIIHIIGHHIIGIIIIIIIIIIIHIIIIIIIIIIIIIHIIIIIIIIHIIIIIIIIIIIIIIIIIIIIIIIIIIIIIIIIIIIHIIIIIHIIIIIIIIIIIIIIIIIIIIIIIIIHIIIIIIIIIIIIIIIIIIIIIIIIHHIIIIIHIIIIIIIIIIIIHIHIIIIGIIIIIIIIIIIIIIII
@HS2.2_37 HISEQ:380:H55W7BCXY:1:1101:10119:7125 1:N:0:AGCAGGAA orig_bc=AAAAAAAAAAAA new_bc=AAAAAAAAAAAA bc_diffs=0
TACGTATGGTGCAAGCGTTATCCGGATTTACTGGGTGTAAAGGGAGCGTAGGTGGTCAGGCAAGTCAGGAGTGAAATACCGGGGCTCAACCCCGGGGCTGCTCTTGAAACTGCAGGACTGGAGTGCAGGAGGGGTAAGCGGAATTCCTAGTGTAGCGGTGAAATGCGTAGATATTAGGAGGAACACCGGTGGCGAAGGCGGCTTACTGGACTGTAACTGACACTGAGGCTCGAAAGCGTGGGGAGCAAACAGG
+
HIIIHHHHIIIIIIHIIIIHHHIIIFIIIIIIHIIDGDHIHHIIGHHH<CFHHHHIHHHHHIHHHHIIIIIHHHIIHHIIIIIIIIIIIHIHIIIIIIIIHIIIIIIIIIIHIHIIHHIIIHIIIIIIIIIIHHHIIIIIIIIIIIHHHIIIIIIIIIIIIIIIHIIIIIIHIHHHHIIIIIIIIIIIIIIHIIIIIHIIIIIHIIIIIIIIHIHIIIIIHGIIIIIIIGIIIIIIIIIIIIIIIIIIIIIII
@HS2.2_38 HISEQ:380:H55W7BCXY:1:1101:10712:7111 1:N:0:AGCAGGAA orig_bc=AAAAAAAAAAAA new_bc=AAAAAAAAAAAA bc_diffs=0
TACAGAGGGTGCAAACGTTGTTCGGAATTACTGGGCGTAAAGCGCGTGTAGGCGGCCTCGTGTGTCGGATGTGAAATCCCATGGCTCAACCGTGGAAGGGCATTCGAAACTACGAGGCTGGAGTGCTGGAGAGGAAGGTGGAATGCTCGGTGTAGAGGTGAAATTCGTAGATATCGAGCGGAACACCGGTGGCGAAGGCGGCCTTCTGGACAGCAACTGACGCTGAGACGCGAAAGCGTGGGGAGCAAACAGG
+
IIIIIFGHHHIIIIIIIHGHHIHIIIIIHHIIHGGIIFHHHIIIIIEHHHIIIIIIIIIIIIIIIIIIIIIIIIIIIHIIIIIIIHHHIIIIIIIIIIIIIGHHIIIHHIHIIIIIIIIIIIIIIIIIIIIIIIIIIIIIIIIIIIEIIIIIIIHIIGHHHIIIIIIIIIIIIIIIHGHIIHIIIIIIIHIIIIIIIIIIIIIIIIIIIIIIIIIIIIIIIHIIIIIIIIIIIIIIIIIIIIIIIIIIIIIII
@HS2.2_39 HISEQ:380:H55W7BCXY:1:1101:14113:7230 1:N:0:AGCAGGAA orig_bc=AAAAAAAAAAAA new_bc=AAAAAAAAAAAA bc_diffs=0
TACGTAGGTGGCAAGCGTTGTCCGGATTTACTGGGTGTAAAGGGCGTGCAGCCGGGCTTGCAAGTCAGATGTGAAATCTATGGGCTCAACCCATAAACTGCATTTGAAACTGTAAGTCTTGAGTACCGGAGGGGCAATCGGAATTCCTAGTGTAGCGGTGAAATGCGTAGATATTAGGAGGAACACCAGTGGCGAAGGCGGATTGCTGGACGGCAACTGACGGTGAGGCGCGAAAGTGTGGGGAGCAAACAGG
+
IIIIHIIIIIIIIIIIIIIIIIIIIHIIIIIIIIIFHIIIIIIIIIIIIIIIIIIIIIIIIIIIIIIIHIIIIIIIFHIIIIIIIIIIIIIIIIIIIIIIIIHIIIIIIIIIIIIIIIIIIIHIIIIIIIIIIIIIIIIIIIIIIIIIIIIIIIIIIIHIIIIIIIIIIIIHIIHIHFIIIIHIIIIIIIIIIIIIIIIIIIIIIIIIIIIHIIIIIHIIHHIIIIIIIIIIIHIIHIIIIIIIIIIIIIIII
@HS2.2_40 HISEQ:380:H55W7BCXY:1:1101:17490:7130 1:N:0:AGCAGGAA orig_bc=AAAAAAAAAAAA new_bc=AAAAAAAAAAAA bc_diffs=0
TACGGAGGATGCGAGCGTTATCCGGATTTATTGGGTTTAAAGGGTGCGTAGGTGGTTTGTTAAGTTTGTGGTGAAAGCGTGCGGCTCAACCGTACCAAGCCATGAAAACTGGCGAACTTGAGTGCAAACGAGGTAGGCGGAATGTGATGTGTAGCGGTGAAATGCTTAGATATGTCACAGAACCCCGATTGCGAAGGCAGCTTACCAGCATGCAACTGACACTGAGGCACGAAAGCGTGGGTATCAAACAGG
+
IIIIIIIIIIIIIIIIIIIIIIHIHEHIIIIIHIHDHHIIIIIIHHHIHHHIIIIGHHIIIIIHGHIIIIIHHHIIHHIIIIIIIIIIIIIIIIIIIIIIIIIIIIIIIIIIIIIIIHIIIIIIIIGHIIIIIIIIIIIIIIIIIIIIIIIIIIIIIIIIIIIIIIIIIIIIIIIHIIIIIIIIIIIIIIIIIIIIIIIIIIIIIIIIIIIIIIIIIIIIIIIIIIIHHHIIIIIIIIIIIIIHIIHIIHII
@HS2.2_41 HISEQ:380:H55W7BCXY:1:1101:18721:7124 1:N:0:AGCAGGAA orig_bc=AAAAAAAAAAAA new_bc=AAAAAAAAAAAA bc_diffs=0
TACGGAGGATCCGAGCGTTATCCGGATTTATTGGGTTTAAAGGGAGCGTAGGCGGAGGATCAAGTCAGCTGTGAAATGTAGTCGCTCAACGTCTGCACTGCAGTTGAAACTGGTTCCCTTGAGTGCGTAAGAGGCAGGCGGAATTCGTCGTGTAGCGGTGAAATGCTTAGATATGACGAAGAACTCCGATCGCGAAGGCAGCTTGCCGGGCCGCAACTGACGCTGAAGCTCGAAGGTGCGGGTATCGAACAGG
+
IIIIIIIIHIHIIIIIIIIIIIIIHEDGHIIIIIIEHIIIIIIIHIIIIIIIIIIIIIHIIIIIIIIIIIIIIIHHHIIIIIIIIIIIIIIIIIIIIIIIIIIIIIIIIIIIIIIIIIIIIIIIIIIIHHIIIIIIIHIIIIIIIIHHHIIIIIIIIIGIIIIIIIHHHIIIIGIIIIHIIIHIEIHIIIIIIIIIIIHHHEHCIIHIIIIIIIIIIIIIIIIIIIIHIIIIIIIHDHHIIIIIIIIIHIIII
@HS2.2_42 HISEQ:380:H55W7BCXY:1:1101:18929:7055 1:N:0:AGCAGGAA orig_bc=AAAAAAAAAAAA new_bc=AAAAAAAAAAAA bc_diffs=0
TACGGAAGGTCCGGGCGTTATCCGGATTTATTGGGTTTAAAGGGAGCGCAGGCCGGCTGGTAAGCGTGACGTGAAATGTAGATGCTCAACGTCTGCACTGCGTCGCGAACTGTCAGCCTTGAGTGAGTTCGATGTTGGCGGAATTCGTGGTGTAGCGGTGAAATGCTTAGATATCACGAAGAACTCCGATTGCGAAGGCAGCCAACAAGGCCTTTACTGACGCTAAAGCTCGAAGGTGCGGGTATCGAACAGG
+
IIIIIIIIIHIIIDHIIIIHIIIIIGHIIIIHHIIGHIIIIIIIHIIIIIIIIIIIHIIIIIIIIIIIHIIIIHIIIIIIIIIIIIIIIIIIIIIIIIIIIIIIIIIIIIIIIIIIIIIIIIIIIIIIIIIIIIIIIIIIIIIIIIIIIIIIIIIIIIIIIIIIIIIIIIIIIIIIIIIIIIIIHIIIIIIIIIIIIIIIIHFIIIIIIIIIIIIIIIIIIIIIIIIIIHIIIIIIIHHIIIIIIIIIIIIIG
@HS2.2_43 HISEQ:380:H55W7BCXY:1:1101:19147:7069 1:N:0:AGCAGGAA orig_bc=AAAAAAAAAAAA new_bc=AAAAAAAAAAAA bc_diffs=0
GACGTAGGGCGCGAGCGTTGTCCGGATTTATTGGGCGTAAAGAGCTCGTAGGCGGCTTGTTACGTCGACTGTGAAAACCCGCGGCTCAACCGTGTGGTCTGCAGTCGATACGGGCAGGCTAGAATTCGGTAGGGGAGACTGGAATTCCTGGTGTAGCGGTGAAATGCGCAGATATCAGGAGGAACACCGGTGGCGAAGGCGGGTCTCTGGGCCGATATTGACGCTGAGGAGCGAAAGCGTGGGGAGCAAACAGG
+
IIIIHIFHEHIIIIIIIIIHHHHIIHIIIIIGHIIIIIGIIIIIIIIIIIIIIIIIIIIIIIIIIIIFHIIIIIIHFHIIIIIIIIIIIIIIIIIHIIIIIIIIIIIIIIIIIIIIIIIIIIIIIIIIHIIIIIIIIHHHIIIIIIHIIIIIIIIIIIIIIIIIIIIIIIIIIIIIIIIIIIIIIIIIIIIIIIIIIIIIIIIIIIIIIIIIIIIIIIIIIIIIIIIIIIIIIIIIIIIIIIIIIIIIIIIIII
@HS2.2_44 HISEQ:380:H55W7BCXY:1:1101:4960:7347 1:N:0:AGCAGGAA orig_bc=AAAAAAAAAAAA new_bc=AAAAAAAAAAAA bc_diffs=0
TACGTAGGGGGCGAGCGTTATCCGGATTTATTGGGCGTAAAGGGTGCGTAGGCGGTTTATTAAGTCTAAGATTAAAGCCCGAGGCTTAACCTCGGTTCGTTTTAGAAACTGGTAGACTTGAGTATGGTAGAGGCAAATGGAATTTCTAGTGTAGCGGTTAAATGCGTAGATATTAGAAGGAACACCAGTGGCGAAGGCGGTTTGCTGGGCCATTACTGACGCTGAGGCACGAAAGCGTGGGGAGCAAATAGG
+
IIIIIIIIIIIIIIIIIIIHIIIIIHIIIIIIIIIIIIIIIIIIIIIIGHIIIIIHIIIIIIIIIHIIIIIIIIIIHIHIIIIIIIIIIIIIIIIIIIIHIIIIIHHIIIIIIIIIIIIHIIIHIIIIIIIIIIIIIIIIIIIIIIIIIIIIIIIIIHIIIIIIIIHIIIHIIIHIIIIIIIIIIIIIIIIIIIIIIIIIHGIHIIIIIIIIIIIIIIHIIIIIIIIIIIIIIIIIIIIIIIIIIIIIIIII
@HS2.2_45 HISEQ:380:H55W7BCXY:1:1101:5679:7307 1:N:0:AGCAGGAA orig_bc=AAAAAAAAAAAA new_bc=AAAAAAAAAAAA bc_diffs=0
TACAGAGGTCTCAAGCGTTGTTCGGATTCATTGGGCGTAAAGGGTGCGTAGGTGGCGTGGTAAGTCGGGTGTGAAATTTCGGAGCTTAACTCCGAAACTGCATTCGATACTGCCGTGCTTGAGGACTGGAGAGGAGACTGGAATTTACGGTGTAGCAGTGAAATGCGTAGAGATCGTAAGGAAGACCAGTGGCGAAGGCGGGTCTCTGGACAGTTCCTGACACTGAGGCACGAAGGCCAGGGGAGCAAACGGG
+
IIIHIIIIIHIIIIIIIHHHHIHIIHHIHIHHHIIIICFHHIIIIIIIHIIIIIIIIHIIIHIIIIIIIIIIIIIIIHIIIIIIIIIIIIIIIIIHIIIIIIIIIIIIIIIIIIIIIIIIIIIIIHIIIIIIIIIIIIIIIIIIIIHIIIIIIIIIIIIIIIIIIIIIIIIIIIIHHGIIIIIGIIIIIIIIIIIIIIIIIIIIIIIIIIIIIIIIIIIIIIIIIIIIIIIIIIIIIIIIIIIIIIIIIIIII
@HS2.2_46 HISEQ:380:H55W7BCXY:1:1101:7638:7444 1:N:0:AGCAGGAA orig_bc=AAAAAAAAAAAA new_bc=AAAAAAAAAAAA bc_diffs=0
TACGTAGGTGGCGAGCGTTATCCGGATTTATTGGGCGTAAAGGGTGTGTAGGCGGTTTGCTAAGTATAAAATTAAATCCCGAAGCTTAACTTCGGTTCGTTTTATAAACTGGCAGACTTGAGTACAGTAGAGGCAAATGGAATTCCTAGTGTAGTGGTAAAATGCGTAGATATTAGGAGGAACACCAGTGGCGAAGGCGATTTGCTGGGCTGTTACTGACGCTGAGGCACGAAAGCGTGGGGAGCAAATAGG
+
IIIEHFHHIIIIIIIIIIIHHHHIII=HHIHIHIIIIIIHHHIIFHEHHHIIHHIIIIIHIHHIHIIHEFHHHIIICDGGEEEHIIIIIE#IGGHHIIIGEHHEHIIIHIIIHIDCEIIIIIHIIHGIIIIIHHHIHHIIIIIIFGHGFIIIIIFIHHFHIIIIIIIIIIHIHFHHHHHIIIIIHHGIIIIIIIIIIHHIIIIHIIIHFHEG1HIIIIIIGIIIIHIHEIHIIIIIHCIIIIIIIHHHHGII
@HS2.2_47 HISEQ:380:H55W7BCXY:1:1101:12495:7498 1:N:0:AGCAGGAA orig_bc=AAAAAAAAAAAA new_bc=AAAAAAAAAAAA bc_diffs=0
TACGGAGGGTTCGAGCGTTAATCGGAATGACTGGGCGTAAAGGGCTGGTAGGTGGCTTTGTGAGTCGGCAGTGAAATCCCCGTGCTTAACATGGGAACTGCTGCCGAAACAGCAGAGCTGGAGTATGGCAGAGGGAAACAGAATTCCAAGTGTAGCGGTGAAATGCGTAGAGATTTGGAAGAATACCAGAGGCGAAAGCGGTTTTCTGGGCCAATACTGACACTGAGCAGCGAAAGCGTGGGGAGCAAACAGG
+
IIIIIHIIIHIIIIHIIHIIHIIIIHIIIIIIHIIIIIIIIIIIIIIIHIHHHIIIHHIHHIHHGHHIIIIIIIIIIHHIIIIIIIIIIIIIIIIIIIIIIIIIIIIIIHIIIIIIIIIIIIHHHHIIIIIIIIIIIIIIIIHHHHIHIIIHHIIIIIIIIIIIIIIIIIIIIIIHIIIIIIIIIIIIIIIIIIIIIIIIIIIIIIIIIIIIIIIIIIHHIIIIIIIIIIIIIHIIIIIIIIIIIIIIIIIII
@HS2.2_48 HISEQ:380:H55W7BCXY:1:1101:18200:7422 1:N:0:AGCAGGAA orig_bc=AAAAAAAAAAAA new_bc=AAAAAAAAAAAA bc_diffs=0
TACGGAGGGTGCGAGCGTTAATCGGAATAACTGGGCGTAAAGAGCTCGTAGGCGGTTTGTCAAGTCAGATGTGAAAGCCCCGGGCTTAACCTGGGAACCGCATTTGAAACTGACAGACTAGAGTACTGTAGAGGGAGGTAGAATTCCAGGTGTAGCGGTGAAATGCGTAGATATCTGGAGGAATACCGGTGGCGAAGGCGGCCTCCTGGACAGAGACTGACGCTGAGGAGCGAAAGCGTGGGGAGCAAACAGG
+
IIIIIIIIIIIIIIIIIHHIIHIIIIIIIIIIIIIIIIIIIIIIIIIIIIIIIIIIIIIIIIIIIIIIIIIIIIIIIIIIIIIIIIIIIIIIIIIIIIIIIIIIIIIIIIIIIIIIIIIIIIIIHIIIIIIIIIIIIIIIIIIIIIIIIIIIIIIIIIIIIIIIIIIIIIIIIIIIIIIIIIIIIIIIIIIIIIIIIIIIIHHIIIIIIIIIIIIIIIIHIIIIIIIIIIHIIIIIIIIIIIIIIIIIIIIII
@HS2.2_49 HISEQ:380:H55W7BCXY:1:1101:19955:7376 1:N:0:AGCAGGAA orig_bc=AAAAAAAAAAAA new_bc=AAAAAAAAAAAA bc_diffs=0
TACGGGGGGTGCAAGCGTTGTCCGGAATCATTGGGCGTAAAGCGTTCGTAGGCGGTAAATTAAGTCTGGTGTTAAACCCACGTGCTTAACACGTGGCAGGCATTGGATACTGGTGAACTAGAATGCGGCAGAGGTTAAGGGAATTCCTGGTGTAGCGGTGAAATGCGTAGATATCAGGAGGAACACCGGAGGCGAAAGCGCTTAACTGGGCCGAAATTGACGCTGAGGAACGAAAGCCGGGGGAGCAAATGGG
+
IIIIIDHHHHIIIIIIIIIIIIIIIIIIIIIIIHIIIIIIIIIIHIIIHIIIIIIIHIIIIIIIIIIIIIIIIIIIIIIIIIIIIIIIIIIIIIIIIIIIIIIIIIIIIIIIIIIIIIIIIIIIIIIIIIIIIIGIIIIIIIIIIIIIIIIIIIIIIIIIIIIIIIIIIIIIIIIIIIIIIIIIIIIIIIIIIIIIIIIIIIIHIIIIIIHIIIIIIIIIIIIIIIIIIIIIIIIIIIIIIIIIIIIIIIIII
@HS2.2_50 HISEQ:380:H55W7BCXY:1:1101:1649:7707 1:N:0:AGCAGGAA orig_bc=AAAAAAAAAAAA new_bc=AAAAAAAAAAAA bc_diffs=0
TACGTAGGTGGCAAGCGTTATCCGGATTTACTGGGTGTAAAGGGCGCGTAGGCGGGGATGCAAGTCAGATGTGAAATCTATGGGCTTAACCCATAAACTGCATTTGAAACTGTGTCTCTTGAGTGCTGGAGAGGTAGACGGAATTCCTTGTGTAGCGGTGAAATGCGTAGATATAAGGAAGAACACCAGTGGCGAAGGCGGTCTACTGGACAGTAACTGACGCTGAGGCGCGAAAGCGTGGGGAGCAAACAGG
+
IIIIIIIIIIIIIIHHIHIIIIIIIIHIIIIHIIIIIHIIIIIIIIIIIIIIIIIIIIIIHIIHIIIIIIIIIIIHIIIIIIGHHHHIIIIIIIIIIIIIIIIIIIIIIIIIIIIIIIIIIHIHHIIIIIIIIIHHIIIIIIIIIIIIIIIIIIIIIIHIIIIIIIIIIIIIIIIIHHIIIIIIIIIIIIIIIIIIIIHIIIIIIIIIIHHFHHIIIIIIIIIIIIIIHHIIIIIIIIIIIIHIIIIIIIHII
@HS2.2_51 HISEQ:380:H55W7BCXY:1:1101:6269:7627 1:N:0:AGCAGGAA orig_bc=AAAAAAAAAAAA new_bc=AAAAAAAAAAAA bc_diffs=0
TACGTAGGGAGCAAGCGTTATCCGAATTTATTGGGTGTAAAGCGTGTGTAGGCGGTTTATTAAGTCCAAGGTATAAGCCCGAAGCTTAACTTCGGTTCGCCTTGGAAACTGATTTACTTGAGTATGGTAGAGGCAAATGGAATTTCTAGTGTAGCGGTAAAATGCTTAGATATTAGAAGGAACACCAGTGGCGAAGGCGATTTGCTGGGCCATTACTGACGCTGAGGCACGAAAGCGTGGGGAGCAAATAGG
+
HEHHH@CDHCHDHHI@ECCCHHHIIICHCH?DHHIHHCHFEFHHHDCCFHGH<GHHHHHHHHHHHICFD@GHHGHHEHBEHFHHHHHHHHEHIH@GCHHDDHCF<FHHHIHGHD#<GFGHH<F0DIHHFFHFEEHCEEBFEHF<BGEHG?FHH?CHHIHGFA@HEGHGIIIHHGHHGFG@<<HIIHFFHEHHIHHEC@E?IHIHHHHCEFHC1HHDIHGDHFG?HEHHEHEHEDHIHGD1HGFF@GCHHE@H
@HS2.2_52 HISEQ:380:H55W7BCXY:1:1101:7071:7510 1:N:0:AGCAGGAA orig_bc=AAAAAAAAAAAA new_bc=AAAAAAAAAAAA bc_diffs=0
TACGAAGGTGGCAAGCGTTATTCGGATTTACTGGGCGTACAGGGAGCGTAGGCGGTTCGGTAAGCCCTCTGTGAAATCTCCAGGCTTAACCTGGAACAGTCGGAGGGGACTGCTGGGCTAGAGGACGGGAGAGGAGCGCGGAATTCCCGGTGTAGCGGTGAAATGCGTAGAGATCGGGAGGAAGGCCGGTGGCGAAGGCGGCGCTCTGGAACGTTTCTGACGCTGAGGCTCGAAAGCGTGGGGAGCAAACAGG
+
IIIIIIIIIIIIIIIIIIIIIIIIIIIIIIIIIIIIIIIIIIIIHIIIIIIIIIIHHIIIIIIIIIIIIIIIIIIIIHHIIIIIIIIIIHIIIIIIIIIIIIIIIIIIIIIIIIIIIIIIIIIIIIIIIIIIIIIIIIIIIIIIIIIIIIIIIIIIIIIIIIIIIIIIIIIIIIIIIIIIIIIIIIIIIIIIIIIIIIIIIIIIIIIIIIIIIIIIIIIIIIIIIIIIIIIIIIIIIIIIIIIIIHIIIIIII
@HS2.2_53 HISEQ:380:H55W7BCXY:1:1101:14738:7583 1:N:0:AGCAGGAA orig_bc=AAAAAAAAAAAA new_bc=AAAAAAAAAAAA bc_diffs=0
TACGTAGGGACCAAGCGTTGTTCGGATTTACTGGGCGTAAAGGGCGCGTAGGCGGCATGACAAGTCACTTGTGAAATCTCCGGGCTTAACTCGGAACGGCCAAGTGATACTGTCGAGCTAGAGTGCAGAAAGGGCAATCGGAATTCTTGGTGTAGCGGTGAAATGCGTAGATATCAAGAGGAACACCTGAGGCGAAGGCGGGTTGCTAGGCTGACACTGACGCTGAAGCGCGAAAGCCAGGGGAGCAAACGGG
+
IIIIIIIIIIIIIIIIIHHIIIIIIFIIIIIIIIIIIHIIIIIIIIIIHIIIIIIIIIIHIIIIIIHIIHIIIIIIHHIIIIIIIIGIIIIIIIHIIIIIIIIIIIIIIIIIIIIIIIIIIIIIIIIIIIIIIIIIIIIIIIIIIIIIIIIIIIIIIIIIIIIIIIIIIIIIIIIIHHIIIIIIIIIIIIIIIIIIIIIIIIIIIIIIIIIIIIIIIIIIIIIIIIIIIIIIIIIIIIIIIIIIIIIIIIIII
@HS2.2_54 HISEQ:380:H55W7BCXY:1:1101:14941:7623 1:N:0:AGCAGGAA orig_bc=AAAAAAAAAAAA new_bc=AAAAAAAAAAAA bc_diffs=0
TACGGAAGGTCCGGGCGTTATCCGGATTTATTGGGTTTAAAGGGAGCGCAGGCTGGATTTTAAGCGTGTTGTGAAATGCGGCGGCTCAACCGTCGATGTGCAGCGCGAACTGGAGTCCTTGAGTGAGTACGAGGAAGGCGGAATTCGTGGTGTAGCGGTGAAATGCTTAGATATCACGAAGAACTCCGATTGCGAAGGCAGCTTTCCAGTCCTTAACTGACGCTAAAGCTCGAAAGTGCGGGTATCGAACAGG
+
IIIIIHIIIHIIIIIIIIIIIIIIIIHHIIIHHIIHDEHIIIIIIIIIIIIIIHIIIIIIIIIIIIHIIIIIIIIIIIIIIIIIIIIIIIIIIIIIIIIIIIIHIIIIIIIIIIIIIIIIIIIIIIIIIIIIIIIIIIIIIIIIIIIIIIIIIIIIIIIIIIIIIIIIIIIIIIIIIIIIIIIIIIIIIIIIIIIIIIIIIIIIHIIIIIIIIIIIIHIIIIIIIIIIIIIIIIIIIIIIIIIIIIIIIIIII
@HS2.2_55 HISEQ:380:H55W7BCXY:1:1101:17178:7551 1:N:0:AGCAGGAA orig_bc=AAAAAAAAAAAA new_bc=AAAAAAAAAAAA bc_diffs=0
TACGGAGGATGCGAGCGTTATCCGGATTTATTGGGTTTAAAGGGTGCGCAGGCGGCGTGTCAAGTCAGCGGTCAAAATGCGGCGCTCAACGCCGTACCGCCGTTGAAACTGGCATGCTCGAGTTCGTGCGAGGATGGCGGAATGCGCGGTGTAGCGGTGAAATGCATAGATATCGCGCAGAACTCCGATTGCGAAGGCAGCTGTCCAGCACACGACTGACGCTCATGCACGAAAGCGTGGGTATCGAACAGG
+
IIIIIIIIIIIIIIIIIIIIIIIIIHIIIIIHHHID@EHHHIIIIIIIIIIIIIIIIHIHIIIIIIHIIIIHIIIIGHIIIIIIIIIIIIIIIIIIIIIIIIIIIIIIIIIIIIIIIIIHIHHIIIIIIIIIIIIIIIIIIIIIIIIIIIIIIIIIIIIIIIIIIIIIIIIIIIIIGHIIIIIIIIIIIIIIIIIIIIIIIIIIIIIIIIIIIIIIIIIIIIIIIIIIIIIIIIIIIIIIIIIIIIIIIIII
@HS2.2_56 HISEQ:380:H55W7BCXY:1:1101:18365:7737 1:N:0:AGCAGGAA orig_bc=AAAAAAAAAAAA new_bc=AAAAAAAAAAAA bc_diffs=0
TACGGAGGGTGCGAGCGTTAATCGGAATAACTGGGCGTAAAGAGCTCGTAGGCGGTTTGTCAAGTCAGATGTGAAAGCCCCGGGCTTAACCTGGGAACCGCATTTGAAACTGACAGACTAGAGTACTGTAGAGGGAGGTAGAATTCCAGGTGTAGCGGTGAAATGCGTAGATATCTGGAGGAATACCGGTGGCGAAGGCGGCCTCCTGGACAGAGACTGACGCTGAGGAGCGAAAGCGTGGGGAGCAAACAGG
+
EHHIGIDHDEHHIICHCCHHGIIIFGIIIIHHEHHHHCHIGIEHIIIIHIEHIDIH<GHI#GFEIHHGHEH#IIIHHHIIIIIIIGHHGEHEHIIIIGIIGHEFFHHHDHHHHHGHH@HHHGHHCDHHHHIGIIHEC?BHHIII0?HHIHFHHEIIIHHEHEFHHIIIGHI?D1C1CDHHIIHHCHHHHCCHHIEHHHHIHEHHCEEIFHEHHIHHHCHCDCHHHHHHFHHEE<@HC<HHHHHHEHCFHHIIH
@HS2.2_57 HISEQ:380:H55W7BCXY:1:1101:19380:7707 1:N:0:AGCAGGAA orig_bc=AAAAAAAAAAAA new_bc=AAAAAAAAAAAA bc_diffs=0
TACGGAAGATGCGAGCGTTATCCGGATTTATTGGGTTTAAAGGGAGCGTAGGCGGACGCTTAAGCCTGCGGTCAAATGTCAGCGCCCAACGCTGGCCTGCCGTGGGAACTGGGTGTCTTGAATGTGCACAAGGAAGGTGGAATTCGTGGTGTAGCGGTGAAATGCTTAGATATCACGAAGAACTCCGATTGCGAAGGCAGCCTTCTGGGGCATGATTGACGCTGAGGCTCGAAAGCGCGGGAATCAAACAGG
+
IIIIIIIIIIIIIIIIIIIIIIIIIHHIIIIIIIIDEHIIIIIIIIIIIIIIIIIIIIIIIIIIIIIIIIIIIIIIHIIIIIIIIIIIIIIIIIIIIIIIIIIIIIIIIIIIIIIIIIIIIIIIIIIIIIIIIIIIIIIIIIIHIIIIIIIIIIIIIIIIIIIIIIIIIIIIIIHGHIIIIIIGIIIIIIIIIIIIIIIIIIIIIIIIIHIIIIIIIIIIIIIIIIHGIIIIIIIIIIIIIIIIIIIIIIII
@HS2.2_58 HISEQ:380:H55W7BCXY:1:1101:1279:7776 1:N:0:AGCAGGAA orig_bc=AAAAAAAAAAAA new_bc=AAAAAAAAAAAA bc_diffs=0
TACGTAGGTTGCGAGCGTTATTCGGATTTACTGGGCGTAAAGAGCACCGAGGTGGCTTCTTAAGTTGGATGTGAAATCTCCCGGCTTAACTGGGAGGCGCCATTCAAAACTGGGGAGCTTGAGGTCAGCAGGGGAAAGTGGAATTCCCGGTGTAGTGGTGGAATGCGTAGAGATCGGGAGGAACACCAGTGGCGAAAGCGACTTTCTGGGCTGCACCTGACACTCTAGTGCGAAAGCGTGGGGAGCAAACAGG
+
IEHGFC@CH1DH//<<<<0<FHHIEH=@GH1F@G@GCCHHFGCHHCG1F<EHEGF<EHCGEHIH?IHIHHGHHEFG<FDFIIIIIIHHHHHEIGHIIIIIIIHHGHEHF@CFIHEIIIIIIHHHGIHIHHHII#HHEHIIIIHE<<HHII#HIHIIIHIIIIIHHGIIHIIIHGIIHGIHEIIIIGIIHDHDI#IIIGIIHHIIIIHHHIHGFCC?IIIIHGIHHGIIIIIIIIHHIIIIIIIIIIIIIIIHF
@HS2.2_59 HISEQ:380:H55W7BCXY:1:1101:1664:7859 1:N:0:AGCAGGAA orig_bc=AAAAAAAAAAAA new_bc=AAAAAAAAAAAA bc_diffs=0
TACGGAAGGTCCGGGCGTTATCCGGATTTATTGGGTTTAAAGGGAGCGCAGGCTGATTGTTAAGCGTGACGTGAAATGTAGCCGCTCAACGGCTGAACTGCGTCGCGAACTGGCAGTCTTGAGTGAGTACGACGTCAGCGGAATTCGTGGTGTAGCGGTGAAATGCTTAGATATCACGAAGAACCCCGATTGCGAAGGCAGCTGACGAGTCCTTTACTGACGCTAAAGCTCGAAGGTGCGGGTATCGAACAGG
+
IIIIIIIIIIIIHHIIIIIIIIIIIIIIIIHGHHIHHIHIIIIIIIIIIIIIIHHIIIIIIIIIIIIIIIIIIIIIHIIIIIIIIIIIIIIIIIIIIIIIIIIIIIIIIIIIIIIIIIIIIIIIIIIIIHHIIIIHIIIIIIIIIIIIIIIIIIIIIIIIIIIIIIIIIIIIIIIIIHIIIIIIIIIIIIIIIIIIIIIIIIIIIIIHHIIIIIIIIIIIIIIIIIIIIIIIIIIIIIIIIIIIIIIIIIIII
@HS2.2_60 HISEQ:380:H55W7BCXY:1:1101:1240:8166 1:N:0:AGCAGGAA orig_bc=AAAAAAAAAAAA new_bc=AAAAAAAAAAAA bc_diffs=0
TACGGAGGGTACGAGCGTTAATCGGAATGACTGGGCGTAAAGGGCACGTAGGTGGATAGATAAGTCACAAGTGAAATACCCGGGCTTAACCTGGGATTGGCTCGTGAAACTGTTTAACTAGAGTACGGTAGAGGGGAGTAGAATTCCAAGTGTAGCGGTGAAATGCGTAGAGATTTGGAAGAATACCGGAGGCGAAGGCGGCTCTCTGGACCGATACTGACACTGAAGAGCGAAAGCGTGGGGAGCAAACAGG
+
IHIIIIEHHHHIIIIIHEHIHHHIHIIIHGHHHHFHI?FHHFHHCHII@GHIFHHIICIHIHHHHHHHIIIIIIIIHIIIIIIIIIHHHIIIIIIIHDIHIIIIHIHHHIIIHIHHHHHIHIIGIIIHHIIIHIIHIIIIIIHIIHGIIIIIGIIIIIIIIIIHHFIHIHIIIIIIHHIHHIIIHHIIIIIIIIIIIIIIIHIIGIIHIIHHGHIHIIHIIIIIIIHIIHHIIHHIIIIIIIIIIIIIHHHII
@HS2.2_61 HISEQ:380:H55W7BCXY:1:1101:3825:8232 1:N:0:AGCAGGAA orig_bc=AAAAAAAAAAAA new_bc=AAAAAAAAAAAA bc_diffs=0
TACGGAGGATGCAAGCGTTATCCGGATTTATTGGGTTTAAAGGGTGCGTAGGCTGTTCGGAAAGTCAGGGGTGAAAGCCCGGCGCCTAACGCCGGAACTGCCTTTGATACTTTCGAGCTGGAATACGGATGCCGTGGGAGGAATGAGTAGTGTAGCGGTGAAATGCATAGATATTACTCAGAACACCGATTGCGAAGGCATCTCACGAATCCGTCATTGACGCTGAGGCACGAAAGCGTGGGGATCAAACAGG
+
IIIIIIIIIIIIIIIIIIIIIHIIIIIIHIIIIIIEHHIIIIIIIIIIIIIIIIIIIIIIIIIIIIIIIIIIIIIIHIIIIIIIIIIIIIIIIIIIIIIIIIIIIIIIIIIIIIIIIIIIIIIIIIIIIIIIIIIIIIIIIIIIIIIIIIIIIIIIIIIIIIIIIIIIIIIIIIIIIGIIIIIIIIIIIIIIIIIIIIIIIIIIIIIIIIIIIIIIIIIIIIIIIIIIIIIIIIIIIIIIIIIIHIIIIIIII
@HS2.2_62 HISEQ:380:H55W7BCXY:1:1101:5264:8070 1:N:0:AGCAGGAA orig_bc=AAAAAAAAAAAA new_bc=AAAAAAAAAAAA bc_diffs=0
TACGGAGGGTGCGAGCGTTAATCGGAATAACTGGGCGTAAAGAGCTCGTAGGCGGTTAGTCAAGTCAGATGTGAAAGCCCCGGGCTTAACCTGGGAACTGCATTTGAAACTGACGAACTAGAGTACTGTAGAGGGAGGTAGAATTCCAGGTGTAGCGGTGAAATGCGTAGATATCTGGAGGAATACCGGTGGCGAAGGCGGCCTCCTGGACAGAGACTGACGCTGAGGAGCGAAAGCGTGGGGAGCAAACAGG
+
IIIIIIHIIHHIHIIIHHHHIIIIIIIIGIHEGHIIIHIIGIIIHIHIFHHHHIIHHIIIIIIIHIIIIHIHIHHHHGGHIIIIIIIIHHHIHIIIHHIIIIIHHIHIIIIIIIIIHIIIIIIIHIHIHIIIIIIIIIHIIGIIHIIHIIHIIIIHIIIHIHIIIIIIIIIIIHIIHHIIIIIHIIIIIIIIIIIHIIIIIIHHHIIIIIHIIIIIIIIHIIIIIIIIIIIIHIIIIIIIIIIIIIIHHIGII
@HS2.2_63 HISEQ:380:H55W7BCXY:1:1101:5362:9494 1:N:0:AGCAGGAA orig_bc=AAAAAAAAAAAA new_bc=AAAAAAAAAAAA bc_diffs=0
TACAGAGGTCTCAAGCGTTGTTCGGATTCATTGGGCGTAAAGGGTGCGTAGGCGGCGCGGTAAGTCGGGTGTGAAATTTCGAGGCTTAACTTCGAAACTGCATTCGATACTGCCGTGCTTGAGGACTGGAGAGGAGACTGGAATTTACGGTGTAGCGGTGAAATGCGTAGATATCGTAAGGAAGACCAGTGGCGAAGGCGGGTCTCTGGACAGTTCCTGACGCTGAGGCACGAAGGCCAGGGGAGCAAACGGG
+
IIIIIGHIIIIIIIIIIHHIIIIIIIIIIIIIIIIIIEHIIIIIIIGIIIIIIIIIIIIIIIIIIIIIIIIIIIIHFHHIIIIIIIIIIIIIHIIIIIIIIIIIIIIIIIIIIIIIIIIIIIIIIIIIIIIIIIIIIIIIIIIIIIIIIIIIIIIIIIIIIIIIIIIIIIIIIIIIHHIIIIIIIIIIIIIIIIIIIIIIIIIIIIIIIIIIIIIIIIIIIIIIIIIIIIIIIIIIIIIIIIIIIIIIIIIII
@HS2.2_64 HISEQ:380:H55W7BCXY:1:1101:6080:9470 1:N:0:AGCAGGAA orig_bc=AAAAAAAAAAAA new_bc=AAAAAAAAAAAA bc_diffs=0
TACGTAGGGGGCAAGCGTTATCCGGATTTACTGGGTGTAAAGGGAGCGCAGACGGCTTAGCAAGTCTGAAGTGAAACCCCACGGCTCAACCGTGGGCTTGCTTTGGAAACTGTTTAGCTAGAGTACTGGAGAGGTAAGCGGAATTCCTAGTGTAGCGGTGAAATGCGTAGATATTAGGAGGAACATCGGTGGCGAAGGCGGCTTACTGGACAGCAACTGACGTTGAGGCTCGAAGGCGTGGGGAGCAAACAGG
+
IGIIFHHIIIIIIIIIIIIIIIIIIIIIIHIIIIIHHHIHIIGIIIIIIIIIIIIIIIIIIIIIIIIIIIIIIIIIHIIIIIIIIIIIHIIIIIIIIIIIIIIIIIIIIIIIIIIIIIIIIIIIIIIIIIIIIIIIIIIIIIIIIIIIIHGIHIIIIIIIHIIIIIIIIIIIHHHIIIHIIIIIIIIIIIIIIIIIIIIIIIIIIIIIIIIIIIIIGIIIIIIIHIIIIIIIIIIIIIIIIIIIIIIIIIIII
@HS2.2_65 HISEQ:380:H55W7BCXY:1:1101:11091:9274 1:N:0:AGCAGGAA orig_bc=AAAAAAAAAAAA new_bc=AAAAAAAAAAAA bc_diffs=0
TACGAAGGGGGCTAGCGTTGCTCGGAATCACTGGGCGTAAAGCGCACGTAGGCGGCTTCTTAAGTCAGGGGTGAAATCCTGGAGCTCAACTCCAGAACTGCCTTTGATACTGAGGAGCTTGAGTCCGGGAGAGGTGAGTGGAACTGCGAGTGTAGAGGTGAAATTCGTAGATATTCGCAAGAACACCAGTGGCGAAGGCGGCTCACTGGCCCGGTACTGACGCTGAGGTGCGAAAGCGTGGGGAGCAAACAGG
+
IIIIHFEHHIIIIIIIIIIIIIIIIIIIIIIIIIIIIIIIIIIIIGIIIGIIIIIIIIIIIIIIIIIIIIIHHHHIHHIIIIIIIIIIIIIIIIIIIIIIHIIIIIIIIIIIIIIIIIIIIIIIIHHIIIIIIIIIIIHIIHIIIIIIIIGIIIIIIIIIIIIIIIIHIIIIIIIHIIIIIIIIIIIIIIIIIIIIIIIIIIIIIIIIIIIHIIIIIIIIIIIIIIIIIIIIIIIIIIIIIIIIIHIIIIIII
@HS2.2_66 HISEQ:380:H55W7BCXY:1:1101:14691:9370 1:N:0:AGCAGGAA orig_bc=AAAAAAAAAAAA new_bc=AAAAAAAAAAAA bc_diffs=0
TACGGAGGATGCGAGCGTTATCCGGATTTATTGGGTTTAAAGGGTGCGTAGGTGGTTTGTTAAGTTTGTGGTGAAAGCGTGCGGCTCAACCGTACCAAGCCATGAAAACTGGCGAACTTGAGTGCAAACGAGGTAGGCGGAATGTGATGTGTAGCGGTGAAATGCTTAGATATGTCACAGAACCCCGATTGCGAAGGCAGCTTACCAGCATGCAACTGACACTGAGGCACGAAAGCGTGGGTATCAAACAGG
+
IIIIIIIIIIIIIIIGHEHIIGHGIHGHIIIHHIHGGHIIIIIIIHHIDHHIIIIHIIHIIHIIIIHHHIIIIIIIGIIIIIIHIIHIIIHIIIIIIIIHIIIIIIIIIIIIIIIIIIIIIIIIIIIIIHIIIIIIIIIIIIIIIIIIIIIIIIIIIIIIIIIIIIIIIIIIIIIIIIIIIGIIIIIIIIIIIIIIIIIIIIIIIIIIIIIIIIIIIIIIIIIHIIIIIHHIIIIIIIIIIIHHIIIIIIII
@HS2.2_67 HISEQ:380:H55W7BCXY:1:1101:18569:9299 1:N:0:AGCAGGAA orig_bc=AAAAAAAAAAAA new_bc=AAAAAAAAAAAA bc_diffs=0
TACGGAAGGTCCGGGCGTTATCCGGATTTATTGGGTTTAAAGGGAGCGCAGGCCGGAGGTCAAGCGTGACGTGAAATGTAGCCGCTCAACGGCTGAACTGCGTCGCGAACTGGCTTTCTTGAGTGAGTTCGATGTGGGCGGAATTCGTGGTGTAGCGGTGAAATGCTTAGATATCACGAAGAACTCCGATTGCGAAGGCAGCCCACAAGGCCTTTACTGACGCTAAAGCTCGAAGGTGCGGGTATCGAACAGG
+
IIIIIIIIIIIIIIIIIIIIIIIIIHHHIIIIHIIEHHIIIIIIIIIIIIIIIIIIIIIHHIIIIIIIIIIIHHIIHHHIIIIIIIIHIIIIIIIIIIIIIIIIIIIIIIIIIIIHIIIIIIIIIIIIHIIIIIIIIIIIIIIIIIIIHIIIIIIIIIIIIIIIIIIIIIIIIIIIIIIIIIIIHIIIIIIIIIIIIIIIIIIIIIIIIIIIIIIIIIIHIIIIIIIIIIIIIIIIHHIIIIIIHIIIIIIII
@HS2.2_68 HISEQ:380:H55W7BCXY:1:1101:1422:9661 1:N:0:AGCAGGAA orig_bc=AAAAAAAAAAAA new_bc=AAAAAAAAAAAA bc_diffs=0
TACGTAGGTGGCAAGCGTTATCCGGAATTATTGGGCGTAAAGAGTGAGCAGGCGGCATGACAAGTCTGGAGTGAAAGCGTAAGGCTCAACCTTATACAGCTTTAGAAACTATCAAGCTAGAGTACGAGAGAGGTAAACGGAATTCCATGTGTAGCGGTGAAATGCGTAGATATATGGAGGAACACCAGTGGCGAAGGCGGTTTACCAGCTCGAAACTGACGCTCAGTCACGAAAGCGTGGGTAGCAAATAGC
+
CCD<C<<EGFD1<D@1D<0<F11<C</D?GE1FFHEC//C1<1<DH<CDFF1/<</<CGFD<<<<1D1GD<<CHE?BBEHEEGHH?FGHE7@@HHI?GCD?DFHHFHHIID<DHC?FC@IIHD<GDC<HIHHD9HGCCIIIH@IIIIIHIIIIIIIIIIIIIIIIIIIIIIIIIIHFHHIIIIHIIIHIIIIHIIIIIHHCGC<G1?G@C@HEIIIIIHIIIIHHG@HEIIIIIIHEIIIIIIIIIIHHHHC
@HS2.2_69 HISEQ:380:H55W7BCXY:1:1101:3477:9623 1:N:0:AGCAGGAA orig_bc=AAAAAAAAAAAA new_bc=AAAAAAAAAAAA bc_diffs=0
TACGGAAGGTCCGGGCGTTATCCGGATTTATTGGGTTTAAAGGGAGCGCAGGCTGGAGATTAAGCGTGACGTGAAATGTAGCCGCTCAACGGCTGAGTTGCGTCGCGAACTGGTTTTCTTGAGTGAGTACGACGTCAGCGGAATTCGTGGTGTAGCGGTGAAATGCTTAGATATCACGAAGAACCCCGATTGCGAAGGCAGCTGACGAGTCCTTTACTGACGCTAAAGCTCGAAGGTGCGGGTATCGAACAGG
+
IIIIIIIIIHIIIDHIIIIHIIIIIHIIIIIIIIIGHHIIIIIIIIIIIIIIIIIIFIHHIHIIIIIIHHHIHHIIIIHHHIIIIHIIIIIIIIIIIHHIIIIIIIIIIIHIIHHIIIIIIIIIIIIIIIIIIIIIIIIIIIIIIIIIIIIIIIIIIIIIIIIHHIIIHIIIHHIHHIIIIIIIIIHHHIIIIIIIIIIIIIIIIIIIIIIIIIIHIIIIIIIIIIIIIHHGIIIHDHEIIIIHIIIIIIIII
@HS2.2_70 HISEQ:380:H55W7BCXY:1:1101:6471:9725 1:N:0:AGCAGGAA orig_bc=AAAAAAAAAAAA new_bc=AAAAAAAAAAAA bc_diffs=0
TACGGAGGGTACGAGCGTTATCCGGATTTATTGGGTTTAAAGGGAGCGCAGGCGGGCTTTTAAGCGTGACGTGAAATGTAGATGCTCAACATCTGAACTGCGTCGCGAACTGGAGGCCTTGAGTGAGTACGACGGAGGCGGAATTCGTGGTGTAGCGGTGAAATGCTTAGATATCACGAAGAACCCCGATTGCGAAGGCAGCCTCCGAGTCCTTTACTGACGCTAAAGCTCGAAGGTGCGGGTATCGAACAGG
+
IIIIIHIIIIIIIIIHIHIIIIIIIGHIIIIIHIIEHIIIIIIIIIIIIIIIGIIIIHHIHIIIIIIIIIIIHIGIIIIIIIIHIIIIIIIIIIIIIHHIIIIIIIIIIIIIIIIIIIIHIIIIIIIIIIIIHIIIIIIIIIIIIIIIIIIIIIIIIIIIIIIIIIHHIIIIIIIHIHIIIIHHHIIIIHIIIIIIIIIHIIIIIIIIIHIIIIIIIIIIIIIIIIHHIGIIIIIGIIIIIIIIIIIIIIIII
@HS2.2_71 HISEQ:380:H55W7BCXY:1:1101:12122:9724 1:N:0:AGCAGGAA orig_bc=AAAAAAAAAAAA new_bc=AAAAAAAAAAAA bc_diffs=0
GACGTAGGGCGCGAGCGTTGTCCGGATTTATTGGGCGTAAAGAGCTCGTAGGCGGCTTGTCGCGTCGACTGTGAAAACCCGCGGCTCAACCGCGGGCCTGCAGCCGATACGGGCAGGCTGGAGTTCGGTAGGGGAGACTGGAATTCCTGGTGTAGCGGTGAAATGCGCAGATATCAGGAGGAACACCGATGGCGAAGGCAGGTCTCTGGGCCGATACTGACGCTGAGGAGCGAAAGCGTGGGGAGCGAACAGG
+
IIIIIIIIIIIIIIIIHDHHHIIII<EHHIIIIIIHIHDHIIIIHIHIIGIIIIIIHIIIHHIIHHIHHHHIIIIIHIIIIIIIIIIIIIHIHIIIHIIIIIIIIIIIIIIIIIIIIIIIIIIIIIIIHIIIIIIIIIIIIIIIHIIIIIIIHIIIIIIIIIIIIIIIIIIIIIIIHHIIIIIIIIIIIIIIIIIIIIIIIIIIIIIIIIIIIIIIIIIIIIIIIIIIIIIIIIIIIIIIIIIIIIHIIIHII
@HS2.2_72 HISEQ:380:H55W7BCXY:1:1101:14004:9591 1:N:0:AGCAGGAA orig_bc=AAAAAAAAAAAA new_bc=AAAAAAAAAAAA bc_diffs=0
TACGGAGGATGCGAGCGTTATCCGGATTTATTGGGTTTAAAGGGTGCGTAGGCGGGCTTTTAAGTCAGCGGTGAAAGTTTGCGGCTCAACCGTAAAATTGCCGTTGATACTGGAGGTCTTGAGTATAGACGAGGTAGGCGGAATGTAACGTGTAGCGGTGAAATGCTTAGATATGTTACAGAACTCCGATTGCGAAGGCAGCTTACCAGACTATGACTGACGCTGAGGCACGAAAGCGTGGGTATCAAACAGG
+
IIIIIIIHIIIIIIIIIIIIIIIIIHIIIIIIIIIEHIIIIIIIHIIIIIIIIIIIIIIIIIIIIIIIIIIIIIIIIHIIIIIIIIIIIIIIIIIIIIIIIIIIIIIIIIIIIIIGIIIIIIIIIIIIIIIIIIIIIIIHHIIIIIIIIIIIIIIIIIIIIIIIIIIGIIIIIIIHIHIIIIIHHIIIIIIIIIIIIIIIIIIIIIIIIIIIIGIIIIIIIIIIIIIIIIIIIIHIIIIIIIIHIIIIIIIII
@HS2.2_73 HISEQ:380:H55W7BCXY:1:1101:19259:9618 1:N:0:AGCAGGAA orig_bc=AAAAAAAAAAAA new_bc=AAAAAAAAAAAA bc_diffs=0
TACGTAGGTGGCAAGCGTTGTCCGGAATTACTGGGTGTAAAGGGAGCGCAGGCGGGAGAGCAAGTCAGTGGTGAAATGCATGGGCTTAACCCATGAACTGCCATTGAAACTGTTTTTCTTGAGTGGATCAGAGGCAAGCGGAATTCCGAGTGTAGCGGTGAAATGCGTAGATATTCGGAGGAACACCAGTGGCGAAGGCGGCTTGCTGGGGTCTAACTGACGCTGAGGCTCGAAAGTGTGGGGAGCAAACAGG
+
HHIIHEHIIIIIIIIIIIIIIIIIIIIIIIIHHIIGHEHIIHIIHIIIHIIIIIIIHIIIIIIHIGIIHHIIIIHIFHIIIIIIIIHIIIIIIIIIIHIIGIIIIIHIIIIIIIIIIIIIIIIHIIIIIIIIIIIIIIIIIIIIIHIIIIIIIIIHIIIIIIIHIIIIIIIIIIHHHHIIHIIIIIIIIHIIIIIIIIIIIIIIHIIIHIIHIIIIIIIIIIIIIIIIIHIIIIIIIIIIIIIIIIHIIHIII
@HS2.2_74 HISEQ:380:H55W7BCXY:1:1101:2116:9940 1:N:0:AGCAGGAA orig_bc=AAAAAAAAAAAA new_bc=AAAAAAAAAAAA bc_diffs=0
TACGGAGGATGCGAGCGTTATCCGGATTTATTGGGTTTAAAGGGTGCGCAGGCGGGCGATTAAGTCAGCGGTGAAAGGCTCGGGCTCAACCGGAGCAGTGCCGTTGATACTGGTTGCCTTGAATGCGGTCAAGGCCGGCGGAATGTGGCGTGTAGCGGTGAAATGCATAGATATGCCACAGAACACCGATAGCGAAGGCAGTTGGCCGGGCCTGCATTGACGCTGAGGCACGAAAGCGTGGGGATCGAACAGG
+
IIIIIIIIHIIIIIIIIIIIIIIIIDHHHIHHGHICGHHIHIIIIIIIHHHIHIIIIHHHHFHIIIIIIIIIIIIIIIIIHIIHIHHIIIIIIIIIIIIIIIIIIIIIIIIIIIIIIIIIIIIIIIIIIIIIIIIIIIIIIIIIIIIIIIIIIIIIIIIIIIIIIIIIIIIIHHHHHDHIIIIIIIIIIIIIIIIIIIIIIIIIIIIIIIIIIIIIHIIIIIIIIIIIIIIIIIIIIIIIIIIHHIIIIIIII
@HS2.2_75 HISEQ:380:H55W7BCXY:1:1101:4026:9771 1:N:0:AGCAGGAA orig_bc=AAAAAAAAAAAA new_bc=AAAAAAAAAAAA bc_diffs=0
TACGGAGGGTACGAGCGTTAATCGGAATGACTGGGCGTAAAGGGCACGTAGGTGGATAGATAAGTCACAAGTGAAATACCCGGGCTTAACCTGGGATTGGCTCGTGAAACTGTTTAACTAGAGTACGGTAGAGGGGAGTAGAATTCCAAGTGTAGCGGTGAAATGCGTAGAGATTTGGAAGAATACCGGAGGCGAAGGCGGCTCTCTGGACCGATACTGACACTGAAGAGCGAAAGCGTGGGGAGCAAACAGG
+
IIIHIHDDIIIIIIIIIIIHEHHIIIHIIIIIHIIIIFHHIIIIIIHIF?HIGHIIIIIIIIIIIIIHIIIIIIIIHHIIIIIIHIIIIIIIIIIIHHHIIHIIIIIIIIIIIIIIIIIIIIIIIIIIGIIIIIIIIIIIIIIIIIIIIIIIIIIIIIIIIIIIIIIIIIIIIHHIHHIIIIIIIIIIIIIIIIIIIIIHIIIIIIIIIIIIIIIIIIIIIIIIIIIIIHGIIIIIIIIIIIIIIIIIIIIII
@HS2.2_76 HISEQ:380:H55W7BCXY:1:1101:5892:10182 1:N:0:AGCAGGAA orig_bc=AAAAAAAAAAAA new_bc=AAAAAAAAAAAA bc_diffs=0
TACGGAGGGTACGAGCGTTAATCGGAATGACTGGGCGTAAAGGGCACGTAGGTGGATAGATAAGTCACAAGTGAAATACCCGGGCTTAACCTGGGATTGGCTCGTGAAACTGTTTAACTAGAGTACGGTAGAGGGGAGTAGAATTCCAAGTGTAGCGGTGAAATGCGTAGAGATTTGGAAGAATACCGGAGGCGAAGGCGGCTCTCTGGACCGATACTGACACTGAAGAGCGAAAGCGTGGGGAGCAAACAGG
+
IHIIIHHIIIIHIIIIIIIIIIIIIIHIIHIFGIIIIHHHHIIIGEEH<FFHFHIIGHHHIHHIIHIIHIIIIIIIGHIIIIIIIHIIIHHIHIIHGHIIIIIIIIIHHHHHHIHIIIIIIIIIHIHIIHHIIIIIIIIIIIIHHHHIHIIIIIIIIIIIIIIIIIIIIHIIHHIHGDCIIIHFHIHHHIIIHIIIHIIIIIIIIIIIHIIIIHIIIIIIIIIIIIIIIIIIIIIIIIIIIIIIIIIIIIIII
@HS2.2_77 HISEQ:380:H55W7BCXY:1:1101:14490:10067 1:N:0:AGCAGGAA orig_bc=AAAAAAAAAAAA new_bc=AAAAAAAAAAAA bc_diffs=0
TACGTAGGGGGCGAGCGTTGTCCGGAATGATTGGGCGTAAAGGGCGCGTAGGCGGCCCGGTAAGTCTGGAGTGAAAGTCCTGCTTTTAAGGTGGGAATTGCTTTGGATACTGTCGGGCTTGAGTGCAGGAGAGGTAAGTGGAATTCCCAGTGTAGCGGTGAAATGCGTAGAGATTGGGAAGAACACCGGTGGCGAAGGCGCCTTTCTGGACTGTGTCTGACGCTGAGATGCGAAAGCCAGGGTAGCGAACGGG
+
IIIIIIIIIIIIIIIHIIIIIIIIIDHIIHIIIIIIIIIIIIIIIIIIIIIIIIIIIIIHIIGIIIIIIHIIIHIHHHIIIIIIEHIIIIIIIIIIIIIIIIIIIHIIIIIIIIIIHIIIIIIIIIIIIIIIHIHIIIIIIIHHIIHIIIIIIIIIIIIIIIHIIIIIIIIIIIHHHGIHIIHIHHIIIIIIIIIIIIIHIIIIIIIIIHIIIIIHIIIIIIIIIIIIIIIIIIIIIIIIIIIIIIHIIIIII
@HS2.2_78 HISEQ:380:H55W7BCXY:1:1101:16681:10159 1:N:0:AGCAGGAA orig_bc=AAAAAAAAAAAA new_bc=AAAAAAAAAAAA bc_diffs=0
TACGGAAGGTCCGGGCGTTATCCGGATTTATTGGGTTTAAAGGGAGCGCAGGCGGAGGATTAAGCGTGACGTGAAATGTCCCGGCTCAACCGTGGAACTGCGTCGCGAACTGGTTTTCTTGAGTGAGTGCGACGTCGGCGGAATTCGTGGTGTAGCGGTGAAATGCTTAGATATCACGAAGAACCCCGATTGCGAAGGCAGCCGACGAGTCCTTAACTGACGCTAAAGCTCGAAAGTGCGGGTATCGAACAGG
+
CFHIGGCHEGHHHIDHHEHEHHHHIIEHHIHHFII<<DFHHEHHHHHHIDDHHHIIIIHIIGHGEDEHEHHHHGHIHGHIEHIIIHHHHHHIIIIFCFGHHHIIIIIG?HFGGHHHIIIIIIIHIHEFIIIHIIHIIIIIIHHHHIIHIHHEHIHHHGIIIHHHIHIHIIIIIHEHHHHIIIIIIIEHEHHHIIHHIIIHHHIHHEC?HHHH?HHIIHHIHIIIHIHIIIIIIIIHDIHHHIIIIIIHIIIHH
@HS2.2_79 HISEQ:380:H55W7BCXY:1:1101:18074:10227 1:N:0:AGCAGGAA orig_bc=AAAAAAAAAAAA new_bc=AAAAAAAAAAAA bc_diffs=0
TACGGAGGATGCGAGCGTTATCCGGATTTATTGGGTTTAAAGGGTGCGTAGGCGGATTTTTAAGTCAGTGGTGAAATACCCTCGCTCAACGAGGGGGCTGCCATTGATACTGGGGATCTGGAGTTCCGTTGCCGTGGGAGGAATGAGTAGTGTAGCGGTGAAATGCATAGATATTACTCAGAACACCGATTGCGAAGGCATCTCACGAAGCGGCGACTGACGCTGAGGCACGAAAGCGTGGGGATCAAACAGG
+
IIIIIIIIIIIIIIIIIIIIIIIIIHHIIIIIIIHEHIHIIHIIIIIIHIIIIHHHHHIHIIHIIIIHGHIHHHHHGHIIIIIIIIIIIIIIIIIIIIIIIIIIIIHHHIIIIIIIIIIIIIIIIHIIIIIIIHEIIIIIIIHIIIIHIIIIIIIIIIIIIIHIIIIIIIIIHIIHIGIIIIIIHIIIHHIIIIIIIIIHFIHHHHHIIIIIIIIIIIIIIIHIIIIIIIIIIIIIIIIIIIIIIIIIIIIII
@HS2.2_80 HISEQ:380:H55W7BCXY:1:1101:1542:10370 1:N:0:AGCAGGAA orig_bc=AAAAAAAAAAAA new_bc=AAAAAAAAAAAA bc_diffs=0
TACGGAGGACGCGAGCGTTATCCGGATTCATTGGGTTTAAAGGGTGCGCAGGCGGCCGTGCAAGTCAGCGGTGAAAGCCCGGGGCCCAACCCCGGAAGTGCCGTTGATACTGTGCGGCTGGAATGCGGTCGAGGCGGGCGGAACGTGGCGTGTAGCGGTGAAATGCGTAGATATGCCACAGAACGCCGATAGCGGAGGCAGCTCGCCAGGCCTGCATTGACGCTCGGGCACGAAAGCGTGGGGATCGAACAGG
+
IIIIIIIIIIHIIIIIIIIIIIIIIIIIIIIIIIIHHHIIIIIIIIIIIIIIIIIIIIIIIIIIIIIIIIIHIIIIIIIIIIHIIIIIIIIIIIIIIIIIIIIIIIHIIIIIIIIIIIIIIIIIIIIIIIIIIIIIIIIIIIIIIIIIIIIIIIIIIIIHIIIIIIIIIIIIIIIIIIIIIIIHIIIIIIIIIIIIIIIHIIIIIIIIIIIIIHHIIIIIIIIIIIIIIIIIIIIIIIIIIIIIIIIIIIIII
@HS2.2_81 HISEQ:380:H55W7BCXY:1:1101:15820:10465 1:N:0:AGCAGGAA orig_bc=AAAAAAAAAAAA new_bc=AAAAAAAAAAAA bc_diffs=0
TACGGAGGATGCAAGCGTTATCCGGATTTATTGGGTTTAAAGGGTGCGTAGGCGGAAGTTTAAGCGTGAGGTGAAATGCCACGGCTCAACCGTGGGACTGCCTCGCGAACTGGATTTCTGGAATGCCCCTGCCGTGGGAGGAATGTGTGGTGTAGCGGTGAAATGCATAGAGATCACACAGAACACCGATTGCGAAGGCATCTCACGAAGGGGTGATTGACGCTGAGGCACGAAAGCGTGGGGATCAAACAGG
+
IIIIHDEHEHHIIIIIHGHIIIIIHGEHIHHIHHH<EHIIHIIHFHIIHIIIIIIHDCDHFIHHHHCGHGHIIHIIIHGIHHHIIIIIIIIIIIIHHIIIIIIIIHIIIIIIGIHIIIIIIHIIIIIIIIHIIIHIIIIIIHHIIIIIIIIIIIIIIIIIHIIIHIHIIIIIIHIIHHIIIIHIHIGHHIHIIIIHHIIIHIHIIIIHHIHDHIIHIIIIIHGIHHHIHGIIIIHIIHGHHIIHHIIIIIIII
@HS2.2_82 HISEQ:380:H55W7BCXY:1:1101:16401:10387 1:N:0:AGCAGGAA orig_bc=AAAAAAAAAAAA new_bc=AAAAAAAAAAAA bc_diffs=0
TACGGAGGGTACGAGCGTTAATCGGAATGACTGGGCGTAAAGGGCACGTAGGTGGATAGATAAGTCACAAGTGAAATACCCGGGCTTAACCTGGGATTGGCTCGTGAAACTGTTTAACTAGAGTACGGTAGAGGGGAGTAGAATTCCAAGTGTAGCGGTGAAATGCGTAGAGATTTGGAAGAATACCGGAGGCGAAGGCGGCTCTCTGGACCGATACTGACACTGAAGAGCGAAAGCGTGGGGAGCAAACAGG
+
IIIIHHCHHIHHIIIIIHIIIIIIIIIIIIIIHHIIIHHIIIIIFHHIHEFHDHIHHIIIIIIIHHIIIIIGIIIIHIIIIIIIGIIIIIHIIIIIIHIIIIHIIIIIIIHIIGIIIHIIGIIIIIIIIIIIIIIIHHIIIIIIIIIIIIIIHIIIIIIIIHIHIIIIIIIIIIIIIHIIIIIHIIIIIIIIIIIIIIIIIIIIIIIIIIIHHHIIIIIIIIIIIIIIIIIIIIIIIIIIIIIIIHIIIIIII
@HS2.2_83 HISEQ:380:H55W7BCXY:1:1101:18330:10341 1:N:0:AGCAGGAA orig_bc=AAAAAAAAAAAA new_bc=AAAAAAAAAAAA bc_diffs=0
TACGGAGGGTACGAGCGTTAATCGGAATGACTGGGCGTAAAGGGCACGTAGGTGGATAGATAAGTCACAAGTGAAATACCCGGGCTTAACCTGGGATTGGCTCGTGAAACTGTTTAACTAGAGTACGGTAGAGGGGAGTAGAATTCCAAGTGTAGCGGTGAAATGCGTAGAGATTTGGAAGAATACCGGAGGCGAAGGCGGCTCTCTGGACCGATACTGACACTGAAGAGCGAAAGCGTGGGGAGCAAACAGG
+
IIIIIHHIIIIIIIIIIIIIHIHHIHIIIIIHHHIIIHHHIIIIIIIIFHHIDIIIIIIIIIIIHIIIIIIIIIIIIHIIIIHHIIIIIIIIIIIIIIIIIIIIIIIIIIIIIHIIIIIIIIIIIIIIIIIIIIHIIIIIIIIIIIIIIIIIIIIIIIIIIIIIIIIIIIIIIIIIHGIIIIIIIIIIIIIIIIIIIIIIIIIIIIIIIIIIIIIIIIIIIIIIIIIIIIIIIIIIIIIIIIIIIIIIIIIII
@HS2.2_84 HISEQ:380:H55W7BCXY:1:1101:3628:10587 1:N:0:AGCAGGAA orig_bc=AAAAAAAAAAAA new_bc=AAAAAAAAAAAA bc_diffs=0
TACGGAGGGTGCGAGCGTTAATCGGAATAACTGGGCGTAAAGAGCTCGTAGGCGGTTAGTCAAGTCAGATGTGAAAGCCCCGGGCTTAACCTGGGAACTGCATTTGAAACTGACGAACTAGAGTACTGTAGAGGGAGGTAGAATTCCAGGTGTAGCGGTGAAATGCGTAGATATCTGGAGGAATACCGGTGGCGAAGGCGGCCTCCTGGACAGAGACTGACGCTGAGGAGCGAAAGCGTGGGGAGCAAACAGG
+
IIIIIHIIHHHIIIIIICGHHIIIIIIIIIIGIIIIIHIIIIIIIIIIHHHIIIIIIIIHHHIIIIIIIIIIIIIIHIIIIIHIHIHIIIIIIIIIIHIIIIIIIIIIIIIIIIIIIIIIIIIIIIIIIIIIIIIIIIIIIIIIIIIIIIIIIIIIIIIIIIIIIIIIIIIIIIHHHHIIIIIIIIIIIIIIIIIIIIIIIIIIIIIIIIIIIIIIIIIIIIIIIIIIIIIIIIIIIIIIIIIIIIIIIIIIH
@HS2.2_85 HISEQ:380:H55W7BCXY:1:1101:3584:10623 1:N:0:AGCAGGAA orig_bc=AAAAAAAAAAAA new_bc=AAAAAAAAAAAA bc_diffs=0
TACGGGGGGGGCAAGCGTTGTTCGGAATTACTGGGCGTAAAGGGCTCGTAGGCGGCCAACTAAGTCAAACGTGAAATCCCTCGGCTTAACCGGGGAACTGCGCTTGATACTGGATGGCTTGAGATTGGGAGAGGGATGCGGAATTCCAGGTGTAGCGGTGAAATGCGTAGATATCTGGAGGAACACCGGTGGCGAAGGCGGCATCCTGGACCAACACTGACGCTGAGGAGCGAAAGCCAGGGGAGCAAACGGG
+
IIIII?HIIIIIIIIIIIIIIIIIIIIIIIIIIIIIIHIIIIIIIIGIIIIIIIIIIIIIIIIHHHIIIIHIIIIIHIIIIIIIIIHIIIIIIIIHIIHIIIHIIIIIHIIHIHIIIIIIIIIIHIHIIIIIIIIIIHIIIIIIIIIIIIIIIIIIIIIIIIIIIIIIIIIIIIIHHGIIIIIIIIIIIIIIIIIIIIIIIIIIIIIIIIIIIIIIIIIIIIIIIIIIIIIIIIIIIIIIIIIIIIIIIIIII
@HS2.2_86 HISEQ:380:H55W7BCXY:1:1101:3916:10738 1:N:0:AGCAGGAA orig_bc=AAAAAAAAAAAA new_bc=AAAAAAAAAAAA bc_diffs=0
TACGGAAGGTCCGGGCGTTATCCGGATTTATTGGGTTTAAAGGGAGCGCAGGCTGATGATTAAGCGTGACGTGAAATGTAGCCGCTCAACGGCTGAACTGCGTCGCGAACTGGTTATCTTGAGTGAGTTCGATGTTGGCGGAATTCGTGGTGTAGCGGTGAAATGCTTAGATATCACGAAGAACTCCGATTGCGAAGGCAGCCAACAAGGCCTTTACTGACGCTAAAGCTCGAAGGTGCGGGTATCGAACAGG
+
IGIHIHIHHIIIDCCHHHIIIHHEHG=GHHHEGHIDCHHGIHHHIHCHHHHHHHIIIHHHHHIIIIHIIIIHIIHHFHHIIHEHIHHHIIIHHIIIIIHIIIIIIHHHIIHHHHHIGIIIIIIIIIHEHHHHHIHHIIIIIIIIIIIIIIIIIIIIIIIIIIIIIIIIIIIIIIHIHHIIIIIIHIHHHHCIIIIIIIIIIIIIIIHIHIHF?IIIIIIIIIIIIIIIIHIIIIIIIHEIIIIHHIIIIIIII
@HS2.2_87 HISEQ:380:H55W7BCXY:1:1101:10286:10695 1:N:0:AGCAGGAA orig_bc=AAAAAAAAAAAA new_bc=AAAAAAAAAAAA bc_diffs=0
TACGAAGGTGGCGAGCGTTACTCGGAATTACTAGGCGTAAAGCGTATGTAGGTGGTTGAATAAGTCTATGGTGAAATTTCCTGGCTCAACTGGGAAGGGTACATAGATACTGTTCGGCTTTAGTGTGTGAGGGGGAGACGGAATTCCTGGTGTAGCGGTGAAATGCGTAGATATCAGGAGGAACACCGATGGCGAAAGCAGTCTCCTGGCACAATACTGACACTGAGGTACGAAAGCTAGGGTAGCAAACAGG
+
IIIIHIIIIIIIIIIIHIIIIIIIIIIHIIIIHIIIIIIIIHIIHIIHDGHIHIHIIIIIIHIIHIIIIIIIHHHIHHIIIIIIIIIIHHIIIIIIIIIIIGIHHHIHIIIIIIIIIIIIHIIIHHIIIIIIIIIIIIIHIIIIIIIIIHIHIIIIIIIIIIIIIIIIIIIIIIIIIIIIIIIIIIIIIIIIIIIIIIIIIIIIIIHIIHIIIIIIIHHFHGIIIIIIHIIIIIIIIIIIIIIIIIIHHIHII
@HS2.2_88 HISEQ:380:H55W7BCXY:1:1101:10947:10701 1:N:0:AGCAGGAA orig_bc=AAAAAAAAAAAA new_bc=AAAAAAAAAAAA bc_diffs=0
TACGGAGGATGCGAGCGTTATCCGGATTTATTGGGTTTAAAGGGTGCGTAGGTGGTTTGTTAAGTTTGTGGTGAAAGCGTGCGGCTCAACCGTACCAAGCCATGAAAACTGGCGAACTTGAGTGCAAACGAGGTAGGCGGAATGTGATGTGTAGCGGTGAAATGCTTAGATATGTCACAGAACCCCGATTGCGAAGGCAGCTTACCAGCATGCAACTGACACTGAGGCACGAAAGCGTGGGTATCAAACAGG
+
IIIIIIIIHIIIIIIIIHIHIIIIIEHIIIIIHIIEHIIIIIIIIIIIGHHIHHIDIHHGHHIIIIIIIIIHIIIIHHHIIIIIIIIIIIIIIIIIIIIIIIIIIIIIIIIIIIIIIIIIIIIIIIIIIIIIIIIIIIIIIIIIHIFHHIIIHIIIIIIHIIIIIIIIIIIIIHHHIIIIIIIIIIIIIIIIIIIIIIIIIIIIIIIIIIIIHIIIIIIHHIIIIIIIIIIIIIIIIIIIIIIIIIIIIIII
@HS2.2_89 HISEQ:380:H55W7BCXY:1:1101:12463:10718 1:N:0:AGCAGGAA orig_bc=AAAAAAAAAAAA new_bc=AAAAAAAAAAAA bc_diffs=0
TACAGAGGCCCATAGCGTTGTTCGGATTTACTGGGCGTAAAGGGCGCGTAGGCGGCAGGGCGTGTCAAGTGTGAAATCTCCGGGCTCAACCCGGAAAGTGCGCTTGAAACTACTCTGCTCGAGGCCGGGAGAGGGAATCGGAATATAGGGTGTAGCGGTGAAATGCGTTGATATCCTATAGAACACCGGAGGCGAAGGCGGATTCCTGGAACGGTTCTGACGCTGAGGCGCGAAAGTCGGGGGAGCAAACAGG
+
IIIIIIIIIIIIIIIIIIIIIIIIIIIIIIIIIIIIIHIIIIIIIIIIIIIIIIIIIIIIIIHIIIIIIIIHIIIIIHIIIIIIIIIIIIIIIIIIIIIIIIIIIIIIIIIIIIIIIIIIIIIIIIIIIIIIIIIIIIIIIIIIHIIIIIIIIIIIIIIIIIIIIIIIIIIIIIHIIHIIIIIIIIIIIIIIIIIIIIIIIIHIIIIIIIIIIIIIIIIIIIIIIIIIIIIIIIIIIIIIIIIIIIIIIIIII
@HS2.2_90 HISEQ:380:H55W7BCXY:1:1101:13128:10667 1:N:0:AGCAGGAA orig_bc=AAAAAAAAAAAA new_bc=AAAAAAAAAAAA bc_diffs=0
TACGGAAGATGCGAGCGTTATCCGGATTTATTGGGTTTAAAGGGAGCGTAGGCGGCCCGTTAAGTCAGCGGTTAAATGTCATGGCCCAACCTTGGCATGCCGTTGATACTGGTGGGCTTGAATACACACAAGGAAGGTGGAATTCGTCGTGTAGCGGTGAAATGCTTAGATATGACGAAGAACTCCGATTGCGAAGGCAGCCTTCTGGGGTGCGATTGACGCTGAGGCTCGAAAGTGCGGGGATCAAACAGG
+
IHIHIEHHHGHIIIIIIIIIHHIIICGHHHIIHIIHHCHIIIIIGIHIIIIIIIIIIIIHIIHHHIIIIIIHHIIIHIHIIIIIIIIIIIIGIIIGIIHIIIIIIIIIIIIIIIIIIIIIIIIIIIIIIIIIIIIIIIHIIIIIIIIIIIIIIIIIIIGIIIIIIIIIIIIIIIIIIIIIIIIIIIIIIIIIIIIIIIIIIIGIIHIIIIIIIIIIIIIIIIIIIIHHHHIIIIIIIIIIIHIHIIIIIIII
@HS2.2_91 HISEQ:380:H55W7BCXY:1:1101:14350:10736 1:N:0:AGCAGGAA orig_bc=AAAAAAAAAAAA new_bc=AAAAAAAAAAAA bc_diffs=0
TACGTAGGGGGCAAGCGTTATCCGGATTTACTGGGTGTAAAGGGAGCGCAGACGGTCAAGCAAGTCTGAAGTGAAACCCCACGGCTCAACCGTGGGCTTGCTTTGGAAACTGTTTGACTAGAGTACTGGAGAGGTAAGCGGAATTCCTAGTGTAGCGGTGAAATGCGTAGATATTAGGAGGAACATCGGTGGCGAAGGCGGCTTACTGGACAGCAACTGACGTTGAGGCTCGAAGGCGTGGGGAGCAAACAGG
+
HHIIHCFEHDHHHIHHHHGEGHHHHDGHIIHIIII<EEHHEFHH@HHIIIIIIIHHIIIHHIIHIIIIIIIIHIHHDHH=EIIIIIIIIIIHEIHIHHIIIHIIIIIIIIIHIIGIIIIHIIIHGHHIIIIIIIHIIIFIIIIIIIIHHIIIIIIIIIIIIIIIIIIIIIIIIIHHHGIHIHIIHHIIIIIIIIIIIIIIIIIIHIIIIHIHIIIIIIIHIIIIIIIIIIIIIIIIIIIIIIIIIIIIIIIII
@HS2.2_92 HISEQ:380:H55W7BCXY:1:1101:15385:10681 1:N:0:AGCAGGAA orig_bc=AAAAAAAAAAAA new_bc=AAAAAAAAAAAA bc_diffs=0
TACGGAAGGTCCGGGCGTTATCCGGATTTATTGGGTTTAAAGGGAGCGCAGGCCGTTGATTAAGCGTGACGTGAAATGCCGCGGCTCAACCGTGGAAGTGCGTCGCGAACTGGTTGACTTGAGTGAGTACGACGCCGGCGGAATTCGTGGTGTAGCGGTGAAATGCTTAGATATCACGAAGAACCCCGATTGCGAAGGCAGCCGGCGAGGCCTTTACTGACGCTAAAGCTCGAAGGTGCGGGTATCGAACAGG
+
IGIHIHIIICHIDHCHHHIIIIIIIIHHHHIHHII<EHIGHFEHHHHHHIIDHIIEHIHHHIIHIIHHHIIIIIIIIIIIIIIIHIIIIIIIHIIHHIIIIIIIIIIHHHIIHHHHDIHHIIIIIIHHIIIHIIIHHHIHIHHHIHHCHIIIIIHIIIIIIIIIHIHHIIIHIGHHIHIIIIIIIIHHHIIIIIHHHIHHIIGIIIGIHGGIIIIIIIIIIIIIIIIIIIIIIIIHHIHIIIIIIIIIIIIII
@HS2.2_93 HISEQ:380:H55W7BCXY:1:1101:11344:10783 1:N:0:AGCAGGAA orig_bc=AAAAAAAAAAAA new_bc=AAAAAAAAAAAA bc_diffs=0
TACGGAGGATGCAAGCGTTATCCGGATTTATTGGGTTTAAAGGGTGCGCAGGCGGCTTGTTAAGCGGGAGGTGAAATGCCGGCGCTCAACGTCGGAAGTGCCTCCCGAACTGGTGAGCTTGAATGACTCTGCCGTGGGAGGAATGTGTAGTGTAGCGGTGAAATGCTTAGAGATTACACAGAACACCGATTGCGAAGGCATCTCACGAAGGGTTGATTGACGCTGAGGCACGAAAGCGTGGGGATCAAACAGG
+
1DCE0<//ECCCHH1CGEHG@1CDEH=0FHCHIEI<<E?GF@G@CEGHCHH/CE<C<?F<FHCG1E/CEGG@<GHC>GGCCHDHGHDHHHIEEHHCGHH<FHHHEHHHHEHHH@G@CFE@DEEH?CFHEGFE?HHHGGHHCG<CFGHFGHHIIHIHIHGC@HCIIIHECD8EAD#<<<B5G<<C@ED<5HGHHHHIHEGHHHHC<<<11HG@G@GIIHHGHIIIIHHCG<GE@C<HDIIIIHH@1HIIIIHHE
@HS2.2_94 HISEQ:380:H55W7BCXY:1:1101:14438:10944 1:N:0:AGCAGGAA orig_bc=AAAAAAAAAAAA new_bc=AAAAAAAAAAAA bc_diffs=0
TACGAAGGGTGCAAGCGTTGTTCGGAATTACTGGGCGTAAAGGGCGTGTAGGCGGATTAATCAGTCAGGAGTGAAATCCCGGGGCTCAACTTCGGAATTGCTTTTGAGACGGTTAGTCTAGAGTGCGTTAGGGGACAATGGAACACCCAGTGTAGAGGTGAAATTCGTAGATATTGGGTAGAACACCGGAGGCGAAGGCGATTGTCTGGGGCGCAACTGACGCTGAGGCGCGAAAGCGTGGGGATCAAACAGG
+
IIIIIHIIIIIIHIIIIHHHIIHIIIIIIIIHIIIIIHHIIIIIIHHIHHIHIIIHIIHIIIIIIIIIIIHIIIIIHIIIIIIIIHIIIIIIHHIIIIIIIIIIIIIIIIIIIIIIIIIIIIIIIIIIIIIIIIIIIIIIIIIIIIIIIIHIIIIIIIIIIIIHIIIIIIIIIIIIIHIIIIIIIIIIIIIIIIIIIIIIIIIIIIIIIIIIIIIIIIIIIIIIIIIIIIIIIIIIIIIIIIIIIIIIHHHII
@HS2.2_95 HISEQ:380:H55W7BCXY:1:1101:14839:12336 1:N:0:AGCAGGAA orig_bc=AAAAAAAAAAAA new_bc=AAAAAAAAAAAA bc_diffs=0
TACGGAAGGTCCGGGCGTTATCCGGATTTATTGGGTTTAAAGGGAGCGCAGGCCGGAGGTCAAGCGTGACGTGAAATGTAGCCGCTCAACGGCTGAACTGCGTCGCGAACTGGCTTTCTTGAGTGAGTTCGATGTGGGCGGAATTCGTGGTGTAGCGGTGAAATGCTTAGATATCACGAAGAACTCCGATTGCGAAGGCAGCCCACAAGGCCTTTACTGACGCTAAAGCTCGAAGGTGCGGGTATCGAACAGG
+
IIIIIIIIIIIIHIIIIIIIIIIIIHHIHHIIIIIHHHHIIIIIIIIIIIIIIIIIIIIIHIIIIIIIIIIIIIIIIIIIIIIIIIIIIIIIHIIIIIIIIIIIIIIIIIIIIIIIIIIIIIIHIIIIIIIIIIIIIIIIIIIIIIIIIIIIIIIIIIIIIIIIIIIIIIIIIIHIHIIIIIIIHIIIIHIIIIIIIIIIIIIIIIIIIIIIIIIHIIIIIIIIIIIIIHIIIIIIHIIIIIIIIIIIIIIII
@HS2.2_96 HISEQ:380:H55W7BCXY:1:1101:18027:12357 1:N:0:AGCAGGAA orig_bc=AAAAAAAAAAAA new_bc=AAAAAAAAAAAA bc_diffs=0
TACGGAGGATGCGAGCGTTATCCGGATTTATTGGGTTTAAAGGGTGCGTAGGCGGAATATTAAGTCAGTGGTGAAAGCGTGCGGCTCAACCGTACCGAGCCATTGAAACTGGTGTTCTTGAGTGCAAACGAGGTAGGCGGAATGTGACGTGTAGCGGTGAAATGCTTAGATATGTCCCAGAACTCCGATTGCGAAGGCAGCTTACCAGGATGTAACTGACGCTGAGGCACGAAAGCGTGGGTATCAAACAGG
+
IHIHICHCD@CF/<<CCFCGHEHI<<C0DECCCGH0<CGHGEHHG@G/<DCGHHECC1FGCFHHHFCHCEGHHGHHHDCDCCCFCHHAFHIHHEHIHHHHHIHH@EGHHHE?HIIIHHII@HGFEHGGGGHHHEIIHHIFGCHE@@EHH@HHEHIIHFED;BIIHHHGIHHEFHGC1@FD@@GGHHGEC@EGEC<F@@GHIHHGHHC<<1<C?EECHHCHHHHHHC<1EE1CHCEE<C@@HEEFHIHGEHIH
@HS2.2_97 HISEQ:380:H55W7BCXY:1:1101:19728:12339 1:N:0:AGCAGGAA orig_bc=AAAAAAAAAAAA new_bc=AAAAAAAAAAAA bc_diffs=0
TACGGAGGGTACGAGCGTTAATCGGAATGACTGGGCGTAAAGGGCACGTAGGTGGATAGATAAGTCACAAGTGAAATACCCGGGCTTAACCTGGGATTGGCTCGTGAAACTGTTTAACTAGAGTACGGTAGAGGGGAGTAGAATTCCAAGTGTAGCGGTGAAATGCGTAGAGATTTGGAAGAATACCGGAGGCGAAGGCGGCTCTCTGGACCGATACTGACACTGAAGAGCGAAAGCGTGGGGAGCAAACAGG
+
III@HHIIIIHIHIHIIIIHCHHIIIIIHIIIIIHIIDHIIIIIIHIHCHHI1HHHEEHFHIIIIIHHH?FGHHIIHCH@HHIIIIEHHHIHG<HHFHFEHFFCCHIIIIIHEFCF?HHHHHHHI<GIIIIIIIGIHHHCHGIHHFHEFIIIIIIIIIIHIIIIIHIIHHIIHH@FGGHEIHEIIIHHGHIIIIIGIIIIHDIHFHIHE<HH@HIIIIIHHCIIHHEHHIIIHIIIHIIIIIIIIIHGIHHHI
@HS2.2_98 HISEQ:380:H55W7BCXY:1:1101:19505:12403 1:N:0:AGCAGGAA orig_bc=AAAAAAAAAAAA new_bc=AAAAAAAAAAAA bc_diffs=0
TACGGAAGGTCCGGGCGTTATCCGGATTTATTGGGTTTAAAGGGAGCGCAGGCGGAAGATTAAGCGTGACGTGAAATGTCCCGGCTCAACCGTGGAACTGCGTCGCGAACTGGTTTTCTTGAGTGAGTACGAGGTATGCGGAATTCGTGGTGTAGCGGTGAAATGCTTAGATATCACGAAGAACCCCGATTGCGAAGGCAGCGTACCAGTCCTTAACTGACGCTAAAGCTCGAAAGTGCGGGTATCGAACAGG
+
IIIIIEGHIHIIIHHIIIIHIIIIIHHIIIIIHIICGHIIIIIIGIIHHIIIHHIIIIIIIIIIIIHHHHHIIIIIHIIIIIIIIIIIIHHIIIIIIIIIIIIIIIIIIIIIIIIIIIIIIIIIIIIIIHIIIIIIIIHHIIIIIIIIIIHIIIIIIIIIIIIIIIIIIHIIIIHHIIIIIIIIIIIIIIIIIIIIIIIIIIIIIIIIIIIIIIIIIIIIIIIIIIIIIIIIIHFCCIIIIIHHIIIIHIIII
@HS2.2_99 HISEQ:380:H55W7BCXY:1:1101:1182:12698 1:N:0:AGCAGGAA orig_bc=AAAAAAAAAAAA new_bc=AAAAAAAAAAAA bc_diffs=0
TACGTAGGTGGCGAGCGTTATCCGGATTTATTGGGCGTAAAGCGTGCGCAGGCGGTTTATTAAGTCTTGAATTAAATCCCGAAGCTTAACTTCGGTTCGTTCAAGAAACTGGTAGACTCGAGTGTAGTAGAGGCAAATGGAATTCCTAGTGTAGCGGTAAAATGCGTAGATATTAGGAGGAACACCAGTGGCGAAGGCGATTTGCTGGGCTATTACTGACGCTCATGCACGAAAGCGTGGGGAGCAAATAGG
+
IIIIIIIIIIIIHIHHIHIIIIIIIHIHIIIIIIIIIIIIIIIIIIIIIIIIIIIEHIHHIIIHHIIIIIIIIIIIHHIIIIIIIIIIIIHIIHIIIIIIIIIIIIIIIIIHIIIIIHIIIIIIIIIIIIIIHIIIIIIIIIIIIIIIIIIIIIIIIIHIIHIIIIIHIIIIIIIHFHIHIIIHIIIIIIIIIIHIIIIHIIIIIIIIHHHIIIIGIIIIHHG1IHHHHHIIHHIIIIIIIHHHIIIIIIII
@HS2.2_100 HISEQ:380:H55W7BCXY:1:1101:6147:12515 1:N:0:AGCAGGAA orig_bc=AAAAAAAAAAAA new_bc=AAAAAAAAAAAA bc_diffs=0
TACAGAGGTCCCTAGCGTTGTTCGGATTTACTGGGCGTAAAGGGCGCGTAGGCGGCCGAGCAAGTCAAGTGTGAAATCTCCGGGCTCAACCCGGAACGTGCGCTTGAGACTGCCCGGCTCGAGTGCGGAAGGGGGAATCGGAATGCAGGGTGTAGCGGTGAAATGCGTTGATATCCTGCAGAACACCGGAGGCGAAGGCGGATTCCTTGTACGCAACTGACGCTGAGGCGCGAAAGTCGGGGGAGCAAACAGG
+
IIIIIIIIIIIIIIIIIHHHHIHIIIIIIIIIIIIIIIIIIIIIIIIIIIIIIIIIIIIIIIIIIIIIIIIIIIIIHHIIIIIIIIIIIHIIIIIIIIIIIIIIIIIIIIIIIIIIIIIIIIIIIIIIIIIIIIIIIIIIIIIIHIIIIIIIIIIIIIIIIIIIIIIIIIIIIIIIHIIIIIIIIIIIIIIIIIIIIIIIIIIIIIIHHIHIIIIIIIIIIIIIIIIIIIIIIIIIIIGIIIIIIIIIIIIII
@HS2.2_101 HISEQ:380:H55W7BCXY:1:1101:7470:12671 1:N:0:AGCAGGAA orig_bc=AAAAAAAAAAAA new_bc=AAAAAAAAAAAA bc_diffs=0
TACGTAGGGGGCAAGCGTTGTCCGGAATGATTGGGCGTAAAGGGCGCGTAGGCGGCCCGGTAAGTCTGAAGTGAAAGTCCTGGTTTTAAGTTGGGAATTGCTTTGGATACTGTCGGGCTTGAGTGCAGGAGAGGTAAGTGGAATTCCCAGTGTAGCGGTGAAATGCGTAGAGATTGGGAGGAACACCAGTGGCGAAGGCGACTTACTGGACTGTAACTGACGCTGAGGCGCGAAAGTGTGGGGAGCAAACAGG
+
I@GED1FHHEHH<CGEEGE?HEGIHCCHHC@GHHCGCHIIIGHIIHHDEDHHEHHHIIDHCGHHHEHHIIIIHHHFDC#EBDHHHGHHIEGHHGH?FHC@D#GDEHFGDGHEHIIHIIICHHEHEEGGHFHHIHHIHGEH<@GHIIHGIHIHHHHGIIH?CIIHHGIHEEHIHCHHHHHHIHHHHHIHIIGHEHHHHHEHHFGCHIHFEEHHIIIH@HGHCEEC@=HF<EHHF@FC<HEHHIHHEIIIHHHHH
@HS2.2_102 HISEQ:380:H55W7BCXY:1:1101:9926:12577 1:N:0:AGCAGGAA orig_bc=AAAAAAAAAAAA new_bc=AAAAAAAAAAAA bc_diffs=0
TACGGAAGGTCCGGGCGTTATCCGGATTTATTGGGTTTAAAGGGAGCGCAGGCCGGAGGTCAAGCGTGACGTGAAATGTAGGGGCTCAACCTTTGAATTGCGTCGCGAACTGGCCTTCTTGAGTGAGTACGACGTCAGCGGAATTCGTGGTGTAGCGGTGAAATGCTTAGATATCACGAAGAACCCCGATTGCGAAGGCAGCTGACGAGTCCTTTACTGACGCTAAAGCTCGAAGGTGCGGGTATCGAACAGG
+
HHGHHHECHHGHIIHDEH?HCGHEHF=EHHGEGHECEHIHFH?0F0GCCD?C/DHHHCFHHHHEHHHHGHHIHHHEIHEHHECHHIHIIII#IHHGHDDIIIGIHHHHFEFFFGFHGIIIIIIIIIHHEGHHIHGIHIHHGCHHHHIIHHHHIHHHIIHIIHIIFHBIIIIIHIHIHHIIHEHHC01EHE#IHHIHIIIIHH@HIHGHHFGIHEHHEHIIHIFHHG/IHIIIIIHHHECHIHIIHGGFGEC@H
@HS2.2_103 HISEQ:380:H55W7BCXY:1:1101:10616:12605 1:N:0:AGCAGGAA orig_bc=AAAAAAAAAAAA new_bc=AAAAAAAAAAAA bc_diffs=0
TACGGAGGGTACGAGCGTTAATCGGAATGACTGGGCGTAAAGGGCACGTAGGTGGATAGATAAGTCACAAGTGAAATACCCGGGCTTAACCTGGGATTGGCTCGTGAAACTGTTTAACTAGAGTACGGTAGAGGGGAGTAGAATTCCAAGTGTAGCGGTGAAATGCGTAGAGATTTGGAAGAATACCGGAGGCGAAGGCGGCTCTCTGGACCGATACTGACACTGAAGAGCGAAAGCGTGGGGAGCAAACAGG
+
IHHGHGHHIHGHGEEDHCCGEHIIHE@EGEGHHIGIIEHEHHHIHHIIFEHHFHHHFGHHFHFHGHE@EHHIEHHHFC@FCGGHHIH@GHIHHHHIEHHIHHHHFFFE@HEIHHHIGHHHCGHGHIHHCCG?<FCDG<GBGEHI1<BA@FCHF/FCHHHHHECGG<<8IIHH<<<<6DEHG1HIHC08EHDE<CC#<<C@@GIHCD<?C</GD<<<CHD<<<FCC<HD<<<<<<</FC<<CF<<1<1HD1<<1
@HS2.2_104 HISEQ:380:H55W7BCXY:1:1101:21000:12574 1:N:0:AGCAGGAA orig_bc=AAAAAAAAAAAA new_bc=AAAAAAAAAAAA bc_diffs=0
TACGGAGGGTGCGAGCGTTAATCGGAATAACTGGGCGTAAAGAGCTCGTAGGCGGTTTGTCAAGTCAGATGTGAAAGCCCCGGGCTTAACCTGGGAACCGCATTTGAAACTGACAGACTAGAGTACTGTAGAGGGAGGTAGAATTCCAGGTGTAGCGGTGAAATGCGTAGATATCTGGAGGAATACCGGTGGCGAAGGCGGCCTCCTGGACAGAGACTGACGCTGAGGAGCGAAAGCGTGGGGAGCAAACAGG
+
HIIIIEHIIEHHIIHHICHIHIIIIIIIIIHGHIIIICEHHHIIIHHHHHIIIIIGHIIHHHHIEHIIIIIIIIIIHIIIIIIIIEHHHHIHHIIIIIHHIHEEHIIIIHHIIHIIIIHHIIIHHIIIHGHIIHIIHIGHHIIIIIIGIIHIIHHHHIHIHHGIIIHHHHHEGIIHGFHIIHHHIIIHHHHGIIIIIIIGIIIIIIIHHFHFGHHHIIIGIIIIIIIHHIIIIHIIIHIIIIHHIHFHHHFHI
@HS2.2_105 HISEQ:380:H55W7BCXY:1:1101:5920:12813 1:N:0:AGCAGGAA orig_bc=AAAAAAAAAAAA new_bc=AAAAAAAAAAAA bc_diffs=0
TACGGAAGGTCCGGGCGTTATCCGGATTTATTGGGTTTAAAGGGAGCGCAGGCGGAGGATTAAGCGTGACGTGAAATGTCCCGGCTCAACCGTGGAACTGCGTCGCGAACTGGTTCTCTTGAGTGAGTACGAGGAAGGCGGAATTCGTGGTGTAGCGGTGAAATGCTTAGATATCACGAAGAACTCCGATTGCGAAGGCAGCTTTCCAGTCCTTAACTGACGCTAAAGCTCGAAAGTGCGGGTATCGAACAGG
+
IIIHHHHIIDGHHIIIIIIIIIIIGGHIGIEHHII<D@GHIIIHGHHID?EHIIIIIIGIIIIIIIIIIIIIIIIIIIIIHHIIIHEEHHIIHHHHHCIIIIHHHHIIIIHIIIHHIIIIIIIHHIIHIIIIIIIIIIIIIIIIIIIIIIIIIIIIIIIIIIIIIIIIIIIIIIIIHIIIIIIIIIIIIHIIIIIIIIIIIIIIIIIIIIIIIIIIIIIIIIIIIIIIIIIIIIIIIIIIIIIIIIIIIIIII
@HS2.2_106 HISEQ:380:H55W7BCXY:1:1101:6812:12939 1:N:0:AGCAGGAA orig_bc=AAAAAAAAAAAA new_bc=AAAAAAAAAAAA bc_diffs=0
TACGTAGGGAGCAAGCGTTGTCCGGATTTACTGGGTGTAAAGGGTGCGTAGGCGGCTAAGCAAGTCAGATGTGAAATCTATGGGCTCAACCCATAAACTGCATTTGAAACTGCATAGCTTGAGTGAAGTAGAGGCAGGCGGAATTCCCCGTGTAGCGGTGAAATGCGTAGAGATGGGGAGGAACACCAGTGGCGAAGGCGGCCTGCTGGGCTTTAACTGACGCTGAGGCACGAAAGCGTGGGTAGCAAACAGG
+
IIIIIIIHIHHIIIIHIEHIIHIIIIIIIIHDGHH<EECHHIIIIIHIEHIIIHIIHHIIIIIIIIIIIIIIIIIIIIIIIIIIIIIHIIIIIIIIIIIIIIIIIIIIHIIIIIIIIHIIHIIIIIIIIIIIIIHIIIIIIIIIHIIIIIIIHIIIIIIIIIIIIIIIIIIIIIIIIHIIIIHIIIHIIIIIIIIHIIIIIIIIIIIIIIIIIIHHIIIIIIIIIIIIHFIIIIIIIIIIIIIIHIIIHIIII
@HS2.2_107 HISEQ:380:H55W7BCXY:1:1101:12256:12900 1:N:0:AGCAGGAA orig_bc=AAAAAAAAAAAA new_bc=AAAAAAAAAAAA bc_diffs=0
TACGTAGGGAGCGAGCGTTATCCGGATTTATTGGGCGTAAAGCGTGCGTAGGCGGTTTATTAAGTTTAAGATTAAAGCCCGGGGCTCAACTCCGGTTCGTCTTAAAAACTGATAGACTTGAGTGTGGTAGAGGTAAATGGAATTTCTAGTGTAGCGGTGAAATGCGTAGATATTAGAAGGAACACCAGTGGCGAAGGCGATTTACTGGGCCATAACTGACGCTGAGGCACGAAAGCGTGGGGAGCAAATAGG
+
IIIIIICD<DHIIIIIIIIIIIIIIGHIIIIIIIIIIIHIIIIIIIIIGHIIIIIIIIIHIIIIHIIIIIIHHIIIIIIIIIIIIIIIIIIHIHHDHHHHHIIIIIIIIIIIHIIIIIIIIIIIHHIHIIIHIIIIIIIIIIIIIIIIIIIIIHIIIIIIIIIIIIIIIIHIIIIHHIIIIHIIIIIIIIIIIIIIHIHIIIIHIIIIIIIIIIIIIIIIIIIIIIIIIIIIIIIIIIIIIIIIIIIIIIII
@HS2.2_108 HISEQ:380:H55W7BCXY:1:1101:12730:12787 1:N:0:AGCAGGAA orig_bc=AAAAAAAAAAAA new_bc=AAAAAAAAAAAA bc_diffs=0
TACGGAAGGTCCGGGCGTTATCCGGATTTATTGGGTTTAAAGGGAGCGCAGGCCGACTGGTAAGCGTGACGTGAAATGTAGCCGCTCAACGGCTGCACTGCGTCGCGAACTGTCAGTCTTGAGTGAGTACGATGTTGGCGGAATTCGTGGTGTAGCGGTGAAATGCTTAGATATCACGAAGAACTCCGATTGCGAAGGCAGCCAACAAGGCCTTTACTGACGCTAAAGCTCGAAGGTGCGGGTATCGAACAGG
+
IIIIHHIIIHIIIIIIIIIGIIIIIDEHIIIIHHIDCHHIHIIIHIIIIGIHHIIIIIIIIIHIIIIIIIIIIIIIIIIIIIIIIIIIIIIIIIIIIIIIIIIIIIIIIIIIIIIIIIIIIIIIIIIIIIIIIIIIIIIIIIIIIIIIIIIIIIIIIIIIIIIIIIIIIIIIIIIIHIIIIIIHIIIIIIIIIIIIIIIIIHIIIIIIIIIIIHIIHIIIIHIIIIIIIIIIIIHIHIIIIIIIIIHFFIIII
@HS2.2_109 HISEQ:380:H55W7BCXY:1:1101:16453:12800 1:N:0:AGCATGAA orig_bc=AAAAAAAAAAAA new_bc=AAAAAAAAAAAA bc_diffs=0
TACGGAAGGTCCGGGCGTTATCCGGATTTATTGGGTTTAAAGGGAGCGTAGGCCGGATATTAAGCGTGTTGTGAAATGCAGGTGCTCAACGTCTGCACTGCAGCGCGAACTGGTATCCTTGAGTGCGCTGGAAGTCGGCGGAATTCGTCGTGTAGCGGTGAAATGCTTAGATATGACGAAGAACTCCGATTGCGAAGGCAGCTGACTGTAGCGTTACTGACGCTGAAGCTCGAAGGTGCGGGTATCGAACAGG
+
IIIIIFHIIIIIIIIIIIIIIIIIIHIIIIIGIIIGHIIIIIIIHIIIHHIIIIIIIIIIIIIIIIIIIIIHHIIIIIIIIIIIHIIIIIIIIIIIIIIIIIHIIIIIIIIIIHHIIIIIIIIIIIIIIIIIIIIIIHHIIIIIIIIIIIIIIIIIIIIIIIIIIHIIIIIIIIIIIHIIHIHHIIIHIIIIHIIIIIIIIIIIIIIIIIIIIIIIIIIHIIIIHIIIIIIIIIIHHHHIIIIIHIIIIIIII
@HS2.2_110 HISEQ:380:H55W7BCXY:1:1101:5796:13172 1:N:0:AGCAGGAA orig_bc=AAAAAAAAAAAA new_bc=AAAAAAAAAAAA bc_diffs=0
TACGTAGGTGGCAAGCGTTATCCGGAATTATTGGGCGTAAAGAGTGAGCATGCGGCATGGTAAGTTTGAAGTGAAAGCGTGGGGCTTAACCCCATACAGCTTCGAAAACTGCCAGGCTAGAGTACGGGAGAGGTAAACGGAACTCCATGTGTAGCGGTGAAATGCGTAGATATATGGAAGAACACCAGCGGCGAAGGCGGTTTACTAGCCCGATACTGACGCTCAGTCACGAAAGCGTGGGGAGCAAATAGG
+
HIIIIIIIIIIIIIIIIIIHIIHIICFHII1GGHIIICHIIHHHHIIIIIHIIIIIHIIIIIIIGHHIHIHIIIIIIIIIIIIIIIIIIIHIIIIIIIIIHHIIIIIIIIIIIIIIIIIIIIIIIIIIIIIIIIIIIIIIHIIIIIIIIIIIIIIIIIIIIIIIIIIIIIIIIIHHHIIIIHHGIIIIIIIIIIIIHIHIIIHGIIIHIIIIIIIIIIIIIIHHIIIIIIIIIHIIIIIIIIIIIIIIIIII
@HS2.2_111 HISEQ:380:H55W7BCXY:1:1101:7150:13191 1:N:0:AGCAGGAA orig_bc=AAAAAAAAAAAA new_bc=AAAAAAAAAAAA bc_diffs=0
TACAGAGGTCGCGAGCGTTGTTCGGATTTACTGGGCGTAAAGGGCGCGTAGGCGGTAGTGCGTGTCGCGTGTGAAATCTCCGGGCTCAACCCGGAAAGTGCGCGCGAAACTGCAATACTCGAGTACGGGAAGGGGAATCGGAATCGAGGGTGTAGCGGTGAAATGCGTTGATATCCTCGAGAACACCGGAAGCGAAGGCGGATTCCTGGAACGAGACTGACGCTGAGGCGCGAAAGCCGGGGGAGCAAACAGG
+
IHIIIHHHIIIIIIIIIIIIHHIIIIIIIIIHIGIIIHHHIIIIIIIIHIIIIIIIIIIIIIIHHHHHIIIIIHIIGHIIIIHIIHHIIHIIIIIIIIIIIIIIIIIIIIIIIIIIIHHIIIIIIIIHIIIIIIIIIIIIIIIIIIIIHIIIIIIIHIIIIIIIIIIIIIIHIIIIGHIIIIIIIIIIIIIIIIIIIIIIIIIIIIIIIIIIIIIIIIIIIIIIIIIIIIIIIIIIIIIIIHIIIIIHEIIII
@HS2.2_112 HISEQ:380:H55W7BCXY:1:1101:10821:13222 1:N:0:AGCAGGAA orig_bc=AAAAAAAAAAAA new_bc=AAAAAAAAAAAA bc_diffs=0
TACGGAAGGTCCGGGCGTTATCCGGATTTATTGGGTTTAAAGGGAGCGCAGGCGGGTTGTTAAGCGTGACGTGAAATGTAGGGGCTCAACCTTTGAATTGCGTCGCGAACTGGCGACCTTGAGTGGGTACGACGCGGACGGAATTCGTGGTGTAGCGGTGAAATGCTTAGATATCACGAAGAACTCCGATTGCGAAGGCAGTCCGCGAGTCCCCAACTGACGCTAAAGCTCGAAAGTGCGGGTATCGAACAGG
+
IIIIIIIIIIIIIHIHIIIIIIGIIIHHFFHIHIIDHHHHIIHHIIIIIIIIIIIIIHIIIHHHIIIIIIIIIHHIIIGIIGIIHIIIIIIHIHHIIIIIHHHDHHHIHIIIIICEHHHHIIIIIHHHIIIGHIIIIHIIIIIHIIIHHIIIIIIIIHIIHIHGIIIIIIIIIHHHIIHHGIHHHIIGHDHHIHIIIIHIDIIIIHHHECIIIHIIIIIIIIHHHGIIIIHGFHHC/HHHIHEHHIIIIIIII
@HS2.2_113 HISEQ:380:H55W7BCXY:1:1101:12597:13200 1:N:0:AGCAGGAA orig_bc=AAAAAAAAAAAA new_bc=AAAAAAAAAAAA bc_diffs=0
TACGGAAGGTCCGGGCGTTATCCGGATTTATTGGGTTTAAAGGGAGCGCAGGCTGGAGATTAAGCGTGACGTGAAATGCCGCGGCTCAACCGTGGAAGTGCGTCGCGAACTGGTTTCCTTGAGTGTATTCGACGTCAGCGGAATTCGTGGTGTAGCGGTGAAATGCTTAGATATCACGAAGAACTCCGATTGCGAAGGCAGCTGGCGAGGCTATAACTGACGCTAAAGCTCGAAGGTGCGGGTATCGAACAGG
+
IIIIIIIIIHIIIIIIIIIIIIIIIHHIIIIIHIIEGHIIIHIIIIIIHIIIIIIIHIHHIIIIIIIIIIIIIIIIFHIIIIIIIIIIIIIIIIIIIIIIIIIIIIIIIIIIIIIIIIIIIHIIIIHIIIIIIIIIIIIIIIIIIIIIIIIIIIIIIIIIIIIIIIIIIIIIIIIIHIIIIIIIIIIIIIIIIIIIIIIIIIIIIIIIIIIIIIHIIIIHIIIIIIIHIIIIHIIHHIIIIIIIIIIHFIIII
@HS2.2_114 HISEQ:380:H55W7BCXY:1:1101:16065:13165 1:N:0:AGCAGGAA orig_bc=AAAAAAAAAAAA new_bc=AAAAAAAAAAAA bc_diffs=0
TACGTAGGTGGCGAGCGTTGTCCGGAATTATTGGGCGTAAAGGGAGCGCAGGTGGGAAGGTAAGTCAGTCTTAAAAGTTCGGGGCTCAACCCCGTGATGGGATTGAAACTATTTTTCTTGAGTGCAGGAGAGGAAAGCGGAATTCCTAGTGTAGCGGTGAAATGCGTAGATATTAGGAGGAACACCAGTGGCGAAGGCGGCTTTCTGGACTGTAACTGACACTGAGGCTCGAAAGCGTGGGGAGCGAACAGG
+
F@@CH?EHHII?C</<C<DH1FC@D0/1<<1D@@1CC<CG@HH=1DHIGDHC1?HIHHEIHHHH@CHHEHFGHHHIHHHGHHHFHDIIHHHHIHIHIHHHHEHG?EGFFDIHIHHGIHHIHHGIIHHIIIIHIHHIIIHHIIHHIHHHH#IIIHGIIIIIIIIIIIIIIIIHHHHG<IIIIHIIIIIII#IIIIIIHHHIHHEHGGGHH@HIIIIIHHHECIIIIHHHIIIIIIIIIIIHHHIHHIIIIIII
@HS2.2_115 HISEQ:380:H55W7BCXY:1:1101:16769:13082 1:N:0:AGCAGGAA orig_bc=AAAAAAAAAAAA new_bc=AAAAAAAAAAAA bc_diffs=0
TACGGAGGGTACGAGCGTTAATCGGAATGACTGGGCGTAAAGGGCACGTAGGTGGATAGATAAGTCACAAGTGAAATACCCGGGCTTAACCTGGGATTGGCTCGTGAAACTGTTTAACTAGAGTACGGTAGAGGGGAGTAGAATTCCAAGTGTAGCGGTGAAATGCGTAGAGATTTGGAAGAATACCGGAGGCGAAGGCGGCTCTCTGGACCGATACTGACACTGAAGAGCGAAAGCGTGGGGAGCAAACAGG
+
IIIIIIIIIIIIIIIIIIIIHHIIIIIIIIIIIIIIIEHHIIIIIIIIHHHGHHHIIIIIIIIIIIIIIIIIIIIIHIIIIIIIIIIIIIIIIIIIHHIIIIHIHIIIIIIIIIIIIIIIIIIIIIIIIIIIIIIIIIIIIIIIIIIIIIIIIIIIIIIIIIIIIIIIIIIIIIIIIHIIIIHIIIIIIIIIIIIIIIIIIIIIIIIIIIIIIIIIIIIIIHIIIIIIIIIIIIIIIIIIIIIIIIIIIIIII
@HS2.2_116 HISEQ:380:H55W7BCXY:1:1101:19783:13056 1:N:0:AGCAGGAA orig_bc=AAAAAAAAAAAA new_bc=AAAAAAAAAAAA bc_diffs=0
TACGTAGGGTGCGAGCGTTAATCGGAATTACTGGGCGTAAAGCGTGCGCAGGCGGTTACTTAAGTCAGGTGTGAAAGCCCTGGGCTTAACCTAGGAATTGCGCTTGAGACTGGGTAGCTTTGAGTGTGGCAGAGGGAGGTGGAATTCCACGTGTAGCAGTGAAATGCGTAGAGATGTGGAGGAACACCGATGGCGAAGGCAGCCTCCTGGGCCAGCACTGACGCTCATGCACGAAAGCGTGGGGAGCAAACAGG
+
IIIIIIIIIIHIIIIIIIIIEHHIIIIIIIIHIIIIIIIIIIIGIIIIIIIIIIIIIIIIIIIIIHIHIIIIIIIIIHHIIIIIIIIIIIIIIIIIIHIIHHHIIIIIIIIIIIIIIIIIIHIIIIIIIIIIIIIIIIIIIIIIIIIIIIIIIIIIIIIIIIIIIIIIIIIIIIIHHHGIIIIIIIIIIIIIIIIIIIIIIIIIIIIIIIIGIIIIIIIIIIIIHEIIIIIIIIIIIIIIIIIIIIIIIHIIII
@HS2.2_117 HISEQ:380:H55W7BCXY:1:1101:2092:13315 1:N:0:AGCAGGAA orig_bc=AAAAAAAAAAAA new_bc=AAAAAAAAAAAA bc_diffs=0
TACGGAGGATGCAAGCGTTATCCGGATTTATTGGGTATAAAGGGTGCGTAGGCGGAAGCTTAAGCGTGAGGTGAAATGCCCGGGCTCAACCTGGGAACTGCCTCGCGAACTGGGTTTCTGGAATGTCCGTGCCGTGGGAGGAATGTGTGGTGTAGCGGTGAAATGCATAGAGATCACACAGAACACCGATTGCGAAGGCATCTCACGAACGGATGATTGACGCTGAGGCACGAAAGCGTGGGGATCAAACAGG
+
EEFEH@?DHEHHIIHGHGHCHHHHH=CH@HHFFHE01<DCFHGHCC@DE0CGHIHIGHHHHGHIHGEEGHIIIIHHFHHEEEEHHEEFIEFEGHBHIICEH01D@H?HHHHFHHCGHIHHIHHIHHIHEHHHHIAFHHHHIHHHHGHHHIIIIIIIIIHIIIHIHHIIIIIHHIHFFGHEIHHHHHHHHDHHEIIIIHHHEHHEHE?EE=EGCHHIIIHIHEHHIIHFHEIIIIIHHHEHHIHHHHHHCD@EI
@HS2.2_118 HISEQ:380:H55W7BCXY:1:1101:6350:13426 1:N:0:AGCAGGAA orig_bc=AAAAAAAAAAAA new_bc=AAAAAAAAAAAA bc_diffs=0
TACGGAGGATGCGAGCGTTATCCGGATTTATTGGGTTTAAAGGGTGCGCAGGCGGCATGTCAAGTCAGCGGTCAAAATGCGGCGCTCAACGCCGTACCGCCGTTGAAACTGGCGCGCTGGAGTTTGTGCGAGGATGGCGGAATGCGCGGTGTAGCGGTGAAATGCATAGATATCGCGCAGAACCCCGATTGCGAAGGCAGCTGTCCAGCACACTACTGACGCTCATGCACGAAAGCGTGGGTATCGAACAGG
+
IIIIIIIIHIIIIIIIIFHIIIIIIHIHIIIIIHHGHHIIIIIIIIIIIIIIIIIHGIIIIIIIIIIIIIIIIIIIHHIIIIIIIIIIIIIHIIIIIIIIIIIIIHIHIIIIIIIIIIIIIIIIIIIIIIIIIIIIIIIIIIIIIIIIIIIIHIIIIHHIIIIHIIIHIIIIIIIHIIIIIIIIHIIIIIIIIIIIIIIIIIIHHGIIIIHIIIIIIIIIIIIIIIIIIIIIIIIIIIIIIIIIIIHIIIII
@HS2.2_119 HISEQ:380:H55W7BCXY:1:1101:19109:13278 1:N:0:AGCAGGAA orig_bc=AAAAAAAAAAAA new_bc=AAAAAAAAAAAA bc_diffs=0
TACGGAGGGTGCGAGCGTTAATCGGAATAACTGGGCGTAAAGAGCTCGTAGGCGGTTAGTCAAGTCAGATGTGAAAGCCCCGGGCTTAACCTGGGAACTGCATTTGAAACTGACGAACTAGAGTACTGTAGAGGGAGGTAGAATTCCAGGTGTAGCGGTGAAATGCGTAGATATCTGGAGGAATACCGGTGGCGAAGGCGGCCTCCTGGACAGAGACTGACGCTGAGGAGCGAAAGCGTGGGGAGCAAACAGG
+
IIIIIHIIIHIIIIIIIHIIIIIIIIIIIIIIIIIIIIIIIIIIIIIIHHIIIIIIIIIIIIIIIIIIIIIIIIIIHHIIIIIIIIIIIIIIIIIIIIIIIIIIIIIIIIIIIIIIIIIIIIIIIIIIIIIIIIIIIIIIIIIIIIIIIIIIIIIIIIIIIIIIIIIIIIIIHIIIIIIIIIIIIIIIIIIIIIIIIIIIIIIHIIIIIIIIIIIIIIIIIIIIIIIIIIIIIIIIIIIIIIIIIIIIIIIII
@HS2.2_120 HISEQ:380:H55W7BCXY:1:1101:19876:13482 1:N:0:AGCAGGAA orig_bc=AAAAAAAAAAAA new_bc=AAAAAAAAAAAA bc_diffs=0
TACAGAGGTCCCAAGCGTTGTTCGGAATCACTGGGCGTAAAGGGTGCGTAGGCGGTATGGTAAGACTCATGTGAAATCTCTGTGCTCAACGCAGAGGCTGCATGAGAGACTGCTGTGCTGGAGGATTGGAAGGGAGACTGGAATTCTTGGAGTAGCAGTGAAATGCGTAGATATCAAGAGGAACACCAGTGGCGAAGGCGAGTCTCTGGACAAAACCTGACGCTGAGGCACGAAAGCCAGGGGATCAAACGGG
+
HHIIIGHIIIIIIIIHIHIIHHHHHIHH@HHHHIIHHCHHHIIIIIIIIHIIIIIIHHIIIIHIHHHIIHIHIIHHHIIIIIIIHEHIIHHIIIHIIIIIIIIIHEHEIIHHIIIHHHIIIIIHHHHHIHIHHIIIHHHHHIHHIIIIHHGIIIIIIIIIIIIIIHIIHHIHHHFHHHIIHIIIIIIIIIIHIIIIIHFHIHIHHIHIIHHEHIHIIIIIIHIIIIIHHHIIIIIIIIIIIIHIIIIIIIIHH
@HS2.2_121 HISEQ:380:H55W7BCXY:1:1101:4302:13654 1:N:0:AGCAGGAA orig_bc=AAAAAAAAAAAA new_bc=AAAAAAAAAAAA bc_diffs=0
TACAGAGGTCCCTAGCGTTGTTCGGATTTACTGGGCGTAAAGGGTACGTAGGCGGCGAGGCGTGTCGAGTGTGAAATCTCCGGGCTCAACCCGGAAAGTGCGCTCGAAACTACCTTGCTGGAGTATGGGAGAGGGAAGGGGAATATAGGGTGTAGCGGTGAAATGCGTTGATATCCTATAGAACACCGGAGGCGAAGGCGCCTTCCTGGAACATGACTGACGCTAAGGTACGAAAGTCGGGGGAGCAAACAGG
+
IIIHIHIIIHFHHHIEHHIHIHIIIIHCHICGHEHICHCHHHIHHCHH<DHHHGHHI<CCHCHHIIHFD#EHHHHIFHIIIHIHGHIHHHHCEHHIIEHIIIGHEHI@GHI@CFDHHHIEIIHHF?CGHCE8FE@GFIHGIHHI0GCA@FIIIHIIHIGHIIIIIIHEFFEHHHCHFHCHHIIHIIHHD0>HIHIIHIHH0CCC<<<1<1<<<11HEHGC?HIHIIHGIIIIHGE<//IIHIHG1GHGF@?GI
@HS2.2_122 HISEQ:380:H55W7BCXY:1:1101:4862:13641 1:N:0:AGCAGGAA orig_bc=AAAAAAAAAAAA new_bc=AAAAAAAAAAAA bc_diffs=0
TACGGAGGATGCGAGCGTTATCCGGATTTATTGGGTTTAAAGGGTGCGTAGGCGGCCGATCAAGTCAGCGGTGAAATGCAAGGGCCTAACCCTTGACGTGCCGTTGAAACTGAATGGCTAGAATGCGGATGCTGTGGGAGGAATGTGTAGTGTAGCGGTGAAATGCATAGATATTACACAGAACACCGATTGCGAAGGCATCTCACAAATCCGCTATTGACGCTGAGGCACGAAAGTGCGGGGATCAAACAGG
+
IIIGHIIIHHIIIIIIIIIIIIIIICHHIIHHGHI<DGHIIIIIIIIIIIIHIIIIIIIIIIIIIIIIIIIIIIIIIIIIIIIIIIIIIIIIIIIIIIIIIIIIHIIIIIIIHHIIIIIIIIIIIIIIIIIIIIIHIIHIIIIIIIIIIIHIIIIIIIIIIIIIIIIIIIIIIIIIIHIIIIIIIIIIIIIIIIIIIIIIHIIIIIIHIIIIIHHIHHIIIIIIIIIIHIIHHIIIIIIIIIIHGHIHIIIII
@HS2.2_123 HISEQ:380:H55W7BCXY:1:1101:10111:13681 1:N:0:AGCAGGAA orig_bc=AAAAAAAAAAAA new_bc=AAAAAAAAAAAA bc_diffs=0
TACGTAGGGGGCGAGCGTTGTCCGGAATTACTGGGCGTAAAGGGTGCGTAGGTGGCACTTTAAGTTGGATGTGAAATCCCCGTGCTTAACATGGGAGCTGCATCCAATACTGGAGAGCTAGAGTGCAGGAGAGGTAAGCGGAATTCCTAGTGTAGCGGTGAAATGCGTAGATATTAGGAGGAACACCAGTGGCGAAGGCGGCTTACTGGACTGTAACTGACACTGAGGCACGAAAGCGTGGGGAGCAAACAGG
+
IIIIHHIIIIIIIIIIIIIIIIIIIIIIIIIIIIIIIIIIIIIIIIIIHHIIIIIIIIIHIIIIIIIIIIIIIIIIIIIIIIIIIIIIIHIIIIIIIIIIIIIIIIIIIIIIIIIIIIIIIIIIIIIIIIIHHIIHIIIIIIIIIIIIIIIIIIIIIIIIIIIIIIIIIIIIIIIIHIIIIIHIIIIIIIIIIIIIIIIIIIIIIIIIIIIIIIIIIIIIIHIIIIIIIIIIIIIIIIIIIIIIIIIIIIIII
@HS2.2_124 HISEQ:380:H55W7BCXY:1:1101:12253:13582 1:N:0:AGCAGGAA orig_bc=AAAAAAAAAAAA new_bc=AAAAAAAAAAAA bc_diffs=0
TACGGAGGGTACGAGCGTTAATCGGAATGACTGGGCGTAAAGGGCACGTAGGTGGATAGATAAGTCACAAGTGAAATACCCGGGCTTAACCTGGGATTGGCTCGTGAAACTGTTTAACTAGAGTACGGTAGAGGGGAGTAGAATTCCAAGTGTAGCGGTGAAATGCGTAGAGATTTGGAAGAATACCGGAGGCGAAGGCGGCTCTCTGGACCGATACTGACACTGAAGAGCGAAAGCGTGGGGAGCAAACAGG
+
IHIIIHHHIIIIIIIIIIIIGIIIIIIIIHIIIIIIIHHIIIIIIIIIFEHHDHHHHHIIIIIIIIHIIGHHHHIIHHHIHIHHIIIHIIIIIIIHGIIIIIIIIHIHIIIHIIIIIIIIIIIIIIHIGIHIIIIIIIIIIIIIIIIIIIIIIIIIIIIIIIIIIIIHHIHIIIIIHFFAIHHHIIIIIIHIIHIIIIIIIIHIHIIIIIIIIHGIHIIIIHIIIIIHHIIIIIIIIHHIIIIIIIHHHIIHE
@HS2.2_125 HISEQ:380:H55W7BCXY:1:1101:12632:13559 1:N:0:AGCAGGAA orig_bc=AAAAAAAAAAAA new_bc=AAAAAAAAAAAA bc_diffs=0
TACGGAAGGTCCGGGCGTTATCCGGATTTATTGGGTTTAAAGGGAGCGCAGGCCGGAGGTCAAGCGTGACGTGAAATGTAGCCGCTCAACGGCTGAACTGCGTCGCGAACTGGCTTTCTTGAGTGAGTTCGATGTGGGCGGAATTCGTGGTGTAGCGGTGAAATGCTTAGATATCACGAAGAACTCCGATTGCGAAGGCAGCCCACAAGGCCTTTACTGACGCTAAAGCTCGAAGGTGCGGGTATCGAACAGG
+
IHHIIHIIIIIIHHDHIHIHIIIIIDGHIGHHHHHGGEHHIIHHHHHIGIHGHHIIIIIIHHIIIIIIIIIIIHHHFHHIIIHIIIHHIIIIIIIIIIIIIIIIIIIHIIIIIIHHHIIIIIIIIIIFIHIIHIHIIIIIIIIIIIIHGIIIIIIIIIIIIIIIIIIIIIIIHIIHIIIHIIIIHIIHIIIIIIIIIIIIIIIHHIHIIIGHHHIIIIHEIIIIIIHIIIIIIIHIHIIIIIIIHIHHHIIII
@HS2.2_126 HISEQ:380:H55W7BCXY:1:1101:13549:13737 1:N:0:AGCAGGAA orig_bc=AAAAAAAAAAAA new_bc=AAAAAAAAAAAA bc_diffs=0
TACGAGAGGCCCAAACGTTATTCGGATTTACTGGGCTTAAAGAGTTCGTAGGCGGCGCGGAAAGTGGGGTGTGAAATCCCTCGGCTCAACCGAGGAATTGCGCTCCAAACTTCCGTGCTCGAGGAAGCTAGAGGTGAGCAGAACTGATGGTGGAGCGGTGAAATGCGTTGATATCATCAGGAATACCGGAGGCGAAGGCGGCTCACTGGGGCTTATCTGACGCTGAGGAACGAAAGCCAGGGGAGCGAACGGG
+
IIIIG<<<DEHHIIIIICG@HEHIIIHIIIIHHFHHIIHIIIHHFHIHHHIHIIHGIHIHHIHIHFGHECHHIIHHHHHHIIHIIIIIIIIHIIHIIDEIHIIIIIIIIIIEHIIIIHIIIIIIGIIHHIIIIIIIIHHIIIHIHIIHIIIIHHIIIHIIIHIHIIIIIIHHCHHHIIIIIIIIIIIIIHIHIIIIIHHIHGEIIIIHHIIIHIHHIIIIIHIIIIIIIIIIIIIHEEIIHIIIIHIIIIIII
@HS2.2_127 HISEQ:380:H55W7BCXY:1:1101:15818:13556 1:N:0:AGCAGGAA orig_bc=AAAAAAAAAAAA new_bc=AAAAAAAAAAAA bc_diffs=0
TACGGAGGGTGCAAGCGTTAATCGGAATAACTGGGCGTAAAGGGCATGCAGGCGGTTAGACAAGTAGGATGTGAAATCCCCGGGCTCAACCTGGGAGCTGCATACTAAACTGTCAGACTAGAGTATTGCAGGGGGAGACGGAATTCCAGGTGTAGCGGTGGAATGCGTAGATATCTGGAAGAACACCAAAGGCGAAGGCAGTCTCCTGGGCAAATACTGACGCTCATATGCGAAAGCGTGGGTAGCGAACGGG
+
IIIIIIIIIIIIIIIIIHHIIIIIIIHIHIIGHHIIIEHHIIIIIIIIGIIIIIIHIIIIIIIIIIIIIIIIIIIIHIIIIIIIIIIIIIIIIIIIIIIIIIIIHIIIIIIIHHIIIIIHIIIIIIIIIIIIIIIHHHIIIHHIIIIIIIHIIIIIIIHHIIIIIIIHIIIIIIHIHGIIIHIGIIIIIIIIIIIIIIIIIIIIHGIIIIIHIIIIIHIIIIIIIIIIIIIIIIIIIIIIIIIIIIHHIIIII
@HS2.2_128 HISEQ:380:H55W7BCXY:1:1101:17480:13649 1:N:0:AGCAGGAA orig_bc=AAAAAAAAAAAA new_bc=AAAAAAAAAAAA bc_diffs=0
TACGGAGGATGCGAGCGTTATCCGGATTTATTGGGTTTAAAGGGTGCGTAGGTGGAGAATTAAGTCTGTGGTGAAAGCGTGCGGCTCAACCGTACCAAGCCATGGAAACTGGTTCCCTTGAGTGCAAACGAGGTAGGCGGAATGTGATGTGTAGCGGTGAAATGCTTAGATATGTCACAGAACCCCGATTGCGAAGGCAGCTTACCAGCATGCAACTGACACTGAGGCACGAAAGCGTGGGTATCAAACAGG
+
IIIIIHIIIIIIIIIIIIIIIIIIGGDGHHHIHIIEHHIIIIIIHHIIHHIIIIIIIHIIHIIIIIIIHIIIIIIHIIIIIIIIIHHHIIIIIIIIIIIIHIIIIIIIIIIIIIIIIIIIIIIIIIIIIIIIIIIIIIIIIIIIHIIIIIIIIIIIIIHIIIIIIIIIIHIIIHIIIIIIIIIIIIIIIIIIIIIIIIIIIIIIIIIIIIIIIIIIIIIIIIIIIIIIIIIIIIIIIIIIIIIIIIHHIIII
@HS2.2_129 HISEQ:380:H55W7BCXY:1:1101:1198:13809 1:N:0:AGCAGGAA orig_bc=AAAAAAAAAAAA new_bc=AAAAAAAAAAAA bc_diffs=0
TACGGAAGGTCCGGGCGTTATCCGGATTTATTGGGTTTAAAGGGAGCGCAGGCGGAAGATTAAGCGTGACGTGAAATGTCCCGGCTCAACCGTGGAACTGCGTCGCGAACTGGTTTTCTTGAGTGAGTACGAGGTATGCGGAATTCGTGGTGTAGCGGTGAAATGCTTAGATATCACGAAGAACCCCGATTGCGAAGGCAGCGTACCAGTCCTTAACTGACGCTAAAGCTCGAAAGTGCGGGTATCGAACAGG
+
IIIIIHIIIIIIIIIIIIIIIIIIIIIIIHGGHIHDGCHHIIIIIIIIIIHIIIIIIIHIIIIIIIIHIIIIIIIIHIIIIIIIIIIIIIIIIIIIIIIIIHIIIIIIIIIIIIIIIIIIIIIIIIIIIIIIIIIIIIIIIIIIIIIIHIIIIIIIIIIIIIIIIIIIIIIIHIIHIIIIIIIIIIIIIIIIIIIIIIIIIIIIIIIIIIIIIIIHHIIIIIIIIIIIIIHHIIIIIIIIIIIHIIHIIIIII
@HS2.2_130 HISEQ:380:H55W7BCXY:1:1101:2721:13907 1:N:0:AGCAGGAA orig_bc=AAAAAAAAAAAA new_bc=AAAAAAAAAAAA bc_diffs=0
TACGTAGGGTGCAAGCGTTATCCGGAATTATTGGGCGTAAAGAGCTCGTAGGCGGTTTGTCACGTCTGCTGTGAAAACTGGAGGCTCAACCTCCAGCCTGCAGTGGGTACGGGCAGACTAGAGTGCGGTAGGGGAGATTGGAATTCCTGGTGTAGCGGTGGAATGCGCAGATATCAGGAGGAACACCGATGGCGAAGGCAGATCTCTGGGCCGTAACTGACGCTGAGGAGCGAAAGCATGGGGAGCGAACAGG
+
IIIIIIIIIIIIIIIIIIIIIIIIIHHIIIHGHIIIIHIIIHHIIIIIIIIIIIIHIIHIIIIIIIIIIIIIIIIIIIIIIIIIIHHIIIIIIIIIIHIIIIIIIIIIIIIIIGIIIIIIIIIHIIIIIIIIIIIIIIIIIIIIIIIIIIIIIIIIIIIIIIIIIIIIIIIIIHHIHHIIIIHGIIIIIIIIIIIIIHIIIIIIIIIIIIHHIHIIIIIIIIIIIIIIIIIIIIIIIIIIIIIIIIIIIIIII
@HS2.2_131 HISEQ:380:H55W7BCXY:1:1101:5960:13807 1:N:0:AGCAGGAA orig_bc=AAAAAAAAAAAA new_bc=AAAAAAAAAAAA bc_diffs=0
TACGTAGGTGGCAAGCGTTGTCCGGATTTACTGGGTGTAAAGGGCGCGTAGGCGGGCTTTCAAGTCAGATGTGAAATACCGAGGCTTAACCTCGGGGCTGCATTTGAAACTGTTAGTCTTGAGTATCGGAGAGGAAAGCGGAATTCCTAGTGTAGCGGTGAAATGCGTAGATATTAGGAGGAACACCAGTGGCGAAGGCGGCTTTCTGGACGACAACTGACGCTGAGGCGCGAAAGTGTGGGGAGCAAACAGG
+
IIIIHHHIIIIIIIIIIIIIIIIIIHIIIIHHHIIGHHIIIIIIIIGIHIHHIIIIIIIIIIIIIIIIIIIIIIIIHIIIIHIIIIIIIIHIIIIIIIIIIIIIIIIIIIIIHIIIHIHHIIIIIHIIIIIIIIIIIIIIIIIIIIIIIIIIIIIIIIIIIIIIIIIIIIIIIIIHHIIIIIHIIIIIIHIIIIIIIIIIIIIHIIIIIIIHHIIHIIIIIIIIIIIIIIIIIIIIIIIIIIIIIIIIIIIII
@HS2.2_132 HISEQ:380:H55W7BCXY:1:1101:6896:13950 1:N:0:AGCAGGAA orig_bc=AAAAAAAAAAAA new_bc=AAAAAAAAAAAA bc_diffs=0
TACGTAGGGGGCAAGCGTTGTCCGGAATCATTGGGCGTAAAGCGCGTGTAGGCGGCTTGGTAAGTCCGCTCTGAAAGCCCGGGGCTCAACCCCGGGAGGCGGGTGGATACTGTCAAGCTCGAGTCCGGAAGAGGCGAGTGGAATTCCTGGTGTAGCGGTGAAATGCGCAGATATCAGGAGGAACACCAATGGCGAAGGCAGCTCGCTGGGACGTGACTGACGCTGAGACGCGAAAGCGTGGGGAGCAAACAGG
+
IIIIIGHHIIIIIIIIIIIIIIIIIHIIIIHIIIIIIIIIIIIIIIIIIIIIIIIIHHHIIIIIIHIIIIHIIIIIHHHHIHIIIIIIIIIIHHIHHIIIIIIIIIIIIIIIIIIIIIHIIIIHDIIIIIIIIIIIIIHIIIIIIIIIIIIIIIIIIIIIHIIIIIIIIIIIIIIIHHIIIIIIIIIIHIHIIIIIIIIIIIIIIIIIIIIHIIIIIHIIIIIIIIIIIIIIIIIIIIIIIIIIIHIIIIIII
@HS2.2_133 HISEQ:380:H55W7BCXY:1:1101:9109:13783 1:N:0:AGCAGGAA orig_bc=AAAAAAAAAAAA new_bc=AAAAAAAAAAAA bc_diffs=0
TACGGAAGGTCCGGGCGTTATCCGGATTTATTGGGTTTAAAGGGAGCGCAGGCTGAATGGTAAGCGTGACGTGAAATGTCCGGGCTCAACCGGGGCTTTGCGTCGCGAACTGCCGTTCTTGAGTGGGTACGACGCTGGCGGAATTCGTGGTGTAGCGGTGAAATGCTTAGATATCACGAAGAACTCCGATTGCGAAGGCAGCTGGCGAGTCTCTTACTGACGCTAAAGCTCGAAGGCGCGGGTATCGAACAGG
+
IHIIIIIIIIHIIIHIIIIIIIIIIII0GHIHHII@DGHIIIIIIHIIIIIIIIIIIIIIIHIIIIIIIIIIIIIIHIIIHIIIIHIIIIIIIHIIIIIIIIIIIIIIIIIIIIIIIIIIIIIIIIIIIIIIIIIIIIHIIIIIIIIIIIIIIIIIIIIIIIIIIIIIIIIIIIIIIHIIIIIIHIIIIIIIIIIGIIIIIHIIIIIIIIIIGIIIIIIIHIIIIIHHIIIIIHIIIIIIIIIHIIIIHIIII
@HS2.2_134 HISEQ:380:H55W7BCXY:1:1101:9818:13764 1:N:0:AGCAGGAA orig_bc=AAAAAAAAAAAA new_bc=AAAAAAAAAAAA bc_diffs=0
TACGGAAGGTCCTGGCGTTATCCGGATTTATTGGGTTTAAAGGGAGCGCAGGCGGAGGCTTAAGCGTTACGTGAAATGTAGCCGCTCAACGGCTGAGTTGCGTCGCGAACTGGGTTTCTTGAGTGAGTGCGACGTCAGCGGAATTCGTGGTGTAGCGGTGAAATGCTTAGATATCACGAAGAACCCCGATTGCGAAGGCAGCTGACGAGCCCTTTACTGACGCTAAAGCTCGAAGGTGCGGGTATCGAACAGG
+
IIIIIIIIIIIIIIIIIIIIIIIIIEHHHIIHHHIGHHIIIIIIIIIIIIIIIIIIIIIIIIIIIIHIIIIIIIIIIIHIIIIIIIIIIIIIIIIIIIIIIIIIIIIIIIIIIIIIIIIIIIIIIIIIIIIIIIIIIIIIIIIIIIIIIIIIIIIIIIIIIIIIIIIIIIIIIIIHIIIIIIIIIIIIIHIIIIIIIIIIIIIIIIIIIIIIIIIIIIIIIIIIIIIIIIIIIIIIIIIIIIIIIIIIIIIII
@HS2.2_135 HISEQ:380:H55W7BCXY:1:1101:10689:13758 1:N:0:AGCAGGAA orig_bc=AAAAAAAAAAAA new_bc=AAAAAAAAAAAA bc_diffs=0
TACGTAGGGGGCAAGCGTTATCCGGATTTACTGGGTGTAAAGGGAGCGCAGACGGTTATGCAAGTCTGAAGTGAAACCCCACGGCTCAACCGTGGGCTTGCTTTGGAAACTGTATAACTAGAGTACTGGAGAGGTAAGCGGAATTCCTAGTGTAGCGGTGAAATGCGTAGATATTAGGAGGAACATCGGTGGCGAAGGCGGCTTACTGGACAGCAACTGACGTTGAGGCTCGAAGGCGTGGGGAGCAAACAGG
+
IIIIIIIIIIIIIIIIIIIIIIIIIHIIIIIHIIIFHHIIIIIIIIIIHIIIIIIIIIIIIIIIIIIIIIIIIIIIHHHIIIIIIHIIIIIIIIIIIIIIIIIIIIIIIIIIIIIIIIIIIIIIIIIIIIIIIIIIIIIIIIIIIHIIIIIIIIIIIIIIIIIIIIIIIIIIIIIIIIIIIIIIIIHIIIIIIIIIIIIIIGIIIIIIIIIIIIIIIIIHIIHIIIIHIIIIIIIIIIHIIIIIIHIIIIIII
@HS2.2_136 HISEQ:380:H55W7BCXY:1:1101:11038:13813 1:N:0:AGCAGGAA orig_bc=AAAAAAAAAAAA new_bc=AAAAAAAAAAAA bc_diffs=0
TACGGAAGGTCCAGGCGTTATCCGGATTTATTGGGTTTAAAGGGAGCGCAGGCTGATGATTAAGCGTGACGTGAAATGTAGCCGCTCAACGGCTGAACTGCGTCGCGAACTGGTTATCTTGAGTGAGTTCGATGTTGGCGGAATTCGTGGTGTAGCGGTGAAATGCTTAGATATCACGAAGAACTCCGATTGCGAAGGCAGCCAACAAGGCCTTTACTGACGCTAAAGCTCGAAGGTGCGGGTATCGAACAGG
+
HIIIIIIIHHHICEGHIIIHIIIIICHHHIIGHHHDEH@CEFHHIIHIIIIIHHEHDHHHHIHIHIIHFHHHHIHG@GGHHIIHIHIHIIIHIIIIIHHIIHGHDDHFEHHIIIHIHHHIIIHHIIHIGHIHFGGHIHHIIHGIIIHHHIIIIIIHIIIIIIIIIIHHIIIHIHEHGHHHIIEFEIIIHIIIIIIIIIIIIGHHHHCIIIHH@EHFIHIHHIIIHIHHIHHGHIHH?IHIIHHGHIIIIIIII
@HS2.2_137 HISEQ:380:H55W7BCXY:1:1101:12638:13961 1:N:0:AGCAGGAA orig_bc=AAAAAAAAAAAA new_bc=AAAAAAAAAAAA bc_diffs=0
TACGGAGGGTACGAGCGTTAATCGGAATGACTGGGCGTAAAGGGCACGTAGGTGGATAGATAAGTCACAAGTGAAATACCCGGGCTTAACCTGGGATTGGCTCGTGAAACTGTTTAACTAGAGTACGGTAGAGGGGAGTAGAATTCCAAGTGTAGCGGTGAAATGCGTAGAGATTTGGAAGAATACCGGAGGCGAAGGCGGCTCTCTGGACCGATACTGACACTGAAGAGCGAAAGCGTGGGGAGCAAACAGG
+
IIIIIH<<CGHIIIIIIIIIGHIIIIIIIIIHIIIIIEHHIIIIIIIIGEHICHHHIIIIIIIIIIIIIIIIIIIIIIIIIIHHIIHIIIIIIIIIIIIIIIHHIIIIIIIIHIIHIIIIIIIIIIIIIIIIIIIIIIIIIIHHIIIIIIIIIIIIIIIIIIIIIIIIIIIIIIIHHHHIIIIIIIIIIIIHIIIIIIIIIIIIIIIIIIIIIIIIIIIIIHIIIIIIIIIIIIIIIIIIIIIIIIIIIIIII
@HS2.2_138 HISEQ:380:H55W7BCXY:1:1101:14804:13820 1:N:0:AGCAGGAA orig_bc=AAAAAAAAAAAA new_bc=AAAAAAAAAAAA bc_diffs=0
TACGGAAGGTCCAGGCGTTATCCGGATTTATTGGGTTTAAAGGGAGCGCAGGCTGATGATTAAGCGTGACGTGAAATGTAGCCGCTCAACGGCTGAACTGCGTCGCGAACTGGTTATCTTGAGTGAGTTCGATGTTGGCGGAATTCGTGGTGTAGCGGTGAAATGCTTAGATATCACGAAGAACTCCGATTGCGAAGGCAGCCAACAAGGCCTTTACTGACGCTAAAGCTCGAAGGTGCGGGTATCGAACAGG
+
IIIIIHIIIIIIIIIIIIIIIIIIIHHIIIIFGII@EHHIIIIIIIIIIIIIIHIIIIIIIIIIIIIIIIIIIIHIHHIIIIIIIIIIIIIIIIIIIIIIIIIIIIIIIIIIIIIIIIIIIIIIIIIIIIIIIIIIIHIIIIIIIIIIIIIIIIIIIIIIIIIIIIIIIIIIIIIIIHIIIIIIIIIIIIIIIIIIIIIIIIIIIIIIIIIIIIIIHIIIIIIIIIIIIIIIIIIIIIIIIIIIIIIIIIIII
@HS2.2_139 HISEQ:380:H55W7BCXY:1:1101:16349:13893 1:N:0:AGCAGGAA orig_bc=AAAAAAAAAAAA new_bc=AAAAAAAAAAAA bc_diffs=0
TACGGAGGATGCGAGCGTTATCCGGATTTATTGGGTTTAAAGGGTGCGTAGGCGGATATTTAAGCGTGAGGTGAAATGCCACTGCTCAACAGTGGAACTGCCTCGCGAACTGGACATCTGGAATGCCCCTGCCGTGGGAGGAATGTGTGGTGTAGCGGTGAAATGCATAGAGATCACACAGAACACCGATTGCGAAGGCATCTCACGAAGGGGTGATTGACGCTGAGGCACGAAAGCGTGGGGATCAAACAGG
+
IIIIIIIIIIIIIIIIIIIIIIIIIIIIIIIIIIIHIIIIIHIIIIIIIIIIIIIIIIIIIIIIIIIIIIIIIIIIHIIIIIIIIIIIIIIIIIIIIIIIIIIIIIIIIIIIIIIIIIIIIIIIIIIIIIIIHIIIIIIIIIIIIIIIIIIIIIIIIIHIIIIIIIIIIIIIIIHHHHIIIIIIHIIIIIIIIIIIIIIHGIIIIIIIIIIHIIIIIIIIIIIIIIIIIIIIIIIIIIIIIIIIHIIIIIIII
@HS2.2_140 HISEQ:380:H55W7BCXY:1:1101:17102:13873 1:N:0:AGCAGGAA orig_bc=AAAAAAAAAAAA new_bc=AAAAAAAAAAAA bc_diffs=0
TACGGAGGGTGCGAGCGTTAATCGGAATAACTGGGCGTAAAGAGCTCGTAGGCGGTTTGTCAAGTCAGATGTGAAAGCCCCGGGCTTAACCTGGGAACCGCATTTGAAACTGACAGACTAGAGTACTGTAGAGGGAGGTAGAATTCCAGGTGTAGCGGTGAAATGCGTAGATATCTGGAGGAATACCGGTGGCGAAGGCGGCCTCCTGGACAGAGACTGACGCTGAGGAGCGAAAGCGTGGGGAGCAAACAGG
+
IIIIIGIIIHHIHIIIIHIIIIIIIIIIHIIIIIIIIHIIIIIIIIIIIIIGIIIIIIIIIIIIIIIIIIIIIIIIIIIIIIIIIIIIIIIHIIIIIIIIIIIIIIIIIHIIIIIIIIIIIIIIIIIIIIIIIIIIIIHIIIIIIIIIIIIIIIIIIIIIIIIIIIIHIIIIIIIIIIIIIIIIIIIIIIIIIIIIIIIIIIIHIHIIIIIIHIIIIIIIIIHIIIIIIIIIIIIIIIIIIIIIIIIIIIIII
@HS2.2_141 HISEQ:380:H55W7BCXY:1:1101:17517:13770 1:N:0:AGCAGGAA orig_bc=AAAAAAAAAAAA new_bc=AAAAAAAAAAAA bc_diffs=0
TACGTAGGTGGCGAGCGTTATCCGGATTTATTGGGCGTAAAGGGTGCGTAGGCGGTCTGTTAAGTATAGAATTAAAGCCCGAAGCTTAACTTCGGTTCGTTCTATAAACTGGCAGGCTTGAGTACAGTAGAGGCAAATGGAATTCCTAGTGTAGTGGTAAAATGCGTAGATATTAGGAGGAACACCAGTGGCGAAGGCGATTTGCTGGGCTGTTACTGACGCTGAGGCACGAAAGCGTGGGGAGCAAACAGG
+
IIIIIIIIIIGHIIIIIIIIIIHIIEHIIIIIIIIIICHHIIIIIIIIHHHHHIIIIIIHIIIIIHIHIEHIIIIIIIIIIIIIIIIHIIIIIIIIIIIIIIIIHIIIIIIGIHIIHIIHIIIHIIHIIIIIIGIIHHIIIIIIIIIIIIIIIIIIIIIIIHIIIIIIIIIIIIIHIIIIIHIIIIIIIIIIIIIIIIIIIIIIHGIIIIIIIIIIIIIIIIIIIIIHIIIIIIIIIIIIIIIIIHIIIIII
@HS2.2_142 HISEQ:380:H55W7BCXY:1:1101:20649:13766 1:N:0:AGCAGGAA orig_bc=AAAAAAAAAAAA new_bc=AAAAAAAAAAAA bc_diffs=0
TACGGAGGGTGCAAGCGTTAATCGGAATAACTGGGCGTAAAGGGCATGCAGGCGGTTAGACAAGTAGGATGTGAAATCCCCGGGCTCAACCTGGGAGCTGCATACTAAACTGTCAGACTAGAGTATTGCAGGGGGAGACGGAATTCCAGGTGTAGCGGTGGAATGCGTAGATATCTGGAAGAACACCAAAGGCGAAGGCAGTCTCCTGGGCAAATACTGACGCTCATATGCGAAAGCGTGGGTAGCAAACAGG
+
IIIIIGIHIGHHIIIIIHHIIIIHHIIIIIIHHHIIIHHIHHIIHIIIIIIIIIIHDHIIIHHIHHIIHIIIIIIIHIIIIIIIIIIIIIIIIIIHIHHIIHIIIIGIIIIIICHIIIIIIIIHGIIIIIIIIHGDHHHHIIHIHIHIIHHIHHIIIIIIIIHIIIIIIHIIIIIHHHIIIIIIIIIIIIHIIIIIIHHEGEHIIIIIIIIIIHGIHHHHHHGD<HEIIIIIIIHIIIHIIIIIIIHHHHHII
@HS2.2_143 HISEQ:380:H55W7BCXY:1:1101:20841:13922 1:N:0:AGCAGGAA orig_bc=AAAAAAAAAAAA new_bc=AAAAAAAAAAAA bc_diffs=0
TACGGAAGGTCCGGGCGTTATCCGGATTTATTGGGTTTAAAGGGAGCGCAGGCTGGAGATTAAGCGTGACGTGAAATGCCGCGGCTCAACCGTGGAAGTGCGTCGCGAACTGGTTTCCTTGAGTGTATTCGACGTCAGCGGAATTCGTGGTGTAGCGGTGAAATGCTTAGATATCACGAAGAACTCCGATTGCGAAGGCAGCTGGCGAGGCTATAACTGACGCTAAAGCTCGAAGGTGCGGGTATCGAACAGG
+
IGHHHHH<H<GHH/CEHECHHEHHHHEEEHC@CGE<0<CCEHHIHIGIHGHHHFHDBDFHEGEHCDCHHFHHHHIHHHIHHIHHHEHHHHDHGHIHEH<CGHHIHIHHFHHGHHEG@HHHHHHIHG@HHHHGIHIHIIHHG?HIHHEHFIHHIIGIHIIIIHEHIIIIIIHIHHG@GDIIIIIIIIIHEIIIIIIIIIIHIIHIIIIIIGHHEED1IIIIIGIHIIIIIIIIHHEECGHIIIIIIIHGEHIII
@HS2.2_144 HISEQ:380:H55W7BCXY:1:1101:2092:14206 1:N:0:AGCAGGAA orig_bc=AAAAAAAAAAAA new_bc=AAAAAAAAAAAA bc_diffs=0
TACAGAGGTCCCAAGCGTTGTTCGGATTCATTGGGCGTAAAGGGTGCGTAGGTGGCGTGGTAAGTCGGGTGTGAAATTTCGGAGCTTAACTCCGAAACTGCATTCGATACTGCCGTGCTTGAGGACTGGAGAGGAGACTGGAATTTACGGTGTAGCAGTGAAATGCGTAGAGATCGTAAGGAAGACCAGTGGCGAAGGCGGGTCTCTGGACAGTTCCTGACACTGAGGCACGAAGGCTAGGGGAGCAAACGGG
+
EHHCFEECCCCH@CGGE<CHH1CHCH=GCC<1DHCFH?CH@1F=CCCDDEFECGDIIIGIIGHHHDEEHHEHHIHHDCEEGIIIHIIIIHHHHIIIIIIHIIIIIIIHFHIHEIIIIIHGHIIIIHGHHEIGIIIIIIHIIHHIHHHEHIHHHIHEIIIHIIIIHHIIIIIIIIIHEGIIHIIIIIIHIHIIHFHIHIIIIIIIIIIIIHIIHHHHGIHIHHIHIIHHHHIIIIIHIHHIIHHIHHHHHHIIH
@HS2.2_145 HISEQ:380:H55W7BCXY:1:1101:10425:14101 1:N:0:AGCAGGAA orig_bc=AAAAAAAAAAAA new_bc=AAAAAAAAAAAA bc_diffs=0
TACGGAGGGTACGAGCGTTAATCGGAATGACTGGGCGTAAAGGGCACGTAGGTGGATAGATAAGTCACAAGTGAAATACCCGGGCTTAACCTGGGATTGGCTCGTGAAACTGTTTAACTAGAGTACGGTAGAGGGGAGTAGAATTCCAAGTGTAGCGGTGAAATGCGTAGAGATTTGGAAGAATACCGGAGGCGAAGGCGGCTCTCTGGACCGATACTGACACTGAAGAGCGAAAGCGTGGGGAGCAAACAGG
+
IIIIIHIIIIIIIIIIIHIIIIIIIIIIIIIHIIIIIIHHHIIIGIIIHHIIGHIIIIIIIIIIIIIIHHIIIIIIIHIIIIIIIIIIIIHIIIIIIIIIIIIHIHIIIIIHHIIIIIIIIIIIIIIIIIIIIHIIIIIIIIIIHIIIHIIHIIIIIIIIIIIIIIIIIIIIIHHHHHIIIIIIIHIIIIIIIIIIIIIIIIIIIIH?IIIIIIIIIIIHIHIIIIIIIIIIIIIIIIIIIIIIIIIIIIIII
@HS2.2_146 HISEQ:380:H55W7BCXY:1:1101:11211:14013 1:N:0:AGCAGGAA orig_bc=AAAAAAAAAAAA new_bc=AAAAAAAAAAAA bc_diffs=0
TACGGAGGGTGCGAGCGTTATCCGGAATCACTGGGTTTAAAGGGTGCGTAGGCGGTCTGATAAGTCAGTTGTGAAATTCCTCGGCTTAACCGAGTGGACTGCGATTGATACTGTGAGACTTGAATCAGGTTGAGGTCGGCGGAATGTGACATGTAGCGGTGAAATGCTTAGATATGTCATAGAACACCGATTGCGAAGGCAGCTGGCTAGACCTGGATTGACGCTGAGGCACGAAAGCGTGGGGAGCAAACAGG
+
IIIIII<<<<EHHIHIIIIIIIIIIIIIIIIGHIID@HHIIIIIIIIIHHIIIIIIIIIIIIIIIIIIIIIIIIIIIIIIIIIIIIIIIIIIIIIHIIIIIIIIIIIIIIIIIIIIIIIIIIIIIIIIIIHIIIIIIIIIIIIIIIIIIIIIIIIIIIIIIIIIIIIIIIIIIIIIHIHIIIIIIIIIIIIIIIIIIIIIIIIIIIIIIIIIIIIIIIIIIIIIIIIIIIIIIIIIIIIIIIIIIIIIIIIIII
@HS2.2_147 HISEQ:380:H55W7BCXY:1:1101:11145:14151 1:N:0:AGCAGGAA orig_bc=AAAAAAAAAAAA new_bc=AAAAAAAAAAAA bc_diffs=0
TACGGAAGGTCCGGGCGTTATCCGGATTTATTGGGTTTAAAGGGAGCGCAGGCCGACGTGTAAGCGTGTTGTGAAATGTACCGGCTCAACCGGTGAGTTGCAGCGCGAACTGCATGTCTTGAGTGCACCCGAGGAGGGCGGAATTCGTGGTGTAGCGGTGAAATGCTTAGATATCACGAAGAACTCCGATTGCGAAGGCAGCCCTCCAGCGTGTAACTGACGCTAATGCTCGAAAGTGCGGGTATCGAACAGG
+
IIIIIIIIIFEHHHIIIIIIIIIIIIIIEHHIHHI<C@HHIIHIHIIIIIIIIGIDHIEHGHII?EDHHHIIIIIIFHHHHHIIIIIIIIIIHHIIHIIIIIIIHIIIIIIIIHHHHIIIIIIIIIIHHHIIIIIIIIIIIIIIIIIHIIIIIIIIIIIIIIIIIIIIIIIIIIGHGHHIIIHIHIHH@IHIIIIIIIIIIIIHHHEHHHHFIIGIIIIIIIIIHHHIIEIIIIIHDIHIIHEGEHHIIIIII
@HS2.2_148 HISEQ:380:H55W7BCXY:1:1101:11358:14079 1:N:0:AGCAGGAA orig_bc=AAAAAAAAAAAA new_bc=AAAAAAAAAAAA bc_diffs=0
TACGGAGGGTACGAGCGTTAATCGGAATGACTGGGCGTAAAGGGCACGTAGGTGGATAGATAAGTCACAAGTGAAATACCCGGGCTTAACCTGGGATTGGCTCGTGAAACTGTTTAACTAGAGTACGGTAGAGGGGAGTAGAATTCCAAGTGTAGCGGTGAAATGCGTAGAGATTTGGAAGAATACCGGAGGCGAAGGCGGCTCTCTGGACCGATACTGACACTGAAGAGCGAAAGCGTGGGGAGCAAACAGG
+
IIIIIIIIIIIIIIIIIHIIIIIIIIIIIIIHIIIHIIIIIIIIIIIIHHHIGIIIIIIIIIIIHHIIIGIIIHIHHGHHIIIIGHIIIIIIIIHHHIIIIIIIIIIIIIIIIIIIIIIIIIIIIIIIHIIIIIIIIIHIIIIIIIIIIIIIIIIIIIIIIIIIIIIIIIIIIIIIHHIIIIIIIIIIIHHIIIIIIIIIIIIIIIIIIIIIIIIIHHIIIIIIIIHIIIIIIIHIIIIIIIIIIHHCFIIII
@HS2.2_149 HISEQ:380:H55W7BCXY:1:1101:12842:14167 1:N:0:AGCAGGAA orig_bc=AAAAAAAAAAAA new_bc=AAAAAAAAAAAA bc_diffs=0
TACGTAGGTGGCAAGCGATACTCGGAATCACTAGGCGTAAAGCGCAGGTAGGCGGTTGGATAAGTTTTTTGTGAAAGCTCCCGGCTTAACTGGGAGAGGCCAAGAAATACTGTCTGACTCGAGTGTGGTAGGGGAAACTGGAATTCCCGGTGTAGCGGTGAAATGCGTAGATATCGGGAGGAATACCTATGGCGAAAGCAAGTTTCTGGGCCATCACTGACGCTGAGCTGCGAAAGCTAGGGGAGCAAACAGG
+
HHIH@G<0<<EE?GHHI<CGHFFGHG?GFHHGEEHHHEHIHH@CFCFD<CGHHHHF<<CGHHHHGHHHGIIIHHHHGHHIHHHIIHGHHIHECGEHFCHIIHHF?IIGHGEHHHFGHEFGHF=@FHFE8HIIIHHHFH?IHIEHECABHHEDHHGCHCHFEDF@GFCH@H@HHEHGDC<GCEFC@HFEFHII#HHCDE<@GC?HCE@HHG@1CC?FHGHEC1CF@FHH@D0FHIHGHHEIHGC@FCCDEFCF<
@HS2.2_150 HISEQ:380:H55W7BCXY:1:1101:13591:14065 1:N:0:AGCAGGAA orig_bc=AAAAAAAAAAAA new_bc=AAAAAAAAAAAA bc_diffs=0
TACGGAAGGTCCGGGCGTTATCCGGATTTATTGGGTTTAAAGGGAGCGCAGGCGGAGAGCTAAGCGTGACGTGAAATGTAGCCGCCCAACGGCTGACGTGCGTCGCGAACTGGTTTTCTTGAGTGGGTACGACGTCGGCGGAACTCGTGGTGTAGCGGTGAAATGCTTAGATATCACGAGGAACCCCGATTGCGAAGGCAGCCGACGAGTCCCTTACTGACGCTAAAGCTCGAAGGTGCGGGTATCGAACAGG
+
IHIIHGHHIFHIHHCHIDHHIIIIHG=EHIIIFFH<0<GFHHIIIIIIGIHHHIHHIHIIIIIIIHIHIHIHIIIIHHIIHIHHHHHIIHIHEIIHIIIIHIGIIHHHHIIIIIH@HIIIIHHHIFIHIHHHHHHHHIHIIIIIHHHFHIIIIIIIIIIIIIIIIIIIIIIIIIHHHHIHIIIIIIIHHHIIIIIIIIIIIIIHFIHIIHIGIIIIIIIIIIIIIIIIIIIIIIIIIIHIIIIIIIIIIIIII
@HS2.2_151 HISEQ:380:H55W7BCXY:1:1101:13658:14126 1:N:0:AGCAGGAA orig_bc=AAAAAAAAAAAA new_bc=AAAAAAAAAAAA bc_diffs=0
TACGGAAGGTCCGGGCGTTATCCGGATTTATTGGGTTTAAAGGGAGCGCAGGCGGGACCTTAAGCGTGTTGTGAAATGTGGCGGCTCAACCGCCGAACTGCAGCGCGAACTGGGGTTCTTGAGTGAGTACGAGGAAGGCGGAATTCGTGGTGTAGCGGTGAAATGCTTAGATATCACGAAGAACTCCGATTGCGAAGGCAGCTTTCCAGTCCTTTACTGACGCTAATGCTCGAAGGTGCGGGTATCGAACAGG
+
IIIIIIIIIIIIIIIIIIIIIIIIIHHIIIIIIIIEHIIIIIIIIIIIIHIIHIIIHIIIIIIIIIIIIIIHIIIIIIIIIIIIIIIIIIIIIIHHIIIIIIIIIIIIIIIIIIIIIIIIIIIIIIIIIIIIIIIIIIIIIIIIIIIHHIIIIIIIIIIIIIIIIIIIIIIIIIIIHHIIIIIIIIIIIIIIIIIIIIIIIIIIIIIIIIIIIIIIIIIIIIIIIIIIIIIIIIIIIHIIIIIIIIIHFIIII
@HS2.2_152 HISEQ:380:H55W7BCXY:1:1101:18215:14114 1:N:0:AGCAGGAA orig_bc=AAAAAAAAAAAA new_bc=AAAAAAAAAAAA bc_diffs=0
TACGGAGGATGCGAGCGTTATCCGGATTTATTGGGTTTAAAGGGTGCGTAGGCGGCTTGACAAGTCAGCGGTGAAATGCAAGGGCCTAACCCTTGACGTGCCGTTGAAACTGCCGGGCTAGAATGCGGATGCTGTGGGAGGAATGTGTAGTGTAGCGGTGAAATGCATAGATATTACACAGAACACCGATTGCGAAGGCATCTCACAAATCCGCTATTGACGCTGAGGCACGAAAGTGCGGGGATCAAACAGG
+
IIIIIIIIIIIIIIIIIIIHIIIIIHGHIIIIIIIGHHIIIHIIIIIIIIIIIIHIIIIIIIIIIIIIIIIIIIIIHHIIIHIIIIHIHIIIIIIIIIIIIIIIIIIIIIIIIIIIIIIIIIIIIIIIIIIIIIGHIIIIIIIIIIIIIIIIIIIIIIIIIIIIIIIIIIIIIHHHHIIHIIHHIIHIIHIIIIIIIIIIGIIIIIIIHDIIIIIIHHIIIIIIIIIIIIIIIIIHIIHIIIIIIIIIIIIII
@HS2.2_153 HISEQ:380:H55W7BCXY:1:1101:18229:14157 1:N:0:AGCAGGAA orig_bc=AAAAAAAAAAAA new_bc=AAAAAAAAAAAA bc_diffs=0
TACGTAGGTGGCAAGCGTTATCCGGAATTATTGGGCGTAAAGAGGGAGCAGGCGGCAAGATAAGTTTGAAGTGAAAGCGTGGAGCTCAACTCCATACAGCTTCGAAAACTGTCTAGCTAGAGTACGAGAGAAGTGAACGGAACTCCATGTGTAGCGGTGAAATGCGTAGATATATGGAAGAACACCAGTGGCGAAGGCGGTTCACTAGCTCGAAACTGACGCTCAGTCCCGAAAGCGTGGGTAGCAAATAGG
+
IGHIHHHEHHHIHIIIICGEHIIII0CHFHIIHHIIHEHIHHHIHDDHHGHEHIHHHHIIIIIHHHGHHHIHHHHIHIIIIHIIHHEHIHHIIIIIIIIIHHHHIIIHHHHHHIIHHIIIHHIHHIIIIHHHHHHHIFHHHHIIIIIIHIIIIIIIIHHIIHHHHHIIHIHIHHHHHIHHHIIIHIIIIIIIIIIIHIIIIIIIHIIIIIIIIIIGIIIIIIIIIIIIHIIIIIIIHHHIIGIIIIIIIIII
@HS2.2_154 HISEQ:380:H55W7BCXY:1:1101:18632:14233 1:N:0:AGCAGGAA orig_bc=AAAAAAAAAAAA new_bc=AAAAAAAAAAAA bc_diffs=0
TACATAGGGGGCGAGCGTTGTCCGGAATGACTGGGCGTAAAGGGTGTGTAGGCGGTTATACAAGTTAAAAGTGAAATCCCCGGGCTTAACTCGGGTGCTGCTTTTAAGACTGTATGACTTGAGTGCAGTAGAGAAAAGTGGAATTCCTAGTGTAGCGGTGGAATGCGTAGATATTAGGAGGAACACCAGAGGCGAAGGCGACTTTTTGGACTGTAACTGACGCTGAGGCACGAAAGTGTGGGGAGCAAACAGG
+
IIIIIIIIIHIIIIIIIIIIIIIIIIIIIIIIIIIIIHIIIIIIIIHIIIIIIIIIIIIIIIIIGHIIIIIIIIHIHIHIIIHIIIHIIIIIIIIIIIIIIIIHIIIIIIIIIIIIIIIIIHIIIIIIIIIIIIIIIIIIIIIIIIIIIIIIIIIIIIHIIIIIIIIIIIIIIIIIIIIIIIIIIIIIIIIIIIIIIGIIIIIGIIIIIIIIIHIIIIIIIIIIIIIIIIIIIIIIIIIIIIIIIIIIIIIII
@HS2.2_155 HISEQ:380:H55W7BCXY:1:1101:19553:14189 1:N:0:AGCAGGAA orig_bc=AAAAAAAAAAAA new_bc=AAAAAAAAAAAA bc_diffs=0
TACGTAGGGAGCAAGCGTTATCCGGATTTATTGGGTGTAAAGGGTGCGTAGACGGGAAGACAAGTTGGTTGTGAAATCCCTCGGCTTAACTGAGGAACTGCAACCAAAACTATCATTCTTGAGTGCTGGAGAGGAAAGTGGAATTCCTAGTGTAGCGGTGAAATGCGTAGATATTAGGAGGAACACCAGTGGCGAAGGCGACTTTCTGGACAGTAACTGACGTTGAGGCACGAAAGTGTGGGGAGCAAACAGG
+
IIIIIIIIIIIIIIIIIIIIIIIIIHIIIIIIIIIHIIIIIIIIIIIIIIIIIIIIIIIIIIIIIIIIIIIIIIIIHIIIIIIIIIIIIIIIIIIIIIIIIIIIIIIIIIIIIIIIIIIIIIIIIHIIIIIIIIIIIIIHIIIIIIIIIIIIIIIIIIIIIIIIIIIIIIIIIIIIIGIIIIIIIIIIIIIIIIIIIIHIIIIIIIIIIIIIIIIIIIIIIIIIIIIIHIIIIIHIIIIIIIIIIHIIIIIII
@HS2.2_156 HISEQ:380:H55W7BCXY:1:1101:6180:14367 1:N:0:AGCAGGAA orig_bc=AAAAAAAAAAAA new_bc=AAAAAAAAAAAA bc_diffs=0
TACGGAAGGTCCGGGCGTTATCCGGATTTATTGGGTTTAAAGGGAGCGCAGGCCGACTGGTAAGCGTGACGTGAAATGTAGCCGCTCAACGGCTGAACTGCGTCGCGAACTGTCAGTCTTGAGTGAGTTCGATGTTGGCGGAATTCGTGGTGTAGCGGTGAAATGCTTAGATATCACGAAGAACTCCGATTGCGAAGGCAGCCAACAAGGCCTTTACTGACGCTAAAGCTCGAAGGTGCGGGTATCGAACAGG
+
E@EEEHC?ECCFDCHII/C@GC?GHH=CGHGHFHECCG?CHGHD?HHDDDC/EEFHHC@GFFGHHIIIHHH@<HEHFCGHECCC<?/C@FCECGEFG<?EGCCCCCEH?/CFFEEH@G#GH?GHEFHD?EF@EC<EEHHHFHHEHIHCGIHCEIIHHGHGCG@CF@FC?FHFHEHFGHCEHHFHBH@FGE#C@CDD?CE1EHHFDDH@IHF1IIIHHE<<CGCEHEHCHHHF@FDHD<HIIHG@HIIHG@HHC
@HS2.2_157 HISEQ:380:H55W7BCXY:1:1101:11056:14316 1:N:0:AGCAGGAA orig_bc=AAAAAAAAAAAA new_bc=AAAAAAAAAAAA bc_diffs=0
TACGGAAGATGCGAGCGTTATCCGGATTTATTGGGTTTAAAGGGAGCGTAGGCGGGTTTTTAAGTCTGCGGTAAAATGTCGGCGCCCAACGTCGTCTTGCCGTGGAAACTGGGGACCTTGAATACACGCAAGGAAGATGGAATTCGTCGTGTAGCGGTGAAATGCTTAGATATCACGAAGAACTCCGATTGCGAAGGCAGCCATCTGGGGTGCAACTGACGCTGAGGCTCGAAAGTGCGGGTATCAAACAGG
+
HIIHIIIIIIIHHIIIIIIIIIIIIHHIIIIHIIIEHIIIIIIIIIIIHHIIIIIIFHIIIIIIIGIIIIIIIIIIFHIIIIIIIHIIIIIIIIIIIIIIIIIIIHIIIIIIHIIIIIIIIIIIIIIIIIIIIIIIIHHIIIIIIIIIIIIIIIIIIIIIIIIIIIIIIIIIIIIGHGIIIIIIIIIIIIIIIIIIIIIIHIIHIIIIGIIIHHHIHHEIIIIIIIIHHHIIHHC/IIIIIIIIIIIIIIII
@HS2.2_158 HISEQ:380:H55W7BCXY:1:1101:3397:14576 1:N:0:AGCAGGAA orig_bc=AAAAAAAAAAAA new_bc=AAAAAAAAAAAA bc_diffs=0
TACGTAGGGTGCGAGCGTTAATCGGAATTACTGGGCGTAAAGTGTGCGCAGGCGGCGCCGCAAGTCGAGTGTGAAATCCCCGAGCTTAACTTGGGAATTGCGCTCGAAACTACGGTGCTGGAGTATGGCAGAGGAAGGTGGAATTCCACGTGTAGCGGTGAAATGCGTAGAGATGTGGAGGAACACCGATGGCGAAGGCAGCCTTCTGGGCCAATACTGACGCTCATGCACGAAAGCGTGGGGAGCAAACAGG
+
IIIIIHIIIIIIIIIIIIIIIIIIIIIIIIIIIIIIIFHIIIIIIIIIGIIIIIIIIIIIEIIIIIIIIIIIIIIIIIIIIIIIIHIIIIHIIIIIIHIIIIIIIIIIIIIIIIIIIIIIIIIIIIIIIIIIIIIHIIIIIIIIIIIIIIIIIIIIIIIIIIIIIIIIIIIIIIIIIHIIIIIIIIIIIIIIIIIIIIIIIIIIIIIIIIIIIIIIIIIIIIIIHGEIIIIIIIIIIIIIIIIIIIIIIIIII
@HS2.2_159 HISEQ:380:H55W7BCXY:1:1101:5435:14745 1:N:0:AGCAGGAA orig_bc=AAAAAAAAAAAA new_bc=AAAAAAAAAAAA bc_diffs=0
TACGGAGGGTACGAGCGTTAATCGGAATGACTGGGCGTAAAGGGCACGTAGGTGGATAGATAAGTCACAAGTGAAATACCCGGGCTTAACCTGGGATTGGCTCGTGAAACTGTTTAACTAGAGTACGGTAGAGGGGAGTAGAATTCCAAGTGTAGCGGTGAAATGCGTAGAGATTTGGAAGAATACCGGAGGCGAAGGCGGCTCTCTGGACCGATACTGACACTGAAGAGCGAAAGCGTGGGGAGCAAACAGG
+
IIIIIHIIIIHHIIIIIHIIIHIIIIIIIIIIHIIIIEHIIIIIIIIIHIHHFHIIHHIIIIIIIIIIIHIIHIIIHHIIIIIIIIHIIIIIIIIHIHIIIIIIIIIIIIIIHIIIHIIIIIIHIIIIGIIIIIIIIIIIIIIIIIIIHHHHIIIIIIIIHIIIIIIHIHHIIHHIHHIIIIIIIIIHIIIIIIIIIIHIIIIIIIIIIIIIIIIIIIIIIHHIIIIIIIIIIIIHIIHHIHHHIIIIIIIII
@HS2.2_160 HISEQ:380:H55W7BCXY:1:1101:6468:14709 1:N:0:AGCAGGAA orig_bc=AAAAAAAAAAAA new_bc=AAAAAAAAAAAA bc_diffs=0
TACGGAGGGTGCGAGCGTTAATCGGAATAACTGGGCGTAAAGAGCTCGTAGGCGGTTAGTCAAGTCAGATGTGAAAGCCCCGGGCTTAACCTGGGAACTGCATTTGAAACTGACGAACTAGAGTACTGTAGAGGGAGGTAGAATTCCAGGTGTAGCGGTGAAATGCGTAGATATCTGGAGGAATACCGGTGGCGAAGGCGGCCTCCTGGACAGAGACTGACGCTGAGGAGCGAAAGCGTGGGGAGCAAACAGG
+
IIIIIHHHHHIIIIIIIFHIIIIIIIIIIIIIIIIIIEEHIIIIHIIIIIIIIIIHIIIIIIIIIIIIIHIHIIIIHHGHHIIIHHHIIIIIIIIIIIIIIIIIIIIIIIIIIIIIIIIHIIIIIIIIIIIIIIIIIIHIIIIIIIIIIIIIIIIIIIIIIIIIIIIIIIIIIIIHHIIIIIIIIIIIIIIIIIIIIIIIIIIHIIIIIIIIIIIIIHIIIIHIIIIIIIIIIIIIIIIIIIIIIIIIIIIII
@HS2.2_161 HISEQ:380:H55W7BCXY:1:1101:8138:14563 1:N:0:AGCAGGAA orig_bc=AAAAAAAAAAAA new_bc=AAAAAAAAAAAA bc_diffs=0
TACGGAGGATCCGAGCGTTATCCGGATTTATTGGGTTTAAAGGGAGCGTAGGCGGGAGATCAAGTCAGTTGTGAAATGTAGACGCTCAACGTCTGCACTGCAGTTGAAACTGGTTTTCTTGAGTGCGTAAGGGGCAGGCGGAATTCGTCGTGTAGCGGTGAAATGCTTAGATATGACGAAGAACTCCGATCGCGAAGGCAGCTTGCCGGGCCGCAACTGACGCTGAAGCTCGAAGGTGCGGGTATCGAACAGG
+
@HHHIDHD@EDDHCECHIHHCEHHH<0<@CH1CGH<<CCF1<@0<GHHCCEHIIIIFHF?HHGHIHEHIEHIHHGIHHHEFHHFHHCCFHEHGEHFHE?GHHIHHHHFHIHEIHEFHHIEGHEEHCIIIHHEHHECHHHHIHEEHHECBHHCGHEIIHHHH@CHEEGHHEIIHHHFEHHHEGDG<E@HFGIHHII@HHH?CGEC/IHHIHHIIGIHCEHHHIIHHHHECEGHIHHCCHHEHIHGFHGHIHHII
@HS2.2_162 HISEQ:380:H55W7BCXY:1:1101:12863:14658 1:N:0:AGCAGGAA orig_bc=AAAAAAAAAAAA new_bc=AAAAAAAAAAAA bc_diffs=0
TACGGAGGGTGCAAGCGTTAATCGGAATAACTGGGCGTAAAGGGCATGCAGGCGGTTAGACAAGTAGGATGTGAAATCCCCGGGCTCAACCTGGGAGCTGCATACTAAACTGTCAGACTAGAGTATTGCAGGGGGAGACGGAATTCCAGGTGTAGCGGTGGAATGCGTAGATATCTGGAAGAACACCAAAGGCGAAGGCAGTCTTCTGGGCAAATACTGACGCTCATATGCGAAAGCGTGGGTAGCAAACAGG
+
IIIIIIIIIIIIIIIIIIIIIIIIIIIIIIIIIIIIIHIIIIIIHIIIIIIIIIIIIIIIIIIIIIIIIIIIIIIIFHIIIIIIIIIIIIIIIIIIIIIIIIIIIIIIIIIIIIIIIIIIIIIIIIIIIIIIIIIIIIIIIIIIIIIIIIIIIIIIIIIIIIIIIIIIIIIIIIIIIIIIIIIIIIIIIIIIIIIIIIIIIIIIIIIIIIIIIIIIIIIHIIIIIIIIIIIIIIIIIIIIIIIIIHHFHIIII
@HS2.2_163 HISEQ:380:H55W7BCXY:1:1101:13878:14663 1:N:0:AGCAGGAA orig_bc=AAAAAAAAAAAA new_bc=AAAAAAAAAAAA bc_diffs=0
TACGGAGGGTACGAGCGTTAATCGGAATGACTGGGCGTAAAGGGCACGTAGGTGGATAGATAAGTCACAAGTGAAATACCCGGGCTTAACCTGGGATTGGCTCGTGAAACTGTTTAACTAGAGTACGGTAGAGGGGAGTAGAATTCCAAGTGTAGCGGTGAAATGCGTAGAGATTTGGAAGAATACCGGAGGCGAAGGCGGCTCTCTGGACCGATACTGACACTGAAGAGCGAAAGCGTGGGGAGCAAACAGG
+
IIIIIIIHIIIIIIIIIHIIIIIIIHIIIIIIIIIIIHHIIIIIIIIIHIIIFHIIIIIIIHIIIIIIIIIIIIIIIHHIIIIIIHIHIIIIIIIIIIIIIIIIIIIIIIIIHIIIIIIIIIIIIIIIIIIIIIIIIIIIIIIIIGIIIIIIIIIIIIIIIIIIIIIIIIIIIIIIHHIIIIIIIIIIIIIIIIIIIIIIIIIIIIIIIIIIIIIHIIIIIHIIIIIIIIIIIIIIIIIIIIIIIIIIIIIII
@HS2.2_164 HISEQ:380:H55W7BCXY:1:1101:16500:14641 1:N:0:AGCAGGAA orig_bc=AAAAAAAAAAAA new_bc=AAAAAAAAAAAA bc_diffs=0
TACGTAGGTGGCAAGCGTTGTCCGGATTTACTGGGTGTAAAGGGTGCGCAGGCGGGACTGCAAGTTGGATGTGAAATACCGGGGCTCAACCCCGGAACTGCATCCAAAACTGTAGTTCTTGAGTGGAGTAGAGGTAAGCGGAATTCCGAGTGTAGCGGTGAAATGCGTAGATATTCGGAGGAACACCAGTGGCGAAGGCGGCTTACTGGGCTCTAACTGACGCTGAGGCACGAAAGTGTGGGTAGCAAACAGG
+
IIIIIIIIIIIIIIIIIIIIIIIIIIIIIIIHHIIFHFEHIHIIIIIHIIIIGIIIHHIIIIIIIIIHHHIIIIIIHHIHIIHIIIIIIIIHIIIIIIIIIIIIIIIIIIIIIIIIIIIIIIIIIIIIHIIIIIIIIIIIIIIIIIIIIIIIIIIIIIIIIIIIIIIIIIIIIIIIHIIIIIIIIIIIIIIIIIIIIIIIIIIIIIIIIIIIIIIIIIIIIIIIIIIIIIIIIIIIIIIIIIIIIIIIHIIII
@HS2.2_165 HISEQ:380:H55W7BCXY:1:1101:17058:14682 1:N:0:AGCAGGAA orig_bc=AAAAAAAAAAAA new_bc=AAAAAAAAAAAA bc_diffs=0
TACGGAGGGTACGAGCGTTAATCGGAATGACTGGGCGTAAAGGGCACGTAGGTGGATAGATAAGTCACAAGTGAAATACCCGGGCTTAACCTGGGATTGGCTCGTGAAACTGTTTAACTAGAGTACGGTAGAGGGGAGTAGAATTCCAAGTGTAGCGGTGAAATGCGTTGATATCCTGCAGAACACCGGAGGCGAAGGCGGATTCCTGGAACGAAACTGACGCTCAGGCGCGAAAGCCGGGGGAGCAAACAGG
+
IIIIIGIIIIIIIIIIIIIIHIIIHIGHHIIGIIIIICHIIIIIIIIIHHHHFIIIIIIIIIIIIIIIIIIIIIIIIIIIIIIHIIIIIIIIIIIIIIIIIIIIIIIIIIHIIHHIIIIIIIIIIIIIIIIIIIIIIIIIIIIIIIIIIIIIIIIHIIIIIIIIIIIIIIIIIIIIHIIIIIIIIIIIIIIIIIIIIIIIIIIIIIIIIIIGIIHHIIIIIIIHIIIHF0IIIIIIIIIIIIIIIIIHEIIII
@HS2.2_166 HISEQ:380:H55W7BCXY:1:1101:17748:14531 1:N:0:AGCAGGAA orig_bc=AAAAAAAAAAAA new_bc=AAAAAAAAAAAA bc_diffs=0
TACGGAGGGTGCAAGCGTTGTCCGGAATCATTGGGCGTAAAGCGTTCGTAGGCTGTATATCAAGTCTGGTGTTAAAGCCCGGGGCTCAACTCCGGTTCGGCACTGGATACTGGTAAACTGGAATGCGGTAGAGGTTAAGGGAATTCCTGGTGTAGCGGTGAAATGCGTAGATATCAGGAGGAACATCGGTGGCGTAAGCGCTTAACTGGGCCGTTATTGACGCTGAGGAACGAAAGCCGGGGGAGCAAATGGG
+
I1DEHDDHH<@G1<@CHEEDHHHH<0<DF11D<DHHHH?0FCHHCEHHCGC0CF@@6<HHHGHIIHIHEHIHHEH?FGHHHHHHHIHHHHHHIII#DHHHHIIEHHCHHHIHGCGHHIIIG@EGHHIGEIIFIIIIHEHEHHGGE0BHHHIIIHHHDHHGE9GHHHHHHHHHHIIIHHIHHHHECFGHHHHHGCDHHC<=HIHHHIIHEHCHHCEEIHHE?HF<1EEHHF0<CC<<IH<<?HECHHIHHG1HC
@HS2.2_167 HISEQ:380:H55W7BCXY:1:1101:1081:14815 1:N:0:AGCAGGAA orig_bc=AAAAAAAAAAAA new_bc=AAAAAAAAAAAA bc_diffs=0
TACAGAGGTCTCGAGCGTTGTTCGGATTTACTGGGCGTAAAGGGCGCGTAGGCGGCGTGGCGTGTCGAGTGTGAAATCTCCGGGCTCAACCCGGAAAGTGCGCTCGAAACTGCCATGCTCGAGGACGGGATGGGGAATCGGAATGCAGGGTGTAGCGGTGAAATGCGTTGATATCCTGCAGAACACCGGAGGCGAAGGCGGATTCCTGGAACGTCACTGACGCTGAGGCGCGAAAGTCGGGGGAGCAAACAGG
+
IIIIIIIIIIIIIIIIICHHIIIIIHIIIIIIIIIIIHIIIIIIIIIIHIIIIIIIIIIIIIHHIIIFHHIIIIIIHHIIIIHIIIIIIIIIIIIIIIIIIIIIIIIIIIIIGIIIIIIIIIIIIIIIIHIIIIHHEHIIIIIIIIIIHIIIIIIIIIIIIIIHIIIIIIHHIIHIIIIHIIIIIIIIIIIIIIIIIIIIIIIHIIIIIIHHIIIIHIIIIIIIIIIIIIIIIIHE<GIIIIIIHHIIIIIII
@HS2.2_168 HISEQ:380:H55W7BCXY:1:1101:1318:14878 1:N:0:AGCAGGAA orig_bc=AAAAAAAAAAAA new_bc=AAAAAAAAAAAA bc_diffs=0
TACGTAGGGGGCAAGCGTTGTCCGGATTGACTGGGCGTAAAGGGAGCGTAGGCGGTTTGGTAAGTCAAATGTGAAAGCCCGCGGCTTAACTGCGGAATTGCATTTGATACTGCTAAGCTTGAGTTCAGGAGAGGTAAGTAGAATTCCTAGTGTAGCGGTGGAATGCGTAGATATTAGGAGGAATACCAGTGGCGAAGGCGGCTTGCTGGAATGACACTGACGCTGAGGCTCGAAAGCGTGGGGAGCAAACAGG
+
IIII?DHHHIIIIIIIIIIIIIIIGHHIIIIHIIIIICEHHHIIIIIIHIIIIIIIGIIIIHIIIIIIHHIIIIIIHIIIIIIIHHDHHHHIIIICHHHIIIIHIIIHIIIIHHHIHIIIIIHF@HHHIHIIIIGHIIIIIIIIHHIHIIIIIIIHIIIHIIIIIIIIIIIHIHIIHGIIIIIIIIIIIHIIIIIIIIHIIIIIIIIHIIIIHIHHIIIIIIIIIIIIIIIIIIIIIIIIIIIIIIIIIIIII
@HS2.2_169 HISEQ:380:H55W7BCXY:1:1101:2768:14850 1:N:0:AGCAGGAA orig_bc=AAAAAAAAAAAA new_bc=AAAAAAAAAAAA bc_diffs=0
TACGGAAGGTCCGGGCGTTATCCGGATTTATTGGGTTTAAAGGGAGCGCAGGCTGGATTTTAAGCGTGTTGTGAAATGTACCGGCTCAACCGGTGATGTGCAGCGCGAACTGGAGTCCTTGAGTGAGTACGACGTCAGCGGAATTCGTGGTGTAGCGGTGAAATGCTTAGATATCACGAAGAACCCCGATTGCGAAGGCAGCTGACGAGTCCTTAACTGACGCTAAAGCTCGAAAGTGCGGGTATCGAACAGG
+
IIIIHHIIIIIIIGHIIIIHIEHHH<CGHHI@<CHCDHHHHHIIIIHIHCHHHHHHGGHEIIHIIIHIIIIIHIIIIHHIIIIIHIIIIIHIHHIHIIIIIIHHIHIIIIHHHGG@HIIIHIIIIIHHIIIHIIHIIIIIIIIIIIIIIIIIIIIIIIIIIIIIIIIIIIIIIIIHIHIIIIIIIIIIIIHIIIIIIIIIIIIIHIHIHHHHHIIIIIIIIIIIIIIIIIIIIIIIIIIIIIIHIIIIIIIII
@HS2.2_170 HISEQ:380:H55W7BCXY:1:1101:4201:14990 1:N:0:AGCAGGAA orig_bc=AAAAAAAAAAAA new_bc=AAAAAAAAAAAA bc_diffs=0
TACGGAAGGTCCGGGCGTTATCCGGATTTATTGGGTTTAAAGGGAGTGCAGGCGGGACCTTAAGCGTGTTGTGAAATGTGGCGGCTCAACCGCCGAACTGCAGCGCGAACTGGGGTTCTTGAGTGAGTACGAGGAAGGCGGAATTCGTGGTGTAGCGGTGAAATGCTTAGATATCACGAAGAACTCCGATTGCGAAGGCAGCTTTCCAGTCCTTTACTGACGCTAATGCTCGAAGGTGCGGGTATCGAACAGG
+
IEHIIHIHIIGIIHIIIHHHHHIHIIIHIHIIIHHGHHHHIHIIIHEHIHIIIHHICHHFFHIHHHHIHHIIIHHHDGHIIHIIIIIIIIIIHHHHHIEDHHCGEDHHHHCFHHIHHH?IIIIHHIIEHHHIIHHHHIIHHHIHFIIIIIIHIGIIIIIHHHHHHHFIHIHIIHIHHHIHHGDHEGEGHHDHIIIHHHHEGHEFHIIHHCHIHHHFIIIIIIHFIHDGHFIHHIIIGHHHHIHHEIIIHHIIH
@HS2.2_171 HISEQ:380:H55W7BCXY:1:1101:4399:14986 1:N:0:AGCAGGAA orig_bc=AAAAAAAAAAAA new_bc=AAAAAAAAAAAA bc_diffs=0
TACAGAGGTCCCAAGCGTTGTTCGGATTCATTGGGCGTAAAGGGTGCGTAGGTGGCGCCGTAAGTGGGGTGTGAAATCCCGAGGCTTAACCTCGGGACTGCATTCCATACTGCGGTGCTTGAGGACTGGAGAGGAGACTGGAATTTACGGTGTAGCAGTGAAATGCGTAGAGATCGTAAGGAAGACCAGTGGCGAAGGCGGGTCTCTGGACAGTTCCTGACACTGAGGCACGAAGGCCAGGGGAGCAAACGGG
+
IHHIHEHHIIIHIIEHHGEHIIHHIHHHHHIEFHHHH<EHGHHH<CCHEHHEHIHIIIHHIHGHGGHIIIHHIHHHHHHIIIIIHHIIIIIIIIIIIHEHHIIHHHHHGHIHIIIIHHIIIIHHEIIIIIIIIIIIHEIIIIIHHHHIIIIIIHIHEIIHIIIIIIIHIIIIIIHIHEIIIIIIIIIIHHIIIIIIIIIIIIIIIIIIIHEHHHHIIIIIIIIIHIIHGGHIIIIIIIIIIIIIIIHIHHHHH
@HS2.2_172 HISEQ:380:H55W7BCXY:1:1101:6670:14763 1:N:0:AGCAGGAA orig_bc=AAAAAAAAAAAA new_bc=AAAAAAAAAAAA bc_diffs=0
TACGTAGGTGGCGAGCGTTGTCCGGATTTACTGGGCGTAAAGCGCGCGCAGGCGGACTGATCAGTCTGGGGTGAAATCTCACGGCTCAACTGTGAGCGGTCCCTGGATACTGTCAGTCTTGAGATGTCTAGAGGAGAGCGGAATTCCCGGTGTAGTGGTGGAATGCGTAGATATCGGGAAGAACACCAGTGGCGAAAGCGGCTCTCTGGGGACCATCTGACGCTGAGGCGCGAAAGCGTGGGGAGCGAACCGG
+
IIHHCHGHHHIIDHHIIIIHIIIIIIHHIHIIHHIIIHIGIIIIIIGIIGIIHIIIIIIIHIHHFHIHIIIIIIIIHIIIIIIIIIIIIIIIHIIIIIIIIHIIIIIIIIIIIIIIHFIIIHIIIIIIIIIIIIHIHIIIIIIIIIIIIIIIIIHIHIIIIIIHIIIIIIIIIIIIIIIIIIIIIHIIIHIIIIIIIIIIIIIHIIIIIIIIIIIIIIIIIIIIIIIHIIIIIIIIIIIIIIIIIIIIHIIII
@HS2.2_173 HISEQ:380:H55W7BCXY:1:1101:13292:14790 1:N:0:AGCAGGAA orig_bc=AAAAAAAAAAAA new_bc=AAAAAAAAAAAA bc_diffs=0
TACGGAAGGTCCGGGCGTTATCCGGATTTATTGGGTTTAAAGGGAGCGCAGGCGGAGGATTAAGCGTGACGTGAAATGTCCCGGCTCAACCGTGGAACTGCGTCGCGAACTGGTTCTCTTGAGTGAGTACGAGGAAGGCGGAATTCGTGGTGTAGCGGTGAAATGCTTAGATATCACGAAGAACTCCGATTGCGAAGGCAGCCTTCCAGTCCTTAACTGACGCTAAAGCTCGAAGGTGCGGGTATCGAACAGG
+
IIIHHCEDHHIIDHHGIIIIIIIIIC0EEHHEEHH<EHHIHHHHHIHIHIHHDHIIIIHHHFHHHHIHEIIIIIIIIHHHIIIIIHIIHIHHHIIIIIIIIIHIIIIIIIIIHIHIIIIIIHHHIHIIIIIIIIIHHIHIIIIIIIIIIIIIIIIIIIIIIIIIIHIIIIIIIIHIIIIIIIIIIIIIIIIIIIIIIIIIIGIIIHIIIIIIIIHHIIIIIHIIIIIIHEIIIIIIIIIIIIHHHHGIIIIII
@HS2.2_174 HISEQ:380:H55W7BCXY:1:1101:14741:14969 1:N:0:AGCAGGAA orig_bc=AAAAAAAAAAAA new_bc=AAAAAAAAAAAA bc_diffs=0
TACGGAAGGTCCGGGCGTTATCCGGATTTATTGGGTTTAAAGGGAGCGCAGGCGGGCTTTTAAGCGTGACGTGAAATGTGGCGGCTCAACCGCCGATCTGCGTCGCGAACTGGGGGTCTTGAGTGCGGACGAGGTATGCGGAATTTGTGGTGTAGCGGTGAAATGCTTAGATATCACGAAGATCCCCGAGTGCGAAGGCAGCATGCCAGGCCGTAACTGACGCTAATGCTCGAAGGTGCGGGTATCGAACAGG
+
<1<G@HCCE<CEH</C?<ECC<<DCHC@GCHHFCEH@HCG<<1C<00C?CCHC#CHHDHE#HH#?#CC0<E#HFHCCFECCHCHD?@G#HFC?HIHDHH?FHD#HHBH8E0FEHCHD<#DDEH:EC?GDE<E<E8DB0<D80<8FE@F1D8EHIGCHIHIHIHDB<11FBD<<1BHGEB1<0#DHH#</#0E<<<1@HF1IHG<@IHCIHE<<1<HHE<</1<1D1<<@HD<1</C/<<<<<1<1HHCD1D11
@HS2.2_175 HISEQ:380:H55W7BCXY:1:1101:16255:14864 1:N:0:AGCAGGAA orig_bc=AAAAAAAAAAAA new_bc=AAAAAAAAAAAA bc_diffs=0
TACGGAAGGTCCGGGCGTTATCCGGATTTATTGGGTTTAAAGGGAGCGCAGGCGGGCGTTTAAGCGTGCTGTGAAATGCCGCGGCTCAACCGTGGAAGTGCAGCGCGAACTGGATGTCTTGAGTGAGTACGACGCGGACGGAATTCGTGGTGTAGCGGTGAAATGCTTAGATATCACGAAGAACCCCGATTGCGAAGGCAGTCCGCGAGTCCTTTACTGACGCTAAAGCTCGAAGGTGCGGGTATCGAACAGG
+
IHIIIHIIIIIIIIIIIIIIIIIHIHHIIIIIIIICHIIIIIIIIIIIIIIIIIIIIHHIIHHIIIIIIIIIIIIIFHHIIIIIIIIIIHIIIIIHHIIIHIIIIIIIIIIIIIGHHHIHIIIIIIIIIIIIIIIIIIIIHHHIIIIIIIIIIIIIIIIIIHHHHHIIHHHHHIHHIIIIIIIHHIIHHHIHHIHIIIIHIIGHDEEHHGIHG@IH@HHHHIHIIIIIIIIIIHCDGHIHIIIIIIHIIIIII
@HS2.2_176 HISEQ:380:H55W7BCXY:1:1101:16922:14971 1:N:0:AGCAGGAA orig_bc=AAAAAAAAAAAA new_bc=AAAAAAAAAAAA bc_diffs=0
TACGGAAGGTCCGGGCGTTATCCGGATTTATTGGGTTTAAAGGGAGCGTAGGCCGTCGTTTAAGCGTGTTGTGAAATGTAGGCGCCCAACGTCTGCACTGCAGCGCGAACTGGATGACTTGAGTACGCAGGAAGCAGGCGGAATTCGTCGTGTAGCGGTGAAATGCTTAGATATGACGAAGAACTCCGATTGGGAAGCCAGCCTGCTGTAGCGCCACTGACGCTGATGCTCGAAAGCGTGGGTATCGAACAGG
+
IIIIIIIIGHIIIIIIIHIIIIIIICEHIIIIHHHGHHIIIIIIIIIIEHCHHIIIIIIIHIHIHHHHIIIIHHHIIHIIIIIIHIIIIIIIIIIIIIIIIIIIIIIIIIIIIIIIHIIIIIIIIIIHIIIIIIIIIHIIIIIIIHIHIIIIIIIIHIIIIIHIIIIIIIIIIIIHHIIIIIIIIIIIIHIIIHIIIIIIIIIIIIIIHIIIIIIIIIIIIIIIIIIIIIIIIIIIIIIIIIIIIIIIHIIII
@HS2.2_177 HISEQ:380:H55W7BCXY:1:1101:17995:14874 1:N:0:AGCAGGAA orig_bc=AAAAAAAAAAAA new_bc=AAAAAAAAAAAA bc_diffs=0
TACGGAGGATGCGAGCGTTATCCGGATTTATTGGGTTTAAAGGGTGCGTAGGTGGTTTGTTAAGTTTGTGGTGAAAGCGTGCGGCTCAACCGTACCAAGCCATGAAAACTGGCGAACTTGAGTGCAAACGAGGTAGGCGGAATGTGATGTGTAGCGGTGAAATGCTTAGATATGTCACAGAACCCCGATTGCGAAGGCAGCTTACCAGCATGCAACTGACACTGAGGCACGAAAGCGTGGGTATCAAACAGG
+
HIIIIIIIHIIIIIIIIIIHIIIIIGHIIIIHHII<EHIIHIIIFHIIEGFHHHHIHIIHHIIIIIIIIIIIIIIIHIIIIIIIIIIIIIIIIIIIIIIIIIIIIIIIIIIIIIIIIIIIIIIIIIIIIIHIIIHIIIIIIIIIIHIIIIIIIIIIIIIIIIIIIIIIIIIIIIIIIIIIHHIIIIIIIHIIIIIIIIIIIIIIIIIIIIHIFIHIIIIHHHIIIIGIIIIIIIIIIIIIIIIIIIIIIHHI
@HS2.2_178 HISEQ:380:H55W7BCXY:1:1101:7680:15147 1:N:0:AGCAGGAA orig_bc=AAAAAAAAAAAA new_bc=AAAAAAAAAAAA bc_diffs=0
TACGGAGGGCGCAAGCGTTAATCGGAATAACTGGGCGTAAAGCGCGCGCAGGCGGTCATGCAAGTCAGATGTGAAATCCCGGTGCTTAACGTCGGGCGGTCATTTGAAACTGCATGACTAGAGTACTATATGGGAGGCTGGAATTTCAGGTGTAGCGGTGAAATGCGCAGATATCTGAAAGAACACCGGCGGCGAAGGCGGGCCTCTGGATAGTAACTGACGCTCAGGCGCGAAAGCGTGGGGAGCAAACAGG
+
IIIIIIIIIIIIIIIIIIIIIIIIIIIIIIIHIIIIIIIIIIIIIIHIIHIIIIIHHIIIIIIIIIIIIIIIIIIIIIIIIIIIIIIIIIIIIIIIIIIIIIIIIIIIIIIIIIIIIIIIIIIIIIIIIHIIIIIIIIIIIIIIIIIIIIIIIIIIIIIIIIIIIIIIIIIIIIIIIHIIIIIIIIIIIIIIIIIIIIIIIIIIIIIIIIIIIIIIIIIIIIIIIIIIIIIIIIIIIIIIIIIIIIIIIIIII
@HS2.2_179 HISEQ:380:H55W7BCXY:1:1101:7822:15244 1:N:0:AGCAGGAA orig_bc=AAAAAAAAAAAA new_bc=AAAAAAAAAAAA bc_diffs=0
TACGGAGGATGCGAGCGTTATCCGGATTTATTGGGTTTAAAGGGTGCGTAGGTGGTTTGTTAAGTTTGTGGTGAAAGCGTGCGGCTCAACCGTACCGAGCCATGAAAACTGGCGAACTTGAGTGCAAACGAGGTAGGCGGAATGTGACGTGTAGCGGTGAAATGCTTAGATATGTCACAGAACCCCGATTGCGAAGGCAGCTTACCAGCATGCGACTGACACTGAGGCACGAAAGCGTGGGTATCAAACAGG
+
IIIHIHEHCGHHIHHHHIIIIIIIIHIIIIHIHHIDHGIIIIIIHIIIGHHIBGHHHCHIHIIIIIIHHHIIHHHHIIIIHIIIIIIIIIIIIIHIIIIIHIIIIIIIIIIIIIHIIIIIIIIIIIIIIIIIIIIIIIIIIIIIIIIIIIIIIIIIIHHIIIIIIIIIIIIHIIIIHIIIIIIHHIIIIIIHHIIIIIIIIIIHHIIIIIHIHHIIIIIIHHIIIIIIIIIIIIIIIIIHIIIIIIIIIIII
@HS2.2_180 HISEQ:380:H55W7BCXY:1:1101:8708:15161 1:N:0:AGCAGGAA orig_bc=AAAAAAAAAAAA new_bc=AAAAAAAAAAAA bc_diffs=0
TACGGAAGGTCCGGGCGTTATCCGGATTTATTGGGTTTAAAGGGAGCGCAGGCGGAAGATTAAGCGTGACGTGAAATGTCCCGGCTCAACCGTGGAACTGCGTCGCGAACTGGTTTTCTTGAGTGAGTACGAGGTATGCGGAATTCGTGGTGTAGCGGTGAAATGCTTAGATATCACGAAGAACCCCGATTGCGAAGGCAGCGTACCAGTCCTTAACTGACGCTAAAGCTCGAAAGTGCGGGTATCGAACAGG
+
IIIIHIIIIIIIIIIIIIIHIIIIIHHHIIIIHIIEHHHHIIIIIIIIHIIIIIIIHIIIIIIIIIIIHIIIIIIIIIIIIIIIIIIIIIIIIIIHHHIIIIIIIIIIIIIIIIIIIIIIIIIIIIIIHIIIIIIIIIIIIIIIIIIIIIIIIIIIIIIIIGIIIIIIIIIIIIIHIHIIIIIIIIHIIIIIIIIIIIIIIIIIIIIIIIIIIHHHIIIIIIIIIIIIIIIIIIIIIIIIIIIHIIIIIIIII
@HS2.2_181 HISEQ:380:H55W7BCXY:1:1101:14408:15052 1:N:0:AGCAGGAA orig_bc=AAAAAAAAAAAA new_bc=AAAAAAAAAAAA bc_diffs=0
TACGTAGGGGGCGAGCGTTATCCGGATTTACTGGGTGTAAAGGGAGCGCAGACGGATGATCAAGTCAGATGTGGAAGCCCCGGGCATAACTCGGGGAGTGCATTTGAAACTGGTGATCTGGAGTGCTGGAGAGGTAAGCGGAATTCCTGGTGTAGCGGTGAAATGCGTAGATATCAGGAAGAACACCGGTGGCGAAGGCGGCTTACTGGACAGTAACTGACGTTGAGGCTCGAAAGCGTGGGGAGCAAACAGG
+
IIIIIIHHIIIIIIIIIIIIIIIIIHIIIIIIHIIHIIIIIHIIHIIIIIIIIIIIIIIIIIIIIIIIIIIIIIIIHIIIIIIIIIIIIIIIIIIIIIIIIIIIHIIIIIIIIIIIIIIIIIIIIIIIIIIIIIIIIIIIIIIIIIIIIIIIIIIIIIIIIIIHIIIIIIIIIIIIIIIIIIIIIIIIIIIIIIIIIIIIIIHIIIIIIIIIIHIHIIIIIIIIIIIIIIIIIIIIIIIIIIIIIIIIIIIII
@HS2.2_182 HISEQ:380:H55W7BCXY:1:1101:16103:15111 1:N:0:AGCAGGAA orig_bc=AAAAAAAAAAAA new_bc=AAAAAAAAAAAA bc_diffs=0
TACGTAGGTGGCAAGCGTTGTCCGGAATTATTGGGCGTAAAGCGCATGTAGGCGGTGCCTTAAGTCTGTCGTGAAACTGCGGGGCCTAACCCCGTATGGCGATGGAAACTGTGGCACTTGAGTGCAGGAGAGGAAAGGGGAACTCCCAGTGTAGCGGTGAAATGCGTAGATATTGGGAAGAACACCGGTGGCGAAGGCGCCTTTCTGGACTGTGTCTGACGCTGAGATGCGAAAGCCAGGGTAGCGAACGGG
+
IIIIIGGGHIIIIIHIIIIIIIIIIGHIIIIIHIIIIIIIIIIIIHIIIIIIIIHIIIIIIIIIIIIIIIIIIIIIHHHIIIHHHIIIIIIHIIIHIIIIIHIIIIHIIIIIIIIIHIIIIIIIIIIIHIHHIIIIIIIIHHHHIHHIIIHHIIIIIIIHHIHIIIIIIIHIIIIIIIIIIIIIHIIIIIIIHIIIIIIIIHGIHIIIIIHIIIIIIIIIHHGIIIIIGIIIIIIHIIIHIIIHHIIHIGHH
@HS2.2_183 HISEQ:380:H55W7BCXY:1:1101:17591:15075 1:N:0:AGCAGGAA orig_bc=AAAAAAAAAAAA new_bc=AAAAAAAAAAAA bc_diffs=0
TACAGAGGCCAAGAGCGTTGTTCGGATTTACTGGGCGTAAAGGGCGCGTAGGCGGCATGGCGTGTCAAGTGTGAAATCTCCGGGCCCAACCCGGAAAGTGCGCTTGAAACTACCATGCTTGGAGTCCGGGAGGGGAAATCGGAATACAGGGTGTAGCGGTGAAATGCGTTGATATCCTGTAGAACACCGGAGGCGAAGGCGGATTCCTTGAACGGTACTGACGCTGAGGCGCGAAAGTCGGGGGAGCAAACAGG
+
IIIIIHHHIICEHIIIIHIIIIHIIHIIIHHIIIIIICDHHHIIIHIIHHHHHIIIHIIIIHHEHIHHIIHHIIIIHIIIIIIIIIIIIGIIHIIIIIIIHHHIIIIIIIIHIHIIHIIIIIIIIIIIIIIIIIIIIIIIIIIIIIIIIIIHIIIIIIIHIIIIHIIIIIIIHIIIHHHIHIIIIIHIIIHIIIIIHIIIIIIIIIIIHIHHIIIHHHIIIIIIIIIIIIIIIIIIIHIIHIIIIIIIIIHIII
@HS2.2_184 HISEQ:380:H55W7BCXY:1:1101:3324:15364 1:N:0:AGCAGGAA orig_bc=AAAAAAAAAAAA new_bc=AAAAAAAAAAAA bc_diffs=0
GACAGAGGTGGCAAGCGTTGTTCGGATTTACTGGGCGTAAAGAGTGCGTAGGTGGTGGGGTAAGATCTGTGGGAAAGACCTGGGCTTAACCCAGGAAGGTCGCAGATGACTGCCTCGCTTGAGGACGGGAGAGGAGAGCGGAATTCCCGGTGTAGCGGTGAAATGCGTAGAGATCGGGAAGAAGGCCGGTGGCGAAGGCGGCTCTCTGGAACGTTCCTGACACTGAGGCACGAAAGCGTGGGGAGCAAACAGG
+
IIIIIIIIIIIIIIIIIHHHHIIIIIIIIIIIIIHHIFHEIHHICHHHCHHIHIHHHHIIIIIIIHHHGHIHIHHIHHIIIIIIIIIIIIIIIIIIIIIIIIHIIIIIIHIIIHHIIHHIIIIIIIIIIIIIIIIIIIIIHIIIIIIIIIIIIIIIIIIIIIIIIHIHIIIIIIIIIIIIIIHIGIIIIHIIIIIIIIIIIIIIIIIIIIIIIHIHIIIIIIIIIIIIIIIIIIIIIIIIIIIIIIIIIIIII
@HS2.2_185 HISEQ:380:H55W7BCXY:1:1101:5399:15478 1:N:0:AGCAGGAA orig_bc=AAAAAAAAAAAA new_bc=AAAAAAAAAAAA bc_diffs=0
TACGGAAGGTCCGGGCGTTATCCGGATTTATTGGGTTTAAAGGGAGCGCAGGCCGGAGGTCAAGCGTGACGTGAAATGTAGCCGCTCAACGGCTGAACTGCGTCGCGAACTGGCTTTCTTGAGTGAGTTCGATGTGGGCGGAATTCGTGGTGTAGCGGTGAAATGCTTAGATATCACGAAGAACTCCGATTGCGAAGGCAGCCCACAAGGCCTTTACTGACGCTAAAGCTCGAAGGTGCGGGTATCGAACAGG
+
IIIIIIIIIIIIIIIIIIIHHIIIIIIIIIHIHHIHIIIIIIIIIIFIIIIIHIIIHHIIIIIHIIIIIIHHHGHIIHGHIIIIIIIIIIIIIIIIIIIIIIIIIIIIIIIIIIIIIIIIIIIHHIIIIIIIIIIIIIIIIIIHHIIIIIIIIIIIIIIIIIIIIIIIIIIIIIIIHHIIIIHHHHIIIIIIIIIIIIIIIIIIIIIIIIIIIGIHIHHHIIHHIIIIIIIIIIIIIIIIIIIIHIIIIIIII
@HS2.2_186 HISEQ:380:H55W7BCXY:1:1101:12643:15396 1:N:0:AGCAGGAA orig_bc=AAAAAAAAAAAA new_bc=AAAAAAAAAAAA bc_diffs=0
TACGGAAGGTCCGGGCGTTATCCGGATTTATTGGGTTTAAAGGGAGCGCAGGCTGATGATTAAGCGTGACGTGAAATGTAGCCGCTCAACGGCTGAACTGCGTCGCGAACTGGTTATCTTGAGTGAGTTCGATGTTGGCGGAATTCGTGGTGTAGCGGTGAAATGCTTAGATATCACGAAGAACTCCGATTGCGAAGGCAGCCAACAAGGCCTTTACTGACGCTAAAGCTCGAAGGTGCGGGTATCGAACAGG
+
IIIIIFHIIHIIIHHIIIIIIIIIIEEEHIIIGHIDGHIIIIIIHIIIHHIIIIIIIHHIIHIHIIIIIIIIIHIIIIIIIIIIIIIIIIIIIIIIIIIIIIIIIIIIIIIIIIIIIIIIIIIIIIIIIIIIHIIIIIIIIIIIIIIIIIIIIIIIHIIHIIIIIIIHIHIIIIIIIHIIIIIIHIIIIIIIIIIHIIIIIIHIIIIIIIIHFHIIIIIIIIIIIIIHHGIIIIIIIIIIIIIIIIIIIIIII
@HS2.2_187 HISEQ:380:H55W7BCXY:1:1101:2080:15537 1:N:0:AGCAGGAA orig_bc=AAAAAAAAAAAA new_bc=AAAAAAAAAAAA bc_diffs=0
TACGGAAGGTCCGGGCGTTATCCGGATTTATTGGGTTTAAAGGGAGCGCAGGCGGGAGCTTAAGCGTGACGTGAAATGTAGCCGCTCAACGGCTGAGTTGCGTCGCGAACTGGGTTTCTTGAGTGAGTACGACGCGGACGGAATTCGTGGTGTAGCGGTGAAATGCTTAGATATCACGAAGAACCCCGATTGCGAAGGCAGTCCGCGAGTCCTTTACTGACGCTAAAGCTCGAAGGTGCGGGTATCGAACAGG
+
IIIIIIIHIIIIIIIIIIIHIIIIIHIIIIIIHIIDEHIIIIIIIIIIHIIIHIGIIHIHHIHIIIIIHHIIIHHIHHHIIIIIIIHHIHHHIIIIIIIIIIIIIFIIIIIIIIHIIIHIIIIGIIIIIIIIIIHIIIIHIIIIHIIIHIIIIHHIIIIIIIIHIIIIIIIIIIIHHIIIIIIIHIIIIHGIIIIIIIIIIIIIIIIIIIHIHHIIHIIIHIIIIIIIIHIIIIIIIIIIIIIHIIIIIIIII
@HS2.2_188 HISEQ:380:H55W7BCXY:1:1101:3727:15550 1:N:0:AGCAGGAA orig_bc=AAAAAAAAAAAA new_bc=AAAAAAAAAAAA bc_diffs=0
TACGTAGGGAGCAAGCGTTATCCGGATTTATTGGGTGTAAAGGGTGCGTAGACGGGAATGCAAGTTGGTTGTGAAATCCCTCGGCTCAACTGAGGAACTGCAACCAAAACTGTGTTTCTTGAGTGCTGGAGAGGAAAGCGGAATTCCTAGTGTAGCGGTGAAATGCGTAGATATTAGGAGGAACACCAGTGGCGAAGGCGGCTTTCTGGACAGTAACTGACGTTGAGGCACGAAAGTGTGGGGAGCAAACAGG
+
HHIHIIHHIHHHHHHIHHHHHHIIIHEHHICHHIGCHHIHHHIIIIIIIHIIIIIIHHIIHIHIIIHG#IHIIIIHHHHIHHHHIIIIIIIIIIIIHIIIGHIIIIHHHGHIIIIIHHIIHECHIGHHHHIGCIHHIIIIGIHHHHHHGIIHHHHIIIIHICGHIIIHHIIIIIFHHGIHHHHIIHIIHHIHHIIIIIHIIHECHHHIIIHHG?IIIHIIIIIIIIIIIHGHIIIHHHHIIIIIIIIIIHHHI
@HS2.2_189 HISEQ:380:H55W7BCXY:1:1101:9600:15564 1:N:0:AGCAGGAA orig_bc=AAAAAAAAAAAA new_bc=AAAAAAAAAAAA bc_diffs=0
TACAGAGGGTGCGAGCGTTGTCCGGAATCACTGGGCGTAAAGGGCGCGTAGGCGGCCTGGTAAGTACGGGGTGAAATCTCACGGCTCAACCGTGAGGCTGCCTCGTAGACTGCCGGACTTGAGCAGAGCAGAGGCTAGCGGAATTCCCGGTGTAGCGGTGGAATGCGTAGAGATCGGGAAGAACATCGGTGGCGAAGGCGGCTAGCTGGGCTCTTGCTGACGCTGAGGCGCGACAGCGTGGGGAGCAAACAGG
+
IIIIIIIIIIIIIIIIIIIIIIIIIIIIIIIHIIIIIHIIIIIIIIIIIIIIIIIIIIIIIIIIIIIIIIIIIIIIHIIIIIIIIIIIIIIIIIIIIIIIIIHHIIIIIIIIIIIIIIIIIIIIIIIIIIIIIIIIIIIIIIIIIIIIIIIIIIIIIIIIIIIIIIIIIIIIIIIIIIIIIIIHIIIIIIIIIIIIIIIIIIIIIIIIIIHIIIIIHIIIIIIIIIIIIIIIIIIIIIIIIIIIIIIIIIIII
@HS2.2_190 HISEQ:380:H55W7BCXY:1:1101:11667:15546 1:N:0:AGCAGGAA orig_bc=AAAAAAAAAAAA new_bc=AAAAAAAAAAAA bc_diffs=0
TACGGAAGGTCCGGGCGTTATCCGGATTTATTGGGTTTAAAGGGAGCGCAGGCGGAAGATTAAGCGTGACGTGAAATGTCCCGGCTCAACCGTGGAACTGCGTCGCGAACTGGTTTTCTTGAGTGAGTACGAGGTATGCGGAATTCGTGGTGTAGCGGTGAAATGCTTAGATATCACGAAGAACCCCGATTGCGAAGGCAGCGTACCAGTCCTTAACTGACGCTAAAGCTCGAAAGTGCGGGTATCGAACAGG
+
E1GHH00<DCCG<CC/<</DEHHEH00<1<C?<FE<DGEHHHCEHHH<CC<EEDHHHGBCHH@CHE<EEHD<<<@GHCD@HHHIGF<GGCFHHGGGHHHDEHCCC<?C:HHGBHHGHECHHHE#H#HCHIHEF<EHGIHGFHEIHIHEHGHHIIHHGIHHE@@HHIHHII#E@HGDCCHHFEE#?G@C@HCHHHG#HD=EHIHEIHHHEHHHHG<<@HGCC?HIHG?GEIHHIHECECC1GHFHHHCGHF@FH
@HS2.2_191 HISEQ:380:H55W7BCXY:1:1101:13440:15534 1:N:0:AGCAGGAA orig_bc=AAAAAAAAAAAA new_bc=AAAAAAAAAAAA bc_diffs=0
TACGGAAGGTCCGGGCGTTATCCGGATTTATTGGGTTTAAAGGGAGCGCAGGCCGATGGTTAAGCGTGACGTGAAATGTAGCCGCTCAACGGCTGAACTGCGTCGCGAACTGGCTATCTTGAGTGAGTTCGATGTTGGCGGAATTTGTGGTGTAGCGGTGAAATGCTTAGATATCACGAAGAACTCCGATTGCGAAGGCAGCCAACAAGGCCTTTACTGACGCTAAAGCTCGAAGGTGCGGGTATCGAACAGG
+
IIHEHEHHHHHHHDHHHHHCHIHCHCEHHIIHHEHCDEHI?CGHDHHHHHIHGHHIHHHHHIIIFIHHIGHIIIIIIGHHHIIIIHHHHHGIIHIHHIHIIIHIIIIHHIIIHIIIHIHHIIIHHHHHIIIIIHHHIIIIIHHHHHIIIIIIIIIIIIIHIIIIIIIIIIIIIIIIHHIIIHHIIHIHEIHIIIIIIIIHIIIHIHHHIIIHHHIIIIIIIIIIIIHIIIIIIIIIGIIIIIHHHHGIIIGII
@HS2.2_192 HISEQ:380:H55W7BCXY:1:1101:14084:15514 1:N:0:AGCAGGAA orig_bc=AAAAAAAAAAAA new_bc=AAAAAAAAAAAA bc_diffs=0
TACGGAAGGTCCGGGCGTTATCCGGATTTATTGGGTTTAAAGGGAGCGCAGGCCGGAGGTCAAGCGTGACGTGAAATGTAGCCGCTCAACGGCTGAACTGCGTCGCGAACTGGCTTTCTTGAGTGAGTTCGATGTGGGCGGAATTCGTGGTGTAGCGGTGAAATGCTTAGATATCACGAAGAACTCCGATTGCGAAGGCAGCCCACAAGGCCTTTACTGACGCTAAAGCTCGAAGGTGCGGGTATCGAACAGG
+
IIIIIIGIIHIIIGIIIIIHHIIIIIHIIIIIIHIDGHIIIIIIIIIIIIIIIIIIIIHIHIIIIIIIIIIIIIIHHHHIIIIIIHIIIHIIIIIHIIIIHIHIIIIHIIIHIIIIIHIIIIIIIHIHIIIIIIIIIIIHIIIIIIIIIHHIIIIIIIIIIIIIHIIIIIIIHHHIHFHFIIIHHIIIIIIIIIIIIIIIIIIIIIIIIIIHGIIIIIIIIIIIIIHHH?IIIIHIIIIIIIHGHIHHIIIII
@HS2.2_193 HISEQ:380:H55W7BCXY:1:1101:14350:15616 1:N:0:AGCAGGAA orig_bc=AAAAAAAAAAAA new_bc=AAAAAAAAAAAA bc_diffs=0
TACGGAGTGTGCGAGCGTTAATCGGAATAACTGGGCGTAAAGAGCTCGTAGGCGGTTAGTCAAGTCAGATGTGAAAGCCCCGGGCTTAACCTGGGAACTGCATTTGAAACTGACGAACTAGAGTACTGTAGAGGGAGGTAGAATTCCAGGTGTAGCGGTGAAATGCGTAGATATCTGGAGGAATACCGGTGGCGAAGGCGGCCTCCTGGACAGAGACTGACGCTGAGGAGCGAAAGCGTGGGGAGCAAACAGG
+
IIIIIHHDGHIIIIIIIHIIIIIIIHIIIIIIIIIIIIIIIIIIIIIIHIIIIIIIIGIIIIIIIIHIIIIIIIIIGHHIIIIIIIIIIHIIIIIIIIIIIIHIIIIIIIIIIIIIIIIIIIIIIIIIIIIIIIIIIIIIIIIIIIIIIIHIIIIIIIHIIIIIIIIIIIIIIIIIIIIIIIIIIIIIIIHIIIIIIIIIIIIIIIHIIIIIIIIIIIIIIIIIIIIIIIIIIIIGIIIIIIIIIIIIIIIII
@HS2.2_194 HISEQ:380:H55W7BCXY:1:1101:15850:15647 1:N:0:AGCAGGAA orig_bc=AAAAAAAAAAAA new_bc=AAAAAAAAAAAA bc_diffs=0
TACGGAGGATGCGAGCGTTATCCGGATTTATTGGGTTTAAAGGGTGCGTAGGCGGGACGTCAAGTCAGCGGTGAAATACTGTGGCTCAACCATAGTACTGCCGTTGAAACTGGCGACCTTGAGTGCGGCAGAGGTAGGCGGAATGTGTGGTGTAGCGGTGAAATGCTTAGATATCACACAGAACACCGATTGCGAAGGCAGCTTACTGGAGCGCAACTGACGCTGAGGCACGAAAGCGTGGGTATCGAACAGG
+
IIIIIIHHEHIIIIIIIIIIIIIIIHHIIIIIGHIGHIIIIIIIIIIIIIIIIIIIIIIIIHIIIIIIIIIIIIIIHIIIIIIIIIIIIIIIIIIIIIIIIIIIIIIIIIIIIIIIIIIIIIIIIIIIIIIIIIIIIIIIIIHHIIIIIIIIIIIIIIIIIIIIIIIIIIIIIIIIIIIIIIIIIIIIHIIIIIIIIIIIIHIIIIIIIIIIIIIIIIIIIIIIIIIIHIIIIIIIIIIIIIIIIIIIIIIII
@HS2.2_195 HISEQ:380:H55W7BCXY:1:1101:16006:15639 1:N:0:AGCAGGAA orig_bc=AAAAAAAAAAAA new_bc=AAAAAAAAAAAA bc_diffs=0
TACGTAGGTGGCAAGCGTTGTCCGGATTTACTGGGTGTAAAGGGCGTGCAGCCGGGCTTGCAAGTCAGATGTGAAATCTATGGGCTCAACCCATAAACTGCATTTGAAACTGTAAGTCTTGAGTACCGGAGGGGCAATCGGAATTCCTAGTGTAGCGGTGAAATGCGTAGATATTAGGAGGAACACCAGTGGCGAAGGCGGATTGCTGGACGGCAACTGACGGTGAGGCGCGAAAGTGTGGGGAGCAAACAGG
+
IIIIHIGGHIIIIIHIIIIIIIIIIIIIIIGHIIIFHIIIIIIIIIIIIIHHHHIIIIIIIIIIIIIIIIIIIIIHHHHIIIIIIIIIIIIIIIIIIIIIIHHIIIIHIIIIIIIIIIIIIIIIIHIIIIIIIHIHIIIIIIIIIIIIIIIIIIIIIIIIIIIIIIIIIIIIIIIIHFIIIIIIIIIIIIIIIIIIIIIIIIIIHHIHIHIIIIIHIIIIIHIHIIIIIIIIIIIHIIIIIIIIIIIIIIIII
@HS2.2_196 HISEQ:380:H55W7BCXY:1:1101:19142:15691 1:N:0:AGCAGGAA orig_bc=AAAAAAAAAAAA new_bc=AAAAAAAAAAAA bc_diffs=0
TACGGAAGATGCGAGCGTTATCCGGATTTATTGGGTTTAAAGGGAGCGTAGGCGGGTCTTTAAGCCTGCGGTAAAATGTCGATGCTCAACATCGGCCTGCCGTGGGAACTGGGGACCTTGAATGTGCACAAGGTGGATGGAATTCGTGGTGTAGCGGTGAAATGCTTAGATATCACGAAGAACTCCGATTGCGAAGGCAGTCCACTGGGGCATGATTGACGCTGAGGCTCGAAAGCGCGGGAATCAAACAGG
+
IIIIIIHHEHHHIHIIIIIIIIIIIIIIHIHIIIIHHIIIIIIIHIIIIIIIIIHIIIIIIIIIHIIIHIIIIHHHHIHIIIIIHIHIIIIIIIIIIIIIHIHIIIIIIIIIIIIHIIIHIIIIIIIIIIIIIIHIIIIIIIIIIHIHIIIIIHIIIIIIIIIIIIIIIIIIIIIHHHIIIIHIHIIIIIIIIIHIIGIIIIIIIIIIIIIIIIIIIIIIIIIIIIIIIIIIIIIIIIIIIIHGIIIIIIII
@HS2.2_197 HISEQ:380:H55W7BCXY:1:1101:20438:15660 1:N:0:AGCAGGAA orig_bc=AAAAAAAAAAAA new_bc=AAAAAAAAAAAA bc_diffs=0
TACGGAGGATGCGAGCGTTATCCGGATTTATTGGGTTTAAAGGGTGCGTAGGTGGTTTGTTAAGTTTGTGGTGAAAGCGTGCGGCTCAACCGTACCAAGCCATGAAAACTGGCGAACTTGAGTGCAAACGAGGTAGGCGGAATGTGATGTGTAGCGGTGAAATGCTTAGATATGTCACAGAACCCCGATTGCGAAGGCAGCTTACCAGCATGCAACTGACACTGAGGCACGAAAGCGTGGGTATCAAACAGG
+
IIIIIIIIHIIIIIIIIIIIIIHIIHHIIIHIIIIEHHHIIIIICGHIHIIIHIIIIIHIIIIIHHIIIIIIIIIIHHHHIIIIIHHHIIIIIIHHIIIIIIIIIIIIIIIIIIIIIIIIIIIIIIIIIIIIIIIIIIIIIIIIIIIIIIIIIIIIIIIIIHIIIIIIIHIIIIIIHIIIIIIIHIIIIIIIIIIIIIIIIIIIIIIIIIIIIIIIIIIIHIIIIIIIIIIIIIIIIHIIIIIIIIIHIIII
@HS2.2_198 HISEQ:380:H55W7BCXY:1:1101:1672:15771 1:N:0:AGCAGGAA orig_bc=AAAAAAAAAAAA new_bc=AAAAAAAAAAAA bc_diffs=0
TACGGAGGATGCGAGCGTTATCCGGATTTATTGGGTTTAAAGGGTGCGTAGGTGGTTTGTTAAGTTTGTGGTGAAAGCGTGCGGCTCAACCGTACCAAGCCATGAAAACTGGCGAACTTGAGTGCAAACGAGGTAGGCGGAATGTGATGTGTAGCGGTGAAATGCTTAGATATGTCACAGAACCCCGATTGCGAAGGCAGCTTACCAGCATGCAACTGACACTGAGGCACGAAAGCGTGGGTATCAAACAGG
+
IIIIIIIIIIIIIIIIIIIIIIIIIIHIIIIIHIIHCHIIIIIIIIIIHIIIIIIHIIIHIIIIIIIIIIIIIIIIHIIIIIIIIIIIIIIIIIIIIIIIIIIIIIIIIIHIIIIIIIIIIIIIIIIIIIIIIHIIIIIIIIIIIIHIIIIIIIIIIIIIIIIIIIIIIIIIIIIIHIIIIIIIIIIIHIIIIIIIIIIIIIIIIIIIIIIIIIIIIIIIHIIIIIIIIIIIIIIIIIIHIIIIIIIIIIII
@HS2.2_199 HISEQ:380:H55W7BCXY:1:1101:2721:15805 1:N:0:AGCAGGAA orig_bc=AAAAAAAAAAAA new_bc=AAAAAAAAAAAA bc_diffs=0
TACGGAAGATGCAGGCGTTATCCGGATTCATTGGGTTTAAAGGGTGCGTAGGCGGGTTATTAAGTCTGCGGTCAAATGTCAGCGCCCAACGCTGGCCTGCCGTGGAAACTGGTGACCTTGAATGCGGACGAGGCAGATGGAATTCGTGGTGTAGCGGTGAAATGCTTAGATATCACGAGGAACTCCGATTGCGAAGGCAGTCTGCCAGGCCGTGATTGACGCTGAGGCACGAAGGTGCAGGTATCGAACAGG
+
IIIIIIIIGIIIIIIIIIIHIIIIIGHHHHIIIIIDDHHHHIIIIIIIEHHHHIIIFHHHIIIIIIIIIIIIIHIGDHHHIIIIIIIIIIHHIIIIIIIIIHEHIIIIIIIIIIHHIIIIIIIIHIHIIIIIIIIIIIIIIIHHIIIIIIIIIIIIIIIIIIGIIIIIIIHHFIIHHIIIIIIHIIIIHIIIIIIIIIIIIIHHIIHIIIIIHIIIIIIIIHHHIIIIIIIIIHH@HD1IIHHHIHIIIIII
@HS2.2_200 HISEQ:380:H55W7BCXY:1:1101:5545:15997 1:N:0:AGCAGGAA orig_bc=AAAAAAAAAAAA new_bc=AAAAAAAAAAAA bc_diffs=0
TACGGAGGGTGCGAGCGTTAATCGGAATAACTGGGCGTAAAGAGCTCGTAGGCGGTTAGTCAAGTCAGATGTGAAAGCCCCGGGCTTAACCTGGGAACTGCATTTGAAACTGACGAACTAGAGTACTGTAGAGGGAGGTAGAATTCCAGGTGTAGCGGTGAAATGCGTAGATATCTGGAGGAATACCGGTGGCGAAGGCGGCCTCCTGGACAGAGACTGACGCTGAGGAGCGAAAGCGTGGGGAGCAAACAGG
+
IIIIIEHIIIIIIIIHIIIIIIIIIIIIIIIIIIIIIIIIIIIIIIIIHHIIIIIIIIIIIIIIIIIIHIIIIIIIHHHIIIIIIIIIIIIIIIIIIIIIIIIIIIIIIIIIIIIIIIIHIIIIIIIIIIIIIIIIIIIIIIIIIIIIIIIIIIIIIIIIIIIIIIIIIIIIIIIIHHIIIIIIIIIIIIIIIIIIIIIIIIIIIIIIIIIIIIIIIIIIIIIIIIIIIIIIIIIIIIIIIIIIIIIIIIIII
@HS2.2_201 HISEQ:380:H55W7BCXY:1:1101:9564:15992 1:N:0:AGCAGGAA orig_bc=AAAAAAAAAAAA new_bc=AAAAAAAAAAAA bc_diffs=0
TACGTAGGGAGCGAGCGTTATCCGGAATTATTGGGCGTAAAGGGTGCGTAGATGGCAATGTAAGTCTTATGTAAAATTGTTGGGCTCAACCCAATAGGGCATAAGATACTGCATAGCTGGAGTACTGGAGAGGCAAGTGGAACTCCATGTGTAGCGGTAAAATGCGTAAATATATGGAAGAACACCAGTGGCGAAGGCGGCTTGCTAGCCAGATACTGACATTGAGGCACGAAAGCGTGGGGAGCAAACAGG
+
IIIIIIIIIIIIIIIIIIIIIIIIIIIIIIIIIIIIIHIIIIIIIIIIIIIIIIIIIIIIIIIIIIIIIIIIIHIIGIIIIIIIIIIIIIIIIIIIIIIIIIIIIIIIIIIIIIIIIHIIIIIIIHIIIIIIIIIIIIIIIIIHIIIIIIIIIIIIIIIIIIIIIIIIIIIIIIIIIIIIIIIIIIIIIIIIIIIIIIIIIIIIIIIIIIIIIIIIIIIIIIIIIIIIIIIIIIIIIIIIIIIIIIIIIIII
@HS2.2_202 HISEQ:380:H55W7BCXY:1:1101:10689:15993 1:N:0:AGCAGGAA orig_bc=AAAAAAAAAAAA new_bc=AAAAAAAAAAAA bc_diffs=0
TACGTAGGGAGCAAGCGTTGTCCGGAATCATTGGGCGTAAAGAGCGCGTAGGCGGCCCGGTAAGTCCGTTCTGAAAGTCGGAGGCTCAACCTCCGAAAGCGGATGGATACTGCCGGGCTAGAGTCCGGAAGAGGCGAGTGGAATTCCTGGTGTAGCGGTGGAATGCGCAGATATCAGGAGGAACACCAACGGCGAAGGCAGCTCGCTGGGACGGTACTGACGCTGAGGCGCGAAAGCGTGGGGAGCGAACAGG
+
IIIIIIIIIHHIIIIIIIIHIIIIIGCHIIHHIIIIIHIIIIIIIIIIIIIHIIIHHHHHIIIIIHHHHIHIIIIIHIIHHIIIIGHIIIHHHHIIHDHHHIHIIIIHIIHIIIIIIIIIIIIIIIIIIIIIIIGIIIIIIHIIIIIIHIIIIIIIIIIHHIIIIIIHIIIIIIIIIHIIIIIIIIIHCIIIIIIIIIIHIIIIIIIIHHEIIIIIIIIIIIIIIIIIIIIIIIIIIIIIIIIIIIHIIIIII
@HS2.2_203 HISEQ:380:H55W7BCXY:1:1101:12838:15778 1:N:0:AGCAGGAA orig_bc=AAAAAAAAAAAA new_bc=AAAAAAAAAAAA bc_diffs=0
TACGGAAGATGCGAGCGTTATCCGGATTTATTGGGTTTAAAGGGAGCGTAGGCGGATGATTAAGTCTGCGGTAAAATGTCAGTGCTCAACGCTGGCCTGCCGTGGAAACTGGTTGTCTTGAATGTGCACAAGGAAGGTGGAATTCGTGGTGTAGCGGTGAAATGCTTAGATATCACGAAGAACTCCGATTGCGAAGGCATCCTTCTGGGGCATGATTGACGCTGAGGCTCGAAAGCGCGGGTATCAAACAGG
+
IIIIIIIIIIIIIIIIIIIIIIIIIHGHIIIIIIIEHIIIIIIIIIIIIIIHIIIIIHGHHIIIIIIIIIIHIIIIIIIIIIIIIIIIIIIIIIIIIIIIIIIHIIHIIHIIIIHIIIIIIIIIIIIIIIIIIIIIIHIIIIIIIIIIIIIIIIIIIIIIIIIIIHIIIIIIIIIIIIIIIIHHIIIIIIIIIIIIIIIIIIIIIIIIIIIIIIIIIIIIIIIIIIIIIIIIIIHIIIIIIIIHIHHGIIII
@HS2.2_204 HISEQ:380:H55W7BCXY:1:1101:14345:15861 1:N:0:AGCAGGAA orig_bc=AAAAAAAAAAAA new_bc=AAAAAAAAAAAA bc_diffs=0
TACGTAGGTGGCAAGCGTTGTCCGGATTTACTGGGTGTAAAGGGCGCGTAGGCGGGCTTTCAAGTCAGATGTGAAATACCGAGGCTTAACCTCGGGGCTGCATTTGAAACTGTTAGTCTTGAGTATCGGAGAGGAAAGCGGAATTCCTAGTGTAGCGGTGAAATGCGTAGATATTAGGAGGAACACCAGTGGCGAAGGCGGCTTTCTGGACGACAACTGACGCTGAGGCGCGAAAGTGTGGGGAGCAAACAGG
+
HHHHFED@HHIIHIIIIHIHHIIHIHHIIHIHHHGDGHIHIIHIIIIIIHHIHH#HIIIIIHIHFHEFHHHIHHHEDGHIIIIIHIHFHIIIIIIIIIIHHHFHIIHHHIIIIIHHHHCHGHHHHHEHHIIHIIHHIIIIIIHHIHHIIHHIHHDCEHHHFHHHHHHHHHHFFHCHGHHIIHHHIHEIIHHEGHHHIHDDEHHIHHCEHIHCC@IIHDHEIHHHHIHDHHHFHHIHHIHHFIHHHGGGHGEGH
@HS2.2_205 HISEQ:380:H55W7BCXY:1:1101:14418:15913 1:N:0:AGCAGGAA orig_bc=AAAAAAAAAAAA new_bc=AAAAAAAAAAAA bc_diffs=0
TACGTAGGGAGCGAGCGTTATCCGGATTTATTGGGTGTAAAGGGCGCGTAGACGGATCTGCAAGTTGGATGTGAAATCCCTGGGCTTAACCCAGGAACTGCAACCAAAACTGTAGACCTTGAGTATGGGAGAGGAAAGCGGAATTCCTAGTGTAGCGGTGAAATGCGTTGATATTAGGAGGAACACCAGTGGCGAAGGCGGCTTTCTGGACCAAAACTGACGTTGAGGCGCGAAAGTGTGGGTAGCAAACAGG
+
?CEEF@CCG1D0C<F?<<<CFEHGDH00<1??DFHCHCHHIGHHEHDHEHHHHHGI##H@G?FCG#G@H#HHHEHICHHICHHIIHE@G<CHGHFIHHFGHHHHCGCEFFHHHHCHHCC/<<@?GCCFHGDEE@DGHH@CCD8AFF@@ECG<DHHGFCHCGH<AGGHH#HHGCF<@FCEHDHIIIIIHHICHHDD07H?HHEEHCCIHFHHFHIHFHC<HGC@FHG</D=H@FC<0=HF<1EHC<C1<1<<1<
@HS2.2_206 HISEQ:380:H55W7BCXY:1:1101:14956:15909 1:N:0:AGCAGGAA orig_bc=AAAAAAAAAAAA new_bc=AAAAAAAAAAAA bc_diffs=0
TACGGAAGGTCCGGGCGTTATCCGGATTTATTGGGTTTAAAGGGAGCGCAGGCGGGTTGTTAAGCGTGACGTGAAATGTAGGGGCTCAACCTTTGAATTGCGTCGCGAACTGGCGACCTTGAGTGGGTACGACGCGGACGGAATTCGTGGTGTAGCGGTGAAATGCTTAGATATCACGAAGAACTCCGATTGCGAAGGCAGTCCGCGAGTCCCCAACTGACGCTAAAGCTCGAAAGTGCGGGTATCGAACAGG
+
HHIHIHHHHHIIHHDIHEHHIIIIH0EEHHIIHHIHHIEFHHIHFIHIIIIIIIIIIIIGHHHIIIIIHIIIHGG@HHIIIIIIIEIHHHHIIIIHIIIIIIDHIIIIIIHGHIHHHHHIIHHHHHHHHIHHIIIIIHHHIIIIHHIIHHIIIIHHIIIIIIIHHHIHIIIHIIIIIIIIHHFCCIIHHHHIIIIIIIIIIIIIHHIHHGHHGIIHHHIHIIIIIIIIHHIIIIHHIIIIIHHHHFHHFHIII
@HS2.2_207 HISEQ:380:H55W7BCXY:1:1101:16243:15759 1:N:0:AGCAGGAA orig_bc=AAAAAAAAAAAA new_bc=AAAAAAAAAAAA bc_diffs=0
TACGGAGGATGCAAGCGTTATCCGGATTTATTGGGTTTAAAGGGTGCGTAGGCGGTGCTACAAGTCAGCGGTGAAAGACCGGGGCCCAACCTCGGAAGTGCCGTTGATACTGTAGTGCTGGAGTACCCATGCCGTGGGAGGAATGAGTGGTGTAGCGGTGAAATGCATAGATATCACTCAGAACACCGATTGCGAAGGCATCTCACGAATGGGGGACTGACGCTGAGGCACGAAAGCGTGGGGATCAAACAGG
+
IIIIIIIIHIHHIIIIIIIIIIIIIHHHIIIIIIIDEHHIIIIIHIGIIIIIHIHIIIIIIIHIIIIHIIIIIIIIHHHHIIIIHIIIIIIHIHIIIIIIIIIHIHIIIIIIIIIIIIIIIIIIIHHHIIIIHHHHHIHIIIIIHIIHIIIIIIIIIIIIIIIIIIIIIIIIIIHIIIIIIIIIIIIIIIIIIIIIIIIIHIIIIIHHHIIIIHIIIIIIIIIIIIIIIHIHIIIIIIIIIIIIHHIIHIIII
@HS2.2_208 HISEQ:380:H55W7BCXY:1:1101:17048:15769 1:N:0:AGCAGGAA orig_bc=AAAAAAAAAAAA new_bc=AAAAAAAAAAAA bc_diffs=0
TACGGAGGATGCGAGCGTTATCCGGATTTATTGGGTTTAAAGGGTGCGTAGGCGGTTTGTCAAGTCAGCGGTGAAACGCAAGGGCTTAACCCTTGACCTGCCGTTGAAACTGATTGACTAGAATGCGGATGCTGTGGGAGGAATGTGTGGTGTAGCGGTGAAATGCATAGATATCACACAGAACACCGATTGCGAAGGCATCTCACAAATCCGTGATTGACGCTGAGGCACGAAAGTGTGGGGATCAAACAGG
+
IEHHIHDHHEHHHIHGHHHHG<GHD<EHHHHHHEH00ECHIGHHHHIGHIHHHHDDDHIIIIEHEIHIIIIGIEEHHFHIHHIIHHGFHIEH#HHIHIIHIHIHHIHFGEHEHHHFFHHIIIGIHHGFDCDGHHBIIHHHHHHHEHIHIHHHIHFEIIHHICHFHIIHIHIIHIHHGHECHHIIIHGCHHCGEIHIIHEHHHHGHHGEE/HHG@FIIIHHGHG@EHEHHHEEHH@HHHEEGHHGDIHF<EEIH
@HS2.2_209 HISEQ:380:H55W7BCXY:1:1101:17713:15998 1:N:0:AGCAGGGA orig_bc=AAAAAAAAAAAA new_bc=AAAAAAAAAAAA bc_diffs=0
TACGGAGGGTACGAGCGTTAATCGGAATGACTGGGCGTAAAGGGCACGTAGGTGGATAGATAAGTCACAAGTGAAATACCCGGGCTTAACCTGGGATTGGCTCGTGAAACTGTTTAACTAGAGTACGGTAGAGGGGAGTAGAATTCCAAGTGTAGCGGTGAAATGCGTAGAGATTTGGAAGAATACCGGAGGCGAAGGCGGCTCTCTGGACCGATACTGACACTGAAGAGCGAAAGCGTGGGGAGCAAACAGG
+
IHIIIHIIIIIIIIIIHFHHHIIIIIIIIIHIIIIHICHIHHGIIIIGFHHHHHHHIHHEGEHIIIIIIHIIICGHFEHIEHHIHIHIIIIIIIIIG#HHIGIIHHIIIIHHIHIIIIIHIIHHIHHICHGHHIIIIIHIIIIIHIHHHIIIIIIIIIIIHHIIIIIIIHHIIIHHHHIHHIIIIIIIIHHDIIIIIIIIHHHF@IIIIIHIIIIIHIIIIHIHIHIIIIIHHHIIIIIIIIIIIIIIIIHII
@HS2.2_210 HISEQ:380:H55W7BCXY:1:1101:18899:15918 1:N:0:AGCAGGAA orig_bc=AAAAAAAAAAAA new_bc=AAAAAAAAAAAA bc_diffs=0
TACGTAGGTGGCAAGCGTTATCCGGAATTATTGGGCGTAAAGAGTGAGCAGGCGGTTGATTAAGTCTGAGGTTAAAGCGTGGGGCTCAACCCCATAAAGCCTTGGAAACTGATCGACTAGAGTACGGGAGAAGTGAAGGGAACTCCATGTGTAGCGGTGAAATGCGTAGATATATGGAAGAACACCAGTGGCGAAGGCGCTTCACTAGCCCGAAACTGACGCTCAGTCACGAAAGCGTGGGTAGCAAATAGG
+
IIIIIIIIIIIIIIIIIHIIIIIIIHHIIIHIIIIIIHIIIIHIIEHHIIIIIIIHHHEHHHEHIIIIIIIIIIIHGHIIIIIIHIIIIIIIIIIHGIIIIIIIIGIIHHIIIIIIHIIIHIIIIIIIIIIHIIHIIIIIIHIIIHIIHIIIIIIIHHHIHIIHGIHHHHHIIHHIHIIIIIIIHHHHHIIIIIIGIIHIHFIHFEHHDDIIIIIIHIIIHEFCIIHEIIIIIIIIIIIIIIHHFEHIIIII
@HS2.2_211 HISEQ:380:H55W7BCXY:1:1101:5069:16213 1:N:0:AGCATGAA orig_bc=AAAAAAAAAAAA new_bc=AAAAAAAAAAAA bc_diffs=0
TACGTAGGGAGCGAGCGTTATCCGGATTTATTGGGTGTAAAGGGCGCGTAGACGGTATAGCAAGTTGGTTGTGAAATCCCGAGGCTCAACTTCGGAACTGCAACCAAAACTGTTTAACTTGAGTGTGGGAGAGGAAAGCGGAATTCCTAGTGGAGCGGTGAAATGCGTAGATATTAGGAGGAACACCAGTGGCGAAGGCGGCTTTCTGGACCATAACTGACGTTGAGGCGCGAAAGTGTGGGGAGCAAACAGG
+
IIIIHIIIIIIIIIIIIIIIIIIIIHIIIIIIIIIEHHIIIIIIIIIIIIIIIIIHIIIIIIIIIIIIIIIIIIIIIIIIIIIIIIIIIIIIIIIIIIIIIIIHIIIIIIIIHIIIIIIIIIIIIIIIIIIIIIIIIIIIIIIIIIIIIIIIIIIIIIIIIIIIHIIIIIIHIHHIIIIIIIIIIIIIIIIIIIIIIIIIIIIIHIIIIIIIIIIHIIIIIIIIIIIIIIIIIIIIIIIIIIIIIIIIIIIII
@HS2.2_212 HISEQ:380:H55W7BCXY:1:1101:5879:16190 1:N:0:AGCAGGAA orig_bc=AAAAAAAAAAAA new_bc=AAAAAAAAAAAA bc_diffs=0
TACGTAGGTGGCAAGCGTTGTCCGGATTTACTGGGTGTAAAGGGCGTGCAGCCGGGTCTGCAAGTCAGATGTGAAATCCATGGGCTCAACCCATGAACTGCATTTGAAACTGTAGATCTTGAGTACCGGAGGGGCAATCGGAATTCCTAGTGTAGCGGTGAAATGCGTAGATATTAGGAGGAACACCAGTGGCGAAGGCGGATTGCTGGACGGCAACTGACGGTGAGGCGCGAAAGTGTGGGGAGCAAACAGG
+
IIIIIHIIIIIIIIIIIIIIIIIIIHIIIIHFHII<GCHHFIIIIIIIGIIIHIIIHHHIHIIIIIIHHHIIIHHHHIIHIIIIIIIIIIIIIIIIIIHIIIIIIIIIIIIIIIIIIIIIIIIIIIIIIIIIIIIHIIIIIIIIIIIHIIIIIIIIIIIIIIIIIIIIIIIIHHIIHIIIIIHIIIIIIIIIIIIIIIIIIIIIIIIIIIIHIIIIIIIIIIIIIIIIIIIIIIIIIIIIIIIHIIIHHIHII
@HS2.2_213 HISEQ:380:H55W7BCXY:1:1101:6442:16237 1:N:0:AGCAGGAA orig_bc=AAAAAAAAAAAA new_bc=AAAAAAAAAAAA bc_diffs=0
TACGGAGGATGCGAGCGTTATCCGGATTTATTGGGTTTAAAGGGTGCGTAGGTGGTTTGTTAAGTTTGTGGTGAAAGCGTGCGGCTCAACCGTACCAAGCCATGAAAACTGGCGAACTTGAGTGCAAACGAGGTAGGCGGAATGTGATGTGTAGCGGTGAAATGCTTAGATATGTCACAGAACCCCGATTGCGAAGGCAGCTTACCAGCATGCAACTGACACTGAGGCACGAAAGCGTGGGTATCAAACAGG
+
IIIIIHIIIIIIIIIIIHIHIIIIIHHHIIIIHIIEHIIIIHIIFHHHHHHIHIIHIHHIIIIHHHIIIIIHIIIIIHIIIHHIIIIIIIIIIIIIIIIIHIIIIHIIIIIIIHIIIIIIIIIIIHHIHIIIIIIIIIIIIIIIIHIIIIIIIIIHHGHIIIIIIHIIIIIIIIIIIIIIIIIIIIIIHIIIIIIIIIIIIIIIIIIIHHIIGIIIIIIIIIIIHFIIIHIIIIIIIIIIIIIGIIIIIIIH
@HS2.2_214 HISEQ:380:H55W7BCXY:1:1101:7681:16025 1:N:0:AGCAGGAA orig_bc=AAAAAAAAAAAA new_bc=AAAAAAAAAAAA bc_diffs=0
TACGGGGGGGGCAAGCGTTGTTCGGAATTACTGGGCGTAAAGGGCTCGTAGGCGGCCAACTAAGTCAGACGTGAAATCCCCAGGCTTAACCTGGGAACTGCGTCTGATACTGGATGGCTTGAATTCGGGAGAGGGATGCAGAATTCCAGGTGTAGCGGTGAAATGCGTAGATGTCTGGAGGAATACCGGTGGCGAAGGCGGCATCCTGGACCGACATTGACGCTGAGGAGCGAAAGCTAGGGGAGCAAACGGG
+
HIIIIDHDIIHG/EGEH0DEHHHHGH@GHHHH@HHIIEHHHHHIHIIIIHHHIHHIHGHHHIHHHHHHGHIHHHIHHHIIIIHHHHGIIIHHIGIHHIIIIHHEGIIHHEGEIIHIIHHIIIHDFIHIIIIIIIHHIIIIIIHGHHGIHHHHFGIHIIHHHHHIIHHEIIHF6IHHHFHHGHFHHIHGE3HHEEHEHIIHHHHCHIHHHHIIIHIHEHIHIHGHIIIIIIHHIHIIGHIIIHIIHHIHIIIIH
@HS2.2_215 HISEQ:380:H55W7BCXY:1:1101:12028:16174 1:N:0:AGCAGGAA orig_bc=AAAAAAAAAAAA new_bc=AAAAAAAAAAAA bc_diffs=0
TACGGAGGATGCGAGCGTTATCCGGATTTATTGGGTTTAAAGGGTGCGCAGGCGGTAGATTAAGTCTGTGGTGAAAGCGTGCGGCTCAACCGTACCGAGCCATGGAAACTGGTTTACTTGAGTGTAAACGAGGTAGGCGGAATGTGACATGTAGCGGTGAAATGCTTAGATATGTCCCAGAACCCCGATTGCGAAGGCAGCTTACCAGCATACAACTGACGCTCAGGCACGAAAGCGTGGGTATCAAACAGG
+
IIIIIIIIIIIIIIIIIIIHIIIIIHHIIIIHHHHHIFHIHHIIIE=CECFECHHHCHHIHHEHGHHEEFHEGHIEHDCCDHHHHIHHHIIIIHHHIHHGIIHIIIIIIIIIIIIIIIIHHHIIIIIIIIIIIHIIGIIIIIIIIIIIIIIIIIIIIIIIIGIIIIIIIIIIIGHIHHFIIIIIIIIIHGIIIIIHIIIHIHHIHHIHHIIIIHHIIIIIIIIHIIIIIIIIIIIIIIHIIIIGIHHHIIII
@HS2.2_216 HISEQ:380:H55W7BCXY:1:1101:14898:16175 1:N:0:AGCAGGAA orig_bc=AAAAAAAAAAAA new_bc=AAAAAAAAAAAA bc_diffs=0
TACGGAAGGTCCGGGCGTTATCCGGATTTATTGGGTTTAAAGGGAGCGCAGGCTGGATTTTAAGCGTGCTGTGAAATGTACCGGCTCAACCGGTGACGTGCAGCGCGAACTGGAGTCCTTGAGTGAGTACGAGGTATGCGGAATTCGTGGTGTAGCGGTGAAATGCTTAGATATCACGAAGAACTCCGATTGCGAAGGCAGCGTACCAGTCCTTAACTGACGCTAAAGCTCGAAAGTGCGGGTATCGAACAGG
+
IIIIIIIIIIIIIIIIIIIIIIIIIGGHIIIIIIIEHHIIIIIIIIIIIIIIIIIIIIIIIIIIIHHIIIIIIIIIFHHIIIIIIIIIIIIIIIIIIIIIIIIIIIIIIIIIIIIIIIIIIIIIIIIIIIIIIIIIIIIIIIIIIIIIIIIIIIIIIIIIIIIIIIIIIIIIIIIIIIIIIIIIIIIIIIIIIIIIIIIIIIIIIIIIIIIIIIIIIIIIIIIIIIIHIIIIIIIIIIIIIIIIIIIIIIIII
@HS2.2_217 HISEQ:380:H55W7BCXY:1:1101:19156:16089 1:N:0:AGCAGGAA orig_bc=AAAAAAAAAAAA new_bc=AAAAAAAAAAAA bc_diffs=0
TACGGAAGGTCCGGGCGTTATCCGGATTTATTGGGTTTAAAGGGAGCGCAGGCGGAGGTGCAAGCGTGCCGTGAAAGCGCGGGGCTCAACCCCGTACAGCGGCGCGAACTGCTCCCCTTGGTTGCGGGAAGGGAAGGCGGAACTCGTGGTGTAGCGGTGAAATGCATAGATATCACGAAGAACTCCGATCGCGAAGGCAGCCTTCCGGCCCGTGAACGACGCTCATGCTCGAAGGCGCGGGTATCAAACAGG
+
IIIIIIIIIIEHD<FHIHIIHEHIIIEHII1FHHICCHHIIIHI1CHHHIIIHIIE#IGEHHIIGHIIGIIIHIIIIHIHHHIIHIIIIIIDHHHIDEHHCDHHHHIIEGGDHHIEEDHEHHGHIIIIEHIEHGEIHEHD<HHHHF<AHGC<HHHEIHIHIHGFFIIIHGHHFHGBEFIHCIIHHFEDHGHEHIIFIHHIIIHHIIHH<EIHHHHHIHHHHED1IIHEHCG@H?DC?0HHGCHFGHHIIHIH
@HS2.2_218 HISEQ:380:H55W7BCXY:1:1101:7236:16331 1:N:0:AGCAGGAA orig_bc=AAAAAAAAAAAA new_bc=AAAAAAAAAAAA bc_diffs=0
TACGGAGGATGCGAGCGTTGTTCGGAATCATTGGGCGTAAAGCGCGTGTAGGCGGCTTGGCAAGTCGGGTGTGAAATCCCGGGGCTCAACCCCGGAACTGCATTCGAAACTGCCTCGCTAGAGTCCCGGAGAGGAGGGCGGAATTCCCGGTGTAGAGGTGAAATTCGTAGATATCGGGAGGAACACCAGTGGCGAAGGCGGCCCTCTGGACGGTGACTGACGCTGAGATGCGAAAGCGTGGGGAGCAAACAGG
+
FC@H=<E?HEHHIIHHHHHHCH@GCGHEG@GHH@EGCH<01GCHCD</0DH@HHEFEH<CIIHHHHHGHHHCHGF?IHHCHHHHHEEG8<HIHHIIIHIHHEHGHHHGEIIIHCHHHHHFHHHDHH?HIFHGFHIIIIGIIHFIIGIIIHIIHHIHHHFIIHI#HIIIHHIIHHIHGDIIIHGHFHIIIIIIGIHIHHIIHEIHHIIHHCHHHGHFHEIHIIHIHIGHHIIIIIIIHIIHIGIIHIIIHIIHH
@HS2.2_219 HISEQ:380:H55W7BCXY:1:1101:7948:16484 1:N:0:AGCAGGAA orig_bc=AAAAAAAAAAAA new_bc=AAAAAAAAAAAA bc_diffs=0
TACGGAGGATGCAAGCGTTATCCGGATTTATTGGGTTTAAAGGGTGCGTAGGCGGGAAGTCAAGTCTGTGGTGAAAAGTCCGGGCCTAACCTGGATCGTGCCATGGAAACTGTCTTTCTTGAATAGTGGTGCCGTTGGCGGAATGTGAAGTGTAGCGGTGAAATGCTTAGATATTACACAGAACACCGATTGCGAAAGCAGCTGACGAACCACCGATTGACGCTGATGCACGAAAGTGCGGGTATCGAACAGG
+
HHIIHHHHHHIIGIIIHHHHIIIGIEEHIIIHHGHDEHHIIIHGHHIIIHIIIIIIIHIGIIHIFHFHHHIHHHIHHHHGIIIIIIHHGHIIIIIIIIIHIEHIHHHIHHHIIIIIHIIHHIIIIIHHHHHIHFHHIIHIIHIIIIHHHIHHIHIIIIIHIIHIHIHHHHHHIFHHHIIIHHHIHHIHIIHIIHHIGIIHEIIHEDIHIIIHIHGHIHHIIIIIIIIIHGDGIHHHHHFIIHIHFIHHFHIIH
@HS2.2_221 HISEQ:380:H55W7BCXY:1:1101:8988:16497 1:N:0:AGCAGGAA orig_bc=AAAAAAAAAAAA new_bc=AAAAAAAAAAAA bc_diffs=0
TACGTAGGGGGCGAGCGTTGTCCGGAATTATTGGGTGTAAAGGGCGCGTAGGCGGCTAAGTAAGTCAAACGTGAAAACTACAGGCTCAACTTGTAGCTTGCGTTTGAAACTGCATAGCTTGAGTAAAGTAGAGGTAAGTGGAATTTCCAGTGTAGCGGTGAAATGCGTAGATATTGGAAGGAACACCAGTGGCGAAGGCGACTTACTGGGCTTTTACTGACGCTGAGGCGCGAAAGCGTGGGTAGCAAACAGG
+
IIIIHIIIIIIIIIIIIHHIIIHIIHHIIIIIIIIGHHHIIIIIIIIIIIIIIIIIIIHIIIIIIIIIIIIIIIIHFIIIIIIIIIIIIIHIIIIIIIIIIIIIIIIIIIIIIIIIIIIIIIIIIIIIIIIIIIHIIIIIIIIIIIIIIIIIIIIIIIIIIIIIIIIIIIIIIIIIIIIIIIIHIIIIIIIIIIIIIIIIHIIIIIIIHIIIIIIIIIIIIIIIIIIIIIHIIIIIIIIIIIIIIIIHHIIII
@HS2.2_222 HISEQ:380:H55W7BCXY:1:1101:9235:16384 1:N:0:AGCAGGAA orig_bc=AAAAAAAAAAAA new_bc=AAAAAAAAAAAA bc_diffs=0
TACGGAGGATGCGAGCGTTATCCGGATTTATTGGGTTTAAAGGGTGCGTAGGTGGTTTGTTAAGTTTGTGGTGAAAGCGTGCGGCTCAACCGTACCAAGCCATGAAAACTGGCGAACTTGAGTGCAAACGAGGTAGGCGGAATGTGATGTGTAGCGGTGAAATGCTTAGATATGTCACAGAACCCCGATTGCGAAGGCAGCTTACCAGCATGCAACTGACACTGAGGCACGAAAGCGTGGGTATCAAACAGG
+
IIIIIIIIHIIIIIIIIIIIIHIIIDHHIIIHHHIEHIIIIHIIHIIHEHHIIIIIIIIIIIIIIHHIIIIIIIIIHHIHIIIIIIIIIIIIIIIIIIHIIIIIIIIIIIIIIIIIIIIIIIIHIHIIIIIIIIIIIHHIIIIHIIHIIIIIIIIIIIIIIIIIIIIIIIIIIIIHHIIHGIIHHIIIIIIIIIIIIIIIHIIIIIHIIIIIIIIIIIHHHIIIIIIIIIIHIIHIIIIIIIIIIIIIIIII
@HS2.2_223 HISEQ:380:H55W7BCXY:1:1101:9012:16464 1:N:0:AGCAGGAA orig_bc=AAAAAAAAAAAA new_bc=AAAAAAAAAAAA bc_diffs=0
TACGTAGGTGGCAAGCGTTATCCGGAATTATTGGGCGTAAAGAGGGAGCAGGCGGCAAGATAAGTTTGAAGTGAAAGCGTGGAGCTCAACTCCATACAGCTTCGAAAACTGTCTAGCTAGAGTACGAGAGAAGTGAACGGAACTCCATGTGTAGCGGTGAAATGCGTAGATATATGGAAGAACACCAGTGGCGAAGGCGGTTCACTAGCTCGAAACTGACGCTCAGTCCCGAAAGCGTGGGTAGCAAATAGG
+
IIIIHIIIIIIIHIHIIIHIIIIIIIIIIIIIIIIIIHIIIHHIIIFHIIIIIIIIIIIIIIIIIIIHIIIIIIIIHIIIIIIIIIIIIIIHIIIIIHIIIIIIHIIIIIIIIIIIIIIIIIIIIIIIIIIIIIIIIIIIIIIIIIIIIIIIIIIIIIIIIIIIIIIIIIHIIHIHHIGIIHIIIIIIIIIIIIIIIIIIIIIIIIIIIGIIIIIIIIIIIIIIIIHGIIIIIIIIIIIIIIIIIIIIHGII
@HS2.2_224 HISEQ:380:H55W7BCXY:1:1101:11342:16430 1:N:0:AGCAGGAA orig_bc=AAAAAAAAAAAA new_bc=AAAAAAAAAAAA bc_diffs=0
TACGAGGGGTGCAAGCGTTGTTCGGAATTACTGGGCGTAAAGGGAGCGTAGGCGGAGATTCAAGCGGATTGTACAATCCCGGGGCCCAACCCCGGTTCTGCAGTCCGAACTGGATTTCTTGGATAGTTCAGGGGCAGGCGGAATTCCTGGTGTAGCGGTGGAATGCGTAGAGATCAGGAAGAACACCGATGGCGAAGGCAGCCTGCTGGGGACTTATCGACGCTGAGGCTCGAAAGTGCGGGTAGCAAACAGG
+
IIIIICHIHIIIIIIIIIIIIIIIIIIIIIIHHIIIIHIHIIIIIIIIIIIIIIIIIIHHIIIIIIIHHIIIIIIIGHHHIIIIIIIIIIIIIIHIIIIIIIIIIIIHIIIIIIIHIIIIIIIIIIIIIIIIHIIIIIIIIIIIHIIIIIIIIIIIIIIIIIIIIIIIIIIIIIIIIIIHIIIIIIIIHIIIIIIHIIIIIHIIIIIIIIIIIIIIIIIIIIIIIIIIHIIIIIIIHIIIIIIIIIIHHHIII
@HS2.2_225 HISEQ:380:H55W7BCXY:1:1101:11688:16283 1:N:0:AGCAGGAA orig_bc=AAAAAAAAAAAA new_bc=AAAAAAAAAAAA bc_diffs=0
TACGGAGGATGCGAGCGTTATCCGGATTCATTGGGTTTAAAGGGTGCGCAGGCGGCCGGGCAAGTCAGCGGTGAAAGTCAGGGGCCCAACCCCGGAAGTGCCGTTGATACTGTTCGGCTGGAATGCGGTCGAGGCGGGCGGAATGTGGCGTGTAGCGGTGAAATGCGTAGATATGCCACAGAACGCCGATAGCGAAGGCAGCTCGCCAGGCCTGCATTGACGCTCGGGCACGAAAGCGTGGGGATCGAACAGG
+
IIIIIIIIIIIIIIIIIIIIIIIIIIIIIIIIIIIEHIIIIIIIIIIIIIIIIIIIIIIIIIIIIIIIIIIHIIIIHHIIIIIIIIIIIIIIIIIIIIIIIIIIIIIIIIIIIIIIIIIIIIIIIIIIIIIHIIIIIIIIIIIIIIIIIIIIIIIIIIIIIIIIIIIIIIIIIIIIHHIIIIIIIIIIIIIIIIIIIIIIIIIIHIIIIIHIIIIIIIIIIHIIIIIIIIIIIIIIIIIIIIIIIIHCIIIII
@HS2.2_226 HISEQ:380:H55W7BCXY:1:1101:13596:16452 1:N:0:AGCAGGAA orig_bc=AAAAAAAAAAAA new_bc=AAAAAAAAAAAA bc_diffs=0
TACGGAGGGTACGAGCGTTAATCGGAATGACTGGGCGTAAAGGGCACGTAGGTGGATAGATAAGTCACAAGTGAAATACCCGGGCTTAACCTGGGATTGGCTCGTGAAACTGTTTAACTAGAGTACGGTAGAGGGGAGTAGAATTCCAAGTGTAGCGGTGAAATGCGTAGAGATTTGGAAGAATACCGGAGGCGAAGGCGGCTCTCTGGACCGATACTGACACTGAAGAGCGAAAGCGTGGGGAGCAAACAGG
+
HIIIIGIIIIIIIIIHIIIIHHHIIHIIIIIIIIIIIHHHHIGIIIIHCGHIGHHHIIIHIHIHHHIIIIIIIIIIHGHIIIIIIIIIHHIIGHIGHHHHHHIIHFHEHIIIGHHGFHHIHIHIIIIGIHHIIHIIHHHHHHIHHGIIIIIHIIIHIHIIIHHGHIIHIIHIIIHHEEHHIIIIIIIIHHIIIIIIHHHIHHHHHFIIIIGIIIIIHEHHEFIIIHHHFIIIIIIIIIIH@HHGIIHHEHFII
@HS2.2_227 HISEQ:380:H55W7BCXY:1:1101:1561:16532 1:N:0:AGCAGGAA orig_bc=AAAAAAAAAAAA new_bc=AAAAAAAAAAAA bc_diffs=0
TACGGAGGATGCAAGCGTTATCCGGATTTATTGGGTTTAAAGGGTGCGTAGGCTGTGGGGAAAGTCAGGGGTGAAAGCCCGGCGCTTAACGCCGGAACTGCCTTTGATACTTCTCCGCTGGAATACGGATGCCGTGGGAGGAATGAGTAGTGTAGCGGTGAAATGCATAGATATTACTCAGAACACCGATTGCGAAGGCATCTCACGAATCCGTCATTGACGCTGAGGCACGAAAGCGTGGGGATCAAACAGG
+
IIIHIIIIIIIIIIIIIIIIIIIIIIIHGHHHHII<EHHIIIIIIIIIIIIIIHIIHIIIHIIIGHIIIIIIIIIIIHIIIIIIIIHIIIIHIIIIIIIIIIIIIIIIIIIIHHIIIHIIIIIHIIIIIIIHHIGHIIIIIIIIIIHIIIIIIIIIIIIIIIIIIIIIIIIIIIHIIHHIIIIHIIIIIIIIIIIIIIIIIIIIIIIIIGIHIIIIIIIIIIIIIIIIIIIIIIIIIIIIIIIIIIIIIIIII
@HS2.2_228 HISEQ:380:H55W7BCXY:1:1101:5174:16544 1:N:0:AGCAGGAA orig_bc=AAAAAAAAAAAA new_bc=AAAAAAAAAAAA bc_diffs=0
TACGAGGGGTGCAAGCGTTGTTCGGAATTACTGGGCGTAAAGGGAGCGTAGGCGGAGATTCAAGCGGATTGTACAATCCCGGGGCCCAACCCCGGCTCTGCAGTCCGAACTGGATCTCTTGGATAGTTCAGGGGCAGGCGGAATTCCTGGTGTAGCGGTGGAATGCGTAGAGATCAGGAAGAACACCGATGGCGAAGGCAGCCTGCTGGGGACTTCATCGACGCTGAGGCTCGAAAGTGCGGGTAGCAAACAGG
+
IIIIIEHHIHIIIIIIIIIIIIIIIIIIIIIIIIIIIIIIIIIIIIIIHIIIIIIIIIIIIIIIIIIIIIIIIIIIHHIIIIIIIIIIIIIIIIIIIIIIIIIIIIIIIIIIIIIIIIIIIIIIIIIIIIIIIIIIIIIIIIIIIIIIIIIIIIIIIIHIIIIIIIIHIHIIIIIIIIIIIIIIIIIIIIIIIIIIIIIIIIIIIIIIIIIIIIIIIIIIIIIIIIIIIIIIIIIIIIIIIIIIIIIIIIIIII
@HS2.2_229 HISEQ:380:H55W7BCXY:1:1101:6013:16548 1:N:0:AGCAGGAA orig_bc=AAAAAAAAAAAA new_bc=AAAAAAAAAAAA bc_diffs=0
TACGTAGGGTGCGAGCGTTAATCGGAATTACTGGGCGTAAAGCGTGCGCAGGCGGTTTTGTAAGCCAGATGTGAAATCCCCGGGCTTAACCTGGGAATGGCATTTGGGACTGCAAGGCTGGAGTTTGGCAGAGGAGACTGGAATTCCTGGTGTAGCAGTGAAATGCGTAGATATCAGGAGGAACACCGATGGCGAAGGCAGGTCTCTGGGCTGAAACTGACGCTCATGCACGAAAGCGTGGGGAGCAAACAGG
+
IHIIEFHDEHHIHHIHHCHHHEFHFHHHHIHFHHIIHHIICHIHHIIIIIHIHIIHIIIEHHHHHHIIHIIIHHIIHHHIGHIHHHIIHHHHIHIIHIIGIIIHIIIIIIIIIIIIIIIIIHIHFHHIIIIIIIIIHIIIIHHIIIHGIIIHHHHHIIIIIIIIIHGHHHGGHHIIIHIIIHIIIIIIIIHIIIIHHIHIHFIHHIIIIIHEHHIIIIHHIIIIHIHHHHHEHIHIIIIIIIHIIIIIHHHII
@HS2.2_230 HISEQ:380:H55W7BCXY:1:1101:7222:16505 1:N:0:AGCAGGAA orig_bc=AAAAAAAAAAAA new_bc=AAAAAAAAAAAA bc_diffs=0
TACAGAGGTCCCTAGCGTTGTTCGGATTTACTGGGCGTAAAGGGCGCGTAGGCGGCCAGGCAAGTCAAGTGTGAAATCTCCGGGCTCAACCCGGAACGTGCGCTTGAGACTGCCGGGCTCGAGTGCGGAAGGGGGAATCGGAATGCAGGGTGTAGCGGTGAAATGCGTTGATATCCTGCAGAACACCGGAGGCGAAGGCGGATTCCTTGTACGCAACTGACGCTGAGGCGCGAAAGTCGGGGGAGCAAACAGG
+
IIIIIIIIIIIIIIIIIIIIIIIIIHIIIIIIIIIIIIIIHIIIIIIIIIIIIIIIHIIIIIIIIIIIIIIIIIIIHHIIIIIIIIIIIIIIIIIIIIIIIIIIIIIIIIIIIIIIIIIIIIIIIIIIIIIIIIIIIIIIIIIIIIIIIIIIIIIIIIIIIIIIIIIIIIIIIIIHIIIIIIIIIIIIIIIIIIIIIIIIIIIIIIIIIIIIIIIIIIIIIIIIIIIIIIIIIIIIIIIIIIIIIIIIIHIII
@HS2.2_231 HISEQ:380:H55W7BCXY:1:1101:11650:16644 1:N:0:AGCAGGAA orig_bc=AAAAAAAAAAAA new_bc=AAAAAAAAAAAA bc_diffs=0
TACGGAGGGTACGAGCGTTAATCGGAATGACTGGGCGTAAAGGGCACGTAGGTGGATAGATAAGTCACAAGTGAAATACCCGGGCTTAACCTGGGATTGGCTCGTGAAACTGTTTAACTAGAGTACGGTAGAGGGGAGTAGAATTCCAAGTGTAGCGGTGAAATGCGTAGAGATTTGGAAGAATACCGGAGGCGAAGGCGGCTCTCTGGACCGATACTGACACTGAAGAGCGAAAGCGTGGGGAGCAAACAGG
+
IHIIIH<<<DFHHIIIHFHGIIGIIFHHIIHIIIIIICCHIIIHIIIIGHHIGIIIIIIHIIIIHHGHHIIIIIHIHHIIIIIIIIIIIHHIHIIIIIIIHIIIIIIIIIHHHHIIIIIIIIIIIIIIHIIIHIIIIIIIIIIIHGIIIIIIIIIIIIHHIIIIIIIHIIIIIHIIIHIIIIIIHIIIIIIIHIIIIIIIIIIIIIIIIIIIIIIIIIIIIIHHIIIIIIIIHGIGHHIIIIIIIIIIIIIII
@HS2.2_232 HISEQ:380:H55W7BCXY:1:1101:11959:16733 1:N:0:AGCAGGAA orig_bc=AAAAAAAAAAAA new_bc=AAAAAAAAAAAA bc_diffs=0
TACGGAGGATCCGAGCGTTATCCGGATTCATTGGGTTTAAAGGGTGCGCAGGCGGCTTCTTAAGTCAGCGGTAAAATCGTGGGGCTCAACCCCATCCCGCCGTTGATACTGGGGAGCTTGATTACGGTCGAGGCAGGCGGAATTCGTCGTGTAGCGGTGAAATGCATAGATATGACGAAGAACACCGATTGCGTAGGCAGCCTACCAGGCCGTTAATGACGCTCATGCACGAAAGTGCGGGGATCGAACAGG
+
IIIIIG<<<DHIIIIIIIIIIIIIIHHIIIGHHIIGHIIIIHIIIIIIIIIIIIIIHIIIIIIIIIIIIIIHIIIIIIIIIIIIIIIIIIIIIIIIIIIIIIIIIIIIIIIIIIIIIIIIIIIIIIIIIIIIIIIIIIIIIIIIIIIIIIIIIIIIIIIIIIIIIIIIIIIIIIIIHIIIIIIIIIIIIIIIIIIIIIIIIIIIIIIIIIIIIIIIIIIIIIIIIIIIIIIIIIIIIIIIIIIIIIIIIIII
@HS2.2_233 HISEQ:380:H55W7BCXY:1:1101:13974:16732 1:N:0:AGCAGGAA orig_bc=AAAAAAAAAAAA new_bc=AAAAAAAAAAAA bc_diffs=0
TACGGAGGGTGCAAGCGTTAATCGGAATAACTGGGCGTAAAGGGCATGCAGGCGGTTAGACAAGTAGGATGTGAAATCCCCGGGCTCAACCTGGGAGCTGCATACTAAACTGTCAGACTAGAGTATTGCAGGGGGAGACGGAATTCCAGGTGTAGCGGTGGAATGCGTAGATATCTGGAAGAACACCAAAGGCGAAGGCAGTCTCCTGGGCAAATACTGACGCTCATATGCGAAAGCGTGGGTAGCAAACAGG
+
HIIIIHHIIIIIIIIIIIIIIIIIIIIIIIIIIIIIIFHIIIIIIIIIIIIIIIIIIIIIIIIIIIIIIIIIIIIIIIIIIIIIIIIIIIIIIIIIIIIIIIIIIIIIIIIIHIIIIIIIIIIIIIIIIIIIIIIIIIIIIIIIIIIIIIIIIIIIIIIIIIIIIIIIIIIIIIIIHGIIIIIIIIIIIIIIIIIIIIIIIIIIIIIIIIIIIIIIIIIIIIIIIIIIIIIIIIIIIIIIIIIIIIIIIIIII
@HS2.2_234 HISEQ:380:H55W7BCXY:1:1101:15794:16538 1:N:0:AGCAGGAA orig_bc=AAAAAAAAAAAA new_bc=AAAAAAAAAAAA bc_diffs=0
TACGGAGGGTACGAGCGTTAATCGGAATGACTGGGCGTAAAGGGCACGTAGGTGGATAGATAAGTCACAAGTGAAATACCCGGGCTTAACCTGGGATTGGCTCGTGAAACTGTTTAACTAGAGTACGGTAGAGGGGAGTAGAATTCCAAGTGTAGCGGTGAAATGCGTAGAGATTTGGAAGAATACCGGAGGCGAAGGCGGCTCTCTGGACCGATACTGACACTGAAGAGCGAAAGCGTGGGGAGCAAACAGG
+
IIIIIIHHIIIIIIIIIHIHIIIIIHIIIIIIIIIIIIIIIIHIIIIIHIHHHHIIIIIIIIIIIIIIIIIIIIIGHHIIIIIIIIIIIIIIIIIIIIIIIIIIIIIIIIIIIIIIIIIIIIIIIIIIIIIIIIIIIIIIIIIIIIIIIIIIIIIIIIIIIIIIIIIIIIIIIIHHHHIIIIIIIIIIIIIIIIIIIIIIIIIIIIIIIIIIIIIIIIIIIHIIIIIIIIIIIIIIIIIIIIIIIIIIHIIII
@HS2.2_235 HISEQ:380:H55W7BCXY:1:1101:2761:16979 1:N:0:AGCAGGAA orig_bc=AAAAAAAAAAAA new_bc=AAAAAAAAAAAA bc_diffs=0
TACGGAGGATGCGAGCGTTATCCGGATTTATTGGGTTTAAAGGGTGCGTAGGCGGGCTGTTAAGTCAGCGGTGAAAGCGTGTGGCTCAACCATACCAAGCCGTTGAAACTGGTAGTCTTGAGTGCAAACGAGGTAGGCGGAATGTAATGTGTAGCGGTGAAATGCTTAGATATGTTACAGAACTCCGATTGCGAAGGCAGCTTACCAGCATGCAACTGACGCTCAGGCACGAAAGCGTGGGTATCAAACAGG
+
IIIHHIII<FHH/CDDHHHIIHIIIHEHHIHHHHI@0EFHHIIIIGHHEHHHIFHIIIHHHHHHIIIIIHIHIHHHEHHHHHHHIHHIIIEHHHHHHFIIIIIIIIIIIIHHHHIEIHGHIHIIIIIHHHHHHHHIHGHIIGIIIHHHIHIHIHIHIIHHHEHHHIHIIHHIEHIGFHHGHHC@IHHIHHIHIHEHHGHHHHCIIHHIIHEHHIHG=HCHHHHEHHIHHGIIIIIIIIHEIHEEIIIIHIII
@HS2.2_236 HISEQ:380:H55W7BCXY:1:1101:4865:16940 1:N:0:AGCAGGAA orig_bc=AAAAAAAAAAAA new_bc=AAAAAAAAAAAA bc_diffs=0
TACGGAGGGTGCGAGCGTTAATCGGAATAACTGGGCGTAAAGAGCTCGTAGGCGGTTTGTCAAGTCAGATGTGAAAGCCCCGGGCTTAACCTGGGAACCGCATTTGAAACTGACAGACTAGAGTACTGTAGAGGGAGGTAGAATTCCAGGTGTAGCGGTGAAATGCGTAGATATCTGGAGGAATACCGGTGGCGAAGGCGGCCTCCTGGACAGAGACTGACGCTGAGGAGCGAAAGCGTGGGGAGCAAACAGG
+
IIIIIHIIIIIIIIIIIIIIIIIIIIIIIIIIIIIIIIIIIIIIIHIIIIIIIIIHIHIIIIIIIIIIIIIIIIIIIIIIIIIIIIIIIIIIIIIIIIIIIIIIIIIIIIIIIIIIIIIIIIIIIIIIIIIIIIIIIIIIIIIIIIIIIIIIIIIIIIIIIIIIIIIIIIIIIIIIIIIIIIHIIIIIIIIIIIIIIIIIIIIIIIIIIIHIIIIIIIIIIIIIIIIIIIIIIIIIIIIIIIIIIIIIIIIII
@HS2.2_237 HISEQ:380:H55W7BCXY:1:1101:6361:16891 1:N:0:AGCAGGAA orig_bc=AAAAAAAAAAAA new_bc=AAAAAAAAAAAA bc_diffs=0
TACGGAAGGTCCGGGCGTTATCCGGATTTATTGGGTTTAAAGGGAGAGCAGGCGGAGAGCTAAGCGTGACGTGAAATGTAGCCGCCCAACGGCTGACGTGCGTCGCGAACTGGTTTTCTTGAGTGGGTACGACGTCGGCGGAACTCGTGGTGTAGCGGTGAAATGCTTAGATATCACGAGGAACCCCGATTGCGAAGGCAGCCGACGAGTCCCTTACTGACGCTAAAGCTCGAAGGTGCGGGTATCGAACAGG
+
IIIIIIIIIIIIIIIIIIIIIIIIIHGHIIIHHHH<DEHIIIIIIIIIIIIIIIIIIIHHIIIIIIIIIIIIIIIIIIIIIIIIIIIIIIIIIIIIIIIIIHIHIIIIIIIIIIIIIIIIIIIIIIIIIIIHHIIIIIIIIIIIIIIIIIIIIIIIIIIIIIIIIIIIIIIIIIIIIIIIIIIIIIIIIIIIIIIIIIIIIIIIIIIIHIIIIIIIIIIIIIIIIIIIIIIIIIHIIIIIIIIHIIIIHIIII
@HS2.2_238 HISEQ:380:H55W7BCXY:1:1101:12827:16874 1:N:0:AGCAGGAA orig_bc=AAAAAAAAAAAA new_bc=AAAAAAAAAAAA bc_diffs=0
TACGTAGGGGGCGAGCGTTATCCGGATTTATTGGGCGTAAAGGGTGTGTAGGCGGTTATACAAGTTAAAAGTGAAATCCCCGGGCTTAACTCGGGTGCTGCTTTTAAGACTGTATGACTTGAGTGCAGTAGAGAAAAGTGGAATTCCTAGTGTAGCGGTGGAATGCGTAGATATTAGGAGGAACACCAGAGGCGAAGGCGACTTTTTGGACTGTAACTGACGCTGAGGCACGAAAGTGTGGGGAGCAAACAGG
+
GGHIIG<<<CCEHHDDHDHHHGHIIECECFHHHHGHHEH=GHHI<ECEGHHFEFDHHIIIFHHHHHCHHIHHIICHFHHHIIIIIIHHFHEHHHIHHFHEGFIHHIIHHDFHHIHHIIHIIHHHEIHIHIIIHHHEIIIIIIIIIIHHIIHHIHDHCGIHHIIIIIHHIIIHIIHHIIHHIIIIHHHIHIHIHIIIHHFGGHEFHEHEIIIIIIIIHIIIHHHGHGEEHIHHGHHHGHIIIIIIIIIIIIIIH
@HS2.2_239 HISEQ:380:H55W7BCXY:1:1101:13941:16848 1:N:0:AGCAGGAA orig_bc=AAAAAAAAAAAA new_bc=AAAAAAAAAAAA bc_diffs=0
TACGGAAGGTCCGGGCGTTATCCGGATTTATTGGGTTTAAAGGGAGCGCAGGCGGAAGATTAAGCGTGACGTGAAATGTCCCGGCTCAACCGTGGAACTGCGTCGCGAACTGGTTTTCTTGAGTGAGTACGACGTCAGCGGAATTCGTGGTGTAGCGGTGAAATGCTTAGATATCACGAAGAACCCCGATTGCGAAGGCAGCTGACGAGTCCTTAACTGACGCTAAAGCTCGAAAGTGCGGGTATCGAACAGG
+
IIIIIHIHIIIIIIIIIIIIIIIIGDCGHIIHHHH<EHIIIIIIHIIIIHIIIIFHIIIHIHHHHHIIIIIIHHIHDHIHIIIIIIIHIHIIIIIIHHIHIIGHHIIIIIIIIIIIIIIIIHIIIGIIIIIHIIGHIIIIIIHHIIIIHIIIIIIIIIIIIIIIIIHIIIIIIIIIHIIHIHIHHGHIHIIIHIIIIIIIHIHIIIIIIIHIHIIHIIIIIIIHIIIIIIIIIIIIIIIIIIIIGIHHHHIII
@HS2.2_240 HISEQ:380:H55W7BCXY:1:1101:18198:16890 1:N:0:AGCAGGAA orig_bc=AAAAAAAAAAAA new_bc=AAAAAAAAAAAA bc_diffs=0
TACGTAGGGGGCAAGCGTTATCCGGATTTACTGGGTGTAAAGGGAGCGTAGACGGTAAAGCAAGTCTGAAGTGAAAGCTCGGGGCTCAACCCCGGAACTGCTTTGGAAACTGTTTTACTGGAGTGCAGGAGAGGTAAGCGGAATTCCTAGTGTAGCGGTGAAATGCGTAGATATTAGGAGGAACACCAGAGGCGAAGGCGGCTTACTGGACTGTAACTGACGTTGAGGCTCGAAGGCGTGGGGAGCAAACAGG
+
IIIIIGHIIIIIHHIIIIIIIIIIHIIIIIIHIIIHIIIIIIIIIIIIIIIIIIIIIIIIIIIIIIIIIIIIIIIIHIIIIIIIIIIIIIIIIIIIIIIIIHIIIIIIIIIIIIIIHIIIIIIIIIIIIIIIIIIIIIIIIIIIIIIIIIIIIIIIIIIIIIIIIIIIIIIIIIHHHIIIIIIIIIIIIIIIIIIIIIIIIIIIIIIIIIIIIIIIIIIIIIIIIIIIIIIIIIIIIIIIIIIIIIIIHIIII
@HS2.2_241 HISEQ:380:H55W7BCXY:1:1101:3795:17068 1:N:0:AGCAGGAA orig_bc=AAAAAAAAAAAA new_bc=AAAAAAAAAAAA bc_diffs=0
TACGGAGGATGCGAGCGTTATCCGGATTTATTGGGTTTAAAGGGTGCGTAGGCGGACTTTTAAGCGTGAGGTGAAATGCGCGGGCTCAACCTGTGAACTGCCTCGCGAACTGGGAGTCTGGAATGTCCGTGCCGTGGGAGGAATGTGTGGTGTAGCGGTGAAATGCATAGAGATCACACAGAACACCGATTGCGAAGGCATCTCACGAACGGATGATTGACGCTGAGGCACGAAAGCGTGGGGATCAAACAGG
+
IIIIIIIHIIIIIIIIIIIIIIIIIIIIIIIIIIHIIIIIIIIIIEHHHIIGIIIIIIIIHIIIIHHHIIHFHIIIIHHIIIIIIHIIIIIIIIIIIIIIIIIIIIIIIIIIIIIIIIIIIIIIIIIIIIIIIIIIIIIIIHIIIIIIIIIIIIIIIIIIIIIIIIIIIIIIIIIIIIIIIIHIHIIIIIIIIIIIIIIIIIIIIIIIHIIIIIIIIIIIIIIIIIIIIHHHHIIIHIIIIIHHHHIIHIIII
@HS2.2_242 HISEQ:380:H55W7BCXY:1:1101:16101:17078 1:N:0:AGCAGGAA orig_bc=AAAAAAAAAAAA new_bc=AAAAAAAAAAAA bc_diffs=0
TACGGAGGATCCGAGCGTTATCCGGATTCATTGGGTTTAAAGGGTGCGCAGGCGGCTTCTTAAGTCAGCGGTAAAATCGTGGGGCTCAACCCCATCCCGCCGTTGATACTGGGGAGCTTGATTACGGTCGAGGCAGGCGGAATTCGTCGTGTAGCGGTGAAATGCATAGATATGACGAAGAACACCGATTGCGTAGGCAGCCTACCAGGCCGTTAATGACGCTCATGCACGAAAGTGCGGGGATCGAACAGG
+
IGHHIHDH=EFHFHGCCCHFHFHHD0EHEF1<CDF<<GEHIEEHCEHHICHICFHDHEHHIHHIHE=GHHD?EHGCCGH@EEHHH?H?GFFEEE<GHHHHIEIHHHGIIHIIIGGGGHIHHEHE@HHIFHHHD<IIIIIIIIIIHHCCIHIIHHHGIIIHHECHHHHEEHHIIIIIHIIIIIIHIIHGCHHGE#HIIIHCE?IIHCHHECCEHHHIIIIIHHH@HHHGFHEIIIHEHHIHIHIHHIHHHHGI
@HS2.2_243 HISEQ:380:H55W7BCXY:1:1101:19127:17067 1:N:0:AGCAGGAA orig_bc=AAAAAAAAAAAA new_bc=AAAAAAAAAAAA bc_diffs=0
TACGGAAGGTCCGGGCGTTATCCGGATTTATTGGGTTTAAAGGGAGCGCAGGCTGATTATTAAGCGTGACGTGAAATGTAGCCGCTCAACGGCTGAACTGCGTCGCGAACTGGTAGTCTTGAGTGAGTTCGATGTTGGCGGAATTCGTGGTGTAGCGGTGAAATGCTTAGATATCACGAAGAACTCCGATTGCGAAGGCAGCCAACAAGGCCTTTACTGACGCTAAAGCTCGAAGGTGCGGGTATCGAACAGG
+
IIIIIIIIIIIIICHIIIIIIIHIHHHHIIIHHIIHHHIIIIIIIIIIIIIIIIIIIHHIIIIIIIIIIIIIIIIIIIIIIIIIIIIIIIHIIIIIIHIIIIIIIIIIIIIIIIIIIIIIIIIIIIIIHIIIIIIIIIIIIIIIIIIIIIIIIIIIIIIIIIIIIIIIIIIIIIIHHHIIIIIIIIIIIIIIIIIIIIIIIIIIIIIIIIIIIIIIIIIIIIIIIIIIIIIIIIIHHIIIIIIIIIIIIIIII
@HS2.2_244 HISEQ:380:H55W7BCXY:1:1101:20965:17014 1:N:0:AGCAGGAA orig_bc=AAAAAAAAAAAA new_bc=AAAAAAAAAAAA bc_diffs=0
TACGGAGGGTGCGAGCGTTAATCGGAATAACTGGGCGTAAAGAGCTCGTAGGCGGTTTGTCAAGTCAGATGTGAAAGCCCCGGGCTTAACCTGGGAACCGCATTTGAAACTGACAGACTAGAGTACTGTAGAGGGAGGTAGAATTCCAGGTGTAGCGGTGAAATGCGTAGATATCTGGAGGAATACCGGTGGCGAAGGCGGCCTCCTGGACAGAGACTGACGCTGAGGAGCGAAAGCGTGGGGAGCAAACAGG
+
GHIIHECHICHHIIHII<DEHHHHIHIIIIFHHHIIIECHEGHIIHIHCHHHHIIFCGHHHHIIHHIIIHIHHHIHIIGIIIIIIHFHHIHIIIIIHHHIIIIHHIHHHIHHHHHHIHHGIIIIIIIIIGIIIIIIIIHIHHHIHHIIIHGIHHHIIIHIHGGHGIGHHHHHHIIHG@GIHIIIHIIHHGHHHIIIIHIHIIIIIIIHHCHCFEGIIIIHIIIHIGIHHIIIIIHHHGIHIIHHHIGIHHHHH
@HS2.2_245 HISEQ:380:H55W7BCXY:1:1101:6180:17422 1:N:0:AGCAGGAA orig_bc=AAAAAAAAAAAA new_bc=AAAAAAAAAAAA bc_diffs=0
TACAGAGGCCAAGAGCGTTGTTCGGATTTACTGGGCGTAAAGGGCGCGTAGGCGGCATGGCGTGTCGGATGTGAAATCTCCGGGCTCAACCCGGAAAGTGCGTCCGAAACTACCGTGCTGGAGTATGGGAGGGGGAATCGGAATATAGGGTGTAGCGGTGAAATGCGTTGATATCCTATAGAACACCGGAGGCGAAGGCGGATTCCTTGAACATCACTGACGCTGAGGCGCGAAAGTCGGGGGAGCAAACAGG
+
IIIHHGEHHIHIHHHHIFHHIIIIIIHIIIIHIIIIIEHGHCHIIIIIIIGHHIHHIIIIIIHIIIIHIIIHHIHHGHIIIIIIIIIIIIIIIIIIIIIIIIIHIIIIIHIIHIIHHHIHIIIHFHIIIIHIIIHIH@IHIIIIIIIIIIIIIIIHIIIIIIIIIIIIIIIIIHHHHIIIIHHIIIHHIIIIIIIIIIIIIIIHIIIHGHHIIHIHIIIHIIIIIIIIIIIIIIIIIIIIIIIIIIIIIIIII
@HS2.2_246 HISEQ:380:H55W7BCXY:1:1101:7396:17375 1:N:0:AGCAGGAA orig_bc=AAAAAAAAAAAA new_bc=AAAAAAAAAAAA bc_diffs=0
TACGGGGGGAGCAAGCGTTGTTCGGATTTACTGGGCGTAAAGGGCGCGTAGGCGGTCGTGACAAGTCACTTGTGAAATCTCCGGGCTTAACCCGGAAAGGTCAAGTGATACTGTCGGACTAGAGTACAGAAGGGGCAACTGGAATTCTCGGTGTAGCGGTGAAATGCGTAGATATCGAGAGGAACACCTGCGGCGAAGGCGGGTTGCTGGGCTGATACTGACGCTGAAGCGCGAAAGCTAGGGGAGCGAACGGG
+
IIHHIIIIIHIIIIIIHHDHHGHIIIIIIIIIIIIIIHIHGGHIIIHICHHIIIIIIHIIIIIIIIIHIIIIIIIIIHHIIIIIGIIIIIIHIIIHHHIIIIIIIIIIIIIIIIIIIIIHIIIIIIHIIIIIIIHFIIIIIIIIIIIIIIIIIIIIIIIIIIIIIIIIIIIIIIIIHHHIIHIHIIIHDIIHIIIIIIIIIIHIIIIIIIIIIIIIIIIIIIIIIIIHIIIIIIIIHIIIIIIIIIIIIIIIII
@HS2.2_247 HISEQ:380:H55W7BCXY:1:1101:8534:17448 1:N:0:AGCAGGAA orig_bc=AAAAAAAAAAAA new_bc=AAAAAAAAAAAA bc_diffs=0
TACGGAGGATCCGAGCGTTATCCGGATTCATTGGGTTTAAAGGGTGCGCAGGCGGCTTCTTAAGTCAGCGGTAAAATCGTGGGGCTCAACCCCATCCCGCCGTTGATACTGGGGAGCTTGATTACGGTCGAGGCAGGCGGAATTCGTCGTGTAGCGGTGAAATGCATAGATATGACGAAGAACACCGATTGCGTAGGCAGCCTACCAGGCCGTTAATGACGCTCATGCACGAAAGTGCGGGGATCGAACAGG
+
IIIIIIIIHIIIIIIIIIIIIIIIIHIIIIIIIIIIHIIIIIIIIIIIIIIIIIIHIIHIIIIIIIIIIIIIIIIHHIIIIIIIIIIIIIIIIIIIIIIIIIIIIIIIIIHIIIIIIIIIIIIIIIIIIIIIIIIIIIIIIIIIIIIIIIIIIIIIIIIIIIIIIIIIIIIIIIIIIIIIIIIIIIIIIIIIIIIIIIIIIIIIIIIIIIIIIIIIIIIIIIIHGHIIIIIIIIIIIIIIIIIIIIIIIIII
@HS2.2_248 HISEQ:380:H55W7BCXY:1:1101:9395:17404 1:N:0:AGCAGGAA orig_bc=AAAAAAAAAAAA new_bc=AAAAAAAAAAAA bc_diffs=0
TACGGAAGGTCCGGGTGTTATCCGGATTTATTGGGTTTAAAGGGAGCGCAGGCTGATGATTAAGCGTGACGTGAAATGTAGCCGCTCAACGGCTGAACTGCGTCGCGAACTGGTTATCTTGAGTGAGTTCGATGTTGGCGGAATTCGTGGTGTAGCGGTGAAATGCTTAGATATCACGAAGAACTCCGATTGCGAAGGCAGCCAACAAGGCCTTTACTGACGCTAAAGCTCGAAGGTGCGGGTATCGAACAGG
+
IIIIIHIIIIIIIIIHIIIHIIIIIHHIIIICHHIGHIIIIIIIHIIIIIIIIHIHHIIIIIIGIIIIIIIIIIHHGHHHIIHIIIIHIIIIIIIGHHHHHIHHIIIHHIIIIHIHIIIIIIIIIFHHHIIIHIIIIIIHIIIIHIIIHIIIIIIIIIIIIIIIIIIIIIIIIIHHHIIIIIIIHIIIIIIIHIIIIIIIIHHIIIIIIIHIIIIIIIIHIIIHIIIHIIIIIIIIIIIIIIIIIIIIIIIII
@HS2.2_249 HISEQ:380:H55W7BCXY:1:1101:11139:17313 1:N:0:AGCAGGAA orig_bc=AAAAAAAAAAAA new_bc=AAAAAAAAAAAA bc_diffs=0
TACGGAGGGTGCGAGCGTTAATCGGAATAACTGGGCGTAAAGAGCTCGTAGGCGGTTAGTCAAGTCAGATGTGAAAGCCCCGGGCTTAACCTGGGAACTGCATTTGAAACTGACGAACTAGAGTACTGTAGAGGGAGGTAGAATTCCAGGTGTAGCGGTGAAATGCGTAGATATCTGGAGGAATACCGGTGGCGAAGGCGGCCTCCTGGACAGAGACTGACGCTGAGGAACGAAAGCGTGGGGAGCAAACAGG
+
IHIIIHHIICGHIIIIIHIIIIIIIIIIHIHIIIIIIHHIIHHIIIIIIIIIHIHHHIIIIIIIIIIHGHIHIIIIHHHIHIIIIHHIIIIIIIHIIIIIIIIIIIIIIIIIIIIIHIIIIIIIHHHIIIIIIIIIIHIIIIHIIFIIIIIIIIIIIIIIIIIIIIIIIIIIIHIIIIHIIIIIIIIHIHIIIIIIIIHHIIHHIIIHIIIIIIHIIIIIIIIIIIIIIIIIIIIIIIIIIIIIIHHCIIIII
@HS2.2_250 HISEQ:380:H55W7BCXY:1:1101:1493:17697 1:N:0:AGCAGGAA orig_bc=AAAAAAAAAAAA new_bc=AAAAAAAAAAAA bc_diffs=0
TACGGAAGGTCCGGGCGTTATCCGGATTTATTGGGTTTAAAGGGAGCGCAGGCGGAGGATTAAGCGTGACGTGAAATGTCCCGGCTCAACCGTGGAACTGCGTCGCGAACTGGTTTTCTTGAGTGAGTGCGACGTCGGCGGAATTCGTGGTGTAGCGGTGAAATGCTTAGATATCACGAAGAACCCCGATTGCGAAGGCAGCCGACGAGTCCTTAACTGACGCTAAAGCTCGAAAGTGCGGGTATCGAACAGG
+
IIIIIIIIIIIIIIIIIIIIIIIIIIGHIHGHHIID@GHIIIIIIIHIIIIIIIIIIIIHHIIIIIHIIIIIIIIIHIIIIIIIIIIIIIIIIIIIIHIIIIIIIIIIHIIIIIIIIIIIIIIIIIIHIIIIIIIIIIIIIIIIIIIIIIIIIIIIIIIIIIIIIIIIIIIIIIIHIHIIIIIIIIIIIIIIIIIIIIIIIIIIIIIIIIIIIIIIIIIIIIIIIIIIIIIIIIIIIIIIIIIIIIIIIIIII
@HS2.2_251 HISEQ:380:H55W7BCXY:1:1101:3727:17504 1:N:0:AGCAGGAA orig_bc=AAAAAAAAAAAA new_bc=AAAAAAAAAAAA bc_diffs=0
TACGGAGGATGCGAGCGTTATCCGGATTTATTGGGTTTAAAGGGTGCGTAGGTGGTTTGTTAAGTTTGTGGTGAAAGCGTGCGGCTCAACCGTACCAAGCCATGAAAACTGGCGAACTTGAGTGCAAACGAGGTAGGCGGAATGTGATGTGTAGCGGTGAAATGCTTAGATATGTCACAGAACCCCGATTGCGAAGGCAGCTTACCAGCATGCAACTGACACTGAGGCACGAAAGCGTGGGTATCAAACAGG
+
IIIHIIIIIIIIHIIIIIIIIIIIIIIIIIIIIIIHEHHIIIIIGHIIIIIIIIIIIIIIHIIIHIIIIIIIIIIIIHIIIIIIIIIIIIIIIIIIIIIIIIIIIIIHIIIHIIIIIIIIIIIIIIIIIIIIIIIIIIIIIIIIIIIIIIIIIIIIIIIIIIIIIIIIIIIIIIIIIIIIIIIIIIIIIIIIIIIIIIIIIIIIIFIIIIHHHHHIIIIIIIIIIIIHIIIIIIIIIIIIIIIIIIHIIIII
@HS2.2_252 HISEQ:380:H55W7BCXY:1:1101:5178:17682 1:N:0:AGCAGGAA orig_bc=AAAAAAAAAAAA new_bc=AAAAAAAAAAAA bc_diffs=0
TACGGAGGGTGCAAGCGTTATCCGGATTCACTGGGTTTAAAGGGTGCGTAGGTGGGCAGGTAAGTCAGTGGTGAAATCTCCGGGCTTAACTCGGAAACTGCCGTTGATACTATCTGTCTTGAATATCGTGGAGGTTAGCGGAATATGTCATGTAGCGGTGAAATGCTTAGATATGACATAGAACACCGATTGCGAAGGCAGCTAACTACACGATCATTGACACTGAGGCACGAAAGCGTGGGGAGCAAACAGG
+
HHHIIIIHIDCGEHGIHIHHIIIIIIHIHIIIIII<DEFHIHIIHHHHGHHIHHHIIIHGIHIHFHHIIIIHHHHHDGHEHIHIIIIHHHIHIIIIIIIIIHIIIHIIHIHIHHIHIHIIIIIHFIIIHIIIIHHGHIGIIIHIIIIHHEIIIIIIIIIHIIIHIIIIIIIIIIIHEHIIIIIIIHIIIHIIIIIIIIIIIHHECIHHFIIIGIHIHIIIIIIHIIHIIHIIIIIIIIIIIIIIIIIHHIIII
@HS2.2_253 HISEQ:380:H55W7BCXY:1:1101:6501:17685 1:N:0:AGCAGGAA orig_bc=AAAAAAAAAAAA new_bc=AAAAAAAAAAAA bc_diffs=0
TACGGAAGGTCCGGGCGTTATCCGGATTTATTGGGTTTAAAGGGAGCGCAGGCTGATGATTAAGCGTGACGTGAAATGTAGCCGATCAACGGCTGAACTGCGTCGCGAACTGGTTATCTTGAGTGAGTTCGATGTTGGCGGAATTCGTGGTGTAGCGGTGAAATGCTTAGATATCACGAAGAACTCCGATTGCGAAGGCAGCCAACAAGGCCTTTACTGACGCTAAAGCTCGAAGGTGCGGGTATCGAACAGG
+
IIIIIIIIIEHHHCHHIIIHIIIIIIIIHHIHHIID<GHHIIIIHHHIHIIIHHHHHHHHHIIIIIIIIIIIHIIIIHHHIHHIHIIIIIIIIIIIHIIHGIIIHHHGIIIIIHHIIIHHIHIIIIIHGIIIHIHHIIHIIIIIIIIIIIIIIIIIHIIIIHIIIIIIIIIIIIIIHIIIIIIHEIIIHIIIIIIIIIIIIIIIIIIIIIIIGIIIIIIIIHIIIHHGHHHIIIHIIIIGIIIIIIIIIIIII
@HS2.2_254 HISEQ:380:H55W7BCXY:1:1101:17906:17685 1:N:0:AGCAGGAA orig_bc=AAAAAAAAAAAA new_bc=AAAAAAAAAAAA bc_diffs=0
TACGGAGGATCCGAGCGTTATCCGGATTTATTGGGTTTAAAGGGAGCGTAGGCGGAGGATCAAGTCAGCTGTGAAATGTAGTCGCTCAACGTCTGCACTGCAGTTGAAACTGGTTCCCTTGAGTGCGTAAGAGGCAGGCGGAATTCGTCGTGTAGCGGTGAAATGCTTAGATATGACGAAGAACTCCGATCGCGAAGGCAGCTTGCCGGGCCGCAACTGACGCTGAAGCTCGAAGGTGCGGGTATCGAACAGG
+
IIIIIIIIIIIIHIDHIIIICHHHHH@GHIHHI@GD0DGHHIIHHHHIHEHICDD#GH#HIII#IG#H#1#H#IIIH@HHHHHEHIHCHHHIIIIHE@GHHHIIIHIIIEFEEHHHHHI#FHEH#HHIGCCEDFHIHHHGHHIC<#HGGECEHIIIIIHIEHIIIHHEHFB@HHIHIIIIIHHF@@HHHGCHHDHI>CHGF<H?C</IHCDF<11HHGDCE?EC<EHDG@@F<</</C<C@IIHCHHFH?@HE
@HS2.2_255 HISEQ:380:H55W7BCXY:1:1101:3526:17969 1:N:0:AGCAGGAA orig_bc=AAAAAAAAAAAA new_bc=AAAAAAAAAAAA bc_diffs=0
TACGTAGGTGACAAGCGTTGTTCGGATTCATTGGGCGTAAAGGGTCCGCAGGTGGTTTTGCAAGTCTGACGTGAAATACCGGAGCTCAACTCCGGAATTGCGTTGGAGACTGCAGGACTGGAGTACCGGAGAGGAAATTGGAATTTCAGGTGTAGCGGTGGAATGCGTAGATATCTGAAAGAACATCGAAAGCGAAGGCAGATTTCTGGACGGTTACTGACACTCAGGGACGAAAGCATGGGGAGCAAACAGG
+
IHHHHHHHIIIHIHEHHG@HHIHIIC@HHIHEGHHGDCHHIFIIIIIDEHHDHHHGHHIHIHIIHHHIHHHHHHHHDHHHIHIHHHIIII?EFFDHIIIIGEHIIHHIIIGHIIHHIIHFEHHIIEEHIHHHEHHIHDFGIIIHHGIIIHIIIIIGIIHHHHIIIIIHHIHGIHIHHHHHIHHIIHIIGHHHGFGHHIECHHHEFIIIIIHHHFHHHIHGC1HIHIIIHFEIHIIIIHHGIIIIFHIIHHHHH
@HS2.2_256 HISEQ:380:H55W7BCXY:1:1101:5884:17756 1:N:0:AGCAGGAA orig_bc=AAAAAAAAAAAA new_bc=AAAAAAAAAAAA bc_diffs=0
TACGGAAGGTCCGGGCGTTATCCGGATTTATTGGGTTTAAAGGGAGCGCAGGCTGATGATTAAGCGTGACGTGAAATGTAGCCGCTCAACGGCTGAACTGCGTCGCGAACTGGTTATCTTGAGTGAGTTCGATGTTGGCGGAATTCGTGGTGTAGCGGTGAAATGCTTAGATATCACGAAGAACTCCGATTGCGAAGGCAGCCAACAAGGCCTTTACTGACGCTAAAGCTCGAAGGTGCGGGTATCGAACAGG
+
ICHEHCCHH1FHHCDCC<EGHHGHC<<<GC11<FH<<0@HHHIIHHHH</CHE?CFGHHHHHDHEHHG5CCHECAD@GECFEHHH#DDHIIIIHHHFIHIHHECCHHD@FIIIIHHHIIIHIIIHHHHGIHGFHHDGGHHE#HHHGCHEHCE<HE#HHGCHEF@HFHEGH@G<?EDGDG<H?HHEIHEEC@HGF#GFC@#<?EFFHECC@GHD1HHEHHCCEF<11HED1C@<CF/CEE?@HG?@C@HFEFHH
@HS2.2_257 HISEQ:380:H55W7BCXY:1:1101:6151:17825 1:N:0:AGCAGGAA orig_bc=AAAAAAAAAAAA new_bc=AAAAAAAAAAAA bc_diffs=0
TACGGAGGGTGCAAGCGTTAATCGGAATAACTGGGCGTAAAGGGCATGCAGGCGGTTGTATAAGTAGGGTGTGAAATCCCCGGGCTCAACCTGGGAACTGCATTCTAAACTGTACAACTAGAGTATTGCAGGGGGAGACGGAATTCCAGGTGTAGCGGTGGAATGCGTAGATATCTGGAAGAACACCAAAGGCGAAGGCAGTCTCCTGGGCAAATACTGACGCTCATATGCGAAAGCGTGGGTAGCAAACAGG
+
IIIIIIIIIHIIIIIIIIIIHIIIIIIIIIIIIIIIIIIIIIIIHIIIIIIIIIIHHHIIIIIIIIIIIIIIIIIIHIIIIIIIIIIIIIIIIIIIIIIIIIIIIIIIIIIIIIIIIIIIIIIIIIIIIIIIIIIIIIIIIIIHIIIIIIIIIIIIIIIIIIIIIIIIIIIIIIIIIIIIIIIIIIIIIHIIIIIIIIIIIIIIIIIIIIIIIIIIIIIIIIIIHHHIIIIIIIIIIIIIIIIIIIIIIIIII
@HS2.2_258 HISEQ:380:H55W7BCXY:1:1101:6201:17847 1:N:0:AGCAGGAA orig_bc=AAAAAAAAAAAA new_bc=AAAAAAAAAAAA bc_diffs=0
TACGGAGGGTACGAGCGTTAATCGGAATGACTGGGCGTAAAGGGCACGTAGGTGGATAGATAAGTCACAAGTGAAATACCCGGGCTTAACCTGGGATTGGCTCGTGAAACTGTTTAACTAGAGTACGGTAGAGGGGAGTAGAATTCCAAGTGTAGCGGTGAAATGCGTAGAGATTTGGAAGAATACCGGAGGCGAAGGCGGCTCTCTGGACCGATACTGACACTGAAGAGCGAAAGCGTGGGGAGCAAACAGG
+
IIIHIIIIIHIIHHIIHCHIEHIIIHIIIIIIIIHHICCHHIIIIIIIGHHDDHHHIHIIHHIICHHIIIIIIIIIGIIIIIHHHHHIIIHIIIIHIIIIICHIHIHHIIHHHGGHIIIIHIIIIIIIIIIIIIIIIIIHIIHHHHIHIIHIIIIIIIHIIIIIIHIIIIIIIHHHHFIHIIIIIHIIIIIIIIIIHIIIIIIIIIIIIIIIHEIIIIIIIIIIIHIIHHIIIHHIIIIIIIIIIIIIIIIII
@HS2.2_259 HISEQ:380:H55W7BCXY:1:1101:7566:17826 1:N:0:AGCAGGAA orig_bc=AAAAAAAAAAAA new_bc=AAAAAAAAAAAA bc_diffs=0
TACGTAGGTGGCGAGCGTTATCCGGAATTACTGGGTGTAAAGGGTGTGTAGGCGGGATTGCAAGTCAGGCGTGAAATGCAAAGGCTCAACCATTGAATTGCGCTTGAAACTGTAATTCTTGAGAGTGGGAGAGGTAAACGGAATTCCTGGTGTAGTAGTGAAATGCGTAGATATCAGGAGGAACACCGGTGGCGAAGGCGGTTTACTGGACCACAACTGACGCTGAGACACGAAAGCGTGGGGAGCAAACAGG
+
IIIIIIIIIIIIIIIIIIIIIIIIIIIIIIHHIIIHIIIIIIIIIIIIHIHIIIIIIIIIIIIIIIIIIIIIIIIIHHIIIIIIIIIIIIIIIIIIIIIIIIIIIIIIIIIIIIIIIIIIIIIIIHIIIIIIIIIIIIIIIIIIIIIIIIIIIIIHIIIIIIIIIIIIIIIIIIIIIHIIIIIIIIIIIIIIIIIIIIIIIIIIIIIIIIIIIIIIIIIIIIIIIIIIIIIIIIIIIIIIIIIIIIIIIIIII
@HS2.2_260 HISEQ:380:H55W7BCXY:1:1101:9616:17769 1:N:0:AGCAGGAA orig_bc=AAAAAAAAAAAA new_bc=AAAAAAAAAAAA bc_diffs=0
TACGGAGGGTGCAAGCGTTAATCGGAATAACTGGGCGTAAAGGGCATGCAGGCGGTTAGACAAGTAGGATGTGAAATCCCCGGGCTCAACCTGGGAGCTGCATACTAAACTGTCAGACTAGAGTATTGCAGGGGGAGACGGAATTCCAGGTGTAGCGGTGGAATGCGTAGATATCTGGAAGAACACCAAAGGCGAAGGCAGTCTCCTGGGCAAATACTGACGCTCATATGCGAAAGCGTGGGTAGCAAACAGG
+
IIIIIIIIIIHIIIIIIIIIHHIIIIIIIIIIIIIIIHIIIIIIIIIIIIIIIIIDHFHIIIIIIIIIHHIIIIIIHHHIIIHIIHIIIIHHIIIHIIIIIIIIIIIIIIIIIIIIIIHIIFHHHIIIIIIIIIHHIIIIIIHIIHIIIIIIIIIIHIIIIIIHIGIIIIIIHIHIHHHGIIIHHGHIIHHIIIIHIIIIIIIHHIIIIIIIIIHHIIIIIIIIIIIIIIIIIIIIIIIIIIIIIIIIIIIII
@HS2.2_261 HISEQ:380:H55W7BCXY:1:1101:9718:17787 1:N:0:AGCAGGAA orig_bc=AAAAAAAAAAAA new_bc=AAAAAAAAAAAA bc_diffs=0
TACGGAGGGTACGAGCGTTAATCGGAATGACTGGGCGTAAAGGGCACGTAGGTGGATAGATAAGTCACAAGTGAAATACCCGGGCTTAACCTGGGATTGGCTCGTGAAACTGTTTAACTAGAGTACGGTAGAGGGGAGTAGAATTCCAAGTGTAGCGGTGAAATGCGTAGAGATTTGGAAGAATACCGGAGGCGAAGGCGGCTCTCTGGACCGATACTGACACTGAAGAGCGAAAGCGTGGGGAGCAAACAGG
+
IIIIIIIIIIIIIIIIIIIIIHIIIHIIIIIIIIIIICHHIIIIIIIIGHHIHHIIIIIIIIIIIIIIIHHIIIIIIHIIIIIIIHIIIIIIIIIIIHHIIIIIIIIIIIIIHIIIIIIIIIIIIIIIIIIIIIIIIIIIIIIIIIIIIIIIIIIIIIIIIIIIIIIIIIIIIIIIIHIIIIIIIIIIIIIIIIIIIIIIIIIIIIIIIIIIIIIIIIIIIIIIIIIIIIIIIIIIIIIIIIIIIIIIIIIII
@HS2.2_262 HISEQ:380:H55W7BCXY:1:1101:10515:17786 1:N:0:AGCAGGAA orig_bc=AAAAAAAAAAAA new_bc=AAAAAAAAAAAA bc_diffs=0
TACGAAGGGTGCAAGCGTTGTTCGGAATTACTGGGCGTAAAGGGCGTGTAGGCGGATTAATCAGTCAGGAGTGAAATCCCGGGGCTTAACTTCGGAATTGCTTTTGAGACGGTTAATCTAGAGTGTATTAGGGGATAATGGAACACCCAGTGTAGAGGTGAAATTCGTAGATATTGGGTAGAACACCGGAGGCGAAGGCGATTATCTGGGGTACAACTGACGCTGAGGCGCGAAAGCGTGGGGATCAAACAGG
+
IIIIIIIIIIIIIIIIIEHIIIIIIIIIIIIIIIIIIIHIIIIIHIIIIIIIIIIHHIIIIIIIIIIIIHIIIIIIHIIIIIIIIIIHIIIIIIIIIIIIIIHIIIIIHIIIIIIIIIIIIIIIIIIHIIIIIIIIIIIIIIIIIIIIIIIIIIIIIIIHIIIIIIIIIIIIIIIIHIHIIIIIIIIIIIIIIIIIIIIIIIIIIIIIIIIIIIIIIIIIIIIHIIIIIIIIIIIIIIIIIIIIIIIIIIIII
@HS2.2_263 HISEQ:380:H55W7BCXY:1:1101:12088:17981 1:N:0:AGCAGGAA orig_bc=AAAAAAAAAAAA new_bc=AAAAAAAAAAAA bc_diffs=0
TACGTAGGGTGCGAGCGTTAATCGGAATTACTGGGCGTAAAGCGTGCGCAGGCGGTTCGTCAAGTCTGATGTGAAATCCCCGGGCTCAACCTGGGAACTGCGTTGGATACTAGCGAGCTTGAGTGTGGCAGAGGGGGGTGGAATTCCACGTGTAGCAGTGAAATGCGTAGAGATGTGGAGGAACACCGATGGCGAAGGCAGCCCCCTGGGCTGACACTGACGCTCAGGCACGAAAGCGTGGGGAGCAAACAGG
+
IIIIIIIIIIIIIIIHIIIHIIIIIHIIIIIHIIIIIHIIIIIIIIIIIIIIIIIIIIIIHIIIIIIIIIIIIIIIIIIIIIIIIIIIIIHIIIIIIIIII/HIIIIIIIIIIIIIIIHIIIIIIIIIIIIIIIIIIIIIIIIHIIIIIIIIIIIIIIIHGIIIIIIIIIIIIIIIHIIIIIIIIIIIIIIIIIIIIIIIIIIIIIIIIIIIHHIIIIIIIIIHIIIIIIIIIIIHIIIIIIIIIIIIIIIII
@HS2.2_264 HISEQ:380:H55W7BCXY:1:1101:15484:17800 1:N:0:AGCAGGAA orig_bc=AAAAAAAAAAAA new_bc=AAAAAAAAAAAA bc_diffs=0
TACGGAGGGTACGAGCGTTAATCGGAATGACTGGGCGTAAAGGGCACGTAGGTGGATAGATAAGTCACAAGTGAAATACCCGGGCTTAACCTGGGATTGGCTCGTGAAACTGTTTAACTAGAGTACGGTAGAGGGGAGTAGAATTCCAAGTGTAGCGGTGAAATGCGTAGAGATTTGGAAGAATACCGGAGGCGAAGGCGGCTCTCTGGACCGATACTGACACTGAAGAGCGAAAGCGTGGGGAGCAAACAGG
+
ICHEHC?/FC@CC<<C?<D=EHHIHEH@FC?CEHGIGEHCH@CHHEH@CGHEDHHE1DEGHHFHEFHEEHHIHHCHCDHIHHGHFHHIIICHHHHICIHHFEHFEG@EGHIIIHFHHIIHIIIIHHIIIIHIHHIIIIIIHIHHEHHHGIIIIHIIIIIIIIHHHGHIIHHIIHHGGEHEHGIIHIHIHDHIIHIHIHIIHIIIGIGIIIHHHHHEGHHHHEHIIHHHGIIIHGCIHIIIIIIIHFIIIIIIH
@HS2.2_265 HISEQ:380:H55W7BCXY:1:1101:19705:17919 1:N:0:AGCAGGAA orig_bc=AAAAAAAAAAAA new_bc=AAAAAAAAAAAA bc_diffs=0
TACGGAGGGTACGAGCGTTAATCGGAATGACTGGGCGTAAAGGGCACGTAGGTGGATAGATAAGTCACAAGTGAAATACCCGGGCTTAACCTGGGATTGGCTCGTGAAACTGTTTAACTAGAGTACGGTAGAGGGGAGTAGAATTCCAAGTGTAGCGGTGAAATGCGTAGAGATTTGGAAGAATACCGGAGGCGAAGGCGGCTCTCTGGACCGATACTGACACTGAAGAGCGAAAGCGTGGGGAGCAAACAGG
+
IIIIIIHIIIIIIIIIIFHIIIIIHIIIIIIHIIIIIEHIIIIIIIIIHIIIGIIIIIIHIIIIIIHIIIIIIIIIHHIHIIIIIIIIIIIIIIIIIIIIIHIIIIIIIIIIHIIIIIIIIIIIIIIIIIIIIIIIIIIIIIIIIIIIIIIIIIIIIIHHIIIIIIIIIIIIIIIIIHIIIIIIIIIIIIIIIIIIIIIIIIIIIIIIIIIIIIIIIIIIIIIIIIIIIIIIIIIIIIIIIIIIIIIIIIIII
@HS2.2_266 HISEQ:380:H55W7BCXY:1:1101:2761:18023 1:N:0:AGCAGGAA orig_bc=AAAAAAAAAAAA new_bc=AAAAAAAAAAAA bc_diffs=0
TACGGAGGATGCGAGCGTTATCCGGATTTATTGGGTTTAAAGGGTGCGCAGGCGGCGCGTTAAGTCAGCGGTGAAATCTCCCGGCTCAACCGGGGAACTGCCGTTGATACTGGCGTGCTAGAGTACGGACGGCGCCGGCGGAATGTGTCATGTAGCGGTGAAATGCTTAGATATGCCACAGAACACCGATCGCGAAGGCAGCTGGCGAGGCCGGTACTGACGCTCAGGCACGAAAGCGTGGGGATCAAACAGG
+
EGFH@GCCHFHHIIDHHCHH1CGHHIC=GHHIHF?E0<<<<DC0DCCEHID/FIIHH@HHIHHHHDDDGHFHEHEHHHHHHIHIFHHIIIIHHHIGAHIIIIIIIIIIIIHIHHIIIIIIIIIIIIHHHHCFDEHIHHHIIIIIIHHHHIIIHHIIIIIIIIIIIIIHIIIIIHHEGGIIIIHHHIIIIIIHIIIIIIHIHHHHHHHHIIIIIIIIIIIIHHHIIIIIIIIIIIIIHIIIIIIIHIIIIIIII
@HS2.2_267 HISEQ:380:H55W7BCXY:1:1101:8153:18004 1:N:0:AGCAGGAA orig_bc=AAAAAAAAAAAA new_bc=AAAAAAAAAAAA bc_diffs=0
TACGGAAGATGCGAGCGTTATCCGGATTTATTGGGTTTAAAGGGAGCGTAGGCGGACCTTTAAGTCAGCGGTAAAATGTCAATGCCCAACATTGGCCCGCCGTTGATACTGTTGGTCTTGAATACACACAAGGAAGGTGGAATTCGTTGTGTAGCGGTGAAATGCTTAGATATGACGAAGAACTCCGATTGCGAAGGCAGCCTTCTGGGGTGCGATTGACGCTGAGGCTCGAAAGTGCGGGTATCAAACAGG
+
HEHHG0EE@CFE<GDDHDEC@HH@C0<D1FHCC1F<CG?CCGHHCEHDCHHC1FHH<?HFDH@GH=<HGHHHIIIHGHHGGHHIGH?FFHCHHHE<?CHHFHIIIIIIIHGCHGE:IIIIIHGCEHHGE8IIHGCEIIIIIIIIHHHHIIIIHHFIIIIIIIHEH?IIIIIHHHHEGIIIIIH@IH@EIHIIIIIIIIHHHECIIIIGCCCGECIIIIIIIIIIIIHGCIIIIHF/HDIHGCHCIIIIIIII
@HS2.2_268 HISEQ:380:H55W7BCXY:1:1101:8884:18202 1:N:0:AGCAGGAA orig_bc=AAAAAAAAAAAA new_bc=AAAAAAAAAAAA bc_diffs=0
TACGGAGGATGCAAGCGTTATCCGGATTTATTGGGTTTAAAGGGTGCGTAGGCGGAGCTTTAAGCGTGAGGTGAAATGCCCGGGCTCAACCTGGGGACTGCCTCGCGAACTGGAGTTCTGGAATGCCCCTGCCGTGGGAGGAATGTGTGGTGTAGCGGTGAAATGCATAGAGATCACACAGAACACCGATTGCGAAGGCATCTCACGAAGGGGTGATTGACGCTGAGGCACGAAAGCGTGGGGATCAAACAGG
+
IIIIIIIIIIIIIIIIIIIIIIIIIHHHIIIIIIIIIIIIIIIIIIIIIIIIIIIIIIIIIIIIIIIIHIIIIIIIIIIIIIIIIIIIIIIIIIIIIIIIIIIIIIIIIIIIIIIIIIIIIIIIIIIIIIIIIIIIIIIIIIIIIIIIIIIIIIIIIIIIIIIIIIIIIIIIIIIIIHIIIIIIIIIIIIIIIIIIIIIIIIIIIIIIIIIIIIIIIIIIIIIIIIIIIIHIHIIIIIIIIIIIIIIIIIIII
@HS2.2_269 HISEQ:380:H55W7BCXY:1:1101:10302:18053 1:N:0:AGCAGGAA orig_bc=AAAAAAAAAAAA new_bc=AAAAAAAAAAAA bc_diffs=0
TACGGAAGGTCCGGGCGTTATCCGGATTTATTGGGTTTAAAGGGAGCGCAGGCGGAGGCTTAAGCGTGACGTGAAATGTAGCCGCTCAACGGCTGAGTTGCGTCGCGAACTGGGTTTCTTGAGTGAGTGCGACGTCAGCGGAATTCGTGGTGTAGCGGTGAAATGCTTAGATATCACGAAGAACCCCGATTGCGAAGGCAGCTGACGAGCCCTTTACTGACGCTAAAGCTCGAAGGTGCGGGTATCGAACAGG
+
IGIIIHIIIHIIIIHIIIIIIIIIIHHIIIIHHIICHDHIIHIIIIIIIIIIIIIIIIIIIIIIIIIIHIIIIIIHIIIIIIIIIIIIIIIIGIIHHHIIIIIIIIIIIIIIIIHHHIIIIIIIIIIIIIIIIIIIIIIIIIIHIIIIIIIIIIIIIIIIIIIIIIIIIIIIIIIIIIIIIIIHHIIIIIIIIIIIIIIIIIIIIIIIIIIIIHIIIIIIIIIIIIIIIFIIIIIHHIIIIIHHHHGIIIIII
@HS2.2_270 HISEQ:380:H55W7BCXY:1:1101:10800:18145 1:N:0:AGCAGGAA orig_bc=AAAAAAAAAAAA new_bc=AAAAAAAAAAAA bc_diffs=0
TACGGAGGGTACGAGCGTTAATCGGAATGACTGGGCGTAAAGGGCACGTAGGTGGATAGATAAGTCACAAGTGAAATACCCGGGCTTAACCTGGGATTGGCTCGTGAAACTGTTTAACTAGAGTACGGTAGAGGGGAGTAGAATTCCAAGTGTAGCGGTGAAATGCGTAGAGATTTGGAAGAATACCGGAGGCGAAGGCGGCTCTCTGGACCGATACTGACACTGAAGAGCGAAAGCGTGGGTATCAAACAGG
+
IIIIIIIIIIHIIIIIHHHFHIIIIIIIIIIIIIIIIDHHIIIIIIIIGHHHDHHHHIIIIIIIIIIIIIIIIIIIHHHIIIIIHIIIIIHIIIIIIIIIHIIIIIIIIIIIIIIIIIIIHIIIIIIIHIIIIIIIIIIIHIIIIIIIIIIIIIIIIIHHIIIIIIIIIIIIIIIIHHIIIIIIIIIIIIIIIIIIIIIIIIIIIIIIIIIIIIIIIIIIHHIIIIIIIIIIIIIIIIIIIIIIHIIIIIIII
@HS2.2_271 HISEQ:380:H55W7BCXY:1:1101:6252:18421 1:N:0:AGCAGGAA orig_bc=AAAAAAAAAAAA new_bc=AAAAAAAAAAAA bc_diffs=0
TACGGAGGATGCAAGCGTTATCCGGATTTATTGGGTTTAAAGGGTGCGTAGGCGGTTTGCTAAGCGGGAGGTGAAATGCCGGCGCTCAACGTCGGAAGTGCCTCCCGAACTGGTGGACTGGAATGACTCTGCCGTGGGAGGAATGTGTAGTGTAGCGGTGAAATGCTTAGAGATTACACAGAACACCGATTGCGAAGGCATCTCACGAAGGGTTGATTGACGCTGAGGCACGAAAGCGTGGGGATCAAACAGG
+
IIIIIIIIIIIIIIIIIIIIIIIIIIIHIIIIIIIHHIIIIIIIIIIIHIIIIIIEHIIIIIIIIIIIIIIIIIIIIIIIIIIIIIIIIIIIIIIIIIIIIIIIIIIIIIIIIIIIIIIIIIIIIIIIIIIIIIIIIIIIIIIIIIIIIIIIIIIIIIIIIIIIIIIIIIIIIIIIIIIIIIIIIIIIIIIIIIIIIIIIIIIIIIIIIIIIIIIIIIIIIIIIIIIIIIIIIIHIIIIIIIIIIIIIIIIII
@HS2.2_272 HISEQ:380:H55W7BCXY:1:1101:6623:18286 1:N:0:AGCAGGAA orig_bc=AAAAAAAAAAAA new_bc=AAAAAAAAAAAA bc_diffs=0
TACGGAAGGTCCGGGCGTTATCCGGATTTATTGGGTTTAAAGGGAGCGCAGGCGGAAGCTTAAGCGTGACGTGAAATGTAGCCGCTCAACGGCTGAGTTGCGTCGCGAACTGGGTTTCTTGAGTGAGTGCGACGTCAGCGGAATTCGTGGTGTAGCGGTGAAATGCTTAGATATCACGAAGAACCCCGATTGCGAAGGCAGCTGACGAGTCCTTTACTGACGCTAAAGCTCGAAGGTGCGGGTATCGAACAGG
+
IIIIIIIIIHHIHIIIIIIHIIHIIIHHIIIHHHIGGFHIIIIIIIHIIIIIIIIIIHIIIIIIHIIIIIIIHIHIGHIIIIIIIIIIIIIIIIIIIHIIIIIHIIIIIIIIIIHIIIIIIIIIIIIIIIIIIIIIIIIIIIIIIIIIIIIIIIIIIIIIIIIIIIIIIIIIIGHHHHHIIIIIIIIIIHIIIIIIIIIIIIIIIIIIHIIIIIIIIIIIIIIIIIIIIHHIIIIIIIIIIIIIIIIIIIIII
@HS2.2_273 HISEQ:380:H55W7BCXY:1:1101:6984:18259 1:N:0:AGCAGGAA orig_bc=AAAAAAAAAAAA new_bc=AAAAAAAAAAAA bc_diffs=0
TACGGAGGGTACGAGCGTTAATCGGAATGACTGGGCGTAAAGGGCACGTAGGTGGATAGATAAGTCACAAGTGAAATACCCGGGCTTAACCTGGGATTGGCTCGTGAAACTGTTTAACTAGAGTACGGTAGAGGGGAGTAGAATTCCAAGTGTAGCGGTGAAATGCGTAGAGATTTGGAAGAATACCGGAGGCGAAGGCGGCTCTCTGGACCGATACTGACACTGAAGAGCGAAAGCGTGGGGAGCAAACAGG
+
IIIIIHHHIIIIIIIIIHIIIIIIGHIIIIIIIIIIIIHIIIIIIIIIHIIIHHIIHIIIIIIIIIIIIIIIIIIIIHIIIIIIIIIIIIIIIIIIIIIIIIIIIIIIIIIIHHIIIIIIIIIIIIIIIIIIIIIIIIIIHIIIIIIIHIIIIIIIIIIIIIIIIIIIIIIIIIIIIEIHIIIIIHIIIIIIIIIIIIIIIIIIIIIIIIIIIIIIIIIIIIIIIIIIIIIIIIIGIIIIIIIIIIIIIIIII
@HS2.2_274 HISEQ:380:H55W7BCXY:1:1101:2902:18736 1:N:0:AGCAGGAA orig_bc=AAAAAAAAAAAA new_bc=AAAAAAAAAAAA bc_diffs=0
TACGGAAGGTCCGGGCGTTATCCGGATTTATTGGGTTTAAAGGGAGCGTAGGCGGTATTTTAAGCGTGCAGTGAAAACCAGGTGCTTAACATCTGACGTGCTGCGCGAACTGGAGTACTTGAGTGAGCGGAACGGAGGCGGAATTTGTGGTGTAGCGGTGAAATGCTTAGATATCACGAAGAACTCCGATTGCGAAGGCAGCTTTCGGTAGCTTTACTGACGCTGATGCTCGAAGGTGCGGGTATCGAACAGG
+
IIIIIIIIIIIIIIIIIIIIIIIIIHGHIIIIHIIHHHIIIIIIIIIIHHIIIIIIIIIIIIIIIIIIIIIIIIIHHIIIIIIIIIIIIIIIIIIIIIIIIIIIIIIIIIIIIIIIIIIIIIIIIIIIIIIIIIIIIIIIIIIIIIIIIIIIIIIIIIIIIIIIIIIIIIIIIIIIHHIIIIIIIIIIIIIIIIIIIIIIIIIIIIIIIIIIIIIIIIIIIIIIIIIIIIIIIIIIIIIIIIIIIIIIIIIII
@HS2.2_275 HISEQ:380:H55W7BCXY:1:1101:3771:18507 1:N:0:AGCAGGAA orig_bc=AAAAAAAAAAAA new_bc=AAAAAAAAAAAA bc_diffs=0
TACGGAGGGTACGAGCGTTAATCGGAATGACTGGGCGTAAAGGGCACGTAGGTGGATAGATAAGTCACAAGTGAAATACCCGGGCTTAACCTGGGATTGGCTCGTGAAACTGTTTAACTAGAGTACGGTAGAGGGGAGTAGAATTCCAAGTGTAGCGGTGAAATGCGTAGAGATTTGGAAGAATACCGGAGGCGAAGGCGGCTCTCTGGACCGATACTGACACTGAAGAGCGAAAGCGTGGGGAGCAAACAGG
+
IIIIIIIIIIIIIIIIIIIIIIIIIIIIIIIIIIIIIHIIIIIIIIIIHIIIIIIIIIIHIIIIIIIIIIIIIIIIHIIIIIIIIIIIIIIIIIIIIIIIIHHIIIIIIIIIIIIIIIIIIIIIIIIIIIIIIIHIIIIIIIIIIIIIIIIIIIIIIIIIIIIIIIIIIIIIIIIIHIIHIIIIIIIIIIIIIIIIIIIIIIIIIIIIIIIIIIIIIIIIIIIIIIIIIIIIIIIIIIIIIIIIIIIIIIIII
@HS2.2_276 HISEQ:380:H55W7BCXY:1:1101:6488:18673 1:N:0:AGCAGGAA orig_bc=AAAAAAAAAAAA new_bc=AAAAAAAAAAAA bc_diffs=0
TACGTAGGGTGCGAGCGTTAATCGGAATTACTGGGCGTAAAGCGTGCGCAGGCGGTTATGCAGCCAGACGTGAAAGCCCCGGGCTTAACCTGGGAATGGCGTTTGGGACTGCATGGCTAGAGTACGTCAGAGGGGGGTGGAATTCCACGTGTAGCAGTGAAATGCGTAGAGATGTGGAGGAACACCGATGGCGAAGGCAGCCCCCTGGGATGATACTGACGCTCAGGCACGAAAGCGTGGGGAGCAAACAGG
+
IIIIIIIIIIIIIIIIIIIIIIIIIIIIIIIHIIIIIHIHIIHIIIIIGIIIIIIIIIIIIIIIIIIIIIIIIIIIIIHIIIIIHHHIIIIIIIIHIIIIIIIIIIIIIIIIIIIIIIIIIIIIIIIIIIIIIIIIIIIIIIIIIIIIIIIIIIIIIIIIIIIIIIIIIIIIIIIHHIIIIIIIIIIIIIIIIIIIIIIIIIIIIIIIIIIIIIIIIIIIIIIIIIIIIIIIIIIIIIIIIIIIIIIIIIII
@HS2.2_277 HISEQ:380:H55W7BCXY:1:1101:8080:18532 1:N:0:AGCAGGAA orig_bc=AAAAAAAAAAAA new_bc=AAAAAAAAAAAA bc_diffs=0
TACAGAGGTCCCTAGCGTTGTTCGGATTTACTGGGCGTAAAGGGCGCGTAGGCGGCAGGGCGTGTCAAGTGTGAAATCTCCGGGCCCAACCCGGAAAGTGCGCTTGAAACTACCCTGCTTCGAGTGCGGGAGGGGGAGTCGGAATGCAGGGTGTAGCGGTGAAATGCGTTGATATCCTGCAGAACACCGGAGGCGAAGGCGGACTCCTGGAACGCAACTGACGCTGAGGCGCGAAAGTCGGGGGAGCAAACAGG
+
IIIIIIIIIIIIIIIIIIIIIIIIIIIIIIIIIIIIIIIIIIIIIIIIIIIIIIIIIIIIIIHIHHIIIIIIIIIIGHIIIIIIIIIIIIIIIIIIIIIIIIGIIIIIIIIIIIIIIIIIIIIIIIIIIIIIIIIIIHHIIIIIIIIIIIIIIIHIIIIIIIIIIIIIIHIIIIIHHHHIIIIHIIIIIIIIIIIIIIIIIIIIIIIIIIIHIIIIIIIIHIIIIIIIIIIIIIIIIIIIIIIIIIIIIIIIII
@HS2.2_278 HISEQ:380:H55W7BCXY:1:1101:11260:18622 1:N:0:AGCAGGAA orig_bc=AAAAAAAAAAAA new_bc=AAAAAAAAAAAA bc_diffs=0
TACGTAGGTGGCAAGCGTTGTCCGGATTTACTGGGTGTAAAGGGTGCGCAGGCGGGATTGCAAGTTGGATGTGAAATACCGGGGCTCAACCCCGGAACTGCATCCAAAACTGTAGTTCTTGAGTGGAGTAGAGGTAAGCGGAATTCCGAGTGTAGCGGTGAAATGCGTAGATATTCGGAGGAACACCAGTGGCGAAGGCGGCTTACTGGGCTCTAACTGACGCTGAGGCACGAAAGTGTGGGTAGCAAACAGG
+
IIIIHIIIIIIIIIIIIIHIIHIIIIIIIIIFHHHDGCHHHIIGHIIHIIIIIIIIHHIIIIIIHHIIHHIIIIIHIIIIIIHHIIIIIIIIIIIIIIIIIIIIIIIIIIIIIIIIIIIIIGIIIIIIIIIIIIIIIIIIIIIIIIIIIIIIIIIIIIIIIIIIIIIIIIIIIIHIHFHIIIIIIIIIIIIIIIIIIIIHIIIIIIIIIIIIIIIIIIIIIIIIIIIIIIIIIIIIIIHIIIIIIIIIIIIII
@HS2.2_279 HISEQ:380:H55W7BCXY:1:1101:12893:18597 1:N:0:AGCAGGAA orig_bc=AAAAAAAAAAAA new_bc=AAAAAAAAAAAA bc_diffs=0
TACGGAGGGCGCGAGCGTTATCCGGATTCATTGGGTTTAAAGGGTGCGCAGGCGGCCTGCCAAGTCAGCGGTGAAAGCCCGGGGCCCAACCCCGGAAGTGCCGTTGATACTGGTGGGCTGGAATGCGGTCGAGGCGGGCGGAACGTGGCGTGTAGCGGTGAAATGCGTAGATATGCCACAGAACGCCGATAGCGGAGGCAGCTCGCCAGGCCTGCATTGACGCTCGGGCACGAAAGCGTGGGGATCGAACAGG
+
IIIIIIIIIIIIIHIGIIIIIIIIGGHGHIIHHIGGHHIIIHIIHHIIHIIIIIIIIIIIIIIIIHHHHHIIIIIIIGIIIIIHIIIIIIIIIIIIIIIIIIIIIIHIIIEIIIIIIIIIIHIHIIIIIIIIIIIIIIIIIIHIHHIIIIHHIHIIIIIIIIIIIHIIIIIIIIIIIIIHGHIIIIIIIHIIIIIIIIIIIIHHIIHIIIIHIIIIIIIIIIHHCIGIIHHIIIIIIIIIIIIIIIIIIIIII
@HS2.2_280 HISEQ:380:H55W7BCXY:1:1101:16266:18666 1:N:0:AGCAGGAA orig_bc=AAAAAAAAAAAA new_bc=AAAAAAAAAAAA bc_diffs=0
TACGGGGGGGGCAAGCGTTGTTCGGAATTACTGGGCGTAAAGGGCTCGTAGGCGGCCCCTTAAGTCAGACGTGAAAGCCCTCGGCTTAACCGGGGAACGGCGTCTGAGACTGAAGGGCTTGAATCCGGGAGAGGGATGCGGAATTCCAGGTGTAGCGGTGAAATGCGTAGATATCTGGAGGAACACCGGTGGCGAAGGCGGCATCCTGGACCGGTATTGACGCTGAGGAGCGAAAGCCAGGGGAGCAAACGGG
+
I?HHIIDHIHDHCHE?GH@DDHHIGH1DECG@1<GHDFHIFHHI@FGD<<D=@HCFHFHGCH@DDHDHD<EHHHHHGHGE?DF=H@HHHH#IHHGGHHIEHHFCDGIHHFIH#HIHF8GD?EGFCIIHHIHEGHIHHHEHHHEG@HHFDCIIHHC#GCGG@CEHGIHHHGFHHHHGGGHHG@<DHIHEHHHI#HHHHDDHHHC1EHHE</DIIIHHIHHHDGIIIHHFEG=EHG@<IHHEHHG@DEIIHDIIH
@HS2.2_281 HISEQ:380:H55W7BCXY:1:1101:18478:18683 1:N:0:AGCAGGAA orig_bc=AAAAAAAAAAAA new_bc=AAAAAAAAAAAA bc_diffs=0
TACGGAGGATGCAAGCGTTATCCGGATTTATTGGGTTTAAAGGGTGCGTAGGCGGAAGCTTAAGCGTGAGGTGAAATGCCACAGCTCAACTGTGGAACTGCCTCGCGAACTGGGTTTCTGGAATGCCCCTGCCGTGGGAGGAATGTGTGGTGTAGCGGTGAAATGCATAGAGATCACACAGAACACCGATTGCGAAGGCATCTCACGAAGGGGTGATTGACGCTGAGGCACGAAAGCGTGGGGATCAAACAGG
+
IIIHIIHIIIIIIIIIIIIIIIIIIIIIIIIIIIIGHHIIIIIIIIIIIIIIIIIIIIIIIHIIIIIIIIIIIIIIHHIIIIIIIIIIIIIIIIIIIIIIIIIIIIIHIIIIIIIIIIIIIIIIIIIIIIIIIIIIIIIIIIIIIIIIIIIIIIIIIIIIIIIIIIIIIIIIIIIIIIIIIIIIIIIIIIIIIIIIIIIIIIIIIIIIIIIIIIIIIIIIIIIIIIIIIIIIIIIIIIIIIIIIHIIIIIIII
@HS2.2_282 HISEQ:380:H55W7BCXY:1:1101:1282:18884 1:N:0:AGCAGGAA orig_bc=AAAAAAAAAAAA new_bc=AAAAAAAAAAAA bc_diffs=0
TACGGAGGATGCGAGCGTTATCCGGATTTATTGGGTTTAAAGGGTGCGTAGGCGGCTTGGTAAGTCAGCGGTGAAATTCAGATGCTCAACATCTGTCGTGCCGTTGAAACTGCTGGGCTTGAATGCGGATGCCGTGGGAGGAATGTGTGGTGTAGCGGTGAAATGCATAGATATCACACAGAACACCGATTGCGAAGGCATCTCACGAATACGCGATTGACGCTGAGGCACGAAAGTGCGGGGATCAAACAGG
+
IIIIIIIIIHIIIIIIIIIIHHIIIHHIIIHIHIIGHIIIIIIIIIIIHHIIIIIIIIHIIIIIIHIIHIIIHIHIHIIIIIIIIIIHIIHIHIIIIIIIIIIIIIIIHHIIHIHIHIIIIHIIHHIIIIHIIIIIIIIIIIIIIIIIIIIIIIIIIIIIIIIIIIIIIIIIIIIIIIIIIIIIIIIIIIIIIIIIIHIIIIHIIIIIIIHEIHIIIHIIHIHIIIIHIIIIIIIIIIIIIIIIIIIIIIIII
@HS2.2_283 HISEQ:380:H55W7BCXY:1:1101:3694:18843 1:N:0:AGCAGGAA orig_bc=AAAAAAAAAAAA new_bc=AAAAAAAAAAAA bc_diffs=0
TACGGAGGATGCAAGCGTTATCCGGATTTATTGGGTTTAAAGGGTGCGTAGGCTGTGGGGAAAGTCAGGGGTGAAAGCCCGGCGCTTAACGCCGGAACTGCCTTTGATACTTCTCCGCTGGAATACGGATGCCGTGGGAGGAATGAGTAGTGTAGCGGTGAAATGCATAGATATTACTCAGAACACCGATTGCGAAGGCATCTCACGAATCCGTCATTGACGCTGAGGCACGAAAGCGTGGGGATCAAACAGG
+
IIIIIIIIIIIIIIIIIIIIIIIIIIHIIIFHHHIEGHIIIIIIIIIIIIIIIHIIIIIIIIIIIIIIIIIIIIIIIIIIIIIIIIIIIIIIIIIIIIIIIIIIIIIIIIIIIIIIIIIIIIIIIIIIIIIIIIIIIIIIIIIIIIIIIIIIIIIIIIIIIIIIIHIIIIIIIIIIIIIIIIIIIIIIIIIIIIIIIIIIIIIIIIIIIIIHIIIIIIIIIIIIIIIHIIIIIIIIIIIIIIIIIHIIIIIII
@HS2.2_284 HISEQ:380:H55W7BCXY:1:1101:3661:18978 1:N:0:AGCAGGAA orig_bc=AAAAAAAAAAAA new_bc=AAAAAAAAAAAA bc_diffs=0
TACGGAAGGTCCGGGCGTTATCCGGATTTATTGGGTTTAAAGGGAGCGCAGGCCGACTGGTAAGCGTGACGTGAAATGTAGCCGCTCAACGGCTGAGTTGCGTCGCGAACTGTCAGTCTTGAGTGAGTTCGATGTTGGCGGAATTCGTGGTGTAGCGGTGAAATGCTTAGATATCACGAAGAACTCCGATTGCGAAGGCAGCCAACAAGGCCTTTACTGACGCTAAAGCTCGAAGGTGCGGGTATCGAACAGG
+
IIIIIIIIIIIIIDHIIIIIIIIIIIHHIIIIIIIEHHIIIIIIIIIIIIIIIIIIIIIIIIIIIIIIIGIGIIIIIHIIIIIIIIIIIIIIHIIIIIIIIIIIIIIIIHIIIIIIIIIIIIIIIGIHIIIHIIIIIHHIIIIIIIIIIIIIIIIIIIIIIIIIIIIIIIIIIHHHFHIIIIIHIIIIIIHIIIIIIIIIIIIIIIIIIIIIIIIIIIIIIIIIIIIIIIIIIIIHGIHIIIIIIIIIIIIII
@HS2.2_285 HISEQ:380:H55W7BCXY:1:1101:12776:18886 1:N:0:AGCAGGAA orig_bc=AAAAAAAAAAAA new_bc=AAAAAAAAAAAA bc_diffs=0
TACGGAGGGTGCGAGCGTTAATCGGAATAACTGGGCGTAAAGAGCTCGTAGGCGGTTTGTCAAGTCAGATGTGAAAGCCCCGGGCTTAACCTGGGAACCGCATTTGAAACTGACAGACTAGAGTACTGTAGAGGGAGGTAGAATTCCAGGTGTAGCGGTGAAATGCGTAGATATCTGGAGGAATACCGGTGGCGAAGGCGGCCTCCTGGACAGAGACTGACGCTGAGGAGCGAAAGCGTGGGGAGCAAACAGG
+
IIIHHIIGIHHIIIIIIHIHIIIIIIIIIIHIIIIIIIIIHIIIIIIIIIIIIIIIIIIIIIHIIIIIIIIIIIIIFHHIIIIIIIHHHHIIIIIIIIIIIIIHIIIIIIIIIIIIIIIIIIIIIIIIIIIHIIIIIIHIIIIIHIIIIIIIIIHIIIIIIIIIIIIIIIIHIIIIIIIIIIIHIHIIIIIIIIIIIIIIHHHIIIIIIIIIIIIIIIIIIIIIIIIIIIIIIIIIIIIIIIIIIIIIIIIII
@HS2.2_286 HISEQ:380:H55W7BCXY:1:1101:13691:18825 1:N:0:AGCAGGAA orig_bc=AAAAAAAAAAAA new_bc=AAAAAAAAAAAA bc_diffs=0
TACGTAGGTGGCGAGCGTTGTTCGGATTTATTGGGCGTAAAGGGTCTGTAGGAGGTTTGCTAAATACGAGGTGAAATCCGGGAGCTCAACTCCCGAATTGCCTTGTAGACTGGCAGACTGGAGTACTGGAGAGGTAAGCGGAATACCAGGTGTAGCGGTGGAATGCGTAGATATCTGGTAGAACACCAAGAGCGAAGGCAGCTTGCTGGACAGTTACTGACTCTCAAAGACGAAAGCGTGGGGAGCAAACAGG
+
IIIIHHHIIIIIIIIIIHHDHHIIIHIIIIIIIIIIIHIIIIIIHIHHGHHIHIIIHIIIIIIIIIIIIIHHIIIIHIIIIIIIIIIIIIIIIHIIIIIIIIHIIIIIIIIIIIIIIIIHIIIIIHHHIIIIIIIIIIIIIIIIIIIIIIIIIIIIIIIIIIIIIHIIIIIIIIIIIIHIIIIIIIIIIIIIIIIIIIIIIIIIIIIIIIIIIIIIIIIIIIIHIIIIIIIIIIIIIIIIIIIIIIIIIIIII
@HS2.2_287 HISEQ:380:H55W7BCXY:1:1101:6435:22260 1:N:0:AGCAGGAA orig_bc=AAAAAAAAAAAA new_bc=AAAAAAAAAAAA bc_diffs=0
TACAGAGGTCCCTAGCGTTGTTCGGATTTACTGGGCGTAAAGGGCGCGTAGGCGGCCAGGCAAGTCAAGTGTGAAATCTCCGGGCTCAACCCGGAACGTGCGCTTGAGACTGCCCGGCTCGAGTGCGGAAGGGGGAATCGGAATGCAGGGTGTAGCGGTGAAATGCGTTGATATCCTGCAGAACACCGGAGGCGAAGGCGGATTCCTTGTACGCAACTGACGCTGAGGCGCGAAAGTCGGGGGAGCAAACAGG
+
IIIIIIHCHHHHHHHHHHHHIIIIHHHHHICHE??HDHCEHHIHEHHHHHIIIIGHHIIFHE#I#HIFHEGHHHIF<CHIHIHDHIIFHHIHIG/CHHHFFHIHIIIIIFHIIIIIIHHHHDHHGHIHEHHHHGDHHAHHHEEHIIHIHF?AEHGHHHHHGHFHHHI@FHHEFGHHGHHHHHHIIHHHHIGHHHHEH?C?EFHHHHFC/D/HF<@FEHD0HHHH=HHHHCHF?G?C/?<E?GGIHIHHHEEEH
@HS2.2_288 HISEQ:380:H55W7BCXY:1:1101:15379:22330 1:N:0:AGCAGGAA orig_bc=AAAAAAAAAAAA new_bc=AAAAAAAAAAAA bc_diffs=0
TACGGAGGGTACGAGCGTTAATCGGAATGACTGGGCGTAAAGGGCACGTAGGTGGATAGATAAGTCACAAGTGAAATACCCGGGCTTAACCTGGGATTGGCTCGTGAAACTGTTTAACTAGAGTACGGTAGAGGGGAGTAGAATTCCAAGTGTAGCGGTGAAATGCGTAGAGATTTGGAAGAATACCGGAGGCGAAGGCGGCTCTCTGGACCGATACTGACACTGAAGAGCGAAAGCGTGGGGAGCAAACAGG
+
IIIIIIIIIIIIIIIIIIIIIIIIIIIIIIHIIIIIIIIIIIIIIIIIHHHIHIIIIIIIIIIIIIIIIIIIIIIIDIHIIIIIIHIIIIIIIIIIHIIIIIIIIIIIIIIIIIIIIIIIHHIIIIIIIIIIHIIIIIIIIIIIIIIIIIIIIIIIIIIIIIIIIIIIIIIIIIIHIIIIIIIIIIIIIIIIIIIIIIIIIIIIIIIIIIHIHHIIIIIIIHIIIIIIIIIIIHIIIIIIIIIIIIIIIIHII
@HS2.2_289 HISEQ:380:H55W7BCXY:1:1101:17995:22377 1:N:0:AGCAGGAA orig_bc=AAAAAAAAAAAA new_bc=AAAAAAAAAAAA bc_diffs=0
TACGGAGGATGCAAGCGTTATCCGGATTTATTGGGTTTAAAGGGTGCGTAGGCGGTGCTACAAGTCAGCGGTGAAAGACCGGGGCCCAACCTCGGAAGTGCCGTTGATACTGTAGTGCTGGAGTACCCATGCCGTGGGAGGAATGAGTGGTGTAGCGGTGAAATGCATAGATATCACTCAGAACACCGATTGCGAAGGCATCTCACGAATGGGGGACTGACGCTGAGGCACGAAAGCGTGGGGATCAAACAGG
+
IIIIHIIIIIIIIIIIIIIIIIIIIECHHHIGHIIGHIIIIIIIIIIIHHIIIIHIIIIIIIIIIIIIIIIIIIIIHIIIIIIIIIIIIIIHIIIHIIIIHIIIIIIIIIFIIIIIIIIIIIIIIIIIIIIIHIHGIIIIIIIIIIIHHIIIIIIIIIIIIIIIIIIIIIIIIIHHIIIIIIIIIIIIIIIIIIIIIIIIIIHIIIIIIIIIIIIIIIIIIIIIIIIIIIIIIIIHIIIIIIIIIIIIHIIII
@HS2.2_290 HISEQ:380:H55W7BCXY:1:1101:18278:22365 1:N:0:AGCAGGAA orig_bc=AAAAAAAAAAAA new_bc=AAAAAAAAAAAA bc_diffs=0
TACGGAGGATGCGAGCGTTATCCGGATTTATTGGGTTTAAAGGGTGCGTAGGCGGACTTTTAAGCGTGAGGTGAAATGCGCGGGCTCAACCTGTGAACTGCCTCGCGAACTGGGAGTCTTGAATGTCCGTGCCGTGGGAGGAATGTGTGGTGTAGCGGTGAAATGCATAGAGATCACACAGAACACCGATTGCGAAGGCATCTCACGAACGGATGATTGACGCTGAGGCACGAAAGCGTGGGGATCAAACAGG
+
IIIIIIIHIIIIIIIIIIIIIIIIIIIIIIIIIIIIIIIHIIIIIIHIIIIIIIIIIIIIIIIIIIIIIIIIIIIHHHIIIIIIIIIIIIIIIIIIIIIIIIIIIIIHIIIIIIIIIIHIIIIIIIHIIHIIIIIIHIIIIIIIIIIIIIIIIIIIIIIIIIIIIIIIIIIIIIIIIIIIIIIIIIIIIIIIIIIIIIIIIIIIIIIIIIIIIIIIIIIIIIIIIIIIIIIIIIIIIIIIIIIIIIIIIIIII
@HS2.2_291 HISEQ:380:H55W7BCXY:1:1101:12993:22514 1:N:0:AGCAGGAA orig_bc=AAAAAAAAAAAA new_bc=AAAAAAAAAAAA bc_diffs=0
TACGGAGGGTGCTAGCGTTGTTCGGAATCACTGGGCGTAAAGGGCGTGTAGGCGGTCTGCTAAGTCTAGTGTGAAATCCCCCCGCTCAACGGGGGAACGGCGCCGGATACTGGCAGACTTGAGTACCGGAGAGGAAGGTGGAATTCCCGGTGTAGCGGTGAAATGCGTAGATATCGGGAGGAACACCGGTGGCGAAGGCGGCCTTCTGGACGGATACTGACGCTGAGACGCGAAAGCGTGGGGAGCAAACAGG
+
IHHHIHIIIIIIIIHHHDHHGHIIHECHHHIGIIHIHCCE@GHIHIDHHIIHHIIHIIIGIHHHHHHHHHHIIIIHHIIIIIIIHHIIIIIIIIIHIIHHIIIIIIIIIIIIIIIIIHIIIIIIIIGIIIIIIHGIIIIIIIIHHIIIIIIIIIHIIIIIIIIIIIIIIIIHIIIHIIIIIIIHIIIIIIIIIIIIIIIIIIIIIIIIIIIIIIIIIIIIIIIIIIIIIIIIIIIIIIIIIIIIIIIIIIIII
@HS2.2_292 HISEQ:380:H55W7BCXY:1:1101:14062:22529 1:N:0:AGCAGGAA orig_bc=AAAAAAAAAAAA new_bc=AAAAAAAAAAAA bc_diffs=0
TACAGAGGTCTCGAGCGTTGTTCGGATTTACTGGGCGTAAAGGGCGCGTAGGCGGCGCGGCGTGTCGAGTGTGAAATCTCCGGGCTCAACCCGGAAAGTGCGCTCGAAACTGCCGTGCTCGAGTGCGGGAGAGGGAATCGGAATGCAGGGTGTAGCGGTGAAATGCGTTGATATCCTGCAGAACACCGGATGCGAAGGCGGATTCCTGGAACGCAACTGACGCTGAGGCGCGAAAGTCGGGGGAGCAAACAGG
+
IIIIIIIHIIIIIIIIIIIIIIIIIIIIIIIIIIIIIIIIIIIIIHHHCHHHHIIIIIHIIHFHHHIHIHIIIIHHFEHHIIIIIIIIIIHHIIIIIIHIIIIIHIIIIIIIIIHIHHIHIIIIIIIIIIIIIIIIIHHHIIIIIIIIGIIIIIIIHIHHHIIIIHIHIIIIIIHHFHGHIIIIIHIIIIIIHIIIIIIIIIIIIIIIIIHIIIIGIIIIIIIIIIHIHIIIIIIIHIIIIIIIIIIIIIIII
@HS2.2_293 HISEQ:380:H55W7BCXY:1:1101:14467:22596 1:N:0:AGCAGGAA orig_bc=AAAAAAAAAAAA new_bc=AAAAAAAAAAAA bc_diffs=0
TACGGGGGGGGCAAGCGTTGTTCGGAATTACTGGGCGTAAAGGGCTCGTAGGCGGCCAACTAAGTCCGACGTGAAATCCCCAGGCTTAACCTGGGAACTGCGTCGGATACTGGATGGCTTGAATTCGGGAGAGGGATGCAGAATTCCAGGTGTAGCGGTGAAATGCGTAGATATCTGGAGGAATACCGGTGGCGAAGGCGGCATCCTGGACCGACATTGACGCTGAGGAGCGAAAGCTAGGGGAGCAAACGGG
+
IIIIHIIIIIIIIIHIIIIIIHHHIIGHHIHEHHIIIIIIIIIIIIIIHIIIGIHGHDHIIIIIHIHIHHHHHIIIHIIIIIIIIIIIHGIHIIHHHIIIFIIIIIIIIIIHIIIIIIIIIHIIIIIIIIIHIIIHIIIIIIIIIIIIIIIIHIIIIIIIIIIIIIIIIIIIIIIHHHIIIIIIIIIII#IIIIIIIIIIHHHCHIIIIIIIIHGIIIIIHIIIIIIIIIIIIIIIIHIIIIIIIIIIIIIIH
@HS2.2_294 HISEQ:380:H55W7BCXY:1:1101:20087:22590 1:N:0:AGCAGGAA orig_bc=AAAAAAAAAAAA new_bc=AAAAAAAAAAAA bc_diffs=0
TACGGAGGGTACGAGCGTTAATCGGAATGACTGGGCGTAAAGGGCACGTAGGTGGATAGATAAGTCACAAGTGAAATACCCGGGCTTAACCTGGGATTGGCTCGTGAAACTGTTTAACTAGAGTACGGTAGAGGGGAGTAGAATTCCAAGTGTAGCGGTGAAATGCGTAGAGATTTGGAAGAATACCGGAGGCGAAGGCGGCTCTCTGGACCGATACTGACACTGAAGAGCGAAAGCGTGGGGAGCAAACAGG
+
IIIIIIIIIIIIIIIIIHIIEHIIIIIIIIIIIIIIIFEHHIIIIIIHDHHHHHHIIIIIIIIIIIIIIIIHIIIIHHHHHIHIIIIIIIHHIIIIIIIIIIIIIIIIIIIIHIIHIIIIHIIIIIIIIIIIIIIIIIIIIIIIHIIHIHEGIIIIIIIHIIIIIIIIIIIIIHGHHHIIIIIIIIHIIIIIIIIIIIIIIIHIIIIIIIIIIIIIIIIIIIIIIIIIIIIIIIIIIIIIIIIIIIIIIIIII
@HS2.2_295 HISEQ:380:H55W7BCXY:1:1101:20667:22617 1:N:0:AGCAGGAA orig_bc=AAAAAAAAAAAA new_bc=AAAAAAAAAAAA bc_diffs=0
TACGGAGGATGCAAGCGTTATCCGGATTTATTGGGTTTAAAGGGTGCGCAGGCGGCGCGTTAAGTCAGTGGTGAAATCTCCCGGCTCAACCGGGGAACTGCCATTGATACTGGCGTGCTAGAGTACGGACGGCGCCGGCGGAATGTGTCATGTAGCGGTGAAATGCTTAGATATGCCACAGAACACCGATCGCGAAGGCAGCTGGCGAGGCCGGGACTGACGCTCAGGCACGAAAGCGTGGGGATCAAACAGG
+
HIIIIIGIHFHIHIIHIGHIIIIIIGGHIIIIGHHEDGHIIIIIIIIGHHHHHHHIIIHCEHHHIIHIEHIIIIIIHHHIIIIIHHIHIICHHIIIGHHIHHIIIIHIHIIIHIIHIIIIIIHHIIIHFIIIIIIIIIIIIIIIIIIIIIIIHCIIIIIHHHHIIIIIIIIIIIHHHFIIIIHIHIHHCIIIIIIIIII#IIIIIIIHIIIIIIIIIIIIIIIHFIIIIIIIIIIIIIIIIIIIIIIIIHIII
@HS2.2_296 HISEQ:380:H55W7BCXY:1:1101:20946:22618 1:N:0:AGCAGGAA orig_bc=AAAAAAAAAAAA new_bc=AAAAAAAAAAAA bc_diffs=0
TACGGAAGGTCCGGGCGTTATCCGGATTTATTGGGTTTAAAGGGAGCGCAGGCCGATTATTAAGCGTGACGTGAAATGTAGATGCTCAACATCTGAACTGCGTCGCGAACTGGTAGTCTTGAGTGAGTTCGACGTGGGCGGAATTCGTGGTGTAGCGGTGAAATGCTTAGATATCACGAAGAACTCCGATTGCGAAGGCAGCCCACGAGGCCTTTACTGACGCTAAAGCTCGAAGGTGCGGGTATCGAACAGG
+
FHHECCHEHDEHC/<EH//DFFGHICEGHH1<CCE<00CFGHHIHHH?CEHHCEC/<0DEE1FHHHHH@HHG@CGHHHH#HH@FHHFEFH#EEHHHHHHFEE5<EFHCCEHD@<=GCC0@DDE@F<FC#EDEEG#HHGFCHHGH#HE?EECHE/HHFEFE?11ECHCC?E?CEHEGC<HCF1GE#HC<0CHGHHGCGCCDEH=HFHC@HHHIHHEHHED<<IIGC<<HEGEHE@ECCC<IIHHHFGED<F@EC
@HS2.2_297 HISEQ:380:H55W7BCXY:1:1101:1923:22958 1:N:0:AGCAGGAA orig_bc=AAAAAAAAAAAA new_bc=AAAAAAAAAAAA bc_diffs=0
TACGGAGGGTACGAGCGTTAATCGGAATGACTGGGCGTAAAGGGCACGTAGGTGGATAGATAAGTCACAAGTGAAATACCCGGGCTTAACCTGGGATTGGCTCGTGAAACTGTTTAACTAGAGTACGGTAGAGGGGAGTAGAATTCCAAGTGTAGCGGTGAAATGCGTAGAGATTTGGAAGAATACCGGAGGCGAAGGCGGCTCTCTGGACCGATACTGACACTGAAGAGCGAAAGCGTGGGGAGCAAACAGG
+
IIII0DDHIIIIIIIIIIIIIIIIIIIIIIIIIIIIIHIIIIIIIHIIDHHIDGHHHIIIIIIIHHIIIIIIIIIIIIHIIIIIEHIHIIHIHIIHIHIGIIIIIIIIIIIIHIHHIIIHIIHIIIIHHHHIIIIIIIIIIIIIIHHIIIIIIIIHIIIIIIIIHGIIIIIIHCIHGEIIIIIIIIIHIHIIHHHHIIIIIIIIHIIIIHHIHHIIIIIHHHIIHIIIIIIIIIHIIIIIIHIHIIIIIIIII
@HS2.2_298 HISEQ:380:H55W7BCXY:1:1101:5978:22785 1:N:0:AGCAGGAA orig_bc=AAAAAAAAAAAA new_bc=AAAAAAAAAAAA bc_diffs=0
TACGGAGGATGCAAGCGTTATCCGGATTTATTGGGTTTAAAGGGTGCGTAGGCGGTGCTACAAGTCAGCGGTGAAAGACCGGGGCCCAACCTCGGAAGTGCCGTTGATACTGTAGTGCTGGAGTACCCATGCCGTGGGAGGAATGAGTGGTGTAGCGGTGAAATGCATAGATATCACTCAGAACACCGATTGCGAAGGCATCTCACGAATGGGGGACTGACGCTGAGGCACGAAAGCGTGGGGATCAAACAGG
+
F1DH@EC<CCG11GCHECH=CD?GEI@CHCHIC@<D0DCF@C10<1<<GCCH?EIFG?EGCGFFHHHHEBFHHFHHD?EHCE8E??FHE7DCHHHHIIHDHHIHEHHHHIHHFCHBHHCHHGGHGGHHE<H:HHHIIHHIIHHHEIHHFHEHDHHEGEEGHGGFIIIHIHGIIHFIHEHIHIGHGEHHHDIHGIHHHFHEFH@CHEG@@CCEHH@EHGCCC@CEHHHEEHIHHHIIIHIHIHGGCIHHHHHEF
@HS2.2_299 HISEQ:380:H55W7BCXY:1:1101:9867:22808 1:N:0:AGCAGGAA orig_bc=AAAAAAAAAAAA new_bc=AAAAAAAAAAAA bc_diffs=0
TACGTAGGGGGCAAGCGTTGTCCGGATTCATTGGGCGTAAAGCGCGTGTAGGCGGCCAGGTAGGTCCGATGTGAAAACTGGAGGCTCAACCTCCAGCTGTCATTGGAAACCATCTGGCTAGAGTCCGGAAGAGGAGAGTGGAATTCCTGGTGTAGCGGTGAAATGCGCAGATATCAGGAAGAACACCAATGGCGAAGGCAGCTCTCTGGGACGGTACTGACGCTGAGACGCGAAAGCGTGGGGAGCGAACAGG
+
IIIIHIIIIIIIIIIIIIIIIIIIIHIIIIIIIIIIIHIIIIIIIIIIIIIIHIIIIIIIIIIIIIIIIIIIIIIHHHIIIIIIIIIIIIIIIIIIIIIIGIIIIIIIIIIIIIIIIIIIIIIIIIIIIIIIIIIIIIIIIIIIIIIIIIIIIIIIIIIIIIIIIIIIIIIIIIIIHHIIIIIIIIIIIIHHIIIIIIIIIIHIIIIIIIIIIIIIIIIIIIIIIIIIIIHIIIIIIIIIIIIIIIIIIIIII
@HS2.2_300 HISEQ:380:H55W7BCXY:1:1101:10056:22953 1:N:0:AGCAGGAA orig_bc=AAAAAAAAAAAA new_bc=AAAAAAAAAAAA bc_diffs=0
TACGGAGGGTACGAGCGTTAATCGGAATGACTGGGCGTAAAGGGCACGTAGGTGGATAGATAAGTCACAAGTGAAATACCCGGGCTTAACCTGGGATTGGCTCGTGAAACTGTTTAACTAGAGTACGGTAGAGGGGAGTAGAATTCCAAGTGTAGCGGTGAAATGCGTAGAGATTTGGAAGAATACCGGAGGCGAAGGCGGCTCTCTGGACCGATACTGACACTGAAGAGCGAAAGCGTGGGGAGCAAACAGG
+
IIIIIHHIHIIIIIIIIIIHIIIIHIIIIIIHHIIIIIIIIIIIIIIIDHHIFHIHHIIIIIIIHIIIIIIIIIIIHIIIIIIIIHIIIIIIIHIIIIIIIIIIHIIIIHIIIIIHHHIIIIIHIIIIEHHHIHIHHIHHHHHCIHFHHGHHHIIHHHHHHIHIIIHIIHHIIHHIHGIIHHHIIHIIIIIIHHIIIHIIIIHHEIFGIIIIHGIHHGIHHGIHIIIIIIIIIIIIIIIIIIIIIHIIIIIII
@HS2.2_301 HISEQ:380:H55W7BCXY:1:1101:12562:22846 1:N:0:AGCAGGAA orig_bc=AAAAAAAAAAAA new_bc=AAAAAAAAAAAA bc_diffs=0
TACGGAGGGTGCGAGCGTTAATCGGAATAACTGGGCGTAAAGAGCTCGTAGGCGGTTTGTCAAGTCAGATGTGAAAGCCCCGGGCTTAACCTGGGAACCGCATTTGAAACTGACAGACTAGAGTACTGTAGAGGGAGGTAGAATTCCAGGTGTAGCGGTGAAATGCGTAGATATCTGGAGGAATACCGGTGGCGAAGGCGGCCTCCTGGACAGAGACTGACGCTGAGGAGCGAAAGCGTGGGGAGCAAACAGG
+
IIIIIIIIIIIIIIIIIHIHIIIIIHHIIIIIIIIIIHHIIIIIIIIIIIIIIIHHIHIIIIIIIIIIIIIIIIIIHHIHIIIIIIIIIIIIIIGIIIIIIIIIIIIIIIIIIIIIIIIIIIIIIIIIIIIIIIIIIIHIHIIIHHHIIIIIIIIIIIIIIIIIIIIIIIIIIHIHIIIIIIIIIIIIIIIIIIIIIIIIIIIIIIIIIIIIIIIIIIIHIIIIIIIIIIIIIIIIIIIIIIIIIIIIIIHII
@HS2.2_302 HISEQ:380:H55W7BCXY:1:1101:15679:22869 1:N:0:AGCAGGAA orig_bc=AAAAAAAAAAAA new_bc=AAAAAAAAAAAA bc_diffs=0
TACAGAGGTCCCGAGCGTTGTTCGGATTTACTGGGCGTAAAGGGCGCGTAGGCGGCGGAACGTGTCGGATGTGAAATCTCCGGGCTCAACCCGGAAAGTGCGTCCGAAACTGTTCCGCTGGAGTCCGGGAGAGGTGGCCGGAATGCAGGGTGTAGCGGTGAAATGCGTTGATATCCTGCAGAACACCGGAGGCGAAGGCGGGCCACTGGAACGGTACTGACGCTGAGGCGCGAAAGTCGGGGGAGCAAACAGG
+
IIIHIGIIIIIIIGIIIHHHIIIIIHIIIIIIIIIIIHHIIHIIIIIIHGHIIIIIIIIIIIHHHIIIFHHIIHIHHIHIIIIIIIIIIIIIIIHIIIIIIIIIIIIHHIIIIIIIIIIIIIIIIIIIIIIIIIIIIIIIIIIIIIHIIIIIIIIIIIIIIIIIIIIIGIIIIIIIIHIIIIIHIIIIIIIIIIIIIIIIIIIIIIIIHHHIIIIIHIIIIIIIIIIIIIIIIIIHIIIIIIIIIHHHIIHII
@HS2.2_303 HISEQ:380:H55W7BCXY:1:1101:15982:22785 1:N:0:AGCAGGAA orig_bc=AAAAAAAAAAAA new_bc=AAAAAAAAAAAA bc_diffs=0
TACGTAGGATGCGAGCGTTATCCGGAATTATTGGGTGTAAAGCGTGTGTAGGCGGGAATATAAGTCTAAGGTCTAAGCCCGGAGCTCAACTCCGGTTCGCCTTAGAAACTGTATTTCTTGAGTATGGTAGAGGCAAACGGAATTTCTAGTGTAGCGGTAAAATGCGTAGATATTAGAAGGAACACCAGTGGCGAAGGCGGTTTGCTGGGCCAAAACTGACGCTGAGACACGAAAGCGTGGGGAGCAAATAGG
+
IIIIIIIIIIIIIIIIIHIHIIIIIHIIIIIIIIIHIIIIHIIIGHHIIHIIIIIIIIIIIIIIIIHIHIIIIIIIHHIIIIIIIIIIIIIIIIIHIIIIIIIIIIIIIIIHIIHIIIIIIIIIIIIIIIIIIIIIIIIIIIIIIIIIIIIIIIIIIIIIIIIIIIIIIIIIIIIIIIIIIIIIIIIIIIIIIIIIIIIIIIIIIIIIIIIIIIIIIIIIIIIIIIIIIIIIIHIIIIIIIIIIIIIIIIII
@HS2.2_304 HISEQ:380:H55W7BCXY:1:1101:16995:22760 1:N:0:AGCAGGAA orig_bc=AAAAAAAAAAAA new_bc=AAAAAAAAAAAA bc_diffs=0
TACAGAGGAGCCAAGCGTTGTCCGGATTGACTGGGCGTAAAGCGCACGCAGGCGGCGGCGCGCGTGGGGTGTGAAATCTGGCCGCTTAACGGCCAGGCGCCATCCCATACGGCGCAGCTGGAGTGATGCAGAGGTCGATGGAATTGCCGGTGTAGTGGTGAAATGCGTAGAGATCGGCAGGAACACCCAGGGGGAAACCAGTCGACTGGGCATCTACTGACGCTGAGGTGCGAGAGCGTGGGGAGCGAACCGG
+
IIIIIIHIIIIIIIIIIIIIIIIIIIIIIIIHIIIIIHIIIIIIIIIIIIIIIIIIIIIIIIIIIIIIIIIIIHIIHIHIIIIIIIIIIIIIIIHIIIIIIIIIHIIIIIIIIIIIIIIIIIIIIIIIIIIIIIHIIIIIIIIIIIIIIIIIIIIIIIIIIIIIIIIIIIIIIIIIIIIIIIIIIIIHIIIIIIIIIIIIIIIIIIIIIIIIIIIIIIIIIIIIIIIIIIIIIIIIIIIIIIIIIIIIIIIII
@HS2.2_305 HISEQ:380:H55W7BCXY:1:1101:17052:22824 1:N:0:AGCAGGAA orig_bc=AAAAAAAAAAAA new_bc=AAAAAAAAAAAA bc_diffs=0
TACGGAGGATGCAAGCGTTATCCGGATTTATTGGGTTTAAAGGGTGCGTAGGCGGATGCCTAAGCGTGAGGTGAAATCCCCGGGCTCAACCTGGGAACTGCCTCGCGAACTGGGTGTCTGGAATGCCCCTGCCGTGGGAGGAATGTGTGGTGTAGCGGTGAAATGCATAGAGATCACACAGAACACCGATTGCGAAGGCATCTCACGAAGGGGTGATTGACGCTGAGGCACGAAAGCGTGGGGATCAAACAGG
+
IIIIIHIHIIIIIIIIIIIHIHIIIIHIIIIIIIICEHHHIIIIIIIIIIIIIIIIIIIIIIIIIHHIHIHIIIIIHIHIIIIIIIIIIIIIIIIIIIIIIIIIIIIIIIIIIHHIIHIIIIIIIIIHIIIIIIIIIIIIIIIIIIIIIIIIIIIIIIIIIIIIIIIGIIIIIIIIIIIIIIHHIIIIIGIIIIIIHIIHHHIIIIIIIIIIIIIIHIIIIIIIIIIIIIIIIIHIIIIIIIIIIIIIIIIII
@HS2.2_306 HISEQ:380:H55W7BCXY:1:1101:6735:23196 1:N:0:AGCAGGAA orig_bc=AAAAAAAAAAAA new_bc=AAAAAAAAAAAA bc_diffs=0
TACGGAGGATGCAAGCGTTATCCGGATTTATTGGGTTTAAAGGGTGCGCAGGCGGCTTGTTAAGCGGGAGGTGAAATGCCGGCGCTCAACGTCGGAAGTGCCTCCCGAACTGGTGAGCTTGAATGACTCTGCCGTGGGAGGAATGTGTAGTGTAGCGGTGAAATGCTTAGAGATTACACAGAACACCGATTGCGAAGGCATCTCACGAAGGGTTGATTGACGCTGAGGCACGAAAGCGTGGGGATCAAACAGG
+
IHIIIIIIIIIIIIIIIIIIIIIIIHIIIIIIIIIHIIHHIIIIIIIIIIIIIIIIIIIIIIIIIIIIIIIIIHIGIHIIIIIIHIIIIIIIIIIIIIIIIIIIIIIIIIIIIIIIIIIIIIIIIIIIIIIIIIHIIIIIIIIIIIIIIIIIIIIIIIIIIIIIIIIIIIIIIIIIHIIIIIHHIIIIIIIIIIIIIIIIHIIGIIIIIIIIIIIIIIIIIIIHIIIIIIHIIIIIIIIIIIIIIIIIIIIII
@HS2.2_307 HISEQ:380:H55W7BCXY:1:1101:19608:23240 1:N:0:AGCAGGAA orig_bc=AAAAAAAAAAAA new_bc=AAAAAAAAAAAA bc_diffs=0
TACGGAGGGTACGAGCGTTAATCGGAATGACTGGGCGTAAAGGGCACGTAGGTGGATAGATAAGTCACAAGTGAAATACCCGGGCTTAACCTGGGATTGGCTCGTGAAACTGTTTAACTAGAGTACGGTAGAGGGGAGTAGAATTCCAAGTGTAGCGGTGAAATGCGTAGAGATTTGGAAGAATACCGGAGGCGAAGGCGGCTCTCTGGACCGATACTGACACTGAAGAGCGAAAGCGTGGGGAGCAAACAGG
+
IIIIIIIIIIIIIIIIIHIIHIIIIIIIIIIIIIIIIEHIIIIIGIIIHHIIIIIIIIIIIIIIHHIIIIIIIIIIHHIIIIIIIIIIIIIIIIIIIIIHHIIIHIIIIIIIIHHIIHIIIIIIIIIIIIIIIIIIIIHIIIIIHIIHIIIIIIIIIIIIIIIIIIIIIIIIIIIHHHIIIIHHIIHIIIIIIIIIIIIIIIIIIIIIIIIHIIIIIIIIIIIIIIIIIIIIIIIIIIIIIIIIIIIIIIIII
@HS2.2_308 HISEQ:380:H55W7BCXY:1:1101:4906:23402 1:N:0:AGCAGGAA orig_bc=AAAAAAAAAAAA new_bc=AAAAAAAAAAAA bc_diffs=0
TACAGAGGGTGCAAGCGTTGTTCGGAATTATTGGGCGTAAAGCGCGTGTAGGCGGCTTGGCAAGTCAGATGTGAAAGCCCTCGGCTTAACCGAGGAAGTGCGTCTGAAACTGCTGAGCTTGAGTGTCGGAGAGGATGGCGGAATTCCGCAAGTAGAGGTGAAATTCGTAGATATGCGGAGGAACACCGGTGGCGAAGGCGGCCATCTGGACGACTACTGACGCTGAGACGCGAAAGCGTGGGGAGCAAACAGG
+
IIIIIGCDDCHIIIIIIIIIIGIIIDHIIIIIIIIIIIIIIIIIIIDHHHIIIIIIIIIIIIIIIIIIIIIIIIIIIHIIIIIIIIIIIIIIIIIIIIIIIIIIIIIIIIIIIIIIIHHIIIIIIIIIIIIIIIIIIIIIIHIIIIIIIIIIIIIIIIIIIIIIIIIIIIIIIIIIIIIIIIIIIIIIIIIIIIIIIIIIIIIIIIIIIIIIIIIIIIIIIIIIIIIIIIIIIIIIIIIIIIIIIIIIIIIII
@HS2.2_309 HISEQ:380:H55W7BCXY:1:1101:6254:23281 1:N:0:AGCAGGAA orig_bc=AAAAAAAAAAAA new_bc=AAAAAAAAAAAA bc_diffs=0
TACGTAGGGAGCAAGCGTTGTCCGGATTTACTGGGTGTAAAGGGTGCGCAGGCGGCTTTGCAAGTCAGCTGTGAAATCTATGGGCTCAACCCATAAATTGCAGTTGAAACTGTAGAGCTTGAGTGAAGTAGAGGTAGGCGGAATTCCCGGTGTAGCGGTGAAATGCGTAGAGATCGGGAGGAACACCAGTGGCGAAGGCGGCCTACTGGCCTTTAACTGACGCTCAGGCACGAAAGCATGGGTAGCAAACAGG
+
IIIIHIIIIIIIIIIIIHIIIIIIIIIIIIIIHIIFHIIIIIIIIIIIIIIIIIIIIIIIIIHIIIIIIIIIIIIIIIIIIIIIIII1HHIIIIIIIIIIIIIIIIIIIIIHIIIIIIHIIIIHHIHIIIIIIIGIIIHIIIHIIIIIIIIIIIIIIIIIIIIIIIIIIIIHIIIIIIIIIIIIIHHIIIIIIIIIHIIIIHHIIHIIIIIIHIIIIIIHIIIHIIIIIIIIIIIIIIIIIIIIIIIIHIIIH
@HS2.2_310 HISEQ:380:H55W7BCXY:1:1101:6619:23390 1:N:0:AGCAGGAA orig_bc=AAAAAAAAAAAA new_bc=AAAAAAAAAAAA bc_diffs=0
TACGGAGGGTACGAGCGTTAATCGGAATGACTGGGCGTAAAGGGCACGTAGGTGGATAGATAAGTCACAAGTGAAATACCCGGGCTTAACCTGGGATTGGCTCGAGAAACTGTTTAACTAGAGTACGGTAGAGGGGAGTAGAATTCCAAGTGTAGCGGTGAAATGCGTAGAGATTTGGAAGAATACCGGAGGCGAAGGCGGCTCTCTGGACCGATACTGACACTGAAGAGCGAAAGCGTGGGGAGCAAACAGG
+
IIIHIIIIIHHIHGIIIHIIIIIHHHIIIGIHHIIIIHHIGHIIIIIIDHHIDIIIIIIIIIIIIIIIIIIIIIIIIIIIIIIIIIIIIIIIIIIIIIIIIIIIHIIIIIIIIIIIIIIIIIIIIIIIIIIIIIIIIIIIIIIIIIIIIIIHIIIIIIHHIIIIIHIIIIIIIHHIHHIIIHIIIIIIIIIIIIIHIIIIIIIHHIIIIIIIIIHHIIIIIIIIIIIIHHHIIIIIIIIIIIIIIIIIIIIII
@HS2.2_311 HISEQ:380:H55W7BCXY:1:1101:6861:23375 1:N:0:AGCAGGAA orig_bc=AAAAAAAAAAAA new_bc=AAAAAAAAAAAA bc_diffs=0
TACGGAAGGTCCGGGCGTTATCCGGATTTATTGGGTTTAAAGGGAGCGCAGGCGGCCTTTTAAGCGTGACGTGAAATGCAGGTGCTCAACATCTGAGCTGCGTCGCGAACTGGAGGGCTTGAGTGAGTTCGATGTCAGCGGAATTCGTGGTGTAGCGGTGAAATGCTTAGATATCACGAAGAACCCCGATTGCGAAGGCAGCTGGCAAGGCCTTTACTGACGCTAAAGCTCGAAGGTGCGGGTATCGAACAGG
+
IIIIIIGIIHIIIHIIIIICH@HIIICHIIGIHIIEEHIIIIHIHIIIIIIIIIIIIHHEHIIIIIIIIIIIIIHIIIHFHHHIIIIIIICHIIIIIIIIIIIIIHIIIIIIIHIIHIIIIIIIIIIHFHIIIIIIIIIIIIIIIIIIIIIIIIIHIIIIIIIIIIHIIIIIIIIIHGIIIIIIIIIIIIHIIIIIIIIIIIIIIIIIIIIIIIIHIIIIIIIIIIIHHEIIIIIIIIIIIIIIIIIIIIIII
@HS2.2_312 HISEQ:380:H55W7BCXY:1:1101:11950:23306 1:N:0:AGCAGGAA orig_bc=AAAAAAAAAAAA new_bc=AAAAAAAAAAAA bc_diffs=0
TACGGAGGGTACGAGCGTTAATCGGAATGACTGGGCGTAAAGGGCACGTAGGTGGATAGATAAGTCACAAGTGAAATACCCGGGCTTAACCTGGGATTGGCTCGTGAAACTGTTTAACTAGAGTACGGTAGAGGGGAGTAGAATTCCAAGTGTAGCGGTGAAATGCGTAGAGATTTGGAAGAATACCGGAGGCGAAGGCGGCTCTCTGGACCGATACTGACACTGAAGAGCGAAAGCGTGGGGAGCAAACAGG
+
IIIIIIHIIIHIIIIIIIIIHIIIIIIIIIIIIIIIIDHHIIIIIIIIFHHIEHIIIIIIIIIIIIIIIHIIIIIIHIIIIIIIIIIIIIIIIHIIHIIIHHHIIIIIIIIIIIIIIIIIIIIIHIIIIIIIIIIIIIHIIIIIIIIIIIIIIIIIIIIIIIIIIHIIIIIIIIIIIHIIIIIIIIIIIIIIIIIIIIIIIIIIIIIIIIIIIIIIIIIIIIIIIIIIIIIIIIHIIIIIIIIHIIIIIIIII
@HS2.2_313 HISEQ:380:H55W7BCXY:1:1101:13163:23281 1:N:0:AGCAGGAA orig_bc=AAAAAAAAAAAA new_bc=AAAAAAAAAAAA bc_diffs=0
TACGGAGGGTGCGAGCGTTAATCGGAATAACTGGGCGTAAAGAGCTCGTAGGCGGTTAGTCAAGTCAGATGTGAAAGCCCCGGGCTTAACCTGGGAACTGCATTTGAAACTGACGAACTAGAGTACTGTAGAGGGAGGTAGAATTCCAGGTGTAGCGGTGAAATGCGTAGATATCTGGAGGAATACCGGTGGCGAAGGCGGCCTCCTGGACAGAGACTGACGCTGAGGAGCGAAAGCGTGGGGAGCAAACAGG
+
IIIIIGHIIGEIIIIIIFHIIIIIIIIIIIIIIIIIIIIIIIHIIIIIIIIIIIIHIIIIIIIIIIIIIIIIIIIIIIIIIIIIIIIIIIIIIIIIIIIIIIHIIIIIIIIIIIIIIIHIIIIIIIIIIIIIIIIIIIIIIIIIIIIIIIIIIIIIIIIIIIIIIIIIIIIIIIIIIHIIIIHIIIIIIIIIIIIIIIIIIHIGIIIIIIIIIIHIIIHIIHIIIIIIIIIIIIIIIIIIIIIIIHIIIIIII
@HS2.2_314 HISEQ:380:H55W7BCXY:1:1101:13695:23480 1:N:0:AGCAGGAA orig_bc=AAAAAAAAAAAA new_bc=AAAAAAAAAAAA bc_diffs=0
TACGGAAGGTCCGGGCGTTATCCGGATTTATTGGGTTTAAAGGGAGCGCAGGCGGAGGTGCAAGCGTGCCGTGAAAGCGCGGGGCTCAACCCCGTACAGCGGCGCGAACTGCTCCCCTTGGTTGCGGGAAGGGAAGGCGGAACTCGTGGTGTAGCGGTGAAATGCATAGATATCACGAAGAACTCCGATCGCGAAGGCAGCCTTCCGGCCCGCCAACGACGCTCATGCTCGAAGGCGCGGGTATCAAACAGG
+
IIIIIIGHIIIIIGIIHHHHIIIIIHEEHIIHIIHHHHIHIHIIIIGIIHIIHHHHHIHIIIIIIIIIHHHHIHIIHHIIIIIIHIIIIIHHHHHIHIIIHIIIIIIIIHHEHIHIIIIIHHIHIIIHHIIIIIIIIIIIIIIIIIIHIIIIIIIIIIIIIIIIIIIIHIHHIHHHHHIIHHHHIIIIIIIIIIIIHHIIIIIHIIIIIHHHHEGIIIIIHHF?HGIIHIIIIIIIIIIIIIIIIIIIIIII
@HS2.2_315 HISEQ:380:H55W7BCXY:1:1101:13770:23488 1:N:0:AGCAGGAA orig_bc=AAAAAAAAAAAA new_bc=AAAAAAAAAAAA bc_diffs=0
TACAGAGGCCCATAGCGTTGTTCGGATTTACTGGGCGTAAAGGGCGCGTAGGCGGCAGGGCGTGTCAAGTGTGAAATCTCCGGGCTCAACCCGGAAAGTGCGCTTGAAACTACTCTGCTCGAGGCCGGGAGAGGGAATCGGAATATAGGGTGTAGCGGTGAAATGCGTTGATATCCTATAGAACACCGGAGGCGAAGGCGGATTCCTGGAACGGTTCTGACGCTGAGGCGCGAAAGTCGGGGGAGCAAACAGG
+
IIIIIIHIIIIIIIIIIIIIIIIIIIIIIIIIIIIHIIIIIIIIIIIIIIIIIIIIIIIIIIHIIIIIIIIIIIIIFHIIIIIIIIIIIIIIIIIIIIIIIIIIIIIIIIIIIIIIIIIIIIIIIIIIIIIIIIIIIIIIIIIIIIIIIIIIIIIIIIIIIIIIIIIIIIIIIIIHIIIIIIIIIIIIIIIIIIIIIIIIIIIIIIIIIIIIIIHIIIIIIIIIIHIIIIIIIIIHHIIIIIIIGIIIIIIII
@HS2.2_316 HISEQ:380:H55W7BCXY:1:1101:14227:23400 1:N:0:AGCAGGAA orig_bc=AAAAAAAAAAAA new_bc=AAAAAAAAAAAA bc_diffs=0
TACGTAGGTGGCAAGCGTTATCCGGATTTACTGGGTGTAAAGGGCGCGTAGGCGGGGATGCAAGTCAGATGTGAAATATATGGGCTCAACTCATAAACTGCATTTGAAACTGTATCTCTTGAGTGCTGGAGAGGTAGACGGAATTCCTTGTGTAGCGGTGAAATGCGTAGATATAAGGAAGAACACCAGTGGCGAAGGCGGTCTACTGGACAGTAACTGACGCTGAGGCGCGAAAGCGTGGGGAGCAAACAGG
+
IIIIHHHIIIIIIIIIIIIIIIIIHHIHIIHGHHIDGFHIIIIIIIIIHHHIHHIIIHEHIIIIIIIHGHHHIIIIIHIIIIIIIIIIIIIGIIIIIIIIIIIIIIIIIIIIIIIIIIIIIIIIIIIIIIIIIIIIIIIIIIIIIIIHIIIIIIIIIIIIIIIIIIIIIIIIIIIIHIIIIIIIIIIIIIIIIIIIIIIIIIIIIIIIIIIIIIHHIHIIIIIIIIIIIIIIIIIIIIIIIIIIIIIIIIIII
@HS2.2_317 HISEQ:380:H55W7BCXY:1:1101:17506:23271 1:N:0:AGCAGGAA orig_bc=AAAAAAAAAAAA new_bc=AAAAAAAAAAAA bc_diffs=0
TACAGAGGTCGCAAGCGTTGTTCGGATTTACTGGGCGTAAAGGGCACGTAGGCTGCGAGGCGTGTCGAGTGTGAAATCTCCGGGCCCAACCCGGAAAGTGCGCTCGAAACTACCTTGCTCGAGTACGGGAGAGGGAAGGGGAATATAGGGTGTAGCGGTGAAATGCGTTGATATCTGAAAGAACACCGGCGGCGAAGGCGGGCCTCTGGATAGTAACTGACGCTCAGGCGCGAAAGCGTGGGGAGCAAACAGG
+
IIIIIIIIIIIIHIHIIIIIHHHIIIIIIIIIIIIIIEHIIIIIIIIIIIIIIIIIIIIIIIHIIIIIIIIIIIIIFHIIIIIIIIIIIIGIIIIIIIIIIIIIIIIIIIIIIIIIIIIIIIIHHIIIIIIIIIIIIIIIIIIIGIIIIIIIIIIIIIIIHHIIIIIIIIIIIIIIIIIIIHHIHHIIIHIIIIIIIIIIIIIIIIIIIIHIIIHHIGIIIIIIIIIIIIHIIIHHIIIIIIIHHIHHHHHII
@HS2.2_318 HISEQ:380:H55W7BCXY:1:1101:17696:23400 1:N:0:AGCAGGAA orig_bc=AAAAAAAAAAAA new_bc=AAAAAAAAAAAA bc_diffs=0
TACAGAGGCCAAGAGCGTTGTTCGGATTTACTGGGCGTAAAGGGCGCGTAGGCGGCTTGCTAAGTCGGATGTGAAATCTCCGGGCTCAACCCGGAAAGTGCGTCCGAAACTGGCAGGCTGGAGTCCGGGAGGGGGAATCGGAATGCAGGGTGTAGCGGTGAAATGCGTTGATATCCTGCAGAACACCGGAGGCGAAGGCGGATTCCTTGAACGGTACTGACGCTGAGGCGCGAAAGTCGGGGGAGCAAACAGG
+
HHIIIH?CDEHCGH?FHIIEHIHIDGHEG@D@FG1</CEGHE1<GECE<EHHHHHDHHHHIHIHIHFHCHIIIIHI>C@CCIIHHHHHGHHEDHBCGGHHDDB?HHHEIIIIIIIIHFIHIHEH/CHHHIIIIIHIHHIIHIIIIIHHIIIIIIIHIIIIIIIIHGIHHIIIIIHGCDCIIIIIIHIIIIIIIIIIIIIIIIIHFHHCIHGHHHEFIIHFIIIIIIHHCDIIIIIIHIIIIIIIIIIHHEIII
@HS2.2_319 HISEQ:380:H55W7BCXY:1:1101:20526:23430 1:N:0:AGCAGGAA orig_bc=AAAAAAAAAAAA new_bc=AAAAAAAAAAAA bc_diffs=0
TACATAGGGGGCGAGCGTTATCCGGATTTATTGGGCGTAAAGGGTGCGTAGGCGGTAGATTAAGTCTAAGGTTAAAGTGCAAGGCTCAACCTTGTGATGCCTTAGAAACTGGTTTACTTGAGTTTGGTAGAGGTAAGTGGAACTCCATGTGTAGCGGTAAAATGCGTAAATATATGGAAGAACACCAGTGGCGAAGGCGGCTTACTGGGCCACAACTGACGCTGAGGCACGAAAGCGTGGGGAGCAAACAGG
+
IIIIHIHIIIIIIIIIIIIIIIIIIHHHHHIIIIIIIHHHHIIIIIIIHHHIGIIHHHHGGHIIIHHIHIIIHIIIHHIIIIIIFHGHHIHHHHHIIIIHIHIIIIIHIIIIIIIIHHIIIIIIHIIIIIIIIHIIIIIIIIIIHIIHIIIIIIIIIIIIIIIIIIIIIIIIHHGGGGHHIIIIIIIIIIIIIIIIIIIIIIIIIIIIIIIIGIIIIIIIIIIIIIIIIIIIIHIIIIIIIIIIIIIIIIII
@HS2.2_320 HISEQ:380:H55W7BCXY:1:1101:3098:23674 1:N:0:AGCAGGAA orig_bc=AAAAAAAAAAAA new_bc=AAAAAAAAAAAA bc_diffs=0
TACGAAGGGGGCGAGCGTTGTTCGGAATTACTGGGCGTAAAGGGTGTGTAGGCGGAGCAGTAAGATAGCGGTGAAATACCTGGGCTTAACTTAGGAATTGCCGTTATAACTATTGTTCTAGAGTGATAGAGAGGATATTGGAATACCCAGTGTAGAGGTGAAATTCGTAGATATTGGGTAGAACACCGGAGGCGAAGGCGAGTATCTGGCTATCAACTGACGCTGAGGCACGAAAGCATGGGGATCAAACAGG
+
IIIIIIIIIIIIIIIIIHIHGHIIHIHHIIHHHIHIICHHHHIICH?HHHIICHIHHHIHIHHIIHIHIIIHHIIIHHHIIIHIIIIIIIIIHHIIHHHGHIHHIIIIIIIIIIIIIIIIIII#IIIIIIIIIIIIIIIIIIIIIIIIIIIIIIIIIIIIIIIIIIIIIIIIIIIIIHIIIIIIIIIIIIIIIIIIIIIIIIIIIIIIIIIIHIIIIIIIIHIIIIIIIIIIIIIIIIIIIIIIIIIIIIIII
@HS2.2_321 HISEQ:380:H55W7BCXY:1:1101:3510:23704 1:N:0:AGCAGGAA orig_bc=AAAAAAAAAAAA new_bc=AAAAAAAAAAAA bc_diffs=0
TACGGAAGGTCCGGGCGTTATCCGGATTTATTGGGTTTAAAGGGAGCGCAGGCTGATGATTAAGCGTGACGTGAAATGTAGCCGCTCAACGGCTGAACTGCGTCGCGAACTGGTTATCTTGAGTGAGTTCGATGTTGGCGGAATTCGTGGTGTAGCGGTGAAATGCTTAGATATCACGAAGAACTCCGATTGCGAAGGCAGCCAACAAGGCCTTTACTGACGCTAAAGCTCGAAGGTGCGGGTATCGAACAGG
+
HIIIHIIIIIHIIIHDHEHIIGHICGCHEHHCEHIIGHIIHHIIIIHHHHIHIIIHIIIIHIIHHIIIIIIHIIHGHHHHHIIIIHIIIIHHHIIIHHHHHHIIIHHHHIIIIIIHHHHIIHIHHIIEFHHHHIHHIIHHHIIIIIIHHIHHHHGE?IIHHHHFHIHGIIIIHEHIIDHHIIHHHHHHIHHHHHCEIHIHF?HIIIIHHFEHHEHEIHIIIHEHIHHHHHIIHFC/<HDHFHHHECGIIGHIH
@HS2.2_322 HISEQ:380:H55W7BCXY:1:1101:5413:23730 1:N:0:AGCAGGAA orig_bc=AAAAAAAAAAAA new_bc=AAAAAAAAAAAA bc_diffs=0
TACGGAGGATACGAGCGTTATCCGGATTCATTGGGTTTAAAGGGTGCGCAGGCGGACCGTTAAGTCAGGGGTGAAAAGTTGGGGCTCAACTCCAATCGTGCCTTTGATACTGGCGGACTAGAGTGCGATAGGCGTGGCCGGAATGTGATGTGTAGCGGTGAAATGCTTAGATATGTCACAGAACACCGATCGAGAAGTCAGGTCACGAGTTCGCAACTGACGCTCATGCACGAAAGCGTGGGGATCAAACAGG
+
IHIIIIIIIIIIHIIHIEHIGIHHIHHGHIIHHHHIIIIIIIIIIGHIGIIIHIIIGIIHHIHHHIIIIHHGHFHGGHHIHIIIIIIIIIIIIIGHHIHIIIIIHIIIIIHIIIIIIIIIIIIIHHHHIHIIIIIIIDHHIIIIIIHHHIIIIIIHHIIHIHHIHIIIIIHIIIHIFHHIIHIHIHIIHIIHIIIHIHHIIHIIIIIIHDHHIGIIIHHIIIIIIIHIHIIHIIIHIIIHHHIHGIIHHIIII
@HS2.2_323 HISEQ:380:H55W7BCXY:1:1101:5957:23572 1:N:0:AGCAGGAA orig_bc=AAAAAAAAAAAA new_bc=AAAAAAAAAAAA bc_diffs=0
TACGAAGGGGACTAGCGTTGTTCGGAATTACTGGGCGTAAAGCGCACGTAGGCGGATTTGTAAGTCAGGGGTGAAATCCCGGGGCTCAACCTCGGAACTGCCTTTGATACTGCAAGTCTCGAGTCCGATAGAGGTGGGTGGAATTCCTAGTGTAGAGGTGAAATTCGTAGATATTAGGAAGAACACCGGTGGCGAAGGCGGCCCACTGGATCGGTACTGACGCTGAGGTGCGAAAGCGTGGGGAGCAAACAGG
+
IHIHHCD<GCFHHCFHHIHIIIIIIHEEHHIIHHIIHHHGGHIIIIIHIHIIIIHGC0GHHHIHHIHHIHIIIGHICHHHIIHIIIGGGHIIIHIHHIIGHIHIHGHIIIFHHHHEHIHIIIHGCIIHCHIHHHHIIIIIIIIHHIHIIIIHIIIIIIHGIIHIIHIIIIHHIHFHHEHIIIHIIIIIIHHIIIHGHHIHHHIIIIIIHHCIIHIIHGIIIIHHHHDIIIHHGHGHIIHIIIIIIHIIIIIII
@HS2.2_324 HISEQ:380:H55W7BCXY:1:1101:6640:23597 1:N:0:AGCAGGAA orig_bc=AAAAAAAAAAAA new_bc=AAAAAAAAAAAA bc_diffs=0
TACGTAGGGGGCAAGCGTTATCCGGATTTACTGGGTGTAAAGGGGGCGCAGACGGGAATGCAAGTCTGAAGTGAAAACCCACGGCTCAACTGTGGGCTTGCTTTGGAAACTGTATTTCTTGAGTGTCGGAGGGGTAAGCGGAATTCCTGGTGTAGCGGTGAAATGCGTAGATATCAGGAAGAACACCGGTGGCGAAGGCGGCTTACTGGACGACAACTGACGTTGAGGCCCGAAGGCGTGGGGAGCAAACAGG
+
IHGIFHHIIHIHIHHIIIIIIIIIIIIIIIIHHHHDGCGH@HHHIIIIIIIIIIIIIHIIIIHHIIIIIIIIIIIIHIIIHIIIIIIIIIFHHIIIHIIIHIIIHIIIIIIIIIIIIIIIIIIIIIIIIIIIIIIIIIIIIIIIIIIIIIIIIIIIIIIIIIIIIIIIIIIIIIHIHIIIIIIIIIIIIIIIIIIIIIIIIIIIIIIIIIIIIIHIIIIIIIIIIHHHIGHIIIIHHIIIIIIIIIIIIIIII
@HS2.2_325 HISEQ:380:H55W7BCXY:1:1101:7935:23667 1:N:0:AGCAGGAA orig_bc=AAAAAAAAAAAA new_bc=AAAAAAAAAAAA bc_diffs=0
TACGGAGGGTGCGAGCGTTAATCGGAATAACTGGGCGTAAAGAGCTCGTAGGCGGTTTGTCAAGTCAGATGTGAAAGCCCCGGGCTTAACCTGGGAACCGCATTTGAAACTGACAGACTAGAGTACTGTAGAGGGAGGTAGAATTCCAGGTGTAGCGGTGAAATGCGTAGATATCTGGAGGAATACCGGTGGCGAAGGCGGCCTCCTGGACAGAGACTGACGCTGAGGAGCGAAAGCGTGGGGAGCAAACAGG
+
IIIIIIIIIIIIIIIIHHIIIIIIIIIIIIIIIIIIIIIIIIIIHIIIIIIIIIIIIIIIIIIIIIIIIIIIIIIIHGIIIIIIIIIIIIIIIIIIIIIIIIIIIIIIIIIIIIIIIIIIIIIIIIIIIIIIIIIIIIIIIIIIIIIIIIIIIIIIIIIIIIIIIIIIIIIIIIIIHIIIIIIIIIIIIIIIIIIIIIIIIIIHIIIIIIIIIIIIIIIIIIIIIIIIIIIIIIIIIIIIIIIIIIIIIIIII
@HS2.2_326 HISEQ:380:H55W7BCXY:1:1101:10221:23715 1:N:0:AGCAGGAA orig_bc=AAAAAAAAAAAA new_bc=AAAAAAAAAAAA bc_diffs=0
TACGGAAGGTCCGGGCGTTATCCGGATTTATTGGGTTTAAAGGGAGCGCAGGCTGATGATTAAGCGTGACGTGAAATGTAGCCGCTCAACGGCTGAACTGCGTCGCGAACTGGTTATCTTGAGTGAGTTCGATGTTGGCGGAATTCGTGGTGTAGCGGTGAAATGCTTAGATATCACGAAGAACTCCGATTGCGAAGGCAGCCAACAAGGCCTTTACTGACGCTAAAGCTCGAAGGTGCGGGTATCGAACAGG
+
IIIIIIIIHIIIIIIIIIIIIIIIIHHHIIIIIIIDEHHIIIIIIIIIHIIIGIIIIIHIIIIIIIIIIIIIIIIIIIIIIIIIIIIIIIIHIIIIIIIIIIIIIIIIIIIHIIIIIIIIIIIIIIIIIIIIIIIIIIIIIIIIIIIIIIIIIIIIIIIIIIIIIIIIIIIIIIIHHHIIIIIIIIIIIIIIIIIIIIIIIIIIIIIIIHIIIIIIIIIIIIIIIIIIIIIIIIIIIIIIIIIIIIIIIIIII
@HS2.2_327 HISEQ:380:H55W7BCXY:1:1101:11599:23659 1:N:0:AGCAGGAA orig_bc=AAAAAAAAAAAA new_bc=AAAAAAAAAAAA bc_diffs=0
TACGAAGGGGGCTAGCGTTGCTCGGAATCACTGGGCGTAAAGCGCACGTAGGCGGCTTTCTAAGTCAGGGGTGAAATCCTGGAGCTCAACTCCAGAACTGCCTTTGATACTGGAAAGCTTGAGTTCGGGAGAGGTGAGTGGAACTGCGAGTGTAGAGGTGAAATTCGTAGATATTCGCAAGAACACCAGTGGCGAAGGCGGCTCACTGGCCCGATACTGACGCTGAGGTGCGAAAGCGTGGGGAGCAAACAGG
+
IIIICHHDFHHHHHGHIIIIFHIIIIIIIIIHHHIIIICEGHIIIIIIGHIIHHIHIHHHIHIIIHHHGHHHHHIHHHGFIIHIIHHHHIIHIHIHIIIIIIIIIIGIIIIIIHIHIHHIIIIHFHIIIHEHIIIIIIHHHHIIIIIHIIHHIHHHIIIIIIIIIIIHIIHIHHEHHHHHHHHHIIIIHHIHIHHIIIIIIIHIIIHHEGIHHIIHIIHHIIIHIIIIIIIIIIIIIIIIIIHIIIIIIHHHH
@HS2.2_328 HISEQ:380:H55W7BCXY:1:1101:3226:23979 1:N:0:AGCAGGAA orig_bc=AAAAAAAAAAAA new_bc=AAAAAAAAAAAA bc_diffs=0
TACGGAGGGTACGAGCGTTAATCGGAATGACTGGGCGTAAAGGGCACGTAGGTGGATAGATAAGTCACAAGTGAAATACCCGGGCTTAACCTGGGATTGGCTCGTGAAACTGTTTAACTAGAGTACGGTAGAGGGGAGTAGAATTCCAAGTGTAGCGGTGAAATGCGTAGAGATTTGGAAGAATACCGGAGGCGAAGGCGGCTCTCTGGACCGATACTGACACTGAAGAGCGAAAGCGTGGGGAGCAAACAGG
+
IIIIHHHIIIIIIIIIIHIIIIIIIIIIIIIIIIIIIHIIIIIIIHIIHHIIIIIIIIIIIIIIIIIIIIIIIIIIIHIIIIIIHIIIIIIIIIIIHIIIIIIIIHIIIHIIHHHHIIIIIIIIIIIIIIIIIIIIIIIIIIIIIIIIIIIIIIIIIIIIIIIIIIIIIIIIIIIIHHIIIIIIIIIIIIIIIIIIIIIIIIIIIIIIIIIIIIIIIIIIIIIIIIIIIIIIIIIIIIIIIIIIIIIIIIIII
@HS2.2_329 HISEQ:380:H55W7BCXY:1:1101:6632:23930 1:N:0:AGCAGGAA orig_bc=AAAAAAAAAAAA new_bc=AAAAAAAAAAAA bc_diffs=0
TACGGAAGATGCGAGCGTTATCCGGATTTATTGGGTTTAAAGGGAGCGTAGGCGGACGCTTAAGTCTGCGGTAAAATGTCGATGCTCAACATCGTCCTGCCGTGGAAACTGGGTGTCTTGAATGTGCACAAGGTGGATGGAATTCGTGGTGTAGCGGTGAAATGCTTAGATATCACGAAGAACTCCGATTGCGAAGGCAGTCCACTGGGGCATGATTGACGCTGAGGCTCGAAAGTGCGGGAATCAAACAGG
+
IIIIHIIIGHEHCHHIIIHIIIGIIEHIIIIEGHH<<DGHHHIIGIIIHIIIIIIIGHIHIHIIHHHHIIIIIIIIIHHIIGIIHIIIIIIIHIEHIIIIIIIIIIIHIIIIIIIHIIIIHIIIIHHIIIIIIHIIIIIIIIIIIHHIIIIIIIIIIIIIIIIIIIIIIIIIIHHHIIIIIHHIIIIIIIIIIIIIIHGHEIIHIIIIHIHIHIGIIIIIHIIIIHHFIIIIIIIHIIIIHHIHIIIIHIII
@HS2.2_330 HISEQ:380:H55W7BCXY:1:1101:7001:23825 1:N:0:AGCAGGAA orig_bc=AAAAAAAAAAAA new_bc=AAAAAAAAAAAA bc_diffs=0
TACGGAAGGTCCGGGCGTTATCCGGATTTATTGGGTTTAAAGGGAGCGCAGGCTGATGATTAAGCGTGACGTGAAATGTAGCCGCTCAACGGCTGAACTGCGTCGCGAACTGGTTATCTTGAGTGAGTTCGATGTTGGCGGAATTCGTGGTGTAGCGGTGAAATGCTTAGATATCACGAAGAACTCCGATTGCGAAGGCAGCCAACAAGGCCTTTACTGACGCTAAAGCTCGAAGGTGCGGGTATCGAACAGG
+
IIIIIIIIIIIIIIIIIIIIIIIIIHIIIIIIIIIGHIHIIIIIIIIIIIIIIIIHIIIIIIIIIIIIIIIIIIIIIIIIIHIIIIIIIIIIIIIIIIIIIIIIIIIIIIIIIIIIIIIIIIIIIIIIIIIIIIIIIIIIHIIIIIIIIIIIIIIIIIIIIIIIIIIIIIIIIIIIIIIIIIIIHIIIIIIIIIIIIIIIIIIIIIIIIIIIIIIIIIIHIIIIIIIIIIIIIIIIIIIIIIIIIIIIIIIII
@HS2.2_331 HISEQ:380:H55W7BCXY:1:1101:15273:23963 1:N:0:AGCAGGAA orig_bc=AAAAAAAAAAAA new_bc=AAAAAAAAAAAA bc_diffs=0
TACGTAGGTGGCGAGCGTTGTTCGGATTTATTGGGCGTAAAGGGTCCGCAGGTGGTTGGATAAGTTTGACGTGAAATCCCAGAGCTCAACTCTGGAACTGCGTTGAAAACTGTCCGACTGGAGTATCGGAGAGGAGATTGGAATTCCAGGTGTAGCGGTGGAATGCGTAGATATCTGGAAGAACACCGAAAGCGAAGGCAGATCTCTGGACGATAACTGACACTCAGGGACGAAAGTATGGGGATCAAACAGG
+
IIIIIGIIIIIIIIIIIFHIIIIIIHIIIIIIIIIIIIIIIIIIIIIIIIIIHIIIIIIIHHIIIIIIIIIIIIIIIIIIIIIIIIIIIIIIIIIIIIIIIIIIIIIIIIIIIIIIIIIIIIIIIIIIIIIIIIIIIIIIIIHIIIIIIIIIIIIIIIIHIIIIIIIIIIIIHIIIIIIHIIIIIIIIIIIIIIIIIIIIIIIIIIIIIIIIIIIIIIIIIIIIIIIIIIIIIIIIHIIIIIIIIIIIIIIII
@HS2.2_332 HISEQ:380:H55W7BCXY:1:1101:17612:23970 1:N:0:AGCAGGAA orig_bc=AAAAAAAAAAAA new_bc=AAAAAAAAAAAA bc_diffs=0
TACGGAGGATGCGAGCGTTATCCGGATTTATTGGGTTTAAAGGGTGCGTAGGCGGAATGTTAAGTCAGTGGTGAAAGCGTGCGGCTCAACCGTACCGAGCCATTGAAACTGGCGTTCTTGAGTGCAAGCGAGGTAAGCGGAATGTGACGTGTAGCGGTGAAATGCTTAGATATGTCCCAGAACTCCGATTGCGAAGGCAGCTTACCAGTATGTAACTGACGCTGAGGCACGAAAGCGTGGGTATCAAACAGG
+
IIIIIIIIIIIIIIIIIIIIIIIIIHIIIIIIHIIDEHIIIIIIIIIIHIIIHIIHIHIIIIIIIIIIIIIHIIIIIIIIIIIIIIIIIIIIIIIIIIIIIIIIIIIIIIIIIIIIHIIIIIIIIIIIIIIIIIIIIIIIIIIIIIIIIIIIIIIIIIIIIIIIIIIIIIIIIIIHHIIIIIIIIIIIIIIIIIIIIIIIIIIIIIIIIIIIIHHIIIIIIIIIIIIIIIIIIIIIIIIIIIIIIIIIIIII
@HS2.2_333 HISEQ:380:H55W7BCXY:1:1101:3039:24030 1:N:0:AGCAGGAA orig_bc=AAAAAAAAAAAA new_bc=AAAAAAAAAAAA bc_diffs=0
TACGGAGGGTACGAGCGTTAATCGGAATGACTGGGCGTAAAGGGCACGTAGGTGGATAGATAAGTCACAAGTGAAATACCCGGGCTTAACCTGGGATTGGCTCGTGAAACTGTTTAACTAGAGTACGGTAGAGGGGAGTAGAATTCCAAGTGTAGCGGTGAAATGCGTAGAGATTTGGAAGAATACCGGAGGCGAAGGCGGCTCTCTGGACCGATACTGACACTGAAGAGCGAAAGCGTGGGGAGCAAACAGG
+
IIIIIIIIIIIIIIIIIHIIIIIIIIIIIIIIIIIIIHIIIIIIIIIIHIIIHIIIIIIIIIIIIIIIIIIIIIIIIIIIIIIIIIIIIIIIIIIIIIIIIIIIIIIIIIIIIIIIIIIIIIIIIIIIIIIIIIIIIIIHHIIIIIIIIIIIIIIIIIIIIIIIIIIIIIIIIIIIIHIIIIIIIIIIIIIIIIIIIIIIIIIIIIIIIIIIIIIIIIIIHIIIIIIIIIIIIIIIIIIIIIIIIIIIIIIII
@HS2.2_334 HISEQ:380:H55W7BCXY:1:1101:3772:24069 1:N:0:AGCAGGAA orig_bc=AAAAAAAAAAAA new_bc=AAAAAAAAAAAA bc_diffs=0
TACGGAGGGTACGAGCGTTAATCGGAATGACTGGGCGTAAAGGGCACGTAGGTGGATAGATAAGTCACAAGTGAAATACCCGGGCTTAACCTGGGATTGGCTCGTGAAACTGTTTAACTAGAGTACGGTAGAGGGGAGTAGAATTCCAAGTGTAGCGGTGAAATGCGTAGAGATTTGGAAGAATACCGGAGGCGAAGGCGGCTCTCTGGACCGATACTGACACTGAAGAGCGAAAGCGTGGGGAGCAAACAGG
+
IIIIIIIIIIIIIIIIIHIIIIIIIIIIIIIHIIIIIHIIIIIIIIIIHIIIIIIIIIIIIIIIIIIIIIIIIIIIHIIIIIIIIIHIIHIIIIIIIIIIIIIIIIIIIIIIIIIIIIIIIIIIIIIIIIIIIIIIIIHHIIIIIIIIIIIIIIIIIIIIIIIIIIIIIIIIIIIIIIIIIIIHIIIIIIIIIIIIIIIIIIIIIIIIIIHIIIIIIIIIIIIIIIIIIIIIIIIIIIIIIIIIIIIIIIHII
@HS2.2_335 HISEQ:380:H55W7BCXY:1:1101:4296:24104 1:N:0:AGCAGGAA orig_bc=AAAAAAAAAAAA new_bc=AAAAAAAAAAAA bc_diffs=0
GACGAACCGAGCGAACGTTGTTCGGAATCACTGGGCTTAAAGGGCGCGTAGGCGGGTTCGCAAGTCTGTGGTGAAAGCCTCCAGCTTAACTGGAGAAGTGCCGTGGATACTGCGAGTCTTGAGGAGGGTAGGGGCATCTGGAACAGTCGGTGGAGCGGTGAAATGCGTTGATATCGACTGGAACTCCGGTGGCGAAGGCGAGGTGCTGGACCCTTTCTGACGCTGAGGCGCGAAAGCCAGGGGAGCGAACGGG
+
IHIHIIHIHIIIIIIIIIIIIIIIIIIIIIIHIIIIEHHIIIIHIIIIHIIIIIHIIIIIIIIIHHIHHIICHHHIHIIIIIIIIIIIIIIIIEHHIIIIIIIIHHIIIIIIIIHHGHHEHHHIIIIIHHIIIIIIIIIIIIIIHIIIIIHIIIIIIIIIIIIIIHIHIIIIIIIHHHHIIIIIIIIIIHIIIIIIIIIIIIIIIIIIIIIIIGIIIIIHIIIIIIIIIIIIIIIIIIIIIIIIIIIIIIIII
@HS2.2_336 HISEQ:380:H55W7BCXY:1:1101:8331:24023 1:N:0:AGCAGGAA orig_bc=AAAAAAAAAAAA new_bc=AAAAAAAAAAAA bc_diffs=0
TACAGAGGTCCCAAGCGTTGTTCGGATTCACTGGGCGTAAAGGGTGCGTAGGTGGTCGTTTAAGTCCGATGTGAAATCCCGGAGCTTAACTCCGGAACTGCATTGGATACTACTCGGCTAGAGGGTTGGAGGGGGGACTGGAATTCTCGGTGTAGCAGTGAAATGCGTAGATATCGAGAGGAACACCAGTGGCGAAGGCGAGTCCCTGGACAACTCCTGACACTGAGGCACGAAAGCTAGGGGAGCAAACAGG
+
IIIIIHHIIIIIIIIIIIHHHIIIIHIIIIIIHIIHIHHIEHHIHIIIIIHIHIHIIIIIIIIIIHIIIIIIIIIIGIIIIIIIIIIIIIIIIHIIIIIIIIIIIIIIIIIIIIIIIIIIIIIIIIIIIIIIIHIIIIIIIIIIIIIIIIIIIIIIIIIHIIIIIIIIIIIIIIIIHHIIIIIHIIIIIIIIIIIIIIIIIIHIIIIHIIIIIHIIIIIIIIIIIIIIIIIIIIIIIHIIIIIIIIIIIIIII
@HS2.2_337 HISEQ:380:H55W7BCXY:1:1101:10549:24250 1:N:0:AGCAGGAA orig_bc=AAAAAAAAAAAA new_bc=AAAAAAAAAAAA bc_diffs=0
TACGGAGGATGCAAGCGTTATCCGGATTTATTGGGTTTAAAGGGTGCGCAGGCGGCGCGTTAAGTCAGCGGTGAAATCTCCCGGCTCAACCGGGGAACTGCCGTTGATACTGGCGTGCTCGAGTACGGACGGCGCCGGCGGAATGTGTCATGTAGCGGTGAAATGCTTAGATATGCCACAGAACACCGATCGCGAAGGCAGCTGGCGAGGCCGGGACTGACGCTCAGGCACGAAAGCGTGGGGATCAAACAGG
+
IIIIIIIIIIIIIIIIIIIIIHIIIGHHHHHGHIIEGCHHIIIIIIIIIGIIIIIIIIIIIIIIIIGIIIIIIIIIFHIIIIIIIHIIIIIIIIIIIIIIIIIIIIIIIIIIIIIIIIIIIIIHIIIIIIIIIIIIIIIIIIIIIIIIIIIIIHIIIIIIIIIIIIIIIIIIIIIHHHHIIIIIIIIIIHIIIIIIIIIIIIHIHHIIIIIIIIIIIIIIIIIIIIIIHIIIIIIIIIIIIIIIIIIHIIGII
@HS2.2_338 HISEQ:380:H55W7BCXY:1:1101:14789:24155 1:N:0:AGCAGGAA orig_bc=AAAAAAAAAAAA new_bc=AAAAAAAAAAAA bc_diffs=0
TACGTAGGGGGCAAGCGTTATCCGGATTTACTGGGTGTAAAGGGAGCGTAGACGGCAAGGCAAGTCTGATGTGAAAGGTGTGGGCTCAACTCACAAACTGCATTGGAAACTGTTCTGCTAGAGTGCAGGAGAGGTAAGCGGAATTCCTAGTGTAGCGGTGAAATGCATAGATATTAGGAGGAACACCGGCGGCGAAGGCGGCTTACTGGACTGTAACTGACGTTGAGGCTCGAAAGCGTGGGTAGCAAACAGG
+
IIIIHIIIIIIIIIIIIIIIIIIIIIIIIIIIIIIFHHIIIIIIIIIIIIIIIIIIIIIIIIIIIHIIIIIIIIIIIIIIIIIIIIHIIIIIIIIIIIIIIIIIIIIIIIIIIIIIIIIIIIIIIIIIIIIIIIHIIIIIIIHIIIIIIIIIIIIIIIIIIIIIIIIIIIIIIIIIIIIIIIIIHIIIIHHIIIIIIIIIIIIIIIIIIIIIIIIIIIIIIIIIIIIIIIIIIIIIIIIIIIIIIIIIIIIII
@HS2.2_339 HISEQ:380:H55W7BCXY:1:1101:15818:24185 1:N:0:AGCAGGAA orig_bc=AAAAAAAAAAAA new_bc=AAAAAAAAAAAA bc_diffs=0
TACGGAGGATGCGAGCGTTATCCGGATTTATTGGGTTTAAAGGGTGCGTAGGTGGTTTGTTAAGTTTGTGGTGAAAGCGTGCGGCTCAACCGTACCAAGCCATGAAAACTGGCGAACTTGAGTGCAAACGAGGTAGGCGGAATGTGATGTGTAGCGGTGAAATGCTTAGATATGTCACAGAACCCCGATTGCGAAGGCAGCTTACCAGCATGCAACTGACACTGAGGCACGAAAGCGTGGGTATCAAACAGG
+
IIIIIIIIIIIIIIIIIIIGIIIIIHEHIIIIHIIGCHIIIHIIHHHIIIIIIIIHIIHHHIIHIHIIIIIIIIIIGIIIIIIIIHHIIIHIIIIIIIIHIIIIIIIIIIIIIGIHHIIIIIIIIIIIIIIIIIIIIIIIIIIIIIIIIIIIIIIIIIIIIIIIIIIIIIIIIIIHGHIIIIIIIIIIIIIIIIIIIIIIIIIIIIIIIIIIIIIIIIIIIIIIIIIIIIIIIIIIIIIIIIIIIIIIIIII
@HS2.2_340 HISEQ:380:H55W7BCXY:1:1101:19620:24134 1:N:0:AGCAGGAA orig_bc=AAAAAAAAAAAA new_bc=AAAAAAAAAAAA bc_diffs=0
TACGGAAGGTCCGGGCGTTATCCGGATTTATTGGGTTTAAAGGGAGCGCAGGCCGATGGTTAAGCGTGACGTGAAATGTAGCCGCTCAACGGCTGAACTGCGTCGCGAACTGGCTGTCTTGAGTGAGTTCGATGTGGGCGGAATTCGTGGTGTAGCGGTGAAATGCTTAGATATCACGAAGAACTCCGATTGCGAAGGCAGCCCACAAGGCCTTTACTGACGCTAAAGCTCGAAGGTGCGGGTATCGAACAGG
+
IIIIIHIIIIIIIHIIIIIIIIIIIHHIIIIIHIIHIIIIIIIIIIIIIIIIIIIIIIIIIIIIIIIIIIIIIIIIHIIIIIIIIIIIIIIIIIIIIIIIIIIIIIIIIIIIIIIIHIIIIIIIIIIIIIIIIIIIIIIIIIIIIHIIIIIIIIIIIIIIIIIIIIIIIIIIIIHIIHIIIIIIIIIIIIIIIIIIIIIHIIIIIIIIIIIIIIIIIIIIIIIIIIIIIIIIIIIIIIGIIIIHHHF?IIIII
@HS2.2_341 HISEQ:380:H55W7BCXY:1:1101:20646:24206 1:N:0:AGCAGGAA orig_bc=AAAAAAAAAAAA new_bc=AAAAAAAAAAAA bc_diffs=0
TACGGAGGATGCGAGCGTTATCCGGATTTATTGGGTTTAAAGGGTGCGTAGGTGGTTTGTTAAGTTTGTGGTGAAAGCGTGCGGCTCAACCGTACCAAGCCATGAAAACTGGCGAACTTGAGTGCAAACGAGGTAGGCGGAATGTGATGTGTAGCGGTGAAATGCTTAGATATGTCACAGAACCCCGATTGCGAAGGCAGCTTACCAGCATGCAACTGACACTGAGGCACGAAAGCGTGGGTATCAAACAGG
+
IIIHIIIIIIIIIIIIIIIIIIHIIHGHHIIIIIIEGHHHIIIIDHIIDHHIIHIHGIICEHIIHHIIIIIIIHHHHHIHHIIIIHIIHHHIHHHHIIIIHIIIIIIIGIIIIIIHIIIIIIIIIIIIIIIIIIIIIHIIHIIIIIHIGIHIHIIIIHIIIIIIIIIIIIIIIHHIIIIIHHIIIIIHIIIIIIIIIIIIIIIIIHGIIIIIIIIIIIIIHIIIIHIIHIIIIIIIGIIIIIIIIIIIIHIH
@HS2.2_342 HISEQ:380:H55W7BCXY:1:1101:2676:24361 1:N:0:AGCAGGAA orig_bc=AAAAAAAAAAAA new_bc=AAAAAAAAAAAA bc_diffs=0
TACGGAAGGTCCGGGCGTTATCCGGATTTATTGGGTTTAAAGGGAGCGCAGGCGGAGGATTAAGCGTGACGTGAAATGTCCCGGCTCAACCGTGGAACTGCGTCGCGAACTGGTTTTCTTGAGTGAGTGCGACGTCGGCGGAATTCGTGGTGTAGCGGTGAAATGCTTAGATATCACGAAGAACCCCGATTGCGAAGGCAGCCGACGAGTCCTTAACTGACGCTAAAGCTCGAAAGTGCGGGTATCGAACAGG
+
EEHEHIIHHHFEHDHC?CEHHIGIH0<CFH@CCCEEC<G@FH?@HHGCHDCHIHHHIHEHHFHIIIHGIHHHHHHCHFHHFEDHFEHEHHCIHHHHFHHEHGCHIIHFHHHGIIHHEHHHHHIIIIIHHFIHIGGIHIIIIHHGHHHIIHHHHHIIHHHHHIIIIHFHHHHIIIHGFHHIIIIIIHHHIIIIIIIIII#IIHHHCHHEGEECHIIIHHIIHHIIIIHHIIHEH@F<?HGEHHHEIHIIHEHHI
@HS2.2_343 HISEQ:380:H55W7BCXY:1:1101:4596:24285 1:N:0:AGCAGGAA orig_bc=AAAAAAAAAAAA new_bc=AAAAAAAAAAAA bc_diffs=0
GACGTAGGGAGCGAGCGTTGTCCGGATTCATTGGGCGTAAAGCGCGCGCAGGCGGCCAGGCAAGTCGGGTGTGAAAATCCGGGGCTCAACCCCGGACCTGCACTCGATACTGCTTGGCTAGAGGTAGGTAGGGGAGATCGGAATTCCTGGTGTAGCGGTGAAATGCGCAGATATCAGGAGGAACACCGGTGGCGAAGGCGGATCTCTGGGCCTTACCTGACGCTCAGGCGCGAAAGCTAGGGGAGCAAACAGG
+
IHIIHHDCGFHIIIHHHIEHIIIIHCHGHIIIIIIIHEHHHIIIIIIIIIIHIIIIIIIIIIIIIIIIIIIIIIIIHHIIHIIIIIIIIIIIIHIIIIIIIIIIIIIIIIIIIIHIIIIIIIIIIHIIIIIIIIIIIHIIIIIIIIIIIIIIIIIIIIIIIIIIIIIIIIIIIIIIHIIIIIIIIIIIIIIIIIIIIIIIIHIIIIIIIIIIHIH?IIIIIIIIIIIIIIHIIIIIIHIIIIIIIIIIIIIII
@HS2.2_344 HISEQ:380:H55W7BCXY:1:1101:5780:24282 1:N:0:AGCAGGAA orig_bc=AAAAAAAAAAAA new_bc=AAAAAAAAAAAA bc_diffs=0
TACAGAGGCCCATAGCGTTGTTCGGATTTACTGGGCGTAAAGGGCGCGTAGGCGGCAGGGCGTGTCAAGTGTGAAATCTCCGGGCTCAACCCGGAAAGTGCGCTTGAAACTACTCTGCTCGAGGCCGGGAGAGGGAATCGGAATATAGGGTGTAGCGGTGAAATGCGTTGATATCCTATAGAACACCGGAGGCGAAGGCGGATTCCTGGAACGGTTCTGACGCTGAGGCGCGAAAGTCGGGGGAGCAAACAGG
+
IIIIIIIIIIIIIIIIIIIIHIIIIHIIIHHIIIIIIHIIIIIIIIIIIGHIIIIIIIIIHIGHIHIIHHIHHIIHHHHIIIIIIHIIIHIHIIIHIIIIGHHIIIIIIIIIHHIIIIIIHIIIIIIIIIIHIIIIIIIIIHIHHIHIIIIIIIIIIIIIIIIIIIIIIIIIHHHHFGIIIIIIIIIHHHHHHHCIIIIIIHHFIHIIIHHIHHIIIIIIIIIIIIIIHIIIIIHCEIIIIIIIGIIGIHIII
@HS2.2_345 HISEQ:380:H55W7BCXY:1:1101:6389:24396 1:N:0:AGCAGGAA orig_bc=AAAAAAAAAAAA new_bc=AAAAAAAAAAAA bc_diffs=0
TACGAAGGGTGCAAGCGTTGTTCGGAATTACTGGGCGTAAAGGGCGCGTAGGCGGATAGATTAGTCAGGAGTGAAATCCCGAGGCTTAACCTCGGAACTGCTTTTGAAACGGTCTATCTTGAGTGTAACAGGGGACAGTGGAATACCCAGTGTAGAGGTGAAATTCGTAGATATTGGGTAGAACACCGGAGGCGAAGGCGACTGTCTGGGTTACAACTGACGCTGAGGCGCGAAAGCGTGGGGATCAAACAGG
+
IIIIIIIIIIIIIIIIIHHHIIIIIIIIIIIIIIIIIHIIIIIIIIIIIIIIIIIIIIIIIIIIIIIHIIIIIIIIIHIIIHIIIIIIIIIIIIIIIIIIIIIIIIIIHIIIIIIIIIIIIIIIIIIIIIIIIIIIIIIIIIIIIIHIHIIIIIIIIIIIIIIIIIIIIIIIIIIIIIIIIIIIIIIIIIIIIIIIIIIIIIIIIHIIIIHHHGIIIIIIIIIIIIIIIIIIIIIIIIIIIIIIIIIIIIIII
@HS2.2_346 HISEQ:380:H55W7BCXY:1:1101:6507:24329 1:N:0:AGCAGGAA orig_bc=AAAAAAAAAAAA new_bc=AAAAAAAAAAAA bc_diffs=0
TACAGAGGGTGCAAGCGTTGTTCGGAATCATTGGGCGTAAAGGGCGTGTAGGCGGTATGTTAAGTCATGTGTGAAATCCCTCGGCTCAACCGGGGAACGACGCATGAAACTGGCAAGCTAGAGTACCAAAGAGGGTGGTGGAATTCCCGGTGTAGCGGTGAAATGCGTAGATATCGGGAGGAACACCTGTGGCGAAGGCGGCCACCTGGTTGGATACTGACGCTGAGACGCGAAAGCGTGGGGAGCAAACAGG
+
IIIIIFHIIIHIIIIIIHHFEHIIGHIIIIIIIIIIICEHIIIIGIHHHIHIIIIIIIIIIIIIIIIIIIIIIIIIHHIIIIIIIIIIIIIIIIIIIIIIIIIIIIIIIIIIIIIIIIIIIIIIIHIIIIIIIIIIHIHHIIIIIIIIIIIIIIIIIIIIIIIIIIIIIIIIIIIIHIIIIIIIIIIIIIIIIIIIIIIIIIIIIIIIIIIIIIIIIIIIIIIIIIIIIIIIIIIIIIIIIIIIIHIIIIIII
@HS2.2_347 HISEQ:380:H55W7BCXY:1:1101:11843:24272 1:N:0:AGCAGGAA orig_bc=AAAAAAAAAAAA new_bc=AAAAAAAAAAAA bc_diffs=0
TACGGAGGATGCGAGCGTTATCCGGATTTATTGGGTTTAAAGGGTGCGCAGGCGGCGCGTTAAGTCAGCGGTGAAATCTCCCGGCTCAACCGGGGAACTGCCGTTGATACTGGCGTGCTAGAGTACGGACGGCGCCGGCGGAATGTGTCATGTAGCGGTGAAATGCTTAGATATGCCACAGAACACCGATCGCGAAGGCAGCTGGCGAGGCCGGTACTGACGCTCAGGCACGAAAGCGTGGGGATCAAACAGG
+
IHIHIEHIEHIIIIIIIIIIHIIIIH@HHIHCGEHGEHHIIHIIIIIIIHHHIIIIIIIIIIIIIIIHIIIIIIHIGHIIHHHIIHIIHIIHHIIHHIIIIIIIIIIIIIHIIIIIIIIIIIIIIIIIHIIIIIIIIIHIIIIIIIIIIIIIIHIIIIIIIIIIIIIIIIIIIIIHHDGIHIIIHHHHHHGIIIIIIIIFIHIIIIIHIIIHIIIIIIIIIIIIIIIIIIIIIIIIIIIIIIIIIIIIIIIII
@HS2.2_348 HISEQ:380:H55W7BCXY:1:1101:14662:24449 1:N:0:AGCAGGAA orig_bc=AAAAAAAAAAAA new_bc=AAAAAAAAAAAA bc_diffs=0
TACGGAGGGTACGAGCGTTAATCGGAATGACTGGGCGTAAAGGGCACGTAGGTGGATAGATAAGTCACAAGTGAAATACCCAGGCTTAACCTGGGATTGGCTCGTGAAACTGTTTAACTAGAGTACGGTAGAGGGGAGTAGAATTCCAAGTGTAGCGGTGAAATGCGTAGAGATTTGGAAGAATACCGGAGGCGAAGGCGGCTCTCTGGACCGATACTGACACTGAAGAGCGAAAGCGTGGGGAGCAAACAGG
+
IIHIIFHDHIHHHIIIHHHHGHIIIIIIGICHHIHIHEHHHHH@HGHHE1FH<FHHHFHHHHIIGHHIHIIIIHIIGHHHH#HGIHIIIHIHHHHECHHIIHIIIHIIIIIHIIHHHHIIIIIHIIIIIHIHHHIHIIIIIIIIHHHIIIIHIIIIIIGIIIIIHHIIIIHFIIHIHGIIIIIIIIIIHHIIHIIIIIIIIIIIIGIIIIIIHIHFIIIIIIIIIIIIHIIIIIIIIHIIIIIIIIIIIIIIH
@HS2.2_349 HISEQ:380:H55W7BCXY:1:1101:16483:26414 1:N:0:AGCAGGAA orig_bc=AAAAAAAAAAAA new_bc=AAAAAAAAAAAA bc_diffs=0
TACGTAGGTGGCAAGCGTTATCCGGAATTATTGGGCGTAAAGAGTGAGCAGGCGGCATGGTAAGTTTGAAGTGAAAGCGTGGGGCTTAACCCCATACAGCTTCGAAAACTGCCAGGCTAGAGTACGGGAGAGGTAAACGGAACTCCATGTGTAGCGGTGAAATGCGTAGATATATGGAAGAACACCAGCGGCGAAGGCGGTTTACTAGCCCGATACTGACGCTCAGTCACGAAAGCGTGGGGAGCAAATAGG
+
IIIIIHHIIIIIIIIIIIIIIIIIIHIIIHIIIIHIIEHIIIIIIIHIIIIIIIIIIIIHIIIIHHIIIIHIIIIIIIHIIHIIHHHIIIIIIIGIIIIIHIIIIIIIHIIHIIIIIHHG/IIIIIIIIIIIGIIIIIIIHIIIHHIIHIIIIIIIIIIIIIIIIIHIIIIIIIIIHHIIHHIHHIIIIIIIIIIHHIIIIIIIIIIIIIIIIIIIIIIIIIHHIIIIIIIIIIGIIIIIIIIIHIIIIIII
@HS2.2_350 HISEQ:380:H55W7BCXY:1:1101:1504:26629 1:N:0:AGCAGGAA orig_bc=AAAAAAAAAAAA new_bc=AAAAAAAAAAAA bc_diffs=0
GACAGAGGGTGCAAGCGTTGTTCGGAATCATTGGGCGTAAAGCGCGCGTAGGCGGCCCAGTAAGTCCGTTCTGAAAGTCAAAGGCTTAACCTTTGAAAGCGGATGGATACTGCTGGGCTAGAGTCCGGAAGAGGCGAGTGGAATTCCTGGTGTAGCGGTGGAATGCGCAGATATCAGGAGGAACACCAACGGCGAAGGCAGCTCGCTGGGACGGTACTGACGCCAAGGCGCGAAAGCGTGGGGAGCAAACAGG
+
IIIIGIIIIIIIIIIIIIIHIIIFHIIIIIIHIIIIICHIIIIIGHIIIIDHIHHIIIIIIIIHHIIIGHIIIHIIHIIIIHIIIIHHIIHGHHIIHHIHIIIIHIIIHHIIIIHIIHIIIHHHHHIIIIIIIHEIIIIIIHIHHHHHHIIIIHIIIIHHHHIIIIIIIIIHHHIIHHHGIHHIIHIIIIIIIIHIIHIIIIIIIIIIIIIHIIIIIIHGDIHEIIIHIIHHIIIIIIHHIHIHIIIIIHHII
@HS2.2_351 HISEQ:380:H55W7BCXY:1:1101:3874:26545 1:N:0:AGCAGGAA orig_bc=AAAAAAAAAAAA new_bc=AAAAAAAAAAAA bc_diffs=0
TACGGAGGATGCGAGCGTTATCCGGATTTATTGGGTTTAAAGGGTGCGTAGGCGGAATGTTAAGTCAGTGGTGAAAGCGTGCGGCTCAACCGTACCGAGCCATTGAAACTGGCGTTCTTGAGTGCAAGCGAGGTAAGCGGAATGTGACGTGTAGCGGTGAAATGCTTAGATATGTCCCAGAACTCCGATTGCGAAGGCAGCTTACCAGTATGTAACTGACGCTGAGGCACGAAAGCGTGGGTATCAAACAGG
+
IIIIIHCCDGHIIIIHIIIIIIIIIHIHIIIHHIIDDHHIIIIIIIIIIIIIIIIIIHIHIIIIIIIIIIIIIIIIIIIIIIIIIIIIIIIIIHHIIHIIIIIIIIIIIIIIIIHIIIIIIIIIIIIIIIIIIIIIIIIIIIIIIIIIIIIIIIIIIIIIIIIIIIIIIIIIIIIIIIIIIIIIIIIIIIIIIIIIIIIIIIIIIIIIIIHIIIIIIIIIIIIIIIIIIIIIIIIIIIIIIIIIIIIIIIII
@HS2.2_352 HISEQ:380:H55W7BCXY:1:1101:6235:26553 1:N:0:AGCAGGAA orig_bc=AAAAAAAAAAAA new_bc=AAAAAAAAAAAA bc_diffs=0
TACGGAGGATGCAAGCGTTATCCGGATTTATTGGGTTTAAAGGGTGCGCAGGCGGCGCGTTAAGTCAGCGGTGAAATCTCCCGGCTCAACCGGGGAACTGCCATTGATACTGGCGTGCTAGAGTACGGACGGCGCCGGCGGAATGTGTCATGTAGCGGTGAAATGCTTAGATATGCCACAGAACACCGATCGCGAAGGCAGCTGGCGAGGCCGGTACTGACGCTCAGGCACGAAAGCGTGGGGATCAAACAGG
+
IIIIGHIIFECHHIHIIIIGIIGHHHHIHIIFEEHDCDHIHIIIIIIIHHIHIIIHIIIHIHHHHIIHIIHHHIGHFHIHIIIIIIIIIIIHIHIHHIIIIIIIHHIIIIHIIHIIIIIIIIIIIIHIIIIIIIHIIIHIIIIIIIIHIIIIIIIIIIHHIIIIIIHHHIIIIHIHGHHIIIIIHIIHHDHHIIIIIIIIIIHIIIIHIIIIIIHIIIIIIIIIHIIIIIIIIIIIIIIIIIIIHIIIIIIII
@HS2.2_353 HISEQ:380:H55W7BCXY:1:1101:7441:26530 1:N:0:AGCAGGAA orig_bc=AAAAAAAAAAAA new_bc=AAAAAAAAAAAA bc_diffs=0
TACGGAGGGTACGAGCGTTAATCGGAATGACTGGGCGTAAAGGGCACGTAGGTGGATAGATAAGTCACAAGTGAAATACCCGGGCTTAACCTGGGATTGGCTCGTGAAACTGTTTAACTAGAGTACGGTAGAGGGGAGTAGAATTCCAAGTGTAGCGGTGAAATGCGTAGAGATTTGGAAGAATACCGGAGGCGAAGGCGGCTCTCTGGACCGATACTGACACTGAAGAGCGAAAGCGTGGGGAGCAAACAGG
+
IIIIIIIHIIIIIIIIIHIIIIIIIIIIIIIIIIIIIIIIIIIIHHHIGHIIIIIIIIIIIIIIIIIIIIIIIIIIIHHIIIIIIIIIIIIIHIIHIIIIIIHIHHIIIIIIIIIIHIHIIIIIIIIIIIIHHIIIIIIIIIIIIIIHIIHIIIIIIHIIIIIIIIIIIIIIIIIIIHIHIIIIIIIIIIIIIIIIIIIIIIIIIIIIIIIIIIIIIIIIIIIIIIIIIIIIIHIIIIIIIIIIIIIIHHIII
@HS2.2_354 HISEQ:380:H55W7BCXY:1:1101:9310:26652 1:N:0:AGCAGGAA orig_bc=AAAAAAAAAAAA new_bc=AAAAAAAAAAAA bc_diffs=0
TACGGAGGGTACGAGCGTTAATCGGAATGACTGGGCGTAAAGGGCACGTAGGTGGATAGATAAGTCACAAGTGAAATACCCGGGCTTAACCTGGGATTGGCTCGTGAAACTGTTTAACTAGAGTACGGTAGAGGGGAGTAGAATTCCAAGTGTAGCGGTGAAATGCGTAGAGATTTGGAAGAATACCGGAGGCGAAGGCGGCTCTCTGGACCGATACTGACACTGAAGAGCGAAAGCGTGGGGAGCAAACAGG
+
IIIIIHIIIIIIGIIIIHHI@HHIIIIHIIIIHIIIGCFHHHIIIIIIDHHIHIIIIIIIIIIIHHIIIIIIIIIIIIIIIIIIIIHIIHIIHHIIIHIIIIIIIIIIIGIIIIIIIIIIIIIIIIHIHIIIIIIHIIIIIIIIFIIIIIGIIIIIIHHIIGIIIIIIIIIIIHIIIIIIIIIHIIIIHIIIIIIIIIIHIIGIIIIIHHEFIHIIIIIIIIIHIIIHIIIIIIIGIHIIIIIIIIIIHIIII
@HS2.2_355 HISEQ:380:H55W7BCXY:1:1101:12283:26602 1:N:0:AGCAGGAA orig_bc=AAAAAAAAAAAA new_bc=AAAAAAAAAAAA bc_diffs=0
TACGGAGGATGCAAGCGTTATCCGGATTTATTGGGTTTAAAGGGTGCGTAGGCTGTGCGGAAAGTCAGAGGTGAAAGCCCGGGGCTCAACTCCGGAACTGCCTTTGATACTTCCGTGCTGGAATACGGATGCCGTGGGAGGAATGAGTAGTGTAGCGGTGAAATGCATAGATATTACTCAGAACACCGATTGCGAAGGCATCTCACGAATCCGTTATTGACGCTGAGGCACGAAAGCGTGGGGATCGAACAGG
+
IIIIIIHHHIIIIIIIIIIIIIIIIIIIIIIIHIIHHIIIIIIIIIIIIIIIIIIIIIIIIHIIIIHHHIIIIIIIGHIIIIIIIIIIIIIIIIIIIIIIIIIIIIIIIIIIIIIIIIIIIIIIIIIIIIIIIIIIIIIIIIIIIIIIIIHIIIIIIIIIIIIIIIIIIIIIIIIIIIIIIIIIIIIIIIIIIIIIIIIIIIIIIIIIIIIIIIIIIIIIIIIIIIIIIIIIIIIIIIIIIIIIIIIIIIIII
@HS2.2_356 HISEQ:380:H55W7BCXY:1:1101:16367:26699 1:N:0:AGCAGGAA orig_bc=AAAAAAAAAAAA new_bc=AAAAAAAAAAAA bc_diffs=0
TACGGAAGGTCCGGGCGTTATCCGGATTTATTGGGTTTAAAGGGAGCGCAGGCGGAGAGCTAAGCGTGACGTGAAATGTAGCCGCCCAACGGCTGACGTGCGTCGCGAACTGGTTTTCTTGAGTGGGTACGACGTCGGCGGAACTCGTGGTGTAGCGGTGAAATGCTTAGATATCACGAGGAACCCCGATTGCGAAGGCAGCCGACGAGTCCCTTACTGACGCTAAAGCTCGAAGGTGCGGGTATCGAACAGG
+
IGIIIGIIIHIIHIIID?EHICGHI<C@HHIIHIICCGHEHIII?HIIIHIIIIIIIHIIIIIIIIIIHHHGHHHIHIIIHIIIIIHHHIIIIIIIIHIIIIIIIIIIIIHIHEHHHIIHIIIIHGIIIIHHHHDIIIIIIHHGIIHIIIHIHIIIIIHIIIIIHHHHIIIHIIHHHHIIIIIIIIIIIIHIIIIIIIIIIIIHDIIIHHIIIIIIIIIIIIIIIIIIIIIIIIIIIIIIIIIIIIIIIIIII
@HS2.2_357 HISEQ:380:H55W7BCXY:1:1101:2912:26826 1:N:0:AGCAGGAA orig_bc=AAAAAAAAAAAA new_bc=AAAAAAAAAAAA bc_diffs=0
TACGGAAGGTCCGGGCGTTATCCGGATTTATTGGGTTTAAAGGGAGCGCAGGCGGAGGATTAAGCGTGACGTGAAATGTCCCGGCTCAACCGTGGAACTGCGTCGCGAACTGGTTTTCTTGAGTGAGTGCGACGTCGGCGGAATTCGTGGTGTAGCGGTGAAATGCTTAGATATCACGAAGAACCCCGATTGCGAAGGCAGCCGACGAGTCCTTAACTGACGCTAAAGCTCGAAAGTGCGGGTATCGAACAGG
+
IIIIIIIIIIIIIIIIIIIHIIHHIHEHIIHIHHIDEHIIIIIIIIIIHHIHIIIIIIHGIIIIIIIIIIIIIIIIIHIIIIIIIIHIIIIIIIIIIIIIIIIIIIIIIIIIIHHHHIIIIIIIIHHIIIIIIIIIIIIIIIIIIIIIIIIIIIIIIIIIIIIIIIIIIIIIIIIIHHIIIIIIHIIIIHGIIIIIIIIIIIIIIIIIIIIIIIIIIIIIIIIIIIIIIIIIIIIIIIIIIIIIIIIIIIIII
@HS2.2_358 HISEQ:380:H55W7BCXY:1:1101:3188:26949 1:N:0:AGCAGGAA orig_bc=AAAAAAAAAAAA new_bc=AAAAAAAAAAAA bc_diffs=0
TACGGAAGGTCCGGGCGTTATCCGGATTTATTGGGTTTAAAGGGAGCGCAGGCGGAGGATTAAGCGTGACGTGAAATGTCCCGGCTCAACCGTGGAACTGCGTCGCGAACTGGTTTTCTTGAGTGAGTGCGACGTCGGCGGAATTCGTGGTGTAGCGGTGAAATGCTTAGATATCACGAAGAACCCCGATTGCGAAGGCAGCCGACGAGTCCTTAACTGACGCTAAAGCTCGAAAGTGCGGGTATCGAACAGG
+
IIIHHIIIGHHIIHIIIIIIIFHHIEHGHHHIGHH<CEHHHHIIIIIIDDHIDHHHHIGHIHIIIIHHHIIIHIHHHHHIIHIIIIIIIIGHIIIHHHIIIIIDHHIIIIIIHGDHIIIHHHIIIHHEIIIFHH?IIIHHHIIIIIIIIIIIIIIIHIIIIIIIIIHIIIHEIIHHHHHGIHHHIIIHHHIIIIIHIIIHIIIIIIIHIIIIHIIIIIIIIIHGIHHIIIHHHIIIIIIIIIHGEIIIIHIII
@HS2.2_359 HISEQ:380:H55W7BCXY:1:1101:5063:26786 1:N:0:AGCAGGAA orig_bc=AAAAAAAAAAAA new_bc=AAAAAAAAAAAA bc_diffs=0
TACGGAAGGTCCGGGCGTTATCCGGATTTATTGGGTTTAAAGGGAGCGCAGGCCGAAGGTTAAGCGTGACGTGAAATGTAGCCGCTCAACGGCTGAACTGCGTCGCGAACTGGCTTTCTTGAGTGAGTTCGATGTGGGCGGAATTCGTGGTGTAGCGGTGAAATGCTTAGATATCACGAAGAACTCCGATTGCGAAGGCAGCCCACAAGGCCTTTACTGACGCTAAAGCTCGAAGGTGCGGGTATCGAACAGG
+
IIIIIIIIIIIIIIIIIIIIIIIIIHIIIIIIIIIHIIIIHIIIIIIIIIIIIIIHIIIIIIIIIIIIIIIIHIIIIIIIIIIIIIIIIIIIIIIIIIIIIIIIIIIIIIIIIHIIIIIIIIIIIIIIIIIIIIIIIIIIIIIIIIIIIIIIIIIIIIIIIIIIIIIIIIIIIIIIIIIIIIIIIIIIIIIIIIIIIIIIIIIIIIIIIIIIIIIIIIIIIIIIIIIIIIIIIIIIIIIIIIIIIIIIIIIII
@HS2.2_360 HISEQ:380:H55W7BCXY:1:1101:10986:26861 1:N:0:AGCAGGAA orig_bc=AAAAAAAAAAAA new_bc=AAAAAAAAAAAA bc_diffs=0
TACGGAGGGTGCAAGCGTTAATCGGAATAACTGGGCGTAAAGGGCATGCAGGCGGTTAGACAAGTAGGATGTGAAATCCCCGGGCTCAACCTGGGAGCTGCATACTAAACTGTCAGACTAGAGTATTGCAGGGGGAGACGGAATTCCAGGTGTAGCGGTGGAATGCGTAGATATCTGGAAGAACACCAAAGGCGAAGGCAGTCTCCTGGGCAAATACTGACGCTCA
+
IIIIHHIGIEHIEHHEHHIIHIIIIIIHHIIGHHHIIIDEHHHIE?FGHIIIHHHACEGFHIGIIFHHHHHHIIGIDFHHHIFHHHHIIHHCCHIIIIHIIIIHHHHIIHIECHHHHHHGIHIIEFGHIHHHDHHDDCFIHIHFEHIIHIGHDHIIIIGIHGHHGHHIIIHGHFHHHFHCHGFC@HHGHHHHHHHDHHD@D1@EHIIHHCG@CEGIIIIIIHHF1C
@HS2.2_361 HISEQ:380:H55W7BCXY:1:1101:11092:26958 1:N:0:AGCAGGAA orig_bc=AAAAAAAAAAAA new_bc=AAAAAAAAAAAA bc_diffs=0
TACGGAGGGTACGAGCGTTAATCGGAATGACTGGGCGTAAAGGGCACGTAGGTGGATAGATAAGTCACAAGTGAAATACCCGGGCTTAACCTGGGATTGGCTCGTGAAACTGTTTAACTAGAGTACGGTAGAGGGGAGTAGAATTCCAAGTGTAGCGGTGAAATGCGTAGAGATTTGGAAGAATACCGGAGGCGAAGGCGGCTCTCTGGACCGATACTGACACTGAAGAGCGAAAGCGTGGGGAGCAAACAGG
+
IHIHH0CDHIIIHIIIIHIIIIIIIIIIIHIHIIIIIHHIGIIIIHIIFHHHFHHIIIIIIIIIHHHIIIIIIIIGFHHHHIIHHIHIIHIIHIIHHIIIIIIIEIIHIHIHIIIIHIIIHHIHIIIIFIHIIIIHIIIIHIIIIIIIHIHHHHIIIIHHHGIHHEHIIIIIIHGFHEHGHGHIIGIIEIIHIIHIHIHHHHHHHIHDHHCIIIIIIIHHHEFHHIIIIIIIIHIHIIIIIIIIIIHIIIIII
@HS2.2_362 HISEQ:380:H55W7BCXY:1:1101:17997:26774 1:N:0:AGCAGGAA orig_bc=AAAAAAAAAAAA new_bc=AAAAAAAAAAAA bc_diffs=0
TACAGAGGTCCCTAGCGTTGTTCGGATTTACTGGGCGTAAAGGGCACGTAGGTGGCTAGGCGTGTCGCGTGTGAAATCTCCGGGCCCAACCCGGAAAGTGCGCGCGAAACTACCTGGCTGGAGTACGGGAGAGGGAGTCGGAATGCAGGGTGTAGCGGTGAAATGCGTTGATATCCTGCAGAACACCGGAGGCGAAGGCGGACTCCTGGAACGTTACTGACGCTAAGGTGCGAAAGTCGGGGGAGCAAACAGG
+
IIIIIHEHIIIIIIIIIIIIIHIIIIIIIIIIIIIHICHHIIIIIHHIHHIIIIIIHHIHIIHIIIIIIIIHIIIIHIIIIIIIIIIIIIIIIIIIIIIIIIGIIIIIIIIHIIIIIIIIIIIIIIIIIIIIIIIIIIIIIIIIIIIIIIIIIIIIIIIIIIIIIIIIHIIIIIIIHHIIIIIIIIIIIIIIIIIIIIIIHIIIIIIIIIIIIIIIIIIIIIIIIIIIIIIIIIIIIIIIIIIIIHIIIIIII
@HS2.2_363 HISEQ:380:H55W7BCXY:1:1101:18778:26858 1:N:0:AGCAGGAA orig_bc=AAAAAAAAAAAA new_bc=AAAAAAAAAAAA bc_diffs=0
TACGTAGGGAGCAAGCGTTATCCGGATTTACTGGGTGTAAAGGGTGCGTAGGCGGCTTGGCAAGTCAGATGTGAAATGCAGAGGCTCAACTTCTGAACTGCATTTGAAACTGTCAGGCTTGAGTGATGTAGAGGCAGGCGGAATTCCCTGTGTAGCGGTGAAATGCGTAGAGATAGGGAGGAACACCAGTGGCGAAGGCGGCCTGCTGGGCATTAACTGACGCTGAGGCACGAAAGCGTGGGTAGCAAACAGG
+
IIIIIIIIIIIIIIIIIIIIIHIIIIIIIIIIHIIHIIIIIIIIIIIIIIIIIIIIIIIIIIIIIIIIIIIIIIIHHIHIIIIIIIIIIIIIIIIIIIIIIIIIIIIIIIIIIIIIIIIIIIIHIIIIIIIHIIHIIIIIIIIIIIIIIIIIIIIIIIIIIIIIIIIIIIIIIIIIIIIIIIIIIIIIIIIIIHIIIIIIIIIIIIIIIIIIHHHHIIIIIIIIIIIIIIIIIIIIIIIIIIIIIIIHHIIII
@HS2.2_364 HISEQ:380:H55W7BCXY:1:1101:20060:26849 1:N:0:AGCAGGAA orig_bc=AAAAAAAAAAAA new_bc=AAAAAAAAAAAA bc_diffs=0
TACGTAGGTGGCAAGCGTTACTCGGAATCACTAGGCGTAAAGCGCAGGTAGGCGGTTTGGTAAGTCTGTTGTGAAAGCTCCTGGCTTAACTGGGAGAGGTCAACGGAAACTACCAGGCTAGAGTGTGGTAGAGGAAGATGGAATTCCCGGTGTAGCGGTGAAATGCGTAGATATCGGGAGGAATACCTATGGCGAAAGCAGTCTTCTGGACCATCACTAACGCTGATCTGCGAAAGCTAGGGGAGCAAACAGG
+
IIIIIIIHIIIIIIIIIIIIIHIIIHHIHIIIHIIIIIIIIIIIIIIIHHHHIIIHHIIIIIIIIIIIIIIIIIIIHHIIIIIIIIIIIIIIIIIIIIIIIIIIIIIIIIIIIHIIIIIIIIIIHHIIIIIIIIIIIIIIIIIHHHHHIIIIIIIIIIIIIIIIIIIIIIIIIIIIIHIIIIIIIIIIIHIIIIIIIIIIIIIIIIIIIIIIIIIIIIIIIIIIIIIIIIIIIIIIIIIIIIIIIIIIIIIII
@HS2.2_365 HISEQ:380:H55W7BCXY:1:1101:20654:26940 1:N:0:AGCAGGAA orig_bc=AAAAAAAAAAAA new_bc=AAAAAAAAAAAA bc_diffs=0
TACGGAAGGTCCGGGCGTTATCCGGATTTATTGGGTTTAAAGGGAGCGCAGGCGGAGGCTTAAGCGTGACGTGAAATGTAGCCGCTCAACGGCTGAGTTGCGTCGCGAACTGGGTTTCTTGAGTGAGTGCGACGTCAGCGGAATTCGTGGTGTAGCGGTGAAATGCTTAGATATCACGAAGAACCCCGATTGCGAAGGCAGCTGACGAGCCCTTTACTGACGCTAAAGCTCGAAGGTGCGGGTATCGAACAGG
+
IIIIIHHIIIIIIGHHHHIIIHIHIHEHHIGEGHIGEEHHHIIIHIIHHIIHIIIIIIIGIHIIIIHIHHHHHFHHGHHIHHHIIHHHHIHIIIIIHIHIIHGHHIIHHHHHHIHHIIHIIIHIHIIHIIIIIHHIIIIHHIHIHHHIHIIIIIIHIIHIIHHHIGIIIIHIIIIHGCIIHIHIHHIHHIIIIIIIIIIHIIIIIIIIIGIIIIHHIIIIIIIIIIIIHIIIIIIIIHGIIIIHHIHIHIIII
@HS2.2_366 HISEQ:380:H55W7BCXY:1:1101:1619:27037 1:N:0:AGCAGGAA orig_bc=AAAAAAAAAAAA new_bc=AAAAAAAAAAAA bc_diffs=0
TACGGAGGATGCGAGCGTTATCCGGATTTATTGGGTTTAAAGGGTGCGTAGGTGGTTTGTTAAGTTTGTGGTGAAAGCGTGCGGCTCAACCGTACCAAGCCATGAAAACTGGCGAACTTGAGTGCAAACGAGGTAGGCGGAATGTGATGTGTAGCGGTGAAATGCTTAGATATGTCACAGAACCCCGATTGCGAAGGCAGCTTACCAGCATGCAACTGACACTGAGGCACGAAAGCGTGGGTATCAAACAGG
+
IIIIIIIIIIIIIIIIIIIIIIIIIIIIIIIIHIIHIIIIIIIIGHIIHIIIHIIHIIIHIIIIIIIIIIIIIIIIIIIHIIIIIIIIIIIIIIIHIIIIIIIIIIIIIIIIIIIIIHIIIIIIIIIIIIIIIIIIIIIIIIIIIIIIIIIIIIIIIIIIIIIIIIIIIIIIIIIHHIIIIIIIIIIIIIIIIIIIIIIIIIIIHIIIIIIHHIIIIIIIHIIIIIIIIIIIIIIIIIIIIIIIHIIIIIII
@HS2.2_367 HISEQ:380:H55W7BCXY:1:1101:5299:27110 1:N:0:AGCAGGAA orig_bc=AAAAAAAAAAAA new_bc=AAAAAAAAAAAA bc_diffs=0
TACGTATGGAGCAAGCGTTATCCGGATTTACTGGGTGTAAAGGGAGCGTAGACGGCATAGCAAGTCTGAAGTGAAATCCCGGGGCCCAACCCCGGAACTGCTTTGGAAACTGTTAAGCTGGAGTGCAGGAGAGGTAAGCGGAATTCCTAGTGTAGCGGTGAAATGCGTAGATATTAGGAGGAACACCAGTGGCGAAGGCGGCTTACTGGACTGTAACTGACGTTGAGGCTCGAAAGCGTGGGGAGCAAACAGG
+
IIIIIIIIIIIIIIIIIIIIIIIIIIIIIIIIIIIHHHHIIIIIIIIIIIIIIIIIIIIIIIIIIIIIIIIIIIIIHIIIIIIII/FHIIIIIIIIIIIIIHIIIIIIIIIIIIIIIIIIIIIIIIIIIIIIIIIIIIIIIIIIIIIIIIIIIIIIIIIIIIIIIIIIIIIIIIIIIIIIIIIIIIIIIIIIIIIIIIIIIIIIIIIIIIIIIIIIIIIIIIIIIIIIIIHIIIIIIIIIIIIIIIIIIIIII
@HS2.2_368 HISEQ:380:H55W7BCXY:1:1101:7715:27071 1:N:0:AGCAGGAA orig_bc=AAAAAAAAAAAA new_bc=AAAAAAAAAAAA bc_diffs=0
TACGGAAGGTCCGGGCGTTATCCGGATTTATTGGGTTTAAAGGGAGCGCAGGCCGAGGGTCAAGCGTGACGTGAAATGTAGCCGCTCAACGGCTGCACTGCGTCGCGAACTGGCTTTCTTGAGTGAGTTCGATGTAGGCGGAATTCGTGGTGTAGCGGTGAAATGCTTAGATATCACGAAGAACCCCGATTGCGAAGGCAGCCTACAAGGCCTTTACTGACGCTAAAGCTCGAAGGTGCGGGTATCGAACAGG
+
IIIIIHHIIHIIIIIIIIIIIHIIIEHHIIIHHIF<<GHIFHIIEHIIIIIHIHIIIIIHHHIIHIHHHHIGGFHHGIHIIHIIIIIIIIIIGIIIHHIIIHIIIIIHHHIIIIIIIIIIHIIGIIHHHIIIIIHIIHIIIIIIIIIIIIIIIIIIIIIIIIIHIIIIIIHIIGIHHHIIIIIIIIIHIHIIIIIIIIIIIHIIIIIIIIHIIIIIIGIIIIIHGIIGIHIIIIHFHIIIIIIHIIIIIIIII
@HS2.2_369 HISEQ:380:H55W7BCXY:1:1101:13525:27039 1:N:0:AGCAGGAA orig_bc=AAAAAAAAAAAA new_bc=AAAAAAAAAAAA bc_diffs=0
TACGTAGGGGGCAAGCGTTATCCGGATTTACTGGGTGTAAAGGGTGCGTAGGTGGCTTGGCAAGTCAGATGTGAAAACCCGGGGCTTAACTCCGGGATTGCATTTGAAACTGTTAAGCTAGAGTGCAGGAGAGGTAAGTGGAATTCCTAGTGTAGCGGTGAAATGCGTAGATATTAGGAGGAACACCAGTGGCGAAGGCGGCTTACTGGACTGTAACTGACACTGAGGCACGAAAGCGTGGGGAGCAAACAGG
+
FEHE1<FHHIIH<H?CHEG0<1<<E<<GHIHFG@F1<<<1<CFGCHCC<GFEHHHHEHFHHIHHAC@HHHHHHHGD#E@GDFHIIHGHIHCGHHHEIFIHI?FHHHHFHIFHGHIHFHHHHHHIIIFHHIIHHG<FHIFIIIIHFHHGHIHIIIIIIIIIHIIIIHHIIIIHIHGHHFIHHEHHHHHHHIIHIHIIIHHIHHHCCIHIHGIIHHFIIIHHF<HGDF<HHHEIIIIIIIIIIIIIHHIIIHHII
@HS2.2_371 HISEQ:380:H55W7BCXY:1:1101:16197:27141 1:N:0:AGCAGGAA orig_bc=AAAAAAAAAAAA new_bc=AAAAAAAAAAAA bc_diffs=0
TACGGAAGGTCCGGGCGTTATCCGGATTTATTGGGTTTAAAGGGAGCGCAGGCTGATTATTAAGCGTGACGTGAAATGTAGCCGCTCAACGGCTGAACTGCGTCGCGAACTGGTAGTCTTGAGTGAGTTCGATGTTGGCGGAATTCGTGGTGTAGCGGTGAAATGCTTAGATATCACGAAGAACTCCGATTGCGAAGGCAGCCAACAAGGCCTTTACTGACGCTAAAGCTCGAAGGTGCGGGTATCGAACAGG
+
IIIIIHIIIIIIIIIIIIIIIIIIIHIIIIIHHIIHEHIIHIIIIIIIIIIIHIIIIIHHIIIIIIIIIIIIIIIIIIIIIIIIIIIIIIIIIIIIIIIIIIIHIIIIIIHIIIIIIIIIIIIIIIIIIIIIIIIIIIIIIIIIIIIIIIIIIIIIIIIIIIIIIIIIIIIIIIIIHHIIIIIIIIIIIIIIIIIIIIIIIIIIIIIIIIIIIIIHIIIIIIIIIIIIIIIHGD<<<IIIIIIHIIIIIIIII
@HS2.2_372 HISEQ:380:H55W7BCXY:1:1101:18288:27190 1:N:0:AGCAGGAA orig_bc=AAAAAAAAAAAA new_bc=AAAAAAAAAAAA bc_diffs=0
TACGGAGGGCGCAAACGTTAATCGGAATAACCGGGCGTAAAGCGCCCGCAGGCGGTCATGCAAGTCAGATGTGAAATCCCGGTGCTTAACGTCGGGCGGTCATTTGAAACTGCATGACTAGAGTACTATATGGGAGGCTGGAATTTCAGGTGTAGCGGTGAAATGCGCAGATATCTGAAAGAACACCGGCGGCGAAGGCGGGCCTCTGGATAGTAACTGACGCTCAGGCGCGAAAGCGTGGGGAGCAAACAGG
+
<1<D00<</C/</</<E<D<D1<1C0<<1DE1CC/<CHHC11<<C//C?//EHHH#GII#IH#HHIHH?HIIIHHHGIHIIIHHII#HEIHDHIIHHHIHHIIIIIIHHIIIIHHHEHIIIIIHEIIIIIH#IIIIHH#IIIIIIIIIII#II##IIIIIIIIIIIIIIII#IIIIHGIIIIIIIIIIIIIII#IIIIIIIIIIIIIIIIIIIHIIIIIIIIIIIIIIIIHIIIIIIIIIIIIIIIIIIIIII
@HS2.2_373 HISEQ:380:H55W7BCXY:1:1101:19245:27248 1:N:0:AGCAGGAA orig_bc=AAAAAAAAAAAA new_bc=AAAAAAAAAAAA bc_diffs=0
TACGGAAGGTCCGGGCGTTATCCGGATTTATTGGGTTTAAAGGGAGCGCAGGCCGATTATTAAGCGTGACGTGAAATGTAGATGCTCAACATCTGAACTGCGTCGCGAACTGGTAGTCTTGAGTGAGTTCGATGTGGGCGGAATTCGTGGTGTAGCGGTGAAATGCTTAGATATCACGAAGAACTCCGATTGCGAAGGCAGCCCACAAGGCCTTTACTGACGCTAAAGCTCGAAGGTGCGGGTATCGAACAGG
+
IIIIIIIIIIIIIHIIIIIIIIIIIHIIIIIIIIIIIIIIIIIIIIIIIIIIIIIHIIIIIIIIIIIIIIIIIIIIIHIIIIIIIIIIIIIIIIIIIIIIIIIIIIIIIIIIIIIIIIIIIIIIIIIIIIIIIIIIIIIIIIIIHIIIHIIIIIIIIIIIIIIIIIIIIIIIIIIIIIIIIIIIIIIIIIIIIIIIIIIIIIHHIIIIIIIIIIIIIIIIIIIIIIIIIIIIIIIIIIHIIIIIIIHIIIIII
@HS2.2_374 HISEQ:380:H55W7BCXY:1:1101:3542:27471 1:N:0:AGCAGGAA orig_bc=AAAAAAAAAAAA new_bc=AAAAAAAAAAAA bc_diffs=0
TACGGAAGGTCCGGGCGTTATCCGGATTTATTGGGTTTAAAGGGAGCGCAGGCTGATTGCTAAGCGTGACGTGAAATGTAGCCGCTCAACGGCTGAACTGCGTCGCGAACTGGTGGTCTTGAGTGAGTACGACGTCAGCGGAATTCGTGGTGTAGCGGTGAAATGCTTAGATATCACGAAGAACCCCGATTGCGAAGGCAGCTGACGAGTCCTTTACTGACGCTAAAGCTCGAAGGTGCGGGTATCGAACAGG
+
IIIHHHGHHHHHIHIIIIHIIIIIH<GEHGFC@HHGCGHHFEFHIIGHHIIIIIIHHHHHIHHHIIIIFHIIHHHHIIHHIHHIHHIIHIIIIIHHHHHHHIIHIIIHHHIIGIHHIIIHGIIIIHIHIIIIIIIHHHIIIIHIHIIIIHHIIHIIIIIIIIIIIHIIIIIHHHEHCDGCHIIIIIIIIIIII#IIIHGGIHHIHHGIHFGIIIIIHIIIIIIIIIHHHIIIIGHHIIIIIIIIIIIHHIIII
@HS2.2_375 HISEQ:380:H55W7BCXY:1:1101:4805:27284 1:N:0:AGCAGGAA orig_bc=AAAAAAAAAAAA new_bc=AAAAAAAAAAAA bc_diffs=0
TACGGAAGGTCCGGGCGTTATCCGGATTTATTGGGTTTAAAGGGAGCGCAGGCGGAAGATTAAGCGTGACGTGAAATGTCCCGGCTCAACCGTGGAACTGCGTCGCGAACTGGTTTTCTTGAGTGAGTACGACGTTGGCGGAATTCGTGGTGTAGCGGTGAAATGCTTAGATATCACGAAGAACCCCGATTGCGAAGGCAGCCGACGAGTCCTTAACTGACGCTAAAGCTCGAAAGTGCGGGTATCGAACAGG
+
IIIIIIIIIIIIIIIIIIIIIIIIIIIIIIIIIIIHIIIIIIIIIIIIIIIIIIIIIIIIIIIIIIIIIIIIIIIIIIHHHIIIIIIIIIIIIIIIHIIIIIIIIIIHHIIIIHIIIIIIIIIIIIIIIIIIIIIIIIGHIIIIIIHIIIIIIIIIIIIIIIIIIIIIIIIIIIIIHHIIIIIIIIIIIIIIIIIIIIIIIIIIIIIIIIIIIIIIIIIIIIIIIIIIIHHIIIIIHIIIIIIIIIIIIIIII
@HS2.2_376 HISEQ:380:H55W7BCXY:1:1101:4926:27387 1:N:0:AGCAGGAA orig_bc=AAAAAAAAAAAA new_bc=AAAAAAAAAAAA bc_diffs=0
TACGGAGGGTACGAGCGTTAATCGGAATGACTGGGCGTAAAGGGCACGTAGGTGGATAGATAAGTCACAAGTAAAATACCCGGGCTTAACCTGGGATTGGCTCGTGAAACTGTTTAACTAGAGTACGGTAGAGGGGAGTAGAATTCCAAGTGTAGCGGTGAAATGCGTAGAGATTTGGAAGAATACCGAAGGCGAAGGCGGCTCTCTGGACCGATACTGACACTGAAGAGCGAAAGCGTGGGGAGCAAACAGG
+
1C1?0<<C/<1<@C0/<<GC11<1<011<<<FH@@1</<011<0<<<<DHHI11<F<@FBDGHHF1D@B1<D#GCH>8D?<D/C/?HHHI#HGEH#?FC<<HCEECHGFDGEI?D;FCC#DD/FB8HFA<:<<<9CDEH@BEEHH<<#F@D<C</C<1HFHHHHCE1CC<<<11<1F@F<<1<1EHCD#HE=EFHHE###G=FHIHFCHHHHEHIHHEHGCCC1HHHFCHH?IIIHIIHHHHHIHHHGC@HC@
@HS2.2_377 HISEQ:380:H55W7BCXY:1:1101:10374:27499 1:N:0:AGCAGGAA orig_bc=AAAAAAAAAAAA new_bc=AAAAAAAAAAAA bc_diffs=0
TACGGAGGATGCAAGCGTTATCCGGATTTATTGGGTTTAAAGGGTGCGCAGGCGGCGCGTTAAGTCAGCGGTGAAATCTCCCGGCTCAACCGGGGAACTGCCGTTGATACTGGCGTGCTCGAGTACGGACGGCGCCGGCGGAATGTGTCATGTAGCGGTGAAATGCTTAGATATGCCACAGAACACCGATCGCGAAGGCAGCTGGCGAGGCCGGGACTGACGCTCAGGCACGAAAGCGTGGGGATCAAACAGG
+
IIIIIHIIIIIIIIIHIIIIIIIIICGHHIIIHHIHHIIIIIIIIIIIIIIIIIIIIIIIIIIIIIIIIIIIIIIIGHIIIIIIIIIIIIIIIHIIIIIIIIIIIIIIIIIIIIIIIIIIIIIIIIIIIIIIIIIIIIIIIIIIIIIIIIIIIIIIIIIIHIIIIIIIIIIIIIIIIHIIIIIHIIIIHHIIIIHIIIIIIIHIIIIIIHIIIIIIIIIIIIIIIIIIIIIIIIIIIIIIIIIIIIIIIIIII
@HS2.2_378 HISEQ:380:H55W7BCXY:1:1101:3972:27641 1:N:0:AGCAGGAA orig_bc=AAAAAAAAAAAA new_bc=AAAAAAAAAAAA bc_diffs=0
TACGGAGGGTACGAGCGTTAATCGGAATGACTGGGCGTAAAGGGCACGTAGGTGGATAGATAAGTCACAAGTGAAATACCCGGGCTTAACCTGGGATTGGCTCGTGAAACTGTTTAACTAGAGTACGGTAGAGGGGAGTAGAATTCCAAGTGTAGCGGTGAAATGCGTAGAGATTTGGAAGAATACCGGAGGCGAAGGCGGCTCTCTGGACCGATACTGACACTGAAGAGCGAAAGCGTGGGGAGCAAACAGG
+
IIIIIHHIIIIIIIIIIHIIIIIIIIIIIIIIIIIIIIIIIIIIIIIIHIHIGHIIIIIIIIIIIIIIIIIIIIIIHIIIIIIHIIIIIIIIIIIIIIIIIIIIHIIIIIIIHIIIIIIIIIIIIIIIIIIIIIIIIIIIIIIIIIIIIIHIHIIIIIIIIIIIIIIIIIIIIIIIHGIIIIIIIIIIIIIIIIIIIIIIIIIIIIIIIIIIIIIIIIIIIIIIIIIIIIHIIIIHIIIIIIIIIIIIIIIII
@HS2.2_379 HISEQ:380:H55W7BCXY:1:1101:5420:27680 1:N:0:AGCAGGAA orig_bc=AAAAAAAAAAAA new_bc=AAAAAAAAAAAA bc_diffs=0
TACGTAGGTGGCAAGCGTTGTTCGGAATTATTGGGCGTAAAGGGCGCGTAGGCGGCTTGCTAAGTCGGTTGTGAAAGCCCGGGGCTCAACCCCGGAGAGTCGACCGATACTGGCGAGCTAGAGTACGGAAGAGGTAGCTGGAATTCCCGGTGTAGCGGTGAAATGCGTAGATATCGGGAGGAACACCTGAGGCGAAGGCGGGCTACTGGGCCGATACTGACGCTGAGGCGCGAAAGCCAGGGGAGCAAACGGG
+
IIIIHIIIIIIIIIIIIHIIIIIIIHHIIIHIIIIIIHIIIIIIIIIIIIIIIIIIIIIIIIIIIIIIIIIIIIIIHIIIIIIIIIIIIIIIIIIIIIIIIIIIIIIIIIIIIIIIIIIIIIIIIIIIIIIIIIIIIIIIIIIIIIIIIIIIIIIIIIIIIIIIIIIIIIIIIIIIIHIIIIIIIIIIIIIIIIIIIIIIIIIIIIIIIIIIIIIIIIIIIIIIIIIIIIIIIIIIIIIIIIIIIIIIIIIII
@HS2.2_380 HISEQ:380:H55W7BCXY:1:1101:6960:27553 1:N:0:AGCAGGAA orig_bc=AAAAAAAAAAAA new_bc=AAAAAAAAAAAA bc_diffs=0
TACGGAGGGGGCAAGCGTTGTTCGGAATTATTGGGCGTAAAGGGCGCGTAGGCGGCCGATCAAGTCGGGTGTGAAATCCCTCGGCTCAACCGAGGAACTGCACCCGATACTGCTTGGCTAGAGTCCGGGAGGGGATGGCGGAATTCCCAGTGTAGCGGTGAAATGCGTAGATATTGGGAAGAACACCGGTGGCGAAGGCGGCCATCTGGACCGGTACTGACGCTGAGGCGCGAAAGCCAGGGGAGCGAATGGG
+
HIIHH=C?HHHHDGHHDEC<<<DHH@CCCHC@GC?HDCHEFHG=ECHHCDDG@DHHHHEEEGHHCHHHGHHHFGHHIHGHHIHHHHIHHHHHHIGIHHFHHHEIHFHDHHEHHHIIIIFEIHFGDIHIIIHIHH@IIIHIIHHHHIIIIIIIHHIIIIIIHIIIIIIHIIHHHIHHIHIIIHIHHHIIIIIIIIIHHHIIIHIHEHHIHIIIHHHIHEIIIIIIHIHHHHHHHGIHHFIHHHFIIIIHIIIII
@HS2.2_381 HISEQ:380:H55W7BCXY:1:1101:7113:27700 1:N:0:AGCAGGAA orig_bc=AAAAAAAAAAAA new_bc=AAAAAAAAAAAA bc_diffs=0
TACGTAGGGGGCAAGCGTTATCCGGATTTACTGGGTGTAAAGGGAGCGCAGACGGCGCAGCAAGTCTGAAGTGAAAGCCCGGGGCTTAACTCCGGGACTGCTTTGGAAACTGCTGTGCTTGAGTATCGGAGGGGCAGGCGGAATTCCCAGTGTAGCGGTGAAATGCGTAGATATTGGGAAGAACACCGGTGGCGAAGGCGGCCTGCTGGACGATAACTGACGTTGAGGCTCGAAGGCGTGGGGAACAAACAGG
+
IGIHEHHGIIIHHGGHIIHHHGIIIIHIIIIGHHI<DCCHHGIHFHHIIIIIIIIHHHIIIHIIHIIIIIIIIHHHHHIIIIIHIHIIIIIIIIIIHHIIIHIIIIIHIIIIIIIIIHIIIIIIHHHIIIIIIIIIIIIIIIIIIIIHIIIIIHIIIIHIIIIIIIIIIIHHHIIHIIIIHHIIIIIIIHHIIIIHHIIIIIGIIIHIIIIIIHFIIIIIIIHIHIIIIIIIIIIIIIIIIHIHHIIHGIIGH
@HS2.2_382 HISEQ:380:H55W7BCXY:1:1101:8000:27731 1:N:0:AGCAGGAA orig_bc=AAAAAAAAAAAA new_bc=AAAAAAAAAAAA bc_diffs=0
TACGGAAGGTCCGGGCGTTATCCGGATTTATTGGGTTTAAAGGGAGCGCAGGCCGATTATTAAGCGTGACGTGAAATGTAGATGCTCAACATCTGAACTGCGTCGCGAACTGGTAGTCTTGAGTGAGTTCGATGTGGGCGGAATTCGTGGTGTAGCGGTGAAATGCTTAGATATCACGAAGAACTCCGATTGCGAAGGCAGCCCACAAGGCCTTTACTGACGCTAAAGCTCGAAGGTGCGGGTATCGAACAGG
+
IHIIIIIHIHIIIIHIHIIHHHIIHGHEHIIHHHHEHHHIIIIGHGIIHHGIHIIIIHHIIIIHHHIIIIIHIIHIHHHIIIIIIIIIIIHIIIIIIIIIIHHIIIIIHHIIIHHHFHIIIIIIIIIIIIIIIIIIIIIHIIIIIIIIIIIIIIHIIIIIIIIIIIIIIHIIHIHIHHIIHIIIIIIIIHIIIIIIIIHHIHIIIIIIIIIIIIIIHEIIIIIIIIIIIHIHHHIHIIIIIIIIHIIIIHIII
@HS2.2_383 HISEQ:380:H55W7BCXY:1:1101:10873:27694 1:N:0:AGCAGGAA orig_bc=AAAAAAAAAAAA new_bc=AAAAAAAAAAAA bc_diffs=0
TACGGAGGGTACGAGCGTTAATCGGAATGACTGGGCGTAAAGGGCACGTAGGTGGATAGATAAGTCACAAGTGAAATACCCGGGCTTAACCTGGGATTGGCTCGTGAAACTGTTTAACTAGAGTACGGTAGAGGGGAGTAGAATTCCAAGTGTAGCGGTGAAATGCGTAGAGATTTGGAAGAATACCGGAGGCGAAGGCGGCTCTCTGGACCGATACTGACACTGAAGAGCGAAAGCGTGGGGAGCAAACAGG
+
IHIIHEHGIIIIIIIIHHHH1DFHFIHHIHIIHHIIDCDHHIHIIIIIFHHIHHEHIHIHHIIIIIIHIIHIIHHIFEGHIIIIIHFHHIHIIIIIHFIIIIIIGIIIIHHIIHIIIIIIIIIHHGHHHHHGHHGIIHHIIIHHFIIIIHGHIIIHGHHIIHHHHIHHHIHIHIHHHHHHHIIHHDCGHHHHIIIGIHIHIIIIIIHGIIIIIIIHGIIIIIIIIIIHGIIIIIIIIIIHIIIIIIHGCIHII
@HS2.2_384 HISEQ:380:H55W7BCXY:1:1101:11281:27617 1:N:0:AGCAGGAA orig_bc=AAAAAAAAAAAA new_bc=AAAAAAAAAAAA bc_diffs=0
TACGGAGGGTGCAAGCGTTAATCGGAATAACTGGGCGTAAAGGGCATGCAGGCGGTTAGACAAGTAGGATGTGAAATCCCCGGGCTCAACCTGGGAGCTGCATACTAAACTGTCAGACTAGAGTATTGCAGGGGGAGACGGAATTCCAGGTGTAGCGGTGGAATGCGTAGATATCTGGAAGAACACCAAAGGCGAAGGCAGTCTCCTGGGCAAATACTGACGCTCATATGCGAAAGCGTGGGTAGCAAACAGG
+
IIIIIIIIIHHIIIIIIIIIIIIIIIIIIIIIIIIIIHIIIIIIIIIIIIIIIIIHHIHIIIIIIIIIIIIIIIIIHHIIIIIIIIIIIIIIIHIIIIIIIIIIIIIIIIIIIHIIHIIIIIIIIHIIIIIIIIIIIHIIIIIIIIIIIIIIIIIIIIIIIIIIIIIIIIIIIIIHHIIIIIIIIHHHHIIIIIIIIIIHHHIIIIIIIIHIIHHHIIIIIIHHGFEGIIIIIIHIIIIIIIIIIIIHGIIII
@HS2.2_385 HISEQ:380:H55W7BCXY:1:1101:12137:27652 1:N:0:AGCAGGAA orig_bc=AAAAAAAAAAAA new_bc=AAAAAAAAAAAA bc_diffs=0
TACGGAAGGTACGAGCGTTAATCGGAATGACTGGGCGTAAAGGGCACGTAGGTGGATAGATAAGTCACAAGTGAAATACCCGGGCTTAACCTAGGATTGGCTCGTGAAACTGTTTAACTAGAGTACGGTAGAGGGGAGTAGAATTCCAAGTGTAGCGGTGAAATGCGTAGAGATTTGGAAGAATACCGGAGGCGAAGGCGGCTCTCTGGACCGATACTGACACTGAAGAGCGAAAGCGTGGGGAGCAAACAGG
+
<1CE=@HH0GHEH00<</00<G1DEE11<F11<1<<CCCCG1<0@1<0<C@E<<EG1HDBCH1DEBG1<<D<1FHHC8FHHICFEHGH#D1<#GFFCEEHHHHHH?HGHI0<<<<<DC@CFFGGEH=E0<009<#8C?#9AGII#CHFDGHHH<G0<5@<1DCD8<AEEDC@FGH1B8C<@<</HC0F0D0<CC<D//<@HEEIHGC/@HEC<1@H@HGFCCC<<D1<00<EEC</C<GC<CCF<HHD<?G1@
@HS2.2_386 HISEQ:380:H55W7BCXY:1:1101:15130:27656 1:N:0:AGCAGGAA orig_bc=AAAAAAAAAAAA new_bc=AAAAAAAAAAAA bc_diffs=0
TACGGAGGGTGCAAGCGTTAATCGGAATAACTGGGCGTAAAGGGCATGCAGGCGGTTAGACAAGTAGGATGTGAAATCCCCGGGCTCAACCTGGGAGCTGCATACTAAACTGTCAGACTAGAGTATTGCAGGGGGAGACGGAATTCCAGGTGTAGCGGTGGAATGCGTAGATATCTGGAAGAACACCAAAGGCGAAGGCAGTCTCCTGGGCAAATACTGACGCTCATATGCGAAAGCGTGGGTAGCAAACAGG
+
IIIIIIIDIHHIHIIIGHIIIIIIGGHHEHIIIIIIII/DHFHHIIIIIIIHIIIIHHHIHHEHHHIIHIIIIHIIDHHGHHHIIIIIIIIIIIHIIIIIIIIIIIIIIIIIIIIIIIHIHHHHIIIIIIIHIHIIIGIIIIHHIIFHIHHDHIIHHIIIHHGHHHHHIIHHFHHHHHIIIHIHIIHIIIIIIHHHIGGIHGHEIHHGCFCHGEHFHHHECHHEFIHHHHIHHHHHIHHHHHHIIHHHHEHHH
@HS2.2_387 HISEQ:380:H55W7BCXY:1:1101:18115:27666 1:N:0:AGCAGGAA orig_bc=AAAAAAAAAAAA new_bc=AAAAAAAAAAAA bc_diffs=0
TACGAGGGGTGCAAGCGTTGTTCGGAATCACTGGGCGTAAAGGGAGCGTAGGCGGAGATTCAAGCGGATTGTACAATCCCGGGGCCCAACCCCGGACCTGCAGTCCGAACTGGATCTCTTGGATAGTTCAGGGGCAGGCGGAATTCCTGGTGTAGCGGTGGAATGCGTAGAGATCAGGAAGAACACCGATGGCGAAGGCAGCCTGCTGGGGACTTTATCGACGCTGAGGCTCGAAAGTGCGGGTAGCAAACAGG
+
IIIIIIIIIIIIIIIIIIIIIIIIIIIIIIIIIIIIIHIIIIIIIIIIHIIIIIIIIIIIIIIIIIIIIIIIIIIIIIIIIIIIIIIIIIIIIIIIIIIIIIIIIIIIIIIHIHHHIIIIIIIHIIIIIIIIIIIIIIIIIIIIIIIIIIIIIIIIHIIIIIIIIIIIIIIIIIIIIIHIIIIIIIIIIIIIIIIIIIIIIIIIIIIIIIIIIHIIIIIIIIIIHIIIIIHIIIIIHIIIIIIIIIIIIIIIII
@HS2.2_388 HISEQ:380:H55W7BCXY:1:1101:8178:27804 1:N:0:AGCAGGAA orig_bc=AAAAAAAAAAAA new_bc=AAAAAAAAAAAA bc_diffs=0
TACGGAGGATGCGAGCGTTATCCGGATTTATTGGGTTTAAAGGGTGCGTAGGTGGTTTGTTAAGTTTGTGGTGAAAGCGTGCGGCTCAACCGTACCAAGCCATGAAAACTGGCGAACTTGAGTGCAAACGAGGTAGGCGGAATGTGATGTGTAGCGGTGAAATGCTTAGATATGTCACAGAACCCCGATTGCGAAGGCAGCTTACCAGCATGCAACTGACACTGAGGCACGAAAGCGTGGGTATCAAACAGG
+
IHIHIHH/<<<DC<C?ED=CH@HID0<<DCEHCGH0<<@FFHEHIHHD<G?0HFHCFHCH?HCHFHDIIHHIIE?G?<?C=@EEHHHHHHCHHHIE@0GHCHHFEGEDFED=DC<8CHHHHFFFHHFIHEHEHHHG@EHG@CIHEFHFHGEFDCH?HIGIHFFHEIIHGEHGHFH@GHHIHHCF#HFHHHHCCHHFC#HEHEFGCHG?@@F<1EGCEH@HEHEEHGEIHIIHHE<E0<<C@@@HIHHFC?HE
@HS2.2_389 HISEQ:380:H55W7BCXY:1:1101:11017:27971 1:N:0:AGCAGGAA orig_bc=AAAAAAAAAAAA new_bc=AAAAAAAAAAAA bc_diffs=0
TACGGAAGGTCCGGGCGTTATCCGGATTTATTGGGTTTAAAGGGAGCGCAGGCGGAGGATTAAGCGTGACGTGAAATGTCCCGGCTCAACCGTGGAACTGCGTCGCGAACTGGTTTTCTTGAGTGAGTGCGACGTCGGCGGAATTCGTGGTGTAGCGGTGAAATGCTTAGATATCACGAAGAACCCCGATTGCGAAGGCAGCCGACGAGTCCTTAACTGACGCTAAAGCTCGAAAGTGCGGGTATCGAACAGG
+
IIIIIHGHIGIIIHHIIIIIIIIGICGEGHIIIIH<CHHHHIIIIIIIIHHHHIIIIIHEHIIIIIIIHHIHIHIIHHHIHIIIIIIIIIIIHIIHIHIIIIIIIIIHHIIIIIIIIIIIIIIHIHIIIIIIIIIIHIIIIIIIIIIIHIIIIIIIIIIIIIIIIIIIIIIIIIHIHHHIIIHIIIIIIIIIHIIIIIIIIIIIHIIHIHIIIIIIIIIIIIIIIIIHHHHHIIIIIIIIIIIIIHIIIIIII
@HS2.2_390 HISEQ:380:H55W7BCXY:1:1101:12007:27806 1:N:0:AGCAGGAA orig_bc=AAAAAAAAAAAA new_bc=AAAAAAAAAAAA bc_diffs=0
TACGTAGGGTGCGAGCGTTAATCGGAATTACTGGGCGTAAAGCGTGCGCAGGCGGTTTTGTAAGCCAGATGTGAAAGCCCCGGGCTTAACCTGGGAATGGCATTTGGGACTGCAAGGCTTGAGTGCGGCAGAGGAGACTGGAATTCCTGGTGTAGCAGTGAAATGCGTAGATATCAGGAGGAATACCGATGGCGAAGGCAGGTCTCTGGGCTGACACTGACGCTCATGCACGAAAGCGTGGGGAGCAAACAGG
+
IIIIHIIIIIIIHHIIHHIIIIIIIIIIIIIHIIIIIIIIIIIIHIIIHIIIIIIIHIIIIIIIIIIIIIIIIIIIIHIIIIIIIIIIIIIIIIIIIIIIIIIIIIIIIIIIIIIIIIIIIIIIIIIIIIIIIIIIIIIIIIIIIIIIIIIIIIIIIIIIIIIIIIIIIIIIIIIIHHIIIIIIIIIIIIIIIIIIIIIIIIIIIIIIIIIIHGIIIIIIIIIIIIIIIIIIIIIIIIIIIIIIIIIIIIIII
@HS2.2_391 HISEQ:380:H55W7BCXY:1:1101:14918:27901 1:N:0:AGCAGGAA orig_bc=AAAAAAAAAAAA new_bc=AAAAAAAAAAAA bc_diffs=0
TACGGAGGGTACGAGCGTTAATCGGAATGACTGGGCGTAAAGGGCACGTAGGTGGATAGATAAGTCACAAGTGAAATACCCGGGCTTAACCTGGGATTGGCTCGTGAAACTGTTTAACTAGAGTACGGTAGAGGGGAGTAGAATTCCAAGTGTAGCGGTGAAATGCGTAGAGATTTGGAAGAATACCGGAGGCGAAGGCGGCTCTCTGGACCGATACTGACACTGAAGAGCGAAAGCGTGGGGAGCAAACAGG
+
IIIIIHIIIIIIIIIIIHHIIIIIIIIIIIIHIIIIIFHIIIIIIIIHFHHIGHIIIIIIIIIIIIIIIIIIIIIIIIIIIIIIIIIIIIIIIIIIIIIIIIIIIIIIIIIIIIIIIIIIIIIIIIHIIIIIIIIIIIIIIIIIIIIIIIIIIIIIIIIIIIIIIIIIIIIIIIIIHHIIIIIHIIIIIIIIIIIIIIIIIIIIIIIIIIIIHIIHIIIIIHIIIIIIIIIIIIIIIIIIIIIIIIIIIIIII
@HS2.2_392 HISEQ:380:H55W7BCXY:1:1101:17917:27988 1:N:0:AGCAGGAA orig_bc=AAAAAAAAAAAA new_bc=AAAAAAAAAAAA bc_diffs=0
TACGGAGGGTACGAGCGTTAATCGGAATGACTGGGCGTAAAGGGCACGTAGGTGGATAGATAAGTCACAAGTGAAATACCCGGGCTTAACCTGGGATTGGCTCGTGAAACTGTTTAACTAGAGTACGGTAGAGGGGAGTAGAATTCCAAGTGTAGCGGTGAAATGCGTAGAGATTTGGAAGAATACCGGAGGCGAAGGCGGCTCTCTGGACCGATACTGACACTGAAGAGCGAAAGCGTGGGGAGCAAACAGG
+
IHGHHHHGIIIIIIIHHHHHHHHIHICGH@HH@CGHDCFEHEHHF@HI<FGGDGHCHIIHIICHHIIIHCHIIGHHFEGGEHCHHHIEFEBDCGC?HEGGCGFECHHHIHHHF@HEEHHHIIHIHHHDHFHIIIHIHHEHIHHGHGHAEHIIGIIIHHEFG@EEHIHGCCEGHG?HCGEIHIIIIIIIHHHEHHIIHHDHG=IHEHEHHGCIHIIIHHEGCCHGHIIHEHIIHEIHIIHHHHHHHHEHEHGHH
@HS2.2_393 HISEQ:380:H55W7BCXY:1:1101:19318:27964 1:N:0:AGCAGGAA orig_bc=AAAAAAAAAAAA new_bc=AAAAAAAAAAAA bc_diffs=0
TACGTAGGTGGCAAGCGTTGTCCGGATTTACTGGGTGTAAAGGGCGTGCAGCCGGGTCTGCAAGTCAGATGTGAAATCCATGGGCTCAACCCATGAACTGCATTTGAAACTGTAGATCTTGAGTACCGGAGGGGCAATCGGAATTCCTAGTGTAGCGGTGAAATGCGTAGATATTAGGAGGAACACCAGTGGCGAAGGCGGATTGCTGGACGGCAACTGACGGTGAGGCGCGAAAGTGTGGGGAGCAAACAGG
+
IIIIIIIIIIIIIIIIIIIIIIIIIIIIIIIIIIIHIIIIIIIIIIIIIIIIIIIIIIIIIIIIIIIIIIIIIIIIHIIIIIIIIIIIIIIIIIIIIIIIIIIIIIIIIIIIIIIIIIIIIIIIIIIIIIIIIIIIIIIIIIIIIIIIIIIIIIIIIIIIIIIIIIIIIIIIIIIIHIIIIIIIIIIIIIIIIIIIIIIIIIIIIIIIIIIIIIIIIIIIIIIIIIIIIIIIIIIIIIIIIIIIIIIIIIIII
@HS2.2_394 HISEQ:380:H55W7BCXY:1:1101:20102:27956 1:N:0:AGCAGGAA orig_bc=AAAAAAAAAAAA new_bc=AAAAAAAAAAAA bc_diffs=0
TACGGAGGATTCGAGCGTTATCCGGATTCATTGGGTTTAAAGGGTGCGCAGGCGGGCCAGCAAGTCCGTGGTGAAAGACCGTGGCTCAACCACGGCAGTGCCGCGGAAACTGCAGGTCTTGAGTGGTGACGACGGAGGTGGAATGCAGCGTGTAGCGGTGAAATGCATAGATACGCTGCAGAACGCCGATTGCGAAGGCAGCCTCCGAGGGACCTACTGACGCTGAGGCACGAAGGCATGGGGATCGAACAGG
+
IIIHIIIIHHIIHIHIIIIIIIIIHIGIIIHHGHIGHHIIIHIIIIIIIIIIIIIIIIIIIIIIIHIIIIIIIIIIGHIIIIIIIIIIIIIIIIIIIIIIIIIIIIIHHIIIIIIIIHIIIIIIIIIIIIIIIIIIIIIIIIIIHIIIIIIIIIIHIIIIIIIHIIIIIIIIIIIIHHIIIIIIIIIIIIIIIIIIIIIIIIIIIIIIIIIIIIHIIIIIIIIIIIIIIIIIIIIIIIIIIIIIIIIIIIIII
@HS2.2_395 HISEQ:380:H55W7BCXY:1:1101:2340:28228 1:N:0:AGCAGGAA orig_bc=AAAAAAAAAAAA new_bc=AAAAAAAAAAAA bc_diffs=0
TACAGAGGGTGCGAGCGTTGTCCGGAATCACTGGGCGTAAAGGGCGCGTAGGTGGCCTGGTAAGTAGGGGGTGAAATCTCGAGGCTCAACTTCGAGGCTGCCTCCTAAACTGTCAGGCTCGAGCAGAGTAGAGGCAGGTGGAATTCCCGGTGTAGCGGTGGAATGCGTAGAGATCGGGAAGAACATCGGTGGCGAAGGCGGCCTGCTGGGCTCTTGCTGACACTGATGCGCGACAGCGTGGGGAGCAACCAGG
+
FHHHCHIIIEEH/DEEHHGHHEEHDHHIFHI@EHHIDE/EHHHIIIIH?CEHHHHHCHHCGHHH<<CCHGHEHHHH<DHHIIHIHEAGGGHGEHEGHDHHEEEHIEHHEHHHIHHIIHHGHHIICHIHGFFHHGHGIIHHIIHIHHHIHG@HEHHIIH#FEHGEFGHEHHHHCCEGHFHFGIIHHHHHHIHHEGHGFDDHDIHC@C<EIIHEHCCC<CCC@CCCCCCC<@<@GC0CC?HHD11D<@HF1GEHC
@HS2.2_396 HISEQ:380:H55W7BCXY:1:1101:3718:28009 1:N:0:AGCAGGAA orig_bc=AAAAAAAAAAAA new_bc=AAAAAAAAAAAA bc_diffs=0
TACGGAGGATGCAAGCGTTATCCGGATTTATTGGGTATAAAGGGTGCGTAGGCGGCTTGGTAAGCGGGAGGTGAAATGCCGGCGCTCAACGTCGGAAGTGCCTCCCGAACTGTCGGGCTTGAATGGTTGTGCCGTGGGAGGAATGAGTGGTGTAGCGGTGAAATGCTTAGAGATCACTCAGAACACCGATTGCGAAGGCATCTCACGAACGACTGATTGACGCTGAGGCACGAAAGCGTGGGGATCAAACAGG
+
C?EEHHCDHIHG@GHH@EHCEHHHDH0<DFE@FH101<DCFF?@C?CCCECE1EGE#GGG?GEHHIHHHHG881<D<HHHCDHHIIIGICDE<CHEHFDGEHHHEEHCDHHHHHICHHHIHHHIHIIIIIIIIHHEIIIIHHHCBFGIIHEFC#HHIHHEFCCIHHCHHHHGHEEECHIIHIHHHGEIHEE#HIHHHH?#HEHHHHHEIHEHFHHHEHEGCHCEHHCH?IIHGEHGIIIIIIIIHCGEHIHII
@HS2.2_397 HISEQ:380:H55W7BCXY:1:1101:5059:28210 1:N:0:AGCAGGAA orig_bc=AAAAAAAAAAAA new_bc=AAAAAAAAAAAA bc_diffs=0
TACGTAGGGAGCAAGCGTTGTCCGGATTTACTGGGTGTAAAGGGTGCGTAGGCGGCTTTGTAAGTCAGATGTGAAATCTATGGGCTCAACCCATAAACTGCATTTGAAACTACAGAGCTTGAGTGAAGTAGAGGCAGGCGGAATTCCCTGTGTAGCGGTGAAATGCGTAGAGATAGGGAGGAACACCAGTGGCGAAGGCGGCCTGCTGGGCTTTAACTGACGCTGAGGCACGAAAGCGTGGGTAGCAAACAGG
+
IHIIHHHIIIIIIIIIIIIIIIHIIIIIIIHHHIIEHHHIIIIIIIIIIIIIHIIIIIIIIIIIIIIIIIIIIIIIHHIIIIIIIIIIIIIIIIIIIIIIIIIIIIIIIIIIIIIIIHHIIIIIIIIIIIIIIIIHIIIIIIIIIIIIIIIIIIIIIIIIIIIIIIIIIIIIIIIIHIIIIIIIIIIIIIIIIIIIIIIIIIIIIIIIIIIIIIIIIIIIIIIIIIIIIIIIIIIIIIIIIIIIIIIIIIIII
@HS2.2_398 HISEQ:380:H55W7BCXY:1:1101:7179:28053 1:N:0:AGCAGGAA orig_bc=AAAAAAAAAAAA new_bc=AAAAAAAAAAAA bc_diffs=0
TACGGAGGATGCGAGCGTTATCCGGATTTATTGGGTTTAAAGGGTGCGTAGGCGGAATGTTAAGTCAGTGGTGAAAGCGTGCGGCTCAACCGTACCGAGCCATTGAAACTGGCGTTCTTGAGTGCAAGCGAGGTAAGCGGAATGTGACGTGTAGCGGTGAAATGCTTAGATATGTCCCAGAACTCCGATTGCGAAGGCAGCTTACCAGTATGTAACTGACGCTGAGGCACGAAAGCGTGGGTATCAAACAGG
+
IHIIIHIIHIIIHIIIIHIIIIIIIGHIIIGGGHG<@EHIHIIHIHIIHHIIIIIHHHHIHIHIHHIIIIIHHIIIIIHIIIIIIIIIIIIIIIIIIIIIIIIIIIIIIIIIIIIIIIIIIIIIIIIIIIIHIIIIIHIIIIIIIIIIIIIIIIIIIIIIIIIIIIIIIIIIIIIIIIIIIGIHIIIIIIIIIIIIIIIIIIIIIIIIIIIIIIIIIIIIIIIIIIIIIIIIIIIIIIIIIIHHIIIIIIII
@HS2.2_399 HISEQ:380:H55W7BCXY:1:1101:11303:28192 1:N:0:AGCAGGAA orig_bc=AAAAAAAAAAAA new_bc=AAAAAAAAAAAA bc_diffs=0
TACGGAAGGTCCGGGCGTTATCCGGATTTATTGGGTTTAAAGGGAGCGCAGGCCGATGGTTAAGCGTGACGTGAAATGTAGGTGCTCAACATCTGCACTGCGTCGCGAACTGGCTATCTTGAGTGAGTTCGATGTTGGCGGAATTTGTGGTGTAGCGGTGAAATGCTTAGATATCACGAAGAACTCCGATTGCGAAGGCAGCCAACAAGGCCTTTACTGACGCTAAAGCTCGAAGGTGCGGGTATCGAACAGG
+
IIIIIIIIIIIIIIIIIIIIIIIIIIGHIIHHHIIHIIIIIIIIIIIIIIIIIIIIIIIIIIIIIIIIIIIIIHIIIIIIIIIIIIIIIIIIIIIIIIIIIIIIIIIIIIIIIIIIIIIIIIIIIIIHIIIIIIIIIIIIIIIIIIIIIIIIIIIIIIIIIIIIIIIIIIIIIIIIIHIIIIIIHIIIIIIIIIIIIIIIIIIIIIIIIIIHIIIIIIIIIIIIIIIIIIIIIIIIIIIIIIIIIIIIIIIII
@HS2.2_400 HISEQ:380:H55W7BCXY:1:1101:12531:28069 1:N:0:AGCAGGAA orig_bc=AAAAAAAAAAAA new_bc=AAAAAAAAAAAA bc_diffs=0
TACGTAGGTGGCAAGCGTTGTCCGGATTTACTGGGTGTAAAGGGCGCGTAGGCGGGACAGCAAGTCAGATTTGAAATCTTCGGGCTTAACCCGGAAACTGCATTTGAAACTGTTGTTCTTGAGTATCGGAGAGGCAAGTGGAATTCCTAGTGTAGCGGTGAAATGCGTAGATATTAGGAGGAACACCAGTGGCGAAGGCGACTTGCTGGACGACAACTGACGCTGAGGCGCGAAAGCGTGGGGAGCAAACAGG
+
HHIIIIIIHIIIIIIIIIIIHHHHIEEHHHH1DGHCEHIHHHIIIIIIHHIIIIIIIIIIIIIIIIHIIIIHHIHHIIHHHIIIIIIIIIHFHHHIIIHHHIIIIIIIIIIIHHIIIHIIIIIIIHIIIHIIIHHIIIIIIIIIIIIIIIIIIIIIIIIIIIIIIIIIIIIIIIIIHFHIIIIIIIIIIIIIIIIIIIIIIIIIIIIIIIIIIIIIIIIIIIIIIIIIIIIIIIIIIIIIIIIIIIIIIIIII
@HS2.2_401 HISEQ:380:H55W7BCXY:1:1101:12858:28151 1:N:0:AGCAGGAA orig_bc=AAAAAAAAAAAA new_bc=AAAAAAAAAAAA bc_diffs=0
TACGGAGGGTGCAAGCGTTAATCGGAATAACTGGGCGTAAAGGGCATGCAGGCGGTTAGACAAGTAGGATGTGAAATCCCCGGGCTCAACCTGGGAGCTGCATACTAAACTGTCAGACTAGAGTATTGCAGGGGGAGACGGAATTCCAGGTGTAGCGGTGGAATGCGTAGATATCTGGAAGAACACCAAAGGCGAAGGCAGTCTCCTGGGCAAATACTGACGCTCATATGCGAAAGCGTGGGTAGCAAACAGG
+
IIIIIIIIIHIIIIIIIIIIIIIIIIIHIIIIIIIIIIIIIHIIIIIIIIIIIIIHIIIIIHIIIHIICHIIIIEHFHIIIIIIIHIIIIIIHIHIIIIIIHGHIIIIIIIIIIIIHIIIIIHHHHIIIIIIIHIGHHEGIIIIIIIIIHHHIIIIIIIIIIIIHIIIHIIIIHHHHIIIIIIIIIIIIIIHIIIHIIIIHHHCHIIIIIIIIIIHHFIIIIHHFIHIIIIIIIIIIIIIIIIIIIIIIIIII
@HS2.2_402 HISEQ:380:H55W7BCXY:1:1101:13813:28088 1:N:0:AGCAGGAA orig_bc=AAAAAAAAAAAA new_bc=AAAAAAAAAAAA bc_diffs=0
TACGTAGGGGGCAAGCGTTATCCGGATTTACTGGGTGTAAAGGGAGCGCAGACGGTCAAGCAAGTCTGAAGTGAAACCCCACGGCTCAACCGTGGGCTTGCTTTGGAAACTGTTTGACTAGAGTACTGGAGAGGTAAGCGGAATTCCTAGTGTAGCGGTGAAATGCGTAGATATTAGGAGGAACATCGGTGGCGAAGGCGGCTTACTGGACAGCAACTGACGTTGAGGCTCGAAGGCGTGGGGAGCAAACAGG
+
IIIIHIIIIIIIIIIIIIGHIIIIIIIIIIIHHIIFHHIIHHIIIIIIIIIIIIIIIIHIHIIIIHIIIIIIIIIHHIIIIIIIIIIIIIIIIIIIIIIIGIIIIIIIIIIIIIIIIIIHIIIIIIIIIIIIIIHIIIIIIIIIIHIHGHIIIIHIIIIIIIIIIIIIIIIIIHHIHIIIIIIHIHHIIIIIIIIIIIIIIIIIIIIIIHIHIHIIIIIIIIIGIIIIHIIIIIHHIIIIIIIIIHIHFIIII
@HS2.2_403 HISEQ:380:H55W7BCXY:1:1101:15564:28109 1:N:0:AGCAGGAA orig_bc=AAAAAAAAAAAA new_bc=AAAAAAAAAAAA bc_diffs=0
TACGGAAGGTCCGGGCGTTATCCGGATTTATTGGGTTTAAAGGGAGCGCAGGCCGTCCCTTAAGCGTGACGTGAAATGTACGGGCTCAACCGGTGCAGTGCGTCGCGAACTGGGGGACTTGAGTGCACTCGAGGCAGGCGGAATTCGTGGTGTAGCGGTGAAATGCTTAGATATCACGAAGAACCCCGATTGCGAAGGCAGCCTGCCAGGTTGTAACTGACGCTAATGCTCGAAGGTGCGGGTATCGAACAGG
+
GCHIIGHHHIIHIHHIIIIFHIIEDHEEGHIGIHHHHHIIIGGGHIHHGHHIHIIHHHHHHHHIHIGHEHIIHHHIIHHIHHHIHHIIIIIGIHHHHHCHHIIIIIIIIIIIIIIIIIIIIHIHIIHHIIIIIIIIIIIIIIIHIIIIIIIIIIIIIIIIIIIIIIHIHIIIIIIHHHIIIHIHHHGIHIHIIIIIIIIIIIIIIIIIIIIIIHHFHIIIIIHHHD?IIIHHIHECCIIIIIIIHHHIIIIII
@HS2.2_404 HISEQ:380:H55W7BCXY:1:1101:16124:28097 1:N:0:AGCAGGAA orig_bc=AAAAAAAAAAAA new_bc=AAAAAAAAAAAA bc_diffs=0
TACGTAGGTGGCAAGCGTTATCCGGAATTATTGGGCGTAAAGAGTGAGCAGGCGGTTGGTCAAGTCTGAGGTTAAAGCGTGGAGCTCAACTCCATAAAGCCTTGGAAACTAATCAACTAGAGTACGGGAGAAGTAAGTGGAACTCCATGTGTAGCGGTGAAATGCGTAGATATATGGAAGAACACCAGTGGCGAAGGCGACTTACTAGCCCGAAACTGACGCTCAGTCACGAAAGCGTGGGTAGCAAATAGG
+
IHIIIIIIIIIIIIIIIIHHIHHIIIIIIIIIIIIIIHIIIIHIHIIHIIIIIIIHIIHIHIIIIIHIIIIIHIHIIHHIHHIIIIIIIIIEGFHIIHIIIIIIIIIIIIIIIIHIIHIIIIHIIIIIIIIIIIIIIIHHIIIHHHIHIIIIIIIIIIIIIIIIIIIIIIIIIIHIHIIIIIIIIIIIIHIIIIIIIIIIIIIIIIIIIIIHIHFIIIIIIIIIIHIIIIIIIHEIIIIIIIHIIIIIIIII
@HS2.2_405 HISEQ:380:H55W7BCXY:1:1101:20239:28192 1:N:0:AGCAGGAA orig_bc=AAAAAAAAAAAA new_bc=AAAAAAAAAAAA bc_diffs=0
TACGGAGGATGCGAGCGTTATCCGGATTTATTGGGTTTAAAGGGTGCGTAGGCGGGACGTCAAGTCAGCGGTGAAATACTGTGGCTCAACCATAGTACTGCCGTTGAAACTGGCGACCTTGAGTGCGGCAGAGGTAGGCGGAATGTGTGGTGTAGCGGTGAAATGCTTAGATATCACACAGAACACCGATTGCGAAGGCAGCTTACTGGAGCGCAACTGACGCTGAGGCACGAAAGCGTGGGTATCGAACAGG
+
IIIHHHHIHGHIIIIIHIIIIHHIIHHEFHHHHHIEEHHIIHIHIIHIIIIIIIIIHIIHIIIIHIIIHHIHHIIIHHIIIIIHIIIIIIECHHIIIHHHIHIIHIIHIIIIIIIIIIIIIIIIIIIIHIHIIIIIIHIIIIIIIIIIIIIHIIHHIIIIIIIIIIIIIIIIIIIHHHHIIIIIIIIIIIIIIIIIIIIIHIIIIIIIIIIIIIIIIIIIIIIIIIIIIIIHHIIIIIIHHHHIIIHHFHIII
@HS2.2_406 HISEQ:380:H55W7BCXY:1:1101:2818:28414 1:N:0:AGCAGGAA orig_bc=AAAAAAAAAAAA new_bc=AAAAAAAAAAAA bc_diffs=0
TACGGAGGATGCAAGCGTTATCCGGATTTATTGGGTTTAAAGGGTGCGTAGGCGGAGCTTTAAGCGTGAGGTGAAATGCCCGGGCTCAACCTGGGGACTGCCTCGCGAACTGGAGTTCTGGAATGCCCCTGCCGTGGGAGGAATGTGTGGTGTAGCGGTGAAATGCATAGAGATCACACAGAACACCGATTGCGAAGGCATCTCACGAAGGGGTGATTGACGCTGAGGCACGAAAGCGTGGGGATCAAACAGG
+
IEHHICDD@@FHH@CGHHCHIIIII<<0G?GHFHH<0<FHHHEH1DEHEEHCFHIDFHIIHHCGCCEG@<F#HCGH1GHI#@CHIII#IIFCEGH/#B<CGHHHCHHECEHHFHH0?GG?HFHHCHBEHEEHHHGC?HG@?IHDHHHGCBHHGHIIHHGHFHHHHH1BFHAHHF1A@<<18A@EDGH<C?GIIIHG>HH?1HF1DD1<1C<1IIIHDHGECIIHHG1HEFHCIIHCHHHHEHIIHHIIH@?FH
@HS2.2_407 HISEQ:380:H55W7BCXY:1:1101:10663:28463 1:N:0:AGCAGGAA orig_bc=AAAAAAAAAAAA new_bc=AAAAAAAAAAAA bc_diffs=0
TACAGAGGCCCATAGCGTTGTTCGGATTTACTGGGCGTAAAGGGCGCGTAGGCGGCAGGGCGTGTCAAGTGTGAAATCTCCGGGCCCAACCCGGAAAGTGCGCTTGAAACTACCCTGCTCGAGGCCGGGAGAGGGAATCGGAATACAGGGTGTAGCGGTGAAATGCGTTGATATCCTGTAGAACACCGGAGGCGAAGGCGGATTCCTGGAACGGTACTGACGCTGAGGCGCGAAAGTCGGGGGAGCAAACAGG
+
IIIHHEHIIIICHEHHIIHIIIIIIIIIIGHIIIGIIEHIHIIHIHHIHHHIIIHHIIHIHIHIIIIIIIIIIIIIIHHIIIIIIIIIIIIIIIIHIIIIIHIIIIIHHHIIIIIIIIIIIIIIIIIIIIIIIIIIIIIIIIIIIIIIIHIIIIIIIIIHIIIIIIIIIIIIIIHIHGIIIHGIIIIIIIIIIIIIIIIIIIIIIIIIIIIIIIIIIIIIIIIIIIIIIIIIIIIIIIIIIIIIIIIIIIIII
@HS2.2_408 HISEQ:380:H55W7BCXY:1:1101:11434:28316 1:N:0:AGCAGGAA orig_bc=AAAAAAAAAAAA new_bc=AAAAAAAAAAAA bc_diffs=0
TACGGAGGATGCGAGCGTTATCCGGATTTATTGGGTTTAAAGGGAGCGCGGACGGGAGATTAAGTCGGCTGTTAAATGGCGGCGCCCAACGTCGTCCTGCGGTTGATACTGGTTTCCTTGAGTGCGGCATGGGCAGGCGGAATTCACGGTGTAGCGGTGAAATGCTTAGATATCGTGAAGAACTCCGATCGCGAAGGCAGCTTGCCGGACCGTTACTGACGTTTAGGCTCGAAAGTGCGGGTATCAAACAGG
+
IIIIIHIIIIIIIIIIIIIIIIIIIIIIIIIIHHIEHHHIIIIIIIIIIIIHIIIIIIIIIIIIIIIIIIIIIIIIHIIIIIIIIIIIIIIIHIHIIIIIIIIIIIIIIIIIIHIIIIIIIIIIIIIIIIIIIIIIIIIIIIIIIIIIIIIIIIIIIIIIIIIIIIIIIIIIIIIHHIIIIIIHIIIIIIIIIIIIIIIIIIIIIIIIIIIIIIIIIIIIIIIIIIIIIIIIIIIIIIIIIIIIIIIIIIII
@HS2.2_409 HISEQ:380:H55W7BCXY:1:1101:16916:28269 1:N:0:AGCAGGAA orig_bc=AAAAAAAAAAAA new_bc=AAAAAAAAAAAA bc_diffs=0
TACATAGGGGGCGAGCGTTATCCGGATTTATTGGGCGTAAAGGGTGCGTAGGCGGTAGATTAAGTCTAAGGTTAAAGTGCAAGGCTCAACCTTGTGATGCCTTAGAAACTGGTTTACTTGAGTTTGGTAGAGGTAAGTGGAACTCCATGTGTAGCGGTAAAATGCGTAAATATATGGAAGAACACCAGTGGCGAAGGCGGCTTACTGGGCCACAACTGACGCTGAGGCACGAAAGCGTGGGGAGCAAACAGG
+
GC<GHHIEHH?HHHIDHC<CC@<DCCH0<GCCEG@EC/<0<FGHIHHHCCEH#CC@/D?GHE1F8CGA<D##EF<<BHGF?<CC1CEHHE<1CFCF@HEFFIHHHH0IHIIHHD/<IIIIHEHEAHGBIIIGD0F0HGIIHHHIIIHHIIIIIIIIIHEIIIIIIIIHCIIHGFHHHIGIIIIIIG@IIIIIIIIIIIIIHHIHIIIHEHE<<CIHIIIIIIIIIHIIHIIIIIIIHHIIIIIIIIIIHEII
@HS2.2_410 HISEQ:380:H55W7BCXY:1:1101:16990:28389 1:N:0:AGCAGGAA orig_bc=AAAAAAAAAAAA new_bc=AAAAAAAAAAAA bc_diffs=0
TACGGAGGGTACGAGCGTTAATCGGAATGACTGGGCGTAAAGGGCACGTAGGTGGATAGATAAGTCACAAGTGAAATACCCGGGCTTAACCTGGGATTGGCTCGTGAAACTGTTTAACTAGAGTACGGTAGAGGGGAGTAGAATTCCAAGTGTAGCGGTGAAATGCGTAGAGATTTGGAAGAATACCGGAGGCGAAGGCGGCTCTCTGGACCGATACTGACACTGAAGAGCGAAAGCGTGGGGAGCAAACAGG
+
IIIIIIIIIIIIHIIIIHIIIIIIIIIIIIIIIIIIIEHHIIIIIIIIHHHIFHIHHIHHIIIIIIIIIIIIIIIIIIIHIIIIIIHIIIIIIIIHIIIIIIIIIIIIIIIIIIIIIIIIIIIIIIIIIIIIIIIIIIIIIIIIIIIIIIIIIIIIIIIIIIIHIIIIIIIIIHGHHHIIIIIIIIIIIIIIIIIIIIIIIIIIIIIIIIIIIIIIIIIHIHIIIIIIIIIIIIIIIIIIIIIIIIIIIIIII
@HS2.2_411 HISEQ:380:H55W7BCXY:1:1101:19433:28332 1:N:0:AGCAGGAA orig_bc=AAAAAAAAAAAA new_bc=AAAAAAAAAAAA bc_diffs=0
TACGGAAGGTCCGGGCGTTATCCGGATTTATTGGGTTTAAAGGGAGCGCAGGCCGTTGATTAAGCGTGACGTGAAATGCCGCGGCTCAACCGTGGAAGTGCGTCGCGAACTGGTTGACTTGAGTGAGTACGACGCCGGCGGAATTCGTGGTGTAGCGGTGAAATGCTTAGAAATCACGAAGAACCCCGATTGCGAAGGCAGCCGGCGAGGCCTTTACTGACGCTAAAGCTCGAAGGTGCGGGTATCGAACAGG
+
IIIIGHIIGIIIICCHIIIHFFHIIEHHIIIIHIHHCHIIIIIIIIIIIIIIIIHHIIHIIIIIIIIHHIIIIHIIGIIIIIIIIHIIIIHIIIIIIIIHHHHIIIIIIIIIIIIIIIIIIIIIIIIHIIIHIHHHIIIIIIIHHHHGHIIIIGIHIIIIIIIIIIIIIHH?IIIHHDIIIIIIIIIIHIIIIIIIIIHIIHIIIIIIIIIIIIIIIIIIIIGIIIIIHIIIIIIIIIHIIIIHIIIIIIIII
@HS2.2_412 HISEQ:380:H55W7BCXY:1:1101:19794:28255 1:N:0:AGCAGGAA orig_bc=AAAAAAAAAAAA new_bc=AAAAAAAAAAAA bc_diffs=0
TACGTAGGGGGCGAGCGTTGTCCGGAATGATTGGGCGTAAAGGGCGCGTAGGCGGCTTGATAAGTCTGGAGTGAAAGTCCTGTTTTCAAGATGGGAATTGCTTTGGATACTGTTGAGCTTGAGTGCGGGAGAGGTTATCGGAATTCCCGGTGTAGCGGTGAAATGCGTAGAGATCGGGAGGAACACCAGTGGCGAAGGCGGGTAACTGGACCGCAACTGACGCTGAGGCGCGAAAGTGTGGGGAGCAAACAGG
+
IIIIHIIIIIIIIIIIIIIIIIIIIHHIIHIIIIIIIIIIIIIIIIIIIIIIIIIIIIIIIIIIIIIIIIIIIHHIHHHHIIIIIIIIIIIIIIIHIHIIHIIIIIIHHIIIIIIIIHIIIIIIIIIIIEIIIIIIHIIIIIIIIIHIIIIIIIIIIIIIIIIIIIIIIIIIIHIIIHIIIIIIIHIIIIIIIIIIIIIIIIIIIIIIIIIIIHIIIIIIIIIIIIIIIIIIIIIIIIIIIIIIIIIIIIIII
@HS2.2_413 HISEQ:380:H55W7BCXY:1:1101:1345:28535 1:N:0:AGCAGGAA orig_bc=AAAAAAAAAAAA new_bc=AAAAAAAAAAAA bc_diffs=0
TACGGAGGGTACGAGCGTTAATCGGAATGACTGGGCGTAAAGGGCACGTAGGTGGATAGATAAGTCACAAGTGAAATACCCGGGCTTAACCTGGGATTGGCTCGTGAAACTGTTTAACTAGAGTACGGTAGAGGGGAGTAGAATTCCAAGTGTAGCGGTGAAATGCGTAGAGATTTGGAAGAATACCGGAGGCGAAGGCGGCTCTCTGGACCGATACTGACACTGAAGAGCGAAAGCGTGGGGAGCAAACAGG
+
IIIIIIIGHIIIIIIIIHIIHIIIHIIIIIIIIIIIIHHIIIIIIIIIGHHHFGIHIIHGIIIIHFHIIIIIIIIIHIIIIIIHIIIIIIIIHHIIIIIIIIIIIIIIIIIIHHIIIIIIIIIIHHHIIIIIIIIIIIIIIHIIIHIIHIIIIIIIIIIIIIIIIHIIIIIIHHEHHIIIIIIIIIIIIHIIIIIIIHHIIIIIIIHIIHIIHHIIIIIHIHIIIIIIIIIIIIIIHHIIIIIIIIIIIIIII
@HS2.2_414 HISEQ:380:H55W7BCXY:1:1101:3911:28595 1:N:0:AGCAGGAA orig_bc=AAAAAAAAAAAA new_bc=AAAAAAAAAAAA bc_diffs=0
TACGGAGGATGCGAGCGTTATCCGGATTTATTGGGTTTAAAGGGTGCGTAGGCGGAATGTTAAGTCAGTGGTGAAAGCGTGCGGCTCAACCGTACCGAGCCATTGAAACTGGTGTTCTTGAGTGCAAGCGAGGTAAGCGGAATGTGACGTGTAGCGGTGAAATGCTTAGATATGTCCCAGAACTCCGATTGCGAAGGCAGCTTACCAGTATGTAACTGACGCTGAGGCACGAAAGCGTGGGTATCAAACAGG
+
IIIIIIIIIIIIIIHIIIIIIIIIIHHIIIIIHIIHHIIIIIIIIIIIIIIIIIIIIIIIIIIIIIIIHIIIIIIIIHIHIIIIIIIIIIIIIHIIHIIIIIIIIIIIIIIIHIIIIIIIIIIIIIIIIIIIIIIIIIIIIIIIIIIIIIIIIIIIIIIIIIIIIHIIIIIIIHHHHIIIIIIIIIIIHIIIIIIIIIIHGHIIHIIIIIIIIIIIIHHIHIIIIIIIIIIIIIIIIIIIIIIIIIIIIIHI
@HS2.2_415 HISEQ:380:H55W7BCXY:1:1101:7811:28660 1:N:0:AGCAGGAA orig_bc=AAAAAAAAAAAA new_bc=AAAAAAAAAAAA bc_diffs=0
TACGTAGGGAGCAAGCGTTATCCGGATTTACTGGGTGTAAAGGGTGCGTAGGCGGCCCTGTAAGTCAGATGTGAAATTTAGAGGCTCAACCTCTAAACTGCATTTGAAACTATAGGGCTTGAGTGAAGTAGAGGCAGGCGGAATTCCCTGTGTAGCGGTGAAATGCGTAGAGATAGGGAGGAACACCAGTGGCGAAGGCGGCCTGCTGGGCTTTAACTGACGCTGAGGCACGAAAGCGTGGGTAGCAAACAGG
+
IHIIHHIIIHIIIIIIIHHIIIIIIIHIIIIHIIICHHHIIIIIIHIIHHHHIIHIIIIIIIIIIIIIIIIIIIIIFHIIIIIIIIIIIIIIIIIIIIIIIIIIIIHIIIIIIIIIIIIIIIIIIIIIIIIIIIIHIIIIIIIHIHHIHHH@IIIIHIIIIIIIIIIIIIIIIIIIIIIHHHHHHIIIIIHIIIIIIIIIIIIIIIIIIIIIIHFIIIIIIIIIIIIHHIIIIIIHIIIHIHIIHIIIIHIII
@HS2.2_416 HISEQ:380:H55W7BCXY:1:1101:16214:28703 1:N:0:AGCAGGAA orig_bc=AAAAAAAAAAAA new_bc=AAAAAAAAAAAA bc_diffs=0
TACGTAGGTGGCAAGCGTTGTTCGGATTTATTGGGCGTAAAGGGCTTGCAGGTGGTTGCGTAAGTGTGAGTTGAAAGACCGGGGCTTAACCCTGAGTTTGGCTTGCAAACTGCGTGACTGGAGTGCAGAAGGGGATGTTGGAATTCCGCGTGTAGGGGTGAAATCTGTAGATATGCGGAAGAATACCAGTGGCGAAGGCGAACATCTGGTCTGTAACTGACACTGAGAAGCGAAAGTGTGGGGAGCAAACAGG
+
IIIIIIIIHIIIIIIIIHHHHIIHIHHIIIIIIIIIIIIIIIIIIHIIIIIIIIIHIIIIIIIIIIIIIIIIIIIIHIIIIIIIIIIIIIIIIIIIIIIIIIIIIIIIIIIHHIIIIIIIIIIIIIIIIIIIIIIIIIIIIIIIIIIIIIIIIIIIIIIIIIIIIIIIIIIIIIIIIIIIIIIIIIIIIIIIIIIIIIIHIIIHHIIIIIIIHIIIIIIIIIIHIIIIIIIHIIHGEIIIIIIIIIIHHIIII
@HS2.2_417 HISEQ:380:H55W7BCXY:1:1101:18491:28609 1:N:0:AGCAGGAA orig_bc=AAAAAAAAAAAA new_bc=AAAAAAAAAAAA bc_diffs=0
TACGGAAGGTCCGGGCGTTATCCGGATTTATTGGGTTTAAAGGGAGCGCAGGCCGGAGGTCAAGCGTGACGTGAAATGTAGCCGCTCAACGGCTGAACTGCGTCGCGAACTGGCTTTCTTGAGTGAGTTCGATGTGGGCGGAATTCGTGGTGTAGCGGTGAAATGCTTAGATATCACGAAGAACTCCGATTGCGAAGGCAGCCCACAAGGCCTTTACTGACGCTAAAGCTCGAAGGTGCGGGTATCGAACAGG
+
IIIIIIIIIIIIIIIIIIIIIIIIIHIIIIIIHIIIIIIIIIIIIIIIIIIIIIIIIIIHHHIIIIIIIIIIIIIIIIIIIIIIIIIIIIIIIIIIIIIIIIIIIIIIIIHIIIIIIHIIIIIIIIIIIIIIHHIIIIIIIIIIIIIIIIIIIIIIIIIIIIIIIIIIIIIIIIIIIIIIIIIIIIIIIIIIIIIIIIIIIIHIIIIIIIIIIIIIIIIIIIIIIIIHIIIIIIHHIIIIIIIIIIIIIIIII
@HS2.2_418 HISEQ:380:H55W7BCXY:1:1101:1207:28828 1:N:0:AGCAGGAA orig_bc=AAAAAAAAAAAA new_bc=AAAAAAAAAAAA bc_diffs=0
TACGGAGGGTACGAGCGTTAATCGGAATGACTGGGCGTAAAGGGCACGTAGGTGGATAGATAAGTCACAAGTGAAATACCCGGGCTTAACCTGGGATTGGCTCGTGAAACTGTTTAACTAGAGTACGGTAGAGGGGAGTAGAATTCCAAGTGTAGCGGTGAAATGCGTAGAGATTTGGAAGAATACCGGAGGCGAAGGCGGCTCTCTGGACCGATACTGACACTGAAGAGCGAAAGCGTGGGGAGCAAACAGG
+
HHHHHIIIGGEFHIHIHIDHE@FHIFIIIHEHHFHHH<E@HFEHIIII<DCE<IHIIIIIIIIHFGHHHIHHHHIIHHHIHIIIIIIIIHIIHIHHGIHGHGIIIIIIIHHIIIIIIIHHIIIIIIIIIHHHIGIIIIIIIIIIIIIIIIIIIIIIIIIIIIHHIIIGIIIHHIHHGEIIIIIHIIIIIIIHIIIIIIHIIIIIIHHDHHHHIIIIIIIIHHHHIIFHHIIIHIIIIIIIIIIIIIIHIIIII
@HS2.2_419 HISEQ:380:H55W7BCXY:1:1101:1333:28903 1:N:0:AGCAGGAA orig_bc=AAAAAAAAAAAA new_bc=AAAAAAAAAAAA bc_diffs=0
TACGTAGGGAGCGAGCGTTGTCCGGAATTACTGGGTGTAAAGGGAGCGTAGGCGGGATCGCAAGTCAGATGTGAAATACATGGGCTTAACCCATGGGCTGCATTTGAAACTGTGGTTCTTGAGTGAAGTAGAGGTAAGCGGAATTCCTGGTGTAGCGGTGAAATGCGTAGATATCAGGAGGAACACCGGTGGCGAAGGCGGCTTACTGGGCTTTTACTGACGCTGAGGCTCGAAAGCGTGGGGAGCAAACAGG
+
IIIICGHIIIIIIIIIIEH?CFEIHIIHHE1DGHHHHIGIIHIIEEHIIHIIIIHHHHIHIFIIIIIIIIIIIFEHFHIIIHBGHHGHIC#HGHHHIHHGEIIIIIIIIHFHHHIHHHIIHHHHHHHHGHHIHIHIIHHH@HHHIHHIIHFHHHHIIIIIIIHHIHHHGHHHH@HHHHEHHIIIHIHEFIHHEH@EHDIHIIHGIHHHHHHH?IHF@IIHHFGHHFCHIIIHHCIHDHHHHHHHEHEHHHIHI
@HS2.2_420 HISEQ:380:H55W7BCXY:1:1101:5414:28981 1:N:0:AGCAGGAA orig_bc=AAAAAAAAAAAA new_bc=AAAAAAAAAAAA bc_diffs=0
TACGGAGGGTACGAGCGTTAATCGGAATGACTGGGCGTAAAGGGCACGTAGGTGGATAGATAAGTCACAAGTGAAATACCCGGGCTTAACCTGGGATTGGCTCGTGAAACTGTTTAACTAGAGTACGGTAGAGGGGAGTAGAATTCCAAGTGTAGCGGTGAAATGCGTAGAGATTTGGAAGAATACCGGAGGCGAAGGCGGCTCTCTGGACCGATACTGACACTGAAGAGCGAAAGCGTGGGGAGCAAACAGG
+
IIIIIIIIIIIIIIHGIHDHHIIIHHGHIHGHFHIIIHIFHHIIIHIIHHHIGHGGEHGHHIIHHIIHGHHIGIIIIEHIFHDGHHIHIIIIIIIIHIIIHIIIHHIIIIIHHIIHIIIIIHHHHIHIHCIHHHHIIHHHIIIHIHGIIIHIIIIIIIIHHHIIIHHHIIHHHIHEFHFHHIIIIIIHHIIIIIIHHHHGIFEHGIIIHIIHHHG@E@IHHHIHHHIHIIIHHG=CHDIIHIIIIIIIIIIII
@HS2.2_421 HISEQ:380:H55W7BCXY:1:1101:9691:28925 1:N:0:AGCAGGAA orig_bc=AAAAAAAAAAAA new_bc=AAAAAAAAAAAA bc_diffs=0
TACGGAGGATGCAAGCGTTATCCGGATTTATTGGGTTTAAAGGGTGCGCAGGCGGCGCGTTAAGTCAGCGGTGAAATGTTCCGGCTCAACCGGGGAGCTGCCGTTGATACTGGCGTGCTTGAGTGCGAACGGCGCCGGCGGAATGTGTCATGTAGCGGTGAAATGCATAGATATGACACAGAACACCGATCGCGAAGGCAGCTGGCGAGGACGTTACTGACGCTGAGGCACGAAAGCGTGGGGATCAAACAGG
+
H1DHEEHHFHHEHIHIHGHHHHIIHHHHIHIIIIHHIIHIIHHHIIIIIIDHHIIIIGHFCHHHG1DC@HEEGGHEIHHHEHHIHHIHEHHHIIICHHHIIIHHHHIIIIIHIHHIIII@HHHIIIIEDHHIGHIIIHEHHHGHHHHHCHHHIIIIIIIIIIIIHIHHIIIIIIHHG?FCEEGHHECCHHDEHIIHIIHGHCIH?EIHHEHG@?FIIHHCHHHF@F@EHGIIHHHHDHHHIIIHEH@HIHHEH
@HS2.2_422 HISEQ:380:H55W7BCXY:1:1101:10767:28854 1:N:0:AGCAGGAA orig_bc=AAAAAAAAAAAA new_bc=AAAAAAAAAAAA bc_diffs=0
TACGTAGGGGACAAGCGTTATCCGGATTTACTGGGTGTAAAGGGAGCGTAGGCGGCTAATCAAGTCAGAAGTGAAAGCCCGCGGCTCAACTGCGGGACTGCTTTTGAAACTGAGGAGCTGGAGTACTGGAGGGGCAAGCGGAATTCCTGGTGTAGCGGTGAAATGCGTAGATATCAGGAAGAACACCGGAGGCGAAGGCGGCTTGCTGGACAGAGACTGACGCTGAGGCTCGAAGGCGTGGGGAGCAAACAGG
+
IIIIIHHIIIIHIIIIIHHIIIIIIIIIIIIHIII<CDHFHHHIHHIIHHIIHIHIHIIIIIIIGGIHHIHHFIIIHHIHHHIIIHIIIHIIIHIIIIIIIIHHIIIHIHHIIIIHIIIIIIIHHFHEHIHIIFHHIHIHHIIHHHHIHHGGIHHHHIIIIHHIIIHIIHIIIIIHIIIIIIHHHHIIHDIIHIIIIHHHEEIIHHHGHHEHHIHHIIIIHIIIIIIHIIIIIIIIIIIIIIHGIIIIHHHHE
@HS2.2_423 HISEQ:380:H55W7BCXY:1:1101:14238:28750 1:N:0:AGCAGGAA orig_bc=AAAAAAAAAAAA new_bc=AAAAAAAAAAAA bc_diffs=0
TACGGAAGGTCCGGGCGTTATCCGGATTTATTGGGTTTAAAGGGAGCGCAGGCCGGAGGTCAAGCGTGACATGAAATGTAGCCGCTCAACGGCTGAACTGCGTCGCGAACTGGCTTTCTTGAGTGAGTTCGATGTGGGCGGAATTCGTGGTGTAGCGGTGAAATGCTTAGATATCACGAAGAACTCCGATTGCGAAGGCAGCCCACAAGGCCTTTACTGACGCTAAAGCTCGAAGGTGCGGGTATCGAACAGG
+
IIIIIHIIIIIIIHIIIIIIIIIIIHDHIIHHHIIEHHHIIIIIIIIIIIIIIIIIIIIIIIIIIIIIIICIIIIHIIIIIIIIIIIIIIIIIIIHIIIIIIIIIIIIIIIIIIIIIIIIIIIIIIIIIIIIIIIIIIIIIIIIIIIIIIIIIIIIIIIIIIIIIIHIIIIIIIIHHHIIIIIIIIIIIIIIIIIIIIIIIIIIIIIIIIIIIIH@IIIIIIIIIIIIIIIIHF<<<IIIIIIHIIIIIIIII
@HS2.2_424 HISEQ:380:H55W7BCXY:1:1101:16331:28758 1:N:0:AGCAGGAA orig_bc=AAAAAAAAAAAA new_bc=AAAAAAAAAAAA bc_diffs=0
TACGGAGGATCCGAGCGTTATCCGGATTCATTGGGTTTAAAGGGTGCGCAGGCGGCTTCTTAAGTCAGCGGTAAAATCGTGGGGCTCAACCCCATCCCGCCGTTGATACTGGGGAGCTTGATTACGGTCGAGGCAGGCGGAATTCGTCGTGTAGCGGTGAAATGCATAGATATGACGAAGAACACCGATTGCGTAGGCAGCCTACCAGGCCGTTAATGACGCTCATGCACGAAAGTGCGGGGATCGAACAGG
+
IIIIIIIIEHIIIIIHIIIIIIIIIHIIHIIIIIIHIGIIIHIIIIIIIIIIIIIIIIIIIIIIIIIIIIIIIIIIHHIIIIIIIIIIIIIIIIIIIIIHIHHIIIIIIIIIIIIIIIIIIIIIIIIIIIIIIIIIIIIIIIIIIIIIIIIIHIIIIIIIIIIIIIIIIIIIIIIIIIIIIIIIIIIIIIIIIIIIIIIIIIIIIIIIIIIIIIIIIIIIIIIHIIIIIIIIIIIIHHIIIIIIIIIIIIII
@HS2.2_425 HISEQ:380:H55W7BCXY:1:1101:18538:28829 1:N:0:AGCAGGAA orig_bc=AAAAAAAAAAAA new_bc=AAAAAAAAAAAA bc_diffs=0
TACGGAGGGTACGAGCGTTAATCGGAATGACTGGGCGTAAAGGGCACGTAGGTGGATAGATAAGTCACAAGTGAAATACCCGGGCTTAACCTGGGATTGGCTCGTGAAACTGTTTAACTAGAGTACGGTAGAGGGGAGTAGAATTCCAAGTGTAGCGGTGAAATGCGTAGAGATTTGGAAGAATACCGGAGGCGAAGGCGGCTCTCTGGACCGATACTGACACTGAAGAGCGAAAGCGTGGGGAGCAAACAGG
+
IIIIIIIIIIIIIIIIIHIIIIIIIIIIIIIIIIIIIIIIHIIIIIIIGHHIDHIHIIIIIIIIHIIIIHIIHIIIIIIIIIIIIIIIIIIIIIIHHHIIIIIIIIIIIIIIIIIHIIIIIIIIIIIIIIIIIIIIIIIIIIIIGHHHHIIIIIIHIIIIIIIIIIIIIIIIIHHHGIIIIIIIIIIIIIIIIIIIIIIIIIIIIIIIIIIIHHIIIIIIIHIIIIIIIIIIIIIHIIIIIIIIIIIIIIIII
@HS2.2_426 HISEQ:380:H55W7BCXY:1:1101:1064:29152 1:N:0:AGCAGGAA orig_bc=AAAAAAAAAAAA new_bc=AAAAAAAAAAAA bc_diffs=0
TACGTATGGGGCAAGCGTTATCCGGAATTATTGGGCGTAAAGAGTGCGTAGGCGGTTCTTTAAGCGAGGGGTTTAAGGCTAAGGCTTAACCATAGTTCGCCCCTCGAACTGGGGGACTTGAGTGCAGGAGAGGAAAGCGGAATTCCTAGTGTAGCGGTGAAATGCGTAGATATTAGGAGGAACACCGGTGGCGAAGGCGGCTTTCTGGACTGTAACTGACGCTGAGGCACGAAAGCGTGGGGAGCAAACAGG
+
IIIIIIIIIIIIIIIIIHIIHIIIIHHIIIIIIIIIIIIIIIIIIIIIEHIIIIIHIHIIIIIIIIIIIIIIIIIIIHIIIIIIIIIIIIIIIIIHIIIIIIIIIIIIIIIIIIIIIIIIIIIIIIIHIIIIIIIIIIIIIIIIIIHHIIIIIIIIIIIIIIIIIHIIIIIIIIIIIIIIIIIIHIGIIIIIIIIIIIIIIIIIIIIHHIIIIIHIIIHIIHIIIIHHHIIIIIIIIIIIIIIIIIIIIIII
@HS2.2_427 HISEQ:380:H55W7BCXY:1:1101:1657:29234 1:N:0:AGCAGGAA orig_bc=AAAAAAAAAAAA new_bc=AAAAAAAAAAAA bc_diffs=0
TACAGAGGGTGCGAGCGTTGTCCGGAATCACTGGGCGTAAAGGGCGCGTAGGTGGCCTGGTAAGTAGGGGGTGAAATCTCGAGGCTCAACTTCGAGGCTGCCTCCTAAACTGTCAGGCTTGAGCAGAGTAGAGGCAGGTGGAATTCCCGGTGTAGCGGTGGAATGCGTAGAGATCGGGAAGAACATCGGTGGCGAAGGCGGCCTGCTGGGCTCTTGCTGACACTGAGGCGCGACAGCGTGGGGAGCAAACAGG
+
IIIIIIIIIIIIIIIIIIIHIIIIIIIIIIIIIIIIIHHIIIIIIIIIIIIIIIHIHHIIIIIIHHHIIIIHHIIIHGHIIIIIIIHIIIIIIIIIIIIIIIIIIIIIIIIIIIIIIIIIHIIIIIHIIIIIIIIIIIIIIIIIIIIIIIIIIIIIIIIIIIIIIIIIIIIIIIIIIHIIIIIIIIIIIIIIIIIIIIIIIIIIIIIIIIIIIIIIIIIIIIIIIIIIIIIIIIIIIIIIIIIIIIIIIIIII
@HS2.2_428 HISEQ:380:H55W7BCXY:1:1101:2221:29196 1:N:0:AGCAGGAA orig_bc=AAAAAAAAAAAA new_bc=AAAAAAAAAAAA bc_diffs=0
TACGGGGGGAGCAAGCGTTGTTCGGATTTACTGGGCGTAAAGGGCGCGTAGGCGGCCTCCGCAAGTCAGTTGTGAAATCTCCGAGCTTAACTCGGAAAGGTCAACTGATACTGCGGGGCTAGAGTACCAAAGAGGGGGGTGGAATTCCCGGTGTAGCGGTGAAATGCGTAGATATCGGGAGGAACACCTGTGGCGAAGGCGGCCCCCTGGTTGGATACTGACGCTGAGACGCGAAAGCGTGGGGAGCAAACAGG
+
IIHIICDDH?HHIIIHHCCCD<DHGHHIIIIHHHGII<CHHIIHHHHICDHHIIGIIIIIIIIIHIIHGIIHHHIHHFHIIIIHIHGIIHHIIIIHH#GHEHHIHIIGIIIIIIIIIHIIIIIIIIHIHHIIHHIIHHIIIIIHIIIGIIIIIHIHIHIIIIIIIIIIIIIIIHIIHIIIIIIIHHIIIIIIIIIIIIIIIIIIIIIIIIIIIIHIHIIHIIIIHHIIIHIIIIIIIIIIIIIIIIIIHHIIII
@HS2.2_429 HISEQ:380:H55W7BCXY:1:1101:6104:29154 1:N:0:AGCAGGAA orig_bc=AAAAAAAAAAAA new_bc=AAAAAAAAAAAA bc_diffs=0
TACGGAGGGTGCGAGCGTTGTCCGGAATCATTGGGCGTAAAGGGCGCGTAGGTGGCGGGACAAGCGTGCGGTGAAAGCCTGGGGCTCAACCCCGGGTCGGCCGTGCGAACTGTTTTGCTTGAGCACTGTAGAGGCAGGCGGAATTCCGGGTGTAGCGGTGGAATGCGTAGAGATCCGGAAGAACACCGGTGGCGAAGGCGGCCTGCTGGGCAGTAGCTGACACTGAGGCGCGACAGCGTGGGGAGCAAACAGG
+
IIIIIHIIHHIIHIIIIIIIIIIIIIIIIIIIIIIIHHDHIIIIIIIIDHHIIIIIIIIHIIIIIIIIIIIIIHIHIHHIIIIIIIIIIIIHIIIIIIIIIIIIIGIIIIIIIGHHIIIIIIIIIIIIHIIIIIIIIIIIIIIIIIIIIIIIIIIIIIIIIIIIIIIIIIIIIHIIHHIIIIIIIIIIIIIIIIIIIIIIIIHHIIIIHIHHHIIIIIIIIIIIIHHFCHHIHIIIIIIIIIIIIIIIIIHII
@HS2.2_430 HISEQ:380:H55W7BCXY:1:1101:6127:29218 1:N:0:AGCAGGAA orig_bc=AAAAAAAAAAAA new_bc=AAAAAAAAAAAA bc_diffs=0
TACGTAGGTGGCAAGCGTTATCCGGAATTACTGGGTGTAAAGGGAGCGCAGGCGGGTCAGCAAGTCAGCGGTGAAAATTATGGGCTCAACCCATAAACTGCCGTTGAAACTGTTGATCTTGAGTGGAGTAGAGGTAGGCGGAATTCCGAGTGTAGCGGTGAAATGCGTAGATATTCGGAGGAACACCAGTGGCGAAGGCGGCCTACTGGGCTCTAACTGACGCTGAGGCTCGAAAGTGTGGGGAGCAAACAGG
+
IIIIHIIIIIIIIIIIIIIIIIIIIIIIIIIHIIIHIHIIIIIIIIIIIIIIIIIIIHIIIIIIIIIIIIIIIIIIIHIIIIIIIIIIIIIIIIIIIIIIIIIIIIIIIIIIIIIIIIIIIIIIIIIIIIIIIIIIIIIIIIIIIIIIIIIIIIIIIIIIIIIIIIIIIIIIIIIIIIIIIIIIIIIIIIIIIIIIIIIIIIIIIIIIIIIIIIIIIIIHIIIIIIIIIIIIIIIIIIIIIIIIIIIIIIIII
@HS2.2_431 HISEQ:380:H55W7BCXY:1:1101:8502:29064 1:N:0:AGCAGGAA orig_bc=AAAAAAAAAAAA new_bc=AAAAAAAAAAAA bc_diffs=0
TACGGAGGGTGCGAGCGTTAATCGGAATAACTGGGCGTAAAGAGCTCGTAGGCGGTTTGTCAAGTCAGATGTGAAAGCCCCGGGCTTAACCTGGGAACCGCATTTGAAACTGACAGACTAGAGTACTGTAGAGGGAGGTAGAATTCCAGGTGTAGCGGTGAAATGCGTAGATATCTGGAGGAATACCGGTGGCGAAGGCGGCCTCCTGGACAGAGACTGACGCTGAGGAGCGAAAGCGTGGGGAGCAAACAGG
+
IIIIIHIIIHIIIIIIIEHIIIIIIIIIIIIHIIIIIHIIIIIIIIIIIIIIIIIHIIIIIIIIIIIIIIIIIIIIIIIIIIIIIIIIIIIIIIIIIIIIIIHIIIIIIIIIIIIIIIIIIIIIIIIIIIIIIIIIIIIIIIIIHIIIIIIIIIIIIIIIIIIIIIIIIIHIIIIHHIIIIIIIIIIIIIIIIIIIIIIIIHIGIIIIIIGIIIIIIHHHIHIIIIIIIIIIIIHIIIIIIIIIIIIIIIHII
@HS2.2_432 HISEQ:380:H55W7BCXY:1:1101:14143:29157 1:N:0:AGCAGGAA orig_bc=AAAAAAAAAAAA new_bc=AAAAAAAAAAAA bc_diffs=0
TACGGAAGGTCCGGGCGTTATCCGGATTTATTGGGTTTAAAGGGAGCGTAGGCTGATGATTAAGCGTGACGTGAAATGTAGCCGCTCAACGGCTGAACTGCGTCGCGAACTGGTTATCTTGAGTGAGTTCGATGTTGGCGGAATTCGTGGTGTAGCGGTGAAATGCTTAGATATCACGAAGAACTCCGATTGCGAAGGCAGCCAACAAGGCCTTTACTGACGCTAAAGCTCGAAGGTGCGGGTATCGAACAGG
+
FCHHGIIIIHHHIHDHE?EEHGHHIHEHHHEHHIIDGHIGIHHIIHIHCEEHGEHHHHHHHIIIIIIIIIHHIIIIIGHIHHGIIHIHIHIHEHHGHHHIIIIHHEHIIIIIHHHFCEHIIIHIHHIHEHG@HIHIIIIIHHHIIHIIHHHIIIIHIIHIIHIIHHHHHFHHHIIHHHGIHIHHHHHIIHHHHHHHIIIIHHHIIIIIIHHIIHIIIIHHHIIIHH<IIIIIHHECCHIIIIIIHIIIIIIII
@HS2.2_433 HISEQ:380:H55W7BCXY:1:1101:19898:29011 1:N:0:AGCAGGAA orig_bc=AAAAAAAAAAAA new_bc=AAAAAAAAAAAA bc_diffs=0
TACGTAGGGTGCAAGCGTTAATCGGAATTACTGGGCGTAAAGCGTGCGCAGGCGGTTGTGCAAGACAGATGTGAAATCCCCGGGCTTAACCTGGGAATTGCATTTGTGACTGCACGGCTAGAGTGTGTCAGAGGGGGGTAGAATTCCACGTGTAGCAGTGAAATGCGTAGAGATGTGGAGGAATACCGATGGCGAAGGCAGCCCCCTGGGATAACACTGACGCTCATGCACGAAAGCGTGGGGAGCAAACAGG
+
IIIIIIIIIIIIIIIIHHHICHIIIIIIIIIIIIGIIIIIIIIIIIIIHHHIHHIIIIIIIIIIIIIIIIIIIIIIIIIIIIIIGHHHIIIIIIIIHIIIIIIIIIIIIIIIHIIIIIIIIIIIIHIIHIIIIHIIIIIIIIIIIHIIIIIIIIIIIIIIIIIIIIIIIIIIIIIIHHIIIIIIIIIIIIIIIIIIIIIIIIIIIIIIIIIIIGIIIIIIIIIHFIIIIIIIIIIIIIIIIIIIIIIIIIIII
@HS2.2_434 HISEQ:380:H55W7BCXY:1:1101:4162:29451 1:N:0:AGCAGGAA orig_bc=AAAAAAAAAAAA new_bc=AAAAAAAAAAAA bc_diffs=0
TACGTAGGGAGCGAGCGTTATCCGGATTTATTGGGCGTAAAGCGTGCGTAGGCGGTTTATTAAGTTTAAGATAAAAGCCCGGAGCTCAACTCCGGTTCGTCTTAAAAACTGGTAGACTTGAGTGTGGTAGAGGTAAATGGAATTTCTAGTGTAGCGGTGAAATGCGTAGATATTAGAAGGAACACCAGTGGCGAAGGCGATTTACTGGGCCATAACTGACGCTGAGGCACGAAAGCGTGGGGAGCAAATAGG
+
IIIIHIIIIGIIIIIIIIIIIIIIIHIIIIIIIIIIIIIIIIIIIIIIHIIIIIIHHIIIIIIIIIIIHIIIIIIIIIIIIIIIIHIIIIHIIIIIIIIIIIIIIIIIIIIIIIIHHHIIIIIIIIIIIIIIIIIIIIIIIIIIIIIIIIIIIIIIIIIIIIIIIIIIIIIIIIIIHIIIIIIIIIIIIIIIIIIIIIHIHIIIIIIIIIIIIIIIIIIIIIIIIIIIIIIIIIIIIIIIIIIIIIIIIIII
@HS2.2_435 HISEQ:380:H55W7BCXY:1:1101:9236:29492 1:N:0:AGCAGGAA orig_bc=AAAAAAAAAAAA new_bc=AAAAAAAAAAAA bc_diffs=0
TACGGAGGGTGCGAGCGTTAATCGGAATAACTGGGCGTAAAGAGCTCGTAGGCGGTTTGTCAAGTCAGATGTGAAAGCCCCGGGCTTAACCTGGGAACCGCATTTGAAACTGACAGACTAGAGTACTGTAGAGGGAGGTAGAATTCCAGGTGTAGCGGTGAAATGCGTAGATATCTGGAGGAATACCGGTGGCGAAGGCGGCCTCCTGGACAGAGACTGACGCTGAGGAGCGAAAGCGTGGGGAGCAAACAGG
+
IIIIIHIIIHIIIIIIIIIHHIIIIIIIIIIIIIIIIIIIIIIIIIIIIIIIIIIIHIIIIIIIIIIIIIIIIIIIIIIIIIIIIHIHIIIIIIIIIIIIIIIIIIIIIIIIIIIIIIIIIIIIIIIIIIIIIIIHIIIIIIIIIIIIIIIIIIIIIIIIIIIIIIIIIIIIIIIIIHIIIIIIIIIIIIIIIIIIIIIIIIIIIIIIIIIIIIIIIIIIIIIIIIIIIIIIIIIIIIIIIIIIIIIIIIIII
@HS2.2_436 HISEQ:380:H55W7BCXY:1:1101:9975:29345 1:N:0:AGCAGGAA orig_bc=AAAAAAAAAAAA new_bc=AAAAAAAAAAAA bc_diffs=0
AACGTAGGACGCAAGCGTTATCCGGAGTTACTGGGCGTAAAGGGCGTGTAGGCGGCTTTTCAAGTTCGTCGTGAAAGACCCCGGCTAAACCGGGGGAGGTCGAGGGAGACTGAGAAGCTGGAGGGCGGCAGAGGGACAGGGAATTCCGGGTGTAGTGGTGAAATGCGTAGAGATCCGGAGGAACACCAGTGGCGAAGGCGCTGTCCTGGGCCGCAACTGACGCTGAGACGCGAAAGCATGGGGAGCGAACGGG
+
IIIIIIIIIIIIIIIIIIIIIIIIIIIIIIIIIIIIIIIIIIIIIIIIIIIIIIIIIIIIIIIIIIIIIIIIIIIIIHHIIIIIIIIIIIIIIIIIIIIHHIIIIIIIIIIIIIIIIIIIIIIIIIIIIIIIIIIIHIIIIIIIIIIIIIIIIIIIIIIIIIIIIIIIIIIIIIIIIIIIIIIIIIIIIHIIIIIIIIIIIIIHIIIIIIIIIIIIIIIIIIIIIIIIIIIIIIIIIIIIIIIIIIIIIIIII
@HS2.2_437 HISEQ:380:H55W7BCXY:1:1101:12453:29482 1:N:0:AGCAGGAA orig_bc=AAAAAAAAAAAA new_bc=AAAAAAAAAAAA bc_diffs=0
TGCGTAGGGGGCGAGCGTTATCCGGATTTATTGGGCGTAAAGTGTGCGTAGGCGGTTTATTAAGTCTAAGATTAAATCCCGAGGCTTAACCTCGGTTCGTTTTAGAAACTGGTAGACTTGAGTGTGGTAGAGGCAAGTGGAATTTCTAGTGTAGCGGTTAAATGCGTAGATATTAGAAGGAACACCAGTGGCGAAGGCGGCTTGCTGGGCCATTACTGACGCTGAGGCACGAAAGCGTGGGGAGCAAATAGG
+
IFHIHHIIIIIIIIIIIIIIIIIIIGHHHIIIHIIIIIIIHIHHIIIIIIIIIIIIIIIIIIIIIIIIIIIIIIIIHIIIIIIIIIIIIIIIIIIIIIIIIIIIIIIIIIIIIIIIIIIIIIIIIIIIIIIIIIIIIIIIIIIIIIIIIIIIIIIIIIIIIIIIIIIIIIIIIIIHHHHIIIIIIIHIIIIIIIIIIIIIIIHIIIIIIIIIIIHIIIIIIIIIIIIIIIIIIIIIIIIIIIIIIIIIIIII
@HS2.2_438 HISEQ:380:H55W7BCXY:1:1101:16140:29395 1:N:0:AGCAGGAA orig_bc=AAAAAAAAAAAA new_bc=AAAAAAAAAAAA bc_diffs=0
TACGGAAGGTCCGGGCGTTATCCGGATTTATTGGGTTTAAAGGGAGCGCAGGCCGACGTGTAAGCGTGTTGTGAAATGTACCGGCTCAACCGGTGAGTTGCAGCGCGAACTGCATGTCTTGAGTGCACCCGAGGAGGGCGGAATTCGTGGTGTAGCGGTGAAATGCTTAGATATCACGAAGAACTCCGATTGCGAAGGCAGCCCTCCAGCGTGTAACTGACGCTAATGCTCGAAAGTGCGGGTATCGAACAGG
+
IIIIIHIIIIIIIIIIIIIIIIIIIHIIIIIIIIIGHIHIIIIIHIIIIIIIIIIIIIHHIIIIHIIIHIIIHIIIIHHHHHHIIIIIIHHIIIIIIIIHIIIIIIIIHDHIIIIIIIIIIIIIIIHIIIIIHIIIIIHIIIIIIIIIIIIIIIIIIIIIIIIIIHIIIIIIIHIHHHIIIIIHIIIIIIIIIIIHIHHHIHGIIIIIIHHIIIIIIIIIIIIIHIHHIIIHIIHEDIIIIIIHIHIIIIIII
@HS2.2_439 HISEQ:380:H55W7BCXY:1:1101:20505:29476 1:N:0:AGCAGGAA orig_bc=AAAAAAAAAAAA new_bc=AAAAAAAAAAAA bc_diffs=0
TACGGAGGATGCAAGCGTTATCCGGATTTATTGGGTTTAAAGGGTGCGTAGGCGGAGTCTTAAGCGTGAGGTGAAATGCCACTGCTCAACAGTGGAACTGCCTCGCGAACTGGGATTCTGGAATGCCCCTGCCGTGGGAGGAATGTGTGGTGTAGCGGTGAAATGCATAGAGATCACACAGAACACCGATTGCGAAGGCATCTCACGAAGGGGTGATTGACGCTGAGGCACGAAAGCGTGGGGATCAAACAGG
+
IIIIIIIIIIIIHIHIIIIIIIIIIHHIHHIIIIHDCGHIIIIIIIIIIHIIIIIIIHHGHIHIIIHHHIIIIHIIHHIIHIIIICHIHIIIIIIIIIIIIIIIIHHIIIHIIHHGIIIHIIIIHHHIIIHIIIHHIIIIIIIIIIIIHHCIIIIIIIIIIIIIIIEHHIIIIIHHHHGHIIHGHHHIIIHHIIIIIIIIIIIIIIIIHIIIIIIIIIIHIIIIIIIIIIIIIIIIIIIIIIIIIIIHIIIII
@HS2.2_440 HISEQ:380:H55W7BCXY:1:1101:3853:29737 1:N:0:AGCAGGAA orig_bc=AAAAAAAAAAAA new_bc=AAAAAAAAAAAA bc_diffs=0
TACAGAGGTCTCAACCGTTGTTCGGATTCATTGGGCGTAAAGGGTGCGTAGGCGGCGGGGTAAGTCAGGTGTGAAATCTCGGGGCTCAACCCCGAAACTGCACTTGATACTGCCTCGCTTGAGTACTGGAGAGGAGACTGGAATTTACGGTGTAGCAGTGAAATGCGTAGATATCGTAAGGAAGACCAGTGGCGAAGGCGAGTCTCTGGACAGTTACTGACGCTGAGGCACGAAGGCCAGGGGAGCAAACGGG
+
IIIIIIIGHIIIIIIIICCECCDHHDHIHIHHFHHHHHHHHIIIIHIDEHHIIIHIIIHHHIIIIIIHHIIHIIHHDFHHIHHIIIIIIIIIIHEHHHHHIIHIIIHHHIHHHIIIIIIHIIIIGIIHIIIHIHHHHFHIIIHHHHIIHHGHIIIIIIHHIHHIHIIIIHHIIHHGIGIHHHIGIIIHHHHIIIHEHHHHIIIIIIIIIHGFHGIHIIIHEGEG1H?HHHEIHIIGHHHHEIHHFHIIHECHI
@HS2.2_441 HISEQ:380:H55W7BCXY:1:1101:4852:29518 1:N:0:AGCAGGAA orig_bc=AAAAAAAAAAAA new_bc=AAAAAAAAAAAA bc_diffs=0
TACGGAGGATCCGAGCGTTATCCGGATTCATTGGGTTTAAAGGGTGCGCAGGCGGCTTCTTAAGTCAGCGGTAAAATCGTGGGACTCAACCCCATCCCGCCGTTGATACTGGGGAGCTTGATTACGGTCGAGGCAGGCGGAATTCGTCGTGTAGCGGTGAAATGCATAGATATGACGAAGAACACCGATTGCGTAGGCAGCCTACCAGGCCGTTAATGACGCTCATGCACGAAAGTGCGGGGATCGAACAGG
+
IIIIIIIIIIIIEHHHIIIIIHIIHHIIIIHHHIID=GFFHHIEEGHHHIIIIIIIHIIGGHIIIIGIHHIGHHIICHHIIIIHHIIIHHIHICHIIIIGIIIIIHHFHIIHIIIIIHHIHHIIIIIHIHHIIHHIIIIHIIIHHIGIIIIIIIIIIIIIHHIIHIIIIIIIIIIHGCHIIIIHCIIHHHIIHGIIIHIIIIIHGIIHIIIIIHIIIIIIIIHGHEIHIIIIIHIIHEIIIIIIIHIIIIII
@HS2.2_442 HISEQ:380:H55W7BCXY:1:1101:6184:29693 1:N:0:AGCAGGAA orig_bc=AAAAAAAAAAAA new_bc=AAAAAAAAAAAA bc_diffs=0
TACGGAGGGTGCAAGCGTTAATCGGAATAACTGGGCGTAAAGGGCATGCAGGCGGTTGTATAAGTAGGGTGTGAAATCCCCGGGCTCAACCTGGGAACTGCATTCTAAACTGTACAACTAGAGTATTGCAGGGGGAGACGGAATTCCAGGTGTAGCGGTGGAATGCGTAGATATCTGGAAGAACACCAAAGGCGAAGGCAGTCTCCTGGGCAAATACTGACGCTCATATGCGAAAGCGTGGGTAGCAAACAGG
+
IHHHICEDHEHFEEFEC<<EGHHIGH1@FH@GCHEHDCHHIHHHIIHEHHHHGHICCFEEGCGHHHHIIHHIHHIIEHIIIHHHHHEHHHHHIIHHEIGGHHGFHIHFHHHFHFHHHIIIHHHEHHHEHHDEEEFHHHHHEHHHHHHIHHHHGHHIGHICGIHIIIIIIIHHHEHHHHIHHHIIIEHFGIHHCHCHGHHIIHHCHIHIIHH?HGHGC0IHHHEIHHCEHIIHIIHGIHHHIIIIIHHHHHIIG
@HS2.2_443 HISEQ:380:H55W7BCXY:1:1101:6988:29611 1:N:0:AGCAGGAA orig_bc=AAAAAAAAAAAA new_bc=AAAAAAAAAAAA bc_diffs=0
TACGGAAGGTCCGGGCGTTATCCGGATTTATTGGGTTTAAAGGGAGCGCAGGCTGATGATTAAGCGTGACGTGAAATGTAGCCGCTCAACGGCTGAACTGCGTCGCGAACTGGTTATCTTGAGTGAGTTCGATGTTGGCGGAATTTGTGGTGTAGCGGTGAAATGCTTAGATATCACGAAGAACTCCGATTGCGAAGGCAGCCAACAAGGCCTTTACTGACGCTAAAGCTCGAAGGTGCGGGTATCGAACAGG
+
IIIHIHIIIHHIIIHIIIIIGIIIICGIHIIFHHG<DGHHGGHHFHIHIIIIHIIIHGCHIIIIIIIIIIIIHHIHIIIIIIIIIIIIIIIIIIIIHIIIIIIIIHIHIIIIIIIHIIIIHIIHIIHHHIIIIIIIIIIIIIIIIIIIHIIHIIIIIIIIIIIIIHIIIIIIIIHHIHIHIIIIHIHIIIIIIIIIIIIIIIHIIIIIIIIIIIIIIHIIIIIHIIIIIIIIIIHEHIIIIIHGIIIIIIIII
@HS2.2_444 HISEQ:380:H55W7BCXY:1:1101:8036:29513 1:N:0:AGCAGGAA orig_bc=AAAAAAAAAAAA new_bc=AAAAAAAAAAAA bc_diffs=0
TACAGAGGTCGCAAGCGTTGTTCGGATTTACTGGGCGTAAAGGGCGCGTAGGCGGCCGTGCGTGTCGGATGTGAAATCTCCGGGCTCAACCCGGAAAGTGCGTCCGAAACTGCATGGCTCGAGTTCGGGAGAGGGAATCGGAATGCAGGGTGTAGCGGTGAAATGCGTTGATATCCTGCAGAACACCGGAGGCGAAGGCGGATTCCTGGAACGAAACTGACGCTCAGGCGCGAAAGTCGGGGGAGCAAACAGG
+
IIIIIIIIIIIIHIIIIHIIIIIIIIIIIIIIIIIIIIIIIIIIIIHIIIIIIIIIIIIIIIIIIIIIHIIHIIIIDIIIIIIIIIIIIIIIIIIIIIIIIIIIIIIIIIIIIIIIIIIIIIIIIIIIIIIIIIIIIIIIIIIIIIIIIIIIIIIIIIIIIIIIIIIIIIIIIIIIHIIIIIIIIIIIIIIIIIIIIIIIIIIIIIIIIIIIIIIIIIIIIIIIIIIIIIHIIIIIIIIIIIIIIIIIIIIII
@HS2.2_445 HISEQ:380:H55W7BCXY:1:1101:9810:29586 1:N:0:AGCAGGAA orig_bc=AAAAAAAAAAAA new_bc=AAAAAAAAAAAA bc_diffs=0
TACAGAGGGTGCAAGCGTTAATCGGAATTACTGGGCGTAAAGCGTGCGTAGTCGGTTATTTAAGTCGGATGTGAAATCCCCGGGCTCAACCTGGGAATTGCATTCGATACTGGATGGCTAGAGTTCGGCAGAGGGAAGTGGAATTTCTGGTGTAGCGGTGAAATGCGTAGATATCAGAAGGAACATCAGTGGCGAAAGCGACTTCCTGGACCAGAACTGACGATCAGGCACGAAAGCGTGGGGAGCAAACAGG
+
IHHHIHIIIHGIIIIIIIHFEHHIHIHIIIIIIIIIIHIHIIIIIIGHHIHHIIIHHIHIIIIIIIIIHIIIIHIIHIIIIIIIIIIIIHIIIIIIIIIIIIIIIIIIIIIIIIIIIIIIIIIHIGIIIIIIIIIIIIIIHIIHIIIIIIHIIIIIIIIIIIIIIIIIIIIIIIIIIHIIIIIIIIIIIIIIIIHHIIIIIIIHIIIIIIIIIIIIIIIIIIIIHIIIIIIIIIIIIIIIIIIIIIIIIIIII
@HS2.2_446 HISEQ:380:H55W7BCXY:1:1101:17990:29670 1:N:0:AGCAGGAA orig_bc=AAAAAAAAAAAA new_bc=AAAAAAAAAAAA bc_diffs=0
TACGTATGGTGCAAGCGTTATCCGGATTTACTGGGTGTAAAGGGTGCGTAGGTGGAACGGCAAGTCAGATGTGAAAACCCGGGGCTCAACCCCGTGACTGCATTTGAAACTGTCGATCTAGAGTGCAGGAGAGGAAAGCGGAATTCCTAGTGTAGCGGTGAAATGCGTAGATATTAGGAGGAACACCAGTGGCGAAGGCGGCTTTCTGGACTGTTACTGACACTGAGGCACGAAAGCGTGGGGAGCAAACAGG
+
IIIIIIIIIIIIIIIIIIIIIIIIIIIIIIIIHIIGDHIHIIIIIIIIHHHIIIIIIIIIIIIIHIIIIIHHHIIIHHHIIIIIIIIIIIIIIIIIHIIIIIIIIIIIIIIIIIIIIIIIIIIIIIIIIIIIIIIIIIIIIIIIIIIIIIIIIIIIIIIIIIIIIIIIIIIIIIIIIFIIIIHIIIIIIIIIIIIIIIIIIIIIIIIIIIIHIIIIIIIIIIIIIIIIHGDIIIIHIIIIIIIIIIIIIIIII
@HS2.2_447 HISEQ:380:H55W7BCXY:1:1101:20773:29556 1:N:0:AGCAGGAA orig_bc=AAAAAAAAAAAA new_bc=AAAAAAAAAAAA bc_diffs=0
TACGGAGGATGCAAGCGTTATCCGGATTTATTGGGTTTAAAGGGTGCGCAGGCGGCTTGTTAAGCGGGAGGTGAAATGCCGGCGCTCAACGTCGGAAGTGCCTCCCGAACTGGTGAGCTTGAATGACTCTGCCGTGGGAGGAATGTGTAGTGTAGCGGTGAAATGCTTAGAGATTACACAGAACACCGATTGCGAAGGCATCTCACGAAGGGTTGATTGACGCTGAGGCACGAAAGCGTGGGGATCAAACAGG
+
IIIIIIIIIGHIHIHIIHIIIHHIIHGHHIIHHIIGEEHHHIIIHIIIGHIIIIIIHHHHIIIIHIIIIIIHIHHHHIIIIIHIIHIIHHIIHIIHII@IHIHIIHIHHHDFHHIHIIHHIHHIIGHHIHHIIIIHIIIIIHEIIHHHHIIIIIHHIIHHIHFHIHHHIIIIHIIHGGHFHHHHHIIIHIIHIIIIIHHHGIIHGIHHIHIHHHEGEIHGIIIHHFIHHHHHHHIIIHIIIIIIIIIIIIIII
@HS2.2_448 HISEQ:380:H55W7BCXY:1:1101:1371:29900 1:N:0:AGCAGGAA orig_bc=AAAAAAAAAAAA new_bc=AAAAAAAAAAAA bc_diffs=0
TACGGAGGGTACGAGCGTTAATCGGAATGACTGGGCGTAAAGGGCACGTAGGTGGATAGATAAGTCACAAGTGAAATACCCGGGCTTAACCTGGGATTGGCTCGTGAAACTGTTTAACTAGAGTACGGTAGAGGGGAGTAGAATTCCAAGTGTAGCGGTGAAATGCGTAGAGATTTGGAAGAATACCGGAGGCGAAGGCGGCTCTCTGGACCGATACTGACACTGAAGAGCGAAAGCGTGGGGAGCAAACAGG
+
IIIIIIIIIIIIIIIIIIIIHIIIIIIIHIIHIIIIIIIIIIIHIHDHGHHIHHIIIIIHIIIHIIIIIIIIIIIIHHHIIIIIHIIIIIIHIIIIIIIIIIIIIIIIIIIIIIIIIIIIIIIIIIIIIIIIIIIIIIHHHIIIHIIIIIIIIIIIIIIIIIIIHIIIIIIIIIIHHHIIIIIIIIIIIIIIIIIIIIIIIIIIIIIIIIIIIIIIIIIIIIIIIIIIIIIIIIIIIIIIIIIIIIIIIIIII
@HS2.2_449 HISEQ:380:H55W7BCXY:1:1101:3393:29872 1:N:0:AGCAGGAA orig_bc=AAAAAAAAAAAA new_bc=AAAAAAAAAAAA bc_diffs=0
TACGTAGGTGGCAAGCGTTATCCGGAATTATTGGGCGTAAAGAGTGAGCAGGCGGCATGGTAAGTTTGAAGTGAAAGCGTGGGGCTTAACCCCATACAGCTTCGAAAACTGCCAGGCTAGAGTACGGGAGAGGTAAACGGAACTCCATGTGTAGCGGTGAAATGCGTAGATATATGGAAGAACACCAGCGGCGAAGGCGGTTTACTAGCCCGATACTGACGCTCAGTCACGAAAGCGTGGGGAGCAAATAGG
+
IIIIIIHHHHIIIIIIHHHHHIIIHHHIIHIGHIHIIHHIIIHIHHIIGHHIIHHEHFGHIIIIHIHIIIIHIIIHDHHIIHIIIIIHIIIHHIIIIHIIIIIIIIHIHIIHIHIHHIHIIIIIHIIIIIHHIIIHIHHFGHIIIHIIIIIIHIIIIHHIIIIHHIGIHIIIIHHHHIIIIIIHHHHHHGE#IIIIIIIIIIIHIIIIIIIIIIIIIIIIIHEIIIHIIIIIIIIIIIIHIFIIIIIGIIII
@HS2.2_450 HISEQ:380:H55W7BCXY:1:1101:5411:29912 1:N:0:AGCAGGAA orig_bc=AAAAAAAAAAAA new_bc=AAAAAAAAAAAA bc_diffs=0
GACGAACCGAGCGAACGTTGTTCGGAATCACTGGGCTTAAAGGGCGCGTAGGCGGGCTGCCAAGTCTGTGGTGAAATCCTCCAGCTTAACTGGAGAACGGCCGTGGATACTGGCGGTCTCGAGGGAGGTAGGGGCAAGCGGAACTGTGCGTGGAGCGGTGAAATGCGTTGATATGCACAGGAACTCCGGTGGCGAAGGCGGCTTGCTGGACCTCTTCTGACGCTGAGGCGCGAAAGCTAGGGGAGCGAACGGG
+
GHIIIIIIHHIIIHIIIIIIIIIIIIIIIIHCGHI?HEHIGIIIIIIHHHIHIHHHHIHIIHIHHIHHHHHHHIHHHHHHHIIIIIGIIIIIIHIIIIIIIIIIIIHHIHIIIIIIIHIIIIIIIHHHHIIIIIIIIIHIIIIIIIIHHIIIIHIIIIIIIIIIIIIIIIIIIIIHHFIIIIHHIHIIIIIIIIIIIIIIHIIIIIIIIIIIIIIIIIIIIIIIIIHIIHIIIIIIIGIIIIHIIIIIIHIII
@HS2.2_451 HISEQ:380:H55W7BCXY:1:1101:6356:29947 1:N:0:AGCAGGAA orig_bc=AAAAAAAAAAAA new_bc=AAAAAAAAAAAA bc_diffs=0
TACGGAAGGTCCGGGCGTTATCCGGATTTATTGGGTTTAAAGGGAGCGTAGGCCGGATATTAAGCGTGTTGTGAAATGCAGGTGCTCAACGTCTGCACTGCAGCGCGAACTGGTATCCTTGAGTGCGCTGGAAGTCGGCGGAATTCGTCGTGTAGCGGTGAAATGCTTAGATATGACGAAGAACTCCGATTGCGAAGGCAGCTGACTGTAGCGTTACTGACGCTGAAGCTCGAAGGTGCGGGTATCGAACAGG
+
IIIIIIIIIIIIIIIIIIIHIIIIIHHIIIIIIIIHIIIIHIIIIIIHEHIIIIIIHHIIIIIIIIIIGIIIIIIIHIIIIIIIIIIIIIHHIIIIIIIIIIIIIIIIIIIIIIHIIIIIIIIIIIIIIIIIIIIIIIIIIIIIIIIHIIIIIIHIIIIIIIIIIIIIIIIIIIIIIIIIIIIHHHIIIIIIIIIIIIIIIIIIIIIIIIIIIIIIIIIHIIIIIIIIIIHIIIIIIIIIIIIIHIIIIIIII
@HS2.2_452 HISEQ:380:H55W7BCXY:1:1101:17948:29970 1:N:0:AGCAGGAA orig_bc=AAAAAAAAAAAA new_bc=AAAAAAAAAAAA bc_diffs=0
TACGGAGGATGCGAGCGTTATCCGGATTTATTGGGTTTAAAGGGTGCGTAGGTGGTTTGTTAAGTTTGTGGTGAAAGCGTGCGGCTCAACCGTACCAAGCCATGAAAACTGGCGAACTTGAGTGCAAACGAGGTAGGCGGAATGTGATGTGTAGCGGTGAAATGCTTAGATATGTCACAGAACCCCGATTGCGAAGGCAGCTTACCAGCATGCAACTGACACTGAGGCACGAAAGCGTGGGTATCAAACAGG
+
IIIIIIIIIIIIIIIIIIIIIIIIIHIGIHEHHIIDGHIIIIIIIIIIHIIIHIIHIIIIIHIIHHIIIIIHIIIIIIIIIIIIIIHIIIIIIIIIIIIIIIIIIIIIIIIIIIIIIIIIIIIIIIIHIIIIIIIIIIIIIIIIIHIIIIIIIIIIIIIIIIIIIIIIIIIIIIIHHHIIIIIIIIIIIHIIIIIIIIIIIIIIIIIIIIIIIIIIIIIIIIIIIIIIIIIIIIIIIIIIIIIIIIIIIIII
@HS2.2_453 HISEQ:380:H55W7BCXY:1:1101:18426:29852 1:N:0:AGCAGGAA orig_bc=AAAAAAAAAAAA new_bc=AAAAAAAAAAAA bc_diffs=0
TACGGAGGATCCGAGCGTTATCCGGATTTATTGGGTTTAAAGGGAGCGTAGGCGGAGGATCAAGTCAGCTGTGAAATGTAGTCGCTCAACGTCTGCACTGCAGTTGAAACTGGTTCCCTTGAGTGCGTAAGAGGCAGGCGGAATTCGTCGTGTAGCGGTGAAATGCTTAGATATGACGAAGAACTCCGATCGCGAAGGCAGCTTGCCGGGCCGCAACTGACGCTGAAGCTCGAAGGTGCGGGTATCGAACAGG
+
IIIIIIIIHHIIIIIIIIIIIIIIIHIIIIHHGHIDEHHIIIIIHIIIIIIIIIIIIIHHHIHIIIHIGIIIIIIIIIHIIIIIIIIIIIIIIIIIIIIIIIIIIIHHIIHIIIIIIIIIIIIIIIIHIIIIIIIIIIIIIIIIIIIIHIIIIIIIIIIIIIHIIIIHIHIIIIIHIIIIIIIHHIIIIIHIIIIIHIHHFIIIIIIIIIIIIIIIIIIIIIIIIIIIIIIIIIIIIIHIIIIIIIIIIIIII
@HS2.2_454 HISEQ:380:H55W7BCXY:1:1101:19360:29865 1:N:0:AGCAGGAA orig_bc=AAAAAAAAAAAA new_bc=AAAAAAAAAAAA bc_diffs=0
TACGGAGGATGCGAGCGTTATCCGGATTTATTGGGTTTAAAGGGTGCGTAGGCGGATGATTAAGTCTGTGGTGAAAGCGTGTGGCTCAACCATACCGAGCCATGGAAACTGGTTATCTTGAGTATAGACGAGGTAGGCGGAATGTGATGTGTAGCGGTGAAATGCTTAGATATGTCACAGAACTCCGATTGCGAAGGCAGCTTACCAGGCTATAACTGACGCTGAGGCACGAAAGCGTGGGTATCAAACAGG
+
IIIIIHIIEHIIIIIIIIIHIIIHHDGHIIIIIIIHHHIIIIIIIIHIIIIIHHHIHHHHIIIIIIIIIIIHIIIIGHHHIIIIHIIIIFHIIIIIIHIIIIIIIIIIIIIIIIIIIIIIIGIIIIIIIIIIIHHIIIIIIIIIIIIIIHHIIIHHIIIIIIIHIIIIIIIIIIIIHHIIIIIHHHHIIIIIIIIHIIIHHHHHEHHEIIIIHIIIIIIIIIIIIIIIIIIIIIIIIIIIIIIIIIIIIIHH
@HS2.2_455 HISEQ:380:H55W7BCXY:1:1101:20197:29758 1:N:0:AGCAGGAA orig_bc=AAAAAAAAAAAA new_bc=AAAAAAAAAAAA bc_diffs=0
TACAGAGGTCCCTAGCGTTGTTCGGATTTACTGGGCGTAAAGGGCGCGTAGGCGGCCGAGCAAGTCAAGTGTGAAATCTCCGGGCTCAACCCGGAACGTGCGCTTGAGACTGCCCGGCTCGAGTGCGGAAGGGGGAATCGGAATACAGGGTGTAGCGGTGAAATGCGTTGATATCCTGTAGAACACCGGAGGCGAAGGCGGATTCCTTGTACGCAACTGACGCTGAGGCGCGAAAGTCGGGGGAGCAAACAGG
+
IIIIIIIIIIIIIIIIIIIIIIIIIIIIIIIIIIIIIHIIIIIIIIIIIIIIIIIIIIIIIIIIIIIGIIIIIIIIFHHIIIIIIIIIIIIIIIIIIIIIIIIIIIIIIIIIIIIIIIIIIIIIIIIIIIIIIIIHIHIIIIIIIIIIIIIIIIIIIIIIIIIIIIIIIIIIIIIIIIIIIIIIIIIIIIIIHIIIHIIIIIIIIIIIIIIIIIIIIIIIIIIIIIIIIIIIIIIIIIIIIIIIIIIIIIIII
@HS2.2_456 HISEQ:380:H55W7BCXY:1:1101:20330:29988 1:N:0:AGCAGGAA orig_bc=AAAAAAAAAAAA new_bc=AAAAAAAAAAAA bc_diffs=0
TACGGAAGGTCCGGGCGTTATCCGGATTTATTGGGTTTAAAGGGAGCGCAGGCTGATTATTAAGCGTGACGTGAAATGTAGCCGCTCAACGGCTGAACTGCGTCGCGAACTGGTAGTCTTGAGTGAGTTCGATGTTGGCGGAATTCGTGGTGTAGCGGTGAAATGCTTAGATATCACGAAGAACTCCGATTGCGAAGGCAGCCAACAAGGCCTTTACTGACGCTAAAGCTCGAAGGTGCGGGTATCGAACAGG
+
IIIIIGHHIIIIIDHIIIIIIIIIGGEEHIIHGHIHHIIIIIIIIIIIIIIIIIIIIIHIIIIIHHIIIHHIIIHIIHIHIIIIHIIIIIIIIIIIIIIIIHIIIIIIIIIHIIIIHIIIIIIIIIIHFIIIHIHHIIIIGIIHIHIIIIIIHIIGIIIIIHHHHIIIIIIIIIHHHHIIIIIHGIIIIIHIIIIHIIIIIIIIIIIIIIIIIIIIIIIIIIIHIIIIIIIIIIIIIIGIIIIIIIIIIIIII
@HS2.2_457 HISEQ:380:H55W7BCXY:1:1101:20866:29850 1:N:0:AGCAGGAA orig_bc=AAAAAAAAAAAA new_bc=AAAAAAAAAAAA bc_diffs=0
TACGGAGGATGCGAGCGTTATCCGGATTTATTGGGTTTAAAGGGTGCGCAGGCGGCGCGGTAAGTCAGCGGTGAAATGTCCCGGCTCAACCGGGGAGCTGCCGTTGATACTGCCGAGCTTGAGTCCGAACGGCGCCGGCGGAATGTGTGGTGTAGCGGTGAAATGCATAGATATCACACAGAACACCGATCGCGAAGGCAGCTGGCGAGGACGGAACTGACGCTGAGGCACGAAGGCGTGGGGATCGAACAGG
+
IIIIIIIIIIIHIIIIIIIIIIIIIHHHHIIIIIIGCGHHIIIIIIIIHIIIIIIHIIIIHHIIEHHIHIIHHHHIGHIIIIIIHHIIIIIIIIIHIGHIIIIIIIIHHIIHIIIIIIEIIIIIIIIGIIIIIIIHIIIIIIIIHIIHIIIHIIIIIIIIIIIIIIHHHIHHIIHGFEIHGDIHGIIHDIIHHIIIIIIHIIIIIIIIIIHIIIIIHIIHIIHIIIIIIIIIIIIIIHIIIIIIIIHIIIHII
@HS2.2_458 HISEQ:380:H55W7BCXY:1:1101:1446:30005 1:N:0:AGCAGGAA orig_bc=AAAAAAAAAAAA new_bc=AAAAAAAAAAAA bc_diffs=0
TACGTAGGGGGCGAGCGTTATCCGGATTTATTGGGTGTAAAGGGTGCGTAGGCGGTTTATTAAGTTTAAGATCAAATGCCGAGGCTTAACTTCGGTTCGTCTTAAAAACTGGTAGACTTGAGTACAGTAGAGGCAAGTGGAATTTCTAGTGTAGCGGTTAAATGCGTAGATATTAGAAGGAACACCAGTGGCGAAGGCGGCTTGCTGGGCTGTCACTGACGCTGAGGCACGAAAGCGTGGGGAGCAAATAGG
+
IIIGCGEHIHHHIIIIIIIIHIIIIIIIIIHIHIIH@HIIIEHIIIII<EHHHIH</AEGGHIIIHEHII@HEIIIFFHIIHHIIIIIIIHHHHIHGHIH0@HHHHHIIIIIHCHHIIIIHHHFHHGGHIHHHHIHHFFIIIIHHFHFIIIIIIHHGIHIIIIIIIIIIIIHGHHHIIIIIHHFIHGGIHIIIIIHIHGIHFHEEGIIHHCHGIIHIIHIIIHEHCIIIIIHG<IIIHIIIGIIIIIHHIII
@HS2.2_459 HISEQ:380:H55W7BCXY:1:1101:2355:30007 1:N:0:AGCAGGAA orig_bc=AAAAAAAAAAAA new_bc=AAAAAAAAAAAA bc_diffs=0
GACGTAGGGTGCAAGCGTTGTCCGGATTTACTGGGCGTAAAGAGCGCGTAGGCGGTCTGTTAAGTGTAGAGTGAAATCTCCAGGGCTCAACCCGGAAACTGCTCTGCATACTGGCAGACTGGAGGGACTGAGAGGTGAATGGAATTCCTGGTGTAGCGGTGAAATGCGTAGATATCAGGAGGAACACCCATGGCGAAGGCAGTTCACTGGCAGTCTCCTGACGCTGAGGCGCGAAAGCGTGGGTAGCAAACAGG
+
HHHEEHHIIIIIHIIIIIIIHIIHIIIIIIIIGFHHHIIEFHEECHCEHHHIFHHEHHHGHIIHIIIIIIIHHIIBDEHHIIIIHHHIIIIHHHIHIIIIHIIIIIIIIIIIHHHIHIIIIIHICIIIHIIIIIIHIIIIIHIIIIIIHIIIIIIIIIIIIIIIHIGIIIHIHII#IIGIIIIIIII#IIIIIIIIIIIIIIIIIIIIIIIHHFHIIIIIIIIIIIIIHIIIIIIIIIIIIIIHIIIIIIIIIH
@HS2.2_460 HISEQ:380:H55W7BCXY:1:1101:7138:30120 1:N:0:AGCAGGAA orig_bc=AAAAAAAAAAAA new_bc=AAAAAAAAAAAA bc_diffs=0
TACGGAGGGTACGAGCGTTAATCGGAATGACTGGGCGTAAAGGGCACGTAGGTGGATAGATAAGTCACAAGTGAAATACCCGGGCTTAACCTGGGATTGGCTCGTGAAACTGTTTAACTAGAGTACGGTAGAGGGGAGTAGAATTCCAAGTGTAGCGGTGAAATGCGTAGAGATTTGGAAGAATACCGGAGGCGAAGGCGGCTCTCTGGACCGATACTGACACTGAAGAGCGAAAGCGTGGGGAGCAAACAGG
+
IIIIIIIIIIIIIIIIIIIIIIIIIIIIIIIIIIIIIHHIIIIIIIIIHIIIHIIIIHIIIIIIIIIIIGIIIIIIIHIIIIIIIIIIIIIIIIIIIIIIIIIIIIIIIIIIIIIIIIIIIIIIIIIIIIIIIIIIIIIIIIIIIIIIIIIIIIIIIIIIIIIIIIIIIIIIIIIIHHIIIIIIIIIIIIIIIIIIIIIIIIIIIIIIIIIIIIIIIIIIIHIIIIIIIHHIIIIIIIIIIIIIIIIIIIHII
@HS2.2_461 HISEQ:380:H55W7BCXY:1:1101:7787:30154 1:N:0:AGCAGGAA orig_bc=AAAAAAAAAAAA new_bc=AAAAAAAAAAAA bc_diffs=0
TACGGAGGATGCGAGCGTTATCCGGATTTATTGGGTTTAAAGGGTGCGTAGGCGGATTGTTAAGTCAGTGGTGAAATACCCTCGCTCAACGAGGGGGCTGCCATTGATACTGGCTATCTGGAGTTCCGTTGCCGTGGGAGGAATGAGTAGTGTAGCGGTGAAATGCATAGATATTACTCAGAACACCGATTGCGAAGGCATCTCACGAAGCGGCGACTGACGCTGAGGCACGAAAGCGTGGGGATCAAACAGG
+
H?FHIIIIIIIIIHIHECHEGHHHIFHHIIIHHGE<0DCHCGHIIHHHHGHIHIIFIHIIHHIIIIIIIIIGHIIHHGHIHHHIHIHHHIIHHHHIIHIHHIIHHHHHHHHIIHHHIIIIHIIHHHIIIHHIIHIIIIIIIIHHHIIIIIIIIIHGHHIIIIIIIHHHHIIIHHFFHIIIIIIIIIHIHIIHIIIIIIIIIIIIHHIIHIIIIIIIIIIIIIIIIIIIIIHIIIIIIIHHIIIHHHGDCIHIH
@HS2.2_462 HISEQ:380:H55W7BCXY:1:1101:11550:30049 1:N:0:AGCAGGAA orig_bc=AAAAAAAAAAAA new_bc=AAAAAAAAAAAA bc_diffs=0
TACGGAGGGTACGAGCGTTAATCGGAATGACTGGGCGTAAAGGGCACGTAGGTGGATAGATAAGTCACAAGTGAAATACCCGGGCTTAACCTGGGATTGGCTCGTGAAACTGTTTAACTAGAGTACGGTAGAGGGGAGTAGAATTCCAAGTGTAGCGGTGAAATGCGTAGAGATTTGGAAGAATACCGGAGGCGAAGGCGGCTCTCTGGACCGATACTGACACTGAAGAGCGAAAGCGTGGGGAGCAAACAGG
+
IIIIIIIIIIIIIIIIIIIIIIIIIIIIIIIHIIIIIHIIIIIIIIIIDHHIHHIIIIIIIIIIIIIIIIIIIIIIIIIIIIHIIIIIIHIIIIIIIIIIIIIIIIIIIIIHIIIIIIIIIIIIIIIIIIIIIIIIIIIIIIIIHIIIIIIIIIIIIIIIIIIIIIIIIIIIIIIIHIIIIIHIIIIIIIIIIIIIIIIIIIIIIIIIIIIHHIIIIIIHHHIIIIIIIIIIIIIIIIIIIIIIIIIIIIIII
@HS2.2_463 HISEQ:380:H55W7BCXY:1:1101:14851:30000 1:N:0:AGCAGGAA orig_bc=AAAAAAAAAAAA new_bc=AAAAAAAAAAAA bc_diffs=0
TACGGAGGATGCGAGCGTTATCCGGATTTATTGGGTTTAAAGGGTGCGTAGGTGGTTTGTTAAGTTTGTGGTGAAAGCGTGCGGCTCAACCGTACCAAGCCATGAAAACTGGCGAACTTGAGTGCAAACGAGGTAGGCGGAATGTGATGTGTAGCGGTGAAATGCTTAGATATGTCACAGAACCCCGATTGCGAAGGCAGCTTACCAGCATGCAACTGACACTGAGGCACGAAAGCGTGGGTATCAAACAGG
+
IIIIIHIICHIIIIIIIIIIIIIIIHHIIIIHHHIGHIIIIIIIIIHIEHHIIIIGIIIIIIIIIHIIIIIIIIIIIIIIIIIIIHHIIIIIIIIIIIIIIIIIIIIIIIIIIIIIIIIIIIIIIIIIIIIIIIIIIIIIIIIIIIIIIIIIIIIIIIIIIIIIIIIIIIIIIIHHHIIIIIIIIIIIIIIIIIIIIIIIIIIIIIIIIIIIIIHIIIIIIIIIIIIIIIIIIIIIIIIIIIIIIIIIIIII
@HS2.2_464 HISEQ:380:H55W7BCXY:1:1101:16067:30223 1:N:0:AGCAGGAA orig_bc=AAAAAAAAAAAA new_bc=AAAAAAAAAAAA bc_diffs=0
TACGGAAGGTCCGGGCGTTATCCGGATTTATTGGGTTTAAAGGGAGCGCAGGCGGAGAGCTAAGCGTGACGTGAAATGTAGCCGCCCAACGGCTGACGTGCGTCGCGAACTGGTTTTCTTGAGTGGGTACGACGTCGGCGGAACTCGTGGTGTAGCGGTGAAATGCTTAGATATCACGAGGAACCCCGATTGCGAAGGCAGCCGACGAGTCCCTTACTGACGCTAAAGCTCGAAGGTGCGGGTATCGAACAGG
+
IIIIIGIIIIIIIIIIIIIHHIIIIGHHIIIHGHIHEHIIEHIIHIIIIIIIHIIIIIIIIIIIIIIIIIIIIIHIFIHHHIIIIIIIIIIIIHIHHIIIIIIIIIIIIIHIIHHIHIIIIIIIIIIIIIIIIIIIIIIIIIHIIIIIIIIIIIIIIIIIIIIIIIIIIIIIIIIIIIIIIIIIIIIIIIIIIIIIIIIIIIIIIIIIIIIIIIIHIIIIIIIIIIIIIGHIHF<<CIIIIIIIIIIIIIIII
@HS2.2_465 HISEQ:380:H55W7BCXY:1:1101:16413:30225 1:N:0:AGCAGGAA orig_bc=AAAAAAAAAAAA new_bc=AAAAAAAAAAAA bc_diffs=0
TACGTAGGGTGCGAGCGTTGTCCGGAATTATTGGGCGTAAAGAGCTCGTAGGCGGTCTGTCGCGTCGGTCGCGAAAACTTGGGGCTTAACCCTGAGCTTGCGGTCGATACGGGCATGACTGGAGTTCGGCAGGGGAGACTGGAATTCCTGGTGTAGCGGTGAAATGCGCAGATATCAGGAGGAACACCGGTGGCGAAGGCGGGTCTCTGGGCCGATACTGACGCTGAGGAGCGAAAGCGTGGGGAGCGAACAGG
+
IIIIIIIIIIIIIIIIIIIIHIIIIDHIIIIIIIIIIIIIIIIIIIIIHHHIIIIIHIIIIIIIHHGHIHIHGHHIFHHIIIIIIHHIIIHIIIIIIHIHHHHIIIHIIIIIIIIIIIIIIIIIIGIIIIIIIIHIIHIIIIIIIIIIIIIIIIIIIIIIIIIIIIIIIIIIIIIIIIIIIIIIIIIIIIIIIIIIIIIIIIIIIIIIIIIIIIIIIIIIIIIIIIIIIIIIIIIIIIIIIIIIIIIIIIIIII
@HS2.2_466 HISEQ:380:H55W7BCXY:1:1101:17078:30085 1:N:0:AGCAGGAA orig_bc=AAAAAAAAAAAA new_bc=AAAAAAAAAAAA bc_diffs=0
TACGGAAGGTCCGGGCGTTATCCGGATTTATTGGGTTTAAAGGGAGCGCAGGCTGATGATTAAGCGTGACGTGAAATGTAGCCGCTCAACGGCTGAACTGCGTCGCGAACTGGTTATCTTGAGTGAGTTCGATGTTGGCGGAATTCGTGGTGTAGCGGTGAAATGCTTAGATATCACGAAGAACTCCGATTGCGAAGGCAGCCAACAAGGCCTTTACTGACGCTAAAGCTCGAAGGTGCGGGTATCGAACAGG
+
IIIIIIIIIHHIIIIIIIIHIIIIHHIIIIHHHIICEHIIIIIIIIIIIIIIIIIHIIIIIIIIIIIIIIIIIIIIIIIIIIIIIIIIIIIIIIIIIIIIIIIIIIIIIIIIIIIIIIIIIIIIIIIIIIIIIIIIIIIIIIIIIIIIIIIIIIIIIIIIIIIIIIIIIIIIIIIHIHIIIIIIIIIIIIIIIIIIIIIIIIHIIIIIIIIIIIIIIIIIIIIIIIIIIIIIIIIIIIIIIIIIIIIIIIIII
@HS2.2_467 HISEQ:380:H55W7BCXY:1:1101:20928:30229 1:N:0:AGCAGGAA orig_bc=AAAAAAAAAAAA new_bc=AAAAAAAAAAAA bc_diffs=0
TACATAGGGGGCGAGCGTTATCCGGATTTATTGGGCGTAAAGGGTGCGTAGGCGGTAGATTAAGTCTAAGGTTAAAGTGCAGGGCTCAACCCTGTGATGCCTTAGAAACTGGTTTACTTGAGTTTGGTAGAGGTAAGTGGAACTCCATGTGTAGCGGTAAAATGCGTAAATATATGGAAGAACACCAGTGGCGAAGGCGGCTTACTGGGCCACAACTGACGCTGAGGCACGAAAGCGTGGGAAGCAAACAGG
+
CHIICGHHIIIHHHHC?C0CGHHIIEE=EHH?GHHII/CGHEGH@HHH<DCHCEH/<#@1<FHHCFEEGHGDEEHH<FH?HH#GGGEFEGEHHHG#CFHHHGHHHHGHHEFHIIHGHHFGEHH?HGHHEHFHHIEDE@HHFHHHHFEFFHGHHGHEHHGIGHHHHHHH@HHHHFGC@GHFEFCF#CHEHFHIHECCD/CGHHFHIHFHHHHHGCIGIIGCHIHHHHEEIIIHHIHHEHGCC1HH@EGF<EGI
@HS2.2_468 HISEQ:380:H55W7BCXY:1:1101:2982:30407 1:N:0:AGCAGGAA orig_bc=AAAAAAAAAAAA new_bc=AAAAAAAAAAAA bc_diffs=0
TACGTAGGTGGCGAGCGTTATCCGGAATTATTGGGCGTAAAGAGTGAGCAGGCGGCAGTTTAAGTCTGAGGTTAAAGCGTGGGGCTCAACCCCATAAAGCCTTGGAAACTGAACAGCTAGAGTACGGGAGAAGTGAAGGGAACTCCATGTGTAGCGGTGAAATGCGTAGATATATGGAAGAACACCAGTGGCGAAGGCGCTTCACTAGCCCGAAACTGACGCTCAGTCACGAAAGCGTGGGTAGCAAATAGG
+
IIEC<DCE1<EEHIDHH<GEHFGHCHI@HGHIHCGHD/<CGH1CG?1<<FCEHHHHIHGIHHHGHCGEGHCHGHIH?GDHIIIGHH@IHHEG@D0FCCCGFCG@EIIHIIIIIHIHIIHHHGGFCE?HGIHCG?IHFIHIHHF<GFFBHEHHIIIIIHFA@AHHCF5GHF1GCFCEEHHIII#IHHIHH#EHHHHHCIIHIH@FF@C<</C@HCGHGHC<EEGG@D<HGC1E@CHHGHGCGCHHHCEIIIHI
@HS2.2_469 HISEQ:380:H55W7BCXY:1:1101:5940:30399 1:N:0:AGCAGGAA orig_bc=AAAAAAAAAAAA new_bc=AAAAAAAAAAAA bc_diffs=0
TACGGAAGGTCCGGGCGTTATCCGGATTTATTGGGTTTAAAGGGAGCGTAGGCCGTCGTTTAAGCGTGTTGTGAAATGTAGGCGCCCAACGTCTGCACTGCAGCGCGAACTGGATGACTTGAGTACGCAGGAAGCAGGCGGAATTCGTCGTGTAGCGGTGAAATGCTTAGATATGACGAAGAACTCCGATTGGGAAGCCAGCCTGCTGTAGCGCCACTGACGCTGATGCTCGAAAGCGTGGGTATCGAACAGG
+
IIIIIIIHIIIIIIIIIIIIIIIIIGHIIIIIIIIIIIIIIIIIIIIIIIIIIIIIIHFHIIHIIHHHHIIIIIIIFHIIIIIIIIIIIIIIIIIIIIIIIIIIIIIIIIIIIIIIIIIIIHHIIIIIIIIIIIIIIIIIIIHHIIIIIIIIIIIIIIHIIIIIIIIIIIIIIIIHIHIIIIIIHIIHIIIIIIIIIIIIIIIIIIIIIIIIIIIIIIIIHG?IIIIIIIIIIIIIIIIIIIIIHIIIIIIII
@HS2.2_470 HISEQ:380:H55W7BCXY:1:1101:7974:30368 1:N:0:AGCAGGAA orig_bc=AAAAAAAAAAAA new_bc=AAAAAAAAAAAA bc_diffs=0
TACAGAGGTGGCGAGCGTTGTTCGGATTTACTGGGCGTAAAGGGTGCGTAGGCGGCCTCGTGTGCCGGACGTGAAATCCCGGGGCTCACCCCCGGAAGTGCGCACGGAACTGCGAGGCTAGGGTACGGAAGAGGGGATCGGAACGCAGGGTGTAGCGGTGAAATGCGTTGATATCCTGCGGAACACCGGAGGCGAAGGCGGATCCCTTGTACGGTACCGACGCTCAGGCACGAAAGCGTGGGGAGCAAACAGG
+
IIIIIIIIIIIIIGIIIIIIIIIIIIIIIIIIHHIIIHIIIIIIIIIIHIIIIIIIIIIIIIIIIIIIIHIHIIIIFIIIIIIIIIIIIIIIIIIIIIIIIIIIIIIHIIIIIIIIIIIIIIIIIIIIIIIIIIIIIIIIIIIIIIIIIIIIIIIIIIIIIIIIIIIIIIIIIIIIHHIIIIIIIIIIIIIIIIIIIIIIIIIIIIIIIIIIIIIIIIIIIIIIIIIIIIIIIIIIIIIIIIIIIIIIIIIII
@HS2.2_471 HISEQ:380:H55W7BCXY:1:1101:9029:30251 1:N:0:AGCAGGAA orig_bc=AAAAAAAAAAAA new_bc=AAAAAAAAAAAA bc_diffs=0
TACGAAGGGGGCGAGCGTTGTTCGGAATTACTGGGCGTAAAGGGTGTGTAGGCGGAGCAGTAAGATAGCGGTGAAATACCTGGGCTTAACTTAGGAATTGCCGTTATAACTATTGTTCTAGAGTGATAGAGAGGATATTGGAATACCCAGTGTAGAGGTGAAATTCGTAGATATTGGGTAGAACACCGGAGGCGAAGGCGAGTATCTGGCTATCAACTGACGCTGAGGCACGAAAGCATGGGGATCAAACAGG
+
IGIIGHIIIIHGIIIGHI@EGFCHHIIIIHHHHFEFH??HHHHICGEHIIHHIHIHHHHHIIIIIIIIIIIIHHHHG@GHIIIIIHIIHHIIIIIHHHHGIHIIIIIIIIIIIIIHHHGHHHEHEHHHIIIIIIHEGHIIIIIIHIHIHIIIIIIIIIIHHIIIIIIIHIIIIIHHHFGHIIHIHHHEHHHDHIIIIHIHIIIIIIIIIIFIHIIIIHIIIGIIHHHHHHGIIHIIIIIIHHHHGHIHIHIII
@HS2.2_472 HISEQ:380:H55W7BCXY:1:1101:10747:30427 1:N:0:AGCAGGAA orig_bc=AAAAAAAAAAAA new_bc=AAAAAAAAAAAA bc_diffs=0
TACGGAGGATCCAAGCGTTATCCGGATTCATTGGGTTTAAAGGGTGCGTAGGCGGACTGATAAGTCAGCGGTGAAATCTCTCGGCTTAACCGAGAAACTGCCGTTGATACTGTCAGTCTTGAGTACAGATGATGTGGGCGGAATATGACATGTAGTGGTGAAATACTTAGATATGTCATAGAACACCGATTGCGAAGGCAGCTCACAAAACTGTCACTGACGCTGAGGCACGAAAGCGTGGGGATCAAACAGG
+
IIIIIHIIIIIIIIIIIIIGIIIIIIIIIIIGHHI<DGHIIIIIHIHIHIIIIIIHIIIIIIIIIIIIIIIIIIIIHHHIHIIIIIIIHIIIIIIIIHHHIIIIIIIIIIIIIIIHIIHIIIHIIIIIIIIIIIIIIIHHIIIIIIIIIIIIIIIIIIIIIIIIGIIIIIIIIIIIHIIIIIHHIIHIIIIGIIIIIIIIIIIGIIGIIIIIIIIIIHIIIIIIIIIIIIHIIIIIIIIHIIIIIIIIIIIII
@HS2.2_473 HISEQ:380:H55W7BCXY:1:1101:12483:30445 1:N:0:AGCAGGAA orig_bc=AAAAAAAAAAAA new_bc=AAAAAAAAAAAA bc_diffs=0
TACGGAGGGTACGAGCGTTAATCGGAATGACTGGGCGTAAAGGGCACGTAGGTGGATAGATAAGTCACAAGTGAAATACCCGGGCTTAACCTGGGATTGGCTCGTGAAACTGTTTAACTAGAGTACGGTAGAGGGGAGTAGAATTCCAAGTGTAGCGGTGAAATGCGTAGAGATTTGGAAGAATACCGGAGGCGAAGGCGGCTCTCTGGACCGATACTGACACTGAAGAGCGAAAGCGTGGGGAGCAAACAGG
+
IIGII=HHHIHIIIIIIHHIIIIIIIIIIIIHIIIIIEHHIIIIIFIIIHHIDHHIIIIIIIIIIHIGIGHIIIIIDIIIIIHIIIIIIIIIIIIIIIIIIHIIHHIIIIIIHHIIIIIIIIIIIIIIIIIIIIIIIIIIIIIIIIIIIIIIIIIIIIIIIIIIIIIIIIIIIIIIIHIIIIIIIIIIIIIIIIIIIIIIIIIIIIIIIIIIIIIIIIIIIIIIIIIIIIIIIIIIIIIIIIIIIIIIIIIII
@HS2.2_474 HISEQ:380:H55W7BCXY:1:1101:19019:30494 1:N:0:AGCAGGAA orig_bc=AAAAAAAAAAAA new_bc=AAAAAAAAAAAA bc_diffs=0
TACGGAGGATGCGAGCGTTATCCGGATTTATTGGGTTTAAAGGGTGCGTAGGTGGTTTGTTAAGTTTGTGGTGAAAGCGTGCGGCTCAACCGTACCAAGCCATGAAAACTGGCGAACTTGAGTGCAAACGAGGTAGGCGGAATGTGATGTGTAGCGGTGAAATGCTTAGATATGTCACAGAACCCCGATTGCGAAGGCAGCTTACCAGCATGCAACTGACACTGAGGCACGAAAGCGTGGGTATCAAACAGG
+
IIIIIGHHCHHIIHIHHHHHIIIIIHIIIHFHGHIHHIIIH@@EFHHIHHHHGFHHHIHHIHEHHIIHHIIIIHEFDHIIIIIHIHIIIIHIIIIIHHIIHIIIIHEHGIIIHHGIH?HIHHIIHIHHHIEEHHHHIHHHIHEHHHHCHHHIIIHHHHIFHGEHH?IIIHHIIHEHGHG?HHCHHGHHIHIHFHHEHEHHHIHIIIIIIIIIHIHFHHIHHIIIHHEHIHEIIHEHG@IHIIIIHFIHFIIH
@HS2.2_475 HISEQ:380:H55W7BCXY:1:1101:19507:30393 1:N:0:AGCAGGAA orig_bc=AAAAAAAAAAAA new_bc=AAAAAAAAAAAA bc_diffs=0
TACGGAAGGTTCGGGCGTTATCCGGATTTATTGGGTTTAAAGGGAGCGCAGGCTGGCCTTTAAGCGTGACGTGAAATGTCCCGGCTCAACCGGGGAGTTGCGTCGCGAACTGGTGGTCTTGAGTGAGTGCGAGGTACGCGGAATTCGTGGTGTAGCGGTGAAATGCTTAGATATCACGAAGAACCCCGATTGCGAAGGCAGCGTACCAGTCCTTAACTGACGCTAAAGCTCGAAGGTGCGGGTATCGAACAGG
+
IIIIIHIIIHIIIHIIIIIIIIIIIIIIIIIIIIIIIHHHIIIIIIIIIIIIIIIIIIIIIIIIIIIHHIIIIIIIHHHIIIIIIIIIIIIIIIIIIHIIIIIIIIIIIIIIIIIIHIIIIIIIIIIIIIIIIIIIIIIIIIIIIIIIIIIIIIIIIIIIIIIIIIIIIIIIIIIHIHIIIIIIIIIIIIIIIIIIIIIIIIIIIIIIIIIIIIIIIIIIIIIIIIIIIIIIIIIIIIHIIIIHHIIIIIIII
@HS2.2_476 HISEQ:380:H55W7BCXY:1:1101:1475:30552 1:N:0:AGCAGGAA orig_bc=AAAAAAAAAAAA new_bc=AAAAAAAAAAAA bc_diffs=0
TACGGAGGGTACGAGCGTTAATCGGAATGACTGGGCGTAAAGGGCACGTAGGTGGATAGATAAGTCACAAGTGAAATACCCGGGCTTAACCTGGGATTGGCTCGTGAAACTGTTTAACTAGAGTACGGTAGAGGGGAGTAGAATTCCAAGTGTAGCGGTGAAATGCGTAGAGATTTGGAAGAATACCGGAGGCGAAGGCGGCTCTCTGGACCGATACTGACACTGAAGAGCGAAAGCGTGGGGAGCAAACAGG
+
HIIIIIIIIIIIIDEDDCHIHHHIHIFIIHIHHFHIH<FHIIHIIIHC<DGH<GHIHHEFHIIGFHHIIHIGEHIEFHHIHHIIHGHIIIHHHIIHIIIIIIHIGIHHIIIHGHGHIIIIIIIHIIIIHIIIIIIIIIIIHHIIHIHIIIIIHIIIIIHIIIIIIIHIIIIIIIIIHGIHHIIIIIIIIIIIIIIHIIIIIIIHFHHIIIIIIIIIHIIIIIIIIIHGHIIIIHIIIIIIIHEHGEHF1FCII
@HS2.2_477 HISEQ:380:H55W7BCXY:1:1101:1771:30723 1:N:0:AGCAGGAA orig_bc=AAAAAAAAAAAA new_bc=AAAAAAAAAAAA bc_diffs=0
TACGAGGGGTGCAAGCGTTGTTCGGAATCACTGGGCGTAAAGGGAGCGTAGGCGGATGTTCAAGCGGATTGTACAATCCCGGGGCCCAACCCCGGACCTGCAGTTCGAACTGGACATCTTGGATAGTTCAGGGGCAGGCGGAATTCCTGGTGTAGCGGTGGAATGCGTAGAGATCAGGAAGAACACCGATGGCGAAGGCAGCCTGCTGGGGACTTATCGACGCTGAGGCTCGAAAGCGCGGGTAGCAAACAGG
+
IIIII<<CEGHIHIIIIIIIIIIIIICHIIIIIIIIIHIIIIIIFHIIHIIIIHHIIHIIIIIIIIIGIIIIIIIIIHIIIIIIIIIIIIIHIIIIIIIIIIIIIIHHIIIIIIIHIIIIIIIIIIIIIIIIIIHIIIGIIIIIIIIIIIIIIIIIIIIIIIIIIIIIIIHIIIIIIHIIIIIIIIIIIIIIIIIIIIIIIIHIHIIIIIIIIIHIIIIIIIIIIIIIIHHIIIIIIIIIIIIIIIIIIIIII
@HS2.2_478 HISEQ:380:H55W7BCXY:1:1101:2541:30663 1:N:0:AGCAGGAA orig_bc=AAAAAAAAAAAA new_bc=AAAAAAAAAAAA bc_diffs=0
TACAGAGGCCAAGAGCGTTGTTCGGATTTACTGGGCGTAAAGGGCGCGTAGGCGGCATGGCGTGTCGGATGTGAAATCTCCGGGCTCAACCCGGAAAGTGCGTCCGAAACTACCGTGCTGGAGTATGGGAGGGGGAATCGGAATGCAGGGTGTAGCGGTGAAATGCGTTGATATCCTGCAGAACACCGGAGGCGAAGGCGGATTCCTTGAACATCACTGACGCTGAGGCGCGAAAGTCGGGGGAGCAAACAGG
+
IIIIIHIIIIIIIIIHIFEHEHHHIIIIIIIIIIIIIIIIIIIIIIIIIIIIIIIIIIIHIIIIIHIIHIIIIIIIGHHIIIIHIIIIIIIIIIIIIIIIHIIIIIIIIIIIIIHGIIIIIIIIIIIIIIIIIIIHIHHIIIIIIIIIIHIIIIIIIIIIIIIIIIIIIIIIIIIIHIHHIIIIIIIIIIIIIIIIIIIIIIIIIIIIIIGIIHIIIIIIIIIIIIIIIIIIIIIHCIIIIIIIIIIIIIIII
@HS2.2_479 HISEQ:380:H55W7BCXY:1:1101:4018:30737 1:N:0:AGCAGGAA orig_bc=AAAAAAAAAAAA new_bc=AAAAAAAAAAAA bc_diffs=0
TACGTAGGTGGCAAGCGTTATCCGGATTTACTGGGTGTAAAGGGCGCGTAGGCGGGGATGCAAGTCAGATGTGAAATCTATGGGCTTAACTCATAAACTGCATTTGAAACTGTATCTCTTGAGTGCTGGAGAGGTAGACGGAATTCCTTGTGTAGCGGTGAAATGCGTAGATATAAGGAAGAACACCAGTGGCGAAGGCGGTCTACTGGACAGTAACTG
+
HHIIHHHHHHIIIHHHIIHIIIIGIHIIIIIFHHIHIIIIIIIIIIIIIIIIIIIIIIII#IHI#HEHHH#I#IIIHHIIHIII#IIII#IIII?FH#IIII#HHIIIHIIHIII#IIHIIEHFHIIIIGHEHH#HIIHIHHHIHIICHHHHH@GHIIGHHFHIIHHHIHHIIIIHFHHIIGIIHFHIHIIIHHHIIIIG<111<1HC<<1?CFEG<0<
@HS2.2_480 HISEQ:380:H55W7BCXY:1:1101:9825:30565 1:N:0:AGCAGGAA orig_bc=AAAAAAAAAAAA new_bc=AAAAAAAAAAAA bc_diffs=0
TACGGAAGGTCCGGGCGTTATCCGGATTTATTGGGTTTAAAGGGAGCGCAGGCGGAGGATTAAGCGTGACGTGAAATGTCCCGGCTCAACCGTGGAACTGCGTCGCGAACTGGTTTTCTTGAGTGAGTGCGACGTCGGCGGAATTCGTGGTGTAGCGGTGAAATGCTTAGATATCACGAAGAACCCCGATTGCGAAGGCAGCCGACGAGTCCTTAACTGACGCTAAAGCTCGAAAGTGCGGGTATCGAACAGG
+
IIIIIIIIIIIIIIGIIIIIIIIIIIIIIIHIIIIGGHIIIIIIHIIIIIIIHIHIIIHIIHIIIIIIIIIIIHIIHIIIIIIIIIIIIIIIIIIIHIIIIIIHIIIIIIIIIIIIIIIIIIIIIIIIIIIIIIIIIIIIIIIIIIIIIIIIIIIIIIIIIIIIIIIIIIIIIIIIHIIIIIIIIIIIIIIIIIIIIIIIIIIIIIIIIIIHIIIGIIIIIIHIIIIIIHHIIIIIIIIIIIIIIIIIIIIII
@HS2.2_481 HISEQ:380:H55W7BCXY:1:1101:10718:30676 1:N:0:AGCAGGAA orig_bc=AAAAAAAAAAAA new_bc=AAAAAAAAAAAA bc_diffs=0
TACGGAGGGTGCGAGCGTTGTCCGGAATCACTGGGCGTAAAGGGCGCGTAGGCGGCCTGATAAGTAGGGGGTGAAATCCTGCGGCTTAACCGCAGGGCTGCCTTCTAAACTGTCAGGCTTGAGCACAGTAGAGGCAGGTGGAATTCCCGGTGTAGCGGTGGAATGCGTAGAGATCGGGAAGAACATCAGTGGCGAAGGCGGCCTGCTGGGCTGTTGCTGACGCTGAGGCGCGACAGCGTGGGGAGCAAACAGG
+
IHIIIIHII0EDHIIHHHHIIIIIIIDHHIHHHIIIIIIIIHIIIGIIDHIIIIIIHFHECFHHIHHHFHHIHIIHHHIIIIHIHHIIIIIHEHHHIIHEHHGHIIHGHHHHHHHFIIFEIHH@HEHHEIIHIHHIHHIIIIHHEIHHHIIIIIIIIIIIHIIHIIIGIIHCIIIIHHIIIIIIHFH@HGIIIIIIIIIHHEFEIIHIIHF<F1HEIIIIIIIIIIIIIIIIHFIIIIIIIIIHIIIIIIIII
@HS2.2_482 HISEQ:380:H55W7BCXY:1:1101:15146:30575 1:N:0:AGCAGGAA orig_bc=AAAAAAAAAAAA new_bc=AAAAAAAAAAAA bc_diffs=0
TACGGAAGGTCCGGGCGTTATCCGGATTTATTGGGTTTAAAGGGAGCGCAGGCGGCCTATTAAGCGTGACGTGAAATGTAGTTGCTCAACATCTGCACTGCGTCGCGAACTGGTTGGCTTGAGTGCACGGGAGGAAGGCGGAATTCGTGGTGTAGCGGTGAAATGCTTAGATATCACGAAGAACCCCGATTGCGAAGGCAGCCTTCCGCAGTGTTACTGACGCTCATGCTCGAAAGCGCGGGTATCGAACAGG
+
IIIIIIIIIHHIIIIIIIIIIIIIIIIIIIIHIIIGHIIIIIIIIIIIIIIIIIIIIIIIIIIIIIIIIIIIIIIIHIIIIIIIIIIIIIIIIIHIIIIIIHHIIIIIIIIIIIIIIIIIIIIIIIIIIIIIIIIIIIIIIIIIIIIIIIIIIIIIIIIIIIIIIIIIIIIIIIIIIIIIIIIIIIIIIIIIIIIIIIIIIIIIIIIIIIIIIIIIIIIIIIIHIIIIIIIIIIIIIHIIIIIHFHIHEIIII
@HS2.2_483 HISEQ:380:H55W7BCXY:1:1101:15568:30545 1:N:0:AGCAGGAA orig_bc=AAAAAAAAAAAA new_bc=AAAAAAAAAAAA bc_diffs=0
TACGGAAGGTCCGGGCGTTATCCGGATTTATTGGGTTTAAAGGGAGCGCAGGCGGAAGGTTAAGCGTGACGTGAAATGTACCGGCTCAACCGGTGAATTGCGTCGCGAACTGGTCTTCTTGAGTGAGTACGACGGAGTCGGAATTCGTGGTGTAGCGGTGAAATGCTTAGATATCACGAAGAACGCCGATTGCGAAGGCAGTCTCCGAGTCCTTAACTGACGCTAATGCTCGAAAGTGCGGGTATCGAACAGG
+
IIIIIIIIIIIIIIIIIIIIIIIIIGHHIIIIIIIEGHHIIIIIIIIIIIIIIIIIIIHIIIIIIIIIIIIIIIIHIIHHHIIIIIIHIIIIIIIIIIIIIIIIIIIIIIIIIIIIIIIIIIIIIIHIIIIIIIIIIIIHIIIIIIIIIIIIIIIIIIIIIIIIIIIIIIIIIIIIHIIIIIIIIIHIIIIIIIIIIIIIIIIIIIIIIIIIHIIIIIIHIIIIIIIIIIIIIHHHHIIIIIIIIIHIHIIII
@HS2.2_484 HISEQ:380:H55W7BCXY:1:1101:18020:30536 1:N:0:AGCAGGAA orig_bc=AAAAAAAAAAAA new_bc=AAAAAAAAAAAA bc_diffs=0
TACGGAGGGTGCAAGCGTTAATCGGAATAACTGGGCGTAAAGGGCATGCAGGCGGTTGTATAAGTAGGGTGTGAAATCCCCGGGCTCAACCTGGGAACTGCATTCTAAACTGTACAACTAGAGTATTGCAGGGGGAGACGGAATTCCAGGTGTAGCGGTGGAATGCGTAGATATCTGGAAGAACACCAAAGGCGAAGGCAGTCTCCTGGGCAAATACTGACGCTCATATGCGAAAGCGTGGGTAGCAAACAGG
+
IIIIIHHIIHHIIIIGIIIIIIIIHIIHHHIHIIIIIIHIIIHHIIIIIIIIIIIFGHHHIIIIIIIIIHIHIIIHDHHHIIHIIHIIIIIIIIIIIIIIHIIHIIIIHIIIHIIHIIIHIIHHHHHIIHHHIHHIIIIIIHEGGIIIIIHHHHHHIHHHGHIIIHHIIIHHHHIIIIIIHHGEHIHHHHHHHIHHHIHHIIIIIIIIHIIIIHGIIIHH<IIHHHEDIHIIIHIHIHHHIIIHHCEHHHIII
@HS2.2_485 HISEQ:380:H55W7BCXY:1:1101:18678:30635 1:N:0:AGCAGGAA orig_bc=AAAAAAAAAAAA new_bc=AAAAAAAAAAAA bc_diffs=0
TACGGAAGGTCCGGGCGTTATCCGGATTTATTGGGTTTAAAGGGAGCGCAGGCTGATTGTTAAGCGTGACGTGAAATGTAGCCGCTCAACGGCTGAACTGCGTCGCGAACTGGCAGTCTTGAGTGAGTACGACGTCAGCGGAATTCGTGGTGTAGCGGTGAAATGCTTAGATATCACGAAGAACCCCGATTGCGAAGGCAGCTGACGAGTCCTTTACTGACGCTAAAGCTCGAAGGTGCGGGTATCGAACAGG
+
IIIIIHIIIIIIIIIIIIIIIIIIIGHIIIIIIIIDHIIIIIIIIIIIIIIIIIIIIIIIIIIIIIIIHHIHHHIIHIHIIIIIIIIIIIIIHIIIIIIIIIIIIIIIIIIIIIIIIIIIIIIIIIIIIIIIIIIHIIIIIIHIIIIIIIIIIIIIIIIIIIIIIIIIIIIIIIIIHIIIIIIIIIIIIHHIIIIIIIIIIIIIIIIIIIIIIIIIIIIIIIIIIIIIIIIIIIIIIIIIIIIIIIIIIIIII
@HS2.2_486 HISEQ:380:H55W7BCXY:1:1101:20409:30656 1:N:0:AGCAGGAA orig_bc=AAAAAAAAAAAA new_bc=AAAAAAAAAAAA bc_diffs=0
TACGGGGGGTGCAAGCGTTGTCCGGAATCATTGGGCGTAAAGCGTTCGTAGGCGGTAAGATAAGTCAGATGTTAAAGCCCGGGGCTCAACTCCGGTTCGGCATTTGATACTATCTAACTAGAATGCGGTAGAGGTTAAGGGAATTCCTGGTGTAGCGGTGAAATGCGTAGATATCAGGAGGAACATCGGTGGCGAAAGCGCTTAACTGGGCCGTTATTGACGCTGAGGAACGAAAGCCGGGGGAGCAAATGGG
+
IIIIIHHIIFHHIIIIIIIIIIIIIHIIIIIIIIIIIIIIIIIHHIHIIIHIIIIIIIIIIIHIIIIIIIIIIHIHHIHIIIIIIIIIIIIIHGIIIIIIHIIIIIIIIIHIIHHIIIIIHIIHIHHIIHIHHGGIHIIIIIIIIIIHHIIIIIIIIIIHIIIHHHIIHHIIIIIIHHIHIIIIIHIIHHHIIIIIHIIIIIIIIIIIIIIIIIHIIIIIIIIIIIIIIIIIIIIIIIIIIIIIIIHIIIIII
@HS2.2_487 HISEQ:380:H55W7BCXY:1:1101:3492:30819 1:N:0:AGCAGGAA orig_bc=AAAAAAAAAAAA new_bc=AAAAAAAAAAAA bc_diffs=0
TACGGAAGATGCGAGCGTTATCCGGATTTATAGGGCTTAAAGGGAGCGTAGGCGGATTTTTAAGTCTGCGGTAAAATGTCGGCGCCCAACGTCGGCCCGCCGTGGAAACTGGAGATCTTGAATACACACAAGGAAGATGGAATTCGTTGTGTAGCGGTGAAATGCTTAGATATGACGAAGAACTCCGATTGCGAAGGCAGTCTTCTGGAGTGCGATTGACGCTGAGGCTCGAAAGTGCGGGTATAAAACAGG
+
1<C<0C0<<F<<F@H//<<<CHEHC<00<C<11<111<DGH?<<1<<C<0<D1ECHG@?F<HHFD1D>DA<0<GCB<DGHEC?CCB?GHHC<DDFDECEEDDH/<0FF<D=D@?/EEDG/AAE?F?00GC@G@@FGHHF#EEHG?CEHHHHDGHIIHIHHFCF@1#@EECGHIHHEHHGC<<DHFIII#IH#IIH@GCCC<<EHHHHEDEGECCHEHIH?EFCHHDE@IHHHEHHCC0<1HHCF<<<<??EH
@HS2.2_488 HISEQ:380:H55W7BCXY:1:1101:3774:30936 1:N:0:AGCAGGAA orig_bc=AAAAAAAAAAAA new_bc=AAAAAAAAAAAA bc_diffs=0
TACGGAAGGTCCGGGCGTTATCCGGATTTATTGGGTTTAAAGGGAGCGCAGGCGGACTGTCAAGCGTGCCGTGAAAGCGCGGGGCTCAACCCCGTACAGCGGCGCGAACTGGCGGTCTTGGTTGCGGGAAGGGGAGGCGGAACTCGTGGTGTAGCGGTGAAATGCATAGATATCACGAAGAACTCCGATCGCGAAGGCAGCCTCCCGGCCCGTCAACGACGCTCATGCTCGAAGGCGCGGGTATCAAACAGG
+
FGHHH@HCEGHEH<?<HCC0CHF@E<<0CFGFFFG<<<CFGEHEEC=/<CFHHHHHHHECFG#HEHID@EDDCEEIIHHHCHHCHGDHHHFHEHEHHEHHEDH?DIHHHHIIHHIFHHHHC<CIHHHEFEIIHHEHHCIIIHDHHHCIIIIIIIIIIII#IIIHIHIIIIHIIHHFFHHHGG@HIHHDHCIIHIIIHHEHHIHHHGIHIIHEHHHEHIIIHHG1IHGCEGHIIHHIHEIIIIHCIIIIIIII
@HS2.2_489 HISEQ:380:H55W7BCXY:1:1101:6162:30852 1:N:0:AGCAGGAA orig_bc=AAAAAAAAAAAA new_bc=AAAAAAAAAAAA bc_diffs=0
TACGGAGGATGCAAGCGTTATCCGGATTTATTGGGTTTAAAGGGTGCGTAGGCGGTGCTACAAGTCAGCGGTGAAAGACCGGGGCCCAACCTCGGAAGTGCCGTTGATACTGTAGTGCTGGAGTACCCATGCCGTGGGAGGAATGAGTGGTGTAGCGGTGAAATGCATAGATATCACTCAGAACACCGATTGCGAAGGCATCTCACGAATGGGGGACTGACGCTGAGGCACGAAAGCGTGGGGATCAAACAGG
+
IIIIIIIIIIIIIHHIIIIHIIIIIHIIIIIHHIHGGHIIIIIHIIIIIIIIIIIIIIIIIIIIIIIIIIIIIIIIIIIIIIIIIIIIIIIHHIIIIIIIIIIIIIIIIIIIIIIIIIIIIIIIIIHIIIIIHIIIIIIIIIIIIIIIIIIIIIIIIIIIIIIIIIIIIIIIIIIIIIIIIIIIIIIIIIIIIIIIIIIIIIIIIIIIIIIIIIIIHIIIIIIIIIIIIIIIIIIIIIIIIIIIHHIIIIIII
@HS2.2_490 HISEQ:380:H55W7BCXY:1:1101:7049:30795 1:N:0:AGCAGGAA orig_bc=AAAAAAAAAAAA new_bc=AAAAAAAAAAAA bc_diffs=0
TACAGAGGTCCCTAGCGTTGTTCGGATTTACTGGGCGTAAAGGGCACGTAGGCGGCATGGCGTGTCGAGTGTGAAATCTCCGGGCCCAACCCGGAAAGTGCGCTCGAAACTACCATGCTGGAGTACGGGAGAGGGAGTCGGAATGCAGGGTGTAGCGGTGAAATGCGTTGATATCCTGCAGAACACCGGAGGCGAAGGCGGACTCCTGGAACGTTACTGACGCTAAGGTGCGAAAGTCGGGGGATCAAACAGG
+
IHIIIIIIIIIHIIIIHIIIHIIIIHHHHIHHHHIIIHHHIIIIGIIIEHHGHIIGHIIIIHEIIIIHIIIIIHHHFHIHII/IHHIIIHIIIIHIIIIIIIIIIIIIIIIIIHHIIIIIIIIIIIHIHIIIHHIIIIIIIIIIIIIIIIIIIIIIIIIIIIIIHIIIIIIIIIIIIHIIIIIIIIIIIHIIIIIIIIIIIHIHIIIHIIIIIIIIIIIIIIIIIIIIIIIIIIIIIIIIIIIHHIIIIIIII
@HS2.2_491 HISEQ:380:H55W7BCXY:1:1101:13769:30806 1:N:0:AGCAGGAA orig_bc=AAAAAAAAAAAA new_bc=AAAAAAAAAAAA bc_diffs=0
TACGGAGGGTGCGAGCGTTAATCGGAATAACTGGGCGTAAAGAGCTCGTAGGCGGTTAGTCAAGTCAGATGTGAAAGCCCCGGGCTTAACCTGGGAACTGCATTTGAAACTGACGAACTAGAGTACTGTAGAGGGAGGTAGAATTCCAGGTGTAGCGGTGAAATGCGTAGATATCTGGAGGAATACCGGTGGCGAAGGCGGCCTCCTGGACAGAGACTGACGCTGAGGAGCGAAAGCGTGGGGAGCAAACAGG
+
IIIIIHIIIIIIIIIIIIIIHIIIIIIIIIIIIIIIIHIIIIIIIIIIHHIIHIIIIIIIIIIIIIIIIIIIIIIIIHIIIIHIIIIIIIIIIIIIHHIIIIHIIIIIIIIIIIIIIIIIIIIIIIIIIIIIIIIIIIIIIIIIIIIIIIIIIIIIIIIIIIIIIIIIIIIIIIIIIHIIIIIHIIIIIIIIIIIIIIIIIIIIIIIIHIIIHIIIIIIIIIIIIIIIIIIIIIIIIIIIIIIIIIIIIIIII
@HS2.2_492 HISEQ:380:H55W7BCXY:1:1101:14369:30908 1:N:0:AGCAGGAA orig_bc=AAAAAAAAAAAA new_bc=AAAAAAAAAAAA bc_diffs=0
TACGGAGGGTACGAGCGTTAATCGGAATGACTGGGCGTAAAGGGCACGTAGGTGGATAGATAAGTCACAAGTGAAATACCCGGGCTTAACCTGGGATTGGCTCGTGAAACTGTTTAACTAGAGTACGGTAGAGGGGAGTAGAATTCCAAGTGTAGCGGTGAAATGCGTAGAGATTTGGAAGAATACCGGAGGCGAAGGCGGCTCTCTGGACCGATACTGACACTGAAGAGCGAAAGCGTGGGGAGCAAACAGG
+
IIIIIIIIIIHIIIIIIIIIIIIIIIIHIIGHIIIIIIGIIHIIIHIIHIIIFHIHIIIIIIIIIIIIIIIIHIIGG@HHIIIIIIIIIHGIHIIIIIIIIIIIIIHIIIIIIIIIIIHIIIIIIIIIIIIIIIIIIIIIIIIIIIIIIIIIIIIIIIIIIIIIIIIIIIIIIIIIIIIIIIIIIIIIIIIIIIIIIIIIIIIIIIIIIIIIHHHIIIIIIHIIIIIIIIIIIIIIIIIIIIIIIIIHGIIII
@HS2.2_493 HISEQ:380:H55W7BCXY:1:1101:16197:30813 1:N:0:AGCAGGAA orig_bc=AAAAAAAAAAAA new_bc=AAAAAAAAAAAA bc_diffs=0
TACGGAAGGTCCGGGCGTTATCCGGATTTATTGGGCGTAAAGGGAGCGCAGGCTGATGATTAAGCGTGACGTGAAATGTAGCCGCTCAACGGCTGAACTGCGTCGCGAACTGGTTATCTTGAGTGAGTTCGATGTTGGCGGAATTCGTGGTGTAGCGGTGAAATGCTTAGATATCACGAAGAACTCCGATTGCGAAGGCAGCCAACAAGGCCTTTACTGACGCTAAAGCTCGAAGGTGCGGGTATCGAACAGG
+
IHIGI<<CE11D/<CEHHH0F1DEHG0DGH?HHII1/<CGHHII1DHD/CDEC?HEGG1@GGGH5/<C<CHHCGHGB6<E@71HHH/HGH=F/HHC<HHHG/<?CECHIHGDEAGA?IIIIIIHGFHGCFIHEDH??HEIIIIHHGCHIIIIIIIIHIIGIIIHHCBIIIIIIIHG1FHEIHGC##HHGH@IIIIIIHHGHC1CCHCEHEHD<<1EIIIIIIIHEHDHF1IHG</</<IHHF1D<H@IIIIII
@HS2.2_494 HISEQ:380:H55W7BCXY:1:1101:17483:30769 1:N:0:AGCAGGAA orig_bc=AAAAAAAAAAAA new_bc=AAAAAAAAAAAA bc_diffs=0
TACGGAGGGTGCAAGCGTTAATCGGAATAACTGGGCGTAAAGGGCATGCAGGCGGTTAGACAAGTAGGATGTGAAATCCCCGGGCTCAACCTGGGAGCTGCATACTAAACTGTCTGACTAGAGTATTGCAGGGGGAGACGGAATTCCAGGTGTAGCGGTGGAATGCGTAGATATCTGGAAGAACACCAAAGGCGAAGGCAGTCTCCTGGGCAAATACTGACGCTCATATGCGAAAGCGTGGGTAGCAAACAGG
+
IIIIIHHIIHIIIIIIIIIIIIIIIIIIIIIIIIIIIIIIIIIIIIIIIIIIIIIHIIIIIIIIIIIIIIIIIIIIHIHIIIIIIIIIIIIIIIIIIIIIIIIIIIIIIIIIIIIIIHIIIIIIIIIIIIIIIIIIIIIIIIIIIIIIIIIIIIIIIIIIIIIIIIIIIIIIIHIIIIIIIIIIIIIIIIIIIIIIIIIIIIIGIIIIIGIIIIIHIIIIIIIIIIHIIIHIIIIIIIIIIIIIIIHHIIIIH
@HS2.2_495 HISEQ:380:H55W7BCXY:1:1101:19158:30950 1:N:0:AGCAGGAA orig_bc=AAAAAAAAAAAA new_bc=AAAAAAAAAAAA bc_diffs=0
TACGGAGGGTGCAAGCGTTATCCGGATTCACTGGGTTTAAAGGGTGCGTAGGTGGGTTGGTAAGTCAGTGGTGAAATCTCCGAGCTTAACTTGGAAACTGCCATTGATACTATCAGTCTTGAATATTGTGGAGGTCAGCGGAATATGTCATGTAGCGGTGAAATGCTTAGATATGACATAGAACACCAATTGCGAAGGCAGCTGGCTACTCATATATTGACACTGAGGCACGAAAGCGTGGGGATCAAACAGG
+
IIIIIIIIIIIIIIHIIIIIIIIIIIIIGHI@GHIGEHIIIHIIHIHIGHHIGHFHDHHIIIHIIIIIIHHHHHHIIHIIIIIIIIIIIIHIIIIIHHIIIIIIIIIIIIIGHHIIIIIIIIIIIIIIIIIIIIIIIIIIIIIIIHIIIIIIIIIIIIIIIIIIIIIIIIIIIIIIHHIIIIIIIIHIIHEIIIIIIIIIIIIIIIIIIIIIIIIIIIIIIIIIIIIIIIIIIIIIIIIIIIIIIIIIIIIII
@HS2.2_496 HISEQ:380:H55W7BCXY:1:1101:20226:30967 1:N:0:AGCAGGAA orig_bc=AAAAAAAAAAAA new_bc=AAAAAAAAAAAA bc_diffs=0
TACGGAAGGTCCGGGCGTTATCCGGATTTATTGGGTTTAAAGGGAGCGCAGGCCGATGGTTAAGCGTGACGTGAAATGTAGCCGCTCAACGGCTGAACTGCGTCGCGAACTGGCTATCTTGAGTGAGTTCGATGTTGGCGGAATTCGTGGTGTAGCGGTGAAATGCTTAGATATCACGAAGAACTCCGATTGCGAAGGCAGCCAACAAGGCCTTTACTGACGCTAAAGCTCGAAGGTGCGGGTATCGAACAGG
+
IIIIIIIIIHIIIDHIIIIIIIIIIHHIIIIIIIHHIIIIIIIIIIHIIIIIIIIIIIIHHIIIIIIIIIIIIHHIHHIIIIIIIIIIIIIIIIIIIIIIIIIIIIIHIHIIIIIIIIIIIIIIIIIHIIIIIIIIIIIHIIIIHIIHHIIIIIIIIIIIIIIIIIIIIIIIIIIIHIIIHIIHHIIIIIIIIIIIIIIIIIIIIIIIIIIIIIIIIIIIIIIIIIIIIIIIIIIIIIHIIIIHIIIIIIIII
@HS2.2_497 HISEQ:380:H55W7BCXY:1:1101:3563:31069 1:N:0:AGCAGGAA orig_bc=AAAAAAAAAAAA new_bc=AAAAAAAAAAAA bc_diffs=0
TACGTAGGTGGCGAGCGTTGTTCGGATTTATTGGGCGTAAAGGGTCCGCAGGTGGTTGGATAAGTTTGACGTGAAATCCCAGAGCTCAACTCTGGAACTGCGTTGAAAACTGTCTGACTGGAGTATCGGAGAGGAGATTGGAATTCCAGGTGTAGCGGTGGAATGCGTAGATATCTGGAAGAACACCGAAAGCGAAGGCAGATCTCTGGACGATAACTGACACTCAGGGACGAAAGTATGGGGATCAAACAGG
+
IIIIHIIIIIIIIIIIICHHIIIIIIHIIIIIIIIIIHIIIIIIIHHIIIIIHIIHIHIIHIIIIHIIIIIIIIIIHHIIIIIIIIIIIIIIIIIIIIIIIIGIIIIIHIIIIIIIIIIIIIIIIIIIIIIIIIIIIHIIIIIHIIIIIIIIIIIIIIIIIIHIIIIIIIIIIIIIIIIIIIIIIIIIIIIIIIIIIIIIIIIIHIIIIIHIIIIIIIIIHHHC<IIIIIIIIIIIHIHIIIIIHIIIIIIII
@HS2.2_498 HISEQ:380:H55W7BCXY:1:1101:7668:31227 1:N:0:AGCAGGAA orig_bc=AAAAAAAAAAAA new_bc=AAAAAAAAAAAA bc_diffs=0
TACGGAGGATGCAAGCGTTATCCGGATTTATTGGGTTTAAAGGGTGCGTAGGCGGGATTTTAAGCGTGAGGTGAAATGCCACGGCTCAACCGTGGAACTGCCTCGCGAACTGGGATTCTTGAATGCCCCTGCCGTGGGAGGAATGTGTGGTGTAGCGGTGAAATGCATAGAGATCACACAGAACACCGATTGCGAAGGCATCTCACGAAGGGGTGATTGACGCTGAGGCACGAAAGCGTGGGGATCAAACAGG
+
IIIIIIIIHHIIIHHHIIIHIIIIIHHHHHIIGHIEHIIIIIIIIIIIHHIIEIIIIIHGHIIIIIGIIIIIIIIIIIIIIIIIIIIIIIIIIIIIIIIIIIIIIIIIIIIIHIIIHIIIIIIIIIIIIIIIIIHIIIIIIIIIIIIIIIIIIIIIIIIIIIIIIIIIIIIIIHIIHHHIIIIIIIIIIIIIIIIIIIIIIIIIIIIIIIIIIIHIIIIIIIIIIIIIIIIIIIIIIIIIIIIIHIIIIIIII
@HS2.2_499 HISEQ:380:H55W7BCXY:1:1101:16354:31105 1:N:0:AGCAGGAA orig_bc=AAAAAAAAAAAA new_bc=AAAAAAAAAAAA bc_diffs=0
TACGGAAGGTCCGGGCGTTATCCGGATTTATTGGGTTTAAAGGGAGCGCAGGCTGATGATTAAGCGTGACGTGAAATGTAGCCGCTCAACGGCTGAACTGCGTCGCGAACTGGTTATCTTGAGTGAGTTCGATGTTGGCGGAATTCGTGGTGTAGCGGTGAAATGCTTAGATATCACGAAGAACTCCGATTGCGAAGGCAGCCAACAAGGCCTTTACTGACGCTAAAGCTCGAAGGTGCGGGTATCGAACAGG
+
IIIIHHHIIIIIIIIIHIIHIIIHHEEHIIIIHIIEHIIHIIIIIIGIIIIIIIIIHHHGHHHIIIIIHIIIIIIIHHIIIHHHIIIIIIIIHIIHEIIHIIHIIIIIIHIHIGGHIIIIIIIIIIIHIIIIIIHIIIIIIIIIIIHHIIIIIIIIIIIIIIIIIHHIIIIIIIIIHGIIIIIHHIIIIIHIIIIIIIIHIIIIIIHIIIIIIIIIIIIIIIIHIIIIIHIIIIIIIIIIIIIHHIHIIIIII
@HS2.2_500 HISEQ:380:H55W7BCXY:1:1101:19411:31110 1:N:0:AGCAGGAA orig_bc=AAAAAAAAAAAA new_bc=AAAAAAAAAAAA bc_diffs=0
TACGGAAGGTCCGGGCGTTATCCGGATTTATTGGGTTTAAAGGGAGCGCAGGCGGGTTGTTAAGCGTGACGTGAAATGTAGCCGCTCAACGGCTGCACTGCGTCGCGAACTGGCAGTCTTGAGTGAGTACGACGCGGACGGAATTCGTGGTGTAGCGGTGAAATGCTTAGATATCACGAAGAACCCCGATTGCGAAGGCAGTCCGCGAGTCCTTTACTGACGCTAAAGCTCGAAGGTGCGGGTATCGAACAGG
+
IIIHIDHIIIIII?HIIIIIIIIHIHHIHIHHHHIHHHIIIIIIIIIIIHIIIIIHIIIIIIIIHIIIIIIIIIIHIHHIIIIIIIIIIIIIIIIIIHIIIIIIIIIIIIHIIIIIIIIIIIIIIIIIIIIIIIIIIIIIIIIIIIIIHIIIIIIIIIIIIIIIIIIIIIIIIIIHHIIIIIIIIIIIIIIIIIIIIIIIIHIIHIIIIIIIIIIIIIIIIIIIIIIIIIIIIIIIIHCIIIHHHIIIIIIII
@HS2.2_501 HISEQ:380:H55W7BCXY:1:1101:2018:31417 1:N:0:AGCAGGAA orig_bc=AAAAAAAAAAAA new_bc=AAAAAAAAAAAA bc_diffs=0
TACGGAAGGTCCGGGCGTTATCCGGATTTATTGGGTTTAAAGGGAGCGCAGGCGGAAGATTAAGCGTGACGTGAAATGTCCCGGCTCAACCGTGGAACTGCGTCGCGAACTGGTTTTCTTGAGTGAGTACGAGGTATGCGGAATTCGTGGTGTAGCGGTGAAATGCTTAGATATCACGAAGAACCCCGATTGCGAAGGCAGCGTACCAGTCCTTAACTGACGCTAAAGCTCGAAAGTGCGGGTATCGAACAGG
+
IIIIHHHHIIIIIHHIIHHHIHIIIEHHHHEFHHIHIHIHHHIIIIIIHHIIHIIIIIHIHIIIIIIIIIIHHIIHHIIHIHIIHIIIIIHHIHHIIHHHHHHHIIIIIIHHIIIIHGIIIIIIIIIIHHIIIIIHIIIHIIIIIIHIIIIIIHIIIIIHHIIIIHIIIIIIIIIIIHIIIIHIIIIIIIIIIIIIIIIIIIIIIHIIHGHIIHIHIIIIHIIIIIIHHIHIIIIDCIIIIIIIIIIIIIIII
@HS2.2_502 HISEQ:380:H55W7BCXY:1:1101:3334:31253 1:N:0:AGCAGGAA orig_bc=AAAAAAAAAAAA new_bc=AAAAAAAAAAAA bc_diffs=0
TACGTAGGAGGCGAGCGTTGTCCGGAATTATTGGGCGTAAAGCGCGCGCAGGCGGCACACCAAGTACAATGTGAAATCTCCCTGCTTAACGGGGAGGGTGCATGGTAAACTGGTGAGCTAGAGGACGGTAGAGGGGGGTAGAACTGCTGGTGTAGCGGTGAAATGCGTAGAGATCAGCAAGAATACCCGTGGCGAAGGCGGCCCCCTGGGCCGAACCTGACGCTGAGGCGCGAAGGCTAGGGGAGCGAACGGG
+
IIIIIIIIHIHIIIIIHIHIGEHIIHDHIIIIIIIIIIIIIIIIIIIIIIIIIIIIIIIIIIIIIIIIHHHIIIIIIHIIIIHHHHHHIIIIIIIHIIHHIHHIIHIIIIIIIIIIIIIIIIIIIIIIHIIIIIHIIIHIIHIIIIIIIIIIIIIIIIIIIIIIIIIIIIIIIIIIIHIIIIIIIIIIIHIIHIIIIIHIIIIIIIIIIIIGIIIHIIIIIIIHGIIIIIIIIHIGIIIIIIIIHIIIIIIII
@HS2.2_503 HISEQ:380:H55W7BCXY:1:1101:3527:31475 1:N:0:AGCAGGAA orig_bc=AAAAAAAAAAAA new_bc=AAAAAAAAAAAA bc_diffs=0
TACGGAAGGTCCGGGCGTTATCCGGATTTATTGGGTTTAAAGGGAGCGCAGGCGGGGAGCTAAGCGTGACGTGAAATGTAGCCGCTCAACGGCTGAACTGCGTCGCGAACTGGCTTTCTTGAGTGAGTACGACGTCAGCGGAATTCGTGGTGTAGCGGTGAAATGCTTAGATATCACGAAGAACCCCGATTGCGAAGGCAGCTGACGAGTCCTTTACTGACGCTAAAGCTCGAAGGTGCGGGTATCGAACAGG
+
IIIIIIIIIIIIIIIIIIIIIIIIIIIIIIHIIIIHIIIIIIIIIIIIIIIIIIIIIIIIIIIIIIIIIIIHIIIIIIIIIIIIIIIIIIIIIIIIIIIIIIIIIIIIIHIHIIIIIIIIIIIIIIIIIIIIIIHIIIIIIIIIIIIIIIIIIIIIIIIIIIIIIIIIIIIIIIIIIIIIIIIIIIIIIIIIIIIIIIIIIIIIIIIIIIIIIIIIIIIIIIIIIIIIIIIIIIIIIIIIIIIIIIIIIIIII
@HS2.2_504 HISEQ:380:H55W7BCXY:1:1101:5108:31481 1:N:0:AGCAGGAA orig_bc=AAAAAAAAAAAA new_bc=AAAAAAAAAAAA bc_diffs=0
TACAGAGGTCGCAAGCGTTGTTCGGATTTACTGGGCGTAAAGGGCGCGTAGGCGGCCGTGCGTGTCGGATGTGAAATCTCCGGGCTCAACCCGGAAAGTGCGTCCGAAACTGCATGGCTCGAGTTCGGGAGAGGGAATCGGAATGCAGGGTGTAGCGGTGAAATGCGTTGATATCCTGCAGAACACCGGAGGCGAAGGCGGATTCCTGGAACGAAACTGACGCTCAGGCGCGAAAGTCGGGGGAGCAAACAGG
+
IIIIIIIIIIIIIIIIIHIIIIIIIIIIIIIIIIIIIIIIIIIIIIIIIIIIIIIIIIIIIHDHIIIIIIIIIIIIGHIIIIIIIIIIIIIIIIIIIIIIIIIIIIIFIIIIIIIIIIIIIIIIHIIIIIIIIHIIIIIIIIIIIIIIIIGIIIIIIIIHIIIIIIHHIIIIIIIHFHHIIHIIIIIIIIIIIIIIIIIIIIIIIIIIIIIIHIIHIIIIHHGECIIIIIIIIIIHIIIIIIIIIIIIIHHII
@HS2.2_505 HISEQ:380:H55W7BCXY:1:1101:7849:31267 1:N:0:AGCAGGAA orig_bc=AAAAAAAAAAAA new_bc=AAAAAAAAAAAA bc_diffs=0
TACGGAGGGTACGAGCGTTAATCGGAATGACTGGGCGTAAAGGGCACGTAGGTGGATAGATAAGTCACAAGTGAAATACCCGGGCTTAACCTGGGATTGGCTCGTGAAACTGTTTAACTAGAGTACGGTAGAGGGGAGTAGAATTCCAAGTGTAGCGGTGAAATGCGTAGAGATTTGGAAGAATACCGGAGGCGAAGGCGGCTCTCTGGACCGATACTGACACTGAAGAGCGAAAGCGTGGGGAGCAAACAGG
+
IIIIIIIIIIIIIIIIIHIIIIIIIIIIIIIIIIIIIHIIIIIIIIIIHIIIHHIHIIIIIIIIIIIIIIIIIIIIHHIIIIIIIIIIIIIIIIIIIIIIIIIIIIIIIIIIIIIIIHIIIIIIIIIIHIIIIIIIIIHIIIIIHIIIIIIIIIIIIIIIIIIIIIIIIIIIIIIIHIIIIIIIIIIIIIIIIIIIIIIIIIIIIIIIIIIIIIIIIIIIHIIIIIIIIIIIIIIIIIIIIIIIIIIIHIIII
@HS2.2_506 HISEQ:380:H55W7BCXY:1:1101:20373:31308 1:N:0:AGCAGGAA orig_bc=AAAAAAAAAAAA new_bc=AAAAAAAAAAAA bc_diffs=0
TACGGAGGGCGCAAGCGTTGTTCGGAATCACTGGGCGTAAAGCGCGTGTAGGCGGCCGGGCAAGTCGGATGTGAAATCCCGAGGCTCAACCTCGGAACTGCATTCGAAACTGCTCGGCTCGAGTCCCGGAGAGGATGGCAGAATTCCCGGTGTAGGGGTGAAATCCGTAGATATCGGGAGGAATACCAGTGGCGAAGGCGGCCATCTGGACGGTGACTGACGCTGAGACGCGAAAGCGTGGGGAGCAAACAGG
+
IIIHIHIIIIIIIIIIIIIIIIIIHHIIIIIIIIHIIIIIIIIIIIFHIIIIIIIIIIIIIIHIIIIIHHIFHHIHFHIIIIHIHIIIIIHIHIIIIIIIIHIIIHHIIIIIIIIIIIIIIIIIIIIIIIIIIIIHIIIIIIIIIIIIHIHIGIIIIIIIIIIEIIIIIIIIIIIIH#IIIIIIHHHIIIIIII#IIIIIIIIIIIIIIHHIHGIIIIIIHHIHIIIIIHHIIIIIIIIIIIIIHIIIIHIIH
@HS2.2_507 HISEQ:380:H55W7BCXY:1:1101:20668:31403 1:N:0:AGCAGGAA orig_bc=AAAAAAAAAAAA new_bc=AAAAAAAAAAAA bc_diffs=0
TACGTAGGGGGCAAGCGTTATCCGGATTTACTGGGTGTAAAGGGTGCGTAGGTGGCTAGGTAAGTCAGATGTGAAAACCCAGGGCTTAACTTTGGGACTGCATTTGAAACTGCTTGGCTAGAGTGCAGGAGAGGTAAGTGGAATTCCTAGTGTAGCGGTGAAATGCGTAGATATTAGGAGGAACACCAGTGGCGAAGGCGGCTTACTGGACTGTAACTGACACTGAGGCACGAAAGCGTGGGGAGCAAACAGG
+
IIIIEHHIIIIIIIIIIIIIIIIIIIIHIIIIHIIDHHHIIIIIHIHIHHIIHIIHIIIIIIIIHHIIIIIIIIIHHIIIIIIIIIHHIIIHHHIIIIIIIIIIIIIIIIIIIIIIIIHFIIIIIIIIIIIIIIIIIIIIIIIIIIHHHIIIIIIIIIIIIIIIIHHIIIIIHHGHHHIIHHIIIIIIIHIIIIIIIIIIIIIIIIIIIHIIIIHIHIIIIHIIHIIIIIIIIIIIIGIIIIIIIIIIIHEII
@HS2.2_508 HISEQ:380:H55W7BCXY:1:1101:2107:31712 1:N:0:AGCAGGAA orig_bc=AAAAAAAAAAAA new_bc=AAAAAAAAAAAA bc_diffs=0
TACGGAAGGTCCGGGCGTTATCCGGATTTATTGGGTTTAAAGGGAGCGCAGGCCGGAGGGTAAGCGTGACGTGAAATGCCGCGGCTCAACCGTGGAAGTGCGTCGCGAACTGCCTTTCTTGAGTGCATTCGAGGCATGCGGAATTCGTGGTGTAGCGGTGAAATGCTTAGATATCACGAAGAACTCCGATTGCGAAGGCAGCATGCCAGGTTGTAACTGACGCTAATGCTCGAAAGTGCGGGTATCGAACAGG
+
IIIIIIIIIIIIIIIIIIIIIIIIIHCHHIEHHIIEDHHIIIHIHIIIIIIIIIIIHHHIHHIIIIHIHIIIIIIIHHIIIHIHHHHIIHIHHIIIIIIIIIIIHIIIIHIHFHHHIIIHIIIIIIIIHHIIIIIIHIHIIIIIIIIHHIIIIIIIIIIIHIIIHHIIIIIIIHHHHHHEIIHHH@B1DHHIIIIIIIHIIIHIIHEHHHGIIIIIHIIIIIIHHHHIIHIIIIIIHIIIIIGHIIHIIIIII
@HS2.2_509 HISEQ:380:H55W7BCXY:1:1101:4162:31733 1:N:0:AGCAGGAA orig_bc=AAAAAAAAAAAA new_bc=AAAAAAAAAAAA bc_diffs=0
TACGGAGGATGCGAGCGTTATCCGGATTTATTGGGTTTAAAGGGTGCGTAGGCGGTTTGTCAAGTCAGCGGTGAAACGCAAGGGCTCAACCCTTGACCTGCCGTTGAAACTGATTGACTAGAATGCGGATGCTGTGGGAGGAATGTGTGGTGTAGCGGTGAAATGCATAGATATCACACAGAACACCGATTGCGAAGGCATCTCACAAATCCGTGATTGACGCTGAGGCACGAAAGTGTGGGGATCAAACAGG
+
IIIIIIIIIIIIIIIIIIIIIIIIIHIIIIHIGHHDEHIIIIIIIIIIIHIIIIIIIIIIHIIIIIIIIIIIIHIIIIIIIIIIIIIIIIIIIIIIIIIIIHIHIIIIIIIIIIIIIIIIIIIEIIIIIIHFHHHIIIIIIIIIIIIIIIIIIIIIIIIIIIIIIIIIIIIIIIIHIHHIIIIIIIIIIIIIIIIIIIIIIIIIIIIIIIIIIIIIIIIIIIIIIIIIIIIIIIIIIIIIIIIIHHIIIIIII
@HS2.2_510 HISEQ:380:H55W7BCXY:1:1101:5137:31556 1:N:0:AGCAGGAA orig_bc=AAAAAAAAAAAA new_bc=AAAAAAAAAAAA bc_diffs=0
TACGAAGGGTGCAAGCGTTGTTCGGAATTACTGGGCGTAAAGGGCGCGTAGGCGGTCATGCAAGTCAGATGTGAAATCCCGGTGCTTAACGTCGGGCGGTCATTTGAAACTGCATGACTAGAGTACTATATGGGAGGCTGGAATTTCAGGTGTAGCGGTGAAATGCGCAGATATCTGAAAGAACACCGGCGGCGAAGGCGGGCCTCTGGATAGTAACTGACGCTCAGGCGCGAAAGCGTGGGGAGCAAACAGG
+
IIIIIIIIIIIIIIIIIGHIIIIIIIIIIIIIIIIIIHIIIIIIIIIIIIIIIIIIHIIIIIIIIIIIIIIIIIIIIIIIIIIIIIHIIIIIIIIIIIIIIIIIIIIIIIIIIIIIIIIIIIIIIIIIIIIIIIIIIIIIIIIIIHIIIIIIIIIIIIIIIIIIIIIIIIIIIIIIIIIIIIIIIIIIIIIIIIIIIIIIIIIHIIIIIIHIIIIIIIIIIIIHCIHIIIIIIIIIIIIIIIHEIIIIIIIII
@HS2.2_511 HISEQ:380:H55W7BCXY:1:1101:6387:31559 1:N:0:AGCAGGAA orig_bc=AAAAAAAAAAAA new_bc=AAAAAAAAAAAA bc_diffs=0
TACGGAGGGTACGAGCGTTAATCGGAATGACTGGGCGTAAAGGGCACGTAGGTGGATAGATAAGTCACAAGTGAAATACCCGGGCTTAACCTGGGATTGGCTCGTGAAACTGTTTAACTAGAGTACGGTAGAGGAGAGTAGAATTCCAAGTGTAGCGGTGAAATGCGTAGAGATTTGGAAGAATACCGGAGGCGAAGGCGGCTCTCTGGACCGATACTGACACTGAAGAGCGAAAGCGTGGGGAGCAAACAGG
+
IIIIIGHIIIIIIIIIIIIIIIIIIIIIIIIEHHIIIHIIIIIIIIIIGHIIGHIIIIIIIIIIIIIIIIIIIIIIHIIIIIIIIHIIIIIIIIIIIIIIIIIIIIIIIIIIHIIIIIIIIIIIIIIIIIIIIIIIIIIIIIIIIIIIIIIIIIIIIIIIIIIIIIIIIIIIIIIIHGIIIIIIIIIIIIIIIIIIIIIIIIIIHIIIIIHIIIIIIIIIIIIIIIIIIIIIIIIIIIIIIIIIIIIIIIIII
@HS2.2_512 HISEQ:380:H55W7BCXY:1:1101:7286:31502 1:N:0:AGCAGGAA orig_bc=AAAAAAAAAAAA new_bc=AAAAAAAAAAAA bc_diffs=0
TACGGAGGATGCAAGCGTTATCCGGATTTATTGGGTTTAAAGGGTGCGTAGGCTGTGGGGAAAGTCAGGGGTGAAAGCCCGGCGCTTAACGCCGGAACTGCCTTTGATACTTCTCCGCTGGAATACGGATGCCGTGGGAGGAATGAGTAGTGTAGCGGTGAAATGCATAGATATTACTCAGAACACCGATTGCGAAGGCATCTCACGAATCCGTCATTGACGCTGAGGCACGAAAGCGTGGGGATCAAACAGG
+
IIIIIIIIIIIIHIIIIIIIIIIIIGHHIIIIHIHEHHIIIIIIIIIIHHIIIHIIHIIIIIIIIIIIIIIIIIIIIIIIIIIIIIIIIIIIIIIIIIIIIIIIIIIIIIIIIIIIIHIIIIIIIIIIIIIIIIIIIIIIIIIIIIIIIIIIIIIIIIIIIIIIIIIIIIIIIIIIIHIIIIIIIIIIIIIIIIIIIIIIIIIIIIIIHIIIIIIIIIIIIIIIIIIIIIIIIIIIIIIIIIIIHIIIIIIII
@HS2.2_513 HISEQ:380:H55W7BCXY:1:1101:9764:31541 1:N:0:AGCAGGAA orig_bc=AAAAAAAAAAAA new_bc=AAAAAAAAAAAA bc_diffs=0
TACGGAAGGTCCGGGCGTTATCCGGATTTATTGGGTTTAAAGGGAGCGCAGGCTGATTGTTAAGCGTGACGTGAAATGTAGCCGCTCAACGGCTGAACTGCGTCGCGAACTGGCAGTCTTGAGTGAGTACGACGTCAGCGGAATTCGTGGTGTAGCGGTGAAATGCTTAGATATCACGAAGAACCCCGATTGCGAAGGCAGCTGACGAGTCCTTTACTGACGCTAAAGCTCGAAGGTGCGGGTATCGAACAGG
+
IIIIIHIIIIIIIIIIIIIIIHIIIGHIIIHFHIICGHIIGIHIHIIIIGHIHIIIIIIIIIIIIIIIHHIIHIIIIIIIIHIIIIIIIIIIIIIIIIIIIIIIIIIIIIIIIIIIIIIIIIIIIIIIIIIIIIIIIIIIIIIIIIIIIIIIIIIIIIIIIIIIIIHIIIIIIIIHIHIIIIIIIIIIIIIIIIIIIIIHIIIHIIHIIIIIIIIIIIIIIIIIIIIIIIIIIIIIIIIIIIHHIIIIIIIII
@HS2.2_514 HISEQ:380:H55W7BCXY:1:1101:10230:31611 1:N:0:AGCAGGAA orig_bc=AAAAAAAAAAAA new_bc=AAAAAAAAAAAA bc_diffs=0
TACGGAGGGTACGAGCGTTAATCGGAATGACTGGGCGTAAAGGGCACGTAGGTGGATAGATAAGTCACAAGTGAAATACCCGGGCTTAACCTGGGATTGGCTCGTGAAACTGTTTAACTAGAGTACGGTAGAGGGGAGTAGAATTCCAAGTGTAGCGGTGAAATGCGTAGAGATTTGGAAGAATACCGGAGGCGAAGGCGGCTCTCTGGACCGATACTGACACTGAAGAGCGAAAGCGTGGGGAGCAAACAGG
+
IIIIIHIIIIIIIIIIIIIIIIIIIIIIIIIIIIIIIHHIIIIIIIIIDHHIGHHIIIIIIIIIIIEHIIIIIIIHIHIHIIIIIHIIIIIIIIIIIIIIIIIIIIIIIIIIHIIIIIIIIIIIIIIIIIIIIIIIIIIIIIIIIIIIIIIIIIIIIIIIIIIIIIIIIIIIIIIIIHIIIIIIIIIIIIIIIIIIIIIIIIIIIIIIIIIIIIIHIIIIIHIIIIIIIIIIIIIIIIIIIIIIIIIIIIIII
@HS2.2_515 HISEQ:380:H55W7BCXY:1:1101:13029:31506 1:N:0:AGCAGGAA orig_bc=AAAAAAAAAAAA new_bc=AAAAAAAAAAAA bc_diffs=0
TACGGAGGGTACGAGCGTTAATCGGAATGACTGGGCGTAAAGGGCACGTAGGTGGATAGATAAGTCACAAGTGAAATACCCGGGCTTAACCTGGGATTGGCTCGTGAAACTGTTTAACTAGAGTACGGTAGAGGGGAGTAGAATTCCAAGTGTAGCGGTGAAATGCGTAGAGATTTGGAAGAATACCGGAGGCGAAGGCGGCTCTCTGGACCGATACTGACACTGAAGAGCGAAAGCGTGGGGAGCAAACAGG
+
IHIIIHHIIIIIIIIIIHIHIIIIHHHIIIIHHIIIIHHHIIIIIIIIHIHIDGHIIIIIIIHIIIIIIHIHIIIIGIIHIIIIIHIIIHHIIIIIIIIIIIIHIIIIIIIIIIIIIIIIIIIIIIIIHIIIIIIIIIIIIIIIIIIIIIIIIIIIIIIIIIIIIIIHIIIIIIIIIHIIIIIIIIIIIIIIIIIIIIIIIIIIHF1IIIIIIIIIIIIIIIIIIIIIIIIIIIIIIIIIIIIIIIIIIIIII
@HS2.2_516 HISEQ:380:H55W7BCXY:1:1101:13082:31704 1:N:0:AGCAGGAA orig_bc=AAAAAAAAAAAA new_bc=AAAAAAAAAAAA bc_diffs=0
TACGGAAGGTCCGAGCGTTATCCGGATTTATTGGGTTTAAAGGGAGCGTAGGCCGTCGTTTAAGCGTGTTGTGAAATGTAGGCGCCCAACGTCTGCACTGCAGCGCGAACTGGATGACTTGAGTACGCAGGAAGCAGGCGGAATTCGTCGTGTAGCGGTGAAATGCTTAGATATGACGAAGAACTCCGATTGGGAAGCCAGCCTGCTGTAGCGCCACTGACGCTGATGCTCGAAAGCGTGGGTATCGAACAGG
+
IHIIIHHIIHHIICHHIIIIIIIIHHIHIIIIIIIDGHIIIHIHEHIIHHIIIIIHIHHHHIHIIIIIIHHIIIHIFIIHHHHHIIIIIIIIIIIIIIIIIIIIIIIHHIIIIIIIHIIIIIIIIIIIIIIIIIHIIIIIIIHHIIIIIIHIIIIIIIIIIIHHIIIIIIIIIIIIHHHEGIHHHIIHGIHHIIIHIIIIGHHGGHHHHIIIIHIIHGIIIIIIIHHHHHHHIIHHHHHHIIHGIHHIIIIIH
@HS2.2_517 HISEQ:380:H55W7BCXY:1:1101:15903:31595 1:N:0:AGCAGGAA orig_bc=AAAAAAAAAAAA new_bc=AAAAAAAAAAAA bc_diffs=0
TACAGAGGTCCCTAGCGTTGTTCGGATTTACTGGGCGTAAAGGGTACGTAGGCGGCGAGGCGTGTCGAGTGTGAAATCTCCGGGCTCAACCCGGAAAGTGCGCTCGAAACTACCTTGCTGGAGTATGGGAGAGGGAAGGGGAATATAGGGTGTAGCGGTGAAATGCGTTGATATCCTATAGAACACCGGAGGCGAAGGCGCCTTCCTGGAACATGACTGACGCTAAGGTACGAAAGTCGGGGGAGCAAACAGG
+
IIIIIHEEHIIHIIIIIHHHHIIIDEHHHGHHIIIHIIIGDHHHHHHIHCHIIIIHHHHHHHHHHIHDFCHHHIIIHHIHIHHIIIIIHIIIIIIIIIHIIIIIIIIHFHHIGHEHHHIHHHIIHGHHHIIHHIIHIIIHIIIGIGHIIIIIIIIIIIIIIIHHHIIIHIIIIHGD?GHIIIHDHHEHHFHIGIIIHGIIIIIFGIIIIHHIIIIIIHHGHIIIHHHIIIIIHIHH<IHIIIIIIIIHHHHHG
@HS2.2_518 HISEQ:380:H55W7BCXY:1:1101:20336:31560 1:N:0:AGCAGGAA orig_bc=AAAAAAAAAAAA new_bc=AAAAAAAAAAAA bc_diffs=0
TACGGAGGGTACGAGCGTTAATCGGAATGACTGGGCGTAAAGGGCACGTAGGTGGATAGATAAGTCACAAGTGAAATACCCGGGCTTAACCTGGGATTGGCTCGTGAAACTGTTTAACTAGAGTACGGTAGAGGGGAGTAGAATTCCAAGTGTAGCGGTGAAATGCGTAGAGATTTGGAAGAATACCGGAGGCGAAGGCGGCTCTCTGGACCGATACTGACACTGAAGAGCGAAAGCGTGGGGAGCAAACAGG
+
IIIIIHIIIIHIIIIIHEHHEHIIIIIIIHIFIIIIICEHIIIIIIIIHHIIHIGCHHIIIIIIHIIIIIIIHHHIHHIIIIIIIIIIIGIHIGHHHIHIGIIIHHIFHIIIIIIIIIIGIIIIIIIIIIIIIIIIIIIIIHIIIHHEHIIIIGIHIIIHIHIIIIIIIIIIIHHFFHIIIIIIIIIIIIIIHIIIHIIIIIIIIIIHIIIHIIIIIIIIHHIIIIIIIIIIIHIHIIIIIIIIIIIIIHHIH
@HS2.2_519 HISEQ:380:H55W7BCXY:1:1101:5392:31760 1:N:0:AGCAGGAA orig_bc=AAAAAAAAAAAA new_bc=AAAAAAAAAAAA bc_diffs=0
TACGGAGGATGCGAGCGTTATCCGGATTTATTGGGTTTAAAGGGTGCGTAGGTGGTTTGTTAAGTTTGTGGTGAAAGCGTGCGGCTCAACCGTACCAAGCCATGAAAACTGGCGAACTTGAGTGCAAACGAGGTAGGCGGAATGTGATGTGTAGCGGTGAAATGCTTAGATATGTCACAGAACCCCGATTGCGAAGGCAGCTTACCAGCATGCAACTGACACTGAGGCACGAAAGCGTGGGTATCAAACAGG
+
IIIIIEDHEHIHIIIIHHHHIIIIIGCEHIE@CHEDGHHIGHHH<DGEE@CHGGCA1IHHHHIIGGHFHHIIIHIIDGHHHHHIIHHHIHIIIGHIHEHHIIIIEHHGHHIIHHHIIIHIIIIIIHIIHIIIIHHHEHHHHHHHIHFHIHHIHIHFHIHHHIIIIHFHIIIGIHGCDHHEHHHHFHIIIIIIHIHIIIIHHHCHFHIHIHFIIHHEHIHGCHGHIHHHHIIIHGIHDHHIIIHHIIIIIIII
@HS2.2_520 HISEQ:380:H55W7BCXY:1:1101:5770:31764 1:N:0:AGCAGGAA orig_bc=AAAAAAAAAAAA new_bc=AAAAAAAAAAAA bc_diffs=0
TACGGAGGGTGCGAGCGTTAATCGGAATAACTGGGCGTAAAGAGCTCGTAGGCGGTTTGTCAAGTCAGATGTGAAAGCCCCGGGCTTAACCTGGGAACCGCATTTGAAACTGACAGACTAGAGTACTGTAGAGGGAGGTAGAATTCCAGGTGTAGCGGTGAAATGCGTAGATATCTGGAGGAATACCGGTGGCGAAGGCGGCCTCCTGGACAGAGACTGACGCTGAGGAGCGAAAGCGTGGGGAGCAAACAGG
+
IIIIIHHIIHHIIIIIIHIIIIIIIIIIIIIIIIIIIIIIIIIIIIIIIIIIIIIEHIIIIIIIIIIIIIIIIIIIHIIIIIIIIIIIIHIHIIIIIIIIIHHIIIIIIIIIIIIIIIIIIIIIIIIIHIIIIIIIIIHIIIIIIIIIIIIIIIIIIIIIIIIIIIIIIIIIIHIIHIIIIHHIIIIIIIIIIIIIIIIIIIIGIIIIIIIIIIIIIIIIIIIIIIIIIIIIIIIIIIIIIIIIIIIIIIIII
@HS2.2_521 HISEQ:380:H55W7BCXY:1:1101:6369:31878 1:N:0:AGCAGGAA orig_bc=AAAAAAAAAAAA new_bc=AAAAAAAAAAAA bc_diffs=0
TACGGAGGGTACGAGCGTTAATCGGAATGACTGGGCGTAAAGGGCACGTAGGTGGATAGATAAGTCACAAGTGAAATACCCGGGCTTAACCTGGGATTGGCTCGTGAAACTGTTTAACTAGAGTACGGTAGAGGGGAGTAGAATTCCAAGTGTAGCGGTGAAATGCGTAGAGATTTGGAAGAATACCGGAGGCGAAGGCGGCTCTCTGGACCGATACTGACACTGAAGAGCGAAAGCGTGGGGAGCAAACAGG
+
IIIIIHIIIIIIIIIIIHII?HHIIIIIIIIIIIIGIEHHIIIIIIIIHHIIHHIIIIIIIIIHHHIIIIIIIIIIGHIHHIIIIGIIIIHIIIIIIIIIIIHIIIIIIIIIIIIIIIIIIIIIIIIIIIIIIIIIIIIIIIIIIIIHIIIIIIIIIIIIIIIIIIIIIIIIIIIHHHIHIIIIIIIIIIIIIIIIIIIIIIHIIIIIIIHGIIIIIIIIIHIIIIIIIIIIIIIIIIIIIIIIHIIIIIIII
@HS2.2_522 HISEQ:380:H55W7BCXY:1:1101:8275:31854 1:N:0:AGCAGGAA orig_bc=AAAAAAAAAAAA new_bc=AAAAAAAAAAAA bc_diffs=0
TACGGAAGGTCCGGGCGTTATCCGGATTTATTGGGTTTAAAGGGAGCGCAGGCCGTAGATTAAGCGTGACGTGAAATGCCGCGGCTCAACCGTGGAAGTGCGTCGCGAACTGGTTTACTTGAGTGGGTACGATGCATGCGGAATTTGTGGTGTAGCGGTGAAATGCTTAGATATCACGAAGAACCCCGATTGCGAAGGCAGCGTGCAAGTCCCTTACTGACGCTAATGCTCGAAAGTGCGGGTATCGAACAGG
+
IIIIIIIIIIIIIIIIIIIIIIIIIIHIIIGIHIIEHIIIIIIIIIIIIIIIIIIIIIIIIIIIIIIIIIIIIIIIIIIIIIIIIIIIIIIIIIIHIIIIIIIIIHIIIIIIIIHIIIIIIIIIIIIIIIIIIIIIIIIIIIIIIIIIIIIIIIIIIIIIIIIIIIIIIIHIIIIIIIIIIHIIIIIIIIIIIIIIIIIIIIIIHIIIIIIIIIIIIIIIIIIIIIIIIIIIIIIHCIIIIIIIIIIIIIIII
@HS2.2_523 HISEQ:380:H55W7BCXY:1:1101:9308:31755 1:N:0:AGCAGGAA orig_bc=AAAAAAAAAAAA new_bc=AAAAAAAAAAAA bc_diffs=0
TACGGAGGGTACGAGCGTTAATCGGAATGACTGGGCGTAAAGGGCACGTAGGTGGATAGATAAGTCACAAGTGAAATACCCGGGCTTAACCTGGGATTGGCTCGTGAAACTGTTTAACTAGAGTACGGTAGAGGGGAGTAGAATTCCAAGTGTAGCGGTGAAATGCGTAGAGATTTGGAAGAATACCGGAGGCGAAGGCGGCTCTCTGGACCGATACTGACACTGAAGAGCGAAAGCGTGGGGAGCAAACAGG
+
IIIIIIIIGIIIIIIIIIIHHIIGIIIIIIIIIHHII<FGHIIIIIGHHHIHHIHHIIHIIIIIIIHIIHIHHIIIIIIIHHIIIIIIIHIHIIIIIIHIHGHHEHIIIIIIIIIIIIIIHHHIIIIIHIIIIIIIIIIIIIHIIIIIIIIIIIIIIHIHIIIIIIIIIIIIIIIHIHIIIHIIIIIIIIIIIIIHIIIHIIIIIIIIIIHIIIIIIIIIIIIIIIIIIIIIIIIIIIIIIIIIIIIIIIIII
@HS2.2_524 HISEQ:380:H55W7BCXY:1:1101:9259:31884 1:N:0:AGCAGGAA orig_bc=AAAAAAAAAAAA new_bc=AAAAAAAAAAAA bc_diffs=0
TACGGAGGATACGAGCGTTATCCGGATTTATTGGGTTTAAAGGGTGCGCAGGCGGACCGCTAAGTCAGGGGTGAAAAGTTCGGGCTTAACCTGAATCGTGCCTTTGATACTGGCGGACTAGAGTGCGATAGGCGTGGCCGGAATGTGGTGTGTAGCGGTGAAATGCTTAGATATGCCACAGAACACCGATCGAGAAGTCAGGTCACGAGTTCGCAACTGACGCTCATGCACGAAAGCGTGGGGATCAAACAGG
+
IIIIIIIIHIIIIIIIIHIIIIIIIHHHIIHFHHHGHIIIIIIIHIIIIIIIIIIIIIIIIIIIIHIIIIIHIHHHGGHIIIIIIHEIIGIIIHIIIIIIIHIIGIIIIIIIIIIIIIHIIIIIIIIIHIIIIIIIIIIIIIIIIHHIIIIIIIIIIIIIIHIIIIIIIIIIIIIIHIIIIIIIHIIIHIIIIIIIIHIIIIHIIIIIIHHIHHIIIHIIGIIIIIIIIIIIIIIIIIIIIIIIIHIIIIIII
@HS2.2_525 HISEQ:380:H55W7BCXY:1:1101:9619:31907 1:N:0:AGCAGGAA orig_bc=AAAAAAAAAAAA new_bc=AAAAAAAAAAAA bc_diffs=0
TACGGAAGGTCCGGGCGTTATCCGGATTTATTGGGTTTAAAGGGAGCGCAGGCGGGCTTTTAAGCGTGACGTGAAATGTAGCCGCTCAACGGCTGAACTGCGTCGCGAACTGGGAGTCTTGAGTGAGTACGACGTCAGCGGAATTCGTGGTGTAGCGGTGAAATGCTTAGATATCACGAAGAACCCCGATTGCGAAGGCAGCTGACGAGTCCTTTACTGACGCTAAAGCTCGAAGGTGCGGGTATCGAACAGG
+
IIIGHIIIIHIIIIHIIIIHHHIIIIHIIIIHFHICHHIIIIIIGHIIIIIIIHIIIIHHIIIIIIIIIIIHHIIIHIIIIIHHIHIIHHIIIIHIGIIIIIIIIIIIIIIIIHIIIHIIIIIIIIHHIIIIIIIIIIIIIIIIIIIIIIIIIIIHHIIIIIIIIIIIIIIIIIIIIIIIIIIIIIIIIIIIIIIIIIIIIIIIHIIIHFIIIIIIIIIIIIIIIIIIIIIIIIIIHDIIIIIIIIIIIIIII
@HS2.2_526 HISEQ:380:H55W7BCXY:1:1101:13715:31817 1:N:0:AGCAGGAA orig_bc=AAAAAAAAAAAA new_bc=AAAAAAAAAAAA bc_diffs=0
TACGGGGGGTGCGAGCGTTGTCCGGAATCATTGGGCGTAAAGAGTTCGTAGGCGGTTTTTAAAGTCTGGTGTTAAAGGCAAAGGCTTAACCTTTGTATGGCACTGGATACTTGGAGACTGGAATGCGGTAGAGGTAAAGGGAATTTCTGGTGTAGCGGTGAAATGCTTAGATATCAGGAAGAACATCGGTGGCGTAAGCGCTTTACTGGGCCGTAATTGACGCTGAGGAACGAAAGCCGGGGTAGCAAATGGG
+
IIIIIIIIIIIIIIIHIIIHIIIIIHHHIIIIIIIIIIDHGHGHHGHHGHHIIEHHGHHIIIIIIIIIIIIIIIIIHHHIIIIIIIIIIIIIIIIIIIIIIIIIHIIIIIIIIIIIHIIIIIIHHHEHHIHIIIHIHHHHIIIIIIHIIIIIIIIHIHIIHHIIIIHIIIIIIIHHHHIIIIHHHIIIIIHHHIHIIHHIIIIHIHIHDIIIIHIHHHHHHIHEHHIIHHIIIIIIIIIIIIIIIIIIIHEII
@HS2.2_527 HISEQ:380:H55W7BCXY:1:1101:15586:31828 1:N:0:AGCAGGAA orig_bc=AAAAAAAAAAAA new_bc=AAAAAAAAAAAA bc_diffs=0
TACGTAGGTGGCGAGCGTTATCCGGAATTATTGGGCGTAAAGAGTGAGCAGGCGGCATGATAAGTTTGAAGTGAAAGCGTGGGGCTTAACCCCATACAGCTCCAAAAACTGTCAAGCTAGAGTGCGAGAGGGGCAAACGGAACTCCATGTGTAGCGGTGAAATGCGTAGATATATGGAAGAACACCAGTGGCGAAGGCGGTTTGCTAGCTCGATACTGACGCTCAGTCACGAAAGCGTGGGGAGCAAATAGG
+
IIIIHIIIIIIIIIIIIHIIIIIIIIIIIIIIIIIIIHIIIIIIIIIIIIIIIIIHIIIIIIIIHIIIIIIIIIIIHHIIIIIIIIIIIIHIIIIIIIIIIIIIIIIIIIHFIHIIIIIIIIIIHIIIIIIHIIIHIIIGHIIIIIIHIIIIIIIIIIIIIIIIIIIIIIIIIHHIIIIIIIIIIIIIIIIIIIIIIIIIIIIIIIIIIGIIIIIIIIIIIIIHIIIIIIIIIIIIIIIIIIIIIIIIIIII
@HS2.2_529 HISEQ:380:H55W7BCXY:1:1101:17405:31959 1:N:0:AGCAGGAA orig_bc=AAAAAAAAAAAA new_bc=AAAAAAAAAAAA bc_diffs=0
TACGAAGGGTGCAAGCGTTGTTCGGAATTACTGGGCGTAAAGGGCGCGTAGGCGGATAAGTTAGTCAGGAGTGAAATCCCGGGGCTCAACCTCGGAACTGCTTTTGAAACGGCTTATCTTGAGTGTGACAGAGGATGATGGAATACCCAGTGTAGAGGTGAAATTCGTAGATATTGGGTAGAACACCAGAGGCGAAGGCGGTCATCTGGGTCATTACTGACGCTGAGGCGCGAAAGCGTGGGGATCAAACAGG
+
IIIIIIIIHHHHIIHIHDGHHIHIIIHIIIIIIGHIIIIIIIIIIHIIHHIIIIIIIHHIIIIIIIIIIIIIIIIIHIIIIIIIIHIIIIHIIIIIHIIIIIIIIIIGHHHGIHHIIIHHIIIIIHIIIIIHIIFIIIIIIIIIHHIIIIIIIIIIIIIIHHIHIIIIHIIIIHGHHHIIIIIIIIHIHIIIIIIIIIHIIIHIIIHIIIIHIIIHHGGEHGHHIIHIIHIIIIIIHGIIIIIIIIIIIHHIH
@HS2.2_530 HISEQ:380:H55W7BCXY:1:1101:20509:31998 1:N:0:AGCAGGAA orig_bc=AAAAAAAAAAAA new_bc=AAAAAAAAAAAA bc_diffs=0
TACGGAGGGTACGAGCGTTAATCGGAATGACTGGGCGTAAAGGGCACGTAGGTGGATAGATAAGTCACAAGTGAAATACCCGGGCTTAACCTGGGATTGGCTCGTGAAACTGTTTAACTAGAGTACGGTAGAGGGGAGTAGAATTCCAAGTGTAGCGGTGAAATGCGTAGAGATTTGGAAGAATACCGGAGGCGAAGGCGGCTCTCTGGACCGATACTGACACTGAAGAGCGAAAGCGTGGGGAGCAAACAGG
+
IIHCGFHDHHIIHIFGHCHHICHHIDIHHIIHIIIII<FHIIIIEHIH1<FGCHGGHHHIIGIIEHGHFIIHEIHHIIIFHIHGGIEIIIFHGHIIHIIIHIIGHIHIHHHEHGIHHIHEIIHII?FHHIIIIIIIIIIIHIIIHHGHGIIIHIIIIIIIIIIIHHHIIIHEHHHHFDHEHIIIIIIIIIIIIIIIIIIIIIIHHIIIIIIHHHGIIIHHHGIIIHIIIIIIIIIIIIIIIIIIIIIIHIIII
@HS2.2_531 HISEQ:380:H55W7BCXY:1:1101:1237:32154 1:N:0:AGCAGGAA orig_bc=AAAAAAAAAAAA new_bc=AAAAAAAAAAAA bc_diffs=0
TACGGAAGGTCCGGGCGTTATCCGGATTTATTGGGTTTAAAGGGAGCGCAGGCTGTTTTTTAAGCGTGACGTGAAATGTAGGGGCTCAACCTGTGCAGTGCGTCGCGAACTGGAGAACTTGAGTGCACTCGAGGAAGGCGGAATTTGTGGTGTAGCGGTGAAATGCTTAGATATCACGAAGAACTCCGATTGCGAAGGCAGCCTTCCAGCGTGTAACTGACGCTAAAGCTCGAAAGTGCGGGTATCGAACAGG
+
IIIIIIIIIIHIHHHIIIIIIIIIIIHIHIHHHIIGHIHIIIIIHIIIIIIIIIIHIIIIIIIIIIIIIIIIIIIIHIIIIIIIIIIIIIIIIIIIIIIIIIIIIIIIIIIIIIIHIIIIIIIIIIIHIIIIIIIIIIIIIIIIIIHIIIIIIIIIIIIIIIIIIIIIIIIIIHIHIIIIIIIIHIIIIIHIGIIHIIHHIIIIHIHIIHIIIIIIIIIIIIIIIIIIIIHIIIHIHHHIIIHHIIIIIIIII
@HS2.2_532 HISEQ:380:H55W7BCXY:1:1101:5153:32026 1:N:0:AGCAGGAA orig_bc=AAAAAAAAAAAA new_bc=AAAAAAAAAAAA bc_diffs=0
TACGGAGGGTACGAGCGTTAATCGGAATGACTGGGCGTAAAGGGCACGTAGGTGGATAGATAAGTCACAAGTGAAATACCCGGGCTTAACCTGGGATTGGCTCGTGAAACTGTTTAACTAGAGTACGGTAGAGGGGAGTAGAATTCCAAGTGTAGCGGTGAAATGCGTAGAGATTTGGAAGAATACCGGAGGCGAAGGCGGCTCTCTGGACCGATACTGACACTGAAGAGCGAAAGCGTGGGGAGCAAACAGG
+
IIIIIIIIIIIIIIIIIHHIIIIIIIIIIIIIIIIIIIIHIIIIIIIIDHHICHIHIIIGIIIIIIIIIIIIIIHIHIIHHIIIIIIIIIIIIIIIIIIIIIIIIIIIGIIIHIHIIIIHIHIIHIIIIIIIIIIIIIHIIIIIHIHIIIIIIIIIIIIIIIIIIIIIIIIIIIHHHIIIIIIIIIIIIHIIIIIHIIIIIIIIIIIIIIIIIIIIIIIIHCIIGIIIIIIIIIIIIIIIIIIIHGIIIIIII
@HS2.2_533 HISEQ:380:H55W7BCXY:1:1101:6106:32059 1:N:0:AGCAGGAA orig_bc=AAAAAAAAAAAA new_bc=AAAAAAAAAAAA bc_diffs=0
TACGGAAGGTCCGGGCGTTATCCGGATTTATTGGGTTTAAAGGGAGCGCAGGCCGGATATTAAGCGTGACGTGAAATGTAGCCGCTCAACGGCTGCACTGCGTCGCGAACTGGTTTCCTTGAGTGAGTACGACGCGGACGGAATTCGTGGTGTAGCGGTGAAATGCTTAGATATCACGAAGAACCCCGATTGCGAAGGCAGTCCGCGAGTCCTTAACTGACGCTAAAGCTCGAAGGTGCGGGTATCGAACAGG
+
H1DEHHCCEFGHIGDHHHI=GEHIDHHHHGHH@HHHHEHF11D=C<EHHIHCHIHHE@ECHHFHHHEHHHHHHHHHIHHHHHHIHIIHHHFHEHGHHHDHHHHHIIIIGEHIHGHHFHHGHHIIIIIHHHHIIHHHIHIIIHFIHIHHIHIIHHHHHIIIIHHIIHIIIIIIHIIHHHIIIIIIII#HHHGHHG#HIIHHHHIIIHHHIIGIHHEHIIIIIIHIIIHIIIHHIIIIIIIHIIIIIHIIIHIII
@HS2.2_534 HISEQ:380:H55W7BCXY:1:1101:8166:32025 1:N:0:AGCAGGAA orig_bc=AAAAAAAAAAAA new_bc=AAAAAAAAAAAA bc_diffs=0
TACGGAAGGTCCGGGCGTTATCCGGATTTATTGGGTTTAAAGGGAGCGCAGGCGGGTGCTTAAGCGTGCTGTGAAATGTACCGGCTCAACCGGTGACGTGCAGCGCGAACTGGGTGCCTTGAGTGAGTGCGAGGTATGCGGAATTCGTGGTGTAGCGGTGAAATGCTTAGATATCACGAAGAACCCCGATTGCGAAGGCAGCGTACCAGTCCTTTACTGACGCTAAAGCTCGAAGGTGCGGGTATCGAACAGG
+
IIIIIIIIIIIIIIIIIHIIIIIIIGHHHIIIHHIHHIIIIIIIIIIIIIIIIIIIIIIIIIIIIIIIIIIIIIIIIIIIIIIIIIIHIIIIIIIIIIIIIIIIIIIIIIIIIIIIIIIIIIIIIIIIIIIIIIHIIIIIIIIIIIIIIIIIIIIIIIIIIIIIHIIIIIIIIIIIIFIIIIIIIIIIIIIIIIIIIIIIIIIIIIIIIIIIIIIIIIIIIIIIIIIIIIIIIIHHHIHIIIIIIIIIIIIII
@HS2.2_535 HISEQ:380:H55W7BCXY:1:1101:8441:32233 1:N:0:AGCAGGAA orig_bc=AAAAAAAAAAAA new_bc=AAAAAAAAAAAA bc_diffs=0
TACGGAGGGTGCGAGCGTTAATCGGAATAACTGGGCGTAAAGAGCTCGTAGGCGGTTTGTCAAGTCAGATGTGAAAGCCCCGGGCTTAACCTGGGAACCGCATTTGAAACTGACAGACTAGAGTACTGTAGAGGGAGGTAGAATTCCAGGTGTAGCGGTGAAATGCGTAGATATCTGGAGGAATACCGGTGGCGAAGGCGGCCTCCTGGACAGAGACTGACGCTGAGGAGCGAAAGCGTGGGGAGCAAACAGG
+
IIIIIHCHHGHIIIIIIIHIIIIIIIIIHHGHHIHIIHIIIIIIIIIIHIIIIIICFHHHHIIIHIIIIIIIIIIIHIHIIIGHIIHIIIIIHIIIIHIHIIIHIIIIIIIHIIIHIHIIIIIIIIIIHIIIIIIIHIHIIIIIIIHIGIIHHHIIIIIIIIHIIIIIIIIIIIIHIIIIIHIIIHHIIIIIIIIIIIIIIIIIIIIIIIIIIIIHIIIIIIIHIIHIIIIIIIIHIIIIIIHIIIIIIIIII
@HS2.2_536 HISEQ:380:H55W7BCXY:1:1101:13262:32071 1:N:0:AGCAGGAA orig_bc=AAAAAAAAAAAA new_bc=AAAAAAAAAAAA bc_diffs=0
TACGGAGGGTGCAAGCGTTAATCGGAATAACTGGGCGTAAAGGGCATGCAGGCGGTTAGACAAGTAGGATGTGAAATCCCCGGGCTCAACCTGGGAGCTGCATACTAAACTGTCAGACTAGGGTATTGCAGGGGGAGACGGAATTCCAGGTGTAGCGGTGGAATGCGTAGATATCTGGAAGAACACCAAAGGCGAAGGCAGTCTCCTGGGCAAATACTGACGCTCATATGCGAAAGCGTGGGTAGCAAACAGG
+
IIIIIHIIIIIIIIIIIHHIHIHIIIHHIIIHIIIIIDHIIIIIHIIIHIIIIIIHIIIIIIIIIIIIIIIIIIIIIHHHIIIIIIIIIIIIIIIIIIIIIIIIIIIIIIIIIIIIIIIIIIIIHIIIIIIIIIIIIIIIIIIIIIIIIIIIIIIIIIIIIIIIIIIIIIIIIIIIHIIIIIIIIIIIIIIIIIIIIIIIIIIIIIIIIIIIIIIIIIHIIIIIHIHIIIIIIIIIIIIIIIIIIIIIIIIII
@HS2.2_537 HISEQ:380:H55W7BCXY:1:1101:15893:32166 1:N:0:AGCAGGAA orig_bc=AAAAAAAAAAAA new_bc=AAAAAAAAAAAA bc_diffs=0
TACGTAGGTGGCAAGCGTTGTCCGGATTTACTGGGCGTAAAGAGCGCGCAGGCGGTCGTTCAAGTCGCGTGTGAAAGCCCCCGGCTCAACTGGGGAGGGTCACGCGATACTGATCGACTCGAAGGCAGGAGAGGGTAGTGGAATTCCCGGTGTAGTGGTGAAATGCGTAGATATCGGGAGGAACACCAGTGGCGAAGGCGACTACCTGGCCTGTTCTTGACGCTGAGGCGCGAAAGCTAGGGGAGCAAACGGG
+
IIIIIIIIIIIIHIIIIIIIIIIIIIIIIIIIIIIIIHIIIIIIIIIIIIIIIIIFFHIIIIIIIIIIIIIIIIIIHIIIIIIIIIIIIIIIIIIIIIHEIIHIIHIIIIIIIIIIIIIHIIIIIIIIIIIIIIIHIIIIIIIIIIIIIIIIIIIHIIIIIIIIIIIIIIIIIIIIIIIIIIIIIIIIIIIIIIIIIIIIIIIIIIIIIIHHGCFEIIIIIIIIIIIIIIIIIIIIIIIIIIIIIIIIIIHII
@HS2.2_538 HISEQ:380:H55W7BCXY:1:1101:19152:32090 1:N:0:AGCAGGAA orig_bc=AAAAAAAAAAAA new_bc=AAAAAAAAAAAA bc_diffs=0
TACGTAGGGGGCAAGCGTTATCCGGATTTACTGGGTGTAAAGGGAGCGTAGACGGAAGGGCAAGTTTGAAGTGAAAACCCTGGGCTTAACCCAGGAATTGCTTTGAAAACTGTTCAACTAGAGTACTGGAGAGGTAAGCGGAATTTCTAGTGTAGTAGTGAAATGCGTAGATATTAGGAAGAACACCGGAGGCGAAGGCGGCTTACTGGAAAGATACTGACGTTGAGGCTCGAAAGCGTGGGGAGCAAACAGG
+
IIHIHIIGIIIIIIIIIIIIIIIHIIIIIIIHIIIFGEHHIIIIIIHHEHIIHIHIIIHIIHIIFHIIIIHHIIIIHIIHIIIIIIIIHIIIIIIIIIHHIIIIIHIIIIIHHIIIIIHIIIIIIIIIIIIIHHIIIIHIHIIHHHGIIIIIIIIIIIHIIIIIIIIIIIHIIIIHGIIIIIIHIIIIIIIIIIIIIIIIIHIIIHFIHHIHIIIHHIHHIIIIIIIIHHHHIIIIHIIIIIIHHIIIIIHHH
@HS2.2_539 HISEQ:380:H55W7BCXY:1:1101:3884:32320 1:N:0:AGCAGGAA orig_bc=AAAAAAAAAAAA new_bc=AAAAAAAAAAAA bc_diffs=0
TACGGAAGGTCCGGGCGTTATCCGGATTTATTGGGTTTAAAGGGAGCGCAGGCGGAGGTGCAAGCGTGCCGTGAAAGCGCGGGGCTCAACCCCGTACAGCGGCGCGAACTGCTCCCCTTGGTTGCGGGAAGGGAAGGCGGAACTCGTGGTGTAGCGGTGAAATGCATAGATATCACGAAGAACTCCGATCGCGAAGGCAGCCTTCCGGCCCGCCAACGACGCTCATGCTCGAAGGCGCGGGTATCAAACAGG
+
IIIIIHIHIIIIIIIIIIIIIIIIIHIIIIIIHHIGHHIIIIIIGIIIIIIIIIIIIIIIIIIIIIIIIIIIIIIIIHIIIIIIIIIIIIIIIIIIIIIIIIIIIIIIHIIIIIIIIIIIIIIIIIIIIIIIIIIIIHIIIIIIIIIIIIIIIIIIIIIIIIHIIIIIIIIIIIIIIIIIHHHEIIIIHIIHEIIIIIIIHIHIIIIIIIIIIIIIIIIIHHG<IIIIIIIIIIIIIIIIIIIIIIIIIIII
@HS2.2_540 HISEQ:380:H55W7BCXY:1:1101:8672:32262 1:N:0:AGCAGGAA orig_bc=AAAAAAAAAAAA new_bc=AAAAAAAAAAAA bc_diffs=0
TACGTAGGGGGCGAGCGTTGTCCGGAATGACTGGGCGTAAAGGGTGTGTAGGCGGTTGCACAAGTTAAAAGTGAAATCCCCGGGCTTAACTCGGGTGCTGCTTTTAAGACTGTGTGACTTGAGTGCAGTAGAGAAAAGTGGAATTCCTAGTGTAGCGGTGGAATGCGTAGATATTAGGAGGAACACCAGAGGCGAAGGCGACTTTTTGGACTGTAACTGACGCTGAGGCACGAAAGTGTGGGGAGCAAACAGG
+
IIIIHHHHHIIIIHIIIIIIIIIIIIIIIGIFGHIII<EEHIHIHIIIIIIIIIIIIIIIIIIIHIHIHIIIHIIIHHHIIIIIIIIIIIIIIIHHIIIIIHIIIIIIIIIIHIIIIHIHCHGHIIGIIIIHIHIIIHCEHHIIIHIEHIEHHIIIHHIHHHFHHFHIHHH?EHGFHEFHIIIHHICHGHHD=HIIIHHGD@HHHHGCIIGCCCCHD@EC?<@<<11D<GHFFFD<0C1EHHFCC1?HD?EHG
@HS2.2_541 HISEQ:380:H55W7BCXY:1:1101:9012:32297 1:N:0:AGCAGGAA orig_bc=AAAAAAAAAAAA new_bc=AAAAAAAAAAAA bc_diffs=0
TACGTAGGTGGCGAGCGTTGTTCGGATTTATTGGGCGTAAAGGGTCCGCGGGGGGTTGATTAAGTTTGACGTGAAATCCCGGAGCTTAACTCCGGAACTGCGTTGAAGACTGGTTGACTAGAGTGCTGGAGAGGTAATTGGAATTCCCAGTGTAGCGGTGAAATGCGTAGAGATTGGGAGGAACACCAGTGGCGAAGGCGACTTACTGGACTGTAACTGACGCTGAGGCGCGAAAGTGTGGGGAGCAAACAGG
+
IIIHFGE@GGGHHIHDHCGCHGHIIH@HFHHHIIIIICFH@GHHIIIIHIIIIIG<GHEHIIHHEGHHHHHHGAEHDHIHHHIIIHGIIIIIIIIIIIIIIIIIIIIIIIIIIIIIHIIIIIIIIIIIIIIIIIIIIIIIIIHIIHHHIIHIIIIIIIIHGIIIIHIIIIIIIIIHHHIIIIIHIIIIIIIHHIIIIIHIIHHIIIIHHFHGIIIIIIIIIIIIIIIIIHHIIIHE@HEIIIIIIIIIIHEII
@HS2.2_542 HISEQ:380:H55W7BCXY:1:1101:11460:32269 1:N:0:ACCAGGAA orig_bc=AAAAAAAAAAAA new_bc=AAAAAAAAAAAA bc_diffs=0
TACGTAGGTGGCAAGCGTTATCCGGATTTACTGGGTGTAAAGGGCGCGTAGGCGGGGATGCAAGTCAGATGTGAAATCTATGGGCTTAACTCATAAACTGCATTTGAAACTGTATCTCTTGAGTGCTGGAGAGGTAGACGGAATTCCTTGTGTAGCGGTGAAATGCGTAGATATAAGGAAGAACACCAGTGGCGAAGGCGGTCTACTGGACAGTAACTGACGCTGAGGCGCGAGAGCGTGGGGAGCAAACAGG
+
IIIIGHHIIIIIIIIIIIIIIIIIIIIIIIIHGHIHHEHIIIHIIIIIIIIIHHIIIHIIHIIHHHIIIIIHHIIIIHIIIIIIIIIIIIIIIIIIIIIIIIHIIIIIIIHIIIIIIIIIIIHIIIHIIIIIIIIIIIIIIIIIIIHHIIIIIHIIIIHIIIIIIIIIIIIIIIIIHIIIIIIIIIIIIIIIIIIIIGIIIIGIIIIIIIIIIIIIIIIIIIIIIIIIIIIIIHHIIIIIIIIIIIIIIIIII
@HS2.2_543 HISEQ:380:H55W7BCXY:1:1101:20654:32261 1:N:0:AGCAGGAA orig_bc=AAAAAAAAAAAA new_bc=AAAAAAAAAAAA bc_diffs=0
TACGGGGGGGGCAAGCGTTGTTCGGAATTACTGGGCGTAAAGGGCTCGTAGGCGGCCAACTAAGTCAGACGTGAAATCCCTAGGCTCAACCTAGGAACTGCGTCTGATACTGGATGGCTTGAATCCGGGAGAGGGATGCAGAATTCCAGGTGTAGCGGTGAAATGCGTAGATATCTGGAGGAATACCGGTGGCGAAGGCGGCATCCTGGACCGGCATTGACGCTGAGGAGCGAAAGCCAGGGGAGCAAACGGG
+
IIIIIGIHHIIIHIIIHGGDEFHIHIIHIIIEHIGHH<EHIIIIIIII<GEEEHHHDEGHGHGIHGHHHIIHHIHHHFHHHIIIHHIHHHIIIHHHIIIIHIIIIHHIIIIIHHIHHIIIIHHIHHIIIHHIIIIIIIIIIHHHHGHIIIIIGIIIIIHHHGEIIII#IIIIII#IHFHHIGIII#IIIIIIIIHIIIIIIIIIIIIIIIIIIIIHIIIHIIHIHIIHHHIIIHIIIIIIIIIIIIIIIIHII
@HS2.2_544 HISEQ:380:H55W7BCXY:1:1101:1518:32585 1:N:0:AGCAGGAA orig_bc=AAAAAAAAAAAA new_bc=AAAAAAAAAAAA bc_diffs=0
TACGGAAGGTCCGGGCGTTATCCGGATTTATTGGGTTTAAAGGGAGCGCAGGCCGGCTGGTAAGCGTGACGTGAAATGTAGACGCTCAACGTCTGCACTGCGTCGCGAACTGTCAGCCTTGAGTGAGTACGATGTAGGCGGAATTCGTGGTGTAGCGGTGAAATGCTTAGATATCACGAAGAACTCCGATTGCGAAGGCAGCCTACAAGGCCTTTACTGACGCTAAAGCTCGAAGGTGCGGGTATCGAACAGG
+
IIIIIIHHHGHHIIHHIHIHCGHIDH@=GHHIHHIHI=FGHHHEHHECEHIIIIIIHHHIIEHIIIIGIIIIIIIFFHIHIEEHIHIIIIIIHHIIIIHHEHHIIIIHIIHHHHHHIEIIIIIIIIIHFHHHIIHIIHIIIIHHFEGIIIIIGIIIIIGGIHHHHGIHHHHIIIIHH<IIHHHF@CIIHIIIIIHHHIIIHEHIHHIIHHFHIIHIIHD<HF@IHHDFIIIHHHHHHCCIHIIIIIIIIIIHH
@HS2.2_545 HISEQ:380:H55W7BCXY:1:1101:4302:32636 1:N:0:AGCAGGAA orig_bc=AAAAAAAAAAAA new_bc=AAAAAAAAAAAA bc_diffs=0
TACGGAGGATGCGAGCGTTATCCGGATTTATTGGGTTTAAAGGGTGCGTAGGCGGGCGATTAAGTCAGCGGTGAAAGTTTGCGGCTCAACCGTAAAATTGCCGTTGAAACTGGTTGTCTTGAGAGTAAACGAGGTAGGCGGAATGTAACGTGTAGCGGTGAAATGCTTAGATATGTTACAGAACTCCGATTGCGAAGGCAGCTTACCAGGCTATGTCTGACGCTGAGGCACGAAAGCGTGGGTATCAAACAGG
+
IIIIIIIIIIIIIIIIIIIHIIIIIIDHIIIIHHIGEHIIIIIIIIGIIIIIIIIIIIHGHHIIIHEEFHIHHIIIEHHIIIIIIIIIIIIIIHIHIHIIIIIIIHHGHIIFIIIIIIIIIIHIIIIIIIIIIIIIIIIGHIIIIIHIIIIIIIIIIIIIIIIIIIIIIIIHHHHIHHIIIIIIIIIIIIHIIIIIIIIIIIIIIIIIIIIIIIIIIIIIIIIHIIIIHHIIIIIIHIIIIIIIIIIIIIIII
@HS2.2_546 HISEQ:380:H55W7BCXY:1:1101:5595:32519 1:N:0:AGCAGGAA orig_bc=AAAAAAAAAAAA new_bc=AAAAAAAAAAAA bc_diffs=0
TACGTAGGTGGCAAGCGTTATCCGGATTTACTGGGTGTAAAGGGCGCGTAGGCGGGGGCGCAAGTCAGGTGTGAAATCTATGGGCTTAACCCATAAACTGCACTTGAAACTGCATCTCTTGAGTGCTGGAGAGGTAGACGGAATTCCTTGTGTAGCGGTGAAATGCGTAGATATAAGGAAGAACACCAGTGGCGAAGGCGGTCTACTGGACAGTAACTGACGCTGAGGCGCGAAAGCGTGGGGAGCAAACAGG
+
IIIIHIIIIIIIIIIIIIIIIIIIIIIIIHHIHIIFHHHIIIIIGIIIIIIHIIIIIIIIGIIIIHHHIIIHIIIIHIIIIIIIIIIIIIIIIIIIIIIIIIIIIIIIIIIHIIIIIIIIIIIIIIIIIIIIIIIIIIIIIIIIIIIIHIIIHIIIIIIIIIIIIIIIIIIIIIIIIIIIIIIIIIIIIIIHIIIIIIIIIIIIIIIIIIIIIIIHIIIIIIIIIIIIIIIIIHIIIIIIIIIIIIIIIIIII
@HS2.2_547 HISEQ:380:H55W7BCXY:1:1101:8336:32541 1:N:0:AGCAGGAA orig_bc=AAAAAAAAAAAA new_bc=AAAAAAAAAAAA bc_diffs=0
TACGAAGGGGGCAAGCGTTGTTCGGAATTACTGGGCGTAAAGGGTGTGTAGGCGGTTTAGTAAGATAGCGGTGAAATGCCAGAGCTTAACTTTGGAATTGCCGTTATAACTATTGAACTAGAGTTATGCAGAGGATGCTGGAATACCCAGTGTAGAGGTGAAATTCGTAGATATTGGGTAGAACACCGGTGGCGAAGGCGAGCATCTGGGCATGTACTGACGCTGAGGCACGAAAGCATGGGGATCAAACAGG
+
IIIIHHIIHIHIDHIIHGHIIIIIIIIIIHHHHIIIIIIIIIIIGHHIIIHIHIIHIIIIIIIIIIFHHIIIHIIIHGHIIIIIHIIHIIIFGHIIIHHIDGHHHIIIIIIIIIIIIIIIIHIHHHHIHGHIIIIIIHHIIIIIIIIIIIIHIIHHIIIIIHFHHHIIIIIIIHHHHFHHGIHHHHHIHIHGIHHHHHEIIHIIHEIIIIIHHHHHHIIHIHIHGIIIHHIIIIIIIGIIIIIIIIIIHHHHG
@HS2.2_548 HISEQ:380:H55W7BCXY:1:1101:10209:32580 1:N:0:AGCAGGAA orig_bc=AAAAAAAAAAAA new_bc=AAAAAAAAAAAA bc_diffs=0
TACGAGGGGTGCAAGCGTTGTTCGGAATTACTGGGCGTAAAGGGAGCGTAGGCGGAGATTCAAGCGGATTGTACAATCCCGGGGCCCAACCCCGGCTCTGCAGTCCGAACTGGATCTCTTGGATAGTTCAGGGGCAGGCGGAATTCCTGGTGTAGCGGTGGAATGCGTAGAGATCAGGAAGAACACCGATGGCGAAGGCAGCCTGCTGGGGACTTATCGACGCTGAGGCTCGAAAGTGCGGGTAGCAAACAGG
+
IIIIIIIIIIIIIIIIIHIIHIIIIIIIIIIIIIIIIHIIIIIIIIIIHIHIIIIIIHIIIIIIIIIHIIIIIIIIGHHIIIIIIIIIIIIIIIIIIIIIIIIIIIIIIIIIIIIIIIIIIIIIIIIIIIIIIIIIIIIIIIIIIIIIIIIHIIIIIIIIIIIIIIIIHIIIIIIIHIIIIIIIIIIIIIIIIIIIIIIIGIIIIIIIIIIIIIIIIIIIIIIIIIIIIIIIIIIHCIIIIIIIIIIIIIIII
@HS2.2_549 HISEQ:380:H55W7BCXY:1:1101:15080:32539 1:N:0:AGCAGGAA orig_bc=AAAAAAAAAAAA new_bc=AAAAAAAAAAAA bc_diffs=0
TACGGAGGATGCGAGCGTTATCCGGATTTATTGGGTTTAAAGGGTGCGTAGGCGGAATGTTAAGTCAGTGGTGAAAGCGTGCGGCTCAACCGTACCGAGCCATTGAAACTGGCGTTCTTGAGTGCAAGCGAGGTAGGCGGAATGTGACGTGTAGCGGTGAAATGCTTAGATATGTCCCAGAACTCCGATTGCGAAGGCAGCTTTCCAGTATGTAACTGACGCTGAGGCACGAAAGCGTGGGTATCAAACAGG
+
ICHEHGHDCFEHC0</CCC0F<FHHCGGFHCCCFH0<<<FHHHIIFIHCGDHHII?8CGHFFCHGHHGAEGHEGB<?FHEHHIGHH@@@G@CH#HECCHHDHHGIHIHFHEGED:?FIIHGIIIIG@HHHHGDBB@HCIHHFCAFHHHIIIIHIHIHGHEHHIHGEIHHGIHE@GC@EIIHGGHHEE=EHIIIHEHHEFGF<11D11GD1HF@HEIIIIIIIIIHEHHCIIIHIHC0IHFHGD1HEIIHHII
@HS2.2_550 HISEQ:380:H55W7BCXY:1:1101:16998:32723 1:N:0:AGCAGGAA orig_bc=AAAAAAAAAAAA new_bc=AAAAAAAAAAAA bc_diffs=0
TACGGAAGGTCCAGGCGTTATCCGGATTTATTGGGTTTAAAGGGAGCGCAGGCTGATTATTAAGCGTGACGTGAAATGTAGCCGCTCAACGGCTGAACTGCGTCGCGAACTTGTAGTCTTGAGTGAGTTCGATGTTGGCGGAATTCGTGGTGTAGCGGTGAAATGCTTAGATATCACGAAGAACTCCGATTGCGAAGGCAGCCAACAAGGCCTTTACTGACGCTAAAGCTCGAAGGTGCGGGTATCGAACAGG
+
IHIHHEHHIHIHIIHHIIHIIHHIIG@HHIHHHII0DEEHHIIIHIIGCHHHIIIHEHIHHEEHIHIIHHHHHHHHHHHHHHIIIIHHHHHIIIIIIIIIIIIIIIHIHIIHHHHHIIIIIHIIIIIHEIHIIIIIIIHHIIHHEIHHHIIHHGIHIIIHIIIIIHIHIIIIIIHFF<HFIHHHHHIIHIHHGIIIHHIIIHHHFHIIIIIIIIIIIIIIIIIIHIIHHIIIIIHHHIIIHIHHGIIHHIIII
@HS2.2_551 HISEQ:380:H55W7BCXY:1:1101:18669:32547 1:N:0:AGCAGGAA orig_bc=AAAAAAAAAAAA new_bc=AAAAAAAAAAAA bc_diffs=0
TACGTAGGGGACAAGCGTTATCCGGATTTACTGGGTGTAAAGGGAGCGTAGGCGGCAAAGCAAGTCAGAAGTGAAATCCCGCGGCTCAACTGCGGGCGTGCTTTTGAAACTGTTTGGCTAGAGTACTGGAGGGGCAAGCGGAATTCCTGGTGTAGCGGTGAAATGCGTAGATATCAGGAAGAACACCGGAGGCGAAGGCGGCTTGCTGGACAGATACTGACGCTGAGGCTCGAAGGCGTGGGGAGCAAACAGG
+
EHIIEHHGHIEHHIHIIHIHIIIIIIIIIIICHHHDGCHHHHIIEHGIHHHHFIIIIIHHIIHHGIIHHHHIHIIIIHIIIIIIHIIHIGFHHIIIIIIIIHHHIHIIIIIHHHHIHIIIIIIIIIHIIIIIIIHHIIGIIIIIIIIIIIIIIIIIIIIIIIIIIIIIIIIIIIIIIIIIIIIIIIIIIIIIIIIIIIIIIIIIHIIIIIIIIIIIIIIIIIIIIIIIIIIIIIHIIIIIIIIIIIIIIIIII
@HS2.2_552 HISEQ:380:H55W7BCXY:1:1101:18559:32690 1:N:0:AGCAGGAA orig_bc=AAAAAAAAAAAA new_bc=AAAAAAAAAAAA bc_diffs=0
TACGGAGGGTACGAGCGTTAATCGGAATGACTGGGCGTAAAGGGCACGTAGGTGGATAGATAAGTCACAAGTGAAATACCCGGGCTTAACCTGGGATTGGCTCGTGAAACTGTTTAACTAGAGTACGGTAGAGGGGAGTAGAATTCCAAGTGTAGCGGTGAAATGCGTAGAGATTTGGAAGAATACCGGAGGCGAAGGCGGCTCTCTGGACCGATACTGACACTGAAGAGCGAAAGCGTGGGGAGCAAACAGG
+
IIIIIIIIIIIIIIIIIIIHIIIIIIIIIIIHHIIIIHHIIIIIIIIIGHHIGHIIIIHIIIIIIIIIIIIIIIIIIIIIHIIIIHIIIIHHIIIIIIIIIIHIIIIIIIIIIIIIIIIIIIIIIIIIIIIIIIIIIIIIHIIIIIIIIIIIIIIIIIIIIIIIIIIIIIIIIIIHHIIIIIIGIIIIIIIIIIIIIIIIIIIIIIIIIIIIIIIIIIIIIHIIIIIIIIIIIIIIIIIIIIIIIIIIIIIII
@HS2.2_553 HISEQ:380:H55W7BCXY:1:1101:19811:32671 1:N:0:AGCAGGAA orig_bc=AAAAAAAAAAAA new_bc=AAAAAAAAAAAA bc_diffs=0
TACGGAAGGTCCGGGCGTTATCCGGATTTATTGGGTTTAAAGGGAGCGCAGGCGGAAGGATAAGCGTGACGTGAAATGTAGCCGCTCAACGGCTGAACTGCGTCGCGAACTGTTTTTCTTGAGTGAGTACGACGTCAGCGGAATTCGTGGTGTAGCGGTGAAATGCTTAGATATCACGAAGAACCCCGATTGCGAAGGCAGCTGACGAGTCCTTTACTGACGCTAAAGCTCGAAGGTGCGGGTATCGAACAGG
+
IIIIIIHHIIIHHCHIIIIHIIIIHHHCHHEEGHIHGHHFHIIIHHHIIIHHEHIHHIIIIIHIIIIIIIHHHEHIHHHHIHHIIIIIIIIIIIIGB=HHHHIHHDIGHHIHHGIIIIIIIIIIIIIIIIHGHHEEHIHHIIIHIHHHIIIHHIIIIIIIIIIIIIIIIHIIIIHHHGIIIHIIIHGIIHHIIIIIIII#IIIIIIIIIIIIIIIIIIIIIIIIIIIIIIIIIIIIIIIIIIIHIIIIIIIII
@HS2.2_554 HISEQ:380:H55W7BCXY:1:1101:3322:32804 1:N:0:AGCAGGAA orig_bc=AAAAAAAAAAAA new_bc=AAAAAAAAAAAA bc_diffs=0
TACGTAGGGGGCGAGCGTTGTCCGAATTTACTGGGCGTAAAGCGCGCGTAGGCGGTTTCTTAAGTCTGGGGTGAAAGGTTCAACGCTCAACGTGAACAGTGCCTTGGATACTGGGAGACTTGAGTCTGGGAGGGGGTAGTGGAATTCCTGGTGTAGCGGTGAAATGCGTAGATATCAGGAGGAACACCGGTGGCGAAGGCGGCTACCTGGCCTAAGACTGACGCTGAGGTGCGAAAGCGTGGGGAGCAAACGGG
+
IIIIIIIIIIIIHIIIIIIIIIIIIIIIIIIIIIIIIIIIIIIIIIIIIIIIIIIIIIHHIHIHHIIIIIIIIHHHFIHHIIIIIHIIIIIIIIHIIIIIIIIIIIIIIIIIIIIIIIIIIIIIFIIIIIIIIIIIIIIIIIIIIIIIIIIIIIIIIIIIIIIIIIIIIIIIIIIIIHGIIIIIIIIIIIIIIIIIIIIIIIIIIIIIIIIIIIIIIIIIIIIIIHIDIIIIIIIIIIIIIIIIIIIIIIIIII
@HS2.2_555 HISEQ:380:H55W7BCXY:1:1101:6053:32898 1:N:0:AGCAGGAA orig_bc=AAAAAAAAAAAA new_bc=AAAAAAAAAAAA bc_diffs=0
TACGAAGGTCCCAAGCGTTATCCGGATTTATTGGGTTTAAAGGGTGCGTAGGCGGCTTATTAAGTCAGTGGTGAAAGCTCCATGCTTAACATGGAAATTGCCATTGATACTGATGAGCTTGAGTAGATTTGAAGTGGGCGGAATGTGTCGTGTAGCGGTGAAATGCTTAGATATGACACAGAACACCGATTGCGTAGGCAGCTCACTAAACTCTCACTGACGCTGAGGCACGAAAGCATGGGGATCAAACAGG
+
IIIIIIIIIIIIIIIIIHIIIIIIIHHHIIHGHHIHHHHIIGIIIIIIIHIIIIIIDIHHIIIIIIIIIHIIIIIIIIHIIIIIIIIIIIIIIIIIIIIIIIIIIIIIIIIIIIIIIIIIIIIIIIIIIIIIIIIIIIIHIIIIIIIIIIIIIIIIIIIIIIIIIIIIIIIIIIIIIIIIIIIIHIIIIIIIIIIIIIIIIIIIIIHHHIIIIIIIIIIIIIIIIIIIIIIIIIIIIIIIIIIIIHIIIIIII
@HS2.2_556 HISEQ:380:H55W7BCXY:1:1101:6991:32818 1:N:0:AGCAGGAA orig_bc=AAAAAAAAAAAA new_bc=AAAAAAAAAAAA bc_diffs=0
TACGTAGGGGGCGAGCGTTGTCCGGAATGACTGGGCGTAAAGGGTGTGTAGGCGGTTATGCAAGTTAAAAGTGAAATCCCCGGGCTTAACTCGGGTGCTGCTTTTAAGACTGTATGACTGGAGTGCAGTAGAGAAAAGTGGAATTCCTAGTGTAGCGGTGGAATGCGTAGATATTAGGAGGAACACCAGAGGCGAAGGCGACTTTTTGGACTGTAACTGACGCTGAGGCACGAAAGTGTGGGGAGCAAACAGG
+
IIIIIIHIIIIIIIIIIIIIHIIIIGIIIIIIIIIIIHHHGHHIDGHHIIIIHIIHIIIIIIIIIIIIIIIIIIIIIIIIIIIHIIIIIIIIIIIHIIIIIHIIIIIIIIIHIIIIIIHIIIIIIHIIIIIIIIIIIIIIIIIIIIIIIIIIIIIIIIHHIIIIIIIIIIIIIIIIHHIIIIHIIIIIIIIIIIIIIIIIIIHIIIIIIHIIIIHIIIIIIIIGIIIIHIIIIIIHIIIIIIIIIIIIIIIII
@HS2.2_557 HISEQ:380:H55W7BCXY:1:1101:12601:32895 1:N:0:AGCAGGAA orig_bc=AAAAAAAAAAAA new_bc=AAAAAAAAAAAA bc_diffs=0
TACGGAGGATGCAAGCGTTATCCGGATTTATTGGGTTTAAAGGGTGCGCAGGCGGCTTGTTAAGCGGGAGGTGAAATGCCGGCGCTCAACGTCGGAAGTGCCTCCCGAACTGGTGAGCTTGAATGACTCTGCCGTGGGAGGAATGTGTAGTGTAGCGGTGAAATGCTTAGAGATTACACAGAACACCGATTGCGAAGGCATCTCACGAAGGGTTGATTGACGCTGAGGCACGAAAGCGTGGGGATCAAACAGG
+
IIIIIIIIHIIIIIIIIIIIIIIIIIHIHIIIIIIIDHIIIIIIIIIIIIIIIIIIIIIHIIIIIIIIIIIIIIIIHHIIIIIIIIIIIIIHIIIIIIIIIIIIIIIIIIIIIIIIIIIIIIIIIIIIIIIIIIIHIIIIIIIIIIIIIIIIIIIIIIIIIIIIIIIIIIIIIIIIHHIIIIIIIIIIIIIIIIIIIIIIHIIIIIIIIIIIIIIIIIIIIIIIIIIIIIIIIIIIIIIIIIIIHIIIIIIII
@HS2.2_558 HISEQ:380:H55W7BCXY:1:1101:14180:32852 1:N:0:AGCAGGAA orig_bc=AAAAAAAAAAAA new_bc=AAAAAAAAAAAA bc_diffs=0
TACGGAAGGTCCGGGCGTTATCCGGATTTATTGGGTTTAAAGGGAGCGCAGGCTGATTATTAAGCGTGACGTGAAATGTAGCCGCTCAACGGCTGAGTTGCGTCGCGAACTGGTAGTCTTGAGTGAGTTCGATGTTGGCGGAATTTGTGGTGTAGCGGTGAAATGCTTAGATATCACGAAGAACTCCGATTGCGAAGGCAGCCAACAAGGCCTTTACTGACGCTAAAGCTCGAAGGTGCGGGTATCGAACAGG
+
IIIIIIIIIGHIIIIIIIIIIIIIIHIIIIIIIHIGGHIIIIIIIIIIIIIIIIIIIIIIIIIIIIIIIIIIIIIIHIIIIIIIIIIIIIIIHIIIIHIIIIIIIIIIIIIIIGIIIHHIIIIIIIIHIIIIIIIIHIIIIIIIIIIIIIIIIIIIIIIIIIIIHIIIIIIIIIIIIIIIIIIIIIIIIIIIIIIIIIIIIIIIIIIIIIIIHIIIIIIHIIIIIIIIIHIIIIIIHIIIIIIIHIIIIIIII
@HS2.2_559 HISEQ:380:H55W7BCXY:1:1101:14185:32913 1:N:0:AGCAGGAA orig_bc=AAAAAAAAAAAA new_bc=AAAAAAAAAAAA bc_diffs=0
TACGGAAGGTCCGGGCGTTATCCGGATTTATTGGGTTTAAAGGGAGCGCAGGCTGAATGGTAAGCGTGACGTGAAATGTCCGGGCTCAACCGGGGCTTTGCGTCGCGAACTGCCGTTCTTGAGTGGGTACGACGCTGGCGGAATTCGTGGTGTAGCGGTGAAATGCTTAGATATCACGAAGAACTCCGATTGCGAAGGCAGCTGGCGAGTCTCTTACTGACGCTAAAGCTCGAAGGCGCGGGTATCGAACAGG
+
IIIIIHIIIGHIIIIIIIIIIIIIIIIHIIIIIHHDEHIIIIIIIIIIIIIIGIIIIIIIIIIIIIIIIIIIIIIIGIIIIIIIIIIIIIIIIIIIIIIIIIIIIIIIIIIIIIIIIIIIIIIIIHIIHIIIIIHIIIIIIIIIIIIHHIIIIIIIIIIIIIIIIIIIIIIIIIIIIIIIIIHHIIIIIIIIHIIIIIIIIIIIIIHIIHIIIIIIIIIIIIIIIIIIIHIIIIIIIHIIIIIHEIIIIIIII
@HS2.2_560 HISEQ:380:H55W7BCXY:1:1101:16580:32767 1:N:0:AGCAGGGA orig_bc=AAAAAAAAAAAA new_bc=AAAAAAAAAAAA bc_diffs=0
TACGTAGGGAGCAAGCGTTGTCCGGATTTACTGGGTGTAAAGGGTGCGTAGGCGGCTTTTTAAGTCAGATGTGAAATCTATGGGCTCAACCCATAAACTGCATTTGAAACTAGAGAGCTTGAGTGAAGTAGAGGCAGGCGGAATTCCCTGTGTAGCGGTGAAATGCGTAGAGATAGGGAGGAACACCAGTGGCGAAGGCGGCCTGCTGGGCTTTAACTGACGCTGAGGCACGAAAGCGTGGGTAGCAAACAGG
+
IHIE<<F@G<<GCF1<0<<CH1GHDHE0FFGFCHE<<CDH1CFHF1EC<<CH@?CHCEEHFEHHAG@GCHIIIFGAGDCEGH@?HHHHHEHHHFFHGHHIHDF<CIIIHH@CC<<<GEG@HIIGIIIHFIIIIIHIHHIIHIHHAHHIHIIIHHHIHHEGE@HEE?HCEH#@HHFGHHIHEHEIIHHCC@GG@FIIIGIHHEFHGCHCHHHEHEHFC=HEHGECCF<E?HCHGC@<IIHHEHHIIIHCHE@IH
@HS2.2_561 HISEQ:380:H55W7BCXY:1:1101:16909:32931 1:N:0:AGCAGGAA orig_bc=AAAAAAAAAAAA new_bc=AAAAAAAAAAAA bc_diffs=0
TACGGAGGATGCGAGCGTTATCCGGATTTATTGGGTTTAAAGGGTGCGTAGGTGGTTTGTTAAGTTTGTGGTGAAAGCGTGCGGCTCAACCGTACCAAGCCATGAAAACTGGCGAACTTGAGTGCAAACGAGGTAGGCGGAATGTGATGTGTAGCGGTGAAATGCTTAGATATGTCACAGAACCCCGATTGCGAAGGCAGCTTACCTGCATGCAACTGACACTGAGGCACGAAAGCGTGGGTATCAAACAGG
+
IIIIIIIIIIIIIIIIIIIIIIIIIHIIIIIIIIIEHIIIIIIIHIIIHIIIIIIIHIIIIIIIHIIIIIIIIIIIHHIIIIIIIHIIIIIIIIIIIIIIIIIIIIIIIIIIIIIIIIIIIIIIIIIIIIIIIIIIIIIIIIIIIIIIIIIIIIIIIIIIIIIIIIIIIIIIIIIIHIIIIIIIIIIIIIIIIIIIIIIIIIIIIIIIIIIIIIIIIIIIHIIIIIIIIIIIIIIIIIIIIIIIIIIIIIII
@HS2.2_562 HISEQ:380:H55W7BCXY:1:1101:18501:32818 1:N:0:AGCAGGAA orig_bc=AAAAAAAAAAAA new_bc=AAAAAAAAAAAA bc_diffs=0
TACGTAGGGAGCAAGCGTTATCCGGAATTATTGGGTGTAAAGGGTGCGTAGACGGGAATACAAGTTGGTTGTGAAATCCCTCGGCTTAACTGAGGAACTGCAACCAAAACTATATTTCTTGAGTGCAGGAGAGGAAAGCGGAATTCCTAGTGTAGCGGTGAAATGCGTAGATATTAGGAGGAACACCAGTGGCGAAGGCGGCTTTCTGGACTGTAACTGACGTTGAAGCACGAAAGTGTGGGGAGCAAACAGG
+
IIIIIIIIIIIIIIIIIIIIIIIIIHIIIIIIHIIHIIIIIIIIIIIIIIIIIIIIIIIIIIIIHIIIIIIIIIIIHHIIHIIIIHIIIIIIIIIIIIIIIIIIIIIIIIIIIIHIIIIIIIIIIHIIIIIIIIIIIIIIHIIIIIIIIIIIIIIIIIIIIIIIIIIIIIIIHHHIIIIIIIIIIIIIIIIIIIIIIIIIIHHIIIIIIIIIIIIIIIIIIHHIIIIIIIIIIIIIHIIIIIIIIIIIIIIII
@HS2.2_563 HISEQ:380:H55W7BCXY:1:1101:3537:33048 1:N:0:AGCAGGAA orig_bc=AAAAAAAAAAAA new_bc=AAAAAAAAAAAA bc_diffs=0
TACGGAGGGTACGAGCGTTAATCGGAATGACTGGGCGTAAAGGGCACGTAGGTGGATAGATAAGTCACAAGTGAAATACCCGGGCTTAACCTGGGATTGGCTCGTGAAACTGTTTAACTAGAGTACGGTAGAAGGGAGTAGAATTCCAAGTGTAGCGGTGAAATGCGTAGAGATTTGGAAGAATACCGGAGGCGAAGGCGGCTCTCTGGACCGATACTGACACTGAAGAGCGAAAGCGTGGGGAGCAAACAGG
+
IIIIIIIIIIHIHIIIIHIIIIHIIIIIHIIHHIHIIHDHIIIIIHGHFHHHHHIIHIIIIIIIIIIIIIIIIIHIHIIIIIIIHIIIIIHIIIIIIIIIIIIIIIIIIIIIIIIIIIIIIIIIIIIIIIIIIIIIIIIIIIIIIIIIIIIIIIIHIIIIIIIIIHIIIIIIIIIHHFIIIIIIIIIIIIIIIIIIIIIIIIIIIIIIIIIIHIIHIIIIIIIIIIIIIIIIIIIIIIIIIIIIIIIIIIIII
@HS2.2_564 HISEQ:380:H55W7BCXY:1:1101:5764:33114 1:N:0:AGCAGGAA orig_bc=AAAAAAAAAAAA new_bc=AAAAAAAAAAAA bc_diffs=0
TACGGAGGATGCGAGCGTTATCCGGATTTATTGGTTTAAAGGGTGCGTAGGTGGTTTGTTAAGTTTGTGGTGAAAGCGTGCGGCTCAACCGTACCAAGCCATGAAAACTGGCGAACTTGAGTGCAAACGAGGTAGGCGGAATGTGATGTGTAGCGGTGAAATGCTTAGATATGTCACAGAACCCCGATTGCGAAGGCAGCTTACCAGCATGCAACTGACACTGAGGCACGAAAGCGTGGGTATCAAACAGG
+
IHIIIIIIGHIIIHHIHIE@HHHIIGHIHGIHHIHEHHIGEHGFHGHDEFHHIIIIHHEHIIIHHIIIIIIIIIIIHHHIIIIIHHIHHIIHIHHIIIIIIIIGIIIIHIIIIIIIIIIIIIIIIIIIIIIIIIIIIHIIIIIIIIIHHIIIIIIIIIIIIIIIIIHIIIIHIHHHIIIIIIIHGIHIIHIIIIIIIHIIIIIIIIHHHHIHIIIIIIIHIIIIIIIIIIIIIIIIIIIIIIIIIIIIIII
@HS2.2_565 HISEQ:380:H55W7BCXY:1:1101:6669:33108 1:N:0:AGCAGGAA orig_bc=AAAAAAAAAAAA new_bc=AAAAAAAAAAAA bc_diffs=0
TACGTAGGGGGCAAGCGTTATCCGGATTTACTGGGTGTAAAGGGAGCGTAGACGGCGATGCAAGTCCGATGTGAAAACCCGAGGCTCAACCACGGGATTGCATTGGAAACTGTATTGCTTGAGTGCTGGAGGGGCAAGCGGAATTCCTGGTGTAGCGGTGAAATGCGTAGATATCAGGAGGAACACCGGTGGCGAAGGCGGCTTGCTGGACAGTAACTGACGTTGAGGCTCGAAAGCGTGGGGAGCAAACAGG
+
IIIIHHIIIIIHIHIIHEHHIIIIIIIIIIIIIIIDGDHHIIIIIIIIIIIIIIIIIIIIIIIIIIIIIIIIIIIIIGHIIIIIIHIIIIHIIIHIHIIIIIIIIIIIIIIIIHIIHHHIHIIIIIIIIIIIIIIIIIIIIIIIIIIIIIIIIIIIIIIIIIIIIIIIIIIIIIIIIIIIIIIIIHIIIIIIIIIIIIIIIIIIIIIIIIIIHIIIIIIIIIHIIIIIIIIIIIIIIIIIIIIIIIIIIIIII
@HS2.2_566 HISEQ:380:H55W7BCXY:1:1101:7420:33080 1:N:0:AGCAGGAA orig_bc=AAAAAAAAAAAA new_bc=AAAAAAAAAAAA bc_diffs=0
TACGTAGGGGGCGAGCGTTGTTCGGAATTACTGGGCGTAAAGGGCGCGCAGGCTGTCGATCAAGTCAGCTGTTAAATATTGCGGCTTAACCGTGATATGCAGTTGAAACTGTTCGGCTGGAGTATCGGAGAGGTAAGCGGAATTCCCAGTGTAGCGGTGAAATGCGTAGATATTGGGAAGAACATCGGTGGCGAAGGCGGCTTACTGGCCGATAACTGACGCTGAGGCGCGAAAGCCAGGGTAGCAAACGGG
+
IIIIIIIHGIIIIIIIIHHHIIIHIIIIIIIIIGIIHFHHIIIIIIIIIIIIHIIIGIIIIIIIHIIIIIIIIHHHGHIIIIIIIIIIIIHIIIIIIIHHIHHIIIIIIIIIIIIIIIIIIIIIIIIIIIIHIHIIHIIIIIIIIIIIIHHIIIIIIIIIIHIIIIIIIIIIIHHHHIIIIHIIHHIIIIIIIIHIIIIIIIIIIIIIHIIIIIHIIIIHIIHHIIIIIIIIIIIIIIIIIIIIIIIIIIII
@HS2.2_567 HISEQ:380:H55W7BCXY:1:1101:11741:33128 1:N:0:AGCAGGAA orig_bc=AAAAAAAAAAAA new_bc=AAAAAAAAAAAA bc_diffs=0
TACGGAAGGTCCGGGCGTTATCCGGATTTATTGGGTTTAAAGGGAGCGCAGGCGGAGACTTAAGCGTGCTGTGAAATGCTGCGGCTCAACCGTGGAAGTGCAGCGCGAACTGGGTCTCTTGAGTGAGTGCGAGGTATGCGGAATTCGTGGTGTAGCGGTGAAATGCTTAGATATCACGAAGAACCCCGATTGCGAAGGCAGCGTACCAGTCCTTAACTGACGCTAAAGCTCGAAAGTGCGGGTATCGAACAGG
+
IIHIIIHIIIIIIIIIHEHCHIIIIIEHIIIIHIIEHHIIIHIIHHIHIHIIIIIIIIHHIIIIGIIIIIIIIIIHFHHIIHIIIIIIIHIIHHHHIIIIIHIIIIIIIIIIIIIHIIHHHHIIIIHHIHIIIIIIIIHIIIIIHIIHIIIHIIIIIIIIIIIHHIIIHHHIIIIHIIIIHIIHIIHIIIIIIIIIIIIIIIIIIIIIHIIIGHHGIIHHIIIIIIHHIIIIIIIIIIIIIIHIIIIIHHIII
@HS2.2_568 HISEQ:380:H55W7BCXY:1:1101:13415:33169 1:N:0:AGCAGGAA orig_bc=AAAAAAAAAAAA new_bc=AAAAAAAAAAAA bc_diffs=0
TACAGAGGTCGCTAGCGTTGTTCGGATTTACTGGGCGTAAAGGGCGCGTAGGCGGCATGGCGTGTCGGATGTGAAATCTCCGGGCTCAACCCGGAAAGTGCGTCCGAAACTGCCGTGCTCGAGAGCGGGATGGGGAATCGGAATGCAGGGTGTAGCGGTGAAATGCGTTGATATCCTGCAGAACACCGGAGGCGAAGGCGGATTCCTGGAACGCTACTGACGCTGAGGCGCGAAAGCCGGGGGAGCAAACAGG
+
IIIIH@FHHHIIIIIIIIIHHHHIIIIIIIIHIIHIICHHHIIIIIIIHIHHIHHHGIIIIIHHHHIIHIIEIGIIHHCHIIIHIIIIIIHEIIIHHIIIIIIHIIIIHIIIHIIIIIHHIIIIIIIHHHCHHHIIIIIIIIIIIIIHIIIIIIIHHIIIIIIIIIIIIIIIIIHHFGHIIIIHHHIIIIIIIIIIIIIIIIIIIIIIHIHIIIIIIIIIIIIIIIIIIIIIIIIIIIIIIIIIIIIHIIHII
@HS2.2_569 HISEQ:380:H55W7BCXY:1:1101:15413:33010 1:N:0:AGCAGGAA orig_bc=AAAAAAAAAAAA new_bc=AAAAAAAAAAAA bc_diffs=0
TACGGAGGATGCGAGCGTTATCCGGATTTATTGGGTTTAAAGGGTGCGTAGGCGGCTTGGTAAGTCAGCGGTGAAATTCAGATGCTCAACATCTGGCGTGCCGTTGAAACTGCCGGGCTAGAATGCGGATGCCGTGGGAGGAATGTGTGGTGTAGCGGTGAAATGCATAGATATCACACAGAACACCGATTGCGAAGGCATCTCACGAATCCGCGATTGACGCTGAGGCACGAAAGTGCGGGGATCAAACAGG
+
IIIHIHHHHHIIIIIIIHIIIHHIIFHHHIIHHHIGHHIIIIIIIHHHHIIIIIIIIIIIIIIIIIIIIIIIIIIIIHHIIIIIIIIIIIIIIIHIIIIIIIIIIIIIIIIIIIIIIIIIIIIIIIIIIIIIIIHIIIIGIIIIIIIIIIIIIIIIIIIIIIIIIIHIIIIIIHIIHHHIIIIIIIIHGIIHHIHIIIIIIIHGIIIIHIIIIHHHIIIIIHHHHIHIIIIIIIHHCIIIIIIIHHIIHIIII
@HS2.2_570 HISEQ:380:H55W7BCXY:1:1101:16275:33219 1:N:0:AGCAGGAA orig_bc=AAAAAAAAAAAA new_bc=AAAAAAAAAAAA bc_diffs=0
TACGTAGGTGGCAAGCGTTGTCCGGATTTACTGGGTGTAAAGGGCGCGTAGGCGGGCTTTCAAGTCAGATGTGAAATACCGAGGCTTAACCTCGGGGCTGCATTTGAAACTGTTAGTCTTGAGTATCGGAGAGGAAAGCGGAATTCCTAGTGTAGCGGTGAAATGCGTAGATATTAGGAGGAACACCAGTGGCGAAGGCGGCTTTCTGGACGACAACTGACGCTGAGGCGCGAAAGTGTGGGGAGCAAACAGG
+
IIIIHIIIIIIIEHHIIIIIIIIIHIIIIIHIIIIGHIHHIHIIIIGHHIIHIIIIHDEEHIIHHIIHHIIIIIIIEE<B<EHIIIIIIIGFCGEH?IIIIGHIIIIIIIIIIHHIIIIIIIIICIHIIIIIHHCD@GEHHIHHHHHHIIIIIIIIIIIIIIIIIHHHIHIIIIIIIHIIIIIIIHHHIIHIIIIIIIHG<<FD1IIIIIHEHGIIIHIIIHHIIIIHHFIHHGGD0HIIIIHIGIIIIHIII
@HS2.2_571 HISEQ:380:H55W7BCXY:1:1101:6803:2200 1:N:0:AGCAGGAA orig_bc=AAAAAAAAAAAA new_bc=AAAAAAAAAAAA bc_diffs=0
TACGGAGGATGCGAGCGTTATCCGGATTTATTGGGTTTAAAGGGTGCGTAGGCGGAATGTTAAGTCAGTGGTGAAAGCGTGCGGCTCAACCGTACCGAGCCATTGAAACTGGTGTTCTTGAGTGCAAGCGAGGTAAGCGGAATGTGACGTGTAGCGGTGAAATGCTTAGATATGTCCCAGAACTCCGATTGCGAAGGCAGCTTACCAGTATGTAACTGACGCTGAGGCACGAAAGCGTGGGTATCAAACAGG
+
IHIHIHDDHEGH?EDHHHGIHHHIIH@CGCC@FHI0<CHGIIGIIIIIDGDHHDH?G@HCCCGHCHHHHFHIGHIHDF?EHIIGIHFGHHHIEEGCGCHDHHIHGDGHHIHGHIIHIHIGHIIHHHIIHFE?HGGIIIIIIIIHGD7=HHGH#IIIIIIHIIHIHGHHGIHGED8CEHHFHEECHHHHDGHIHHIIHHGHHGEGFFFIHE?HIHHHHHEHIIHEIHIHH@EEE@IHGC@HIHIHIIIHHEHH
@HS2.2_572 HISEQ:380:H55W7BCXY:1:1101:9775:2156 1:N:0:AGCAGGAA orig_bc=AAAAAAAAAAAA new_bc=AAAAAAAAAAAA bc_diffs=0
TACGGAGGGTACGAGCGTTAATCGGAATGACTGGGCGTAAAGGGCACGTAGGTGGATAGATAAGTCACAAGTGAAATACCCGGGCTTAACCTGGGATTGGCTCGTGAAACTGTTTAACTAGAGTACGGTAGAGGGGAGTAGAATTCCAAGTGTAGCGGTGAAATGCGTAGAGATTTGGAAGAATACCGGAGGCGAAGGCGGCTCTCTGGACCGATACTGACACTGAAGAGCGAAAGCGTGGGGAGCAAACAGG
+
IHIIIHIIIIIIHIHIIIHIIIIIHEEHIHHHHIIII?EEHGHHHHHHDFHIFGHFFIIIHHHHHIIIIHHIIIHIHHIIHIHIIIIHIHHHHIIHGHHIHHGHEIIHHIIIHIIIIIFEHHIIIIIIIHIHIHIIIGIIIIIIHHHHHFIHDFIHHGHHHHHFIIHHIHHIIHHHHGHHIHIIIIHHHHHIIIIHIIHHHHIIHIIHHHDIHEHHHIIHEDIHHEIHEHEHEHHHIIHDIIIHGCHCIFHII
@HS2.2_573 HISEQ:380:H55W7BCXY:1:1101:17367:2193 1:N:0:AGCAGGAA orig_bc=AAAAAAAAAAAA new_bc=AAAAAAAAAAAA bc_diffs=0
TACGGGGGGAGCAAGCGTTGTTCGGATTTACTGGGCGTAAAGGGCGCGTAGGCGGCCAGCACAAGTCAGTTGTGAAATCTCCGAGCTTAACTCGGAAAGGTCAACTGATACTGTGCGGCTAGAGTGCAGAAGGGGCAACTGGAATTCTTGGTGTAGCGGTGAAATGCGTAGATATCAAGAGGAACACCTGCGGCGAAGGCGGGTTGCTGGGCTGACACTGACGCTGAGGCGCGAAAGCTAGGGGAGCGAACGGG
+
IIIIIIIIIIIIIIIIIHHIIIHIIHIIIIIIIIIIIIIIIIIIIIIIDHIIIIIIIIIHHIIIIHHIIIIIIIIIHHHIIIIHIHHHIIIIIIIIIIIIIIIIIIIIIIIIIIIIIIIIIIIIIIIIIIIIIIIIIIIIIIIIIIIIIIIIIIIIIIIIIIIIIIIIIIIIIIIHIHIIIIIIIHHHHIIIIIIIIIIIIIIIIIIIIIIIIIIIIIHIIIIIIIIIIIIIIIIIIIIIIIIIIIIIIIIIII
@HS2.2_574 HISEQ:380:H55W7BCXY:1:1101:18730:2158 1:N:0:AGCAGGAA orig_bc=AAAAAAAAAAAA new_bc=AAAAAAAAAAAA bc_diffs=0
TACGGAGGATGCGAGCGTTATCCGGATTTATTGGGTTTAAAGGGTGCGTAGGTGGTTTGTTAAGTTTGTGGTGAAAGCGTGCGGCTCAACCGTACCGAGCCATGAAAACTGGCGAACTTGAGTGCAAACGAGGTAGGCGGAATGTGATGTGTAGCGGTGAAATGCTTAGATATGTCACAGAACTCCGATTGCGAAGGCAGCTTACCAGCATGCTACTGACACTGAGGCACGAAAGCGTGGGTATCAAACAGG
+
IIIIIIIIHIIIIIIIIIIIIIIIIHHHIIIHHIIEHIIIIIIIIIIIEHIIIHIHHIHHHIIIIIIIIIIIIIIIIIIIIIIIIIIIIIIIIIIIIIIIIIIIHIIIIIIIIIIIIIIIIIIIIIIIIIIIIIIIIIIIIIIIIIIIIIIIIIIIIIIIHIIIIIIIIIIIHHIIIIIIIIIIIIIIIIIIIIIIIIIIIIIIIIIIIIIIIIIIIIIIHIIIGIHCGIHIIIIIIIIIIIIIIIIIIIII
@HS2.2_575 HISEQ:380:H55W7BCXY:1:1101:3605:2295 1:N:0:AGCAGGAA orig_bc=AAAAAAAAAAAA new_bc=AAAAAAAAAAAA bc_diffs=0
TACGGAGGGTGCGAGCGTTAATCGGAATAACTGGGCGTAAAGAGCTCGTAGGCGGTTTGTCAAGTCAGATGTGAAAGCCCCGGGCTTAACCTGGGAACCGCATTTGAAACTGACAGACTAGAGTACTGTAGAGGGAGGTAGAATTCCAGGTGTAGCGGTGAAATGCGTAGATATCTGGAGGAATACCGGTGGCGAAGGCGGCCTCCTGGACAGAGACTGACGCTGAGGAGCGAAAGCGTGGGGAGCAAACAGG
+
IIIIIHIIIIIIIIIHIHHIIIIIIIIIIIIIIIIIIHHHIIIHIIIIIIIIHIIIIIIIIIIIIIIIIIIIIIIIHHHIIIHIIIIIIIIIIIIIIIIIIIIIIIIIIIIIIIIIIIIIIIIIIIIIIIIIIIIIIIIIIIIIIIIIIIIIIIIIIIIIIIIIIIIIIIIIIIIIIHIIIIIIIIIIIIIIIIIIIIIIIIIIIIIIIIIHHIIHHIIIIIIIIIIIIIIIIIIIIIIIIIIIIIIIIIIII
@HS2.2_576 HISEQ:380:H55W7BCXY:1:1101:4351:2288 1:N:0:AGCAGGAA orig_bc=AAAAAAAAAAAA new_bc=AAAAAAAAAAAA bc_diffs=0
TACGGAGGGTACGAGCGTTAATCGGAATGACTGGGCGTAAAGGGCACGTAGGTGGATAGATAAGTCACAAGTGAAATACCCGGGCTTAACCTGGGATTGGCTCGTGAAACTGTTTAACTAGAGTACGGTAGAGGGGAGTAGAATTCCAAGTGTAGCGGTGAAATGCGTAGAGATTTGGAAGAATACCGGAGGCGAAGGCGGCTCTCTGGACCGATACTGACACTGAAGAGCGAAAGCGTGGGGAGCAAACAGG
+
IIIIIIIIIIIIIIIIIHIIIIIIIIIIIIIIIIIIIHIIIIIIIIIIGHIIIIIIIIIHIIIIIIIIIIIIIIIIHIIIIIIIIIIIIIIHHIIIHIIIIIIIIIIIIIIIIIIIIIIIIIIIIIIIIIIIIIIIIIIIIIIIIIIIIIIIIIIIIIIIIIIIIIIIIIIIIIIIHHIIIIIIIIIIIIIIIIIIIIIIIIIIIIIIIIIIIIIIIIIIIHIIIIIIIIIIIIIIIIIIIIIIIIIIHIIII
@HS2.2_577 HISEQ:380:H55W7BCXY:1:1101:6434:2441 1:N:0:AGCAGGAA orig_bc=AAAAAAAAAAAA new_bc=AAAAAAAAAAAA bc_diffs=0
TACGGAAGGTCCGGGCGTTATCCGGATTTATTGGGTTTAAAGGGAGCGCAGGCCGGAGGTCAAGCGTGACGTGAAATGTAGGGGCTCAACCTTTGAATTGCGTCGCGAACTGGCCTTCTTGAGTGAGTACGACGTCAGCGGAATTCGTGGTGTAGCGGTGAAATGCTTAGATATCACGAAGAACCCCGATTGCGAAGGCAGCTGACGAGTCCTTTACTGACGCTAAAGCTCGAAGGTGCGGGTATCGAACAGG
+
IIIIIHIIIIIIIIIIIIIIIHIIIHIIHIIIIIIHIIIIIIIIIIIIIIIIIIIIIIIHIIIIIIIIHIIIIIIIHIIIIIIIIIIIIIIIIIIIIIIIIIIIIIIIIIIIIIIIIIIIIIIIIIIIIIIIIIIIIIIIIIIIIIIIIIIIIIIIIIIIIIIIIIIIIIIIIIHHHIIIIIIIIIIIIIIIIIIIIIIIIIIIIIIIIHIIIIIIIIIIIIIIIIIIIIIIIIIIIIIIIIIIIIIIIIIII
@HS2.2_578 HISEQ:380:H55W7BCXY:1:1101:10904:2397 1:N:0:AGCAGGAA orig_bc=AAAAAAAAAAAA new_bc=AAAAAAAAAAAA bc_diffs=0
TACGGAGGGTACGAGCGTTAATCGGAATGACTGGGCGTAAAGGGCACGTAGGTGGATAGATAAGTCACAAGTGAAATACCCGGGCTTAACCTGGGATTGGCTCGTGAAACTGTTTAACTAGAGTACGGTAGAGGGGAGTAGAATTCCAAGTGTAGCGGTGAAATGCGTAGAGATTTGGAAGAATACCGGAGGCGAAGGCGGCTCTCTGGACCGATACTGACACTGAAGAGCGAAAGCGTGGGGAGCAAACAGG
+
IIIIHEHIHHCHHHIIIDHHHIHHIIIIIIIHHIIIIHIHIIIIGHHHDGHHGHIIHIIIHIIHIIIIIHHIIIIHGIIGHIIIIIIIIIIIHIIHHHIHIIIIIIIIIIIIIIIIIIIIIIIIIIIIIIIIIIIIIIIIIIIIIIIIIIIIIIIIHIIIIIIIIIIIIIIIIIIIHGIIIIIIIHIIIIIIIIIIIIIIIIIIIIIIIIIIIIIIIIIIIHIIIHIIIIIIIIIIIIIIIIIIHIIIIIIII
@HS2.2_579 HISEQ:380:H55W7BCXY:1:1101:13876:2434 1:N:0:AGCAGGAA orig_bc=AAAAAAAAAAAA new_bc=AAAAAAAAAAAA bc_diffs=0
TACGGAGGGTGCGAGCGTTAATCGGAATAACTGGGCGTAAAGAGCTCGTAGGCGGTTTGTCAAGTCAGATGTGAAAGCCCCGGGCTTAACCTGGGAACCGCATTTGAAACTGACAGACTAGAGTACTGTAGAGGGAGGTAGAATTCCAGGTGTAGCGGTGAAATGCGTAGATATCTGGAGGAATACCGGTGGCGAAGGCGGCCTCCTGGACAGAGACTGACGCTGAGGAGCGAAAGCGTGGGGAGCAAACAGG
+
?1DE00</CGH0CEECCCGH1<1DEG?CHEHEH?<FCDDEHHIIFE@0<EEHHIHHHFHHGHHH?HEHHHHHIH?CDHH#HEHCHIHIIGHHBIHIHHIIII#HHIIHHIIHCHHIHHEHHHIIHHHHAIIHIIHEHIGHIIIIIHHHHI#IHIIIIIIHHHIIHII#IIIHHHH#DDHHIIHIIHIIIIHHHIIIIG#IHIHIHIHIIHGIIIHIIIIIIGIIHIIHHHHIIIIIIIIIHHIHIIIHHGIHI
@HS2.2_580 HISEQ:380:H55W7BCXY:1:1101:14193:2497 1:N:0:AGCAGGAA orig_bc=AAAAAAAAAAAA new_bc=AAAAAAAAAAAA bc_diffs=0
TACGGAGGATCCGAGCGTTATCCGGATTCATTGGGTTTAAAGGGTGCGCAGGCGGCTTCTTAAGTCAGCGGTAAAATCGCGGGGCTCAACCCCGTCCCGCCGTTGATACTGGGGAGCTTGATTACGGTCGAGGCAGGCGGAATTCGTCGTGTAGCGGTGAAATGCATAGATATGACGAAGAACACCGATTGCGTAGGCAGCCTACCAGGCCGTTAATGACGCTCATGCACGAAAGTGCGGGGATCGAACAGG
+
IIIIIGIIEFIIIIIIIIIIIIGIIEGHHIIIIIIHHIIIIIIIIIIIIIIIIIIIGIIIIIIIIHIIIIIII1CGFHIIIIIIIIIIIIIIIHIIIIIIIIIIIIIIIIIIIIIHIIIIIIIIIIIIIIIIIIIIIIIIIIIIIIIIIIIIIIIIIIIIIIIIHIIIIIIIIIIIHIIIIIIHIIIIIIIIIIIIIIIIIIIIHHIIIIHIHHIIIIIIIIIIIIIIIIIIHHH<HDIIIIIIIIIIIIII
@HS2.2_581 HISEQ:380:H55W7BCXY:1:1101:14350:2344 1:N:0:AGCATGAA orig_bc=AAAAAAAAAAAA new_bc=AAAAAAAAAAAA bc_diffs=0
TACGGAAGGTCCGGGCGTTATCCGGATTTATTGGGTTTAAAGGGAGCGCAGGCTGATGATTAAGCGTGACGTGAAATGTAGCCGCTCAACGGCTGAACTGCGTCGCGAACTGGTTATCTTGAGTGAGTTCGATGTTGGCGGAATTCGTGGTGTAGCGGTGAAATGCTTAGATATCACGAAGAACTCCGATTGCGAAGGCAGCCAACAAGGCCTTTACTGACGCTAAAGCTCGAAGGTGCGGGTATCGAACAGG
+
IIIIIIIIIHIIIHHIIIIIIIIIIHHIIIHHHHIHIIIIIIIIIIIIIIIIGIIIHIIIIIHIIIIIIIIIIIIIHHHIIIIIIIIIIIIIIIIIIHHIIIHIIIIIIIIIIHIIIIHIIIIIIIIIIIIIIIIHIIIIIIIIIIIIIIIIIIIIIIIIIIIIIIIIIIIIIIHIIIIIIIHIHIIIIIIIIIIIIIHIIIGHIIIIIIHIIIIIIIIHIIIIIIIIIIIIIIIHHHCIIIIIIHHIIIGII
@HS2.2_582 HISEQ:380:H55W7BCXY:1:1101:15972:2418 1:N:0:AGCAGGAA orig_bc=AAAAAAAAAAAA new_bc=AAAAAAAAAAAA bc_diffs=0
TACGGAGGATCCGAGCGTTATCCGGATTCATTGGGTTTAAAGGGTGCGCAGGCGGCTTCTTAAGTCAGCGGTAAAATCGTGGGGCTCAACCCCATCCCGCCGTTGATACTGGGGAGCTTGATTACGGTCGAGGCAGGCGGAATTCGTCGTGTAGCGGTGAAATGCATAGATATGACGAAGAACACCGATTGCGTAGGCAGCCTACCAGGCCGTTAATGACGCTCATGCACGAAAGTGCGGGGATCGAACAGG
+
IIIIIIIIIIIIIIIIIIIHIIIIIHIIIIHHHIIEEHIIIIIIIIIIIIIHIIIIIIIIIIIIIIIIIIIIIIIIHIIIIIIIIIIIIIIIIIIIIIIIIIIIIIIIIIIIIIIIIIIIIIIIIIIIIIIIIIIIIIIIIIIIIIIIIIIIIIIIIIIIIIIIIIIIIIIIIIIIIIIIIIIIIIIIHIIIIHIIIIIIHIIIIIIIIHGIIIIIIIIIHG<1IHIIIIIIIIIIIIIIIIIIIIIIIIII
@HS2.2_583 HISEQ:380:H55W7BCXY:1:1101:16223:2420 1:N:0:AGCAGGAA orig_bc=AAAAAAAAAAAA new_bc=AAAAAAAAAAAA bc_diffs=0
TACGGAGGGTACGAGCGTTAATCGGAATGACTGGGCGTAAAGGGCACGTAGGTGGATAGATAAGTCACAAGTGAAATACCCGGGCTTAACCTGGGATTGGCTCGTGAAACTGTTTAACTAGAGTACGGTAGAGGGGAGTAGAATTCCAAGTGTAGCGGTGAAATGCGTAGAGATTTTGAAGAATACCGGAGGCGAAGGCGGCTCTCTGGACCGATACTGACACTGAAGAGCGAAAGCGTGGGGAGCAAACAGG
+
IIIIIIIIIIIIIIIIIIIIIIIIIIIIIHIIIIIIIIIIIIIIIIIIHIHIHIIIIIIIIIIIIIIIIIIIIIIIHHIIIIIIIIIIIIIIIIIIHIIIHIIIIIIIIIIIIIIIIIIIIIIIIIIIIIIIIIIIIIIIIIIIIIIIIIIIIIIIIIIIIIIIIIIIIIIIIIGH#HIIIIIIIIIIIIIIIIIIIIIIIIGIIIIIIIIIIIIIIIIIIIIIIIIIIIIIIIIIIIIIIIIIIIIIIIIII
@HS2.2_584 HISEQ:380:H55W7BCXY:1:1101:7929:2511 1:N:0:AGCAGGAA orig_bc=AAAAAAAAAAAA new_bc=AAAAAAAAAAAA bc_diffs=0
TACGGAGGATGCGAGCGTTATCCGGATTTATTGGGTTTAAAGGGTGCGCAGGCGGGTTTTTAAGTCTGTGGTGAAAGCGTGCGGCTCAACCGTACCAAGCCATGGAAACTGGAGATCTTGAGTGCAAACGAGGTAGGCGGAATGTGATGTGTAGCGGTGAAATGCTTAGATATGTCACAGAACCCCGATTGCGAAGGCAGCTTACCAGCATGCAACTGACGCTGAGGCACGAAAGCGTGGGTATCAAACAGG
+
IIIIIIIIIIIIIIIIIIIIIIIIIGHHIIIIHIIHGHHIIIIIIIIIIIIIIIIIHHIHIIGIHIIIIIIIIIIIIIIIIIIIIIIIIIIIIIIHIIIHIIIIIIIIIIIIIIIIIIIIIIIIIIIIIIIIIIIIIIIIIIIIIIIIIIIIIIIIIIIIIIIIIIIIIIIIIIIIIIIIIIIIIIIIIIIIIIIIIIIIIIIIIIIIIIIIIIIIIIIIIIIIIIIIIIIIIIIIIIIIIIIIIIIIIIII
@HS2.2_585 HISEQ:380:H55W7BCXY:1:1101:12315:2669 1:N:0:AGCAGGAA orig_bc=AAAAAAAAAAAA new_bc=AAAAAAAAAAAA bc_diffs=0
TACGTAGGGTGCGAGCGTTAATCGGAATTACTGGGCGTAAAGCGTGCGCAGGCGGTTTTGTAAGCCAGATGTGAAATCCCCGGGCTTAACCTGGGAATGGCATTTGGGACTGCAAGGCTCGAGTGCGGCAGAGGAGACTGGAATTCCTGGTGTAGCAGTGAAATGCGTAGATATCAGGAGGAACACCGATGGCGAAGGCAGGTCTCTGGGCTGACACTGACGCTCATGCACGAAAGCGTGGGGAGCAAACAGG
+
IHH@<1C0<<C0<<C?E<<<<DHIHHHHHHH@1FCH?<E@F1CHEE@CCHHGDD/GEHFHHEAFEEHHGFDH6<HHFHECGDBCEEGHEIEHGC0DF<GCHHEEFF=GDC@GGFIHH@GEHE?CG.0:F@G<<@HGGD1FGCBF@HCFCD8BF<<#HGBG<FHHHH@<<HHG<BFGD1HF<<@G#0E=0CG<8HGG<#<111G<1<D<@D1<1GDD<CE</C1G<<1<110C<<0CE<1@@G<C<1GCGC<CC
@HS2.2_586 HISEQ:380:H55W7BCXY:1:1101:13082:2580 1:N:0:AGCAGGAA orig_bc=AAAAAAAAAAAA new_bc=AAAAAAAAAAAA bc_diffs=0
TACGGAGGATGCGAGCGTTATCCGGATTTATTGGGTTTAAAGGGTGCGTAGGCGGATGATTAAGCGTGAGGTGAAATGCCACGGCTCAACCGTGGAACTGCCTCGCGAACTGGTTGTCTGGAATGCCCCTGCCGTGGGAGGAATGTGTGGTGTAGCGGGGAAATGCATAGAGATCACACAGAACACCGATTGCGAAGGCATCTCACGAAGGGGTGATTGACGCTGAGGCACGAAAGCGTGGGGATCAAACAGG
+
IIIIIIIIIIIIIIIIIIIIIIIIIHHIIIIIHHIDEEHIIIIIIIIIHHHIIIIHHIIIIIIIIIHIHIIIIIIIHIIIIIIIIIIIIIIIIIIIIHIIIIIIIIIIHIIIIIIIHIIIIIIIIIIIIIIIIIIIIIIIIIIIIIIIIIIIIIIIIIIIIIIIIIIIIIIIIIIIHIIIIIIIIIIIIIIIIIIIIIIIHIIIIIIIIIIIIIIIIIIIIIIIIIIIIIIIIIIIIIIIIIIIHIIIIIIII
@HS2.2_587 HISEQ:380:H55W7BCXY:1:1101:14322:2582 1:N:0:AGCAGGAA orig_bc=AAAAAAAAAAAA new_bc=AAAAAAAAAAAA bc_diffs=0
TACGGAAGGTCCGGGCGTTATCCGGATTTATTGGGTTTAAAGGGAGCGCAGGCGGGTTGTTAAGCGTGACGTGAAATGTAGGGGCTCAACCTTTGAATTGCGTCGCGAACTGGCGACCTTGAGTGGGTACGACGCGGACGGAATTCGTGGTGTAGCGGTGAAATGCTTAGATATCACGAAGAACTCCGATTGCGAAGGCAGTCCGCGAGTCCCCAACTGACGCTAAAGCTCGAAAGTGCGGGTATCGAACAGG
+
IIIIIIIIIIIIIIIIIIIIIIIIIHIIIIHIIHHDHHHIHIIIIIIIIHIIIIIHIIIEHHHHIIIIIIIIHHGHFHIIIHHIGIHHFHHHIIIIIHIHIIHIIIIIIIHHIIHGHHEHHHIIIHHIHHIIIIIIICIIHIHIIIIHHIIIIHHHIIIHFIHHIIIIIIIGIIHIHGHIIHIHHHIHHHHIHIIIIIHHHHIIIIIIHCIIIIIIIIIIIHHIIIHE1IIIIIIHCE@HIIIIIIIIIIIII
@HS2.2_588 HISEQ:380:H55W7BCXY:1:1101:16720:2689 1:N:0:AGCAGGAA orig_bc=AAAAAAAAAAAA new_bc=AAAAAAAAAAAA bc_diffs=0
TACGGAGGATGCGAGCGTTATCCGGATTTATTGGGTTTAAAGGGTGCGTAGGTGGTTTGTTAAGTTTGTGGTGAAAGCGTGCGGCTCAACCGTACCAAGCCATGAAAACTGGCGAACTTGAGTGCAAACGAGGTAGGCGGAATGTGATGTGTAGCGGTGAAATGCTTAGATATGTCACAGAACCCCGATTGCGAAGGCAGCTTACCAGCATGCAACTGACACTGAGGCACGAAAGCGTGGGTATCAAACAGG
+
IIIIIIIIHIIIIIIIIIIIIIIIIHHHIHIHHIH<DGHHHIIIHIIIHHHIIIIHIIIHIIHIHGIIHIIHIIIIIIIIIIIIIHHIIIIIIIIHIIIIIIIIIIIIIIIIIIIIIIIIIIIHIIIIIIIIIIIIIIIIIIHIHIIIIIIIIIIIIIIIIIIIIIIIIIIIIIIIHIIIIIIIIIIIIIIIIIIIIIIIIIIIIIIIIIIIHIIIIIIIHIIIIIIIIIIIIIIIIIIIIIIIIIIIIIII
@HS2.2_589 HISEQ:380:H55W7BCXY:1:1101:17109:2580 1:N:0:AGCAGGAA orig_bc=AAAAAAAAAAAA new_bc=AAAAAAAAAAAA bc_diffs=0
TACGGAGGGTACGAGCGTTAATCGGAATGACTGGGCGTAAAGGGCACGTAGGTGGATAGATAAGTCACAAGTGAAATACCCGGGCTTAACCTGGGATTGGCTCGTGAAACTGTTTAACTAGAGTACGGTAGAGGGGAGTAGAATTCCAAGTGTAGCGGTGAAATGCGTAGAGATTTGGAAGAATACCGGAGGCGAAGGCGGCTCTCTGGACCGATACTGACACTGAAGAGCGAAAGCGTGGGGAGCAAACAGG
+
IIIIIIIIIIIIIIGIIIIIIIIIIHIIIIIIIIIIIEHIIIIIIIIIHHIIIIIIIIIIIIIIIIIIIIIIIIIHHHHIIIIIIIIIIIIIIIIIHIIIIIIIIIIIIIIIHHIIIIIIIIIIIIIIIIIIIIIIIIIIIIIIIIIHIIIIIIIIIIIIIIIIIIIIIIIIIIIIHIIIIIIIIIIIIIIIIIIIIIIIIIIIIIIIIIHIIIIIIIIIIIIIIIIIHIIIIIIHIIIIIIIIIIIIIIIII
@HS2.2_590 HISEQ:380:H55W7BCXY:1:1101:2542:2957 1:N:0:AGCAGGAA orig_bc=AAAAAAAAAAAA new_bc=AAAAAAAAAAAA bc_diffs=0
TACAGAGGTCGCAAGCGTTGTTCGGATTTACTGGGCGTAAAGGGCACGTAGGCTGCGAGGCGTGTCGAGTGTGAAATCTCCGGGCCCAACCCGGAAAGTGCGCTCGAAACTACCCCGCTGGAGTACGGGAGAGGGAAGGGGAATGCAGGGTGTAGCGGTGAAATGCGTTGATATCCTGCAGAACACCGGAGGCGAAGGCGCCTTCCTGGAACGTTACTGACGCTAAGGTGCGAAAGTCGGGGGAGCAAACAGG
+
IIIIIIIIIIIIIIIIIIIIIIHIIHIIIIIIIIIIIHIIIIIIIIIIIIIIIIIIIIIIIIHIIIIIIIIIIIIIHIIIIIIIIIHIIIIIIIIIIIIIIIGHFIIIIIIIIIIIIGIIIIIIIIIIIIIIIIIIIIIIIIIIIIIIIIIIIIIIIIIIIIIIIIIIIIIIIIIIHGIIIIIIIIIIIIIIIIIIIIIIIIIIIIIIIIIIIIIIIIIIIIIIIIIIIIIIIIIIIIIIIIIIIIIIIIIII
@HS2.2_591 HISEQ:380:H55W7BCXY:1:1101:7144:2965 1:N:0:AGCAGGAA orig_bc=AAAAAAAAAAAA new_bc=AAAAAAAAAAAA bc_diffs=0
TACGGAAGGTCCGGGCGTTATCCGGATTTATTGGGTTTAAAGGGAGCGCAGGCGGAGGATTAAGCGTGACGTGAAATGTCCCGGCTCAACCGTGGAACTGCGTCGCGAACTGGTTTTCTTGAGTGAGTGCGACGTCGGCGGAATTCGTGGTGTAGCGGTGAAATGCTTAGATATCACGAAGAACCCCGATTGCGAAGGCAGCCGACGAGTCCTTAACTGACGCTAAAGCTCGAAAGTGCGGGTATCGAACAGG
+
IIIIIIIIIHHIIIIIIIIIIIIIIHHIGIEHHHICEHIIIIIIIIHIIIIIIIIIIIIHIHIIIIHHHIIIHIIHHIIIIIIIIIIIIIIIIIIHHIIIIIHIIIIHIIIIIIIIIIHIIIIIIIIIIIIIIIIIIIIIIIIIIIIIIIIIIIIIIIIIIIIIIIIIIIIIIIIIIHIIIIIIIIIIIIIIIIIIIIIIIIIHGIIIIIIIIIIIIIIIIIIIIIIIIIIIIIIIIIIIIIIIIIIIIIIII
@HS2.2_592 HISEQ:380:H55W7BCXY:1:1101:8970:2802 1:N:0:AGCAGGAA orig_bc=AAAAAAAAAAAA new_bc=AAAAAAAAAAAA bc_diffs=0
TACGTAGGGTGCGAGCGTTAATCGGAATTACTGGGCGTAAAGCGTGCGCAGGCGGTAAGTCAAGTCTGATGTGAAAGCCCCGGGCTCAACCTGGGAATGGCATTGGAAACTGGCTTGCTAGAGTGTGGCAGAGGGGGGTGGAATTCCGCGTGTAGCAGTGAAATGCGTAGAGATGCGGAGGAACACCGATGGCGAAGGCAGCCCCCTGGGCCAACACTGACGCTCAGGCACGAAAGCGTGGGGAGCAAACAGG
+
IIIIGEHIIHIHHIDHIHIHHHHIIIIIIIIIIIIIIIIIIIIIIIIIIIIIIIIIIIIIIIIHHHHHHHIHIHHIIHIIIIIIIHIIIIHIHIIIIIIIIIHIHIIIIIIIIIIIIIIIIHIIIIIIIIIIIIIIHIIIIIIIIIIIIIIIIIIIIIIIIIIIIIIIIIIIIIIIHHHHIIIIIGIIIIIIIIIIIIIIIIIIIIIIIIIIIIHIIIIIIIIIIIIIIIIIIIIGIIIIIIIIIIIIIIIII
@HS2.2_593 HISEQ:380:H55W7BCXY:1:1101:12847:2949 1:N:0:AGCAGGAA orig_bc=AAAAAAAAAAAA new_bc=AAAAAAAAAAAA bc_diffs=0
TACGGAGGATGCAAGCGTTATCCGGATTTATTGGGTTTAAAGGGTGCGTAGGCGGATGCCTAAGCGTGAGGTGAAATCCCCGGGCTCAACCTGGGAACTGCCTCGCGAACTGGGTATCTGGAATGTCCGTGCCGTGGGAGGAATGTGTGGTGTAGCGGTGAAATGCATAGAGATCACACAGAACACCGATTGCGAAGGCATCTCACGAACGGATGATTGACGCTGAGGCACGAAAGCGTGGGGATCAAACAGG
+
IIIIIHIIHIIIIIIIIIIIHHIIIEEHHIIIHIHDDGHIIIIIIIIIIIIIHIIIIIIIIIIIIIIIIIIIHHIIDIIIIIIIIIIIIIIIIIIIIIIIIIIIIIIIIIIIIIIIIIIIIIIIIIIIIIIIIIIIIIIIIIIIIIIIIIIIIIIIIIIIIIIIIIIIIIIIIIIIIHIIIIIIIIIIIIIIIIIIIIIIIIIIIIIIIIIIIIIIIIIIIIIIIIIIIIIIIIIIIIIIIIIIHIIIIIIII
@HS2.2_594 HISEQ:380:H55W7BCXY:1:1101:13116:2834 1:N:0:AGCAGGAA orig_bc=AAAAAAAAAAAA new_bc=AAAAAAAAAAAA bc_diffs=0
TACGTAGGTGACAAGCGTTATCCGGATTTACTGGGTGTAAAGGGCGTGTAGGCGGCTTTGCAAGTCAGAAGTGAAATTCCCGGGCTTAACCTGGGCGCTGCTTCTGAAACTGTAGAGCTTGAGTACTGGAGGGGAAAGCGGAATTCCTAGTGTAGCGGTAAAATGCGTAGAGATTTGGAAGAATACCGGAGGCGAAGGCGGCTCTCTGGACCGATACTGACACTGAAGAGCGAAAGCGTGGGGAGCAAACAGG
+
IIIIHIIIIIIIIIIIIIIIIIIIHIIIIIIHIIIHHIIIIIIIIIHIIIIIIIIIIIIIIIIIIIIIIIIIIIIIHHIIIIIIIIIIIIIIIIIIIIIIIIIIIIIIIIIIIIIIIIIIIIIIIIIIIIIIIIIIIIIIIIIIIIIIIIIIIIIIIIIIIIIIHIIIIIIIIHIHIHIIIIIIIIIIIIIIIIIIIIIIIIIIIIIIIIIIIIIIHHHGIHIIIIIIIIIIIIIIIIIIIIIHIIIIIIIII
@HS2.2_595 HISEQ:380:H55W7BCXY:1:1101:17773:2963 1:N:0:AGCAGGAA orig_bc=AAAAAAAAAAAA new_bc=AAAAAAAAAAAA bc_diffs=0
TACGGAGGGTACGAGCGTTAATCGGAATGACTGGGCGTAAAGGGCACGTAGGTGGATAGATAAGTCACAAGTGAAATACCCGGGCTTAACCTGGGATTGGCTCGTGAAACTGTTTAACTAGAGTACGGTAGAGGGGAGTAGAATTCCAAGTGTAGCGGTGAAATGCGTAGAGATTTGGAAGAATACCGGAGGCGAAGGCGGCTCTCTGGACCGATACTGACACTGAAGAGCGAAAGCGTGGGGAGCAAACAGG
+
IIIIHHHIIIIIIIIIIIIIIIIIIIIIIIIHHIIIIHHIIIIIIIIIGHIIEHIIIIIIIIIIIIIIIIIIIIIIHIIIIIIIIIIIIIHHIIIIIIIIIIIIIIIIIIIIIHIIIIIIIIIIIIIIIIIIIIIIIIIIIIIIIIIIIIIIIIIIIHIHIIIIIIIHIIHIIIIIIHIIIIIIIIIIIIIIIIIIIIIIIIIIIIIIIIIIIIIIIIIIIIIIIIIIIIIIIIIIIIIIIIIIIIIIIIIII
@HS2.2_596 HISEQ:380:H55W7BCXY:1:1101:18251:2796 1:N:0:AGCAGGAA orig_bc=AAAAAAAAAAAA new_bc=AAAAAAAAAAAA bc_diffs=0
TACGGAGGGTACGAGCGTTAATCGGAATGACTGGGCGTAAAGGGCACGTAGGTGGATAGATAAGTCACAAGTGAAATACCCGGGCTTAACCTGGGATTGGCTCGTGAAACTGTTTAACTAGAGTACGGTAGAGGGGAGTAGAATTCCAAGTGTAGCGGTGAAATGCGTAGAGATTTGGAAGAATACCGGAGGCGAAGGCGGCTCTCTGGACCGATACTGACACTGAAGAGCGAAAGCGTGGGGAGCAAACAGG
+
IIIIIIIIIIIIIIIIIIIHIIIIIIIIIIIIIIIIIHIIIIIIIHIIHIHIGHHII#IIIIIIIIIIHIIIIIIIIIIIIIHIIIHIIIIIIIIIIHIHIIIHHIIIHIHHGFHHIIIGIIIHHHIIHHHIIIIIIIGIIIIHHHHHGIHIIIIHIIIIIHIIHHIIIIIIIHG<GDHHIIIIIIIHHHIIIIIIIIIIIIIIHIIIIIIHHIIIIIIHIIHIIIHHIIIIIIIIIIIIIIIIIIHIIHIHI
@HS2.2_597 HISEQ:380:H55W7BCXY:1:1101:18604:2973 1:N:0:AGCAGGAA orig_bc=AAAAAAAAAAAA new_bc=AAAAAAAAAAAA bc_diffs=0
TACAGAGGTCCCAAGCGTTGTTCGGATTCATTGGGCGTAAAGGGTGCGTAGGCGGCGCGGTAAGTCGGGTGTGAAATCTCGGAGCTTAACTCCGAAACTGCATTCGATACTGCCGTGCTTGAGGACTGGAGAGGAGACTGGAATTTACGGTGTAGCGGTGAAATGCGTAGATATCGTAAGGAAGACCAGTGGCGAAGGCGGGTCTCTGGACAGTTCCTGACGCTGAGGCACGAAGGCCAGGGGAGCAAACGGG
+
@HHHFGEEHEEHGIHHHGECEF<CF0<GHIE@EEHIH<<<1<FEGHEHEHHHEHDHHHIIIIHIHDHHHIIIIIIIHGG@GHDHHHHHFHBHEGHHHGIIIIHHIIIIIIIIH?HCCGIIIIHIIHIHIIIIIIHFCEHIIIIHEG?GEIIIIIIIIIIIIIIIIIIIIIIIHHECHEIIIIHHIIIIIIIIIIIIIIIIHGHFCIIIIIHGFD<@IIIIIH?IIIIHECIIIIIIHCFIIIIIIIIIIHCII
@HS2.2_598 HISEQ:380:H55W7BCXY:1:1101:19191:2771 1:N:0:AGCAGGAA orig_bc=AAAAAAAAAAAA new_bc=AAAAAAAAAAAA bc_diffs=0
CACGTAAGACCCTAGCGTTATTCGGAATTATTGGGCGTAAAGGGCACGCAGGCGGTTTGGTAAGTCAGGAGTGAAATACCGGAGCTTAACTCCGGTGCTGCTTTTGATACTGCTGAACTTGAATCAGTGAGGGGTGACCGGAATTCCTAGTGTAGGGGTGAAATCTGTAGATATTAGGAAGAACACCGGTGGCGAAGGCAGGTCACCAGCACATGATTGACGCTCAGGTGCGAAGGTGCGGGGAGCAAACAGG
+
IIIIIIIIHIIIIIHHHHHIIIIIIGHIIIIIIIIIIHHHIGIIHIIHDFHGHIIHHHGIIIIIIHIIIIHGHIIHDDGHHIIIIIHIIHIHHHIIIIIIIIIHEIIIIIIIHIIIIIIIIIIIHIHHIGHGIIIIIIIIIHHHHGHHHHGIIIIIIIIIIIHHEHGHHHHIIIIIHFIIIHHHEIHIIIIIIIIIIIHIHGIIIHIIHGIIGIGIIIIIIIIHEIIHHHHIIIIIHE?IIIIIIHHHHIHII
@HS2.2_599 HISEQ:380:H55W7BCXY:1:1101:6507:3172 1:N:0:AGCAGGAA orig_bc=AAAAAAAAAAAA new_bc=AAAAAAAAAAAA bc_diffs=0
TACGGAAGGTCCGGGCGTTATCCGGATTTATTGGGTTTAAAGGGAGCGCAGGCTGATTATTAAGCGTGACGTGAAATGTAGCCGCTCAACGGCTGAACTGCGTCGCGAACTGGTAGTCTTGAGTGAGTTCGATGTTGGCGGAATTCGTGGTGTAGCGGTGAAATGCTTAGATATCACGAAGAACTCCGATTGCGAAGGCAGCCGACAAGGCCTTTACTGACGCTAAAGCTCGAAGGTGCGGGTATCGAACAGG
+
IIIIIIIIIHIIIIIIIHIIIIIIICHHIIHHHIIGEHHIIHIIGIHIIIIIIIIIIIIHIIIIIIIIHIIIIIIIIIIIIIIHIIIIIIIIIIIHIIHIIIIIIHIIIIIIIIIIHHHHIIIIIIIIHIIIIIIIIIIIIIIIIIIIIIIIHIIIIIIIIIIIIIIIIIIIIHHIIIIIIIIIHIIIIIIIIIIIIIIHIIGIIIIIIIIIIIIIIIIIIIIIIIIIIHIIIIIIIIIIIIIIIIIIIIIII
@HS2.2_600 HISEQ:380:H55W7BCXY:1:1101:7927:3240 1:N:0:AGCAGGAA orig_bc=AAAAAAAAAAAA new_bc=AAAAAAAAAAAA bc_diffs=0
TACGGAGGATGCGAGCGTTATCCGGATTTATTGGGTTTAAAGGGTGCGCAGGCGGCGCGTTAAGTCAGCGGTGAAATCTCATGGCTCAACCATGGAACTGCCGTTGATACTGGCGTGCTCGAGTACGGACGGCGCCGGCGGAATGTGTCATGTAGCGGTGAAATGCTTAGATATGCCACAGAACACCGATCGCGAAGGCAGCTGGCGAGGCCGGTACTGACGCTCAGGCACGAAAGCGTGGGGATCAAACAGG
+
IIIIIIIIHIIIIIIIIIIIIIIIIGHIIHIIHIIGDHIIIIIIIIIIHIIIIIIIIIIIIIIIIIIIIIIIIIIIHIIIHHHIIIHIIIHIHIIIIHIIIIIIIIIIIIIIIIIIIIIIIIIIIIIIIIIIIIIIIIIIIIIIIIIIIIIGIIIIIIIIIIIHHIIIIIIIIIGIHHIIIIIIIIIHIIIIIIIIIIIIHIIIIIIIIIIIIIIIIIIIIIIIIIIIIIIIIIIIIIIIIIIIHIIIIIIII
@HS2.2_601 HISEQ:380:H55W7BCXY:1:1101:15369:3191 1:N:0:AGCAGGAA orig_bc=AAAAAAAAAAAA new_bc=AAAAAAAAAAAA bc_diffs=0
TACGGAAGATGCGAGCGTTATCCGGATTTATTGGGTTTAAAGGGAGCGTAGGCGGGTTTTTAAGTCTGCGGTAAAATGTCGGCGCCCAACGTCGTCTTGCCGTGGAAACTGGGGACCTTGAATACACGCAAGGAAGATGGAATTCGTCGTGTAGCGGTGAAATGCTTAGATATGACGAAGAACTCCGATTGCGAAGGCAGTCTTCTGGAGTGCGATTGACGCTGAGGCTCGAAAGTGCGGGTATCAAACAGG
+
IIIIIIIIIHIIIIIIIIIIIIIIIGHHIIGIHIHEEHIIIIIIGIIGFHHIIIIIEHIIHIIIIIIIIIIIIIIIHHIHIHIIIIIIIIHHIIIIIIIIIIIIIHIIIIIIIIIHIHIIIIHIIIIIHIIIHIIIIIHHIIHIHHHIHGIHIIIIIIIIHIIIIIIIIIIIHIIHFIIIIIHIIIIIIIIIIIIIIIIIIIIIIIIIIIHIIIIIIIIIIIIIIIGIIIIIIIIHHCIIIIIIIIIIIIII
@HS2.2_602 HISEQ:380:H55W7BCXY:1:1101:3465:37493 1:N:0:AGCAGGAA orig_bc=AAAAAAAAAAAA new_bc=AAAAAAAAAAAA bc_diffs=0
TACGAAGGGGGCTAGCGTTGTTCGGATTTACTGGGCGTAAAGCGCACGTAGGCGGATCGATCAGTCAGGGGTGAAATCCCAGAGCTCAACTCTGGAACTGCCTTTGATACTGTCGATCTGGAGTATGGAAGAGGTGAGTGGAATTCCGAGTGTAGAGGTGAAATTCGTAGATATTCGGAGGAACACCAGTGGCGAAGGCGGCTCACTGGTCCATTACTGACGCTGAGGTGCGAAAGCGTGGGGAGCAAACAGG
+
IIIIIIIIIIIIIIIIIIIIIIIIIIIIIIIIIIIIIHIIIIIIIIIIHHHIIIIIIIIIIIIIIIIIIIIIIIIIGHIIIIIIIIIIIIIIIIIIIIIIIIIIIIIIIIIIIIIIIIIIIIIIIIIIIIIIIIIIIIIIIIIIIIIIIIIIIIIIIIIIIIIIIIIIIIIIIIIIHGIIIIIIIIIIIIIIIIIIIIIIIIIIIIIIIIIIIIIIIIIHIIIIIIIIIIIIIIIIIIIIIIIIIIIIIIIII
@HS2.2_603 HISEQ:380:H55W7BCXY:1:1101:17129:3074 1:N:0:AGCAGGAA orig_bc=AAAAAAAAAAAA new_bc=AAAAAAAAAAAA bc_diffs=0
TACGTAGGTGGCGAGCGTTGTTCGGATTTATTGGGCGTAAAGGGTTCGCAGGAGGTTTGTTAAAATTGGGGTGAAATCCCGGGGCTCAACCCCGGAATTGCCCTGATGACTGACAGACTATGAGTGCTGGAGAGGTAAGCGGAATACCAAGTGTAGCGGTGGAATGCGTAGATATTTGGTAGAACACCAATGGCGAAGGCAGCTTACTGGACAGCTACTGACTCTCAGGGACGAAAGCGTGGGGAGCAAACAGG
+
IIIIIIIIIIIIIIIIIHHHHHIIIDGHIIIIIIIIIHIIIIIIIIIIIIIIHIIGHIIHIIIIIIIIIIIIIIII#IIIIIIIII#IIIIIIIIIIIIIIIIIIIIIIIIIIIHIIIIIIIIIIIIIIIIIIIIIIHHHIIIHIIHIIIIHIIIIIIIHHIIHHHIIHHIIIIGIIIIIIII#IGHHHEHHHEHIHHIE<DGHHHGDC?IHEGHGD1HEEF1HEIHEECD0EEE<CECHHCECDD1GEHGCEC
@HS2.2_604 HISEQ:380:H55W7BCXY:1:1101:19305:3199 1:N:0:AGCAGGAA orig_bc=AAAAAAAAAAAA new_bc=AAAAAAAAAAAA bc_diffs=0
TACGGAAGGTCCGGGCGTTATCCGGATTTATTGGGTTTAAAGGGAGCGCAGGCTGGAGATTAAGCGTGACGTGAAATGCCGCGGCTCAACCGTGGAAGTGCGTCGCGAACTGGTTTCCTTGAGTGTATTCGACGTCAGCGGAATTCGTGGTGTAGCGGTGAAATGCTTAGATATCACGAAGAACTCCGATTGCGAAGGCAGCTGGCGAGGCTATAACTGACGCTAAAGCTCGAAGGTGCGGGTATCGAACAGG
+
IIIHHHHHHHHII/CHHEHHIIIIG<CEHHHCEHHEGEFEHHIIIGIHCEHDH#IIFHH#HHHEHHGHHHGHHHHHH>GF?HDHIIIIHIFFHHIIHDDGFHIEHHHGDEHEHHHIGHHHHEGHIHFHCIHHIHIHHIHHIHFHHEEEEHHHHIIIIIHHEHHEHCEHHHHHHIHFFHICD<<BGEB1@@EHHIIH@EHHHHEECEHCF1GHHIHHCDHCHHHHFHHHHECHEIHC<HHHHIHHCEGHCECGH
@HS2.2_605 HISEQ:380:H55W7BCXY:1:1101:1075:3464 1:N:0:AGCAGGAA orig_bc=AAAAAAAAAAAA new_bc=AAAAAAAAAAAA bc_diffs=0
TACGTAGGTGGCAAGCGTTATCCGGATTTATTGGGTGTAAAGGGTGTGTAGGCGGGACGGCAAGTCAGATGTGAAAACTATGGGCTCAACCCATAGCCTGCATTTGAAACTGCTGTTCTTGAGAGTCGGAGAGGTAAATGGAATTCCTGGTGTAGCGGTGAAATGCGTAGATATCAGGAGGAACACCGGTGGCGAAGGCGGTTTACTGGACGACAACTGACGCTGAGACACGAAAGCGTGGGGAGCAAACAGG
+
IIIIEGHIHIIIIIIHIIIIIHIIIH0EHHFFGHH<CFHIIIGIDG<CHIIHHIIIIHCCFHHHFGGHHIHIIIIHHIIIHIIIIHHIIHHHHHHIIHIIHFHDIIIIHIHHEHIIIHHHIIHHIIIHIIHIHHG@HGIIIIIIIHIIIIIIIIHIIIIIIIIIIIIIIIIIHHIHGCIIIIIIIIIHIIIIIIIHIIIIIIHIHIIIHHHHHEGIHIIIIIIIIIIIHGIIIHIIIGIIIIIIIIIIHHGII
@HS2.2_606 HISEQ:380:H55W7BCXY:1:1101:11348:3370 1:N:0:AGCAGGAA orig_bc=AAAAAAAAAAAA new_bc=AAAAAAAAAAAA bc_diffs=0
TACGGAAGGTCCGGGCGTTATCCGGATTTATTGGGTTTAAAGGGAGCGCAGGCTGATGATTAAGCGTGACGTGAAATGTAGCCGCTCAACGGCTGAACTGCGTCGCGAACTGGTTATCTTGAGTGAGTTCGATGTTGGCGGAATTCGTGGTGTAGCGGTGAAATGCTTAGATATCACGAAGAACTCCGATTGCGAAGGCAGCCAACAAGGCCTTTACTGACGCTAAAGCTCGAAGGTGCGGGTATCGAACAGG
+
IIIIIIIIIIIIIHIHIIIIHIIIHGHHIIHIFHH<EHHIIIHHHHIIIIHHHHHHFGHIHHHIIIIIIIIIIIIIGHHIIGIIIHIIHIIHHIIHHHHIIIHIIIIIHIHIIIIHIHGHHHIIIHIHHHIIIIIHIIIIIIIIIIHIHIIIIIIIIIIIIIIIIIIIIIIIHIIHHHHHHHIHHIIIHHHHIIHIIIIIIIIIIIIIIIHIIIIHIHIHIIIHHIIHIIIIGIIIIIIIIIIIHIHIIIIHI
@HS2.2_607 HISEQ:380:H55W7BCXY:1:1101:18031:3397 1:N:0:AGCAGGAA orig_bc=AAAAAAAAAAAA new_bc=AAAAAAAAAAAA bc_diffs=0
TACGTAGGGAGCGAGCGTTATCCGGATTTATTGGGTGTAAAGGGTGCGTAGGCGGTTTAATAAGTCTGTGGTTTAAGCCCGAAGCTTAACTTCGGTTCGCCACAGAAACTGTTAGACTTGAGTATGGTAGAGGCAAGTGGAATTTCTAGTGTAGCGGTTAAATGCGTAGATATTAGAAGGAACACCAGTGGCGAAGGCGACTTGCTGGGCCATTACTGACGCTGAGGCACGAAAGCGTGGGGAGCAAATAGG
+
IIIIIIIIIIIIIIIIIEHHIIIIIHIIIIIIHIIHHHIIIIIIIIIIIIIII#IIIIHIHHIIIIIIIIIIIIIIIIIIHIIIGIHIIIIIIIIIIIIIIIIHIHIIIHIIIIIIIIIIIIIHIIIHIIIIIIIIIIHIIIIIIIIHHHHIIIIIHIIHIIIIIIIIIIHHHHIIIIIIIIIIIIHHIIIIHIIIIIIIHIIHIIIIIIHIIIIIIIIHIHIIIHIIIHHIIHIIIIIIIIIIHHHIIHII
@HS2.2_608 HISEQ:380:H55W7BCXY:1:1101:1377:3698 1:N:0:AGCAGGAA orig_bc=AAAAAAAAAAAA new_bc=AAAAAAAAAAAA bc_diffs=0
TACGGAGGATGCGAGCGTTATCCGGATTTATTGGGTTTAAAGGGTGCGCAGGCGGGTTTTTAAGTCTGTGGTGAAAGCGTGCGGCTCAACCGTACCAAGCCATGGAAACTGGAGATCTTGAGTGCAAACGAGGTAGGCGGAATGTGATGTGTAGCGGTGAAATGCTTAGATATGTCACAGAACCCCGATTGCGAAGGCAGCTTACCAGCATGCAACTGACGCTGAGGCACGAAAGCGTGGGTATCAAACAGG
+
IIIIIIIIIIIIIIIIIIIIIIIIIGHIIIIHHIIHIIIIIHIIIIIIIIIIIIIIIIIIIIIIIIIIIIIIIIIIHHIIIIIIIIIIIIIIIIIHIIIIIIIIIIIIIIIIIIIHIIIIIIIIIIIIIIIIIIIIIIIIIIIIIIIIIIIIIIIIIIIIIIIIIIIIIIIIIIIIIIIHIHHIIIIIIIIIIIIIIIIIIIIIIIHIIIIIIIIIIIHIIIIIIIIIIIHIIHIIIIIIIIIIIIIIIIII
@HS2.2_609 HISEQ:380:H55W7BCXY:1:1101:2009:3520 1:N:0:AGCAGGAA orig_bc=AAAAAAAAAAAA new_bc=AAAAAAAAAAAA bc_diffs=0
TACGTAGGTGGCGAGCGTTATCCGGATTTACTGGGTGTAAAGGGCGCGTAGGCGGGGATGCAAGTCAGATGTGAAATCCATGGGCTCAACCCATGAACTGCATTTGAAACTGTAGGACTAGAGTATCGGAGGGGTAAGCGGAATTCCTAGTGTAGCGGTGAAATGCGTAGATATTAGGAGGAACACCGGTGGCGAAGGCGGCTTACTGGACGACAACTGACGCTGAGGCTCGAAAGCGTGGGGAGCAAACAGG
+
IIIIIIIIIIIIIIIIIIIIIIIIIIIIIIIHHHIGHHIIIIIIIIIIHIIIIIIIIIIIIIIIIIIIIIIIIIIIHHIIIIIIIIIIIIIIIIIIIIIIIIIIIIIIIIIIIIIIIIIIIIIHIIIIIIIIIIIIIIIIIIIIIIIIIIIIIIIIIIIIIIIIIIIIIIIIIIIIIIIIIIIIIIIIIIIIIIIIIIIIIIIIIIIIIIIIIIIIIIIHIIIIIIIIIIIIIIIIIIIIIIIIIIIIIIIII
@HS2.2_610 HISEQ:380:H55W7BCXY:1:1101:2244:3625 1:N:0:AGCAGGAA orig_bc=AAAAAAAAAAAA new_bc=AAAAAAAAAAAA bc_diffs=0
TACGGAGGATGCGAGCGTTATCCGGATTTATTGGGTTTAAAGGGTGCGTAGGTGGTTTGTTAAGTTTGTGGTGAAAGCGTGCGGCTCAACCGTACCAAGCCATGAAAACTGGCGAACTTGAGTGCAAACGAGGTAGGCGGAATGTGATGTGTAGCGGTGAAATGCTTAGATATGTCACAGAACCCCGATTGCGAAGGCAGCTTACCAGCATGCAACTGACACTGAGGCACGAAAGCGTGGGTATCAAACAGG
+
IIIIIIIIIIIIIIIIIIIIIIIIIHHIIIIIGHIDGHIIIIIIGHIIHIIHHHIIIIIIIIIIHIIIIIIIIIIIHIIIIIIIIIIIIIIIIIIIIIIIIIIIIIIIIIIIIIIIIIIIIIIIIIIIIIIIIIIIIIHIIIIIIIIIIIIIIIIIIIIIIIHIIIIIIIIIIIIIIIIIIIIIIIIIIIIGIIIIIIIIIIIIIIIIIIIIIIIIIIIIHIIIIIIIIIIIIIIIIIIIIIIIIIIIIIII
@HS2.2_611 HISEQ:380:H55W7BCXY:1:1101:5709:3743 1:N:0:AGCAGGAA orig_bc=AAAAAAAAAAAA new_bc=AAAAAAAAAAAA bc_diffs=0
TACGGAGGACGCGAGCGTTATCCGGATTCATTGGGTTTAAAGGGTGCGCAGGCGGCTCGGCAAGTCAGCGGTGAAAGCCCGGGGCCCAACCCCGGAAGTGCCGTTGATACTGTCGGGCTGGAATGCGGTCGAGGCGGGCGGAACGTGGCGTGTAGCGGTGAAATGCGTAGATATGCCACAGAACGCCGATAGCGGAGGCAGCTCGCCAGGCCTGCATTGACGCTCGGGCACGAAAGCGTGGGGATCGAACAGG
+
IIIGIGHIHHHIIIIIIIIIIIIIIHHHIIIHGHICCEHHHIIIIIIIIIIIGIIHIHIIHHIIIIGHHHIHHHIIFCGHIIIIIHDHEHIIHIIIHGHHIHHHDHHFDEHIHDDHIIIHHHHGIIIGIIIHIIIIIIIIIHHIIIIG#III##IIII#IIIIII#IIIIIIHIHIHDIIIHDIGIIIIIHIIII#IIIIIIHIIIIIIIIIHIIIIIIIIIIIIIIIIIIIIIIIIIIIIIIIIIIIIIIII
@HS2.2_612 HISEQ:380:H55W7BCXY:1:1101:9574:3539 1:N:0:AGCAGGAA orig_bc=AAAAAAAAAAAA new_bc=AAAAAAAAAAAA bc_diffs=0
TACGTAGGGAGCGAGCGTTATCCGGAATTATTGGGCGTAAAGGGTGCGCAGATGGCACATTAAGTTTCTTGTAAAAATGCTAGGCTCAACCTAGTAGGGCAAGAGATACTGATGAGCTAGAGTACGAGAGAGGCAAGTGGAATTCCATGTGTAGCGGTAAAATGCGTAAATATATGGCAGAACACCAGTGGCGAAGGCGGCTTGCTAGCTCGATACTGACATTGAGGCACGAAAGCGTGGGGAGCAAACAGG
+
IIIHFFHIIIIIIIIIIIIIIIIIIFHHIHHHIIIIGHIIIIIIHIIIIIIIIIIIIIHIIIIIHIHIIIIIIIIIIIIIIIIIIIIIIIIIIIHHHHIIIIHIIIIIIIIIIIIIIIIIIIIIIIIIIIIIIIIIIIIIIIIIHIIIIIIIIIIIIIIIIIIIIIHIIIIHHIHHGHIIIIHIIIIIIIIIIIIIIIIIIIIIIIIIIIIIIIIIIIIIIIIIIIIHIIIIIIIIIIIIIIIIIIIIIIII
@HS2.2_613 HISEQ:380:H55W7BCXY:1:1101:11701:3667 1:N:0:AGCAGGAA orig_bc=AAAAAAAAAAAA new_bc=AAAAAAAAAAAA bc_diffs=0
TACAGAGGTCGCAAGCGTTGTTCGGATTTACTGGGCGTAAAGGGCACGTAGGCTGCGAGGCGTGTCGAGTGTGAAATCTCCGGGCCCAACCCGGAAAGTGCGCTCGAAACTACCTTGCTCGAGTACGGGAGAGGGAAGGGGAATATAGGGTGTAGCGGTGAAATGCGTTGATATCCTATAGAACACCGGAGGCGAAGGCGCCTTCCTGGAACGTTACTGACGCTAAGGTGCGAAAGTCGGGGGAGCAAACAGG
+
IIIIIIIIIIIIIIIIIIIIIIIIIIIIIIIIIIIIIIIIIIIIIIIIHIIIIIIIIIIHHIIIIIIHIIIIHIIIIIIIIIIIIIIIIIIIIIIIIIIIIIIIIIIIIIIIIIIIIIIIIIIIIIIIIIIIIIIIIIIIIIIIIIIIIIIIIIIIIIIIIIIIIIIIIIIIIIIIHIIIIIIIHIIIIIIIIIIIIIIIIIIIIIIIIIIIIIIIIIIIIIIIIIIIIIIIIIIIIIIIIIIIIIIIIIIII
@HS2.2_614 HISEQ:380:H55W7BCXY:1:1101:18928:3586 1:N:0:AGCAGGAA orig_bc=AAAAAAAAAAAA new_bc=AAAAAAAAAAAA bc_diffs=0
TACGGAGGGTACGAGCGTTAATCGGAATGACTGGGCGTAAAGGGCACGTAGGTGGATAGATAAGTCACAAGTGAAATACCCGGGCTTAACCTGGGATTGGCTCGTGAAACTGTTTAACTAGAGTACGGTAGAGGGGAGTAGAATTCCAAGTGTAGCGGTGAAATGCATAGAGATTTGGAAGAATACCGGAGGCGAAGGCGGCTCTCTGGACCGATACTGACACTGAGGAGCGAAAGCGTGGGGAGCAAACAGG
+
IIIIIIDHFHHIIIIIIHIICHHIIIIIIIIHIIIIIHIIIIIIIIIHHHHIGHIIIIIIHIIIIIIIIIIIIIIIIIIIIIIIHIIIIHIIIHIIIIIIHIIIIIIIIIIIIIIIIIIIIIIIIIIIIIIIIIIIIIIIIIIIIIIIIIIIIIIIIIIHIIIIIG?IIIIIIIHIIIIIIIIIIIIIIIIIIIIIIIIIIIIIIIIIIIIIIIIIIIIIHIIIIIIIIIIIIIIIIHIIIIIIHIIIIIIII
@HS2.2_615 HISEQ:380:H55W7BCXY:1:1101:2564:3965 1:N:0:AGCAGGAA orig_bc=AAAAAAAAAAAA new_bc=AAAAAAAAAAAA bc_diffs=0
TACGGAAGGGGCTAGCGTTGTTCGGAATCACTGGGCGTAAAGCGCGCGTAGGCGGCCGGTCAAGTGCGGCGTGAAAGTCCTGGGCTCAACCTGGGGACGGCGCTGCGGACTGTTCGGCTGGAGTCCGGAAGAGGGTGGTGGAATTCCGAGTGTAGAGGTGAAATTCGTAGATATTCGGAGGAACACCGGTGGCGAAGGCGGCCACCTGGTCCGGTACTGACGCTGAAGCGCGAAAGCGTGGGGAGCAAACAGG
+
IIIIIEHIIIHHHHHHHHIHIHIIIHHHHIIIIIIIIIIHHIIIHIIIHHHHHIIHIIIIIIIHIHGHHHIIIIIIHFHIIIIIIIIIIIHIIHIIHIIIIIIHIIHIIIHIIHHIHIIHIIIGIIIIIIIIIIHIHHGIIIIIHIIIIIIIIIIIIHIIIIIHIIHIIIIIIIHIHHIIIIIIIIIIIIIIIIIIIIIIIIIIIIIIIIIIIIIIIIIIIIIIIIIIIIIIIIIIIIIIIIIIIIIIIIIII
@HS2.2_616 HISEQ:380:H55W7BCXY:1:1101:8029:3980 1:N:0:AGCAGGAA orig_bc=AAAAAAAAAAAA new_bc=AAAAAAAAAAAA bc_diffs=0
TACGGAAGGTCCGGGCGTTATCCGGATTTATTGGGTTTAAAGGGAGCGCAGGCTGGATTTTAAGCGTGCTGTGAAATGTACCGGCTCAACCGGTGACGTGCAGCGCGAACTGGAGTCCTTGAGTGAGTACGAGGTATGCGGAATTCGTGGTGTAGCGGTGAAATGCTTAGATATCACGAAGAACCCCGATTGCGAAGGCAGCGTACCAGTCCTTAACTGACGCTAAAGCTCGAAAGTGCGGGTATCGAACAGG
+
@C<GEHCHFHHFHIDDHHDEFHHIG@GHCFHHHIIIIHIICGHDCGEDC?FCHIIIHHHI?HGDIIIIHIIGIIHIIIIHGIIHHHDHHHHHIHHHIIIIIIIHIIIIIIIIIHHHIIIIIIIIIIIIIIIIIIIHIIIIIIIIIIIIIHIIIIHIIIIIIIIIIIIIIIIIIIIIHGIHIIIHIIIIIHIIIIIIIIIIIIIIIIIIIIIIIIIIIIIIIIIIIHIIHIIIIIIIIIIIIIHIIIIIIIIII
@HS2.2_617 HISEQ:380:H55W7BCXY:1:1101:10509:3832 1:N:0:AGCAGGAA orig_bc=AAAAAAAAAAAA new_bc=AAAAAAAAAAAA bc_diffs=0
TACGGGGGGTGCGAGCGTTAATCGGAATAACTGGGCGTAAAGAGCTCGTAGGCGGTTTGTCAAGTCAGATGTGAAAGCCCCGGGCTTAACCTGGGAACCGCATTTGAAACTGACAGACTAGAGTACTGTAGAGGGAGGTAGAATTCCAGGTGTAGCGGTGAAATGCGTAGATATCTGGAGGAATACCGGTGGCGAAGGCGGCCTCCTGGACAGAGACTGACGCTGAGGAGCGAAAGCGTGGGGAGCAAACAGG
+
GC@CC/<<<<CE?G?EH<<G1<FGHIEHHECGHECHH<F=1D1CE11DDDDHFHH#D<EFHGGHD#GDA=<DADGHHHI@GH8EHDCHID0F1IIHD0C/F?<<DGEGE@D?8HD<HIGH@HHHHHCCFHEHHHHGEFGDFCHHIHCG1IHDIIIHHHEIIIIHHHFHHEGCGEH#D<<@EHHHEEIHHHCFIHHHDHHCHIHEHHE@CD<CHHF<C@EEHHHFCGHHEECCHHE/DCHGGEGGCHCHH?GCE
@HS2.2_618 HISEQ:380:H55W7BCXY:1:1101:12596:3935 1:N:0:AGCAGGAA orig_bc=AAAAAAAAAAAA new_bc=AAAAAAAAAAAA bc_diffs=0
TACGGAGGATGCGAGCGTTATCCGGATTTATTGGGTTTAAAGGGTGCGTAGGTGGTTTGTTAAGTTTGTGGTGAAAGCGTGCGGCTCAACCGTACCAAGCCATGAAAACTGGCGAACTTGAGTGCAAACGAGGTAGGCGGAATGTGATGTGTAGCGGTGAAATGCTTAGATATGTCACAGAACCCCGATTGCGAAGGCAGCTTACCAGCATGCAACTGACACTGAGGCACGAAAGCGTGGGTATCAAACAGG
+
IIIEHEHHEGEGCCCCCCEGHEGHH<C0FFCFEGG<<CFHHFHIFGHH<GHG<HHHHEHHHHHEHEHHHHHIIHHHHDHDHHHHIHIHHHIHHHIIHIIIHHHHHIIHIIIIHHGIHHGHHIHHHHIHHIIIIHHHHHHHIHHHGEHHHFHIIIIIIIIIHHHIHHHHHIHFHHIHGFHHFHGHIHHHHFHEHHHHHHHHHIHGIHEIIGGGCFFFEH@E@IHHHHHEEFHIIHIHHHEHIIIHIIIIHHHH
@HS2.2_619 HISEQ:380:H55W7BCXY:1:1101:15285:3801 1:N:0:AGCAGGAA orig_bc=AAAAAAAAAAAA new_bc=AAAAAAAAAAAA bc_diffs=0
TACGGAAGGTCCGGGCGTTATCCGGATTTATTGGGTTTAAAGGGAGCGCAGGCCGATGGTTAAGCGTGACGTGAAATGTAGCCGCTCAACGGCTGAACTGCGTCGCGAACTGGCTATCTTGAGTGAGTTCGATGTTGGCGGAATTTGTGGTGTAGCGGTGAAATGCTTAGATATCACGAAGAACTCCGATTGCGAAGGCAGCCAACAAGGCCTTTACTGACGCTAAAGCTCGAAGGTGCGGGTATCGAACAGG
+
IIIIIIIIHIIIIIIIIIIIIIIIIHHIIIIIGHIGHIHHIIIIIIIIIIIIIIIIIIIIIIIIIIIIIIIIIIIIIHHIIIIIIIIIIIIIIIIIIIIIIIIIIIIIIIIIIIIIIIIIIIIIIIIIIIIIIIIIIIHIIIIHIIIIIIIIIIIIIIIIIHIIIIIIIIIIHIIIHHIIIIIHIIIIIIIIIIIIIIIIIIIIIIIHIIIIIIIIIIIHIIIIIIIIIIIIIGIIHHEIIIIIIIIIIIIII
@HS2.2_620 HISEQ:380:H55W7BCXY:1:1101:18061:3896 1:N:0:AGCAGGAA orig_bc=AAAAAAAAAAAA new_bc=AAAAAAAAAAAA bc_diffs=0
TACGGAGGGTACGAGCGTTAATCGGAATGACTGGGCGTAAAGGGCACGTAGGTGGATAGATAAGTCACAAGTGAAATACCCGGGCTTAACCTGGGATTGGCTCGTGAAACTGTTTAACTAGAGTACGGTAGAGGGGAGTAGAATTCCAAGTGTAGCGGTGAAATGCGTAGAGATTTGGAAGAATACCGGAGGCGAAGGCGGCTCTCTGGACCGATACTGACACTGAAGAGCGAAAGCGTGGGGAGCAAACAGG
+
IIIIIHHIIIIIIIIIIIIIGHHHIIIHIGIHIIIIHCHHGIIIIIIIDHHIGIHHIIIIHIIIIGIIIIIIIIIIHHIIHIIIIIIIIIIIIIIIHIIIIIIIIIIIIIIIHIIIIIIIIIIIIIIIIIIIIIIFHIIIIIIIIIIIIIIIIIIIIIIIIIIIIIIIIIIIIIIIIHIIIIIIIIIIIIIIIIIIIIIIIIIIIIIIIIIIIIIIIIIIIIIIIIIIIIIIIIIIIIIIIIIIIIIIIIIII
@HS2.2_621 HISEQ:380:H55W7BCXY:1:1101:3056:4115 1:N:0:AGCAGGAA orig_bc=AAAAAAAAAAAA new_bc=AAAAAAAAAAAA bc_diffs=0
TACGGAAGGTCCGGGCGTTATCCGGATTTATTGGGTTTAAAGGGAGCGCAGGCCGGAGGTCAAGCGTGACGTGAAATGTAGCCGCTCAACGGCTGAACTGCGTCGCGAACTGGCTTTCTTGAGTGAGTTCGATGTGGGCGGAATTCGTGGTGTAGCGGTGAAATGCTTAGATATCACGAAGAACTCCGATTGCGAAGGCAGCCCACAAGGCCTTTACTGACGCTAAAGCTCGAAGGTGCGGGTATCGAACAGG
+
HHIIIHIIGHIIIIIHIIIFIIIHIGHHIIIIHIIEHHHFIHIIHIIIIIIIDIIIIIHIIIIIHIIIIIIIIIIIIIHIIIIIIIIIIIIIIIIIIIIIIIIIIIHIIIIIIIIIIIIIIIIIIIIIHHIIIIIIIIIIIIIIIIIIHIIIIIIIIIIIIIIIIIIIIIIIIIIHHIIIIIIIHIIIIIIIIIIIIIIIIIIIIIIIIIHHIIIIIIIIIIIIIIIIIIIIIIIIIIIIIIIHIIIIIIIII
@HS2.2_622 HISEQ:380:H55W7BCXY:1:1101:7441:4170 1:N:0:AGCAGGAA orig_bc=AAAAAAAAAAAA new_bc=AAAAAAAAAAAA bc_diffs=0
TACGGAGGATGCGAGCGTTATCCGGATTTATTGGGTTTAAAGGGTGCGTAGGCGGCTTGGTAAGTCAGCGGTGAAATTCAGGTGCTCAACATCTGGCGTGCCGTTGAAACTGCCGTGCTTGAATGCGGATGCCGTGGGAGGAATGTGTGGTGTAGCGGTGAAATGCATAGATATCACACAGAACACCGATTGCGAAGGCATCTCACGAATCCGCGATTGACGCTGAGGCACGAAAGTGCGGGGATCAAACAGG
+
IFHIIIIIIIIIIIIIIIIIIIIIIHIIIIIGHHIEHHIIIIIIIHIIIIIIIIIIIIIIIIIIIIIIIIIIIIIIHIIIIIHIIIIIIIIIIIIIIIIIIIIIIIIIHIIIIIIIIIIIIIIIIIIIIIIIIIIIIIIIIIIIIIIIIIIIIIIIIIIIIIIIIIIIIIIIIIIIIHIIIIIIIIIIIIIIIIIIIIIIHIIIIIIIHEIIHIIIIIIIIIIIIIIIIIIIIIIIDIIIIIIIHIIIIIIII
@HS2.2_623 HISEQ:380:H55W7BCXY:1:1101:13559:4244 1:N:0:AGCAGGAA orig_bc=AAAAAAAAAAAA new_bc=AAAAAAAAAAAA bc_diffs=0
TACGGAGGGTACGAGCGTTAATCGGAATGACTGGGCGTAAAGGGCACGTAGGTGGATAGATAAGTCACAAGTGAAATACCCGGGCTTAACCTGGGATTGGCTCGTGAAACTGTTTAACTAGAGTACGGTAGAGGGAGGTAGAATTCCAGGTGTAGCGGTGAAATGCGTAGATATCTGGAGGAATACCTGAGGTGAAGACGGGTTGCTGGGCCGACACTGACGCTGACAGCGCGAAAGCCAGGGGAGCAAACGGG
+
IHIIIHIIIIIIIIIIIDHHIHIIIIHHIIIHHIIIIHIIIIHIHHIIGHIIHHIHIIIIIIIIIIIHHIIHIGIIHHHIIIIIIIIIIIIIHIIIIHIHIIIIIIIIIIIIIIIIIIIIIHIIIHIIIIIIIIIIIIHIIIIHIIHIIIHHIIIIHIIIIIHFHIIIIIIIHHIIIHFIIIIIHIIIIIIIIIIIIHIIIIHGIIIIIIIHIIIHHIIHIIIHHHIIIHIHIIIIIIIIIIIIIIIIIHIIII
@HS2.2_624 HISEQ:380:H55W7BCXY:1:1101:14664:4241 1:N:0:AGCAGGAA orig_bc=AAAAAAAAAAAA new_bc=AAAAAAAAAAAA bc_diffs=0
TACGGAGGATGCGAGCGTTATCCGGATTTATTGGGTTTAAAGGGTGCGCAGGCGGCGCGTTAAGTCAGCGGTGAAATCTCCCGGCTCAACCGGGGAACTGCCGTTGATACTGGCGTGCTAGAGTACGGACGGCGCCGGCGGAATGTGTCATGTAGCGGTGAAATGCTTAGATATGCCACAGAACACCGATCGCGAAGGCAGCTGGCGAGGCCGGTACTGACGCTCAGGCACGAAAGCGTGGGGATCAAACAGG
+
HIIIIEHIHIIIIHIDHCGHIHIIIHIIIGHFGHHDGEHI?HGHIIIIIIHIHIIHIIIIIIIIHHIIIIIIIHEHGHHHHIIIIIDHIIIIIIIGIIIIIIIIHIIIIHIIIIIIIIIHHIIIHIIIHEHHHHHHHHIHIIIIIIIHHIIIIHIHHIIIIIIIIIIIIIIIIHH@FHIIIIHIHIIIIHHIHIII#IIIIIIIHIIIHIIIIIIIIIIIIHG<1IIIIIIIIIIIIIIIIIIIIIIHHIIII
@HS2.2_625 HISEQ:380:H55W7BCXY:1:1101:18095:4018 1:N:0:AGCAGGAA orig_bc=AAAAAAAAAAAA new_bc=AAAAAAAAAAAA bc_diffs=0
TACGTATGGTGCAAGCGTTATCCGGATTTACTGGGTGTAAAGGGTGCGTAGGTGGCATATCAAGTCAGATGTGAAAACTCTGGGCTCAACCCAGAGACTGCATTTGAAACTGATAAGCTGGAGTACAGGAGAGGAAAGCAGAATTCCTAGTGTAGCGGTGAAATGCGTAGATATTAGGAGGAATACCGGTGGCGAAGGCGGCTTTCTGGACTGTAACTGACACTGAGGCACGAAAGCGTGGGGAGCAAACAGG
+
IIIIHHHIIIIIHIIIIIIIIIIIIIIIIIIHHIHDHHHIHIIIHIIIEHHIIIIIIIIIIIIIIIIIIIIIIIIHEHHIIIIIIIIIIIIIIIIIIIIIIHHIIIIIIIIIIIHHIIIIIIIHIIIIIIIIIIIIIIIIIIHIIIIIIIHIIIIIIIIIIIIIIIIIIIIHIHHIIIIIIIHIIIIIHIIIIIIIIIIIIIIIIIIIIIIIIHIIIIIHIHIIIIIIIIIIIIIIIHIIIIIIIIIIIIIII
@HS2.2_627 HISEQ:380:H55W7BCXY:1:1101:5399:4360 1:N:0:AGCAGGAA orig_bc=AAAAAAAAAAAA new_bc=AAAAAAAAAAAA bc_diffs=0
TACGGAGGATGCGAGCGTTATCCGGATTTATTGGGTTTAAAGGGTGCGTAGGTGGTTTGTTAAGTTTGTGGTGAAAGCGTGCGGCTCAACCGTACCAAGCCATGAAAACTGGCGAACTTGAGTGCAAACGAGGTAGGCGGAATGTGATGTGTAGCGGTGAAATGCTTAGATATGTCACAGAACCCCGATTGCGAAGGCAGCTTACCAGCATGCAACTGACACTGAGGCACGAAAGCGTGGGTATCAAACAGG
+
IIIIIIIIHIIIIIIIIIIIIIIIIHIHHIIIGHIDGHIIIIIIHIIIHIHIIIIHHIHHIIIIHHHIIIIHIIIIIIIIIIIIIIIIIIIIIIIHHHHHHHIIIIIIIIIIIIIIIIIIIIIIIIIIIIIIIIIIIIIIIIIIIIIIIIIIIIIIIIIIIIIIIIIIIIIIIIHHHHIIIIIIIIIIIIIIIIIIIIIIIIIIIIIIIIIIHIIIIIIIIIIIIIIIIIHHIIIIIIIIIIHHIIIIIIII
@HS2.2_628 HISEQ:380:H55W7BCXY:1:1101:5798:4366 1:N:0:AGCAGGAA orig_bc=AAAAAAAAAAAA new_bc=AAAAAAAAAAAA bc_diffs=0
TACGGAGGATGCAAGCGTTATCCGGATTTATTGGGTTTAAAGGGTGCGTAGGCGGATGCCTAAGCGTGAGGTGAAATCCCCGGGCTCAACCTGGGAACTGCCTCGCGAACTGGGTATCTGGAATGTCCGTGCCGTGGGAGGAATGTGTGGTGTAGCGGTGAAATGCATAGAGATCACACAGAACACCGATTGCGAAGGCATCTCACGAACGGATGATTGACGCTGAGGCACGAAAGCGTGGGGATCAAACAGG
+
IIIIIIIIIIIIIIIIIIIIIIIIIHHIIIIIIIIGHHIIIIIIIIGIIIIIIIIIIIIIHIIIIIHIIIIIIIIHDIIIIIIIIHIIIIIIIIIIIIIIIIIIIIIIIIIIIIIIIIIIIIIIIIIIIIIIIIIIIIIIIIIIIIIIIIIIIIIIIIIIIIIIHIIIIIIIIIIIHIIHIHIIIIIIIIIIIIIIIIIIHIIIIIIIIIIIIIIIIIIIIIIIIIIIIIIIIIIIIIIIIIIIIIIIIIIII
@HS2.2_629 HISEQ:380:H55W7BCXY:1:1101:16642:4452 1:N:0:AGCAGGAA orig_bc=AAAAAAAAAAAA new_bc=AAAAAAAAAAAA bc_diffs=0
TACGTAGGGAGCAAGCGTTATCCGGATTTATTGGGTGTAAAGGGTGCGTAGACGGGAAATTAAGTTAGTTGTGAAATCCCTCGGCTTAACTGAGGAACTGCAACTAAAACTGGTTTTCTTGAGTGCGGGAGAGGAAAGTGGAATTCCTAGTGTAGCGGTGAAATGCGTAGATATTAGGAGGAACACCAGTGGCGAAGGCGACTTTCTGGACCGTAACTGACGTTGAGGCACGAAAGTGTGGGGAGCAAACAGG
+
IIIIIIIIIIIIIIIIIIIIIIIIIIIIIIIIIIIHHHIIIIIIIIIIIIIIIIIIHHHIIIIIIIIIIIIIIIIIHHI<GIIIIIIIIIIIIIIIIIIIIIIIIIIIIIIIIHIIIIIIIIIIIIIIIIIIIIIHIIIIIIIIIIIIIIIIIIIIIIIIIIIIIIIIIIIIIIHIHGIIIIIIIIIIIIIIIIIIIIIIIIIIIIIIIIIIIIIIIIIIIIIIIIIIIIIIIIIIIIIIIIIIIIIIIIIII
@HS2.2_630 HISEQ:380:H55W7BCXY:1:1101:1844:4737 1:N:0:AGCAGGAA orig_bc=AAAAAAAAAAAA new_bc=AAAAAAAAAAAA bc_diffs=0
TACGGAGGGTGCGAGCGTTAATCGGAATAACTGGGCGTAAAGAGCTCGTAGGCGGTTAGTCAAGTCAGATGTGAAAGCCCCGGGCTTAACCTGGGAACTGCATTTGAAACTGACGAACTAGAGTACTGTAGAGGGAGGTAGAATTCCAGGTGTAGCGGTGAAATGCGTAGATATCTGGAGGAATACCGGTGGCGAAGGCGGCCTCCTGGACAGAGACTGACGCTGAGGAGCGAAAGCGTGGGGAGCAAACAGG
+
IIIIIHIIIIIIIIIIIIIIIIIIIIIIIIIIIIIIIHIIIIIIIIIIHHHIIIIIIII#IIIIIIIHI#IIIIIIGHIIIIIII#HII#IIIIIIHIIIII#IIIIIIIIIIIIIIHIHIGHHHIII#GHIIII#IIIIIIIIIIIIIIIIIIIIII#IIIIII#IIII#IIIIIHGIIIIIIII#IIIII#II#IIIIIIIHIIIIIIIIHIIIIIIIIIIIIIIIIIIIIIIIIIIIIIIIIIIIIIIII
@HS2.2_631 HISEQ:380:H55W7BCXY:1:1101:4387:38290 1:N:0:AGCAGGAA orig_bc=AAAAAAAAAAAA new_bc=AAAAAAAAAAAA bc_diffs=0
TACAGAGGGTGCAAGCGTTGTTCGGAATTATTGGGCGTAAAGCGCGTGTAGGCGGCTTTGCAAGTCGGGTGTGAAAGCCCTCAGCTTAACTGAGGAAGTGCGCCCGAAACTGCAGAGCTTGAGTACCGGAGAGGATGGCGGAATTCCCCAAGTAGAGGTGAAATTCGTAGATATGGGGAGGAACACCGGTGGCGAAGGCGGCCATCTGGACGGATACTGACGCTGAGACGCGAAAGCGTGGGTAGCAAACAGG
+
HIIIG@FEHHHHIIHHIECHHHHEHCHHIIFHICHHDHCHCCHHGIHCHEHHHHDHHIIHIHIHIIHIIHHIIIHHIIIIIIIIIIHHHHHHIIIIHIHHIDHIIIIIIIIIHIIIIIIIIIIIFFHIHIIIIIIIIIHIIHIIIIIHHIIIIIIIIIIIIHIIIIIIIIIHIIIHGEIIIIIIIIIIIIHIIIIIIHIIIIIHIIIIIIIIIIIIHIIHHGIIIHHCDHIIIIGIIHGFIIIIIHIIIHHII
@HS2.2_632 HISEQ:380:H55W7BCXY:1:1101:4955:38454 1:N:0:AGCAGGAA orig_bc=AAAAAAAAAAAA new_bc=AAAAAAAAAAAA bc_diffs=0
TACGTAGGTGGCAAGCGTTATCCGGAATTATTGGGCGTAAAGAGGGAGCAGGCGGCAAGATAAGTTTGAAGTGAAAGCGTAGGGCTCAACCCTATACAGCTTCGAAAACTGTCTAGCTAGAGTACGAGAGAGGTGAACGGAACTCCATGTGTAGCGGTGAAATGCGTAGATATATGGAAGAACACCAGTGGCGAAGGCGGTTCACTAGCTCGAAACTGACGCTCAGTCCCGAAAGCGTGGGGATCAAACAGG
+
IIIHHHFHIIFHCGEHEHHEHEHEHHCHHIGICHHIIEHIICDGHD0CGHGC?HHHIIIIHHHGEHHHHFHGFHGGDHEHHHEEGHHHHHGHGIIIIHEHHHHF?HHIHIIIHIIIIIIIIIIIIIIIIIIIHHIHHIIIIHHHHIHIHIIIIIIIIIIIIIIIIIIIIIIIIFHHIIIIIIIIIIIIIIIIIIIIIIIIIIIIHHHHG<GHHHHIIIIIIIHHGC/IIIIIIIIIIIIIIIIHIIIHHIII
@HS2.2_633 HISEQ:380:H55W7BCXY:1:1101:7958:38319 1:N:0:AGCAGGAA orig_bc=AAAAAAAAAAAA new_bc=AAAAAAAAAAAA bc_diffs=0
TACGAAGGGGGCTAGCGTTGTTCGGATTTACTGGGCGTAAAGCGCGCGTAGGCGGATCACTAAGTCAGGGGTGAAATCCCGAGGCTTAACCTCGGAACTGCCTTTGATACTGGTGATCTGGAGATCGGGAGAGGTTGGTGGAATTCCGAGTGTAGAGGTGAAATTCGTAGATATTCGGAGGAACACCAGAAGCGAAGGCGGCCAACTGGCCCGATACTGACGCTGAGGCGCGAAAGCGTGGGGAGCAAACAGG
+
G@FHIID?=/FHCH<FC0DCEHEHHIHCFH1GHH?C?</<@FC<EHHHH<<EED?F<EHHGIHHEEGGHEHB?HIHH@HHFHHIHEGGHEHHGIHHHIHGBHHFGHHEECEHGHHCFEFFHGCHCHHIIHHCEEFEIIHHGGE@E@@HCIHHGFFEIHCFFG@FHHFEHHHGHECGCFEHCEHFGFBHHECEFHIHIHGGFHHFCGEHD?HEIIHEHEIHHHEFHIHHIIIHEHHHGHHHGC@HHIGIIHIHH
@HS2.2_634 HISEQ:380:H55W7BCXY:1:1101:9555:36115 1:N:0:AGCAGGAA orig_bc=AAAAAAAAAAAA new_bc=AAAAAAAAAAAA bc_diffs=0
TACGGAAGGTCCGGGCGTTATCCGGATTTATTGGGTTTAAAGGGAGCGCAGGCGGGACCTTAAGCGTGTTGTGAAATGTACCGGCTCAACCGGTGATGTGCAGCGCGAACTGGGGTTCTTGAGTGGGTACGACGTCGGCGGAATTCGTGGTGTAGCGGTGAAATGCTTAGATATCACGAGGAACCCCGATTGCGAAGGCAGCCGACGAGTCCCTTACTGACGCTAATGCTCGAAAGTGCGGGTATCGAACAGG
+
IIHEHHIIIIIHHHHIIHHFIIIHIECGHIIHEHI<CHHCEHIHGHHIHHHCHIHH8EHFFHHHIHHIHHIIHFHIHHGCHFHHHIIIHIIIHHHHIIIIIIIIHHIIHHHDH@FEHEIIIIIHHEHIHHIIIIHIIIIIIHHHHHHIIIHIIIIIIIIIIIIIHHIIIIHIIIGHHIHHHHHFGHHIIIIIIIIIIHHFIIIIIIIIHHIIIIIIIIIHIIIIIIHHHHHIHIIHCIIIIIHGEIFIIIIII
@HS2.2_635 HISEQ:380:H55W7BCXY:1:1101:17979:36211 1:N:0:AGCAGGAA orig_bc=AAAAAAAAAAAA new_bc=AAAAAAAAAAAA bc_diffs=0
TACGGAGGGTGCAAGCGTTAATCGGAATAACTGGGCGTAAAGGGCATGCAGGCGGTTAGACAAGTAGGATGTGAAATCCCCGGGCTCAACCTGGGAGCTGCATACTAAACTGTCAGACTAGAGTATTGCAGGGGGAGACGGAATTCCAGGTGTAGCGGTGGAATGCGTAGATATCTGGAAGAACACCAAAGGCGAAGGCAGTCTTCTGGGCAAATACTGACGCTCATATGCGAAAGCGTGGGTAGCAAACAGG
+
IIIIIHIIIIIIIIHIIIIIHHHIIHIHIIIHIHIIIHIIHHIHIHIIIIIIIIIHIIIIIIIIIIIIIIIIHHHIGHIIIHIIHIHIIIIIIIIIIHIIIIIIIIIIIIIIHIIIIIIIIIIHIIHIIIIIIIIIIHIIIIIIIIIIHIIIIIIIHIIIIIIIIIIIIIIIIIHHHIIIIIIIIIIIIIIIIIIIIIIIIHIIIIIIIIIIIIIIIIIIIIHIIHEIIIIIIIIIIIIIIIIIIIIIIIHIH
@HS2.2_636 HISEQ:380:H55W7BCXY:1:1101:18782:36025 1:N:0:AGCAGGAA orig_bc=AAAAAAAAAAAA new_bc=AAAAAAAAAAAA bc_diffs=0
TACGAAGGGGGCTAGCGTTGTTCGGATTTACTGGGCGTAAAGCGCACGTAGGCGGATCGTTAAGTTAGGGGTGAAATCCTGGAGCTCAACTCCAGAACTGCCTCTAATACTGGCGATCTAGAGTCCGGAAGAGGTGAGTGGAACTCCTAGTGTAGAGGTGGAATTCGTAGATATTAGGAAGAACACCAGTGGCGAAGGCGGCTCACTGGTCCGGTACTGACGCTGAGGTGCGAAAGCGTGGGGAGCAAACAGG
+
HHIHHHHIIIIIIIIIIIIIIIIIIIIIIIIIHIIIGHHIHIIIIHIHHHHIIIHHHHHHHIIHIHIIIHIIIIIIGHIIIIIIIIIIIIIIIIIIIIIIGIIIIIIIIIIIHHIIIIGIIHIHIHIIIIIIIIIIIIIIIIIIIIHHIIHIIIIIIIHHHIIIIIIIIIIIIIIIHGIHIHG#IIIIIIIIIIIIIIIIIIGIIIIIHHIIIIIIIIIIIIIIIIIIHIIIIIIIIIIIIIIIIIIIIIIII
@HS2.2_637 HISEQ:380:H55W7BCXY:1:1101:19623:36124 1:N:0:AGCAGGAA orig_bc=AAAAAAAAAAAA new_bc=AAAAAAAAAAAA bc_diffs=0
TACGGAAGGTCCGGGCGTTATCCGGATTTATTGGGTTTAAAGGGAGCGCAGGCTGCCGATTAAGCGTGACGTGAAATGCCGCGGCTCAACCGTGGAAGTGCGTCGCGAACTGGTCGGCTTGAGTGTGCACGAGGAAGGCGGAATTCGTGGTGTAGCGGTGAAATGCTTAGATATCACGAAGAACTCCGATTGCGAAGGCAGCCTTCCAGGGCATTACTGACGCTAAGGCTCGAAGGTGCGGGTATCGAACAGG
+
IIIIIHIIIHIHIIIIIIIHIIIIIHHIIIIIHIIDGHHIIIIIIHIIIIIIIIIIIIIIIIIIIIIIIHHHIIIIHIIIIIIIIIIIIIIHHHIIIIIIIIIIIIIHIIIIIHIIIIHHIIIIIIHHHIIDHHIIIIHIIIHIIIIIIHIIIIIHIIIHIHIIIIIIIIIIIIIIHIIIIHIIIIIIIIIIIIIIIIIIIIIIIIGIIIIHIIIIIIIIIIIHHIIIIIIIIIIIIHHIIIIIIIHIIHHHG
@HS2.2_638 HISEQ:380:H55W7BCXY:1:1101:5602:36381 1:N:0:AGCAGGAA orig_bc=AAAAAAAAAAAA new_bc=AAAAAAAAAAAA bc_diffs=0
TACGTAGGGTGCGAGCGTTAATCGGAATTACTGGGCGTAAAGCGTGCGCAGGCGGGCTTTTAAGCCAGACGTGAAATCCCCGGGCTCAACCTGGGAATGGCGTTTGGGACTGGAAGTCTGGAGTGCGGCAGAGGAGACTGGAATTCCTGGTGTAGCAGTGAAATGCGTAGATATCAGGAGGAACACCGATGGCGAAGGCAGGTCTCTGGGCTGACACTGACGCTCATGCACGAAAGCGTGGGGAGCAAACAGG
+
IIIIIIIIHHIIHIHIHIHIFHHIICHGIIHHHHIGHHEECHEHHHGI<CEEHIIIIHHHGIIIIFHGHHHHIIIIDGHHIIHIIIHIIHGHIHHHFHIIIIHHIIIIHEHHHEEEHEIHIIIIIHHHHHIIIIEHIIIHIHIHHHHIIHHEIIIIIIIIIIIIIIHHIHIIIHIIHGIIHHHHHHHIHFIIIIIHIIIIHHHG1IHGHIIHHHHIHIIIHHHHHHEIHIHHHHHHHHIIHHGIIIIIIHHII
@HS2.2_639 HISEQ:380:H55W7BCXY:1:1101:10599:36340 1:N:0:AGCAGGAA orig_bc=AAAAAAAAAAAA new_bc=AAAAAAAAAAAA bc_diffs=0
TACAGAGGGTGCGAGCGTTAATCGGAATTACTGGGCGTAAAGGGCGCGTAGGTGGTCACTTAAGTCAGATGTGAAATCCCTGGGCTTAACCTAGGAATTGCATATGAAACTGAGTGGCTAGAGTATGGGAGAGGGAAGTGGAATTTCCGGTGTAGCGGTGAAATGCGTAGATATCGGAAGGAACACCAGTGGCGAAGGCGACTTCCTGGCCCATTACTGACACTGAGGCGCGAAAGCGTGGGGAGCGAACAGG
+
IIIIIHHIIIIIIIIIIHIIIIIIIGIIIIIIIIIIIHIIIIHIIIIIHHHIIIIIIIIIIHIIHIIIIIIIIIIIIIHIIIIIIIIIIIIIIHIIIIIIIIIIIIIIIIIIIIIIHHIIIIIIIIIIIIIIIIIIIIIIIIIIIHHIIIIIIIIIIIIIIIIIIIIIIIIIIIIIHFIIIIIIIIIIIIIIIIIIIHIIIIIHIIIIIIIIIIIIIIIIIIIIIIIIIIIIHIIIIIIIIIIIIIIIIIIII
@HS2.2_640 HISEQ:380:H55W7BCXY:1:1101:10854:36375 1:N:0:AGCAGGAA orig_bc=AAAAAAAAAAAA new_bc=AAAAAAAAAAAA bc_diffs=0
TACGGAGGATGCGAGCGTTATCCGGATTTATTGGGTTTAAAGGGTGCGTAGGCGGAATGTTAAGTCAGTGGTGAAAGCGTGCGGCTCAACCGTACCGAGCCATTGAAACTGGTGTTCTTGAGTGCAAGCGAGGTAAGCGGAATGTGACGTGTAGCGGTGAAATGCTTAGATATGTCCCAGAACTCCGATTGCGAAGGCAGCTTACCAGTATGTAACTGACGCTGAGGCACGAAAGCGTGGGTATCAAACAGG
+
IIIIIIIIIIIIIIIIIIIIIIIIIHIIIIIIIIIGHIIIIIIIIIIIIIIHIIIIIIIIIIIIIIIIIIIIIIIIIHIIIIIIIIIIIIIIIIIIIIIIIIIIIIIIIIIIHIIIIIIIIIIIIIIIIIIIIIIIIIIIIIIIIIIIIIIIIIIIIIIIIIIIIIIIIIIIIIIIIIIIIIIIIIIIIIIIIIIIIIIIIIIIIIIIIIIIIIIIIIIIIIIIIIIIIIIIIIIIIIIIIIIIIIIIIIII
@HS2.2_641 HISEQ:380:H55W7BCXY:1:1101:11053:36475 1:N:0:AGCAGGAA orig_bc=AAAAAAAAAAAA new_bc=AAAAAAAAAAAA bc_diffs=0
TACGGAGGGTGCGAGCGTTAATCGGAATAACTGGGCGTAAAGAGCTCGTAGGCGGTTAGTCAAGTCAGATGTGAAAGCCCCGGGCTTAACCTGGGAACTGCATTTGAAACTGACGAACTAGAGTACTGTAGAGGGAGGTAGAATTCCAGGTGTAGCGGTGAAATGCGTAGATATCTGGAGGAATACCGGTGGCGAAGGCGGCCTCCTGGACAGAGACTGACGCTGAGGAGCGAAAGCGTGGGGAGCAAACAGG
+
IIIIIEDHIHIHIIIIIHIHIIIIHIIIHIIHHHGIIDDGIIIIIIIIIIIIGIIHIIIHIIIIIIIIIIIIIHHIIIIIIHIHIIIIHIIIHIIIIIIIIIIGHIIIIIIIIIIIHIIIIIIIIIIIIIIHIIIIIIHIIIIIIIIIHIIIHIIIIIIIIIIIIIIHIIIIIIIIIIIIIIHIIIIIIIIIIIIIIIIIIIIGIIIHIIHIIIIIIIIIIIIIIIIIIIIIIIIIIIIIIIIIIIIIIIIII
@HS2.2_642 HISEQ:380:H55W7BCXY:1:1101:12679:36436 1:N:0:AGCAGGAA orig_bc=AAAAAAAAAAAA new_bc=AAAAAAAAAAAA bc_diffs=0
TACGGAAGGTCCGGGCGTTATCCGGATTTATTGGGTTTAAAGGGAGCGCAGGCGGCCTTTTAAGCGTGACGTGAAATGCAGACGCCCAACGTCTGAACTGCGTCGCGAACTGGAGGGCTTGAGTGGGTACGACGCCGGCGGAATTCGTGGTGTAGCGGTGAAATGCTTAGATATCACGAAGAACCCCGATTGCGAAGGCAGCCGGCGAGTCCTCAACTGACGCTAAAGCTCGAAAGTGCGGGTATCGAACAGG
+
IIIIIIIIIIIIIIIIIHIIIIIIIHEHIIIIIIIHIIIIIIIIIIIIIIIHIIIIIIIIIIIIIIIIIIIIIIIIGHIIIIIIIIIIIIIIIIIIHHIIIIIIIIIIIIIIIIIHIIIIIIIIIIIIIIIIIIIIIIIIIIIIIIIIIIHIIIIIIIIIIIIIIIIIIIIIIIIIIIIIIIIIIIIGIHHIIIIIIIIIIIHHIHIIIIIIGIIIIIIIIHIIIIIIIIIIIIIIIIIIIIIIHIIIIIIII
@HS2.2_643 HISEQ:380:H55W7BCXY:1:1101:12960:36355 1:N:0:AGCAGGAA orig_bc=AAAAAAAAAAAA new_bc=AAAAAAAAAAAA bc_diffs=0
[truncated: 49,885,752 more chars]
