# Supplementary material for: Effect of dietary concentrate to forage ratio on growth performance, rumen fermentation and bacterial diversity of Tibetan sheep under barn feeding on the Qinghai-Tibetan plateau
Source: PeerJ. 2019 Aug 5;7:e7462. doi: 10.7717/peerj.7462 (PMC6686838; doi:10.7717/peerj.7462)
Supplement: Supplemental Information 5 — The 4 sequences in the file represent 4 samples of Tibetan sheep in group HS2. [file peerj-07-7462-s005.zip › HS2_Samples of Sequences/HS2.3.fastq]

@HS2.3_0 HISEQ:380:H55W7BCXY:1:1101:4558:2237 1:N:0:AGCAGGAA orig_bc=AAAAAAAAAAAA new_bc=AAAAAAAAAAAA bc_diffs=0
TACGGAGGATGCGAGCGTTATCCGGATTTATTGGGTTTAAAGGGTGCGTAGGTGGTTTGTTAAGTTTGTGGTGAAAGCGTGCGGCTCAACCGTACCAAGCCATGAAAACTGGCGAACTTGAGTGCAAACGAGGTAGGCGGAATGTGATGTGTAGCGGTGAAATGCTTAGATATGTCACAGAACCCCGATTGCGAAGGCAGCTTACCAGCATGCAACTGACACTGAGGCACGAAAGCGTGGGTATCAAACAGG
+
IIIIIIIGHHIIIIIIIIIIIIIIIIIIIHHHGHFC@CHHIIIIGHHIGHIIIIIHHHIIIIIIHIIIIIHHIIIIIIIIIIIIIIIIIIIIIIIIIIIIIIIIIIIIIIIIIIIIHIIIIIIIHIIIIIIIIIIIIIIIIIIHHHIIIIIIIIHHIIIIIIIIIIIIIIIIIIHIIIIIIIIIIIIIIIIIIIIIIIIIIIIIIIHIIIIIIIIIIIIIIIIIIIIIIIIIIIIIIIIIIIIIIIIIIIII
@HS2.3_1 HISEQ:380:H55W7BCXY:1:1101:7064:2139 1:N:0:AGCAGGAA orig_bc=AAAAAAAAAAAA new_bc=AAAAAAAAAAAA bc_diffs=0
TACGTAGGTGGCAAGCGTTATCCGGAATTACTGGGTGTAAAGGGTGAGTAGGCGGGGGAGCAAGTCAGATGTGAAAATTACAGGCTCAACTTGTAACTTGCATTTGAGACTGTTCTTCTTGAGTGTCGGAGGGGTAAATGGAATTCCCGGTGTAGCGGTGAAATGCGTAGATATCGGGAGGAACACCGGTGGCGAAGGCGGTTTACTGGACGACAACTGACGCTGAGGCACGAAAGCGTGGGGAGCAAACAGG
+
IIIIIIIIIIIIIIIIIIIIIIIIIIIIIIIHHIIGHHHIHIIIHIHIHIIIHIIIIIIIIIIIIHIIIIIIIIIIHHIIIIIIIIIIIIIIIIIIIIIIIIHIIIIIIIIIIIIIIIIIHIIIIIIIIIIIIIIIIIIIIIIIIIIIIIIIIIIIIIIIIIIIIIIIIIIIIHIHHIIIIIIIIIIIIIIIIIIIIIIIIIIIIIIIIIIIIIIIIIIIIIIIIIIIIIIIIIIIIIIIIIIIIIIIIIIII
@HS2.3_2 HISEQ:380:H55W7BCXY:1:1101:9695:2239 1:N:0:AGCAGGAA orig_bc=AAAAAAAAAAAA new_bc=AAAAAAAAAAAA bc_diffs=0
TACGTAGGTGGCAAGCGTTATCCGGAATTATTGGGCGTAAAGAGTGAGCAGGCGGCATGGTAAGTTTGAAGTGAAAGCGTGGGGCTTAACCCCATACAGCTTCGAAAACTGCCAGGCTAGAGTACGGGAGAGGTAAACGGAACTCCATGTGTAGCGGTGAAATGCGTAGATATATGGAAGAACACCAGCGGCGAAGGCGGTTTACTAGCCCGATACTGACGCTCAGTCACGAAAGCGTGGGGAGCAAATAGG
+
IIIIHIIGIIIIIIIIHHHHIIIIIHHIIHIHHIIIIHGIIIIHHGHHIIIGHIIIIIIIIIIIHHIIIIIIIIIGIHHGIIIGIIIIIIHHHIIIIIIIIIIIHIIIIIIIIIIIHIIIIIIIIIIIIIIIHIIIIIIIIIIIIIIIIIIIIIIIIIIIIIIIIIIIIIIIIIIHHIIIHHIIIHIIIIIIIIIIIIIIIIIIIIIIIIIIIIIIIIIIIIHIIIIIIIIIIIIIIIHIIIIIIIIIIIII
@HS2.3_3 HISEQ:380:H55W7BCXY:1:1101:10508:2249 1:N:0:AGCAGGAA orig_bc=AAAAAAAAAAAA new_bc=AAAAAAAAAAAA bc_diffs=0
TACGGAAGGTCCGGGCGTTATCCGGATTTATTGGGTTTAAAGGGAGCGCAGGCTGATGATTAAGTGTGACGTGAAATGTAGCCGCTCAACGGCTGAACTGCGTCGCGAACTGGTTATCTTGAGTGAGTTCGATGTTGGCGGAATTCGTGGTGTAGCGGTGAAATGCTTAGATATCACGAAGAACTCCGATTGCGAAGGCAGCCAACAAGGCCTTTACTGACGCTAAAGCTCGAAGGTGCGGGTATCGAACAGG
+
IIIIIEHIIHIIIIHIIIIIIIIIIHHHHIIIHIIHIHIIIIIIIIIIIIIIIHHIHIIIIIIIGIIIIHHHIIIIIIIIIIIIIIIIIIIIIIIIIIHIIIIIIIIHIIIIIIIIIIIIIIIIIIIIIIIIIIIIIIIIIIIIIIIIIIIIIIIIIIIIIIIIIIIIIIIIIIIHHHIIIIIIIIIIIIIIIIIIIIIIIIIIIIIIIIIIIIIIIIIIIIIIIIIIIIIIIIIIIIIIIIIIIIIIIIIII
@HS2.3_4 HISEQ:380:H55W7BCXY:1:1101:10859:2190 1:N:0:AGCAGGAA orig_bc=AAAAAAAAAAAA new_bc=AAAAAAAAAAAA bc_diffs=0
TACGGAGGGTACGAGCGTTAATCGGAATGACTGGGCGTAAAGGGCACGTAGGTGGATAGATAAGTCACAAGTGAAATACCCGGGCTTAACCTGGGATTGGCTCGTGAAACTGTTTAACTAGAGTACGGTAGAGGGGAGTAGAATTCCAAGTGTAGCGGTGAAATGCGTAGAGATTTGGAAGAATACCGGAGGCGAAGGCGGCTCTCTGGACCGATACTGACACTGAAGAGCGAAAGCGTGGGGAGCAAACAGG
+
IIIIIIIIIIIIIIIIIHIIIIIIIIIIIIIIIIIIIHHIIIIIIIIIHIHHGHHIIIIIIIIIIIIHIIIIIIIIGIIIIIIIIIIIIIIIIIIIIIIIIIIIHHIIIIIIIHIHIIIIIIIIIIIIIIIIIIIIIIIIIIIIIIIIIIIIIIIIIIIIIIIIIIIIIIIIIIIIHHIIIIIIIIIIIIIIIIIIIIIIIIIIIIIIIIIIIIIIIIIIIIIIIIIIIIIIIIIIIIIIIIIIIIIIIIIII
@HS2.3_5 HISEQ:380:H55W7BCXY:1:1101:15605:2237 1:N:0:AGCAGGAA orig_bc=AAAAAAAAAAAA new_bc=AAAAAAAAAAAA bc_diffs=0
TACGGAGGATGCGAGCGTTATCCGGATTTATTGGGTTTAAAGGGTGCGCAGGCGGGCGATTAAGTCAGCGGTGAAAGCGTGTGGCTCAACCATACCAAGCCGTTGAAACTGGTTGTCTTGAGTGCAAACGAGGTAGGCGGAATGTGACGTGTAGCGGTGAAATGCTTAGATATGTCCCAGAACTCCGATTGCGAAGGCAGCTTACCAGCATGCAACTGACGCTCAGGCACGAAAGCGTGGGTATCAAACAGG
+
IIIIIIIIIIIIIIIIIIIIIIIIIHIIIIIIIIIIIIIIIIIIIIIIIIIIIIIIIIGEHIIIIIIIIIIIIIIIIIIIIIIIIIIIIIIIIIIIHHIIIIIIIIIIIIIIIIIIIIIIIIIIIIIIIIIIIHIIIIIIIIIIIIIIIIIIIIIIIIIIIIIIIIIIIIIIIIHHHIIIIIIIIIIIIIIIIIIIIIIIIIIIIIIIIIIIHIIIIIIIIHD1IIIIIIIIIIIIIIIIIIIHIIIIIIII
@HS2.3_6 HISEQ:380:H55W7BCXY:1:1101:18723:2246 1:N:0:AGCAGGAA orig_bc=AAAAAAAAAAAA new_bc=AAAAAAAAAAAA bc_diffs=0
TACGGAGGGTGCGAGCGTTAATCGGAATAACTGGGCGTAAAGAGCTCGTAGGCGGTTAGTCAAGTCAGACGTGAAAGCCCCGGGCTTAACCTGGGAACTGCATTTGAAACTGACGAACTAGAGTACTGTAGAGGTAGGTAGAATTCCAGGTGTAGCGGTGAAATGCGTAGATATCTGGAGGAATACCGGTGGCGAAGGCGGCCTCCTGGACAGAGACTGACGCTGAGGAGCGAAAGCGTGGGGAGCAAACAGG
+
IIIIIIIIHIIIIIIHHIIIIIIIIIIIIIIIIIIIIIIIHIIIIIIIHIHIIIIIIIIIIIIIIIIIIIIIIIIIHIIIIHIHIIIIIIIIIIIIIIIIIIHIIIIIIIIIIIIIIIIIIIIIHIIIIIIIIIIIIIIIIIIIGIIIIIIIIIIIIIIIIIIIIIIIIIIIHIIHIFHIIIIHIIIIIIIHIIIIIIIIIHIIIIIIIHIIHIIIHHHIIIIHIIIIIIIIIIIIIIIIIHIIIIIIIIHII
@HS2.3_7 HISEQ:380:H55W7BCXY:1:1101:19072:2109 1:N:0:AGCAGGAA orig_bc=AAAAAAAAAAAA new_bc=AAAAAAAAAAAA bc_diffs=0
TACAGAGGCCAAGAGCGTTGTTCGGATTTACTGGGCGTAAAGGGCGCGTAGGCGGCAAGGCGTGTCAAGTGTGAAATCTCCGGGCCCAACCCGGAAAGTGCGCTTGAAACTACCATGCTTTGAGTCCGGGAGGGGGAATCGGAATGCAGGGTGTAGCGGTGAAATGCGTTGATATCCTGCAGAACACCGGAGGCGAAGGCGGATTCCTTGAACGGTACTGACGCTGAGGCGCGAAAGTCGGGGGAGCAAACAGG
+
IIIIIHHIHIHHIIIHIHHHIIIIGDHIIHHHIIIIIEHIIIIIIIIIHHIHIIIIIHIIIIHHHIIHHIHIIIIIFHHIIIIHIIIIIIIIIIIIIIHIIHIIIIIIIIIIIIIIIIIIIIIIIIIIIIIIIIIIIIIIIIIIIIIIHIIHIIIIIIIIIIHIIIIIIHIIIIHHIHHIIIIIIIHIIIIHIIIIIIIIHHIHFIIIGIHGIIIIIIIIIIIIIIIIIIIIIIIHHIIIIIIIIHHHHIIIII
@HS2.3_8 HISEQ:380:H55W7BCXY:1:1101:19783:2178 1:N:0:AGCAGGAA orig_bc=AAAAAAAAAAAA new_bc=AAAAAAAAAAAA bc_diffs=0
TACGAGGGGTGCAAGCGTTGTTCGGAATTACTGGGCGTAAAGGGAGCGTAGGCGGAGATTCAAGCGGATTGTACAATCCCGGGGCCCAACCCCGGCTCTGCAGTCCGAACTGGATCTCTTGGATAGTTCAGGGGCAGGCGGAATTCCTGGTGTAGCGGTGGAATGCGTAGAGATCAGGAAGAACACCGATGGCGAAGGCAGCCTGCTGGGGACTCATCGACGCTGAGGCTCGAAAGTGCGGGTAGCAAACAGG
+
HHIHHIGDHIHHHHIEH<CCCGHIHIIIIHIIIHFHD<EHHHIGIHHH<CCEHHHHHCF1@CFHI#I/CGHEHHEEDCDEHDHHH#DDFHH@GDHDHHHHHCEHIIICHHIFH0FHFH<DIHEF@HAHHCEGGDHDHHIIHEEEHGIHIHEFB@HHFHHHECCFHHHHIIHHHFGDC@GFHCIHHGIIIIIIHFHHEGCB<1@CFEEEF@EFFCEEHC0GHHEGCF<HHHG1HHEC?HEHCEIFEHEHHHHCG
@HS2.3_9 HISEQ:380:H55W7BCXY:1:1101:3326:2309 1:N:0:AGCAGGAA orig_bc=AAAAAAAAAAAA new_bc=AAAAAAAAAAAA bc_diffs=0
TACAGAGGTGGCAAGCGTTGTTCGGAATTACTGGGCGTAAAGGGCGCGTAGGCGGCCTTATAAGTCTCGTGTGAAAGCCCTCGGCTTAACTGAGGATCTGCACGGGATACTGTAAGGCTCGAGTTCGGGAGAGGAAAGCGGAATTCCGGGTGTAGCGGTGAAATGCGTAGATATCCGGAGGAACACCAGTGGCGAAGGCGGCTTTCTGGACCGACACTGACGCTGATGCGCGAAAGCTAGGGGAGCAAACGGG
+
IIIIIIIIIIIIIIIIIHIIIIIIIIIIIIIIIIIIIIDHIIIIIIGIHIIIIIIIIIIIIIIIIIIIIIIIIIIIHHIIIIIIIIIIIIIIIIIHIIIIIIIIIIIIIIIIIIIIIIIIIIIIIIIIIHIIIIIIIIIIIIIIIIIIIIIIIIIIIIIIIIIIIIIIIIIIIIIIIHIIIIIIIIIIIIIIIIIIIIIIIIIIHIIIIIIIIIIIIIIIIIIIHIIIIIIIIIIIIIIIIIIIIIIIIIIII
@HS2.3_10 HISEQ:380:H55W7BCXY:1:1101:3430:2374 1:N:0:AGCAGGAA orig_bc=AAAAAAAAAAAA new_bc=AAAAAAAAAAAA bc_diffs=0
TACGGAGGATGCGAGCGTTATCCGGATTTATTGGGATTAAAGGGTGCGTAGGTGGTTTGTTAAGTTTGTGGTGAAAGCGTGCGGCTCAACCGTACCAAGCCATGAAAACTGGCGAACTTGAGTGCAAACGAGGTAGGCGGAATGTGATGTGTAGCGGTGAAATGCTTAGATATGTCACAGAACCCCGATTGCGAAGGCAGCTTACCAGCATGCAACTGACACTGAGGCACGAAAGCGTGGGTATCAAACAGG
+
EEC<CCEIIIE1<<<<CEHH?<<GCH<01<1<1<<111<C1<FH<EHI0EDCFHHEHHF<<DHEFFHHHHHGGF@H?@HHHICGCEHEFHCEHHHHIHGCDIHIHGEGHHHHGEDEHEEHHHDCEHIHHHGEHHEIHGHIIIIIIIIIIHDHDDHEIHEEHHHHHHGCAGHHEG<EGHHHHCDHHEFHCIH@EGHHHEH@ECHGF<EIIHFC1@FCCHHHIHHIHD0HGIIHHHDIIHC<HIIIIHFIIHFH
@HS2.3_11 HISEQ:380:H55W7BCXY:1:1101:5476:2315 1:N:0:AGCAGGAA orig_bc=AAAAAAAAAAAA new_bc=AAAAAAAAAAAA bc_diffs=0
TACGGAGGATGCAAGCGTTATCCGGATTTATTGGGTTTAAAGGGTGCGTAGGCTGACGTGTAAGTCAGAGGTGAAATGTCCGGGCTCAACCTGGGAACTGCCTTTGATACTGCATGTCTGGAGTTCGGATGCCGTGGGAGGAATGGGCAGTGTAGCGGTGAAATGCATAGATATTGCCCAGAACACCGATTGCGAAGGCATCTCACGAATCCGACACTGACGCTGAGGCACGAAAGCGTGGGGATCAAACAGG
+
IIIIIIIIIIIIHIIIIIIIIIIIIHIIIIIIHIIHHIIIIIIIHIIIHHIIIIIIIIIIIIIIIIIIIIIIIIIIIHHIIIIIIIIIIIIIIIIIIIIIIIIIIIIIIIIIIIIIIIIIIIIIIIIIIIIIIIIIIIIIIIIIIIIIIIIIIIIIIIIIIIIIIIIIIIIIIIIHIIIIIIIIIIIIIIIIIIIIIIIIIIIIIIIIIIIIIIIIIIIIIIIIIIIIIIIIIIIGIIIIIIIIIIIIIIHII
@HS2.3_12 HISEQ:380:H55W7BCXY:1:1101:5437:2424 1:N:0:AGCAGGAA orig_bc=AAAAAAAAAAAA new_bc=AAAAAAAAAAAA bc_diffs=0
TACGGAGGATGCGAGCGTTATCCGGATTTATTGGGTTTAAAGGGTGCGTAGGTGGAGAATTAAGTCTGTGGTGAAAGCGTGCGGCTCAACCGTACCAAGCCATGGATACTGGTTCCCTTGAGTGCAAACGAGGTAGGCGGAATGTGACGTGTAGCGGTGAAATGCTTAGATATGTCACAGAACCCCGATTGCGAAGGCAGCTTACCAGCATGCAACTGACACTGAGGCACGAAAGCGTGGGTATCAAACAGG
+
IIIIIEHHHIIIIIIIIIIHIIIIIHIIIIIIIHIDEHIIIIIIIIIIHIIIIIIHHGIIIIIIIIIIIIIIIIIIHIIIIIIIIIIIIIIIIIIHIIIIIIIIIIIIIIIIIIIIIIIIIIIIIIIIIIIIIIIIIIIIIIIIIIIIIIIIIIIIIIIIIIIIIIIIIIIIIIIIGIIIIIIIIIIIIIIIIIIIIIIIIIIIIIIIIIIIIIHIIIIHFIIIIIIIIIIIIIIIIIIIIIIIIIIIIIII
@HS2.3_13 HISEQ:380:H55W7BCXY:1:1101:6536:2330 1:N:0:AGCAGGAA orig_bc=AAAAAAAAAAAA new_bc=AAAAAAAAAAAA bc_diffs=0
TACGAAGGGGGCTAGCGTTGTTCGGAATTACTGGGCGTAAAGCGCACGCAGGCGGATTGATAAGTCGGGGGTGAAATCCCGGGGCTCAACCTCGGAATTGCCTTCGATACTGTTAGTCTTGAGTCCGGGAGAGGTGAGTGGAATTCCTAGTGTAGAGGTGAAATTCGTAGATATTAGGAAGAACACCAGTGGCGAAGGCGGCTCACTGGCCCGATACTGACGCTCATGTGCGAAAGCGTGGGGAGCAAACAGG
+
IIIIHIIHIIIIHIIIGIIIIFHIIIIIIIIIIHIIGHHIIIIDHHIIIGHIIIIHGHIIIIHIIIIIIHHHFGIHHIHIHIIIIGHHHHHIIIIGHHIIIIHHIIIEHHHHHIHHHIIIIIIHHIHIHIIIIIHIIIIIIIIIIHHIIIHIIIIGIIIHIHHIHHIIIIIHHIIIIIIIIHHIIIIIHIIIIIIHIGHHGIIHIIIIIHDHHHIIIIIHHIIIIIIIIIIIIIIIIIIIIIIIIIIIIIIII
@HS2.3_14 HISEQ:380:H55W7BCXY:1:1101:6878:2336 1:N:0:AGCAGGAA orig_bc=AAAAAAAAAAAA new_bc=AAAAAAAAAAAA bc_diffs=0
TACGGAGGGTACGAGCGTTAATCGGAATGACTGGGCGTAAAGGGCACGTAGGTGGATAGATAAGTCACAAGTGAAATACCCGGGCTTAACCTGGGATTGGCTCGTGAAACTGTTTAACTAGAGTACGGTAGAGGGGAGTAGAATTCCAAGTGTAGCGGTGAAATGCGTAGAGATTTGGAAGAATACCGGAGGCGAAGGCGGCTCTCTGGACCGATACTGACACTGAAGAGCGAAAGCGTGGGGAGCAAACAGG
+
IIIIIHHIIIIIIIIIIIIIIIIIIIIIIIHIIIIIIHIIIIIIIIIIHIHIGHIIIIIIIIIIIIIIIIIIIIIIHHIIIIIHIHIIIIIIIIIIIIIIIIIIHIIIIIIIIIIIIIIIIIIIIIIIHIIIIIIIIIIIIIIIHIIIIIIIIHIIIIIIIIIIIIIIIIIIIHHIHHIIIIIIIIIIIIIIIIIIIIIIIIIIIIIIIIIIIIIIHIIIIHIIIIIIIIIIIIIIIIIIIIHIIIIIIIHII
@HS2.3_15 HISEQ:380:H55W7BCXY:1:1101:8525:2389 1:N:0:AGCAGGAA orig_bc=AAAAAAAAAAAA new_bc=AAAAAAAAAAAA bc_diffs=0
TACGGAGGATGCGAGCGTTATCCGGATTTATTGGGTTTAAAGGGTGCGTAGGCTGTGCGTCAAGTCAGAGGTGAAATACCCGGGCTTAACCTGGGAACTGCCTTTGATACTGTCGCGCTGGAATACGGATGCCGTGGGAGGAATGAGTAGTGTAGCGGTGAAATGCATAGATATTACTCAGAACACCGATTGCGAAGGCATCTCACGAATCCGTCATTGACGCTGAGGCACGAAGGCGTGGGGATCAAACAGG
+
IIIIIIIIIIIIIIIIIIIIHIIIIHHIIIHHGHIEGHIIIIIIIIIIIIIIIIIIIIIIIHIIHIIIIIIIIIIIIIIIHIIIIIIIIIIIIIIIIIIIIIIIIIIIIIIIIIIIIIIIIIIIIIIIIIIIIIIIIIIIIIIIIIIIIIIIIIIIIIIIIIIIIIIIIIIIIIIIIIIIIIIIIIIIIHHIIIIIIIIIIIIIIIIIHIIIIIIIIIIIIIIIIIIIIIIIIIIIIIIIIIIIIIIIIIIII
@HS2.3_16 HISEQ:380:H55W7BCXY:1:1101:13486:2338 1:N:0:AGCAGGAA orig_bc=AAAAAAAAAAAA new_bc=AAAAAAAAAAAA bc_diffs=0
TACGGAAGGTCCGGGCGTTATCCGGATTTATTGGGTTTAAAGGGAGCGCAGGCCGACTGGTAAGCGTGACGTGAAATGTAGCCGCTCAACGGCTGAGTTGCGTCGCGAACTGTCAGTCTTGAGTGAGTTCGATGTTGGCGGAATTCGTGGTGTAGCGGTGAAATGCTTAGATATCACGAAGAACTCCGATTGCGAAGGCAGCTGACTGTAGCGTTACTGACGCTGAAGCTCGAAGGTGCGGGTATCGAACAGG
+
IIIIIIIIIIIIIDHIIIIIIIIIIHHHIIIIIIIGHIIIIIIIIIIIIIIIIIIIIIIIIIIIIIIIIIIIIHIIIIIIIIIIIIIIIIIIIIIIIIIIIIIIIIIIIIIIIIHIIIIIIIIIIIIIHIIIIIIIIIIIIIIIIIIIIIIIIIIIIIIIIIIIIIIIIIIIIIIIIIIIIIHIIIIIIIIIIIIIIIIIIIIIIIIIIIIIIIIIIIIHIIIIIIIIIIIIIIIIIIIIIIIIIIIIIIIII
@HS2.3_17 HISEQ:380:H55W7BCXY:1:1101:13915:2466 1:N:0:AGCAGGAA orig_bc=AAAAAAAAAAAA new_bc=AAAAAAAAAAAA bc_diffs=0
TACGGAGGGTGCAAGCGTTATCCGGATTCACTGGGTTTAAAGGGTGCGTAGGTGGGTCTGTAAGTCCGTGGTGAAATCTCCGAGCTTAACTTGGAAACTGCCATGGATACTATAGGTCTTGAATACTGTGGAGGTCAGCGGAATATGTCATGTAGCGGTGAAATGCTTAGATATGACATAGAACACCAATTGCGAAGGCAGCTGGCTACACAAATATTGACACTGAGGCACGAAAGCGTGGGGATCAAACAGG
+
IHIIIHIIIHIIHIIHIIIIIIIIIIIIIIIFFHHD<0GHHIHGHHIIGHHIHHHIIHIIIIIHIIIIIIIIHIIHIIIHIIIIIIIIHHHHIIIHHHIIHIIIHHHHHIIIIIIIIIHIIIIIIHHIIHIIIHHIIIHIIIIIIIIIIIIIIIIHIGIIHHGIIHHIIIHIIIIIIIIIIHIIIIIIIHEIIIIIIIIIIIIIHIIIIIIIIIIIIIIIIIIIHHIIIIIIIIIIIIIIIIIIIHIIIHHII
@HS2.3_18 HISEQ:380:H55W7BCXY:1:1101:17721:2395 1:N:0:AGCAGGAA orig_bc=AAAAAAAAAAAA new_bc=AAAAAAAAAAAA bc_diffs=0
GACAGGGGTCTCGAGCGTTAATCGGAATTACTGGGCTTAAAGGGTGCGTAGGTGGGTCCGCAAGTGCTCCGTGAAATCCCCCGGCTCAACCGGGGAACTGCGGGGCATACTGCGGGCCTTGAGGAAGGTAGGCGCCGGGGGAACAGTAGGTGGAGCGGTGAAATGCGTAGATATCTACTGGAACGCCGATGGTGAAGACGCCCGGCTGGGCCTTTCCTGACACTGAGGCACGAAAGCGTGGGGAGCAAACAGG
+
IIIIIIIIIIIIIIIIIIIIIIIIIIIIIIIIIIIIGHHIIIIIIIGIIIIIIIHIIIIIIIIIIIIIIIIIHIIGFHIIIIIHIIIIIIIIIIIHIIIIIIIIIIIIIIIIIIIIIHHIIIIIFIIIIIIIIHIIIIIIIIIHIIHIIIIIIIIIIIIHIIIIIIIIIIIIIIIIIHHHIIIIIIHIIIIIIIIIIHIIIHIHIIIIIIIIHIIIIIIIIIIIIIIIIIIIIIIIIIIIIIIIIHIIIIIII
@HS2.3_19 HISEQ:380:H55W7BCXY:1:1101:17919:2381 1:N:0:AGCAGGAA orig_bc=AAAAAAAAAAAA new_bc=AAAAAAAAAAAA bc_diffs=0
TACGTAGGGGGCGAGCGTTGTCCGGAATGATTGGGCGTAAAGGGCGCGTAGGCGGCTTGGTAAGTCTGGAGTGAAAGTCCTGCTTTTAAGGTGGGAATTGCTTTGGATACTGCCGGGCTTGAGTGCAGGAGAGGTAAGTGGAATTCCCAGTGTAGCGGTGAAATGCGTAGAGATTGGGAGGAACACCAGTGGCGAAGGCGACTTACTGGACTGTAACTGACGCTGAGGCGCGAAAGTGTGGGGAGCAAACAGG
+
IIIIHHIIIIHHHHHHDCDHIIIIIGHGHH1<CFHHIEDHFHIIIDHHHIIIIIIHEHHIHHIIHIHIIEGGF1DCGHHHIIIIHHHHIHEHHIHIIIHIFCHIHHFHHEIHHGHEHHHHHIICEEHHHHIEHIIHFHIIIHHHHGIIHIIHHHHHGIIHEHECFAEFHIHHHFFIIIHHGIIHIHIIHHIHHHIIHHHIHIHHHIHIIIIHIHHEHEHIIIIHHFHIHCHHFHEHHHIHHFIHIHHHIHHHC
@HS2.3_20 HISEQ:380:H55W7BCXY:1:1101:2935:2683 1:N:0:AGCAGGAA orig_bc=AAAAAAAAAAAA new_bc=AAAAAAAAAAAA bc_diffs=0
TACGGAGGGTACGAGCGTTAATCGGAATGACTGGGCGTAAAGGGCACGTAGGTGGATAGATAAGTCACAAGTGAAATACCCGGGCTTAACCTGGGATTGGCTCGTGAAACTGTTTAACTAGAGTACGGTAGAGGGGAGTAGAATTCCAAGTGTAGCGGTGAAATGCGTAGAGATTTGGAAGAATACCGGAGGCGAAGGCGGCTCTCTGGACCGATACTGACACTGAAGAGCGAAAGCGTGGGGAGCAAACAGG
+
IIIIIIIIIIIIIIIIIHIIIIIIIIIIIIIHIIIIIHIIIIIIHIIIHIHIFIIIIIIIIIIIIIIIIIIIIIIIHHHHIIIIIIIIIIIIIIIIIIIIIIIIIIIIIIHIHIIIIIIIIIIIIIIIIIIIIIHIIIIIIIIGIIIIIIHIIIIIIIIIIIIIIIIIIIIIIIHHHHIIIIIIIIIIIIIIIIIIIIIIIIIIIIIIIIIIIIIIIIIIIIIIIHIIIIIIIIIIIIIIIIIIIIIIIIHII
@HS2.3_21 HISEQ:380:H55W7BCXY:1:1101:3334:2670 1:N:0:AGCAGGAA orig_bc=AAAAAAAAAAAA new_bc=AAAAAAAAAAAA bc_diffs=0
TACGTAGGGGGCAAGCGTTATCCGGATTTACTGGGTGTAAAGGGAGCGCAGACGGTCAAGCAAGTCTGAAGTGAAACCCCACGGCTCAACCGTGGGCTTGCTTTGGAAACTGTTTGACTAGAGTACTGGAGAGGTAAGCGGAATTCCTAGTGTAGCGGTGAAATGCGTAGATATTAGGAGGAACATCGGTGGCGAAGGCGGCTTACTGGACAGCAACTGACGTTGAGGCTCGAAGGCGTGGGGAGCAAACAGG
+
IIIIHIIIIIIIIIIIIIIIIIIIIIIIIIIHHIIGHHIIIIIIIIIIIIIIIIIIIIIIIIIIIIIIIHIIHIIIIHIIHIIIIIIIIIIIIIIIIIIIIIIIIIIIIIIIIIIIIIIIIIIIIIIIIIHIIIIIIIIIIIIIIIIIIIIIIIIIIIIIIIIIIIIIIIIIIIHHHIIIIIIIIIIIIIIIIIIIIIIIIIIIIIIIIIIIIIIIIIIIIIIIIIIIIIHIIIIIIIIIIIIIIIIIIIIII
@HS2.3_22 HISEQ:380:H55W7BCXY:1:1101:7767:2556 1:N:0:AGCAGGAA orig_bc=AAAAAAAAAAAA new_bc=AAAAAAAAAAAA bc_diffs=0
TACGGAGGATGCGAGCGTTATCCGGATTTATTGGGTTTAAAGGGTGCGTAGGCGGGACGTCAAGTCAGCGGTGAAATACTGTGGCTCAACCATAGCATTGCCGTTGAAACTGGCGACCTTGAGTGCGGCAGAGGTAGGCGGAATGTGTGGTGTAGCGGTGAAATGCTTAGATATCACACAGAACACCGATTGCGAAGGCAGCTTACTGGAGCGCAACTGACGCTGAGGCACGAAAGCGTGGGTATCGAACAGG
+
IHIIIIIIIIIIIIHIIII=GHIIHDEHIIGHIIIG=EHIIIIIIGIHHHHIIIIIGIHHIIIIHHHIIIIIIIIIIIIIIIIIIIIIIIIIIHIIIIIIHIIIIIIHIIIIIIIIHIIIIIIIIIIIIIIIIIIIIIHIIIIIHIIIIIIIIIIIIIIIIIIIIIIIIIIIIIIIIIIHIIIIIIIIIIIIIIIIIIIIIIIIIIIIIIIIIGIIIIIIIIIIIIIIIIIIIIIIIHIIIIIIIIIIIIIII
@HS2.3_23 HISEQ:380:H55W7BCXY:1:1101:11021:2588 1:N:0:AGCAGGAA orig_bc=AAAAAAAAAAAA new_bc=AAAAAAAAAAAA bc_diffs=0
TACAGAGGGGGCTAGCGTTATTCGGAATTATTGGGCGTAAAGGGCGCGTAGGCGGCCATGCGTGTCTTCCGTGAAATCCCTCGGCTTAACTGAGGACGTGCGGAAGAAACTGCAAGGCTCGAGTCCGGGAGAGGGGGGTGGAATTCCCAGTGTAGCGGTGAAATGCGTAGATATTGGGAGGAACACCGGTGGCGAAGGCGGCCCCCTGGACCGGTACTGACGCTGAGGCGCGAAAGCGTGGGTAGCAAACGGG
+
HHIIIFHIIIIIIIIIIHIIIIIIIHIHIIIIIIIHIHHIIIIIGIIIIIIHHIIIIIIIHIIHIIIIHIIIIIIIHIIIIIIIIIIIIIIIIIIIIIIIIHIHIHIIIIIIIIIIIIHIIIHHHHIIIIIHIIIIIIIIIIIIIIHHIIIIIIIIIIIIIIHIIIIIIIIIIIIIHHIIIIHIIIIIIIIIIIIIIIIIIIHIIIIIHHGIIIIIIIIIIIIIIIIIIIIIIIIIIIIIIIIIIIIIIIIII
@HS2.3_24 HISEQ:380:H55W7BCXY:1:1101:13043:2550 1:N:0:AGCAGGAA orig_bc=AAAAAAAAAAAA new_bc=AAAAAAAAAAAA bc_diffs=0
TACGGAAGGTCCGGGCGTTATCCGGATTTATTGGGTTTAAAGGGAGCGCAGGCCGGCTGTTAAGCGTGACGTGAAATGTAGGTGCTCAACATCTGCACTGCGTCGCGAACTGACAGTCTTGAGTGAGTTCGATGTAGGCGGAATTCGTGGTGTAGCGGTGAAATGCTTAGATATCACGAAGAACTCCGATTGCGAAGGCAGCCTACAAGGCCTTTACTGACGCTAAAGCTCGAAGGTGCGGGTATCGAACAGG
+
IIIIIHIIIIIIIIIIIIIHIIIIIHIIIIIIHIIHIIIIIIIIIIIIIIIIIIIIIIIIIIIIIIIIIIIIIIIIHHIIIIIIIIIIIIIIIIIIIIIIIIIIIIIIIIIIIIIIIIIIIIIIIIIIIIIIIIIIIIIIIIIIIIIIIIIIIIIIIIIIIIIIIIIIIIIIIIIIIIIIIIIIIIIIIIIIIIIIIIIIIIIIIIIIIIIIIIIIIIIHIIIIIIIIIIIIIIIIIIIIIIIIIIIIIIIII
@HS2.3_25 HISEQ:380:H55W7BCXY:1:1101:15803:2551 1:N:0:AGCAGGAA orig_bc=AAAAAAAAAAAA new_bc=AAAAAAAAAAAA bc_diffs=0
TACGTAGGGGGCAAGCGTTATCCGGATTTACTGGGTGTAAAGGGAGCGTAGACGGCATGGCAAGTCTGAAGTGAAATGCGGGGGCTCAACCCCTGAACTGCTTTGGAAACTGTTAAGCTAGAGTGTCGGAGAGGTAAGTGGAATTCCTAGTGTAGCGGTGAAATGCGTAGATATTAGGAGGAACACCGGTGGCGAAGGCGGCTTACTGGACGATGACTGACGTTGAGGCTCGAAAGCGTGGGGAGCAAACAGG
+
IIIIIIIIIIIIIIIIIIIIIIIIIIIIIIIHIIIHIIIIIIIIIIIIIIIIIIIIIIIIIIIIIIIIGHHIIIIIHHIIIIIIIIIIIIIIIIIIIIIIIIIIIIIIIIIIIIIIIIIIIIIIIIIIIIIIIIIIIIIIIIIIIIIIIIIIIIIIIIIIIIIIIIIIIIIIIIIIIHIIIHHHHIIIIIIIIIIIIIIIIIIIIIIIIIIIIIIIIIIIIIHIIIIIIIIIIIIIIIIIIIIIIIIIIIIII
@HS2.3_26 HISEQ:380:H55W7BCXY:1:1101:1251:2775 1:N:0:AGCAGGAA orig_bc=AAAAAAAAAAAA new_bc=AAAAAAAAAAAA bc_diffs=0
TACGGAGGGTGCGAGCGTTAATCGGAATAACTGGGCGTAAAGAGCTCGTAGGCGGTTTGTCAAGTCAGATGTGAAAGCCCCGGGCTTAACCTGGGAACCGCATTTGAAACTGACAGACTAGAGTACTGTAGAGGGAGGTAGAATTCCAGGTGTAGCGGTGAAATGCGTAGATATCTGGAGGAATACCGGTGGCGAAGGCGGCCTCCTGGACAGAGACTGACGCTGAGGAGCGAAAGCGTGGGGAGCAAACAGG
+
IIIHIHIIIHHHHIHHI?EHHIIIHIIIIIIHIIIIIDHIIIGIIIIHHIIHHIHGHHIIHHIIIIIIGIIIIIIIIIHHIIHIHIIIHIIIIIIIHIIIIIIIIIIIHHHIIIIIIIIIIIIHHHIIIIIHIIIIIHIIHHIIHIIIIIIIIIIIIIIIIIIIIIIHHIIIIHHIHGHIIIIIIHIIIIIHGIIIIIIIHIIIIIIIHHGCHHHIHIHHHHIIIIIIHHEHIIIIIHIIIIIIIIIIIIIII
@HS2.3_27 HISEQ:380:H55W7BCXY:1:1101:2321:2785 1:N:0:AGCAGGAA orig_bc=AAAAAAAAAAAA new_bc=AAAAAAAAAAAA bc_diffs=0
CACGTAGGGACCAAGCGTTGTCCGGATTTATTGGGCGTAAAGCGCTCGTAGGCGGTTCGGTAAGTCGGGTGTGAAACCCCTGGGCTCAACCCGGGGACGCCACCCGATACTGCTGTGACTCGAGTTCGGTAGGGGAGCGGGGAATTCCTGGTGTAGCGGTGAAATGCGCAGATATCAGGAGGAACACCGGTGGCGAAGGCGCCGCTCTGGGCCGATACTGACGCTGAGGAGCGAAAGCGTGGGGAGCAAACAGG
+
HIIIIIIIIHIIIIIIIIHIIIIIIHHEHIIIIIGIIIHIIIHIIIIIIGHIHIIDHIIHIIHIIIIIIIIIIIHHFHIIIIIIHIIIIHHIIHIIIHIIHHHIIHHIIIIHIIIIIHIIHIIIIIIIIIIIIIIIIIIIIIIIIIIIIIIIIIIIIIIIIIIIIIIIIII#IIIIIIHIIIIIIIIIIIIIIIII#IIIIIIIIIIIIIIIIIIIHIIIIIIHHIIIIIIIIIIIIIHHIIIIIIIIIIIHII
@HS2.3_28 HISEQ:380:H55W7BCXY:1:1101:4211:2983 1:N:0:AGCAGGAA orig_bc=AAAAAAAAAAAA new_bc=AAAAAAAAAAAA bc_diffs=0
TACGGAGGGTGCAAGCGTTAATCGGAATAACTGGGCGTAAAGGGCATGCAGGCGGTTAGACAAGTAGGATGTGAAATCCCCGGGCTCAACCTGGGAGCTGCATACTAAACTGTCAGACTAGAGTATTGCAGGGGGAGACGGAATTCCAGGTGTAGCGGTGGAATGCGTAGATATCTGGAAGAACACCAAAGGCGAAGGCAGTCTCCTGGGCAAATACTGACGCTCATATGCGAAAGCGTGGGTAGCAAACAGG
+
HEHHH@EHIIIIGHIHHCGHIHHIHHFHIHIHIIGIICHHHIHIIIIHIIIIIIDCHHHIIGIIHIIIIGIIHIHHFHHHHIIIIIIIIIIIIIIIHIIIIIHIIIIHIIIHIHHGIIIIHIIHEHHHIHIIIIIHHIIIHHFIHHEHGHCFHHHIHGGHHGHHHHHHIHHHHHHHGHIIIIIIIHIHEEHE@FHIIEIHHGIIIHHEHHIIIIHIHDHIHHIIHHHGIHIIIHHHIHHCFHFECGGD<1CEH
@HS2.3_29 HISEQ:380:H55W7BCXY:1:1101:9930:2775 1:N:0:AGCAGGAA orig_bc=AAAAAAAAAAAA new_bc=AAAAAAAAAAAA bc_diffs=0
TACGGAAGGTCCGGGCGTTATCCGGATTTATTGGGTTTAAAGGGAGCGCAGGCGGGCTATTAAGCGTGACGTGAAATGTGGCGGCTCAACCGCCGAACTGCGTCGCGAACTGGTGGTCTTGAGTAGGTACGACGTGGACGGAATTCGTGGTGTAGCGGTGAAATGCTTAGATATCACGAAGAACTCCGATTGCGAAGGCAGTCTTCTGGAGTGCGATTGACGCTGAGGCTCGAAAGTGCGGGTATCAAACAGG
+
IIIIIIIIIIIIIIIHIIIIIIIIIHHIIIHIIIIGEHIIIIIIHIIIIIIIIIIIIIIIIIIIHIIIHHHHIIIIIIIIIIIIIIIIIIIIIIIIIIIIIIIIIIIIIIIIIIIIIIIIIIIIIIIIIIIIIIIIIIIIIIIIIIIIIIIIIIIIIIIIIIIIIIIIIIIIIIIIIIIIIIIIHIIIIIHIIIIIIIIIIIIIIIIIIIIHIIIHIIIIIIIIIIIIIGIIIIIIIIIIIIIIHIIIIIIII
@HS2.3_30 HISEQ:380:H55W7BCXY:1:1101:14436:2845 1:N:0:AGCAGGAA orig_bc=AAAAAAAAAAAA new_bc=AAAAAAAAAAAA bc_diffs=0
TACGGAAGGTCCGGGCGTTATCCGGATTTATTGGGTTTAAAGGGAGCGTAGGCCGTTTCTTAAGCGTGTTGTGAAATGTAGGCGCCCAACGTCTGCACTGCAGCGCGAACTGGGGAACTTGAGTACGCGGGAAGTAGGCGGAATTCGTCGTGTAGCGGTGAAATGCTTAGATATGACGAAGAACTCCGATTGGGAAGCCAGCCTGCTGTAGCGCCACTGACGCTGATGCTCGAAAGCGTGGGTATCGAACAGG
+
IIIIIIIIIIHIIIHIIHIIIIIIIEHHIIIIIIIHIIHIIIIIEHIHIHIIIIIIIHIIHHIHIHHHHIIIIIIIHHHIIIIIIHIIIIIIIIIIIIIIIIIIIIIIIIIIIIIIHHHCHIIIIIIIIIIHHIHIIIIIIIIIIIIIIIIIIIIIIIIIIIIIIIIIIIIIIIHHHHIIIIIIHIIIIHIHIIIIIIIIIIIIIIIIHIIIIIIHIIIIIHIIIIIIIHIIIIIIIIIHIIIIIIIIIIIIH
@HS2.3_31 HISEQ:380:H55W7BCXY:1:1101:15485:2801 1:N:0:AGCAGGAA orig_bc=AAAAAAAAAAAA new_bc=AAAAAAAAAAAA bc_diffs=0
TACGGAAGGTCCGGGCGTTATCCGGATTTATTGGGTTTAAAGGGAGCGCAGGCCGATTATTAAGCGTGACGTGAAATGTAGATGCTCAACATCTGAACTGCGTCGCGAACTGGTAGTCTTGAGTGAGTTCGATGTGGGCGGAATTCGTGGTGTAGCGGTGAAATGCTTAGATATCACGAAGAACTCCGATTGCGAAGGCAGCCCACAAGGCCTTTACTGACGCTAAAGCTCGAAGGTGCGGGTATCGAACAGG
+
IIIIIIIIIIIIIIIIIIIIIIIIIHHIIIIIIIIHHHIIHIIIIIIIIIIIHIIIIIIIIHIIIIIIIIIIIIIIHHIIIIIIIIIIIIIIIIIIIIIIIIIIIIIIIIIIIIIIIIIIIIIIIIIIIIIIIIIIIIIIIIIIIIIIIIIIIIIIIIIIIIIIIIIIIIIIIIIIIIIIIIIIIIIIIIIIIIIIIIIIIIIIIIIIIIIIIIIIIIIIIIIIIIIIIIIIIIIIHHEIIIIIIIIIIIIII
@HS2.3_32 HISEQ:380:H55W7BCXY:1:1101:11272:5209 1:N:0:AGCAGGAA orig_bc=AAAAAAAAAAAA new_bc=AAAAAAAAAAAA bc_diffs=0
TACGGAGGATGCGAGCGTTATCCGGATTTATTGGGTTTAAAGGGTGCGTAGGTGGTTTGTTAAGTTTGTGGTGAAAGCGTGCGGCTCAACCGTACCAAGCCATGAAAACTGGCGAACTTGAGTGCAAACGAGGTAGGCGGAATGTGATGTGTAGCGGTGAAATGCTTAGATATGTCACAGAACCCCGATTGCGAAGGCAGCTTACCAGCATGCAACTGACACTGAGGCACGAAAGCGTGGGTATCAAACAGG
+
IIIIIIIIIIIIIIIIIIIIIIIIIIIIIIIIIIIHIIIIIIIIIIIIHIIIIIIHIIIIIHIIHIGIIIIIIIIIIIIIIIIIIHIIIIIIHIIIIIIIIIIIIIIIIIIIIIIIIIIIIIIIIIIIIIIIIIIIIIIIIIIIIIIIIIIIIIIIIIIIIIIIIIIIIIIIIIIIHIIIHIIIIIIIIIIIIIIIIIIIIIIIIHIIIIIIIIIIIIIHFIIIIIIIIIIIIIIIIIIIIIIIIIIIIIII
@HS2.3_33 HISEQ:380:H55W7BCXY:1:1101:16497:5221 1:N:0:AGCAGGAA orig_bc=AAAAAAAAAAAA new_bc=AAAAAAAAAAAA bc_diffs=0
TACGGAGGGCGCGAGCGTTATCCGGATTCATTGGGTTTAAAGGGTGCGCAGGCGGCTCGTCAAGTCAGCGGTGAAAGCCCGGGGCCCAACCCCGGAAGTGCCGTTGATACTGTCGGGCTGGAATGCGGTCGAGGCGGGCGGAACGTGGCGTGTAGCGGTGAAATGCGTAGATATGCCACAGAACGCCGATAGCGGAGGCAGCTCGCCGGGCCTGCATTGACGCTCGGGCACGAAAGCGTGGGGATCGAACAGG
+
IIIIIHHIIIIIIIIIIIIHIIIIIGEHIHIIHHIDDGHIIIHHHIIIIIIIIIIIIIIIIIIIIIIIIIIIIIIIHIIIIIIIIIIIHIIIIIIIIIIIIIIIIIIIIIIIIIIIIIIHIIIIIIIIIIIIIIIIIIHIIIIIIIIIIIIIIHIIIIIIIIIIIIIIIIIIIHIIIHIIIIHIIIIIIIIIIIIIIIIIHIIIHIIIIIHIIIIIIIIIIIIIIIIIIIIIIIIIIIHIIIIHIIIIIIIII
@HS2.3_34 HISEQ:380:H55W7BCXY:1:1101:17735:5039 1:N:0:AGCAGGAA orig_bc=AAAAAAAAAAAA new_bc=AAAAAAAAAAAA bc_diffs=0
TACGAGGGGTGCAAGCGTTGTTCGGAATTACTGGGCGTAAAGGGAGCGTAGGCGGAGATTCAAGCGGATTGTACAATCCCGGGGCCCAACCCCGGCTCTGCAGTCCGAACTGGATCTCTTGGATAGTTCAGGGGCAGGCGGAATTCCTGGTGTAGCGGTGGAATGCGTAGAGATCAGGAAGAACACCGATGGCGAAGGCAGCCTGCTGGGGACTCATCGACGCTGAGGCTCGAAAGTGCGGGTAGCAAACAGG
+
IIIIHIIIIIIIHIIIIIIIIIHIIIIIIIIHIIIIIHHHIIHHHHIIFHHHIIIIIIIHIIIIIIIHIIIIIIIIIIIIIIIIIIIIIIIIIIIIIIIIIIIIIIIIIIIIIIIIIIIIIIIIIIIHIIIIIIIIIIIIIIIIIIIIIIIIIIIIIIIIIIIIIIIIIIIIIIIIIIIIIIIIIIIIIIIIIIIIIIIIIIIIIIHIIIIHIIIIHIIIIIIIIIIIIIIIIIIIIIIIIIIIIIIIIIIII
@HS2.3_35 HISEQ:380:H55W7BCXY:1:1101:17882:5173 1:N:0:AGCAGGAA orig_bc=AAAAAAAAAAAA new_bc=AAAAAAAAAAAA bc_diffs=0
TACGGAAGGTCCGGGCGTTATCCGGATTTATTGGGTTTAAAGGGAGCGCAGGCTGATGATTAAGCGTGACGTGAAATGTAGCCGCTCAACGGCTGAACTGCGTCGCGAACTGGTTATCTTGAGTGAGTTCGATGTTGGCGGAATTCGTGGTGTAGCGGTGAAATGCTTAGATATCACGAAGAACTCCGATTGCGAAGGCAGCCAACAAGGCCTTTACTGACGCTAAAGCTCGAAGGTGCGGGTATCGAACAGG
+
IIIHIHHIIHIIIIIIIIIIIIIIIHHIIIIIHIIEEHHHIIIIIIIIIIIIHIIIIIIIIIIIIIIIIIIIIIIIIIIIIIIIIIIIIIIIIIIIIIIIIIIIIIIIIIIIIIIIIIIIIIIIIIIIIIIIIIIIIIIIIIIIIIIIIIIIIIIIIIIIIIIIIIIIIIIIIIIIIIIIIIIIHIIIIIIIIIIIIIIIIIIIIIIIIIIIIIIIIIIIIIIIIIIIIIIIIIIIIIIIIIIIIIIIIIIII
@HS2.3_36 HISEQ:380:H55W7BCXY:1:1101:17991:5207 1:N:0:AGCAGGAA orig_bc=AAAAAAAAAAAA new_bc=AAAAAAAAAAAA bc_diffs=0
TACGGAAGGTCCGGGCGTTATCCGGATTTATTGGGTTTAAAGGGAGCGCAGGCGGTCTATTAAGCGTGTTGTGAAATGTAGATGCTCAACATCTGAATTGCAGCGCGAACTGGTGGACTTGAGTGCGCGGAAAGTGGGCGGAATTTGTGGTGTAGCGGTGAAATGCTTAGATATCACGAAGAACTCCGATTGCGAAGGCAGCTCACTGTAGCGTTACTGACGCTGAGGCTCGAAAGTGCGGGTATCGAACAGG
+
IIIIIIIIIIIIIHIIIIIIGIIIIHHHIIIIIHIEHHIIIIIIIIIIIIIIIIIHHIHHHHIIIIIIIIIIIIIHHHIIIIIIIIIIIIIIIIIIIIIIIIIIIIIIIIIIIIIIIIIIIIIIHIIIIIHIIIIIIIIIIIIIIHIIIIIIIIIIIIIIIIIIIIIIIIIIIIIIIGIIIIIIIIIIIIHIIHIIIIIIIIIHIIIIHIIIIIIIIIIIIIIIIIIIHGGD1IIHHIIIIIIIHIIIIIIII
@HS2.3_37 HISEQ:380:H55W7BCXY:1:1101:3327:5311 1:N:0:AGCAGGAA orig_bc=AAAAAAAAAAAA new_bc=AAAAAAAAAAAA bc_diffs=0
TACGGAGGATGCAAGCGTTATCCGGATTTATTGGGTTTAAAGGGTGCGCAGGCGGCTTGTTAAGCGGGAGGTGAAATGCCGGCGCTCAACGTCGGAAGTGCCTCCCGAACTGGTGAGCTTGAATGACTCTGCCGTGGGAGGAATGTGTAGTGTAGCGGTGAAATGCTTAGAGATTACACAGAACACCGATTGCGAAGGCATCTCACGAAGGGTTGATTGACGCTGAGGCACGAAAGCGTGGGGATCAAACAGG
+
IIIIHIHIIIIHIIIIIHIIIGIIHHGGGHIIIHHCHHIIGIIIIIIIIIIIHIHIH#IHHIIIHIHHIIIHIIHIHHIIIIIIIHIIIIHGHHIIIIIIHIIHIIIIHHGHEHHHIIHHHHIIIIIIIIIIHHHIIHGHHHHHHHHIIIIIIIIIIIIIIIIIIIIHIIIIIIHHGDFC1HEHHHHHIIIHIHHHIIIIHIHGIHIIIIGIIHHIIIIIIIHIIIHHIIIIIIIIIIGIIIIIHIIIIHIII
@HS2.3_38 HISEQ:380:H55W7BCXY:1:1101:4108:5253 1:N:0:AGCAGGAA orig_bc=AAAAAAAAAAAA new_bc=AAAAAAAAAAAA bc_diffs=0
TACGGGGGGTGCAAGCGTTGTCCGGAATCATTGGGCGTAAAGCGTTCGTAGGCGGTAAATTAAGTCTGGTGTTAAACCCACGTGCTTAACCTGGGATTGGCTCGTGAAACTGTTTAACAAGAGTACTGTAGAGGGAGGTAGAATTCCAGGTGTAGCGGTGAAATGCGTAGATATCTGGAGGAATACCGGTGGCGAAGGCGGCTCTCTGGACCGATACTGACACTGAAGAGCGAAAGCGTGGGGAGCAAACAGG
+
IIIIIIIIIHHIIIIIIIIIIIIIIIHIIIIIIIIIIIIIIIIIIIIIHIIIIIIHIIIIIIIIIIIIIIIIIIIIIHIIIIIIIIIIIIIIIIIIIIIIIHHIIIIIIIIIIIIIIIIIIIIIIIIIIIIIIIIIIIIIIIIIHIIIIIIIIIIIIIIIIIIIIIIIIIIIIIIIIIIIIIIIIIIIIIIIIHIIIIIIIIIIIIIIIIIIIIIIIIIHIHIIIIIGIIIIIIIIIIIIIIIIIIIIIIHII
@HS2.3_39 HISEQ:380:H55W7BCXY:1:1101:11997:5343 1:N:0:AGCAGGAA orig_bc=AAAAAAAAAAAA new_bc=AAAAAAAAAAAA bc_diffs=0
TACGGAAGGTCCGGGCGTTATCCGGATTTATTGGGTTTAAAGGGAGCGTAGGCCGTTTCTTAAGCGTGTTGTGAAATGTAGGCGCCCAACGTCTGCACTGCAGCGCGAACTGGGGAACTTGAGTACGCGGGAAGTAGGCGGAATTCGTCGTGTAGCGGTGAAATGCTTAGATATGACGAAGAACTCCGATTGGGAAGCCAGCCTGCTGTAGCGCCACTGACGCTGATGCTCGAAAGCGTGGGTATCGAACAGG
+
IIIIIIIIIIIIIIIIIIIIIIIIIIIIIIIIHHIHHIIIIIIIIIIIIIIIIIIHIIIIIIIIIIIIHHIIIIIIGIIIIIIIIIIIIIIIIIIIIIIIIIIIIIIIIIIIIIIHHIIIIIGIIIIIIIIIIIIIIIIIIIIIIIIIIIIIIIIIIIIIIIIIIIIIIIIIIIHIFHIIIIIIIIIIIIIIIIIIIIHIHIIIIIIIIIIIHHIHIIIIIIHIIIIIIIIIIIHIIIIIIIIIIIIIIIIII
@HS2.3_40 HISEQ:380:H55W7BCXY:1:1101:12517:5316 1:N:0:AGCAGGAA orig_bc=AAAAAAAAAAAA new_bc=AAAAAAAAAAAA bc_diffs=0
TACGGAGGGTGCGAGCGTTAATCGGAATAACTGGGCGTAAAGAGCTCGTAGGCGGTTAGTCAAGTCAGATGTGAAAGCCCCGGGCTTAACCTGGGAACTGCATTTGAAACTGACGAACTAGAGTACTGTAGAGGGAGGTAGAATTCCAGGTGTAGCGGTGAAATGCGTAGATATCTGGAGGAATACCGGTGGCGAAGGCGGCCTCCTGGACAGAGACTGACGCTGAGGAGCGAAAGCGTGGGGAGCAAACAGG
+
IIIIIEHIIHIIIIIIIIIIHIIIIIIIIIIIIIIIIIIHIIIIIIIIHIIIIIIIIIIHIIIIIIIIIIIIIIIIIIHIIIHIIIHIIIHIIIIIIIIIIIIIIIIIIIIIIIIIIIIIIIIIIIIIIIIIIIIIIIIIIIIIIIIIIIIIIIIIIIIIIIIIIIIIIIIIIIIIIIIIIIIIIIIIIIIIIIIIIIIIIIIIIIIIIIIIIIIIIIIIIIIIIIIIIIIIIIIIIIIIIIIIIIIIIIIII
@HS2.3_41 HISEQ:380:H55W7BCXY:1:1101:20539:5250 1:N:0:AGCAGGAA orig_bc=AAAAAAAAAAAA new_bc=AAAAAAAAAAAA bc_diffs=0
TACGGAAGGTCCGGGCGTTATCCGGATTTATTGGGTTTAAAGGGAGCGCAGGCGGACTGCTAAGCGTGCCGTGAAAGCGCGGGGCTCAACCCCGTACAGCGGCGCGAACTGGCGGTCTTGGTTGCGGGAAGGGGAGGCGGAACTCGTGGTGTAGCGGTGAAATGCATAGATATCACGAAGAACTCCGATCGCGAAGGCAGCCTCCCGGCCCGTGAACGACGCTCATGCTCGAAGGCGCGGGTATCAAACAGG
+
IIIGIIIIHGHID<CEHHHHIGHGIHHHIIF@FHHDEGHHHIIIGIIIIHIIIIIHHHHIHHHIIHHIEIIIIHIHHHIIHIIIIIIHHIIIHIHHFHIIIIHHHIIIIIIIIIIIIIIIHDIIHIIIHIIIIIIIIIIIIIIIIIIIIIIIIIIII#IIHIIIIHIII#IHHHIHGIIIHHIHIIIII#IIIIIIIIHIIIIIIIIIIIHIIIIIIIIIHIHFIIIIIIIIIIIIIIIIIIIIIIIIHEII
@HS2.3_42 HISEQ:380:H55W7BCXY:1:1101:4906:5748 1:N:0:AGCAGGAA orig_bc=AAAAAAAAAAAA new_bc=AAAAAAAAAAAA bc_diffs=0
TACGGAAGGTCCGGGCGTTATCCGGATTTATTGGGTTTAAAGGGAGCGCAGGCTGGAGATTAAGCGTGACGTGAAATGTAGCCGCTCAACGGCTGAGTTGCGTCGCGAACTGGTTTTCTTGAGTGAGTACGACGTCAGCGGAATTCGTGGTGTAGCGGTGAAATGCTTAGATATCACGAAGAACCCCGATTGCGAAGGCAGCTGACGAGTCCTTTACTGACGCTAAAGCTCGAAGGTGCGGGTATCGAACAGG
+
IIIIIHCHIIIIIIIIIIIIIIIIIHIIIIIHIHIHHIIIIIIIIIIIIIIIIIIIHIHHHIIIIIIIIHHIHIIHGHHIIIIIIIIIIIIIHIIIIIIIIIIIIIIIIHIIIIIIIIIIIIIIIIIIIIIIIIIIIIIIIIIIIIIIIIIIIIIIIIIIIIIIIIIIIIIIIIIIIHIIIIHIIIIIHHIIIIIIIIIIIIIIIIIIIIIIIIIIIIIIIIIHIIIIIIIIIIIHDIIIIIIIIIIIIIIII
@HS2.3_43 HISEQ:380:H55W7BCXY:1:1101:7542:5562 1:N:0:AGCAGGAT orig_bc=AAAAAAAAAAAA new_bc=AAAAAAAAAAAA bc_diffs=0
TACAGAGGCCAAGAGCGTTGTTCGGATTTACTGGGCGTAAAGGGCGCGTAGGCGGCCGAGTGTGTCAAGTGTGAAATCTCCGGGCCCAACCCGGAAAGTGCGCTTGAGACTGCTTGGCTCGAGGCCGGGAGGGGGAATCGGAATGCAGGGTGTAGCGGTGAAATGCGTTGATATCCTGCAGAACACCGGAGGCGAAGGCGGATTCCTTGAACGGCACTGACGCTGAGGCGCGAAAGTCGGGGGAGCAAACAGG
+
IIIIIIIIIIIIIIIIIHIIIIIIIIIIIIIIIIIIIHIIIIIIIIIIIIIIIIIIIIIIHIIIIIIGHHHIIIIIHIIIIIIIIIIIIIIIIIIIIIIIIIHIIIIIIIIIHIIIIIIIIIIIIIIIIHIIIIIIIIIIIIIIIIIIIHIIIIIIIIIIIIIIIIIIIIIIIIIHIIIIIIIIIIIIIIIIIIIIIIIIIIIHIIIHIIHIIIIIIIIIIIIIIIIIIIIIIIIHHIIIIIIIIIIIIIIII
@HS2.3_44 HISEQ:380:H55W7BCXY:1:1101:12127:5603 1:N:0:AGCAGGAA orig_bc=AAAAAAAAAAAA new_bc=AAAAAAAAAAAA bc_diffs=0
TACGAAGGGGGCTAGCGTTGTTCGGAATTACTGGGCGTAAAGCGCACGTAGGCGGATTGTTAAGTCAGAGGTGAAATCCCGGAGCTCAACTTCGGAACTGCCTTTGATACTGGCAATCTCGAGTCCGGAAGAGGTTAGTGGAATTCCCAGTGTAGAGGTGAAATTCGTAGATATTGGGAAGAACACCAGTGGCGAAGGCGGCTAACTGGTCCGGTACTGACGCTGAGGTGCGAAAGCGTGGGGAGCAAACAGG
+
IHIIHIHIIIHIIIIIIHFHHHHIIGHHIIIIIIIHIHIIIIIIIHIIHHIIIIIHIHIIIIIIIIIIHIIHGHIIGHIIIIHIIIHIHIIIIIIIIIIIHIIIIIIIIIIIIIIIIIIHIIHIIIIIIHIIIIIHIIIIIIIIHIIIIIIIIIIIIIIIIIIIIIIIIIIIIIIIHHIIIIIIIIIIIIIIIIIIIHIIIIIIIIHIIHIIIIHIIIIIIIIIIIIIIHIIIIIIIIIIIIIIIIIIIIIII
@HS2.3_45 HISEQ:380:H55W7BCXY:1:1101:15877:5674 1:N:0:AGCAGGAA orig_bc=AAAAAAAAAAAA new_bc=AAAAAAAAAAAA bc_diffs=0
TACGTAGGGAGCAAGCGTTGTCCGGATTTACTGGGTGTAAAGGGTGCGTAGGCGGCTTTGTAAGTCAGATGTGAAATCTATGGGCTCAACCCATAAACTGCATTTGAAACTACAGAGCTTGAGTGAAGTAGAGGCAGGCGGAATTCCCTGTGTAGCGGTGAAATGCGTAGAGATAGGGAGGAACACCAGTGGCGAAGGCGGCCTGCTGGGCTTTAACTGACGCTGAGGCACGAAAGCGTGGGTAGCAAACAGG
+
IIIIIHIIIIIIIIIIIIIIIIIIIIIIIIHIIIIHHIHHIIIIIIIIHIIIIIIHIIIIIGIIIIIIIIIIIIIIHHHIIIIIIIIIIIIIIIIIIIIIIIIIIIIIIIIIIIIIIHIIIIIIIIIIIIIIIIIIIIIIIIIHIIIIIIIIIIIIIIIIIIIIIIIHIIIIIIIIIHIIIIIIIIIIIHIIIIIIIGIIIIIIIIIIIIIIHIIHIIIIIIIIIIIIIIIIHIIIIIIIIIIIIIIIIIIII
@HS2.3_46 HISEQ:380:H55W7BCXY:1:1101:16726:5586 1:N:0:AGCAGGAA orig_bc=AAAAAAAAAAAA new_bc=AAAAAAAAAAAA bc_diffs=0
TACGGAAGGTCCGGGCGTTATCCGGATTTATTGGGTTTAAAGGGAGCGCAGGCTGGATTTTAAGCGTGCTGTGAAATGTACCGGCTCAACCGGTGACGTGCAGCGCGAACTGGAGTCCTTGAGTGAGTACGAGGTATGCGGAATTCGTGGTGTAGCGGTGAAATGCTTAGATATCACGAAGAACTCCGATTGCGAAGGCAGCATACCAGTCCTTAACTGACGCTAAAGCTCGAAAGTGCGGGTATCGAACAGG
+
IIIIIIIIIDHIIIIIIHIHIIIIIGHIIIIIIIIEGHIIIIIHHIIIIIIIGIIIIIIIIIIIIIIIIIIIIIIIIIIIIIIIIIIIHHHIIIIIIIIIIIIIIIIHIIIIIIIIIIIIIIIIIIIIIIIIIIIIIIIIIIIIIIIIIIIIIIIIIIIIIIIIIIIIIIIIIIIIIIIIIIIHHIIIIIIIIIIIIIIIIIIIIIIIIIIIIIIIIIIIIIIIIIIIIHIIIIIIHIIIIIIIIIIIIIIII
@HS2.3_47 HISEQ:380:H55W7BCXY:1:1101:17693:5749 1:N:0:AGCAGGAA orig_bc=AAAAAAAAAAAA new_bc=AAAAAAAAAAAA bc_diffs=0
TACGGAGGGTGCGAGCGTTAATCGGAATAACTGGGCGTAAAGAGCTCGTAGGCGGTTTGTCAAGTCAGATGTGAAAGCCCCGGGCTTAACCTGGGAACCGCATTTGAAACTGACAGACTAGAGTACTGTAGAGGGAGGTAGAATTCCAGGTGTAGCGGTGAAATGCGTAGATATCTGGAGGAATACCGGTGGCGAAGGCGGCCTCCTGGACAGAGACTGACGCTGAGGAGCGAAAGCGTGGGGAGCAAACAGG
+
IIIIIHIIIIIIIIIIIHHGIIIIIHIIIIIIIIIGIIIHIHIIIIIIIIIIIIIHHHIIIIIIIIIIIIIIIIIHHHIIIIIIIIIIIIIIIIIIIIIIIIIIIIIIIIIIIIIIIIIIIIIIIIIIIIIIIIIIIIIIIIIIIIIIIIIIIIIIIIIIIIIIIIIIIIIIIIIHHIIIIIIHIIIIIIIIIIIIIIIIIIHHIIIIIIIIIIIIIIIIIIIIIIIIIIIIIIIIIIIIIIIIIHIIIIIII
@HS2.3_48 HISEQ:380:H55W7BCXY:1:1101:2661:5962 1:N:0:AGCAGGAA orig_bc=AAAAAAAAAAAA new_bc=AAAAAAAAAAAA bc_diffs=0
CACGTAGGTGGCGAGCGTTATTCGGATTCACTGGGCGTAAAGGGTCCGCAGGGGGCCCTCCAAGCCCGCCGTGAAACCCCGGGGCCCAACCCCGGGCATGCGGCGGGGACTGGCGGGCTGGAGTGCGCGATGGGTGGCTGGAACACCAGGTGTAGCGGTGGAATGCGTGGATATCTGGTGGAACACCGACGGCGAAGGCGAGCCACTGGCGCGTCACTGACCCTCATGGACGAAAGCGTGGGTAGCGAACAGG
+
IIIIIIIIIIIIIIIIIHIIIIIIIIIIIIIIIIIIIIIIIIIIIIIIIIIIIIIIIIIIIIIIIIIIIIIIIIIIHHIIIIIIIIIIIIIIIIIIIIIIIIIIIHHIIIIIIIIIIIIIIIIIIIIIIIIIIIIIIIHIIIIIIIIIIIIIIIIIIIIIIIIIIIIIIIIIIIIIIIIIIIIIIIIIIIIIIIIIIIIIIIIIIIIIIIIIIIIIIIIIIIIIIIIIIIIIIIIIIIIIIIIIIIIIIIIII
@HS2.3_49 HISEQ:380:H55W7BCXY:1:1101:8465:5901 1:N:0:AGCAGGAA orig_bc=AAAAAAAAAAAA new_bc=AAAAAAAAAAAA bc_diffs=0
TACGGAAGGTCCAGGCGTTATCCGGATTTATTGGGTTTAAAGGGAGCGTAGGCCGGAGATTAAGTGTGTTGTGAAATGTAGATGCTCAACATCTGCACTGCAGCGCATACTGGTTTCCTTGAGTACACGCAACGTTGGCGGAATTCGTCGTGTAGCGGTGAAATGCTTAGATATGACGAAGAACTCCGATTGCGAAGGCAGCTGACGGGAGTGCAACTGACGCTGAAGCTCGAAAGTGCGGGTATCGAACAGG
+
IHIIHGHIIHIIIIIIIHIIIIGIIHIIHIIFHFHCCGHHIIHIGIIHHHIIHIIIHIHHIIIIHIIHHIIIHIIIIIHIIIIIIIIIIIIIIIIIIIIIIIIIIHIIIIIIIIIIIIHIIIIIIIIIIHIHIIIIIIIIIIIIIIIHIIIIIIIIHIIIIIIIIIIIIIIIIIHHIHIIHIIIHIIIIIIIIIIIIHIIIIIIHIIIIIIIIIIIIIIIIIIIIIIIIIIIIIHIIIGIIIIHHIIIIIIII
@HS2.3_50 HISEQ:380:H55W7BCXY:1:1101:11415:5814 1:N:0:AGCAGGAA orig_bc=AAAAAAAAAAAA new_bc=AAAAAAAAAAAA bc_diffs=0
TACGTAGGTGGCGAGCGTTATCCGGATTTACTGGGTGTAAAGGGCGCGTAGGCGGGGATGCAAGTCAGATGTGAAATCTATGGGCTTAACTCATAAACTGCATTTGAAACTGTATTTCTTGAGTGCTGGAGAGGTAGACGGAATTCCTTGTGTAGCGGTGAAATGCGTAGATATAAGGAAGAACACCAGTGGCGAAGGCGGTCTACTGGACAGTAACTGACGCTGAGGCGCGAAAGCGTGGGGAGCAAACAGG
+
IIIIIIIIIIIIIIIIIIIIIIIIIIIIIIIIIIIHHHIIIIIIIIIIHIIIIIIIIIIIIIIIIIIIIIIIIIIIIHIIIIIIIIIIIIIIIIIIIIIIIHIIIIIIIIIIIIIIIIIIIIIIIIIIIIIIIIIIIIIIIIIIIIIIIIIIIIIIIIIIIIIIIIIIIIIIIIIIHHIIIIIIIIIIIIIIIIIIIIIIIIIIIIIIIIIIIIIIIIIIIIIIIIIIIIIIIIIIIIIIIIIIIIIIIIIII
@HS2.3_51 HISEQ:380:H55W7BCXY:1:1101:13361:5993 1:N:0:AGCAGGAA orig_bc=AAAAAAAAAAAA new_bc=AAAAAAAAAAAA bc_diffs=0
TACGGAGGATGCGAGCGTTATCCGGATTTATTGGGTTTAAAGGGTGCGTAGGCGGAATGTTAAGTCAGTGGTGAAAGCGTGCGGCTCAACCGTACCGAGCCATTGAAACTGGCGTTCTTGAGTGCAAGCGAGGTAGGCGGAATGTGACGTGTAGCGGTGAAATGCTTAGATATGTCCCAGAACTCCGATTGCGAAGGCAGCTTACCAGTATGTAACTGACGCTGAGGCACGAAAGCGTGGGTATCAAACAGG
+
IIIIIIIIIIIIIIIIIIIIIIIIIHIIIIIIIHIGHHHIIIIIIIIIHIIHHIIHIIIIIIIIIIIIEHIIIIIIIIIIIIIHHIIIIIIIIIIIIIIIIIIIIIIHIIIIIIHHIIIIIIIIIIIIIIIIIIIIIIIIIHIIIIIIIIIIIIIHHIGIIIIIIHHIIIIIIIIIHHHIIIIIIIIIIIIIIIIIIIIIIIHIIHGIIIIHIIIIIIIIIIIIHIIIHIIIIIIIIIHIIIIIIIIIIIHH
@HS2.3_52 HISEQ:380:H55W7BCXY:1:1101:16051:5988 1:N:0:AGCAGGAA orig_bc=AAAAAAAAAAAA new_bc=AAAAAAAAAAAA bc_diffs=0
TACAGAGGTCCCTAGCGTTGTTCGGATTTACTGGGCGTAAAGGGCGCGTAGGCGGCAGGGCGTGTCAAGTGTGAAATCTCCGGGCTCAACCCGGAAAGTGCGCTTGAAACTACCTTGCTTAGAGTACGGAAGAGGGAATCGGAATACAGGGTGTAGCGGTGAAATGCGTTGATATCCTGTAGAACACCGGAGGCGAAGGCGGATTCCTGGTACGTTACTGACGCTGAGGCGCGAAAGTCGGGGGAGCAAACAGG
+
IIIIIIIIIIIIIIIIIHHIIIIIIHIIIIIIIIIIIIIIIIIIIIIIIIIIIIIIIIIIIIIIIIIIHIIIIIIIGIIIIIIIIIIIIIIIIIIIIIIIIIIIIIIIIIIIIIIIIIIIIIIIIHIIIIIIIIIIIIIIIIIIIIIIIIIIIIIIIIIIIIIIIIIIIIIIIIIIIHIIIIIHIIIIIIIIIIIIIIIIIHIIIIIIIIIIIIIIIIIIIIIIIIIIIIIIIIIIIHIIIIIIIIIIIIIIII
@HS2.3_53 HISEQ:380:H55W7BCXY:1:1101:16700:5928 1:N:0:AGCAGGAA orig_bc=AAAAAAAAAAAA new_bc=AAAAAAAAAAAA bc_diffs=0
TACGGAGGGTGCGAGCGTTAATCGGAATAACTGGGCGTAAAGAGCTCGTAGGCGGTTAGTCAAGTCAGATGTGAAAGCCCCGGGCTTAACCTGGGAACTGCATTTGAAACTGACGAACTAGAGTACTGTAGAGGGAGGTAGAATTCCAGGTGTAGCGGTGAAATGCGTAGATATCTGGAGGAATACCGGTGGCGAAGGCGGCCTCCTGGACAGAGACTGACGCTGAGGAGCGAAAGCGTGGGGAGCAAACAGG
+
IIIIIIICCCEC?0CHCCG0C<<@GIIIHHCHH??GHHHIIHHFIIHHIIG<FFDE<GHHEHIIIGE?HHHIHHHHH0FHHIIIHGHHIFGHHIGHFHHHH?HFGIIIHHHHHHHGHIHIHHIFFHHIHFHHGHGHDCEHGEHHGHHGFFHEHIIIIHGHHE?GCGHHHDAEHHHEEHHHIDHHHHHHEC0@CCHGHHGIHGCEG@HHHHD1@HFCHHG<<<11<FDC0@EC1EEH<C@GC11<CD<1G<<1<
@HS2.3_54 HISEQ:380:H55W7BCXY:1:1101:19554:5775 1:N:0:AGCAGGAA orig_bc=AAAAAAAAAAAA new_bc=AAAAAAAAAAAA bc_diffs=0
TACAGAGGTCCCTAGCGTTGTTCGGATTTACTGGGCGTAAAGGGCGCGTAGGCGGCGCCGCAAGCCGAGTGTGAAATCTCCGGGCTCAACCCGGAAAGTGCGCTCGGGACTGCGTCGCTGGAGGACGGGAGAGGGAAGGGGAATATAGGGTGTAGCGGTGAAATGCGTTGATATCCTATAGAACACCGGAGGCGAAGGCGCCTTCCTTGAACGTGACTGACGCTGAGGCGCGAAAGTCGGGGGAGCAAACAGG
+
IIIIIEHHHHIIIIIHHHHDHIIIIIIIIIIIIIIIIIIIIIIIHIIIFHIIIIHIIIIIIHIIIIIDHHIHHIIIGHHHIIIIIHIHIIIIIIHIIIIIIIIIHIIIIIIIIIIIHHHIIHIHHIIIIHGEGHIIHHHIIHIHIIIIIIIIIIIIHIIIIIIIIIIGIIIIIIIHHFIIIIIIIIIIIIIIIIIIIHHHIIIHIIIIHIHIIIIHIIIIIIIIIIIIIIIIIIIIHIIIIIIIIIIIIIIII
@HS2.3_55 HISEQ:380:H55W7BCXY:1:1101:1710:6049 1:N:0:AGCAGGAA orig_bc=AAAAAAAAAAAA new_bc=AAAAAAAAAAAA bc_diffs=0
TACGGAGGGTGCAAGCGTTAATCGGAATAACTGGGCGTAAAGGGCATGCAGGCGGTTAGACAAGTAGGATGTGAAATCCCCGGGCTCAACCTGGGAGCTGCATACTAAACTGTCTGACTAGAGTATTGCAGGGGGAGACGGAATTCCAGGTGTAGCGGTGGAATGCGTAGATATCTGGAAGAACACCAAAGGCGAAGGCAGTCTCCTGGGCAAATACTGACGCTCATATGCGAAAGCGTGGGTAGCAAACAGG
+
IIIHIIIIICHHGHHIIIIIGHHIHHIIHHHHIIIIIHHIHHIIIGHHGHIIIIGHHFHIIIIHHEGHHHIIIHGHEH@H@F?HGHIIIIHHIHHHHFFHIIHHIHIIIHIHCIIIIHHHIHIIHIHHHIHHFHGHHGBGIHIIIHGHGIHIIIHHIIIIIIIIIIIIIIIIHHEGGDHIIHHEIIHHHGIIIIIIIIHCG1=HHHIIIIHF@FGHIIIIHIIHHHHECHHGHIHIIIIHHIIIIIIIIIIII
@HS2.3_56 HISEQ:380:H55W7BCXY:1:1101:4613:6392 1:N:0:AGCAGGAA orig_bc=AAAAAAAAAAAA new_bc=AAAAAAAAAAAA bc_diffs=0
TACGGAAGGTCCGGGCGTTATCCGGATTTATTGGGTTTAAAGGGAGCGCAGGCGGGTGCTTAAGCGTGCTGTGAAATGTACCGGCTCAACCGGTGACGTGCAGCGCGAACTGGGTGCCTTGAGTGAGTGCGAGGTATGCGGAATTCGTGGTGTAGCGGTGAAATGCTTAGATATCACGAAGAACCCCGATTGCGAAGGCAGCGTACCAGTCCTTTACTGACGCTAAAGCTCGAAGGTGCGGGTATCGAACAGG
+
IIHIIHIIIHIIIGHIHIIIIIIIIHHHIIIIIIIGHIIIIIIIHIIIIIIIIIHIIIIIIIIIIIIIHIIIIHIIGIIIIIIIIIIIIHIIIIIIIIIIIIIIIIIIIIIIHIIIIIIIIHIHHIHIIIIIIIIIIIIIIIIIIIIIIIIIIIIIIIIIIIIIIIIIIIIIIIIIIHIIIIIIIIIIIHIIIIIIIIIIHIIHIIIIHIIIIIIIIIIIIIIIIIIIIIHIIIIHDIIIIIIIIIHIHIIII
@HS2.3_57 HISEQ:380:H55W7BCXY:1:1101:5804:6269 1:N:0:AGCAGGAA orig_bc=AAAAAAAAAAAA new_bc=AAAAAAAAAAAA bc_diffs=0
TACGGAGGGTGCAAGCGTTAATCGGAATAACTGGGCGTAAAGGGCATGCAGGCGGTTAGACAAGTAGGATGTGAAATCCCCGGGCTCAACCTGGGAGCTGCATACTAAACTGTCTGACTAGAGTATTGCAGGGGGAGACGGAATTCCAGGTGTAGCGGTGGAATGCGTAGATATCTGGAAGAACACCAAAGGCGAAGGCAGTCTCCTGGGCAAATACTGACGCTCATATGCGAAAGCGTGGGTAGCAAACAGG
+
IIIIIGHIIIIIIIIIIHIIHIIIIIIIIIIHHHIII<CHHIIIIHIIIIIIIIIIIIIIIIIIIGIIIIHHIIIIIHHIIIIIIIIIIIIIIIIIIHIIIIIIHIIHIIIIIIHIIIIIIIIIHHIIIIIIHIIIIIIIIIHIIIIIIIHHHIIIIIIIIIIIIIIIIIHIIHHFHIIIIIIIIHIIIIIIIIIIIIIIIHIIIIIIIIIIIHIIHHHIIIIIIIHIIIIIIIIIIIIIHIIIIIIIIIIII
@HS2.3_58 HISEQ:380:H55W7BCXY:1:1101:6584:6300 1:N:0:AGCAGGAA orig_bc=AAAAAAAAAAAA new_bc=AAAAAAAAAAAA bc_diffs=0
TACGTAGGTGGCAAGCGTTGTCCGGATTTACTGGGTGTAAAGGGCGTGCAGCCGGGTCTGCAAGTCAGATGTGAAATGCAGAGGCTTAACCTCTGAACTGCATTTGAAACTGTAGGTCTTGAGTACCGGAGGGGCAATCGGAATTCCTAGTGTAGCGGTGAAATGCGTAGATATTAGGAGGAACACCAGTGGCGAAGGCGGATTGCTGGACGGCAACTGACGGTGAGGCGCGAAAGCGTGGGGAGCAAACAGG
+
IIIIIIIIHIIIIIIIIIIIIIIIIIIIHIIHIIIFHHIIIIIIIIIIIIIIIIIIIIHIIIIIIIIIIIIIIIIIIIIIIIIIIIIIIIIIIIIIIIIIIIHIIIIIIIIIIIIIHIIIIIIIIIIIIIIIHIIIIIIIIIIIIIIIIIIIIIIIIIIIIIIIIIIIIIIIIIIIIIIIIIIIIIIIIIHIIIIIIIIIIIIIIIIHHIIHHIIIIIIIIIIIIIIIIIIIIIIIIIIIIIIIIIIIIIIII
@HS2.3_59 HISEQ:380:H55W7BCXY:1:1101:7846:6381 1:N:0:AGCAGGAA orig_bc=AAAAAAAAAAAA new_bc=AAAAAAAAAAAA bc_diffs=0
TACGGAGGGTGCAAGCGTTAATCGGAATAACTGGGCGTAAAGGGCATGCAGGCGGTTAGACAAGTAGGATGTGAAATCCCCGGGCTCAACCTGGGAGCTGCATACTAAACTGTCAGACTAGAGTATTGCAGGGGGAGACGGAATTCCAGGTGTAGCGGTGGAATGCGTAGATATCTGGAAGAACACCAAAGGCGAAGGCAGTCTCCTGGGCAAATACTGACGCTCATATGCGAAAGCGTGGGTAGCAAACAGG
+
IIIIIGHIIHIIHIIIIHIIIIIIIIIIIIIHIIIIIIIIIIIIIGIIIIIHIIIHIIIIIIIIIIIIIIIIIIIIGHIIIIIHIIIIIIIIIIIIIIIIIIIIIIIIIIIIIIIIIIIIIIIIIIIIIIIIIIIIIIIIHIIIIIIIIIIIIIIIIIIIHIIIIIIIIIIIIIIIIIIIIIIIIIIIIIIIIIIHIHIIIHIIIIIIIIIIIIIIIIIIIIIIIIIIIIIIIIIIIIIIIIIIIIIIIIHIG
@HS2.3_60 HISEQ:380:H55W7BCXY:1:1101:9418:6379 1:N:0:AGCAGGAA orig_bc=AAAAAAAAAAAA new_bc=AAAAAAAAAAAA bc_diffs=0
TACGGAAGGTCCGGGCGTTATCCGGATTTATTGGGTTTAAAGGGAGCGCAGGCTGGAGATTAAGCGTGACGTGAAATGCCGCGGCTCAACCGTGGAAGTGCGTCGCGAACTGGTTTTCTTGAGTGTATTCGACGTCAGCGGAATTCGTGGTGTAGCGGTGAAATGCTTAGATATCACGAAGAACTCCGATTGCGAAGGCAGCTGGCGAGGCTATAACTGACGCTAAAGCTCGAAGGTGCGGGTATCGAACAGG
+
IIIIIIIIIHHIHIIIIIIIIIIIHGHIHIIHGHICEGHIIIIIIIIIHIIIIHIIIIIHIIHIIIIIHIIIIIIIHIIIIIIIIIIIIIIIIIIIIIIIIIIIIIIIIIIIIIIIIIIIIIIIIIIIIIIIIIIIIIIIIIIIIIIIIIIIIIIIIIIIIIIIIIIIIIIIIIIIIIIIIIIIIIIIIIIIIIIIIIIIIIIIIIIIIIIIIIIIIIIIIIIIIIIIIIIIIIIIIIIIIIIIIIIIIIIII
@HS2.3_61 HISEQ:380:H55W7BCXY:1:1101:9629:6259 1:N:0:AGCAGGAA orig_bc=AAAAAAAAAAAA new_bc=AAAAAAAAAAAA bc_diffs=0
TACGGAGGATGCAAGCGTTATCCGGATTTATTGGGTTTAAAGGGTGCGTAGGCTGTTTGTCAAGTCAGGGGTGAAATACCTGAGCCTAACTCAGGAACTGCCTTTGATACTGGCAGGCTGGAATACGGATGCCGTGGGAGGAATGAGTAGTGTAGCGGTGAAATGCATAGATATTACTCAGAACACCGATTGCGAAGGCATCTCACGAATCCGTCATTGACGCTGAGGCACGAAAGCGTGGGGATCAAACAGG
+
IIIIIIIIHIIIIIIIIIIIIIIIIHHHIHIIHIIEHHIIIIHIIHIIHIIIIIIIIIIIIIIIIIIIIIIIIIIIHHIIIIIIIIIIIIIIIIIIIIIIIIIIIIIIIIIHIIIIIIIIIIIIIIIIIIIIIIHHIIIIIHHIIIIIHIIIIIHIIIIIIIIIIIIIIIIIIIIIIFHIHEHHHIIIIIIIIIIIIIIIHIIIIIIIHEIIIIIIIIIIHIIIIIIIIIIIIIIIIIHIIIIIIIIIHHIII
@HS2.3_62 HISEQ:380:H55W7BCXY:1:1101:9860:6311 1:N:0:AGCAGGAA orig_bc=AAAAAAAAAAAA new_bc=AAAAAAAAAAAA bc_diffs=0
TACGAAGGGTGCAAGCGTTGTTCGGAATTACTGGGCGTAAAGGGCGTGTAGGCGGTTATTTCAGTCAGGAGTGAAATCCCGGGGCTTAACTTCGGAATTGCTTTTGAGACGGGATGACTAGAGTGAGCTAGGGGACAATGGAACACCCAGTGTAGAGGTGAAATTCGTAGATATTGGGTAGAACACCGGAGGCGAAGGCGATTGTCTGGGGCTTTACTGACGCTGAGGCGCGAAAGCGTGGGGATCAAACAGG
+
IIIIIIIIIIIIIIIIIGHEHHIIIIIIIIIHHIIIIHIIIIIIIIHHIIIIIIIHIIIIIIIIIIIIIHIIIIIIHIIIIIIIIIIIIIIIIIIHIIHIIIIIIIIIIIIIIIIIIIIIIIIIIIIIIIIIIIIIIIIIIIIIIIIIIIIIIIIIIIIIIIIIIIIIIIIIIIIIIIIIIIIIIIIIIIIIIIIIIIIIIIIIIIHIIIIIIIIIIIIIIIIIIIIIIIIIIIIIIIIIIIIIIIIIIIIII
@HS2.3_63 HISEQ:380:H55W7BCXY:1:1101:11996:6398 1:N:0:AGCAGGAA orig_bc=AAAAAAAAAAAA new_bc=AAAAAAAAAAAA bc_diffs=0
TACAGAGGCCAAGAGCGTTGTTCGGATTTACTGGGCGTAAAGGGCGCGTAGGCGGCAAGGCGTGTCAAGTGTGAAATCTCCGGGCCCAACCCGGAAAGTGCGCTTGAAACTACCATGCTTTGAGTCCGGGAGGGGGAATCGGAATACAGGGTGTAGCGGTGAAATGCGTTGATATCCTGTAGAACACCGGAGGCGAAGGCGGATTCCTTGAACGGTACTGACGCTGAGGCGCGAAAGTCGGGGGAGCAAACAGG
+
IHIIIHIIIIIIIIIIIIIIIIIIGIIIIIIHIIIIIHIIIIIIIIIIHHIIIIIIIIIIIIIIIIIIIHIIIIIIHHIIIIIIIIIIIIIIIIIIHIIIIIIIIIIIIIIIIIIIIIIIIIIIIIIIIIIIIIIIIIIIIIIIIIIIIIIIIIIIIIIIIIIIIIIIIIIIIIIIIHIIIIIIIIIIIIIIIIIIIIIIIIIIIIIIIIHHIIIIIIIIIIIIIIIIIIIIIIIIIIIIIIIIIIIIIIIIII
@HS2.3_64 HISEQ:380:H55W7BCXY:1:1101:14519:6359 1:N:0:AGCAGGAA orig_bc=AAAAAAAAAAAA new_bc=AAAAAAAAAAAA bc_diffs=0
TACGGAAGGTCCGGGCGTTATCCGGATTTATTGGGTTTAAAGGGAGCGCAGGCTGATGATTAAGCGTGACGTGAAATGTAGCCGCTCAACGGCTGAACTGCGTCGCGAACTGGTTATCTTGAGTGAGTTCGATGTTGGCGGAATTCGTGGTGTAGCGGTGAAATGCTTAGATATCACGAAGAACTCCGATTGCGAAGGCAGCCAACAAGGCCTTTACTGACGCTAAAGCTCGAAGGTGCGGGTATCGAACAGG
+
IIIIIIIIIIIIIIIIIIIIIIIII@GHIIIIIIIHHIHIIHHHIIIIIIIHIIIGHHHIHIIHIIIIIIIIHHIHFHIIIIIIIIIIIIIIIIIIIIIIIIIIIIIIIIIIIIIIIIIIIIIIIHIIIIIIIIHHIIIIIIHIIHIHHHHIIIIIHIIIIIHIIHIIIIIIIIIIIHIIIIIHHIHIIIIIIIIIIIIIIIIIIIIIIIHIIIIIHIIHIIIIIIIHIIIIIIIIHH=IIIIIHIIIIIIII
@HS2.3_65 HISEQ:380:H55W7BCXY:1:1101:17063:6363 1:N:0:AGCAGGAA orig_bc=AAAAAAAAAAAA new_bc=AAAAAAAAAAAA bc_diffs=0
TACGGAAGGTCCGGGCGTTATCCGGATTTATTGGGTTTAAAGGGAGCGCAGGCCGGCTGTTAAGCGTGACGTGAAATGTAGGTGCTCAACATCTGCACTGCGTCGCGAACTGACAGTCTTGAGTGAGTTCGATGTAGGCGGAATTCGTGGTGTAGCGGTGAAATGCTTAGATATCACGAAGAACTCCGATTGCGAAGGCAGCCTACAAGGCCTTTACTGACGCTAAAGCTCGAAGGTGCGGGTATCGAACAGG
+
IHIIIFIIIHIIIIIIIIIIIIIIIIHIIIIIHIIEHIIIIIIIIIIIIIIIIIIIIIIIIIIIIIIIIIIHIIIIHHHHIIIIIIIIIIIIIIIIIIIIIIIIIIIIIIIIIIIIHIIIIIIIIIIHIIIIIIIIIIIIIIIIIIIIIIIIIIIIIIIIIIIIIIIIIIIIIHIIIIIIIIIIGIIIHIIIIIIIIIIIIIIIIIHIIIIIIIIIIIIIIIIIIIIIHHHIIIIIHIIIIIIIHIIIIIIII
@HS2.3_66 HISEQ:380:H55W7BCXY:1:1101:18091:6324 1:N:0:AGCAGGAA orig_bc=AAAAAAAAAAAA new_bc=AAAAAAAAAAAA bc_diffs=0
TACGGAGGGTACGAGCGTTAATCGGAATGACTGGGCGTAAAGGGCACGTAGGTGGATAGATAAGTCACAAGTGAAATACCCGGGCTTAACCTGGGATTGGCTCGTGAAACTGTTTAACTAGAGTACGGTAGAGGGGAGTAGAATTCCAAGTGTAGCGGTGAAATGCGTAGAGATTTGGAAGAATACCGGAGGCGAAGGCGGCTCTCTGGACCGATACTGACACTGAAGAGCGAAAGCGTGGGGAGCAAACAGG
+
IIIIIIIIIIIIIIIIIDHIIHIIHIHHIIIHIIIIIHIIIIIIIHIIHHHIHGGHHIIIIIIIIIIIGIIIIIIIHIIIIIIIIIIIIIIIIIIIHIIIIIIIIIIIHHIIIIIIIIIIIIIIIHIIIIIIIIIIIIIIIIIIIIIIIIIIIIIIIIIIIIIIIIIHIIIIIIIIIIIIIIIIIIIIIIIIIIIIIIIIIIIIIIIIIIIIIIIIIIIIIHIHIIIIIIIIIIIHIIIIIIIIIIIIHIHII
@HS2.3_67 HISEQ:380:H55W7BCXY:1:1101:18508:6446 1:N:0:AGCAGGAA orig_bc=AAAAAAAAAAAA new_bc=AAAAAAAAAAAA bc_diffs=0
TACGGAGGGTGCGAGCGTTAATCGGAATAACTGGGCGTAAAGAGCTCGTAGGCGGTTTGTCAAGTCAGATGTGAAAGCCCCGGGCTTAACCTGGGAACCGCATTTGAAACTGACAGACTAGAGTACTGTAGAGGGAGGTAGAATTCCAGGTGTAGCGGTGAAATGCGTAGATATCTGGAGGAATACCGGTGGCGAAGGCGGCCTCCTGGACAGAGACTGACGCTGAGGAGCGAAAGCGTGGGGAGCAAACAGG
+
IIIIIGHIIIIHIIIIIIIIIIIIIIIIIIIIIIIIIIHIHIIIIIIIIIIIIIIIIIIIIIIIIIIIIIIIIIIIIIIIIIIIIIIIIIIIIIIIIIIIIIIIIIIIIIIIIIIIIIIIIIIIIIHIIIIIIIIIIIIIIIIIIIIIIIIIIIIIIIIIIIIIIIIIIIIIIIIIIIIIIIIIIIIIIIIIIIIIIIIIIIIIIIIIIIIIIIIIIIIIIIIIIIIIIIIIIIIIIIIIIIIIIIIIIIIII
@HS2.3_68 HISEQ:380:H55W7BCXY:1:1101:19335:6406 1:N:0:AGCAGGAA orig_bc=AAAAAAAAAAAA new_bc=AAAAAAAAAAAA bc_diffs=0
TACGGAGGGTACGAGCGTTAATCGGAATGACTGGGCGTAAAGGGCACGTAGGTGGATAGATAAGTCACAAGTGAAATACCCGGGCTTAACCTGGGATTGGCTCGTGAAACTGTTTAACTAGAGTACGGTAGAGGGGAGTAGAATTCCAAGTGTAGCGGTGAAATGCGTAGAGATTTGGAAGAATACCGGAGGCGAAGGCGGCTCTCTGGACCGATACTGACACTGAAGAGCGAAAGCGTGGGGAGCAAACAGG
+
HHIIHECHHHGFHIHIIHHH?GHEHHIIHHHIGIIIIIIIHGHDHHIHHHIHFGIHHHHIHIIIIHIIIIHIIIHIIHHHHIIIHIIHIHHHIHIIHHHIFGHIHIIIIIIHEIIIHIHIIIIHIIIIHGIHIIIIIIIIIHHHGEIIIIIIIHIIIIIIIIIIIHIIIIIIIIIIHHIIIIHHII#IIIIIIIIIIHHGIIIIIIIIIIIIIIIIIIIIIIIIIIIIIIIIIIIIIIIIIIIIIIIIIIIII
@HS2.3_69 HISEQ:380:H55W7BCXY:1:1101:20815:6302 1:N:0:AGCAGGAA orig_bc=AAAAAAAAAAAA new_bc=AAAAAAAAAAAA bc_diffs=0
TACGGAGGGTACGAGCGTTAATCGGAATGACTGGGCGTAAAGGGCACGTAGGTGGATAGATAAGTCACAAGTGAAATACCCGGGCTTAACCTGGGATTGGCTCGTGAAACTGTTTAACTAGAGTACGGTAGAGGGGAGTAGAATTCCAAGTGTAGCGGTGAAATGCGTAGAGATTTGGAAGAATACCGGAGGCGAAGGCGGCTCTCTGGACCGATACTGACACTGAAGAGCGAAAGCGTGGGGAGCAAACAGG
+
IIIIIGEHHGEHHIIII<EH@HHIIIIGIIHGHIIII<EHHHIIIGHIDGHI<HHGHGHHHHIIEIHIHIHFHIIHHHHIIIIIHHGIIGIIIIIIHHIHIIIIIIIIIIIIIIIHHHIHIIIIIIHIIHIIIIIIIIIIIIIIIHIIIIIIIIIIIIIIIIIIIIIIIIIIIIIIHGIIIIIIIIIIIIIIIIIIIIIIIIIIIIIIIIIIHIHGIIIIIHIIIIIIIIIIIIIIIIIIIIIIIIIIIIIII
@HS2.3_70 HISEQ:380:H55W7BCXY:1:1101:2773:6653 1:N:0:AGCAGGAA orig_bc=AAAAAAAAAAAA new_bc=AAAAAAAAAAAA bc_diffs=0
TACGGAGGATGCAAGCGTTATCCGGATTTATTGGGCTTAAAGGGTGCGCAGGCGGGCTGTTAAGTCAGCGGTGAAATCTCCCGGCTCAACCGGGGAACTGCCGTTGATACTGGCAGCCTAGAGTACAGACGGCGCCGGCGGAATGTGTCATGTAGCGGTGAAATGCTTAGATATGCCACAGAACACCGATCGCGAAGGCAGCTGGCGAGGCTGGGACTGACGCTCAGGCACGAAAGCGTGGGGATCAAACAGG
+
IHIHHHHH0<CFCGHHHEGHHHHHID@EHH<GFHH1<DHHHHHGCHHHFHDC?ECEHH6HCHHHHH1DEHIIIIII@GHHDHHEH@DEGHHF6F@AFD?<DADE0DIIIIHHBE0GDGHHEHHFC/@DECE.HE#:IIHIIHIIIHCHEGIIIIHHIIIIIIIIIHHIIIIIHHC#<<HHIIIIIIHE?IHHIIIIIIHFHEC<<G<FHG<1<11FIIIIHHHG?HH=HHIIIHEHE<GHHHG<1IHIHIHIH
@HS2.3_71 HISEQ:380:H55W7BCXY:1:1101:3332:6718 1:N:0:AGCAGGAA orig_bc=AAAAAAAAAAAA new_bc=AAAAAAAAAAAA bc_diffs=0
TACGGAGGATGCGAGCGTTATCCGGATTTATTGGGTTTAAAGGGTGCGTAGGTGGTTTGTTAAGTTTGTGGTGAAAGCGTGCGGCTCAACCGTACCAAGCCATGAAAACTGGCGAACTTGAGTGCAAACGAGGTAGGCGGAATGTGATGTGTAGCGGTGAAATGCTTAGATATGTCACAGAACCCCGATTGCGAAGGCAGCTTACCAGCATGCAACTGACACTGAGGCACGAAAGCGTGGGTATCAAACAGG
+
IIIIIGIIIIIIIIIHIIIIIIHIIHHHIIIIIIIIIIIHHIIIFHHHHHHGGGHHIIFHHHHI#IIHHIIIIIIIHHIHHHIIHHIIIIIIIIIIIIIIHIIIIIIHIGHIIIIHIIHHHIIIHHHHHIIIIIIIIHHIHIIFGHHHIHIIIHHIIIHIIHHIIIIIIHIIIHHHIIIIIIIIIIHHHHIIHIHIHIIIIIHIIIIIIHHIHIHIHIHHIIIIIIHGIIIIIHHHHHHHIIIIIIHHHIII
@HS2.3_72 HISEQ:380:H55W7BCXY:1:1101:4976:6701 1:N:0:AGCAGGAA orig_bc=AAAAAAAAAAAA new_bc=AAAAAAAAAAAA bc_diffs=0
TACGGAGGGTGCGAGCGTTAATCGGAATAACTGGGCGTAAAGAGCTCGTAGGCGGTTTGTCAAGTCAGATGTGAAAGCCCCGGGCTTAACCTGGGAACCGCATTTGAAACTGACAGACTAGAGTACTGTAGAGGGAGGTAGAATTCCAGGTGTAGCGGTGAAATGCGTAGATATCTGGAGGAATACCGGTGGCGAAGGCGGCCTCCTGGACAGAGACTGACGCTGAGGAGCGAAAGCGTGGGGAGCAAACAGG
+
HHIIDHHHCCEFHIDIIFHI1@EHEHIHCE@GEEG?DCCEHHGHHEHEHIIGHHG8C8<#HHHHFG@FCIIHHGHIHIH?HHHHHHHHHHHCIHEG8<0ECCEE#IHHFFIHFCHHHHHHHHFF/C8E8HHHGFHHHDBEIIHHGHIIHIIIHIIIIIIIIIIHIHHHIHF@HC#HHHIHFHGCIIHEIIIIIHHGHHC@HHEEHHIIIIIHHHGHIIIIHIHEHHHG@IIIHIHHDHIIIIIHFHHIIIIII
@HS2.3_73 HISEQ:380:H55W7BCXY:1:1101:6176:6686 1:N:0:AGCAGGAA orig_bc=AAAAAAAAAAAA new_bc=AAAAAAAAAAAA bc_diffs=0
TACGGAGGGGGCTAGCGTTGTTCGGAATTACTGGGCGTAAAGCGTACGTAGGCGGCTTTGTAAGTTAGAGGTGAAAGCCCGGAGCTCAACTCCGGAATTGCCTTTAAGACTGCATCGCTCGAATCATGGAGAGGTGAGTGGAATTCCGAGTGTAGAGGTGAAATTCGTAGATATTCGGAAGAACACCAGTGGCGAAGGCGACTCACTGGACATGTATTGACGCTGAGGTACGAAAGCGTGGGGAGCAAACAGG
+
IIIIIIIIIIIIIHIIIHIIIIIIIIHHIIIHFHIIIIIIIHIIIIIIIIHIIIIIIHHHIIIIHIIIIIIIIIIIHHIIIIIIIIIIIIIIIIIIIIIHIIIIIIIIIHIHIIIIIHHIIIIHHIIHIHIHHHIIIHIIIIIIHIIIIIIIIIIIHIIIIIIIIIIIIIHIIIIIIIIHIIIIIIIIIIHHHGIIIIGIIIIIIIIIIIIHHIHIIIIIIIIIIIIIGIIIIIIIIIIIIIIIIIIIIHHIH
@HS2.3_74 HISEQ:380:H55W7BCXY:1:1101:10367:6601 1:N:0:AGCAGGAA orig_bc=AAAAAAAAAAAA new_bc=AAAAAAAAAAAA bc_diffs=0
TTAGATACCCTAGTAGTCCTCATCGAGTGCCAGCCGCCGCGGTAATACGGAAGGTCCGGGCGTTATCCGGATTTATTGGGTTTAAAGGGAGCGTAGGCCGTCGTTTAAGCGTGTTGTGAAATGTAGGCGCCCAACGTCTGCACTGCAGCGCGAACTGGATGACTTGAGTACGCGGGAAGCAGGCGGAATTCGTCGTGTAGCGGTGAAATGCTTAGATATGACGAAGAACTCCGATTGCGAAGGCAGCCTGCTGTAGCGCCACTGACGCTGATGCTCGAAAGCGTGGGTATCGAACAGG
+
IIIIIHIIHIIIIIIIIIIIIIIIIIIIIIIIIIIIIIIIIIIIIIIIIIIIIIIIIIIIIIIIIIIIIIHIIIIIGHHIHIIIIIIIIIIIIIIIIIIIIHIIIIIIIIIHIHIIIIIIIIIIIIIIIIIIIIIIIIIIIIIIIIIIIHIIIIIIIIIIIIIIIIIIIIIIIIIIIIIIIIIIIIIIIIIIIIIIIIIIIIIIIIIIIIIIIIIIIIIIHHFIIIIIIFIHIIGIIIIHIIIIIIIIIIIIIIIIIIIIIIIIIIIIIIIGIIIIIIIIIIIIIIIIIIIIIIIIII
@HS2.3_75 HISEQ:380:H55W7BCXY:1:1101:11985:6586 1:N:0:AGCAGGAA orig_bc=AAAAAAAAAAAA new_bc=AAAAAAAAAAAA bc_diffs=0
GACAGAGGGTGCAAACGTTGTTCGGAATTACTGGGCATAAAGCGCACGTAGGTGGTCCACTAAGTCGAGTGTGAAATCCCCCGGCTCAACCGGGGAATGGCGCTCGATACTGGTGGGCTAGAGGTCGGTAGGGGTGAGCGGAACTCCAGGTGGAGCGGTGAAATGCGTAGATATCTGGAGGAACACCGGTGGCGAAAGCGGCTCACTGGATCGAATCTGACACTGAGGTGCGAAAGCTAGGGTAGCAAACGGG
+
IIIIIHHIIIIIHIIIIIIIIIIIIIIIIIIIHIIIHHIIIIIIHGIIHHHIIIIIIIHIIIIIIIHIIIIIIIHIGIIIIIIIIIIIIIIIIIIIIIIIHIIIIIIIIIIIIIIIIIIIIIIIIIIIIIIIIIIIIIIIIHIIHIIIIIIIIIIIIIIIIIIIIIIIIIIIIIIIIIIIIIIIIIIIIIIIIIIIIIIIIIIIIIIIIIIIIIIIIIIHHGIIIIIIIIIIIIIIIIIIIIIIIIIIIIIII
@HS2.3_76 HISEQ:380:H55W7BCXY:1:1101:11788:6615 1:N:0:AGCAGGAA orig_bc=AAAAAAAAAAAA new_bc=AAAAAAAAAAAA bc_diffs=0
TACGTATGGTGCAAGCGTTATCCGGATTTACTGGGTGTAAAGGGAGCGTAGGCGGTTTTACAAGTCTGATGTGAAAGCCCGGGGCTCAACTCCGGTATTGCATTGGAAACTGTAGAACTAGAGTGTCGGAGGGGTAAGTGGAATTCCTAGTGTAGCGGTGAAATGCGTAGATATTAGGAGGAACACCAGTGGCGAAGGCGGCTTACTGGACGATTACTGACGCTGAGGCTCGAAAGCGTGGGGAGCAAACAGG
+
IIIIHIIII@FHHIHIIIIHIIIIIHHIIIIGHIIEH<GHIIIIIIIIHHIHIIIIIHHIIIIHHIIIIIIIIIHIHIHIIHHIIIIIIIHIHHIIIIIIIIIIIIIIHIHIIIHIIIIIIIIIIIIIIHHHIIIIIIIIIIIIHIIIIIIIIIIIIIGIIIIIIIIIIIIIIIIIHHIIIIIIIIIIIIIHIIIIIIIIIIHIIIIIIIIIIIIIIIIIIIIIIIIIIIIIIIIIIIIHIHIIIIIIIIIII
@HS2.3_77 HISEQ:380:H55W7BCXY:1:1101:15034:6531 1:N:0:AGCAGGAA orig_bc=AAAAAAAAAAAA new_bc=AAAAAAAAAAAA bc_diffs=0
TACGGAGGGTACGAGCGTTAATCGGAATGACTGGGCGTAAAGGGCACGTAGGTGGATAGATAAGTCACAAGTGAAATACCCGGGCTTAACCTGGGATTGGCTCGTGAAACTGTTTAACTAGAGTACGGTAGAGGGGAGTAGAATTCCAAGTGTAGCGGTGAAATGCGTAGAGATTTGGAAGAATACCGGAGGCGAAGGCGGCTCTCTGGACCGATACTGACACTGAAGAGCGAAAGCGTGGGGAGCAAACAGG
+
IIIIIIIIIIIIIIIIIHIIIIIIIIIIIIIIIIIIIHIIIIIIIIIIHIIIGHIHIIIIIIIIIIIIIIIIIIIIHHIIIIIIIIIIIIIIIIIHHIIIIIIIIIIIIIIIIIIIIIIIIIIIIIIIIIIIIIIIIIIIIIIIIIIIIIIIIIIIIIIIIIIIIIIIIIIIIIIIHHIIIIIIIIIIIIIIIIIIIIIIIIIIIIIIIIIIIIIIIIIIIIIIIIIIIIIIIIIIIIIIIIIIIIIIIIIII
@HS2.3_78 HISEQ:380:H55W7BCXY:1:1101:17389:6576 1:N:0:AGCAGGAA orig_bc=AAAAAAAAAAAA new_bc=AAAAAAAAAAAA bc_diffs=0
TACGGAGGATGCGAGCGTTATCCGGATTTATTGGGTTTAAAGGGTGCGTAGGTGGTTTGTTAAGTTTGTGGTGAAAGCGTGCGGCTCAACCGTACCAAGCCATGAAAACTGGCGAACTTGAGTGCAAACGAGGTAGGCGGAATGTGATGTGTAGCGGTGAAATGCTTAGATATGTCACAGAACCCCGATTGCGAAGGCAGCTTACCAGCATGCAACTGACACTGAGGCACGAAAGCGTGGGTATCAAACAGG
+
IIIIIIIIIIIIIIIIIIIIIIIIIHHHIIIIIIIGGHIHIIIIHHIIIIIIIIIIIIIIIIIIHIIIIIIHIIHIIIIIIIIIIIIIIIIIIIIHIIIIIIIIIIIIIIIIIIIIIIIIIIIIIIIIIIIIIIIIIIIIIIIIIIIIIIIIIIIIIIIIIIIIIIIIIIIIIIIIHIIIIIIIIIIIIIIIIIIIIIIIIIIIIIIIIIIIIIIIIIIIIIIIIIIIIIIIIIIIIIIIIIIIIIIIIIII
@HS2.3_79 HISEQ:380:H55W7BCXY:1:1101:19098:6737 1:N:0:AGCAGGAA orig_bc=AAAAAAAAAAAA new_bc=AAAAAAAAAAAA bc_diffs=0
TACGGAGGATGCGAGCGTTATCCGGATTTATTGGGTTTAAAGGGTGCGTAGGTGGTTTGTTAAGTTTGTGGTGAAAGCGTGCGGCTCAACCGTACCAAGCCATGAAAACTGGCGAACTTGAGTGCAAACGAGGTAGGCGGAATGTGATGTGTAGCGGTGAAATGCTTAGATATGTCACAGAACCCCGATTGCGAAGGCAGCTTACCAGCATGCAACTGACACTGAGGCACGAAAGCGTGGGTATCAAACAGG
+
IIIIIIIIHIIIIIIIIIIIIIIIIIGHIHIIIIIHHIIIIIIIFHIIIIIIHIIHIIIHIIIIIIIIIIIIIIIIIHIIIIIIIIIIIIHIHIIIIIHIIIIIIIIIIIHIIIIIIIIIIIIIIIIIIIIIIIIIIIIIIIIIIIIIIIIIIIIIIIIIIIIIIIIIIIIIIIIIIHIIIIIIIIIIIIIIIIIIIIIIIIIIIIIIHIIIIIIIIIIIIIIIIIIIIIIIIIIIIIIIIIIIIIIIIIII
@HS2.3_80 HISEQ:380:H55W7BCXY:1:1101:1436:6960 1:N:0:AGCAGGAA orig_bc=AAAAAAAAAAAA new_bc=AAAAAAAAAAAA bc_diffs=0
TACGGAGGATGCGAGCGTTATCCGGATTTATTGGGTTTAAAGGGTGCGTAGGTGGTTTGTTAAGTTTGTGGTGAAAGCGTGCGGCTCAACCGTACCAAGCCATGAAAACTGGCGAACTTGAGTGCAAACGAGGTAGGCGGAATGTGATGTGTAGCGGTGAAATGCTTAGATATGTCACAGAACCCCGATTGCGAAGGCAGCTTACCAGCATGCAACTGACACTGAGGCACGAAAGCGTGGGTATCAAACAGG
+
IIIH0CEHIHHHIIIIIHCHHHHHHHEHIHHEHHI<0@FHEFHIEHEHCEHHIIHDIHIIHHHH<CGHHIHHHIHIGHHHIIIHIA?HIHIHGHHGIIIHHIHIIIHIIIIIIIHHIIIIIIIIHHHHHIIIIIIIIIIIIIIIIIHHIIIIIIIIIIIIII#IIIIIIIIIIIHHHIIIIIIIIIIIIHIHIIIIIIIIIIIIIIHIIHHGCIIIIIHHHIIIIIIHIIIIIIIIIIIIIIIHIIIIIIII
@HS2.3_81 HISEQ:380:H55W7BCXY:1:1101:3176:6831 1:N:0:AGCAGGAA orig_bc=AAAAAAAAAAAA new_bc=AAAAAAAAAAAA bc_diffs=0
TACGGAGGGTGCGAGCGTTAATCGGAATAACTGGGCGTAAAGAGCTCGTAGGCGGTTAGTCAAGTCAGATGTGAAAGCCCCGGGCTTAACCTGGGAACTGCATTTGAAACTGACGAACTAGAGTACTGTAGAGGGAGATAGAATTCCAGGTGTAGCGGTGAAATGCGTAGATATCTGGAGGAATACCGGTGGCGAAGGCGGCCTCCTGGACAGAGACTGACGCTGAGGAGCGAAAGCGTGGGGAGCAAACAGG
+
IIIIIEHIIIIIIHIIIEHIIIIIIIIIIIIIIIIIIHIIIIIIIIIIIIIIIIHHIIHHIIIIIIIIHIIIIIIIIHIIIIIIIIIHIIHIIIIHHIIIIIHIIIIHIIIIIIIIIIIIIIIIIIIIIIIHIIIIIIIIIIIIIHHIIIHHIIIIIIIIIIIIIIIIIIIIIIHIIIIIIIIHIIIIIIIIIIIIIIIIIIIGIIIIIIIIIIIIIIIIIIIIIIIIHIIHIIIIIIIIIIHIIIIIIIHII
@HS2.3_82 HISEQ:380:H55W7BCXY:1:1101:5736:6831 1:N:0:AGCAGGAA orig_bc=AAAAAAAAAAAA new_bc=AAAAAAAAAAAA bc_diffs=0
TACGGAAGGTCCGGGCGTTATCCGGATTTATTGGGTTTAAAGGGAGCGCAGGCTGGATTTTAAGCGTGCTGTGAAATGTACCGGCTCAACCGGTGACGTGCAGCGCGAACTGGAGTCCTTGAGTGAGTACGAGGTATGCGGAATTCGTGGTGTAGCGGTGAAATGCTTAGATATCACGAAGAACCCCGATTGCGAAGGCAGCGTACCAGTCCTTAACTGACGCTAAAGCTCGAAAGTGCGGGTATCGAACAGG
+
IGIIHHIIIIIHHIHGHICGHHIIIECEHIIHGHH<CCHHHHHHFHIIDHIIHIHHEGHIGHHHIIHIIHHHIHHH?HGHHHIIIIIIIHHGHHIIIIIFHIHIIIIHHGHHHHHHHHIIHHHHHHIIHHICHHHEIHIIIIIIIIIIIIIHIIIIHHHHHEIHIIIIIHIIHHIHHHIIIHHHHIIGIIIIHIIIHIHIHIIHIIHHGFIIIIIIHHHIHHIIIIHHIIIHIIIHDIHHEIHIIIIIHHGHI
@HS2.3_83 HISEQ:380:H55W7BCXY:1:1101:6404:6809 1:N:0:AGCAGGAA orig_bc=AAAAAAAAAAAA new_bc=AAAAAAAAAAAA bc_diffs=0
TACGTAGGTGGCAAGCGTTGTCCGGATTTACTGGGTGTAAAGGGCGTGTAGGCGGGTGCCTAAGTCAGACGTGAAATACCGGGGCTCAACTCCGGGGCTGCGTTTGAAACTGGGTGTCTTGAGTGCAGGAGAGGATAGCGGAATTCCTAGTGTAGCGGTGAAATGCGTAGAGATTAGGAGGAACACCAGTGGCGAAGGCGGCTATCTGGACTGTAACTGACGCTGAGGCGCGAAAGTGTGGGGAGCAAACAGG
+
HHIHHHIIHIIIIIIIIIIIIIIIIDCGHIIFHIIDECCHHHHIIIIIIIIHIIHIHFHIIIIIIIIIHIIIIIIIDGHHIIIIIHHIIIHHIHIIIIIIIIIIIHIHIIIIIIHGHIIIIIIIIIIIIIIIIHIHIIHIIIIIHHIHIIIIIIIHIIIIIIIIIIIIIIIIIIIHHHIIIIIIIIIIIIIIIIIIIIIIIIIIIIIIIHHFHIIIIIIIIIIIIIIIHHIIIIIIIIIIIIIHHHIIIIHII
@HS2.3_84 HISEQ:380:H55W7BCXY:1:1101:9353:6999 1:N:0:AGCAGGAA orig_bc=AAAAAAAAAAAA new_bc=AAAAAAAAAAAA bc_diffs=0
TACGGAAGGTCCGGGCGTTATCCGGATTTATTGGGTTTAAAGGGAGCGCAGGCGGGTTATTAAGCGTGTTGTGAAATGCGGCGGCTCAACCGTCGAATTGCAGCGCGAACTGGTTACCTTGAGTGAGTACGACGTCAGCGGAATTCGTGGTGTAGCGGTGAAATGCTTAGATATCACGAAGAACCCCGATTGCGAAGGCAGCTGACGAGTCCTTAACTGACGCTAATGCTCGAAAGTGCGGGTATCGAACAGG
+
IHIIIGIIIIIIIHHIIIIIIIHIHIIIIIIIIIIHHIIIIIIIIIIIIIIIIIIIHHIHIIIIIIHIIIIIIIIIGIIIIIIIIIIIIIIIIIIIIIIIIIIIIIIIIIIIIIIIIIIIIIIIIIIIIIHIIIIIIIIIIIIIIIIIIIIIIIIIIHIHHIIIIIIIIIIIIHIIHHIIIIIIIIIIIIIIIIIIIIIIIIIGIIIIIIIIIIIIIIIIIIIIIHHIIIIIIIIHDIIIIIIIIIHIIIIII
@HS2.3_85 HISEQ:380:H55W7BCXY:1:1101:9922:6906 1:N:0:AGCAGGAA orig_bc=AAAAAAAAAAAA new_bc=AAAAAAAAAAAA bc_diffs=0
TACGGAGGGTACGAGCGTTAATCGGAATGACTGGGCGTAAAGGGCACGTAGGTGGATAGATAAGTCACAAGTGAAATACCCGGGCTTAACCTGGGATTGGCTCGTGAAACTGTTTAACTAGAGTACGGTAGAGGGGAGTAGAATTCCAAGTGTAGCGGTGAAATGCGTAGAGATTTGGAAGAATACCGGAGGCGAAGGCGGCTCTCTGGACCGATACTGACACTGAAGAGCGAAAGCGTGGGGAGCAAACAGG
+
IIIIIIHIIIIHHHIIIHHIIHIHIHIIIIIHHIIIICHIHIIIIIIIIIIHHHIIIIIHIIIIIIIHIIIIIIIIHIIIIIIIHIIIIIIIIIIIHIIIIIIIIIIIIIIIIIIIIIIIIIIIIIIIIIIIIIIIIIIIIIIIIIIHIIIIIIIIIIIIIIIIIIIIIIIIIIIHHGIIIIIIIIIIIIIIIIIIIIIIIIIIIIIIIIIIIIIIIIIIIHIIIIIIIIIIIIIIIIIIIIIIIIIIIIHII
@HS2.3_86 HISEQ:380:H55W7BCXY:1:1101:11399:6802 1:N:0:AGCAGGAA orig_bc=AAAAAAAAAAAA new_bc=AAAAAAAAAAAA bc_diffs=0
TACGGAGGGTACGAGCGTTAATCGGAATGACTGGGCGTAAAGGGCACGTAGGTGGATAGATAAGTCACAAGTGAAATACCCGGGCTTAACCTGGGATTGGCTCGTGAAACTGTTTAACTAGAGTACGGTAGAGGGGAGTAGAATTCCAAGTGTAGCGGTGAAATGCGTAGAGATTTGGAAGAATACCGGAGGCGAAGGCGGCTCTCTGGACCGATACTGACACTGAAGAGCGAAAGCGTGGGGAGCAAACAGG
+
IIIIIHIIIIIIIIIIIIIIIIIIIIIIIIIIIIIIIHIIIIIIIIIIIIIIFHIIIIIIIIIIIIIIIIIIIIIIIIIIIIIIIIHIIIIIIIIIIIIIIIIIIIIIIIIIIIIIIIIIIIIIIIIIIIIIIIIIIIIIIIIIIHHIIIIIIIIIIIIIIIIIIIIIIIIIIIIIIHIIIIIIIIIIIIIIIIIIIIIIIIIIIIIIIIHIIIIIIIIIIIIIIIIIIIIIIIIIIIIIIIIIIIIIIIIII
@HS2.3_87 HISEQ:380:H55W7BCXY:1:1101:12186:6817 1:N:0:AGCAGGAA orig_bc=AAAAAAAAAAAA new_bc=AAAAAAAAAAAA bc_diffs=0
TACGGAGGATGCGAGCGTTATCCGGATTTATTGGGTTTAAAGGGTGCGCAGGCGGACGATTAAGTCAGCGGTGAAAGCGTGTGGCTCAACCATACCAAGCCGTTGAAACTGGTTGTCTTGAGTGTAAACGAGGTAGGCGGAATGTGACATGTAGCGGTGAAATGCTTAGATATGTCCCAGAACCCCGATTGCGAAGGCAGCTTACCAGCATACAACTGACGCTCAGGCACGAAAGCGTGGGTATCAAACAGG
+
IHIIIHIIGHIIIIIIIIIGIIIIIHIIIGIIHIIEHHIIHIIIIGIIIIIIIIIIIIIIIIIIIIIIIIIIIIIIIIIIIIIIIIIIIIIIIIIIIIIIIIIIIIIIIIIIIIIIIIIIIIIIIIIHIIIIIIIIIIIIIIIIIIIIIIIIIIIHIIIIIIIIIIIIIIIIIIIHHIIIIIIIIIIIIHIIIIIIIIIIIIIIIIIIIIIIIIIIIIIIIIIIIIIIIIIIIIIIIIIIIIIIIIIIIIII
@HS2.3_88 HISEQ:380:H55W7BCXY:1:1101:3073:7203 1:N:0:AGCAGGAA orig_bc=AAAAAAAAAAAA new_bc=AAAAAAAAAAAA bc_diffs=0
TACGGAAGGTCCGGGCGTTATCCGGATTTATTGGGTTTAAAGGGAGCGTAGGCCGGTTTTTAAGCGTGTTGTGAAATGTGTGGGCTCAACCTATGCACTGCAGCGCGAACTGGAGACCTTGAGTGCGCGGGAAGCCGGCGGAATTCGTTGTGTAGCGGTGAAATGCTTAGATATGACGAAGACCTCCGATTGCGAAGGCAGCTGGCTGTAGCGTTACTGACGCTGAAGCTCGAAAGCGTGGGTATCGAACAGG
+
IIIIIIIIIIIIIIIIIIIIIIIIIHHIIIIIHIIHHIIIIIIIIIIIIIIIIIIIHHIIHIIIIIIIHIIIIIIIIIIIIIHIIIIIIIIIIIIIIIIIIIIIIIIIIIIIIHIIIIIIIIIIIIIIIIIIIIIIIIIIIIIIIIHGIIIIIIIIIIIIIIIIIIIIIIIIIIIIIIIIIIIIIIIIIIIIIIIIIIIIIIIIHIIIIIIIIHIIIIIIIIIIIIIIIIIIIIIIHIIHIIIIIIIIIIIII
@HS2.3_89 HISEQ:380:H55W7BCXY:1:1101:4498:7095 1:N:0:AGCAGGAA orig_bc=AAAAAAAAAAAA new_bc=AAAAAAAAAAAA bc_diffs=0
TACGGAGGGTGCGAGCGTTAATCGGAATAACTGGGCGTAAAGAGCTCGTAGGCGGTTAGTCAAGTCAGATGTGAAAGCCCCGGGCTTAACCTGGGAACTGCATTTGAAACTGACGAACTAGAGTACTGTAGAGGGAGGTAGAATTCCAGGTGTAGCGGTGAAATGCGTAGATATCTGGAGGAATACCGGTGGCGAAGGCGGCCTCCTGGACAGAGACTGACGCTGAGGAGCGAAAGCGTGGGGAGCAAACAGG
+
IIIIIIIIIIIIIIIIIIIIIIIIIIIIIIIIIIIIIIIIIIIIIIIIIIIIIIIIIIIIIIIIIIIIIIIIIIIIHHIIIIIIIIIIIIIIIIIIIIIIIIIIIIIIIIIIIIIIIIIIIIIIIIIIIIIIIIIIIIIIIIIIIIIIIIIIIIIIIIIIIIIIIIIIIIIIIIIIIIIIIIIIIIIIIIIIIIIIIIIIIIIGIIIIIIIIIIIIIIIIIIIIIIIIIIIIIIIIIIIIIIIIIIIIIIIII
@HS2.3_90 HISEQ:380:H55W7BCXY:1:1101:4384:7113 1:N:0:AGCAGGAA orig_bc=AAAAAAAAAAAA new_bc=AAAAAAAAAAAA bc_diffs=0
TACGGAGGGTACGAGCGTTAATCGGAATGACTGGGCGTAAAGGGCACGTAGGTGGATAGATAAGTCACAAGTGAAATACCCGGGCTTAACCTGGGATTGGCTCGTGAAACTGTTTAACTAGAGTACGGTAGAGGGGAGTAGAATTCCAAGTGTAGCGGTGAAATGCGTAGAGATTTGGAAGAATACCGGAGGCGAAGGCGGCTCTCTGGACCGATACTGACACTGAAGAGCGAAAGCGTGGGGAGCAAACAGG
+
IIIIHHCHIIIIIIIIIIHIGIIIIIIIIIHHHIIIIEHIIEIIIIIID@HHDFIHIIIIIIIIIIHIIHIIHIIIGHHEHIIIIIHIIIIIIIHIHHIIIIIIIIIIIIIIHHIHIIIIIIIIIIIIHIIIIIHIIIIIIIIHEIIIIIIIIIIIIIIIIIIIIIIIIIIIIHFEFFIHIHIHIIIIIIIIIIIIIIIIIIIIIIIIIIIIIIIHGIIIIIIIIIIIIIIIIIIIIIIIIIIIIIIIIIHII
@HS2.3_91 HISEQ:380:H55W7BCXY:1:1101:4759:7112 1:N:0:AGCAGGAA orig_bc=AAAAAAAAAAAA new_bc=AAAAAAAAAAAA bc_diffs=0
TACGTAGGTGGCAAGCGTTGTCCGGAATTATTGGGCGTAAAGCGCATGTAGGCGGTAATTTAAGTCTGTCGTGAAACTGCGGGGCTCAGCCCCGTATGGCGATGGAAACTGGGTTACTTGAGTGCAGGAGAGGAAAGGGGAACTCCCAGTGTAGCGGTGAAATGCGTAGATATTGGGAAGAACACCGGTGGCGAAGGCGCCTTTCTGGACTGTGTCTGACGCTGAGATGCGAAAGCCAGGGTAGCGAACGGG
+
IIIIHIIIIIIIIIIIIIIIIIIIIHIIIIIIIIIIIIIIIIIIIHIIHIIIIIIHIIIIIIIIIIIIIIIIIIIIIHIIIIIIIIIIIIIIIIHIHIIIIIIIIIIIIIIIIIIIIIIIIIIIIIIIIIIIIIIIIIIIIIIIIIIIIIIIIIIIIIIIIIIIIIIIIIIIIIIIIIIIIIIIIIIIIIIIIIIIIIIIIIIIIIIIIIIIIIIIIIIIIIIIIIIIIIIIIIIIIIIIIIIIIIIIIIII
@HS2.3_92 HISEQ:380:H55W7BCXY:1:1101:5598:7117 1:N:0:AGCAGGAA orig_bc=AAAAAAAAAAAA new_bc=AAAAAAAAAAAA bc_diffs=0
TACGGAGGATCCGAGCGTTATCCGGATTTATTGGGTTTAAAGGGAGCGTAGGCGGAGGATCAAGTCAGCTGTGAAATGTAGTCGCTCAACGTCTGCACTGCAGTTGAAACTGGTTCCCTTGAGTGCGTAAGAGGCAGGCGGAATTCGTCGTGTAGCGGTGAAATGCTTAGATATGACGAAGAACTCCGATCGCGAAGGCAGCTTGCCGGGCCGCAACTGACGCTGAAGCTCGAAGGTGCGGGTATCGAACAGG
+
IIIIIIIIHIHIIIIIIIIIIIIIIHHIIIIIIIIGHIIIIIIIHIIIIIIIIIIIIIGHIIIIIIIIIIIHHHHHFHIIIIIIIIIIIIIIIIIIIIIIIIIIIIIIIIIIIIIIIIIIIIIIIIHHHIIIIIIGIIIIIIIIIIIHIIIIIIIIIIIIIIIIIIIIIIIIIIIIIIIIIIHHGIHIIIIIIIIIIIIHGHIHHIIIIIIIIIIIIIIIIIIIIIIIIIIIIIIH?IIIIIIIIIHIIIIII
@HS2.3_93 HISEQ:380:H55W7BCXY:1:1101:8068:7062 1:N:0:AGCAGGAA orig_bc=AAAAAAAAAAAA new_bc=AAAAAAAAAAAA bc_diffs=0
TACGGAAGGTCCGGGCGTTATCCGGATTTATTGGGTTTAAAGGGAGCGCAGGCCGGAGGTCAAGCGTGACGTGAAATGTAGCCGCTCAACGGCTGAACTGCGTCGCGAACTGGCTTTCTTGAGTGAGTTCGATGTGGGCGGAATTCGTGGTGTAGCGGTGAAATGCTTAGATATCACGAAGAACTCCGATTGCGAAGGCAGCCCACAAGGCCTTTACTGACGCTAAAGCTCGAAGGTGCGGGTATCGAACAGG
+
IIIIIIIIIIIIIIIIIIIIIIIIIHHIIIIIIIIHHIIIIIIIIIIIIIIIIIIIIIIIIIIIGIIIIIIGIIIIIIIIIIIIIIIIIIIIIIIHIIIIIIIIIIIIIIIIIIIIIIIIIIIIIIIIHIIIIIIIIIIIIIIIIIIIIIIIIIIIIIIIIIIIIIIIIIIIIIIIIHIIIIIIHIIIIIIIIIIIIIIIIIIIIIIIIIIIIIIIIIIIIIIIIIIIIIIIIIIIIIIIIIIIIIIIIIIII
@HS2.3_94 HISEQ:380:H55W7BCXY:1:1101:11253:7041 1:N:0:AGCAGGAA orig_bc=AAAAAAAAAAAA new_bc=AAAAAAAAAAAA bc_diffs=0
TACGTAGGTGGCAAGCGTTGTCCGGAATTATTGGGCGTAAAGCGCATGTAGGCGGTAATTTAAGTCTGTCGTGAAACTGCGGGGCTCAGCCCCGTATGGCGATGGAAACTGGGTTACTTGAGTGCAGGAGAGGAAAGGGGAACTCCCAGTGTAGCGGTGAAATGCGTAGATATTGGGAAGAACACCGGTGGCGAAGGCGCCTTTCTGGACTGTGTCTGACGCTGAGATGCGAAAGCCAGGGTAGCGAACGGG
+
IIIIIIIIIIIIIIIIIHIIIIIIIIIIIIIIIIIIIIIIIIIIHIIIIIIIIIIHIIIIIIIIIIIIIIIIHIIIHHIIIIIIIIIIIIIIIIHIIIIIIIIIIIIIIIIIIIIIIIIIIIIIIIIIIIIIIIIIIIIIIIIIIIIIIIHIIIIIIHIIIIIIHIIIIIIIIIIIIIIIIIIIIIIIIIIIIIIIIIIIHIGIIIIIHIIIIIIIIIIIIIIIIIIIIIIIIIIIIIIIIIIIIIIIIIII
@HS2.3_95 HISEQ:380:H55W7BCXY:1:1101:13612:7054 1:N:0:AGCAGGAA orig_bc=AAAAAAAAAAAA new_bc=AAAAAAAAAAAA bc_diffs=0
TACGGAGGATGCGAGCGTTATCCGGATTTATTGGGTTTAAAGGGTGCGTAGGCGGGACGTCAAGTCAGCGGTGAAATACTGTGGCTCAACCATAGCATTGCCGTTGAAACTGGCGACCTTGAGTGCGGCAGAGGTAGGCGGAATGTGTGGTGTAGCGGTGAAATGCTTAGATATCACACAGAACACCGATTGCGAAGGCAGCTTACTGGAGCGCAACTGACGCTGAGGCACGAAAGCGTGGGTATCGAACAGG
+
IIIIIHIIHIIIIIIIIIIIIIIIIIIIIIIIIIIGHHIIIIIIIIIIHHIIIIHIIIIIIIIIIIIIHIIIIIIIHIIIIIIIIIIIIIIIIIIIIIIIIIIIIIIIIIIIIIIIIIIIIIIIIIIIIIIIIIIIIIIIIIIIIIIIIIIIIIIIIIIIIIIIIIIHIIIIIIIIIHIIIIIIIIIIIIIIIIIIIIIIIIIIIIIIIIIIIIIIIIIIIIIIIIIIIIIIIIIIIIIIIIIIIIIIIIIII
@HS2.3_96 HISEQ:380:H55W7BCXY:1:1101:14288:7203 1:N:0:AGCAGGAA orig_bc=AAAAAAAAAAAA new_bc=AAAAAAAAAAAA bc_diffs=0
TACGGAGGATGCGAGCGTTATCCGGATTTATTGGGTTTAAAGGGTGCGTAGGTGGTTTGTTAAGTTTGTGGTGAAAGCGTGCGGCTCAACCGTACCAAGCCATGAAAACTGGCGAACTTGAGTGCAAACGAGGTAGGCGGAATGTGATGTGTAGCGGTGAAATGCTTAGATATGTCACAGAACCCCGATTGCGAAGGCAGCTTACCAGCATGCAACTGACACTGAGGCACGAAAGCGTGGGTATCAAACAGG
+
IIIIIHIIHIIIIIIIIIIIIIIIIHIHIIIIHHICGHHIIIIIIIIIHIHIHIHHHHHGIIIIHIIIIIIIIIIIIIIIIIIIIHIIIIIIIIIHIHIIIIIIIIIIIHIHIIIIHIIIIIIIIIIIIIIIIIIIIIIIIIIIIIHIIIIIIIIIIIIIIIIHHIIIIIIIIIIIHHHIIIIHIIHHIIIIIIIIIIIIIIIIIIIIIIIIIIIIIIIIIIIIIIIHIIIIIIIIIIIIIIIIIIIIIIII
@HS2.3_97 HISEQ:380:H55W7BCXY:1:1101:15366:7045 1:N:0:AGCAGGAA orig_bc=AAAAAAAAAAAA new_bc=AAAAAAAAAAAA bc_diffs=0
TACAGAGGCCAAGAGCGTTGTTCGGATTTACTGGGCGTAAAGGGCGCGTAGGCGGCATGGCGTGTCGGATGTGAAATCTCCGGGCTCAACCCGGAAAGTGCGTCCGAAACTACCGTGCTCGAGTGCGGAAGGGGGAATCGGAATACAGGGTGTAGCGGTGAAATGCGTTGATATCCTGTAGAACACCGGAGGCGAAGGCGGATTCCTTGTACGCAACTGACGCTGAGGCGCGAAAGTCGGGGGAGCAAACAGG
+
FEHHEHFHEC1FFHHHH<CD<F?GHECGIHFH@CFECHDHHFHHF?<CHHHHCIHFHGHEHHGHECHHEHHHHH@1CCHIIIHGCGHHFGECHG@HIIHFHHDCEHHHGEGEDHFEIHFGGCDCHHHGHHE/HFHDEEEHEFHHHIEHEI#HCHHHHIIHHEIHHHHHFHIIHHHDGH@HEIHHEDIIIHIIIIHIIHHHG@FEHFD0C0CHGEHIIIHHHHGGHIHHHIHEHHHC/HDIHHEHIIFHIIIHH
@HS2.3_98 HISEQ:380:H55W7BCXY:1:1101:15574:7195 1:N:0:AGCAGGAA orig_bc=AAAAAAAAAAAA new_bc=AAAAAAAAAAAA bc_diffs=0
TACGGAGGGTGCGAGCGTTAATCGGAATAACTGGGCGTAAAGAGCTCGTAGGCGGTTAGTCAAGTCAGATGTGAAAGCCCCGGGCTTAACCTGGGAACTGCATTTGAAACTGACGAACTAGAGTACTGTAGAGGGAGGTAGAATTCCAGGTGTAGCGGTGAAATGCGTAGATATCTGGAGGAATACCGGTGGCGAAGGCGGCCTCCTGGACAGAGACTGACGCTGAGGAGCGAAAGCGTGGGGAGCAAACAGG
+
IHIIIEHIIGHIIIIIIIIIHIIIIIIIHIIIIIIIIHIIIIIIIHIIIIIIIIIIIIIIIIIIHIIIIIIIIIIIIIIIIIIIIIIIIIIIIIIIIIIIIIIIIIIIIIIIIIIIIIIIIIIIIHIIHIIIIIIIIIIIIIIIHIIIIIIIIIIIIIIIIIIIIHIIIIIIHIIIIHIIIIIIIIIIIIIIIIIIIIIIIIIHIIIIIIIIIIIIIIIIIIIIIIIIIIIIIIIIIIIIIIIIIIIIIIIII
@HS2.3_99 HISEQ:380:H55W7BCXY:1:1101:17882:7134 1:N:0:AGCAGGAA orig_bc=AAAAAAAAAAAA new_bc=AAAAAAAAAAAA bc_diffs=0
TACAGAGGCCAAGAGCGTTGTTCGGATTTACTGGGCGTAAAGGGCGCGTAGGCGGCATGGCGTGTCGGATGTGAAATCTCCGGGCTCAACCCGGAAAGTGCGTCCGAAACTACCGTGCTGGAGTATGGGAGGGGGAATCGGAATGCAGGGTGTAGCGGTGAAATGCGTTGATATCCTGCAGAACACCGGAGGCGAAGGCGGATTCCTTGAACATCACTGACGCTGAGGCGCGAAAGTCGGGGGAGCAAACAGG
+
IIIIIIIIIIIIIIIIIHHIHIIIIIIIIIHHIIIIIHIIIIHIIIIIIIIIIIIIIIIHIIHIIIIIIIIIIIIIHIIIIIHIIIIIIIIIHIIIIIIIIIIIIIIIIIIIIIIIIIIIIIIIGIIIIIIIIIIHIHHIIIIIIIIIIIIIIIIIIIIIIIIIIIIIHIIIIIIIIGIIIIIIIIIIIIIIIIIIIIIIIIIIIIHHIIIIIIIIIIIIIIIIIIIIIIIIIIIHHIIIIIIIIIIIIIIII
@HS2.3_100 HISEQ:380:H55W7BCXY:1:1101:4271:7393 1:N:0:AGCAGGAA orig_bc=AAAAAAAAAAAA new_bc=AAAAAAAAAAAA bc_diffs=0
TACGGAGGATGCGAGCGTTATCCGGATTTATTGGGTTTAAAGGGTGCGTAGGTGGTTTGTTAAGTTTGTGGTGAAAGCGTGCGGCTCAACCGTACCAAGCCATGAAAACTGGCGAACTTGAGTGCAAACGAGGTAGGCGGAATGTGATGTGTAGCGGTGAAATGCTTAGATATGTCACAGAACCCCGATTGCGAAGGCAGCTTACCAGCATGCAACTGACACTGAGGCACGAAAGCGTGGGTATCAAACAGG
+
IHHIIHIIIIIIHEHHICGHEHIHIHH@HGHHDHIHHIHIIIHIHHIHCGFHGHGDGHHHHIEGHHHIIIIIHHFIEHHEHIIIIHEHIHCHIIIGHHIIIIIHHII#IEIIIHDEIFHHHEHGHIHHHIIIIIIHHIIIHHIIIHIIIIIGIIIIIIIIHHHHIHFIIIHIHHHGFHIIIHHIHHHHHHIIHIIIIIIHIHGHHEIIHIHHHIHEIIHHHHHECFHHFHIIHIIIHIHEIIHEIIHHHIIG
@HS2.3_101 HISEQ:380:H55W7BCXY:1:1101:5364:7309 1:N:0:AGCAGGAA orig_bc=AAAAAAAAAAAA new_bc=AAAAAAAAAAAA bc_diffs=0
TACGGAGGATGCGAGCGTTATCCGGATTTATTGGGTTTAAAGGGTGCGTAGGTGGTTTGTTAAGTTTGTGGTGAAAGCGTGCGGCTCAACCGTACCAAGCCATGAAAACTGGCGAACTTGAGTGCAAACGAGGTAGGCGGAATGTGATGTGTAGCGGTGAAATGCTTAGATATGTCACAGAACCCCGATTGCGAAGGCAGCTTACCAGCATGCAACTGACACTGAGGCACGAAAGCGTGGGTATCAAACAGG
+
IHIEHHHHGFHHCHEHIIIHHFHHH00DFH?<1DG<<EHHEFHGHHII0EF=HHHEHDHHHCHHHIIHHHHHHHHHHHDHHEHHDHIHHHFHGHHHIHHHHHIHIIHIHHHIIHIIIIIIIIIIIIGIIIIIIHHIHHIIIHHFHHHHIIIIIIIIIIIIIIIIIIIIIIIIHEFHGHIIIIIHIIIIIIIIIIIIIIIIIHGIIHIIHIIIIIIIIIIIIIIIIIIHHIIIIIIHIIIIIIIIIIIIIIII
@HS2.3_102 HISEQ:380:H55W7BCXY:1:1101:5523:7359 1:N:0:AGCAGGAA orig_bc=AAAAAAAAAAAA new_bc=AAAAAAAAAAAA bc_diffs=0
TACGTAGGTGGCGAGCGTTATCCGGAATTATTGGGCGTAAAGAGTGAGCAGGCGGCATGATAAGTTTGAAGTGAAAGCGTGGGGCTTAACCCCATACAGCTCCAAAAACTGTCAAGCTAGAGTGCGAGAGGGGCAAACGGAACTCCATGTGTAGCGGTGAAATGCGTAGATATATGGAAGAACACCAGTGGCGAAGGCGGTTTGCTAGCTCGATACTGACGCTCAGTCACGAAAGCGTGGGGAGCAAATAGG
+
IIIIIIIIIIIIIIIIIHIHIIIIIHHIIIIIIIIIIFHIIIIIIIIIIIIIIIIIIIIIIIIIHIIIIIIIIIIIHHIIIIHIIIIIIIIIIIIIIIIIIIIIIIIIIIIIIIIIIIIIIIIIIIIIIIIIIIIIIIIIIIIIIIIIIIIIIIIIIIIIIIIIIIIIIIIIIIIIIIIIIIIIIIIIIIIIIIIIIIIIIIIIIIIIIIIIIIIIIIIIIIIIIIHIIIIIIIIIIIIIIIIIIIIIIIII
@HS2.3_103 HISEQ:380:H55W7BCXY:1:1101:17717:7254 1:N:0:AGCAGGAA orig_bc=AAAAAAAAAAAA new_bc=AAAAAAAAAAAA bc_diffs=0
TACGGAGGATGCGAGCGTTATCCGGATTTATTGGGCTTAAAGGGTGCGTAGGTGGTTTGTTAAGTTTGTGGTGAAAGCGTGCGGCTCAACCGTACCAAGCCATGAAAACTGGCGAACTTGAGTGCAAACGAGGTAGGCGGAATGTGATGTGTAGCGGTGAAATGCTTAGATATGTCACAGAACCCCGATTGCGAAGGCAGCTTACCAGCATGCAACTGACACTGAGGCACGAAAGCGTGGGTATCAAACAGG
+
FEHEHHIHIIHIIHIGHHIEEHHHICEEHI?1<GH1<CGHIHHHGCEHCHHHHHIHGIHHHHGHHGHIIIHIIIIIDHHHIIIIIIIIIIIIHIHIIIHHHHIIIIIHIIIIIHHHHHIIIIHIHIHHIIHHIIIIIIIIIIHHHGIIIIIIIIIIIIIIIIIIHHHHHIIIIIHHGHIIHIHIIIIIIIIIIIIIIHIIIIIIIHIIIIHIIIIIIHIIIIIIIIIIIIHIIHEDIIIIIIHHIIIIIIII
@HS2.3_104 HISEQ:380:H55W7BCXY:1:1101:18290:7335 1:N:0:AGCAGGAA orig_bc=AAAAAAAAAAAA new_bc=AAAAAAAAAAAA bc_diffs=0
TACGTAGGGGGCAAGCGTTATCCGGATTTACTGGGTGTAAAGGGAGCGCAGACGGCTTAGCAAGTCTGAAGTGAAACCCCACGGCTCAACCGTGGGCTTGCTTTGGAAACTGTTTAGCTAGAGTACTGGAGAGGTAAGCGGAATTCCTAGTGTAGCGGTGAAATGCGTAGATATTAGGAGGAACATCGGTGGCGAAGGCGGCTTACTGGACAGCAACTGACGTTGAGGCTCGAAGGCGTGGGGAGCAAACAGG
+
IIIIEHIIIIIHIIIHIHIFIIIIIIIIIIIHIHICHHHIIIIGIIIIIIIHIIIHIIHIIIIIIHIIIIIIIIIIIIIIIIIHIIIIIHIIIHIIIIIIIIIIIIHIIIIIIIIIIIIIIIIIIIHIIIIIIIIIHIIIIIIIIIIIIIIIIIIIIIIIIIIIIIIIIIIIIHIIHHIIIIIIHCIIIIIIIIIIIIIIIIIIIIIIIIIIIIIIIIIIIIIIIIIIIIIIIIIIIIIIIIIIIIIIIIIII
@HS2.3_105 HISEQ:380:H55W7BCXY:1:1101:2687:7535 1:N:0:AGCAGGAA orig_bc=AAAAAAAAAAAA new_bc=AAAAAAAAAAAA bc_diffs=0
TACGGAGGATCCGAGCGTTATCCGGATTTATTGGGTTTAAAGGGAGCGTAGGCGGGAGATCAAGTCAGCTGTGAAATGTAGACGCTCAACGTCTGCACTGCAGTTGAAACTGGTTTTCTTGAGTGCGTAAGGGGCAGGCGGAATTCGTCGTGTAGCGGTGAAATGCTTAGATATGACGAAGAACTCCGATCGCGAAGGCAGCTTGCCGGGCCGCAACTGACGCTGAAGCTCGAAGGTGCGGGTATCGAACAGG
+
IIIIIIIIEHIIIIIIIIIIIIIIIHHHIIIIIIIEHHIIIIIIHIIIIIIIIIIIIIHIIIIIIIIIIIIIIIIIEHHIIIIIIIHIIIIIIIIIIIIIIIIIIIIIIIIIIIIIIIIIIIIIIIIHIIIIIHHHIIIIIIIIHIIIIIIIIIIIIIHIIIHIIIIIIIIHIIIHIIIIIIIHIIIIIIIIHIIIHHIIIHIHIIHIIIIIIIIIIIIHIIIIIIIIIIIIIIHE<HGIIIIIIIIIIIIII
@HS2.3_106 HISEQ:380:H55W7BCXY:1:1101:6195:7735 1:N:0:AGCAGGAA orig_bc=AAAAAAAAAAAA new_bc=AAAAAAAAAAAA bc_diffs=0
TACGGAGGATGCGAGCGTTATCCGGATTTATTGGGTTTAAAGGGTGCGTAGGTGGTCTGTTAAGTCTGTGGTGAAAGCGTGCGGCTCAACCGTACCAAGCCATGGATACTGGCGGACTTGAGTGCAAACGAGGTAGGCGGAATGTGACGTGTAGCGGTGAAATGCTTAGATATGTCACAGAACCCCGATTGCGAAGGCAGCTTACCAGCATGCAACTGACACTGAGGCACGAAAGCGTGGGTATCAAACAGG
+
IIIIIIIIHIIIIIIIIHIIIIIIIIIIIIHIIIIGHHIIIIHH@EHIHIIIIIIIIIIIIIIIIIIIIIIIIIIIIIIIIIIIIHIIHIIIHIIIIIIIIIIIIIIIIIIHHHIIIIIIIIIIIIIIIIIHIHIIIIIIIIIIIIIIIIIIIIIIIIIIIIIIIIIIIIIIIIIIIIIIIIIHHIIIIIIIIIIIIIIIIIIIIIIIHIIHIHIIIIIHHIIIIIIHIIIIIIGIIGIIIIIIIIIIIIII
@HS2.3_107 HISEQ:380:H55W7BCXY:1:1101:9274:7583 1:N:0:AGCAGGAA orig_bc=AAAAAAAAAAAA new_bc=AAAAAAAAAAAA bc_diffs=0
TACGGAAGGTCCGGGCGTTATCCGGATTTATTGGGTTTAAAGGGAGCGTAGGCGGGAGCTTAAGCGTGCCGTGAAATGCCGGTGCTCAACGTTGGCACTGCGGCGCGAACTGGGTTTCTTGAGTGCGTGGGAAGGCGGCGGAATTCGTGGTGTAGCGGTGAAATGCTTAGATATCACGAAGAACTCCGATTGCGAAGGCAGCTGCCTGTTGCGCTACTGACGCTGAAGCTCGAAGGTGCGGGTATCGAACAGG
+
IIIIIHIIGIIIIIIIIIIHIIIIIHHIIIIHHHIDDGHHIIII?GHHHGHHIIIIIIIHIIIIIIIIIIIIIIIIIHIIIIIIIIIIIIIIIIIHIIIIIIIIIIIIIIIIHIIIIIIIIIIIHHIIIIIIIIIIIIIIIIIIIIIIIIIIIIIIIIIIIIIIHIIIIIIIIIIHHHIIIIIIIIIIIIIIIIIIIIIIIIIIIIIIIIIIIIIIIIIIIIIIIIIIIIIIIIIIIIIIIIIIIIIIIIIII
@HS2.3_108 HISEQ:380:H55W7BCXY:1:1101:9589:7555 1:N:0:AGCAGGAA orig_bc=AAAAAAAAAAAA new_bc=AAAAAAAAAAAA bc_diffs=0
TACGGAAGGTCCGGGCGTTATCCGGATTTATTGGGTTTAAAGGGAGCGCAGGCGGACTGCTAAGCGTGCCGTGAAAGCGCGGGGCTCAACCCCGTACAGCGGCGCGAACTGGCGGTCTTGGTTGCGGGAAGGGGAGGCGGAACTCGTGGTGTAGCGGTGAAATGCATAGATATCACGAAGAACTCCGATCGCGAAGGCAGCCTCCCGGCCCGTGAACGACGCTCATGCTCGAAGGCGCGGGTATCAAACAGG
+
IIIHIIHHIIIIHIIHIIIIIIIIIGEGHHHHGHI<00FGHIIIIIIIGIHIIIIIIIIIIIIIIIIIHIIHHIGIIIIIIIIIIHIIHHIIHHHHHIIIIIIIIIIIIIIIIIIIIIIIIHIHHIIIHIIIIIIIIIIIHIIIIIIIIIIIIIIIIIIIIIIIIIIIIIIIIIIIIIHHIIIIIIIIIIHIIIIIIIIIIIIIIIIIIIIHHHHHIIIIIIIIIHIIIIIIIIIIIIIIGIIIIIIHHHIH
@HS2.3_109 HISEQ:380:H55W7BCXY:1:1101:9949:7741 1:N:0:AGCAGGAA orig_bc=AAAAAAAAAAAA new_bc=AAAAAAAAAAAA bc_diffs=0
TACGTAGGGGGCGAGCGTTGTCCGGAATGACTGGGCGTAAAGGGTGTGTAGGCGGTTATGCAAGTTAAAAGTGAAATCCCCGGGCTTAACTCGGGTGCTGCTTTTAAGACTGTATGACTTGAGTGCAGTAGAGAAAAGTGGAATTCCTAGTGTAGCGGTGGAATGCGTAGATATTAGGAGGAACACCAGAGGCGAAGGCGACTTTTTGGACTGTAACTGACGCTGAGGCACGAAAGTGTGGGGAGCAAACAGG
+
IIIIIIIIIIIIIIIIIIIIIIIIIIIIIIIHIIIIIIIIIIIIHIHIIIIIIIIHIIIIIIIIIIIIIIIIIIIIFHIIIIIIIIIIIIIIIIIIIIIIIIIIIIIIIIIIIIIIIIHIIIIIIIIIIIIIIIHIIIIIIIIIIIIIIIIIIIIIIIIIIIIIIIIIIIIIIIIIIIIIIHIIHIIHIIIIIIIIIIIIHIIIIIIIIIIIIIIIIIIIIIIIIIIIIIHIIIIIIIIIIIIIIIIIIHHII
@HS2.3_110 HISEQ:380:H55W7BCXY:1:1101:13705:7564 1:N:0:AGCAGGAA orig_bc=AAAAAAAAAAAA new_bc=AAAAAAAAAAAA bc_diffs=0
TACGGGGGGGGCAAGCGTTGTTCGGAATTACTGGGCGTAAAGGGCTCGTAGGCGGCCAACTAAGTCAGACGTGAAATCCCTCGGCTTAACCGGGGAACTGCATCTGATACTGGATGGCTTGAGTTCGGGAGAGGGATGCGGAATTCCAGGTGTAGCGGTGAAATGCGTAGATATCTGGAGGAACACCGGTGGCGAAGGCGGCATCCTGGACCGACACTGACGCTGAGGAGCGAAAGCCAGGGGAGCAAACGGG
+
IIIIIHIIIIHHCHIEHEHIHHIIHCHHIIG@GHIIH?EHIIIIEEHHDCHIHIIHHHHHIIIIHIIIIIHHHIHIGHHIIIIIHHIIIIIIIIIIIIIIIIIIIIIIIIIIIIIIIIIIIIIIIIIIIIIIIIIIIIIIIIIIIIIIIIIIHIIIIIIIIIIIIIIIIIIIIIIHHHIIIIIIIIIIIIIIIIIIIIIIIIIHIIIIIIIIIIIIIIIIIIIIIIIIIIIIIIIIIIIIIIIIIIIIIIIII
@HS2.3_111 HISEQ:380:H55W7BCXY:1:1101:17326:7686 1:N:0:AGCAGGAA orig_bc=AAAAAAAAAAAA new_bc=AAAAAAAAAAAA bc_diffs=0
TACGGAGGATGCGAGCGTTATCCGGATTTATTGGGTTTAAAGGGTGCGTAGGTGGTTTGTTAAGTTTGTGGTGAAAGCGTGCGGCTCAACCGTACCAAGCCATGAAAACTGGCGAACTTGAGTGCAAACGAGGTAGGCGGAATGTGATGTGTAGCGGTGAAATGCTTAGATATGTCACAGAACCCCGATTGCGAAGGCAGCTTACCAGCATGCAACTGACACTGAGGCACGAAAGCGTGGGTATCAAACAGG
+
IIIIIIIIHIIIIIIIIIIIIIHIIHCHIIIIHIIDHIIIIIIIEHIIGHIIFHIIIIIIIIIHHIIIIIIIIIHIHHIIIIIIIHIIIIIIIIIIIIIIIIIIIIIIIIIIIIHIIIHIIIIIIIIIIIIIIIGIIIIIIIIIIIIIIIIIIIIIIIIIIIIIIHIIIIIIIIIIHIIIIIIIIIIIIHIIIIIIIIIIIIIIIIIIIHIIIIIIIIIIIIIIIIIIIIIIIIIIIIIIIIIIIIIHIIII
@HS2.3_112 HISEQ:380:H55W7BCXY:1:1101:17947:7647 1:N:0:AGCAGGAA orig_bc=AAAAAAAAAAAA new_bc=AAAAAAAAAAAA bc_diffs=0
TACGGGGGGAGCAAGCGTTGTTCGGAATCATTGGGCGTAAAGGGCGCGTAGGCGGCCGATCAAGTCGGAGGTGAAATCCCTCGGCTCAACTGAGGAATTGCCTTCGATACTGTTCGGCTTGAGTCCTGGAGAGGGTAGCGGAATTCCCGGTGTAGCGGTGAAATGCGTAGAGACCGGGAAGAACACCAGTGGCGAAGGCGGCTACCTGGACAGGTACTGACGCTGAAGCTCGAAAGCTAGGGGAGCAAACAGG
+
HHIIIC<CEEHHIIIIIGHHIIIIIIHIIIIIIIHIIDHHIIIIIIIIIIIIIHIIIIHIIGIHHIIIIIIHHHIIIIIIIIIIIIIIIIHIIIIIIIHIIIIIIIHIIIIIIIIIHIIIIIIHIIIIIIIIIIIIIIIIIIIIIIIIIIHIIIIIIIIIIIIIIIIIIIIIIHIIIIIIIIIIIIIIIIIIIIIIIIIIIIIIIIIIIIIIIIIIIIIIIIIIIIIIIIIIIIIIIIIIIIIIIIIIIIIII
@HS2.3_113 HISEQ:380:H55W7BCXY:1:1101:1442:7846 1:N:0:AGCAGGAA orig_bc=AAAAAAAAAAAA new_bc=AAAAAAAAAAAA bc_diffs=0
TACGTAGGGGCCTAGCGTTGTCCGGATTTATTGGGCGTAAAGAGCTCGTAGGCGGTTCGGCAAGTCAGGTGTGAAATCTCCGCGCTCAACGCGGAGGAGCCACCTGATACTGCCGTGACTTGAGTCCGGTAGGGGAGTGCGGAATTCCTGGTGTAGCGGTGAAATGCGCAGATATCAGGAGGAACACCAATGGCGAAGGCAGCACTCTGGGCCGGTACTGACGCTGAGGAGCGAAAGCGTGGGGAGCAAACGGG
+
IIIIFHEHHIHIHIIIIGHHIIHIIHEHHH@HHHIIICHHIHIIIIIIHIIIIIIIGIIHIIHIIIIIIIIIHIIHHHIIIIIIIHHHHIIIIIHGHIHIIIIIIIIIIIIHGIIIHHHIIIIHHIIIIGHHHHHHIIIIIIHHIHHHIIIIIIIHHIIIIIIIIHHIIIIIHHIHHIGIIIIIHIHIIIIIIHIIIIIHIIIHIIIIIIHEHIIIIHIIHHHHIIIIIIIIIIIIIHIIIIIIIIIIIIIIII
@HS2.3_114 HISEQ:380:H55W7BCXY:1:1101:1561:7903 1:N:0:AGCAGGAA orig_bc=AAAAAAAAAAAA new_bc=AAAAAAAAAAAA bc_diffs=0
TACGGAGGATGCGAGCGTTATCCGGATTTATTGGGTTTAAAGGGTGCGTAGGCGGGACGTCAAGTCAGCGGTGAAATACTGTGGCTCAACCATAGCATTGCCGTTGAAACTGGCGACCTTGAGTGCGGCAGAGGTAGGCGGAATGTGTGGTGTAGCGGTGAAATGCTTAGATATCACACAGAACACCGATTGCGAAGGCAGCTTACTGGAGCGTAACTGACGCTGAGGCACGAAAGCGTGGGTATCGAACAGG
+
IIIIIIIIIIIIIIIIIHIIIIIIICEHIIIIHIICGHHIIIHHHIIIHIHIHHHIHIIIIIIIIIIIIHIHIIHIHHIIIIIHIIIIIHHHIIIIIIIIIGFHIIIIIIIIIIIIIIIIIHHHIIIIIIIHIIHIIIHIIIHHHIHHIIIIIIIIIIIHIIIIIIIIIHIIIHHGDHHCHHHGHIHIIIIIIIHHIIIIIIIIIHIIIHIHIHIIIIIIIIHIIHIHHHIIIIHHHIIIIIIIHIIIIIIII
@HS2.3_115 HISEQ:380:H55W7BCXY:1:1101:2122:7914 1:N:0:AGCAGGAA orig_bc=AAAAAAAAAAAA new_bc=AAAAAAAAAAAA bc_diffs=0
TACGGGGGGAGCAAGCGTTGTTCGGATTTACTGGGCGTAAAGGGCGCGTAGGCGGCCAGTGCAAGTCAGTTGTGAAATCTCCGGGCTTAACTCGGAAAGGTCAACTGATACTGCTCGGCTAGAGTGCGGAAGGGGCAACTGGAATTCTTGGTGTAGCGGTGAAATGCGTAGATATCAAGAGGAACACCTGCGGCGAAGGCGGGTTGCTGGGCCGACACTGACGCTGATGCGCGAAAGCTAGGGGAGCGAACGGG
+
IIIIIHIIIHIIIIIIIIIIHIHHIIIIIIIIIIIIIEHIIIIIIIIIDHHHIIIHIIIIIIIIIHIIIIIIIIIIIHIIIIIIIIHIIIIHIIIIIIHIIIIIIIIIIIIHIIIHHIIIIIIIIIIIIIIIHIIHIIIIIIIIIIIIIIIIIHIIIIIIIIIIIIIIIIIIIIIIHGFIIIIIIIIIGIIIIIIIIIIIIIIIIIIIIIIIIIIIIIIIIIIIIIIIIIIIIIIIIIIIIIIIIIIIIIIIII
@HS2.3_116 HISEQ:380:H55W7BCXY:1:1101:5683:7849 1:N:0:AGCAGGAA orig_bc=AAAAAAAAAAAA new_bc=AAAAAAAAAAAA bc_diffs=0
TACGGAGGGTGCGAGCGTTAATCGGAATAACTGGGCGTAAAGAGCTCGTAGGCGGTTTGTCAAGTCAGATGTGAAAGCCCCGGGCTTAACCTGGGAACCGCATTTGAAACTGACAGACTAGAGTACTGTAGAGGGAGGTAGAATTCCAGGTGTAGCGGTGAAATGCGTAGATATCTGGAGGAATACCGGTGGCGAAGGCGGCCTCCTGGACAGAGACTGACGCTGAGGAGCGAAAGCGTGGGGAGCAAACAGG
+
HFHIIIIHHCHDHIIIHCGHHIIIIIIIIHIIHHHIHIIIIIIHGIIIIGHIHHIGHIIIIIIIHIIIHIIIIIIIIIIHIIIIIHIIIHIIIIHIIIIIIIIIIHIHHIIIHIIIIHIIIIIIIHHHCIIIIIIIIIIIIIIIIIIIIIIIIIIIIIIIIIIIIIIIIIIIIIIIIHIIIIIIIIIIIIIIIII#IIIIIIIIIIIIIIIHGIIIIIIIIIIIIIIIIIIIIIIIIIIIIIIIIIIIIIIII
@HS2.3_117 HISEQ:380:H55W7BCXY:1:1101:6946:7906 1:N:0:AGCAGGAA orig_bc=AAAAAAAAAAAA new_bc=AAAAAAAAAAAA bc_diffs=0
TACGGAAGGTCCGGGCGTTATCCGGATTTATTGGGTTTAAAGGGAGCGCAGGCTGATGATTAAGCGTGACGTGAAATGTAGCCGCTCAACGGCTGAACTGCGTCGCGAACTGGTTATCTTGAGTGAGTTCGATGTGGGCGGAATTCGTGGTGTAGCGGTGAAATGCTTAGATATCACGAAGAACTCCGATTGCGAAGGCAGCCCACAAGGCCTTTACTGACGCTAAAGCTCGAAGGTGCGGGTATCGAACAGG
+
HIIHIHHHHHIHDHHIIIIHHIHHHGCGFHEEHIICHHIIIIIIHFHIIIIIIHIIIIHHGHHIIIIIHHHIHIIHIIIHFHHHIIIIIIIHIIIIIIHIHIIHIHHIIHIIIIIHHHHHIIHHHIIHHHHIHIIHGHHHIIIIIHIIIIHIIIIHIHHHIIIIIIIIHHEHIIHHHHIIIIIIIHIIIHIIIIIIIIIIIIHIIIIIIIHIIIIHIIIIIIIIIIIIIHIIHHIHIIHIIIIIHIIIIIIII
@HS2.3_118 HISEQ:380:H55W7BCXY:1:1101:7158:7808 1:N:0:AGCAGGAA orig_bc=AAAAAAAAAAAA new_bc=AAAAAAAAAAAA bc_diffs=0
TACGGAAGGTCCGGGCGTTATCCGGATTTATTGGGTTTAAAGGGAGCGCAGGCGGCCTTTTAAGCGTGACGTGAAATGCAGGTGCTCAACATCTGAGCTGCGTCGCGAACTGGAGGGCTTGAGTGAGTTCGATGTCAGCGGAATTCGTGGTGTAGCGGTGAAATGCTTAGATATCACGAAGAACCCCGATTGCGAAGGCAGCTGGCAAGGCCTTTACTGACGCTAAAGCTCGAAGGTGCGGGTATCGAACAGG
+
IIIIHHHHIHHHHIIIIHHIIIIIHGGEHHGHGHHHHHIGIIHHDHIIIIIHHIIIIIIIIIIHIIIIIIIHIHIIGHHHIHIIIIIIIIIHIIIIIIIIIIIIHIIIIIIIIIIIIIIIIHIIIIHIIIIIIHHIIIHIIIIIIIIHIIIIIIIIIIIIIIIIIIHIHHIIIIIHFHIHHCEIHHIIIIIIIIFIHHHIHIIIHIIIIIHHIHIIIHHIIIGIIIIIIIHIIIIHGIIIIIIHIIIIIIIII
@HS2.3_119 HISEQ:380:H55W7BCXY:1:1101:3151:8233 1:N:0:AGCAGGAA orig_bc=AAAAAAAAAAAA new_bc=AAAAAAAAAAAA bc_diffs=0
TACAGAGGTCTCGAGCGTTGTTCGGATTTACTGGGCGTAAAGGGCGCGTAGGCGGCGCGGCGTGTCGAGTGTGAAATCTCCGGGCTCAACCCGGAAAGTGCGCTCGAAACTGCCGTGCTCGAGTGCGGGAGAGGGAATCGGAATGCAGGGTGTAGCGGTGAAATGCGTTGATATCCTGCAGAACACCGGATGCGAAGGCGAATTCCTGGAACGCAACTGACGCTGAGGCGCGAAAGTCGGGGGAGCAAACAGG
+
IIIIIIIHIIIIIIIIIIIIIHHIIIIIIIIIIIIIIHGHIIIIIIIIHIIIIIIIIIIIIIHHIIIHHIIHIIIHHIIIIIIIIIIIIHIIIIIIIIIIIIIIIIIIIIIIIIIIIIIIIIIIIIIIIIIIIIIHIHIIIIIIIIIIIIIIIIIIIIIIIIIIIIIHHIIIIIIIHIIIIIIIIIIIIIIIIIIIIIIIIIIIIIHIIIHIIIIIIIIIIIIIIIIIIIIIIIIIIIIIIIIIIIIIIIIII
@HS2.3_120 HISEQ:380:H55W7BCXY:1:1101:9498:8145 1:N:0:AGCAGGAA orig_bc=AAAAAAAAAAAA new_bc=AAAAAAAAAAAA bc_diffs=0
TACGTAGGTGGCGAGCGTTGTTCGGATTTATTGGGCGTAAAGGGTCCGCAGGGGGTTGATTAAGTTTGACGTGAAATCCCGGAGCTTAACTCCGGAACTGCGTTGAAGACTGGTTGACTAGAGTGCTGGAGAGGTAATTGGAATTCCAGGTGTAGCGGTGGAATGCGTAGATATCTGGAAGAACATCGAGAGCGAAGGCAGATTACTGGACAGCAACTGACCCTCAGGGACGAAAGCATGGGGAGCAAACAGG
+
IIIIIIIIIIIIIIIHIIIIIIIIIHIIIIIIIIIIIIIIIIIIIIIIIIIIIIIHHIIIIIIIHHIIIGIIIIIIHIIIIIIIIIIIIIIIIIIIIHIIIIIIIIIIHIIIIIIIIIIIIIIIIHIIHIHIIIIIIIIIIIIIIIIIIIIIIIIIIIIHIIIIIIIIIIIIIIIIIHIIIIIIIIIIIIHIIIIIIIIHHHIIIIIIIIIGIIIIIIIIIIIIIIIIIIIIIIIIIIIIIIIIIIIIIIIII
@HS2.3_121 HISEQ:380:H55W7BCXY:1:1101:15649:8208 1:N:0:AGCAGGAA orig_bc=AAAAAAAAAAAA new_bc=AAAAAAAAAAAA bc_diffs=0
TACGTAGGTGGCGAGCGTTATCCGGATTTACTGGGTGTAAAGGGTGTGTAGGCGGGACTGCAAGTCAGATGTGAAAATCATGGGCTCAACCCATGACCTGCATTTGAAACTGTGGTTCTTGAGGGTCGGAGAGGTAACCGGAATTCCTGGTGTAGCGGTGAAATGCGTAGATATCAGGAGGAACACCGGTGGCGAAGGCGGGTTACTGGACGATTACTGACGCTGAGACACGAAAGCGTGGGGAGCAAACAGG
+
IHIIIIIIHEHIHHCDHHIIHFHIHEEGHIHFHHICHEFHIIII<CFHHHIHHHIIHHIHHHHHHIIIHHIIIIIIDHHHIIIIIIIIHIIIIIHIIIIIIIHHHIIIHIIIIIHHHIIIIIIIHHIIHIIHHHIIHHIIIIIIIIIIIIGIHIIIIIIIIIIIHIIIIHHHHHHHHIIIIHIHIIIHDDHHHIIHHIHHHHHHIIHDHGEHHHHHHHHGHIIEEHIIHFGFHHHHHDHIIIHEHIIIIHHII
@HS2.3_122 HISEQ:380:H55W7BCXY:1:1101:2871:8465 1:N:0:AGCAGGAA orig_bc=AAAAAAAAAAAA new_bc=AAAAAAAAAAAA bc_diffs=0
TACAGAGGTCGCAAGCGTTGTTCGGATTTACTGGGCGTAAAGGGCGCGTAGGCGGCCGTGCGTGTCGGATGTGAAATCTCCGGGCTCAACCCGGAAAGTGCGTCCGAAACTGCATGGCTCGAGTTCGGGAGAGGGAATCGGAATGCAGGGTGTAGCGGTGAAATGCGTTGATATCCTGCAGAACACCGGAGGCGAAGGCGGATTCCTGGAACGAAACTGACGCTCAGGCGCGAAAGTCGGGGGAGCAAACAGG
+
IIIIIIIIIIIIIIIIIHHIIIIIIIIIIIIIIIIIIIIIIIIIIIIIHIIIIIIIIIIIIIIIIIIIIIIIIIIIHIIIIIIIIIIIIIIIIIIIIIIIIIIIIIIIIIIIIIIIIIIHIIIIIIIIIIIIIIIIIIIIIIIIIIIIIIIIIIIIIIIIIIIIIIIIIIIIIIIIHIIIIIIIIIIIIIIIIIIIIIIIIIHGIIIIIIIIIIIIIIIIIIIIIIIIIIIIIIHE/IIIIIIIIIIIHGIII
@HS2.3_123 HISEQ:380:H55W7BCXY:1:1101:3324:8410 1:N:0:AGCAGGAA orig_bc=AAAAAAAAAAAA new_bc=AAAAAAAAAAAA bc_diffs=0
TACGTAGGTGACAAGCGTTATCCGGATTTACTGGGTGTAAAGGGCGTGTAGGCGGTTTGGCAAGTCAGAAGTGAAATTCCCGGGCTTAACTTGGGCGCTGCTTCTGAAACTGCTTAACTTGAGTGCTGGAGAGGATAGTGGAATTCCTAGTGTAGCGGTAAAATGCGCAGATATTAGGAGGAACACCGGTGGCGAAGGCGGCTATCTGGACAGTAACTGACGCTGAGGCGCGAAAGCACGGGGAGCAAACAGG
+
IIIIIIIIIIIIIIIIIIIIIIIIIIIIIIIHIIIGHHHIIIIIIIHIHIIIIIIIIIIIIIIIIIIIIIIIIIIIIIIIIIIIIIIIIIIIIIIIIIIIIIIIIIIIIIIIIIIIIIIIIIIIIIIIIIIIIIIIIIIIIIIIIIIIIIIIIIIIIIIIIIIIIIIIIIIIIIIIIGIIIIIIIHIIIIIIIIIIIIIIIIIIIIIIIIIIIIIIIIIIIIIIIIIIIIIIIIIIIHCIIIIIIIIIIIIII
@HS2.3_124 HISEQ:380:H55W7BCXY:1:1101:7030:8336 1:N:0:AGCAGGAA orig_bc=AAAAAAAAAAAA new_bc=AAAAAAAAAAAA bc_diffs=0
TACGGAGGGTACGAGCGTTAATCGGAATGACTGGGCGTAAAGGGCACGTAGGTGGATAGATAAGTCACAAGTGAAATACCCGGGCTTAACCTGGGATTGGCTCGTGAAACTGTTTAACTAGAGTACGGTAGAGGGGAGTAGAATTCCAAGTGTAGCGGTGAAATGCGTAGAGATTTGGAAGAATACCGGAGGCGAAGGCGGCTCTCTGGACCGATACTGACACTGAAGAGCGAAAGCGTGGGGAGCAAACAGG
+
IIIIIIIIIIIIIIIIIHIIIIIIIIIIIIIIIIIIIHIIIIIIIIIIFHHIGIIIIIIIIIIIIIIIIIIIIIIIHIIIIIIIIIIIIIIIIIIIIIIIIHIIIIIIIIIIIIIIIIIIIIIIIIIIIIIIIIIIIIIIIIIIIIIIIIIIIIIIIIIIIIIIIIIIIIIIIIHFHHIIIIIIIIIIIIIIIIIIIIIIIIIIIIIIIIIIIIIIIIIHHGIIIIIIIIIIIIIIIIIIIIIIIIIIIIHII
@HS2.3_125 HISEQ:380:H55W7BCXY:1:1101:11638:8450 1:N:0:AGCAGGAA orig_bc=AAAAAAAAAAAA new_bc=AAAAAAAAAAAA bc_diffs=0
TACGGAGGGTGCGAGCGTTGTCCGGAATCATTGGGCGTAAAGGGCGCGTAGGTGGCCCAGCAAGCGTGCGGTGAAAGCTCGGGGCTCAACCCCGAGTCGGCCGTGCGAACTGCTGGGCTGGAGCACTGTAGAGGCAGGCGGAATTCCGGGTGTAGCGGTGGAATGCGTAGAGATCCGGAAGAACACCGGTGGCGAAGGCGGCCTGCTGGGCAGTTGCTGACACTGAGGCGCGACAGCGTGGGGAGCAAACAGG
+
IIIIIGHIIIIIIIIIIIHIIIIIIGHIIIIIIIIIIHHIIIIIIIIIHIIIIIIIIIIIIIIIIIIIIIIIIHIIIHIIIIIIIIIIIIIIIIIIIIIIIIIIIIIIIIIIHIIIIIIIIIIIIIIIIIIIIIIIIIIHIHIIIIIIIIIIIIIIIIIIIIIIIIIIIIIIIIHIHIIIIIIIIIIIIIIIIIIIIIIIIIIIIIIIIIIGIIIIIIIIIIIIIIIIIIIIIIIIHIIIIIIIIIIIIIIII
@HS2.3_126 HISEQ:380:H55W7BCXY:1:1101:13139:8485 1:N:0:AGCAGGAA orig_bc=AAAAAAAAAAAA new_bc=AAAAAAAAAAAA bc_diffs=0
TACGGAGGGTGCGAGCGTTGTCCGGAATCACTGGGCGTAAAGGGCGCGTAGGTGGCTTGTCAAGCGCGCGGTGAAAGCCCGGGGCTCAACCCCGGGTCGGCCGTGCGGACTGGGAAGCTTGAGCACTGTAGGGGCGGGTGGAATTCCGGGTGTAGCGGTGGAATGCGTAGAGATCCGGAAGAACACCGGTGGCGAAGGCGGCCCGCTGGGCAGGAAGACGTCGTAAGACGTCGGCTGACACTGAGGCGCGACAGCGTGGGGAGCAAACAGG
+
IIIIIHHIIHHIIIIHIICHHHIIIIIIHIHIHIIGIHDEHHHIIIGHHIHIIHIGIIIIIFHIGIIIIIIEIHHIHCEIHIIHIHIIIIEHHHHHHHHHIEHIIIIH@HIHHHIIIHIIIIHHIHIIIIIIHIIIIHHIIHIHHEIIIIHIHIIIIIIIIIIIIIIIIIHIHHHHIIIIIHHHEDEIIIIIIIHHIIGIIIIIGIIIIIIIIIIIIIIIIIIIIIIHIHHHIIIIIIIIIIIIIIIIIIIIIIIIIIIIIIIIIIIIIII
@HS2.3_127 HISEQ:380:H55W7BCXY:1:1101:13672:8477 1:N:0:AGCAGGAA orig_bc=AAAAAAAAAAAA new_bc=AAAAAAAAAAAA bc_diffs=0
TACGTAGGGGGCGAGCGTTGTCCGAAGTTACTGGGCGTAAAGCGCGCGTAGGCGGTTTCTTAAGTCTGGGGTGAAAGGTTCAGCGCTCAACGCGAACAGTGCCTTGGATACTGGGAGACTTGAGTCTGGGAGGGGGCAGTGGAATTCCTGGTGTAGCGGTGAAATGCGTAGATATCAGGAGGAACACCGGTGGCGAAGGCGGCTGCCTGGCCTAAGACTGACGCTGAGGTGCGAAAGCGTGGGGAGCAAACGGG
+
IIIIIIIIIIIIIIIIIIIIIIIIIIIIIIIIIHIIIIIIIIIIIIIIDFHIGIIIIHIIIIHHFHHHHIIHHHIHIHIHIIIIIGIHIIIIIIHHFIHIIHIIIIIIHIIIIIIHHIHIIIGHHHHIIIIHHHIIHIIIGIIIHIIIIIIIIIIIIIIIIIIIIIIHHIIIIIIIIIIIIIIIIHHIIIHIIIIIIIIIIIIIIIIIIIIIIIIIIIIIIIIIIIIIIIIIIIIIIIIIIIIIIIIIIIIIII
@HS2.3_128 HISEQ:380:H55W7BCXY:1:1101:15151:8484 1:N:0:AGCAGGAA orig_bc=AAAAAAAAAAAA new_bc=AAAAAAAAAAAA bc_diffs=0
TACGTAGGGAGCGAGCGTTGTCCGGAATTACTGGGTGTAAAGGGAGCGTAGGCGGGATTGCAAGTCAGGTGTGAAATGCGGGGGCTCAACCCCCGAACTGCACTTGAAACTGTAGTTCTTGAGTGAAGTAGAGGTAAGCGGAATTCCTAGTGTAGCGGTGAAATGCGTAGATATTAGGAGGAACATCAGTGGCGAAGGCGGCTTACTGGGCTTTAACTGACGCTGAGGCTCGAAAGCGTGGGGAGCAAACAGG
+
IIIIIGHHIHHIIIIIIIIIIGIHIHIIIIIGHIGGHCHHHIIIHGGIEGHIHHIIIHHHHHIIHIIIIIIIIIIIHHHIIIIIIIIIIHHIIIHHHIIIIHIIIIIIIIIIIIHHIIIIIIIIIIIIIIIIIIHHIIIIIIIIIHIIIIIIIIIIIIIIIIIIIIIIIIIIIIIIIGIIIIHIIIIIIIIIIIIIIIIIIIIIIIIIHIIIIHIFIIIIIIIIIIIIIHIIIIIIIIIIIIIIIHIIIIIII
@HS2.3_129 HISEQ:380:H55W7BCXY:1:1101:17325:8349 1:N:0:AGCAGGAA orig_bc=AAAAAAAAAAAA new_bc=AAAAAAAAAAAA bc_diffs=0
TACGGAAGGTCCGGGCGTTATCCGGATTTATTGGGTTTAAAGGGAGCGCAGGCCGGAGGTCAAGCGTGACGTGAAATGTAGCCGCTCAACGGCTGAGTTGCGTCGCGAACTGGTTTCCTTGAGTGAGTGCGACGTCAGCGGAATTCGTGGTGTAGCGGTGAAATGCTTAGATATCACGAAGAACCCCGATTGCGAAGGCAGCTGACGAGTCCTTTACTGACGCTAAAGCTCGAAGGTGCGGGTATCGAACAGG
+
IIIIIHIHIIIIIIIIIIIIIIIIIGHIHIIIHIIGHIIIIIIIIIIIIIIIIIIIIIIHIIIIIIIIIIIHHIIIHHIIIIIIIIIIIIIIIIIIIIIIIIIIIIIIIIIIIIIHIIIIIIIIIIIIIIIIIIIIIIIIIIIIIIIIIIIIIIIIIIIHIIIIIHIIIIIIIIIIIIIIIIHIIIIIIIIIIIIIIIIIIIIIIIIIIIHIIIIIIIIIIIIIIIIIIHIIIHIHDIIIIIIIIIIIIIIII
@HS2.3_130 HISEQ:380:H55W7BCXY:1:1101:18197:8465 1:N:0:AGCAGGAA orig_bc=AAAAAAAAAAAA new_bc=AAAAAAAAAAAA bc_diffs=0
TACATAGGGGGCGAGCGTTATCCGGATTTATTGGGCGTAAAGGGTGCGTAGGCGGTAAATTAAGTCTAAGGTTAAAGTGCAGGGCTCAACCCTGTGATGCCTTAGAAACTGGTTTACTTGAGTTTGGTAGAGGTAAGTGGAACTCCATGTGTAGCGGTAAAATGCGTAAATATATGGAAGAACACCAGTGGCGAAGGCGGCTTACTGGGCCACAACTGACGCTGAGGCACGAAAGCGTGGGGAGCAAACAGG
+
IIIHGHHIIIIIIIIIIIIIIIIIIHGHIIHIHIIIIHIIIIIIHIIIIIIIIIIHHIHIIIIIIIIIIIIIIIHIHHHIIIIIIIIIIIIIIIIIIIHHIIHIIIIIIIIIIIHHHIIHIHGHIIIIIIIIIIHHIIIIHIHHIIIIIIIIIIIIIIIIIHHIIIIIIIIIIIIHHIHIIHIIIIIIIIIIIIHIIIIIIIIIIIIIIIIIHHIIIIHIIIIIIIIHIHIIIIIIIIIIIIIIIIIIIIII
@HS2.3_131 HISEQ:380:H55W7BCXY:1:1101:18476:8396 1:N:0:AGCAGGAA orig_bc=AAAAAAAAAAAA new_bc=AAAAAAAAAAAA bc_diffs=0
TACGGAAGGTCCGGGCGTTATCCGGATTTATTGGGTTTAAAGGGAGCGCAGGCGGGCTTTTAAGCGTGACGTGAAATGTAGATGCTCAACATCTGAACTGCGTCGCGAACTGGGGGCCTTGAGTGCATTCGACGTCAGCGGAATTCGTGGTGTAGCGGTGAAATGCTTAGATATCACGAAGAACTCCGATTGCGAAGGCAGCTGACGAGACTGTAACTGACGCTAAAGCTCGAAAGTGCGGGTATCGAACAGG
+
IGIIIHIIIIIIIIIGIIIHIFHHHEHGHIIIHIIEHHIHIIIIIIIIIIIIIIIIIHIIIIHIIIIIHHIIIIIIIHIIIHIIIIIIIHIIIIIIHIHIIIIIIIHIIIIIIIIIIIIIIIIIGIIHIIIIIHHIIIIIIHIIIIIIIIIIIIHHIIIIIIIIIHIIIIIIIHGFHFHHIHHIGIIIIIHIHIIIIIIIIIIIIIIIIIIGIIHIIIIIIIIIIIIHHHHIIHECCIIIIIIIIIHIIIIII
@HS2.3_132 HISEQ:380:H55W7BCXY:1:1101:18564:8273 1:N:0:AGCAGGAA orig_bc=AAAAAAAAAAAA new_bc=AAAAAAAAAAAA bc_diffs=0
TACGGAGGATGCGAGCGTTATCCGGATTTATTGGGTTTAAAGGGTGCGTAGGCGGAATGTTAAGTCAGTGGTGAAAGCGTGTAGCTCAACTATACCGAGCCGTTGAAACTGGCGTTCTTGAGTGCAAACGAGGTAGGCGGAATGTGACGTGTAGCGGTGAAATGCTTAGATATGTCACAGAACCCCGATTGCGAAGGCAGCTTACCAGCATGCGACTGACGCTGAGGCACGAAAGCGTGGGTATCAAACAGG
+
EHI1DGHIIIII/DHIIIIIIIIIIH0E1DHEHHI0<EHIIIHII?EHHIIIEHG/CGCHHIIIIC1D@FFH1DGHII<#8<8D#H#IIIC<#@C#ADHEFHE#HHIHDG80EC#<HGGHHG=/<:C<CHHHIG@D8AIIHHHEHFHGIHFBIIIIIIIHIIIIH?HHG<1HF<91FEIHHECF#E@EC#II#IHCIIHC@FF<D1DD<C<F@CIIIIIIGIIIHG=EIIIIHIHC<1HG<1D1HCHGCEII
@HS2.3_133 HISEQ:380:H55W7BCXY:1:1101:19750:8452 1:N:0:AGCAGGAA orig_bc=AAAAAAAAAAAA new_bc=AAAAAAAAAAAA bc_diffs=0
TACGGAGGATGCAAGCGTTATCCGGATTTATTGGGTTTAAAGGGTGCGTAGGCGGCTTGGTAAGCGGGAGGTGAAATGCCGGCGCTCAACGTCGGAAGTGCCTCCCGAACTGTCGGGCTTGAATGGTTGTGCCGTGGGAGGAATGAGTGGTGTAGCGGTGAAATGCTTAGAGATCACTCAGAACACCGATTGCGAAGGCATCTCACGAACGACTGATTGACGCTGAGGCACGAAAGCGTGGGGATCAAACAGG
+
IIIIIHIIIIIIIIIIHIIIIIIIIHHIIIHIIIIHHHIIIIIIIGIIIIIIHIIIIIIIIHIHIIIIIIIIHHIIHHIIIIIIIIIIIIIHIIIIIIIIIIIIIIIIIIIIIIIHHIHHHIHIIIHIHHHIIIIIIIIIHHHIIIIIIHIIIHIHHIIHHGIHIIHIIIIIIIHHHHHGGHIHHFEIHIIIIHIIIHHIIIIIIHIIIIHHHIIIIGIHHHIIIIIIIIIIIIIIIIIIIIIHIIIHHIIII
@HS2.3_134 HISEQ:380:H55W7BCXY:1:1101:1278:8608 1:N:0:AGCAGGAA orig_bc=AAAAAAAAAAAA new_bc=AAAAAAAAAAAA bc_diffs=0
TACGGAGGATGCGAGCGTTATCCGGATTTATTGGGTTTAAAGGGTGCGTAGGTGGTTTGTTAAGTTTGTGGTGAAAGCGTGCGGCTCAACCGTACCAAGCCATGAAAACTGGCGAACTTGAGTGCAAACGAGGTAGGCGGAATGTGATGTGTAGCGGTGAAATGCTTAGATATGTCACAGAACCCCGATTGCGAAGGCAGCTTACCAGCATGCAACTGACACTGAGGCACGAAAGCGTGGGTATCAAACAGG
+
IIIHIHFHEHIH/GHDHIIIIIIHIH@EHHFHEHIHGHHHHIIIHHHHHHHHHIHCIHIHIIIIIHIHIIHIHIIIIHIHHGHHHI#IIIHIIHHEHHHGHIIHHHHIIHIDHHIHIIIIIIHHHIHIHIIHHIHHHHIIIIIHIHHHIHHHHIIIIHHIIIIIHIIIIIIIIIHGHIHIIIHEGIIIIHIIIIIIIHHHEHHEHHHIIHHHHIIIIIIHHIIIHIIIHHIIIIIIIIIIIIHEIIIIIIII
@HS2.3_135 HISEQ:380:H55W7BCXY:1:1101:1807:8626 1:N:0:AGCAGGAA orig_bc=AAAAAAAAAAAA new_bc=AAAAAAAAAAAA bc_diffs=0
TACGGAGGGTACGAGCGTTAATCGGAATGACTGGGCGTAAAGGGCACGTAGGTGGATAGATAAGTCACAAGTGAAATACCCGGGCTTAACCTGGGATTGGCTCGTGAAACTGTTTAACTAGAGTACGGTAGAGGGGAGTAGAATTCCAAGTGTAGCGGTGAAATGCGTAGAGATTTGGAAGAATACCGGAGGCGAAGGCGGCTCTCTGGACCGATACTGACACTGAAGAGCGAAAGCGTGGGGAGCAAACAGG
+
IIIIIIIHIIIIIIIHIHIIIIIIIIIIIIIIIHIIIHIIIIIIIIIIHHIIGHIIIIIIIHIIIIIIIIIIIIIIIIIIHIIIIIIIIIIIIIIIIIIIIIIIIIIIIIIHIIIIIIIIIIIIIIIIIIIIIIIIIIIIIIIIHIIIIIIIIIIIIIIIIIIIIIIIIIIIIIIIHGIIIIIIIIIIIIIIIIIIIIIIIIIIIHIIIIIIIIIIIIIIHHIHIIIIIIIIIIIIIIIIIIIIIIIIIIIII
@HS2.3_136 HISEQ:380:H55W7BCXY:1:1101:3062:8648 1:N:0:AGCAGGAA orig_bc=AAAAAAAAAAAA new_bc=AAAAAAAAAAAA bc_diffs=0
TACGGAGGATGCGAGCGTTATCCGGATTTATTGGGTTTAAAGGGTGCGTAGGCGGCTATGTAAGTCAGCGGTGAAATTCAGGCGCTCAACGTCTGTCGTGCCGTTGAAACTGCGTGGCTTGAATGCGGATGCCGTGGGAGGAATGTGTGGTGTAGCGGTGAAATGCATAGATATCACACAGAACACCGATTGCGAAGGCATCTCACGAATCCGCGATTGACGCTGAGGCACGAAAGTGCGGGGATCAAACAGG
+
IIIIIIIIHIIIIIIIIIIIIIIIIHHIIIIHHIHEHIHIIIIIIIHIIIIIIIIIIIIIIIIIIIIIIIIIIIIIIHIIIIIIIIIIIIIIIIIIIIIIIIIIIIIIIIIIIIIIIIIIIIIIIIIIIIIIIIIIIIIIIIIIIIIIIIIIIIIIIIIIIIIIIIIIIIIIIIIIIIIIHIIIIIIIIIIIIIIIIIIIIIIIIIIIIIIIIIIIIIIIIIIIIIIIIIIIIIIIIIIIIIIIIIIIIIIII
@HS2.3_137 HISEQ:380:H55W7BCXY:1:1101:6416:8734 1:N:0:AGCAGGAA orig_bc=AAAAAAAAAAAA new_bc=AAAAAAAAAAAA bc_diffs=0
TACGTAGGGTGCGAGCGTTGTCCGGAATTATTGGGCGTAAAGAGCTCGTAGGCGGTCTGTCGCGTCGGTCGTGAAAACTTGGGGCTTAACCCTGAGCTTGCGGTCGATACGGGCATGACTGGAGTTCGGCAGGGGAGACTGGAATTCCTGGTGTAGCGGTGAAATGCGCAGATATCAGGAGGAACACCGGTGGCGAAGGCGGGTCTCTGGGCCGATACTGACGCTGAGGAGCGAAAGCGTGGGGAGCAAACGGG
+
IIIIIIIIIHIIIIIIIIHIIIIIHECHIHIIHIIIIEHHHHIIIIIIIIIHHIIIIIIIIIIIIIHIIHIIIIHHHHHHIIIIIIHIIIIIIIIIIHHHIIIIIIIHIIHIIIIIIIIHIIIIIIIHIIIHHIIIIIIIIIHHHHIHHIHEGHHHHHIIIIIIIIHHIIIIIIHIIIHIHIHHHHIHHHHIIIIHHIHIHIHIIHFGDHHCIIHHEIHIHCHEIIIIIHHEHHGC?IHEEIIIHHGIHHEHHH
@HS2.3_138 HISEQ:380:H55W7BCXY:1:1101:7460:8609 1:N:0:AGCAGGAA orig_bc=AAAAAAAAAAAA new_bc=AAAAAAAAAAAA bc_diffs=0
TACGGAGGATGCGAGCGTTATCCGGATTTATTGGGTTTAAAGGGTGCGCAGGCGGCGCGTCAAGTCAGCGGTCAAAGTTCCGGGCTCAACCCGGTGATGCCGTTGAGACTGCCGCGCTGGAGTTCGGGCGAGGACGGCGGAATGCGTGGTGTAGCGGTGAAATGCATAGATATCACGCAGAACTCCGATTGCGAAGGCAGCTGTCCAGTCCGTTACTGACGCTGAGGCACGAAAGCGTGGGTATCGAACAGG
+
IIIEHGHHGHHHHEHHHHHGHIIIIH@HGH?GHIH<0<FHEHIIIHHHIDEHHHGHHIGDHFGCGHHHHIIGHEHHIIHHHGHHHGHIIHHE@EHHHHIIIHGHIIHHIIIIIIHCEH<CHHHHEHCDHHDDHHGHEFDHHE?DIHHGHHECCFHHGHHGHHHHH@FGHGHFCHHHIFGCCEHHHCHEIHIHHCD7E@GHEGCEFHHHEHHFEECC@HEDHEHCHGH?H@EE<CHIIHD1IHGHHEEHHIHH
@HS2.3_139 HISEQ:380:H55W7BCXY:1:1101:9320:8669 1:N:0:AGCAGGAA orig_bc=AAAAAAAAAAAA new_bc=AAAAAAAAAAAA bc_diffs=0
TACGTAGGTGGCGAGCGTTATCCGGATTTACTGGGTGTAAAGGGCGCGTAGGCGGGGAAGCAAGTCAGGTGTGAAATCTATGGGCTTAACCCATAAACTGCACTTGAAACTGTTTTTCTTGAGTGCTGGAGAGGTAGACGGAATTCCTTGTGTAGCGGTGAAATGCGTAGATATAAGGAAGAACACCAGTGGCGAAGGCGGTCTACTGGACAGTAACTGACGCTGAGGCGCGAAAGCGTGGGGAGCAAACAGG
+
IIIHHIGGHIIIHIIIIIIIIIIIHIIIIIHHHIIHIDHIIIIHIIIIHIIGIHIIIIIHIIIIIIIIIIIIIIHIIIIIIIIIIIIIIIIIIHIIIIIIIHIIIIHHIIIIIHHHIIIIIIIIIGIIIIIIIIIIIIIIIIIIIIIIIIIIIIIHHIIIIIIIIIIIIIIIIIIIIIIIIIIIIIIGIIIIIIIIIIIIIIIIIIIIIIIIIIHHIIIIIIIIIIIIHHIIIIIIIIIIIIIIIIIIIIIII
@HS2.3_140 HISEQ:380:H55W7BCXY:1:1101:10701:8697 1:N:0:AGCAGGAA orig_bc=AAAAAAAAAAAA new_bc=AAAAAAAAAAAA bc_diffs=0
TACGGAAGGTCCGGGCGTTATCCGGATTTATTGGGTTTAAAGGGAGCGCAGGCCGGAGGTCAAGCGTGACGTGAAATGTAGCCGCTCAACGGCTGAACTGCGTCGCGAACTGGCTTTCTTGAGTGAGTTCGATGTGGGCGGAATTCGTGGTGTAGCGGTGAAATGCTTAGATATCACGAAGAACTCCGATTGCGAAGGCAGCCCACAAGGCCTTTACTGACGCTAAAGCTCGAAGGTGCGGGTATCGAACAGG
+
IIIIIHHIIIIIIIHIIIIHHIHIH@DHIIIHHIIHHIHIIIIIHIIIIIIIIIIGIIHHHIIIIIIIIIHIIIIIGHHIIIIIIIIIIIIHIIIIIHHIIIHIIIIHIIIIIIHEGIIIIIIIIIIIIIIIIIIIIIIIIIIIGIIIIIIIIIIIIIIIIIIIIIIIIIIIIIHHHHIIIIIIIIIIIIIIIIIIIIIIIHGIIIIIIIIHEHIIIIIIIIIIIIIIIHIIIIIIIIIIIIHHIIIIIIIII
@HS2.3_141 HISEQ:380:H55W7BCXY:1:1101:10771:8571 1:N:0:AGCAGGAA orig_bc=AAAAAAAAAAAA new_bc=AAAAAAAAAAAA bc_diffs=0
TACGGAGGGTGCGAGCGTTAATCGGAATAACTGGGCGTAAAGAGCTCGTAGGCGGTTAGTCAAGTCAGATGTGAAAGCCCCGGGCTTAACCTGGGAACTGCATTTGAAACTGACGAACTAGAGTACTGTAGAGGGAGGTAGAATTCCAGGTGTAGCGGTGAAATGCGTAGATATCTGGAGGAATACCGGTGGCGAAGGCGGCCTCCTGGACAGAGACTGACGCTGAGGAGCGAAAGCGTGGGGAGCAAACAGG
+
IIIIIEEHHEEHHHHIIIEHGIIIIIIIHE?DGHHIICHIIIIIGGHHC=CHHIIEHHHIIIIHIIIIHHIIGIHIIIIIHIIIHHIIIIIHHHHIHIIIIIHIIIIIIIIHIIHIHHIIIIIIHIIIHIIIIHIIIGHIHHIIIIIIIIIIIIHIIIHIIIIIIGIIIIIIHIHHHHIIIHIHIHIIIIIIIIIIIIIHHIIIIIIIIIHIHGIHIHIIIIIIHHHIIIIIHIHIIHIHEHHHHEIIIIIII
@HS2.3_142 HISEQ:380:H55W7BCXY:1:1101:15486:8635 1:N:0:AGCAGGAA orig_bc=AAAAAAAAAAAA new_bc=AAAAAAAAAAAA bc_diffs=0
TACGGAAGGTCCGGGCGTTATCCGGATTTATTGGGTTTAAAGGGAGCGTAGGCCGGTTTTTAAGCGTGTTGTGAAATGTGTGGGCTCAACCTATGCACTGCAGCGCGAACTGGAGACCTTGAGTGCGCGGGAAGCCGGCGGAATTCGTTGTGTAGCGGTGAAATGCTTAGATATGACGAAGACCTCCGATTGCGAAGGCAGCTGGCTGTAGCGTTACTGACGCTGAAGCTCGAAAGCGTGGGTATCGAACAGG
+
IIIIIIIIIIIIIIIIIIIIIIIIIHHIIIIIIIIGHHIIIIIIHIIIHIIIIIIIFD#IIIIIIIIIIIIIIIIIIHHIIIIIIIIIIIIIIIIIIIIIIIIIIIIIIIIIIIIIIIIIIIIIIIIIIIIIIIIIIIIIIIGIIHIIHHHIIIIIIHHIIIIIHIIHHHHIIIIHIIIIIIIHHIIIIIIIIIIIIIIIIIIIIIIIIHHIIGIHIIGIIIIIIIIHIFIIHHHCIIIIIIIIIIIIIIHGI
@HS2.3_143 HISEQ:380:H55W7BCXY:1:1101:18861:8527 1:N:0:AGCAGGAA orig_bc=AAAAAAAAAAAA new_bc=AAAAAAAAAAAA bc_diffs=0
TACGGAAGGTCCGGGCGTTATCCGGATTTATTGGGTTTAAAGGGAGCGCAGGCCGACTGGTAAGCGTGACGTGAAATGTAGCCGCTCAACGGCTGAACTGCGTCGCGAACTGTCAGTCTTGAGTGAGTTCGATGTTGGCGGAATTCGTGGTGTAGCGGTGAAATGCTTAGATATCACGAAGAACTCCGATTGCGAAGGCAGCCAACAAGGCCTTTACTGACGCTAAAGCTCGAAGGTGCGGGTATCGAACAGG
+
IIIII@EHIHGHH/<<CFCCGEHHH0<0DHCHFHIEGHHIIHIIHHIIHHHHHIHHHHHHHHHIIIIIIHGGHEFGIIHIHHHHHIIIIHDHHHHGGHIHIIIIIIIIIIIHHHIIHIIIIHHIIIIHHDHFIHIIHEHIHIIHHF?HHIHGIHIHHHEE#IIIIIIHIIIIIIHHFGHIHIIHGHHHHDHIIIIIIHGIIGIIIIIHIIIHIIIIIHIIIIIIIIIHHEIIHIHH?<=IHIIIHIIIIIIIH
@HS2.3_144 HISEQ:380:H55W7BCXY:1:1101:2712:8911 1:N:0:AGCAGGAA orig_bc=AAAAAAAAAAAA new_bc=AAAAAAAAAAAA bc_diffs=0
TACAGAGGTCCCTAGCGTTGTTCGGATTTACTGGGCGTAAAGGGCGCGTAGGCGGCCGAGCAAGTCAAGTGTGAAATCTCCGGGCTCAACCCGGAACGTGCGCTTGAGACTGCCCGGCTCGAGTGCGGAAGGGGGAATCGGAATATAGGGTGTAGCGGTGAAATGCGTTGATATCCTATAGAACACCGGAGGCGAAGGCGGATTCCTTGAACGATACTGACGCTGAGGCGCGAAAGTCGGGGGAGCAAACAGG
+
IIIIIIIIHHHIIIIIIIIGEHIIIIHIIIIIIIIIIHIIIIHIHHIIDHHIIIIIIHHIHIIIIHHHHHIIIIIIEHHIIIIIIIIIIIIHIIDHHIHIIHHCHHIIIIIIFIHIHIHIIIIIEHHICHIFIHIC<8GIIIIHHHHIIIIIIIIIEIIIIIIIIHHHEIIHIHHHE@GHIIIHHHHHDCIIIIIIIIIEIHFHIHH@HG@HHIIIIIIIIIIHEIIIHEIIIHHC/DDIIIIIIIIIIIIII
@HS2.3_145 HISEQ:380:H55W7BCXY:1:1101:5141:8938 1:N:0:AGCAGGAA orig_bc=AAAAAAAAAAAA new_bc=AAAAAAAAAAAA bc_diffs=0
TACGTAGGTGGCGAGCGTTGTTCGGATTTATTGGGCGTAAAGGGTCCGCAGGGGGTTGATTAAGTTTGACGTGAAATCCCGGAGCTTAACTCCGGAACTGCGTTGAAGACTGGTTGACTAGAGTGTTGGAGAGGTAATTGGAATTCCAGGTGTAGCGGTGGAATGCGTAGATATCTGGAAGAACATCGAGAGCGAAGGCAGATTACTGGACAACAACTGACCCTCAGGGACGAAAGCATGGGGAGCAAACAGG
+
IIIIHIIIIIIIIIIIIHIIIIIIIHIIIIIIIIIIIIIIIIIIIIIIIIIIIIIIHHIHIIIIIIIIIIIIIIIIHIIIIIIIIIIIIIIIIIIIIIIIIIIIIIIIIIIIIIIIIIIIIIIIIHIIIIIIHIIIIIIIIIIIIIIIIIIIIIIIIIIIIIIIIIIIIIIIIHIIIIIIIIIHIIIIIIIIIIIIIIIIIIIIIIIIIIIIIIIIGIIIIIIIIIIIIIIIIIIIIIIIIIIIIHIIIIIII
@HS2.3_146 HISEQ:380:H55W7BCXY:1:1101:7513:8808 1:N:0:AGCAGGAA orig_bc=AAAAAAAAAAAA new_bc=AAAAAAAAAAAA bc_diffs=0
TACAGAGGTCCCTAGCGTTGTTCGGATTTACTGGGCGTAAAGGGCACGTAGGTTGTTATGCGTGTCGAGTGTGAAATCTCCGGGCTCAACCCGGAAAGTGCGCTCGAAACTACATGACTGGAGTGCGGGAGAGGGAATCGGAATATAGGGTGTAGCGGTGAAATGCGTTGATATCCTATAGAACACCGGAGGCGAAGGCGGATTCCTGGAACGCAACTGACACTAAGGTGCGAAAGTCGGGGGAGCAAACAGG
+
FCCHE@@EHHEGCHFCCEHHHHHHICGHEHHE1FEHC</<F<FCC@EE1<<0F@<CFHHCGDECG@0CEHHGG@GF<DF#1<#EAE?EBCGE?G?ECDHEHHDHIHHEED#HHHHIFHEHCGCCDCHHIHHFHIEHHHFGGCCHH@#HIGBH?HEFF?EIIHHHEBHHHHCGHIEGB<BCF<B<<HCHIHHHGH>HHGD>F<1H?IHIHC<H?HHHHHHFC1HHHE<H@FHHHH<CEHC<11HGHHGGF<@G@
@HS2.3_147 HISEQ:380:H55W7BCXY:1:1101:9136:8787 1:N:0:AGCAGGAA orig_bc=AAAAAAAAAAAA new_bc=AAAAAAAAAAAA bc_diffs=0
TACGGAGGGTGCAAGCGTTAATCGGAATAACTGGGCGTAAAGGGCATGCAGGCGGTTGTATAAGTAGGGTGTGAAATCCCCGGGCTCAACCTGGGAACTGCATTCTAAACTGTACAACTAGAGTATTGCAGGGGGAGACGGAATTCCAGGTGTAGCGGTGGAATGCGTAGATATCTGGAAGAACACCAAAGGCGAAGGCAGTCTCCTGGGCAAATACTGACGCTCATATGCGAAAGCGTGGGTAGCAAACAGG
+
IHHHHIHHDHEE1DE?GIIIIEHHIGEHEHF1CFCHHIDHHEGIHIHIHECEDHHHIHIHHEHHHHHFHHIHGHHHHHCHGHHHHDHHHHHHHIGHGHIIIHHFCCFH@1CHFGH@HHIG@HEHEHHHHGHHDCEHHCCHFHHHHHAGCECHHHFCCEEHEIHHHEEIFFEEFHE<FECAGEHHHHHFHIIHFGE@HHGFHFH@@HCHHHC@FG@FIHEE<C<<<<0ECGCEG@EHHHEHHHEEHIHHGCCHF
@HS2.3_148 HISEQ:380:H55W7BCXY:1:1101:13099:8898 1:N:0:AGCAGGAA orig_bc=AAAAAAAAAAAA new_bc=AAAAAAAAAAAA bc_diffs=0
TACGGAGGGTGCGAGCGTTAATCGGAATAACTGGGCGTAAAGAGCTCGTAGGCGGTTAGTCAAGTCAGATGTGAAAGCCCCGGGCTTAACCTGGGAACTGCATTTGAAACTGACGAACTAGAGTACTGTAGAGGGAGGTAGAATTCCAGGTGTAGCGGTGAAATGCGTAGATATCTGGAGGAATACCGGTGGCGAAGGCGGCCTCCTGGACAGAGACTGACGCTGAGGAGCGAAAGCGTGGGGAGCAAACAGG
+
IIIIIHIIIIIIIIIIIIIIIIIIIIIIIIIIIIIIIHHIIIIIIIIIHIIIIIIHIIIIIIHIIIIIIIIIIIIIHHHIIIIIIIFHIIIIIIIIIIIIIIIIIIIIIIIIIIIIIIIIIIIIIIIIIIIIIIIIIIIIIIIIIIIIHIIIIIIIIIIIIIIIIIIIIIIIIIIIHIIIIIIIIIIHIIIIIIIIIIIIHCIIIIIIIHIIIIHIIIIIIIIIIIIIIIIIIIIIIIIHIIIIIIHHIHHHI
@HS2.3_149 HISEQ:380:H55W7BCXY:1:1101:13040:8969 1:N:0:AGCAGGAA orig_bc=AAAAAAAAAAAA new_bc=AAAAAAAAAAAA bc_diffs=0
TACGGAGGGTACGAGCGTTAATCGGAATGACTGGGCGTAAAGGGCACGTAGGTGGATAGATAAGTCACAAGTGAAATACCCGGGCTTAACCTGGGATTGGCTCGTGAAACTGTTTAACTAGAGTACGGTAGAGGGGAGTAGAATTCCAAGTGTAGCGGTGAAATGCGTAGAGATTTGGAAGAATACCGGAGGCGAAGGCGGCTCTCTGGACCGATACTGACACTGAAGAGCGAAAGCGTGGGGAGCAAACAGG
+
IHIIIGHIIIHIIIIIIHIIIIIIIHIIIHIIIIEHIFHHHIIIGHGIGFHIGHIIIIIIIIIIIHIIIIHIIIIIIIIIIIIIIIIIIIIIIIIIIIIIIIIIIIIIIIIIHIIIIIIIIIIIIIIIIIIHIIIIIHIHIIIIIIIIIIIIIIIIHIIIIIIIIHIIIIIIIIIIIHIIIIIIIIIIIIIIIIIIIIIIIIIIIIIIIIIIIIIIIIIIIIIIIIIIIIIIIIIIIIIIIIIIIIIIIIIIH
@HS2.3_150 HISEQ:380:H55W7BCXY:1:1101:14199:8876 1:N:0:AGCAGGAA orig_bc=AAAAAAAAAAAA new_bc=AAAAAAAAAAAA bc_diffs=0
TACGGAGGATGCGAGCGTTATCCGGATTTATTGGGTTTAAAGGGTGCGTAGGCGGAATGTTAAGTCAGTGGTGAAAGCGTGCGGCTCAACCGTACCGAGCCATTGAAACTGGTGTTCTTGAGTGCAAGCGAGGTAAGCGGAATGTGACGTGTAGCGGTGAAATGCTTAGATATGTCCCAGAACTCCGATTGCGAAGGCAGCTTACCAGTATGTAACTGACGCTGAGGCACGAAAGCGTGGGTATCAAACAGG
+
IIIIIIIIIIIIIIIIIIIIIIIIIHIIIIIIIIIEEHIIIIIIIIIIIIIIIIIHHHHIIIIIHIIIIIIIIIIIIIIIIIIIIIIIIIIIIIIIIIIIIIIIIIIIIIIIIIIIIIIIIIIIIIIIIIIIIIIIIHIIIIIIIIIIIIIIIIIIIIIIIIIIIIIIIIIIIIIIHIIIIIHIIIIIIIIIIIIIIIIIIIIIIIIIIIIIIIIIIIIIIIIIIIIIIIIIIIIIIIIIIIIIIIIIIIII
@HS2.3_151 HISEQ:380:H55W7BCXY:1:1101:14660:8960 1:N:0:AGCAGGAA orig_bc=AAAAAAAAAAAA new_bc=AAAAAAAAAAAA bc_diffs=0
TACGGAGGGTACGAGCGTTAATCGGAATGACTGGGCGTAAAGGGCACGTAGGTGGATAGATAAGTCACAAGTGAAATACCCGGGCTTAACCTGGGATTGGCTCGTGAAACTGTTTAACTAGAGTACGGTAGAGGGGAGTAGAATTCCAAGTGTAGCGGTGAAATGCGTAGAGATTTGGAAGAATACCGGAGGCGAAGGCGGCTCTCTGGACCGATACTGACACTGAAGAGCGAAAGCGTGGGGAGCAAACAGG
+
IIIIIHIIIIIIIIIIIHIIHIHIIIIIIIIIIIIIIFDHIIIIIHIIHHGHDHIIIIHIIIHIIHIIIIIIIIIIHHIIIIIIIHIHIIIHHIIIIIIHIIIIIIIIIIIIIIIIIIIIIIIIIIIIIIIIIIIIIIIIIIIIIIIIIIIIHIIIIIIIIIIIIIIIIIIIIIIHHHIIIIIIIHIIIIIIIIIIIIIIIIIIHIIIIIIIHHIHIIIIHHIIIIIIIIIIIIIIIIIIIIIIIIIIIIIII
@HS2.3_152 HISEQ:380:H55W7BCXY:1:1101:18508:8847 1:N:0:AGCAGGAA orig_bc=AAAAAAAAAAAA new_bc=AAAAAAAAAAAA bc_diffs=0
TACGGAAGGTCCGGGCGTTATCCGGATTTATTGGGTTTAAAGGGAGCGCAGGCTGATTGGTAAGCGTGTTGTGAAATGTACCGGCTCAACCGGTGAATTGCAGCGTGAACTGCCGATCTTGAGTGTACTCGAGGGATGCGGAATTCGTGGTGTAGCGGTGAAATGCTTAGATATCACGAAGAACTCCGATTGCGCAGGCAGCGTCCCAGCGTATTACTGACGCTAAAGCTCGAAAGTGCGGGTATCGAACAGG
+
IIIIIIIIIIIIIIIIIIIIIIIIIIIHIIIIIIIEHHIIIIIIIIIIIIIIIIIIHIIIIIIIIIIIHHIIIIIIIIIIIHIIIHIIIIIIIIIIIIIIIIIIIIIIIIIIIIIIIIIIIIIIIIIIIIIIIIIIIIIIIIIIIIIIIIIIIIIHIIIIIIIIIIIIIIIIIIIIIHIIIIIIHIIIIIIIIIIIIIHIIIHFIIIIIIIIIIIIIIIIIIIIIIIIIIIIIIIHDHHIIIIIIIIIIIIII
@HS2.3_153 HISEQ:380:H55W7BCXY:1:1101:5026:9184 1:N:0:AGCAGGAA orig_bc=AAAAAAAAAAAA new_bc=AAAAAAAAAAAA bc_diffs=0
TACGGAAGGTCCTGGCGTTATCCGGATTTATTGGGTTTAAAGGGAGCGCAGGCGGGCGTTTAAGCGTGCTGTGAAATGCCGCGGCTCAACCGTGGAAGTGCAGCGCGAACTGGATGTCTTGAGTGAGTACGACGCGGACGGAATTCGTGGTGTAGCGGTGAAATGCTTAGATATCACGAAGAACCCCGATTGCGAAGGCAGTCCGCGAGTCCTTTACTGACGCTAAAGCTCGAAGGTGCGGGTATCGAACAGG
+
IIIIIIIIIIIHIGHIIIIIIIIIIHIHHIIIHIIGGHIIIIIIHIIIIIIIIIIIIIIIIIIIIIIIIIIIIIIIIIIIIIIIIIIIIIIIIIIIIIIIIIIIIIIIIIIIIHIIIIIIIIIIIIIIIIIIIIIIIIIIIIIIIIIIIIIIIIIIIIIIIIIIIIIIIIIIIIIIIIIIIIIIIIIIHHHIIIIIIIIIIIIIIIIIIIIIIIIIIIIIIIIIIIIIIIIIIIIHCIIIIIIIIIIIIIIII
@HS2.3_154 HISEQ:380:H55W7BCXY:1:1101:6617:9249 1:N:0:AGCAGGAA orig_bc=AAAAAAAAAAAA new_bc=AAAAAAAAAAAA bc_diffs=0
TACGGAGGATGCGAGCGTTATCCGGATTTATTGGGTTTAAAGGGTGCGTAGGTGGTTTGTTAAGTTTGTGGTGAAAGCGTGCGGCTCAACCGTACCAAGCCATGAAAACTGGCGAACTTGAGTGCAAACGAGGTAGGCGGAATGTGATGTGTAGCGGTGAAATGCTTAGATATGTCACAGAACCCCGATTGCGAAGGCAGCTTACCAGCATGCAACTGACACTGAGGCACGAAAGCGTGGGTATCAAACAGG
+
IIIIIHIIIIIIIIIIIIIIIIIIIHHIIIIIIIIHHIIIIIIIHIIIDHHIHIIHHIIIIIIIIIIIIIIIIIIIIHIIIIIIIIIIIIIIIIIIIIIIIIIIIIIIIIIIIIIIIIIIIIIIIIIIIIIIIIIIIIIIIIIHIIIIIIIIIIIIIIIIIIIIIIIIIIIIIIIHIIIIIIIIIIIIIIIIIIIIIIIIIIIIIIIIIIIIIIIIIIIIIIIIIIIIIIIIIIIIIIIIIIIIIIIIIIII
@HS2.3_155 HISEQ:380:H55W7BCXY:1:1101:8133:9161 1:N:0:AGCAGGAA orig_bc=AAAAAAAAAAAA new_bc=AAAAAAAAAAAA bc_diffs=0
TACGAGGGGTGCAAGCGTTGTTCGGAATTACTGGGCGTAAAGGGCGCGTAGGCGGCGAGGCGTGTCGGATGTGAAATCTCCGGGCTCAACCCGGAAAGTGCGTCCGAAACTACCCCGCTGGAGTACGGGAGAGGGAATCGGAATATAGGGTGTAGCGGTGAAATGCGTTGATATCCTATAGAACACCGGAGGCGAAGGCGGATTCCTTGAACGATACTGACGCTGAGGCGCGAAAGTCGGGGGAGCAAACAGG
+
I@H@HECCHDEH1<<CC<<<GHIIG@1<DC@1<FHIC<CGH<<GCCE?<CCHEH=ECC?5CF<C<HHI@EHHGFHHDIIGHH?DHHEHGHHIHFGEDHHDDDHHFFHGEHHHGHHGHIHEHHFHFGFHEIIHHD@GEHHHHHIHHHHGHHGHIHIFHIHIHHHHHHHIHHEFCGEHFGHHFGHIHIHHGEGIHFHHHHFEHIHHHHHFFC<HHHHHEHD<HGFG@EHHDEGIHHCCCHCIIIHHIHIIIHEHH
@HS2.3_156 HISEQ:380:H55W7BCXY:1:1101:9894:9201 1:N:0:AGCAGGAA orig_bc=AAAAAAAAAAAA new_bc=AAAAAAAAAAAA bc_diffs=0
TACGGAGGATGCAAGCGTTATCCGGATTTATTGGGTTTAAAGGGTGCGTAGGCTGTTCGGAAAGTCAGGGGTGAAAGCCCGGCGCCTAACGCCGGAACTGCCTTTGATACTTTCGAGCTGGAATACGGATGCCGTGGGAGGAATGAGTAGTGTAGCGGTGAAATGCATAGATATTACTCAGAACACCGATTGCGAAGGCATCTCACGAATCCGTCATTGACGCTGAGGCACGAAAGCGTGGGGATCAAACAGG
+
IIIIIIIIHIIIIIIIIIIIIIIIIIIIIIIIHIIHIIIIIIIIIHIIIIIIIIIIIIIIIIIIIIIIIIIIIIIIIIIIIIIIIIIIIIIIIIIIIIIIIIIIIIIIIIIIIIIIIIIIIIIIIIIIIIIIIIIIIIIIIIIIIIIIIIIIIIIIIIIIIIIIIIIIIIIIIIIIIIIIIHHHIIIIIIIIIIIIIIIIIIIIIIIIHHIIIGIIHIIIIHIIIIIIIIIIIIIIIIIIIIIIHHIIIIIII
@HS2.3_157 HISEQ:380:H55W7BCXY:1:1101:10106:9058 1:N:0:AGCAGGAA orig_bc=AAAAAAAAAAAA new_bc=AAAAAAAAAAAA bc_diffs=0
TACGGAAGGTCCGGGCGTTATCCGGATTTATTGGGTTTAAAGGGAGCGCAGGCGGGTTGTTAAGCGTGACGTGAAATGTAGGGGCTCAACCTTTGAATTGCGTCGCGAACTGGCGACCTTGAGTGGGTACGACGCGGACGGAATTCGTGGTGTAGCGGTGAAATGCTTAGATATCACGAAGAACTCCGATTGCGAAGGCAGTCCGCGAGTCCCCAACTGACGCTAAAGCTCGAAAGTGCGGGTATCGAACAGG
+
IIIIIHIIIHIIHHIIIIIIIIIIIHHIIIIIHHIDHHIIIIIIIIIIIIIIIIIIIIIIIIIIIIIIHIIIIIIIHHIIIIIIIIIIIIIIIIIIIHIIIIIIIIIIIIIIIIIIIIIIIIIIIIIIIIIIHIIIIIIIIIIIIIIIIIIIIIIIIIIIIIIIIIIIIIIIIIIIIHIIIIIIIIIIIIIIIIIIIIIIIIIHIIIIHHIIIIIIHIIIIIIIIIIIIIIIIIIIIIIIIIIIIIIIIIIII
@HS2.3_158 HISEQ:380:H55W7BCXY:1:1101:10927:9132 1:N:0:AGCAGGAA orig_bc=AAAAAAAAAAAA new_bc=AAAAAAAAAAAA bc_diffs=0
TACGGAAGGTCCGGGCGTTATCCGGATTTATTGGGTTTAAAGGGAGCGCAGGCCGGAGGTCAAGCGTGACGTGAAATGTAGCCGCTCAACGGCTGAGTTGCGTCGCGAACTGGCTTCCTTGAGTGAGTGCGACGTCAGCGGAATTCGTGGTGTAGCGGTGAAATGCTTAGATATCACGAAGAACCCCGATTGCGAAGGCAGCTGACGAGCCCTTTACTGACGCTAAAGCTCGAAGGTGCGGGTATCGAACAGG
+
IHFICHIII@FHIDDHHIIIHHIIIGHIIIIIIEGDHHFFHHIHIIHHHHIIIIIHHIIIIGGHHIHIIGHHIIIIFGHHIIIHIIIHIHFHHHIIHHGHIHHHHIIHIIHHIIHHHHIIIIIHHHHHHHIHIIHIIIIIIHEHHHHIHHIHIHIIIIIIIHIIHGHBFHIIIIIHHHIHHHGGDHHEHIIIIIIHHFGHIHHGEEEGHCHIIHHHIIIIHIIIHHIHIHG@GHCE?HDIHHHHFIIIIHHHE
@HS2.3_159 HISEQ:380:H55W7BCXY:1:1101:12385:9202 1:N:0:AGCAGGAA orig_bc=AAAAAAAAAAAA new_bc=AAAAAAAAAAAA bc_diffs=0
TACGTATGGAGCAAGCGTTATCCGGATTTACTGGGTGTAAAGGGAGCGTAGACGGTGTGCCAAGTCTGATGTGAAAGGTGTGGGCTCAACCCGCAAACTGCATTGGAAACTGGTGTACTTGAGTGTCGGAGAGGTAAGTGGAATTCCTAGTGTAGCGGTGAAATGCGTAGATATTAGGAGGAACACCAGCGGCGAAGGCGGCTTACTGGACGATAACTGACGTTGAGGCTCGAAAGCGTGGGGAGCAAACAGG
+
IIIIHHGIIIIIIIHIIIIIIIIIIIIIIIHHFHIGHIIIIIIIHIIIIIIIIIIIIIIIIIIIHIIIHIIHIIIIHHHHIIIIIIIIIIIIIHIHHIHIIIIIIIIHIHIIIFIIIIIIIIHGIIIIIIIIIIHIIIIIIIIIIIIIIIIIIIIIIIIIIIIIIIIIIHHHIIHIHGIIIIIIIIIIIIIIIIIIIIIIIIHIIIIIIIIIIHIIIIIHIIIIIIIFIHIIIHIIIIIIIIIIIIIIIHIII
@HS2.3_160 HISEQ:380:H55W7BCXY:1:1101:18009:9125 1:N:0:AGCAGGAA orig_bc=AAAAAAAAAAAA new_bc=AAAAAAAAAAAA bc_diffs=0
TACGAAAGGGGCAAGCGTTGTTCGGAATTATTGGGCGTAAAGGGGGTCTAGGCGGACTGTTAAGTTACTTGTAAAAGCACGGAGCTCAACTCCGTGAAGCAGGTGATACTGGCAGACTAGAGTACGTGAGATGTGAACGGAATAATAGGTGTAGCGGTAAAATGCGTAGATATCTATTAGAACACCGGAGGCGAAGGCGGTTCACATGCGCGCAACTGACGCTGAAGCCCGAAAGCGTGGGGAGCAAACAGG
+
H?EHIHIHGIDD?GEGH0</<CC<E0<D@GCCECHHI<<C<<DGHD<<FHH<CFHHGEF<FHHHHGBGCGHCGECC=GGIHHHIHHFHH@<HHGFHICGHHHECEF@FCEIHHHIIIIIHHHEHHHFHHCCCFBHIIHIIHHCHIHHHHHDHIHEHHHIHEHEIHHHFEIIHGIGCAHCHHHHHHHGCHHECIGIIIHHHIHHGHG<IHGIIIHFEIHEIHHHIHHHDHIHGEEHDECIHFHHFC@F<EHHI
@HS2.3_161 HISEQ:380:H55W7BCXY:1:1101:18542:9219 1:N:0:AGCAGGAA orig_bc=AAAAAAAAAAAA new_bc=AAAAAAAAAAAA bc_diffs=0
TACGTAGGGGGCGAGCGTTGTCCGGAATGACTGGGCGTAAAGGGTGTGTAGGCGGTTATGCAAGTTAAAAGTGAAATCCCCGGGCTTAACTCGGGTGCTGCTTTTAAGACTGTATGACTGGAGTGCAGTAGAGAAAAGTGGAATTCCTAGTGTAGCGGTGGAATGCGTAGATATTAGGAGGAACACCAGAGGCGAAGGCGACTTTTTGGACTGTAACTGACGCTGAGGCACGAAAGTGTGGGGAGCAAACAGG
+
IIIIIIIIIIIIIIIIIIIIIIIIIHIIIIIIIIIIIHIIIIIIHHIIIIIIIIIIIIIIIIIIHHIIIIIIIIIIGHIIIIIIIIIIIIIIIIIHIIIIIIIIIIIIIIIIIIIIIIIIHIIIIIIIIIIIIHIIIIIIIIIIHHIIIIIIIIIIIIIIIIIIIIIIIIHIIHEIHHIIIIIIIIIIIIIIIIIIIIIIIIIIIHIIIIIIIIIIIIIIIIIIIIIIHIIIIIIIIIIIIIIIIIIHIIIII
@HS2.3_162 HISEQ:380:H55W7BCXY:1:1101:18969:9073 1:N:0:AGCAGGAA orig_bc=AAAAAAAAAAAA new_bc=AAAAAAAAAAAA bc_diffs=0
TACAGAGGCCCGTAGCGTTGTTCGGATTTACTGGGCGTAAAGGGCGCGTAGGCGGCCTAGCGTGTCGGATGTGAAATCTCCGGGCTCAACCCGGAAAGTGCGTCCGAAACTACCGTGCTGGAGTATGGGAGGGGGAATCGGAATGCAGGGTGTAGCGGTGAAATGCGTTGATATCCTGCAGAACACCGGAGGCGAAGGCGGATTCCTTGAACATCACTGACGCTGAGGCGCGAAAGTCGGGGGAGCAAACAGG
+
IIIIIIIIIIIIIIIIIHIIIIIIIIIIIIIIIIIIIFHIIIIIHIIIIIIIIIIIIIIIIIIIIIIIIIIIIIIIGHIIIIIIIIIIIIIIIIIIIIIIIIIIIIIIIIIIIIIIIIIIIIIIIHIIIIIIIIIIIHIIIIIIIIIIIIIIIIIIIIIIIIIIIIIIIIIIIIIIIIHIIIIIIIIIIIIIIIIIIIIIIIHEIIIIIIIIIIHIIIIIIIIIIIIIIIIIIIIIIIIIIIIIIIIIIIIII
@HS2.3_163 HISEQ:380:H55W7BCXY:1:1101:19372:9133 1:N:0:AGCAGGAA orig_bc=AAAAAAAAAAAA new_bc=AAAAAAAAAAAA bc_diffs=0
TACGGAAGATGCAGGCGTTATCCGGATTCATTGGGTTTAAAGGGTGCGTAGGCGGGTTATTAAGTCTGCGGTCAAATGTCAGCGCCCAACGCTGGCCTGCCGTGGAAACTGGTGACCTTGAATGCGGACGAGGCAGATGGAATTCGTGGTGTAGCGGTGAAATGCTTAGATATCACGAGGAACTCCGATTGCGAAGGCAGTCTGCCAGGCCGTGATTGACGCTGAGGCACGAAGGTGCGGGTATCGAACAGG
+
IIIIIHIIIIIIIHHIIIIIIIIIIIHHIIIIIIIDGHIIIIIIIIIIHIIIIIIIEIHIIHIIIIIIIHIIIIHIHHHIIIIIIIIIIIIIIIIHIIIIIIIIIIIIIIIIIIIIIIIIIIIIIIHIIIIIIIIIIIIIIIIIIIIIIIIIIIIIIIHHIIIIIIIIIIIIHHHHIIIIIHIHIIIIIIIIIIIIIIIIIIIIIIIIHHIIIHIIIIIIIIIIIHIIIIIIIIIIIHIHIIHHIIIIIHII
@HS2.3_164 HISEQ:380:H55W7BCXY:1:1101:20544:9094 1:N:0:AGCAGGAA orig_bc=AAAAAAAAAAAA new_bc=AAAAAAAAAAAA bc_diffs=0
TACGGAGGATGCGAGCGTTATCCGGATTTATTGGGTTTAAAGGGTGCGTAGGTGGTTTGTTAAGTTTGTGGTGAAAGCGTGCGGCTCAACCGTACCAAGCCATGAAAACTGGCGAACTTGAGTGCAAACGAGGTAGGCGGAATGTGATGTGTAGCGGTGAAATGCTTAGATATGTCACAGAACCCCGATTGCGAAGGCAGCTTACCAGCATGCAACTGACACTGAGGCACGAAAGCGTGGGTATCAAACAGG
+
IIIIIIIIICHHIIIIIIIIIIIIIHGHIIIIIIIGEHHHIIIIHIIIGHHI@HHHHIIIIIIIGHIIGHIIIHI#HIHEHIIIGHIIIIIIIIIIIIHHIIHIIIIIIIIIIIIIHIIIHIIHIIIIIIIIIHIIHHHIIIHHHIHHHIIIIIGIIIIIIIIIIHEHIIHIIIIHHIIIIIIIIIHEIHIIIIIIIHHIIIIIIIGIIIIHHIIIIIIIHIIIIIIIIIIIIIIIIIIIIIHIIIIIIHII
@HS2.3_165 HISEQ:380:H55W7BCXY:1:1101:6767:9437 1:N:0:AGCAGGAA orig_bc=AAAAAAAAAAAA new_bc=AAAAAAAAAAAA bc_diffs=0
TACGGAGGGTGCGAGCGTTAATCGGAATAACTGGGCGTAAAGAGCTCGTAGGCGGTTAGTCAAGTCAGATGTGAAAGCCCCGGGCTTAACCTGGGAACTGCATTTGAAACTGACGAACTAGAGTACTGTAGAGGGAGGTAGAATTCCAGGTGTAGCGGTGAAATGCGTAGATATCTGGAGGAATACCGGTGGCGAAGGCGGCCTCCTGGACAGAGACTGACGCTGAGGAGCGAAAGCGTGGGGAGCAAACAGG
+
IIIIIIIIHHHIIIIIHEHFIHIIHHHIIIIHIIIIICHHIHIIIIHIHHGHHIIIIIHHHIIIIIIIIIIIIIIIIIIIIIIIHIIIIIIIIIIIIIIIIIHIIIIIIIIIIIHIIIIIIIIGIHGIIIIHIIIIIIIIIIIIIIIIIIHHHIIIIIIIIIIIIHIIIIIIIIIIHHIIIIIIIIHIIIIHHHIIIIIIIIIIIIIIHGHHGHIHIIIIIIIIIIIIIIHIIIIIIIIIIIIIIHIIIIIII
@HS2.3_166 HISEQ:380:H55W7BCXY:1:1101:7231:9319 1:N:0:AGCAGGAA orig_bc=AAAAAAAAAAAA new_bc=AAAAAAAAAAAA bc_diffs=0
TACGGAGGATGCGAGCGTTATCCGGATTTATTGGGTTTAAAGGGTGCGTAGGCGGGACGTCAAGTCAGCGGTGAAATACTGTGGCTCAACCATAGCATTGCCGTTGAAACTGGCGACCTTGAGTGCGGCAGAGGTAGGCGGAATGTGTGGTGTAGCGGTGAAATGCTTAGATATCACACAGAACACCGATTGCGAAGGCAGCTTACTGGAGCGCAACTGACGCTGAGGCACGAAAGCGTGGGTATCGAACAGG
+
IHIIIHIIHHIIIIIHIIIIIHIIIHHHIIIIIIIDECHIIIIIIIIIHHIIIIIIIIIIIIIIIIIIIIIIIIIIIHIIIIIIIIIIIIIIIIIIIIIIIIIIIIIIIIIHIIIIIIIIIIIIIIIIIIIIIIIIIIIIIIIIIIIIIIIIIIIIIIIIIIIIIIIIIIIIIIIIIIIIIIIIIIIIIIIIIIIIIIIIIIIIIIIIIIIIIIIIIIIIIIIIIIIIIIIIIIIIIIIIIIIIIIIIIIIII
@HS2.3_167 HISEQ:380:H55W7BCXY:1:1101:8423:9476 1:N:0:AGCAGGAA orig_bc=AAAAAAAAAAAA new_bc=AAAAAAAAAAAA bc_diffs=0
TACGGAGGGCGCAAGCGTTAATCGGAATAACTGGGCGTAAAGCGCACGCAGGCGGTTATGCAAGTCAGATGTGAAATCCCAGCGCTTAACGTTGGGCGGTCATTTGAAACTGCAAGACTAGAGTACTATAAGGGGAGCTGGAATTCCAGGTGTAGCGGTGAAATGCGTAGATATCTGGAAGAACACCGGTGGCGAAGGCGAGCTTCTGGATAGTAACTGACGCTCAGGTGCGAAAGCGTGGGGAGCAAACAGG
+
IHIIIIIIIICDHHIGIHHHIIIIIIIIIIIGFHIIIIIIIIIIIHIIGIIHGHIIHHIIIIIIHHIIHIIIHHHIHIIHIIIIIIIIHIHGIIIIIIIIIIIIIHIHIIIIIIIIIIIHIIIFHHHIIIHIIHIIIIIHIIIIIIIIIIHIIIIIIIIIIIIIIIIIIIIIIHIHHGIIIIIIIIIIIIIIIIIIIIIIHIHGIIIIIIIHHIIIIIIIIIHIIIIIIIIIIIIGIIIHIIIIIIIIHIIII
@HS2.3_168 HISEQ:380:H55W7BCXY:1:1101:8884:9302 1:N:0:AGCAGGAA orig_bc=AAAAAAAAAAAA new_bc=AAAAAAAAAAAA bc_diffs=0
TACGGGGGGGGTGAGCGTTGTTCGGAATTACTGGGCGTAAAGGGCTCGTAGGCGGCCAACTAAGTCATACGTGAAATCCCTCAGCTTAACTGGGGAACTGCGTGTGATACTGGATGGCTTGGATTTGGGAGAGGGATGCGGAATTCCAGGTGTAGCGGTGAAATGCGTAGATATCTGGAGGAACACCGGTGGCGAAGGCGGCATCCTGGACCAATATTGACGCTGAGGAGCGAAAGCTAGGGGAGCAAACGGG
+
IIIIIHHHHIII/DGHIIGIIIIIIIIIIGIIIHIIIFHIIIIIIIIIHHHHHHHHGIIIHIIIIIIIHIIIIIHIIHIIHIIIIHIIIIIIIHIIHHIIIIIIIIHHIIIIIIIIGHGHIIHFIIIIIIIIIIIIIIIHIHIIIIHIIIIIIIIIIIIIHIIIIIIIIIIIIIIHHHIIIIIIIIIIIIIHIIIIIIIHHIIIIIIIIIIIIHIHIIIIIIIIIIIIIIHIIIIHIIIIIIIIIIIIIIIII
@HS2.3_169 HISEQ:380:H55W7BCXY:1:1101:11173:9384 1:N:0:AGCAGGAA orig_bc=AAAAAAAAAAAA new_bc=AAAAAAAAAAAA bc_diffs=0
TACATAGGATGCAAGCGTTATCCGGATTTACTGGGTTTAAAGGGTGTGCAGGTGGGGTAATAAGTCAGTGGTGAAAGCCCCCGACTCAATCGGGGAACTGCCATAGATACTGTTATTCTTGAGTGTGGTTGAGGCGGATGGAATATGACATGTAGCGGTGAAATGCTTAGATATGTCATAGAACACCGATCGCGAAGGCAGTCCGCCAAACCATTACTGACACTGAAACACGAAAGTGCGGGGATCAAACAGG
+
?HEHHH1D1CFEHEEHHCEEHE1E<<CCGHFCHEG<G0FHGH@H@CEHHHIF<EFCEDHIHHHHHIIGIHEHHEHH<ECGHHIIIDH@G?FHHHHGHEECHDGIHHHHHGHGHHHGIHHIIEEFHC?EHGEHEHHCHICHHEIIHHHHHIIIHCFHHEHHHIIIHHIHHGICHHHCDDGHHHHEGE<HEHHHE>@HFIHIHH?C1ECEGF@?GFEHHHGHHIHEEHIIHHCEHIHHDHCEHGCECIIHHGEHE
@HS2.3_170 HISEQ:380:H55W7BCXY:1:1101:12260:9254 1:N:0:AGCAGGAA orig_bc=AAAAAAAAAAAA new_bc=AAAAAAAAAAAA bc_diffs=0
TACGGAAGGTCCTGGCGTTATCCGGATTTATTGGGTTTAAAGGGAGCGTAGGCGGGCTGTTAAGCGTGTCGTGAAAAGCATCGGCTCAACCGGTGTCGTGCGGCGCGGACTGGCGGTCTTGAGTGGGTAGAAAGCCGGCGGAATTCGTGGTGTAGCGGTGAAATGCTTAGATATCACGAAGAACTCCGATTGCGAAGGCAGCTGGCTGTATCCTTACTGACGCTAAAGCTCGAAAGCGCGGGTATCGAACAGG
+
IIIIIIIIIIIIIIIIIIIIIIIIICHHIIIIIIIEHHIIIIIIIIIIIIIIIIIIIIIIIIIHIIIIIIIIIIIHHIIIHIIIIIIIIIIIIIIIIIIIIIIIIIIIHIIIIIIIIIHIIIIIIIIIHIIIIIIIIIIIIIIIIIIIIIIIHIIIIIIIIIIIIIIIIIIIIIIIHGIHIIIHIIIIIIIIIIIIIHIIIIIIIIIIIIHIIIIIIIIHIIIIIIIIIIIIIIIIIIIIIIIIIIIIIIGII
@HS2.3_171 HISEQ:380:H55W7BCXY:1:1101:12294:9324 1:N:0:AGCAGGAA orig_bc=AAAAAAAAAAAA new_bc=AAAAAAAAAAAA bc_diffs=0
TACGGAGGGTGCGAGCGTTAATCGGAATAACTGGGCGTAAAGAGCTCGTAGGCGGTTAGTCAAGTCAGATGTGAAAGCCCCGGGCTTAACCTGGGAACTGCATTTGAAACTGACGAACTAGAGTACTGTAGAGGGAGGTAGAATTCCAGGTGTAGCGGTGAAATGCGTAGATATCTGGAGGAATACCGGTGGCGAAGGCGGCCTCCTGGACAGAGACTGACGCTGAGGAGCGAAAGCGTGGGGAGCAAACAGG
+
IIIIIGHIIHIIIIIIIIIIHIIIIIIIIIIIIIIIIIIIIIIIIIIIHIIIIIIIIIIIIIIIIIIIIIIIIIIIIIIIIIIIIIIIIIIIIIIIHIIIIIIIIIIIIIIIIIIIIIIIIIIIIIIIIIIIIIIIIIIIIIIIIIIIIIIIIIIIIIIIIIIIIIIIIIIIIIIIIHIIIIIIIIIIIIIIIIIIIIIIIIIIIIIIIIIIIIIIIIIIIIIIIIIIIIIIIIIIIIIIIIIIIIIIIIIII
@HS2.3_172 HISEQ:380:H55W7BCXY:1:1101:15835:9455 1:N:0:AGCAGGAA orig_bc=AAAAAAAAAAAA new_bc=AAAAAAAAAAAA bc_diffs=0
TACGTAGGTGGCGAGCGTTATCCGGAATTACTGGGTGTAAAGGGTGTGTAGGCGGGCAAGTAAGTCAGATGTGAAAATTATGGGCTTAACCCATAACCTGCATTTGAAACTGCATGTCTTGAGGATGGGAGAGGTAAATGGAATTCCCGGTGTAGCGGTGAAATGCGTAGATATCGGGAGGAACACCAGTGGCGAAGGCGGTTTACTGGACCATTACTGACGCTGAGACACGAAAGCGTGGGGAGCAAACAGG
+
IIIICHIIIHHHHIGIIIIIIHIIIIDGHIHHHIIDCHHIHHIIDHHHHHIIIIHIIIIIIHIIIIIIIIHIIIIHHHIIIIHIIHHHHIHIIIIIIIIIIIIHIIIIIIHIIIIIIIIIIIIIIIIIHHIIIIIIIIIHIIIIIIIIIIIIIIIIIIIIIIIIIIIIIIIHHHHIHIIIIIIIIIIIIIIIIIIIIIIIIIIIIIIIHIIIIIIIIIIHIIIHIIIIIIIIIIIHIIIIIIIIIIIIIIIII
@HS2.3_173 HISEQ:380:H55W7BCXY:1:1101:17087:9278 1:N:0:AGCAGGAA orig_bc=AAAAAAAAAAAA new_bc=AAAAAAAAAAAA bc_diffs=0
TACGGAAGGTCCTGGCGTTATCCGGATTTATTGGGTTTAAAGGGAGCGCAGGCTGGTTATTAAGCGTGACGTGAAATGTAGCCGCTCAACGGCTGAGTTGCGTCGCGAACTGGTAGTCTTGAGTGAGTGCGACGTCAGCGGAATTCGTGGTGTAGCGGTGAAATGCTTAGATATCACGAAGAACCCCGATTGCGAAGGCAGCTGACGAGCCCTTTACTGACGCTAAAGCTCGAAGGTGCGGGTATCGAACAGG
+
IIIIIIIIIIIIIIHIIIIIIIIIIHHHIIIIIIIHHIIIIIIIIIIIIIIIIIIIIIIIIIIIIIIIIIIIIIIIIIIIIIIIIIIIIIIIIIIIIIIIIIIIIIIIIIIIIIIIIIIIIIIIIIIIIIIIIIHIIIIIIIIIIIIIIIIIIIIHIIIIIIIIIIIIIIIIIIIIIIIIIIIIIIIIIIHIIIIIIIIIIIIIIIIIIIIIIIIIIIIIIIIIIIIIIIIIIIHHIIIIIIIIIIIHIIIII
@HS2.3_174 HISEQ:380:H55W7BCXY:1:1101:19761:9416 1:N:0:AGCAGGAA orig_bc=AAAAAAAAAAAA new_bc=AAAAAAAAAAAA bc_diffs=0
TACGAAGGGGGCTAGCGTTGCTCGGAATCACTGGGCGTAAAGCGCACGTAGGCGGGTTGCCAAGTCGGGGGTGAAATCCTGGAGCTCAACTCCAGAACTGCCTTCGATACTGGCGACCTTGGAGTCCGGGAGAGGTGAGTGGAACTGCGAGTGTAGAGGTGAAATTCGTAGATATTCGCAAGAACACCAGTGGCGAAGGCGGCTCACTGGCCCGGTACTGACGCTGAGGTGCGAAAGCGTGGGGAGCAAACAGG
+
IIHIIIIIIIIIIIIIIIIIIIIIIIIIIIIIIIIIIHHIIIIIIIIIIHIIHIIIIIIIIIIHIHIIIIIIIIIHFHHIIIIIIIIIIIIHIIIIIIIIIIIIIIIIIIIIIIIIHHIIIIIIIIIIIIIIIIIIIIIIIIIIIHIIIIIIIIIIIIIIIIHIIIIIIIIIIIIIIIHIIIIIIIIIIIIIIIIIIIIIIIIIIIIIIHIIIIIIIIIIIIIIIIIIIIIIIIIIIIIIIIIIIIIIIIIIII
@HS2.3_175 HISEQ:380:H55W7BCXY:1:1101:1719:9742 1:N:0:AGCAGGAA orig_bc=AAAAAAAAAAAA new_bc=AAAAAAAAAAAA bc_diffs=0
TACGGGGGGTGCAAGCGTTGTCCGGAATCATTGGGCGTAAAGCGTTCGTAGGCGGAACGTTAAGTCTGGTGTCAAATCCCCGTGCTCAACACGGGCAAGGCATTGGATACTGGCGTACTAGAATGCGGCAGAGGTTAAGGGAATTCCTGGTGTAGCGGTGAAATGCGCAGATATCAGGAGGAACACCGGAGGCGAAAGCGCTTAACTGGGCCGAAATTGACGCTGAGGAACGAAAGCCGGGGGAGCAAATGGG
+
IIIIIIIIIIIIIIIIIIIIIIIIIIIIIIIIIIIIIIIIIIIIIIIIIHIIIIHIIIIHIHIIIIIIIIIIIIIIHIIIIIIIIIIIIIIIIIIIIIIIIIIIIIIIIIIIIIIIIIIIIIIIIIIHIIIIIIIIIIIIIIIIIIIGIIIIIIIIIIIIIIIIIIIIIIIIIIIIIIIIIIHHIIIIIIIIIIIIIIIIIGIIIIIIIIIIIIIIIIIIIIIIIIIIIIIIIIIIIIIIIIIIIIIHIIIII
@HS2.3_176 HISEQ:380:H55W7BCXY:1:1101:11705:9668 1:N:0:AGCAGGAA orig_bc=AAAAAAAAAAAA new_bc=AAAAAAAAAAAA bc_diffs=0
TACGGAAGGTCCGGGCGTTATCCGGATTTATTGGGTTTAAAGGGAGCGCAGGCTGATGATTAAGCGTGACGTGAAATGTAGCCGCTCAACGGCTGAACTGCGTCGCGAACTGGTTATCTTGAGTGAGTTCGATGTTGGCGGAATTCGTGGTGTAGCGGTGAAATGCTTAGATATCACGAAGAACTCCGATTGCGAAGGCAGCCAACAAGGCCTTTACTGACGCTAAAGCTCGAAGGTGCGGGTATCGAACAGG
+
IIIII@HIIIHIIIIIIIIHIIIIIHHIIIIIIIICEHHIIIIIIIGIIIIIIIIIIIIIIIIIIIIIIHIIIIIIIHIIIIIIHIIIIIIIIIIIHIIIIIIIIIIIIIIIIIIIIIIIIIIIIIIIIIIIIIIIIIIIIIIIIIIIIIIIIIIIIIIIIIIIIIIIIIIIIIIIIHIIIIIIIIIIIIIIIIIIIIIIIIIIIIIIIIIIIIIIIIIIIIIIIIIIIIIIIIIIIIIIIIIIIIIIIIIII
@HS2.3_177 HISEQ:380:H55W7BCXY:1:1101:11781:9736 1:N:0:AGCAGGAA orig_bc=AAAAAAAAAAAA new_bc=AAAAAAAAAAAA bc_diffs=0
TACGGGGGGTGCAAGCGTTGTCCGGAATCATTGGGCGTAAAGCGTTCGTAGGCGGTAAAGTAAGTCAGATGTTAAAGCCCGGGGCTCAACTCCGGTTCGGCATTTGATACTACTTAACTAGAATGCGGTAGAGGTTAAGGGAATTCCTGGTGTAGCGGTGAAATGCGTAGATATCAGGAAGAACATCGGTGGCGAAAGCGCTTAACTGGGCCGTTATTGACGCTGAGGAACGAAAGCCGGGGGAGCAAATGGG
+
CGEHH/?EHIDHIHEHHCHCHIEECCEHIHEEHFFHEHHEFHHD<<DGDEHHIHHGDDG@FHE@GHIIGIHHI@HDDDFD?<8CCDHCHHGHHHHDDHC?HHEHGEFHEFHHHHHHHHHHHCHHHHHIGEC@FH/FBHHEHIIFHEDEFH@FHGFIH?@FHHFHHHHHHHHHGFHHICHGFHFEFFFH0HHHGEHDGCFCD1HHIIHDHDHHHECHEHHE<GCFCF@D1<HHEHDHIHHG@GCFGGC@GF?HC
@HS2.3_178 HISEQ:380:H55W7BCXY:1:1101:13102:9691 1:N:0:AGCAGGAA orig_bc=AAAAAAAAAAAA new_bc=AAAAAAAAAAAA bc_diffs=0
AACGTAGGAGACAAACGTTATCCGGAGTTACTGGGCGTAAAGGGCGTGTAGGCGGTCTGTTAAGTCTGGCGTGAAAGCTCTCGGCTAAACCGGGAGAGGTCGTTGGATACTGGTATGACTGGAGGATGGTAGAGGCGTGTGGAATTCCGGGTGTAGTGGTGAAATGCGTAGAGATCCGGAGGAACACCAGTGGCGAAGGCGACACGCTGGGCCATACCTGACGCTAAAGCGCGACAGCATGGGGAGCAAACGGG
+
IIIIIIIIIIIIIIIIIIIIIIIIIIGIHIHIHGIHIHHIIIIIGIEFGHHIHIIHHFIIIIIIHHHHIIIIIIIIHDHHHIIHHIGIHHIIIHIIIIIHGIHIIIIIIIIIIIHIIIIIIIHHHHHIIIIIIIIII?IIIIIIIHHHIHIIIIIIIIIIIIIIIHIHHIHHIIIIIIIIIIIIIIIIHIIIIIIIIIIHHHHEHIIIIIIIIIIIIIIIIIIIIIIIIIIIIIIIIIIIIHIHIIIIIIIHII
@HS2.3_179 HISEQ:380:H55W7BCXY:1:1101:16601:9581 1:N:0:AGCAGGAA orig_bc=AAAAAAAAAAAA new_bc=AAAAAAAAAAAA bc_diffs=0
TACGGAAGGTCCGGGCGTTATCCGGATTTATTGGGTTTAAAGGGAGCGCAGGCCGATGGTTAAGCGTGACGTGAAATGTAGCCGCTCAACGGCTGAACTGCGTCGCGAACTGGCTATCTTGAGTGAGTTCGATGTGGGCGGAATTCGTGGTGTAGCGGTGAAATGCTTAGATATCACGAAGAACTCCGATTGCGAAGGCAGCCCACAAGGCCTTTACTGACGCTAAAGCTCGAAGGTGCGGGTATCGAACAGG
+
IEHHIGHHIHHHHDDHHIIHIHIII0<CHFHHHIIHIIICHIHHHIIIHHIIIIIHHHIIIHFHHIIIHHIII@HHDGHHHHIIIIHIHIIIIIHIIIIIIIIIIHIIHHIIIIHHIIIHHIIIHHHGHIIHIHGIIIIHHHGIGIIHHIIIIIIIIIIIHHIIIIIIIHIIIIIIHHIIIIHHIHHHHHGIIIIIIHIHGIHIHHIIIHIHIIIIIIIIIIIIIIIHHEIHIIIHHEEHHHIHFIHIIIIHH
@HS2.3_180 HISEQ:380:H55W7BCXY:1:1101:1527:9801 1:N:0:AGCAGGAA orig_bc=AAAAAAAAAAAA new_bc=AAAAAAAAAAAA bc_diffs=0
TACGGAGGGTGCGAGCGTTAATCGGAATAACTGGGCGTAAAGAGCTCGTAGGCGGTTTGTCAAGTCAGATGTGAAAGCCCCGGGCTTAACCTGGGAACCGCATTTGAAACTGACAGACTAGAGTACTGTAGAGGGAGGTAGAATTCCAGGTGTAGCGGTGAAATGCGTAGATATCTGGAGGAATACCGGTGGCGAAGGCGGCCTCCTGGACAGAGACTGACGCTGAGGAGCGAAAGCGTGGGGAGCAAACAGG
+
IGIIIIIGIHIIIIIIIIHIIIIIIIIIIIIIIIIIHHIIIIGHIIIIIIIIIIIHHHIIIHIIIIIIIIIIIIGIGIHHIIGIIIHIIIIIIIHIIIIIIHHIIIIIIIHIHHIIIIIIIIIIIIIIIIIIIIHIHIIIHIIIIIIIIIIIHHHIHIHHIHHIIIIIIIHIIIHHHHHIIIIIIIIIGIIIIHIIIIHIIHIIHIGIIIIIIIIIIIIHHHHHIIIIIHIIIIIIIIIIHIIIHIIIHIHHI
@HS2.3_181 HISEQ:380:H55W7BCXY:1:1101:4081:9907 1:N:0:AGCAGGAA orig_bc=AAAAAAAAAAAA new_bc=AAAAAAAAAAAA bc_diffs=0
TACGGGGGGTGCAAGCGTTGTCCGGAATCATTGGGCGTAAAGCGTTCGTAGGCGGAACGTTAAGTCTGGTGTCAAATCCCCGTGCTCAACACGGGCAAGGCATTGGATACTGGCGAACTAGAATGCGGCAGAGGTTAAGGGAATTCCTGGTGTAGCGGTGAAATGCGTAGATATCAGGAGGAACACCGGAGGCGAAAGCGCTTAACTGGGCCGAAATTGACGCTGAGGAACGAAAGCCGGGGGAGCAAATGGG
+
IHHIIHHHHHIHHIIIIIIIIIIIHHIIIHIIIIIIIIIIIHIIIIIHIIIIIIIHIIIGHIIIIIIHHIHIIIIHFHHHEHIIIIIIIIIIIIHIIIIIHHHIIIIIIHHHIIIHHIHIIHIIIIIIIIHHHHHHHIIHHIIIHIIIIIIIIIIIIIIIIIIIHIIHIIHEHHIIIHIIIIHHHIEFIIIHIIIIIIIIIIHIHIIIIIIIIIIIIIIHHHGHIIHHEGIHGCIHDIIIHHIHHIHHHFGII
@HS2.3_182 HISEQ:380:H55W7BCXY:1:1101:11433:9888 1:N:0:AGCAGGAA orig_bc=AAAAAAAAAAAA new_bc=AAAAAAAAAAAA bc_diffs=0
TACGGAGGGTGCAAGCGTTAATCGGAATAACTGGGCGTAAAGGGCATGCAGGCGGTTGTATAAGTAGGGTGTGAAATCCCCGGGCTCAACCTGGGAACTGCATTCTAAACTGTACAACTAGAGTATTGCAGGGGGAGACGGAATTCCAGGTGTAGCGGTGGAATGCGTAGATATCTGGAAGAACACCAAAGGCGAAGGCAGTCTCCTGGGCAAATACTGACGCTCATATGCGAAAGCGTGGGTAGCAAACAGG
+
IIHIIHIIIHHIIIIIIIIGEHIIIIIIIIIHIIIIIHIIIIIIIIHIIHHHIIIIHHGIHIIIIGGHHGHIIIIIGHIHIIIIIIIIHIIIIHIIIIIIIIIHIIIIIIIIHIIHHIHEIHIHHIIHHIIIIIIIIIIHHHHIIHIIHIIHHHIIIIHHHHIIHIIIIIIIIIHHGEIIIIIIIIHIGHIIIIIIIHIIIIIIIIIHIGIIIIIHHIIIIIIGHHDIIIIIIIIIIIIIIIIIIIIHHHHII
@HS2.3_183 HISEQ:380:H55W7BCXY:1:1101:11682:9752 1:N:0:AGCAGGAA orig_bc=AAAAAAAAAAAA new_bc=AAAAAAAAAAAA bc_diffs=0
TACGGAAGGTCCGGGCGTTATCCGGATTTATTGGGTTTAAAGGGAGCGCAGGCCGGAGGTCAAGCGTGACGTGAAATGTAGCCGCTCAACGGCTGAACTGCGTCGCGAACTGGCTTTCTTGAGTGAGTTCGATGTGGGCGGAATTCGTGGTGTAGCGGTGAAATGCTTAGATATCACGAAGAACTCCGATTGCGAAGGCAGCCCACAAGGCCTTTACTGACGCTAAAGCTCGAAGGTGCGGGTATCGAACAGG
+
IIIIIIIIIIIIIIIIIIIIIIIIIIEHIIIIIIICHHIIIIIIIIIIIIIIIIIIIIIHIIIIIIIIIIIIIHIIHHIIIIIIIIIIIIIIHIIIIIIIIIIIIIIHIIIIIIIIIIIIIIIIIIIHIIIIIIIIHIIIIIIIIIIIIIIIIIIIIIIIIIIIIIIIIIIIIIIIIIIIIIIIIIIHIIIIIIIHIIIIIIIIIIIIIIIIIHIIIIIHGIIIIIIIIHHIIIIIIIIIIIIHHIIIIHIII
@HS2.3_184 HISEQ:380:H55W7BCXY:1:1101:13093:9989 1:N:0:AGCAGGAA orig_bc=AAAAAAAAAAAA new_bc=AAAAAAAAAAAA bc_diffs=0
TACGGAGGATGCAAGCGTTATCCGGATTTATTGGGTTTAAAGGGTGCGTAGGCTGTGGGGAAAGTCAGGGGTGAAAGCCCGGCGCTTAACGCCGGAACTGCCTTTGATACTTCTCCGCTGGAATACGGATGCCGTGGGAGGAATGAGTAGTGTAGCGGTGAAATGCATAGATATTACTCAGAACACCGATTGCGAAGGCATCTCACGAATCCGTCATTGACGCTGAGGCACGAAAGCGTGGGGATCAAACAGG
+
IIIIIHIIIIIIIIIIIIIIIIIIIHHIIIIIHIIHHIIIIIIIIIIIIIIIHHHHHHIIHIIIIIIIIIIIIIIIIIIIIIIIIIIIIIIIIIIIIIIIIIIIIIIIIIIIIIIIIIIIIIIHIHIIIIIIIIIIIIIIIIIIIIIHIIIIIIIIIIIIIIIIIIIIIIIIIIIIIHIIIIIIIIIIIIIIIIIIIIIIIIIIIIIIIIIIIIIIIIIIIIIIIIIIIIIIIIIHIIIIIIIIIIIIIIIII
@HS2.3_185 HISEQ:380:H55W7BCXY:1:1101:14182:9870 1:N:0:AGCAGGAA orig_bc=AAAAAAAAAAAA new_bc=AAAAAAAAAAAA bc_diffs=0
TACGGAGGATGCGAGCGTTATCCGGATTTATTGGGTTTAAAGGGTGCGTAGGCGGTTTTTTAAGTCAGCGGTGAAACGCAAGGGCTCAACCCTTGACCTGCCGTTGAAACTGGAGGACTTGAATGCGGATGCTGTGGGAGGAATGTGTGGTGTAGCGGTGAAATGCATAGATATCACACAGAACACCGATTGCGAAGGCATCTCACAAATCCGTGATTGACGCTGAGGCACGAAAGTGTGGGGATCAAACAGG
+
IIIIIIIIIIIIIIIIIIIIIIIIIGHHIIIIIIIGHIIIIIIIIIIIHIHIIIIIIIIIIHIIIIIIIIIIIIIIHIIIIIIIIIIIIIIIIIIIIIIIIIIIIIIIIIIIIIIIIIIIIIIIIIIIIIIIIIIIIIIIIIIIIIIIIIIIIIIIIIIIIIIIIIIIIIIIIIIIHIIIIIIIIIIIIIHIIIIIIIIIIIIIIIIIHHIIIIIIIIIIIIIIIIIIIIIIIIIIHIIIIIIIHIIIIIIII
@HS2.3_186 HISEQ:380:H55W7BCXY:1:1101:14664:9795 1:N:0:AGCAGGAA orig_bc=AAAAAAAAAAAA new_bc=AAAAAAAAAAAA bc_diffs=0
TACGGAGGATACGAGCGTTATCCGGATTTATTGGGTTTAAAGGGTGCGCAGGCGGACCGCTAAGTCAGGGGTGAAAAGTTCGGGCTTAACCTGAATCGTGCCTTTGATACTGGCGGACTAGAGTGCGATAGGCGTGGCCGGAATGTGGTGTGTAGCGGTGAAATGCTTAGATATGCCACAGAACACCGATCGAGAAGTCAGGTCACGAGTTCGCAACTGACGCTCATGCACGAAAGCGTGGGGATCAAACAGG
+
IIIIIIIIIIIIIIIIIIIIHIIIIHHHIIIIHHIHIIIIIIIIIIIIHIIIIIIHIIIHIIIIHIIIIHHHIIIGHHIIIIIIIIIIIHIIIIIIIIIIIHIIIIIIIIIIIIIHHHIIIIIIIIIIIIIIIIIIIIIIIIIIIHIIIIIIIIHIIIIIIIIIIIIIIIIIIIIIHHIIIIIHIIIIIIIIIIIIIIIIIHIIIGIIIHCIIIIIIIIIIIIIIIIIIIIIIIIIIIIIIIIIHIIIIIIII
@HS2.3_187 HISEQ:380:H55W7BCXY:1:1101:14779:9856 1:N:0:AGCAGGAA orig_bc=AAAAAAAAAAAA new_bc=AAAAAAAAAAAA bc_diffs=0
TACGGAGGGTGCAAGCGTTAATCGGAATAACTGGGCGTAAAGGGCATGCAGGCGGTTAGACAAGTAGGATGTGAAATCCCCGGGCTCAACCTGGGAGCTGCATACTAAACTGTCTGACTAGAGTATTGCAGGGGGAGACGGAATTCCAGGTGTAGCGGTGGAATGCGTAGATATCTGGAAGAACACCAAAGGCGAAGGCAGTCTCCTGGGCAAATACTGACGCTCATATGCGAAAGCGTGGGTAGCAAACAGG
+
IIIIIIIIIIIIIIIIIIIHIIIIHEGHHIIIIIIIIHIIIIIIIIIIIIIIHHHFHIIIIIIIIIIIHIIIIIIHDHIIIHHIIIIIIIIIIIIIIHIIIIIHIIIIIIIIIIIIIHIIIIIIIHIIHIIHHIIIIIIIIIHIIIIIIIIIIIIIIIIIIIIIIIIIIIIIIIHIIIHIIIIHIIIHGHIIIIHIIIHIHIHHIHIGIIIIIIHIIIIIIIIIIIIIIIIIIIIIIIIIIIIIIHIIIIIII
@HS2.3_188 HISEQ:380:H55W7BCXY:1:1101:15614:9995 1:N:0:AGCAGGAA orig_bc=AAAAAAAAAAAA new_bc=AAAAAAAAAAAA bc_diffs=0
TACGGAAGATGCGAGCGTTATCCGGATTTATTGGGTTTAAAGGGAGCGTAGGCGGGTTTTTAAGTCTGCGGTAAAATGTCGGCGCCCAACGTCGTCCCGCCGTGGAAACTGGAGACCTTGAATACACGCAAGGAAGATGGAATTCGTCGTGTAGCGGTGAAATGCTTAGATATGACGAAGAACTCCGATTGCGAAGGCAGTCTTCTGGAGTGCGATTGACGCTGAGGCTCGAAAGTGCGGGTATCAAACAGG
+
IIIIIIIIIIIIIIIIIIIHIIIIIGHIIIIIIIIGHIIIIIIIIIIIHIIIIIIIIHHIIIIIIIIIIIIIIIIIIIIIIIIIIIIHIIIIIIIII0IIIIIIIIIIIIIIIIHIIIIIIIIIIIIIIIIIIIIIIIIIIIIIIIIIIIIIIIIIIIIIIIIHIIIIIIIIIIIIHIIIIIIIIIIIIIIIIIIIIIIIIIIIIIIIIIIIIIIIIHHIIIIIIIIIIIIIIIHCIIIIIIIIIIIIIIII
@HS2.3_189 HISEQ:380:H55W7BCXY:1:1101:15912:9801 1:N:0:AGCAGGAA orig_bc=AAAAAAAAAAAA new_bc=AAAAAAAAAAAA bc_diffs=0
TACGGAGGGTGCGAGCGTTAATCGGAATAACTGGGCGTAAAGAGCTCGTAGGCGGTTTGTCAAGTCAGATGTGAAAGCCCCGGGCTTAACCTGGGAACCGCATTTGAAACTGACAGACTAGAGTACTGTAGAGGGAGGTAGAATTCCAGGTGTAGCGGTGAAATGCGTAGATATCTGGAGGAATACCGGTGGCGAAGGCGGCCTCCTGGACAGAGACTGACGCTGAGGAGCGAAAGCGTGGGGAGCAAACAGG
+
IIIIIHIIIIIIIIIIIIIIIIIIIIIIIIIIIIIIIHIIIIIIGIHIIIIIIIIHIIIIIIIIIIIIIIIIIIIIIHIIIIIIIIIIIIIIIIIIIIIIIIIIIIIIIIIIIIIIHIIIIIIIIIIIHIIIIIIIIIIIIIIIIIIIIIIIIIIIIIIIIIIIIIIIIIIIIIIIHIIIIIIIHIIIIIIIIIIIIIIIIIIIIIIIIIIIIIIIIIIIIIIIIIIIIIIIIIIIIIHIIIIIIIIIIIIII
@HS2.3_190 HISEQ:380:H55W7BCXY:1:1101:16623:9890 1:N:0:AGCAGGAA orig_bc=AAAAAAAAAAAA new_bc=AAAAAAAAAAAA bc_diffs=0
TACGGAGGGTACGAGCGTTAATCGGAATGACTGGGCGTAAAGGGCACGTAGGTGGATAGATAAGTCACAAGTGAAATACCCGGGCTTAACCTGGGATTGGCTCGTGAAACTGTTTAACTAGAGTACGGTAGAGGGGAGTAGAATTCCAAGTGTAGCGGTGAAATGCGTAGAGATTTGGAAGAATACCGGAGGCGAAGGCGGCTCTCTGGACCGATACTGACACTGAAGAGCGAAAGCGTGGGGAGCAAACAGG
+
IIIIIGHHHIIIIIIIHDHIIHIIHHIIIIIGIIIIIEHIIIHIGHIIGHGHFHIIIIIHIHIIIIHHHHIIHIIIHIIIIIIIIHHIIIIHIHIHHIIIHHHHIIIIIIIIIHIHIIIIIIIIIIIIIIIIIIIIIIIIIIIIIIIIIIIIIIHIIIIIIIIIIIIIIIIIIIIIIHIIIIIHIIIIIIIIIIIIIIIIIIIIIIIIIIHHHIIIIIIIIIIIIIIIIIIIIIIIIIIIIIIIIHIIIIIII
@HS2.3_191 HISEQ:380:H55W7BCXY:1:1101:17085:9915 1:N:0:AGCAGGAA orig_bc=AAAAAAAAAAAA new_bc=AAAAAAAAAAAA bc_diffs=0
TACGGAGGGTACGAGCGTTAATCGGAATGACTGGGCGTAAAGGGCACGTAGGTGGATAGATAAGTCACAAGTGAAATACCCGGGCTTAACCTGGGATTGGCTCGTGAAACTGTTTAACTAGAGTACGGTAGAGGGGAGTAGAATTCCAAGTGTAGCGGTGAAATGCGTAGAGATTTGGAAGAATACCGGAGGCGAAGGCGGCTCTCTGGACCGATACTGACACTGAAGAGCGAAAGCGTGGGGAGCAAACAGG
+
IIIIIFHIIIIIIIIIIIIIIIIIIIIIIIIHIIIII?EHIIIIIIIIGHIIFIIHIIIIIIIIIIIIIIIIIIIIIIIIIIIIHIIIIIIIIIIIIIIIIIIIIIIIIIIIIIIIIIIIIIIIIIIIHIIIIIIIIIIIIIIIIIIIIIIIIIIIIIIIIIIIIIIIIIIIIIIHHIIIIIIIIIIIIIIIIIIIIIIIIIIIIIIIIIIIIIIIIIIIIIIIIIIIIIIIIIIIIIIIIIIIIIIIIIIII
@HS2.3_192 HISEQ:380:H55W7BCXY:1:1101:17787:9986 1:N:0:AGCAGGAA orig_bc=AAAAAAAAAAAA new_bc=AAAAAAAAAAAA bc_diffs=0
TACGGAAGGTCCGGGCGTTATCCGGATTTATTGGGTTTAAAGGGAGCGCAGGCGGGATTTTAAGCGTGTTGTGAAATGTAACGGCTCAACCGTTGAATTGCAGCGCGAACTGGAGTCCTTGAGTGAGTACGACGTCAGCGGAATTCGTGGTGTAGCGGTGAAATGCTTAGATATCACGAAGAACTCCGATTGCGAAGGCAGCTGACGAGTCCTTAACTGACGCTAAAGCTCGAAAGTGCGGGTATCGAACAGG
+
IEHHIHHIIIIIIIHIHFHHIGIIHEEDHHGGHHG<<CHHIHHHHIGIIHIIHIIICGCIHIIHIHGHHHIHHIIIIIHHHIHHIIIHIIHIHIIIIIIHIIIHIHIIHHIIHIIIHHIIIIHIIIIIIIIIIIIIIIIIIIIIGHHIIIIHIIIIHIIHHHFIHIIIIIIIIIHHHHIIIHHHEIIIIIIIIIIIIIHIGIIIIIIIIHIIIIIIIIIIIIIIIIIIHHHIHHE<CIHGIIGIIIIIIIIII
@HS2.3_193 HISEQ:380:H55W7BCXY:1:1101:2167:10190 1:N:0:AGCAGGAA orig_bc=AAAAAAAAAAAA new_bc=AAAAAAAAAAAA bc_diffs=0
TACGAGGGGTGCAAGCGTTGTTCGGAATTACTGGGCGTAAAGGGAGCGTAGGCGGAGATTCAAGCGGATTGTACAATCCCGGGGCCCAACCCCGGCTCTGCAGTCCGAACTGGATCTCTTGGATAGTTCAGGGGCAGGCGGAATTCCTGGTGTAGCGGTGGAATGCGTAGAGATCAGGAAGAACACCGATGGCGAAGGCAGCCTGCTGGGGACTTCATCGACGCTGAGGCTCGAAAGTGCGGGTAGCAAACAGG
+
IIIIIIIIIHIIIIHIHIGHHIIIHIIIIIIHHIIIIIIIIIIIIIIIDHIIIIIIIIIIIIIIIIIHHIHIIIIIFHEIHIIIIIIIIIIHHIIIIIIIIIIIIIIIIIIHHIIIHHHIIIIIIIIHIIIHIIIIIIIIIIIGIIIIIIIIIIIIIIIIIIIIIIIIHHIIIIIIIIHIIIIIIIIIIIIHIIIIIIIIIIIIIIIHIIIIIIIIIIIIIIIHFIIIIIIIIIIIHHIIIIIIIIHIIIIIII
@HS2.3_194 HISEQ:380:H55W7BCXY:1:1101:3403:10012 1:N:0:AGCAGGAA orig_bc=AAAAAAAAAAAA new_bc=AAAAAAAAAAAA bc_diffs=0
TACGGAAGGTCCGGGCGTTATCCGGATTTATTGGGTTTAAAGGGAGCGCAGGCTGGATTTTAAGCGTGTTGTGAAATGTACCGGCTCAACCGGTGATGTGCAGCGCGAACTGGAGTCCTTGAGTGAGTACGACGTCAGCGGAATTCGTGGTGTAGCGGTGAAATGCTTAGATATCACGAAGAACCCCGATTGCGAAGGCAGCTGACGAGTCCTTAACTGACGCTAAAGCTCGAAAGTGCGGGTATCGAACAGG
+
HIIIH<DEHEGC/C?EHHHDH@FDC<<GH<FHIHH0CEHEFGEH@E@C/CFHIIII@GHIH#HEEFEGHGHH#HEHFHHHCCHHD?><FEEDDAADEHBG?GEEDHHCDDHHGFHHHHGHIEEHI?EHHEDGEHHHIIHHIDHEHGHIHIHIHHGB?EGEE#FCFHFHFGDBHHCDH?HGDEGE<EE<5DHF?G<FE?HIHCC=HHF<11HHHG<1HCC@ECD11F?0DD01D</EC<0HCF<11=HFCGC?1
@HS2.3_195 HISEQ:380:H55W7BCXY:1:1101:3805:10237 1:N:0:AGCAGGAA orig_bc=AAAAAAAAAAAA new_bc=AAAAAAAAAAAA bc_diffs=0
TACGGAGGATGCAAGCGTTATCCGGATTTATTGGGTGTAAAGGGTGCGCAGGCGGGACTGCAAGTTGGATGCGAAATACCGGGGCTCAACCCCGGAACTGCATCCAAAACTGTAGTTCTTGAGTGGAGTAGAGGTAAGCGGAATTCCGAGTGTAGCGGTGAAATGCGTAGATATTCGGAGGAACACCAGTGGCGAAGGCGGCTTACTGGGCTCTAACTGACGCTGAGGCACGAAAGTGTGGGTAGCAAACAGG
+
IIIIIIIIIIIIIIIIIIIIIIIIIIIIIHIIIIIHIIIIIIIIIHIIIIIIIIIIHIIIIIIIIIIIIIIIIIIDHHIIIIIIIIIIIIIIIIIIIIIIIIIIIIIIIIIIIIIIIIIIIIIIHIIIIIIIIIIIIIIIIIIIIIIHHIIIIIIIIIIIIIIIIIIIIIIIIIIIIIIIIIIIIIIIIIIIIIIIIIIIIIIIIIIIIIIIIIIIIIIHIIIIIIIIIIHIIIIIIIIIIIIIIHHHIIIII
@HS2.3_196 HISEQ:380:H55W7BCXY:1:1101:4539:10057 1:N:0:AGCAGGAA orig_bc=AAAAAAAAAAAA new_bc=AAAAAAAAAAAA bc_diffs=0
TACGGAGGGTGCGAGCGTTAATCGGAATAACTGGGCGTAAAGAGCTCGTAGGCGGTTAGTCAAGTCAGATGTGAAAGCCCCGGGCTTAACCTGGGAACTGCATTTGAAACTGACGAACTAGAGTACTGTAGAGGGAGGTAGAATTCCAGGTGTAGCGGTGAAATGCGTAGATATCTGGAGGAATACCGGTGGCGAAGGCGGCCTCCTGGACAGAGACTGACGCTGAGGAGCGAAAGCGTGGGGAGCAAACAGG
+
IGHIIIIHIHIIIGIIIHHGIIHIIIIIIIIHIHIIIIIIIIIIHHIIIIIIIIIIIIGIIIIIIIHHIIIHHHIIIIIIGIHIHIIIIIIIIIIIHIIIIIIIIIIIIIIHIIIIHIIIIIIIIIHIIIIIIIIIIIIIIIIIIIIIIIIIIIIIIIIIIIIIIIIIHH#IIHIHIIIIIIIIIIIIIIIIIIIIIIIIIIIHIIIIIIHIHIIIIIIIIIIHIIIIIIIIIIIHIIIIIIIIIIIIIIIII
@HS2.3_197 HISEQ:380:H55W7BCXY:1:1101:5856:10026 1:N:0:AGCAGGAA orig_bc=AAAAAAAAAAAA new_bc=AAAAAAAAAAAA bc_diffs=0
TACGGAGGATGCGAGCGTTATCCGGATTTATTGGGTTTAAAGGGTGCGTAGGCGGCCATGTAAGTCAGCGGTGAAATTCAGATGCTCAACATCTGGCGTGCCGTTGAAACTGCGTGGCTTGAATGCGGATGCCGTGGGAGGAATGTGTGGTGTAGCGGTGAAATGCATAGATATCACACAGAACACCGATTGCGAAGGCATCTCACGAATCCGCGATTGACGCTGAGGCACGAAAGTGCGGGGATCAAACAGG
+
I1FEGH?H0<DHDEDCC/0<C<GHC0<<DF@C<CF0<0CDG?HH<EEDCDEC1CIGHG@FHCHGDCFHEEHHF?EGF@HGEHHIIHHEHHGHFHECHCCEHIHHFGGCFHHHIHHHGGFCGECEIHHG<CIHHHGC?E#HHECHIIHHIIHHHHEECCHHHIHEIHIIHHGH?F@@HHHIGIIIIHHHHHHHHHHHHEGG<CHHHHEGC/IIH@@HHHIHIHHEHHE@HHIIIIIHEE<EIHHHFIHHIIHIG
@HS2.3_198 HISEQ:380:H55W7BCXY:1:1101:6857:10155 1:N:0:AGCAGGAA orig_bc=AAAAAAAAAAAA new_bc=AAAAAAAAAAAA bc_diffs=0
TACGGAAGGTCCGGGCGTTATCCGGATTTATTGGGTTTAAAGGGAGCGCAGGCGGAGAGCTAAGCGTGACGTGAAATGTAGCCGCCCAACGGCTGACGTGCGTCGCGAACTGGTTTTCTTGAGTGGGTACGACGTCGGCGGAACTCGTGGTGTAGCGGTGAAATGCTTAGATATCACGAGGAACCCCGATTGCGAAGGCAGCCGACGAGTCCCTTACTGACGCTAAAGCTCGAAGGTGCGGGTATCGAACAGG
+
IIIIIIIIIIIIIHIIHHHHIHIIHGGHIIIIFHGC@GHIIIIIHGIIIGHIIIIHIHIHHIIIIIIIIIIHIIIIIIHIIIIIIIIIIIIIHIIIIIIIIIHIHIIIIIIIHGIHHIHIIIIIIIIIIIIIIIHHIIIIIIIIIIIIIIHIIIIIIIHIIIHHIIIIIIIIIHIIHHIIIIIIIIHIIHIIIIIIIIIIIIHIIIIIHGIIIIIHIHIIIIIIIIIIHHIIIIIIIIIIIIHHIIIIIIIII
@HS2.3_199 HISEQ:380:H55W7BCXY:1:1101:6848:10249 1:N:0:AGCAGGAA orig_bc=AAAAAAAAAAAA new_bc=AAAAAAAAAAAA bc_diffs=0
TACGGAGGATGCAAGCGTTATCCGGATTTATTGGGTTTAAAGGGTGCGTAGGCGGAGCTTTAAGCGTGAGGTGAAATGCCCGGGCTCAACCTGGGGACTGCCTCGCGAACTGGAGTTCTGGAATGCCCCTGCCGTGGGAGGAATGTGTGGTGTAGCGGTGAAATGCATAGAGATCACACAGAACACCGATTGCGAAGGCATCTCACGAAGGGGTGATTGACGCTGAGGCACGAAAGCGTGGGGATCAAACAGG
+
IIIIIIIIIIIIIIIIIIIIIIIIIHHGHHHHGHIHHHHIIIIHIIIIIIIIIIIIIIHIIIIIIIIIIHIIIIIIIIIIIIIIIIIIIIIIIIIIIIIIIIIIIIIIIIIIIIIIHIIIIIIIHIHHIIHIIIHIIIIIHIIIHGHIIIIIIIIIIIIIIIIIIIIIIIIIIIIIHGHIIIIIIIIIIIIIIIIIIIIIIIIIIIIIIIIIIIIIIIIIIIIIIIIIIIIIIIIIIIIIIIIHGIIIIIIII
@HS2.3_200 HISEQ:380:H55W7BCXY:1:1101:10697:10015 1:N:0:AGCAGGAA orig_bc=AAAAAAAAAAAA new_bc=AAAAAAAAAAAA bc_diffs=0
TACGGAAGGTCCTGGCGTTATCCGGATTTATTGGGTTTAAAGGGAGCGCAGGCTGGTTATTAAGCGTGACGTGAAATGTAGCCGCTCAACGGCTGAGTTGCGTCGCGAACTGGTAGTCTTGAGTGAGTGCGACGTCAGCGGAATTCGTGGTGTAGCGGTGAAATGCTTAGATATCACGAAGAACCCCGATTGCGAAGGCAGCTGACGAGCCCTTTACTGACGCTAAAGCTCGAAGGTGCGGGTATCGAACAGG
+
IIIIIIIIIIIIIIIIIIIHIIIIIHHIIIIIIIIDGHHIGHIIHIIIIIIIIHHIHIIIIHIIIIIIIIH#HHIFFHHIIIIIIIIIIIIIHIIHIHIIIIIIIIIIIIIIIIIIIHIIIIIIIIIIIGDHIGHIIIIIIIGIFHIIIIHHIIIIIIHIIIIHHHHHHHHHFIIEEHEEEHIHIIIHIIIIHIHIIIGHEEECCHH@HFIHGIIIIIIIIIHIIIIIIHHHIIIIHIIIIIIHIIIIIIIII
@HS2.3_201 HISEQ:380:H55W7BCXY:1:1101:13603:10125 1:N:0:AGCAGGAA orig_bc=AAAAAAAAAAAA new_bc=AAAAAAAAAAAA bc_diffs=0
CACGTAAGTTGCGAGCGTTGTTCGGAATTATTGGGCGTAAAGGGCATGTAGGCGGTAATGCAAGTCTGGTGTGAAATGCCGGGGCTCAACCCCGGAACAGCGTTGGAAACTGCATTGCTTGAGTCACTGAGGGGCAGGCAGAATTCCTGGTGTAGGGGTGAAATCTGTAGATATCAGGAAGAATACCGATGGCGAAGGCAGCCTGCCAGCGGATGACTGACGCTGAGGTGCGAAGGTGCGGGGAGCAAACAGG
+
IIIIIIIIIIIIIIIIIEHHHIIIIHHIIIIIIIIIIIIIIIIIIIIIIIIIIIIIIIIIIIIIIIIIIIIIIIIIIIIIIIIIIIIIIIIIIIIIIIIIIIIIIIIIHIIIIIIIIIIHIIIIIIIIIIIHIIIIIIIIIIIIIIIIIIIHIIIIIIIIIIIIIIIIHIIIIIIIIIIIIIIIIIIIIIIIIIIIIIIIIIIIIIIHIIIIIIIIIIIIIIIIIHIIIIIIIIIIIIIIIIIIIIIIIIIII
@HS2.3_202 HISEQ:380:H55W7BCXY:1:1101:14786:10108 1:N:0:AGCAGGAA orig_bc=AAAAAAAAAAAA new_bc=AAAAAAAAAAAA bc_diffs=0
TACGGAAGGTCCGGGCGTTATCCGGATTTATTGGGTTTAAAGGGAGCGCAGGCGGAGGTGCAAGCGTGCCGTGAAAGCGCGGGGCTCAACCCCGTACAGCGGCGCGAACTGCTCCCCTTGGTTGCGGGAAGGGAAGGCGGAACTCGTGGTGTAGCGGTGAAATGCATAGATATCACGAAGAACTCCGATCGCGAAGGCAGCCTTCCGGCCCGCCAACGACGCTCATGCTCGAAGGCGCGGGTATCAAACAGG
+
IIIIIHIIIIIIIIIIIIIIIIIIIHHIIHIIHIIGHIIIHIIIIIHIIIIIIIIHHIIIIIIIIIIIIIIHIIIIIHIIIIIIIIIIIIIIIHIIIIIIIIIIIIHHIIIIIIIIIIIIIIIIIIIIIIIIIIIIIIIIIIIIIIIIIIIIIIIIIIIIIIIIIIIIIIIIIIHHHIIIHHIIIIIIIIIIIIIIIIIIIIIIIIIIIIIHIHIIIIIIIIIIIIIIIIIIIIIIIIIIIIIIIIIIIIII
@HS2.3_203 HISEQ:380:H55W7BCXY:1:1101:15904:10072 1:N:0:AGCAGGAA orig_bc=AAAAAAAAAAAA new_bc=AAAAAAAAAAAA bc_diffs=0
TACGGAGGGTGCAAGCGTTAATCGGAATAACTGGGCGTAAAGGGCATGCAGGCGGTTAGACAAGTAGGATGTGAAATCCCCGGGCTCAACCTGGGAGCTGCATACTAAACTGTCAGACTAGAGTATTGCAGGGGGAGACGGAATTCCAGGTGTAGCGGTGGAATGCGTAGATATCTGGAAGAACACCAAAGGCGAAGGCAGTCTCCTGGGCAAATACTGACGCTCATATGCGAAAGCGTGGGTAGCAAACAGG
+
I@H@H0CCH<<GCC<<CEC@1FHIGD<CGEEG@GEHD/<<@FHIIFCECFHI?C?<<6#EIHG@C@CG1FHI?#HHDG1FEHDCHIECGHFHCDDH?CCG@HFHICECFCGHIIEHIHGG?C@8DCHHIHG@?8?FHDEGHIHIIHHIGC#?DHBGEHI<#=EGHEH1CF<<B@1FBHFHHHHHIIC#<BCHHC<C<6?G<1ECGC<GF@@FC11C<0D<<F<@@CCC<<01@D0/HCCFHIH@@EHHD<1F<
@HS2.3_204 HISEQ:380:H55W7BCXY:1:1101:17098:10233 1:N:0:AGCAGGAA orig_bc=AAAAAAAAAAAA new_bc=AAAAAAAAAAAA bc_diffs=0
TACGTAGGTGGCAAGCGTTATCCGGAATTACTGGGTGTAAAGGGTGAGTAGGCGGGGTTTCAAGTCAGATGTGAAAATCACAGGCTCAACTTGTGACTTGCATTTGAGACTGAGACTCTTGAGTGTCGGAGAGGTAAATGGAATTCCCGGTGTAGCGGTGAAATGCGTAGATATCGGGAGGAACACCAGTGGCGAAGGCGGTTTACTGGACGACAACTGACGCTGAGGCACGAAAGCGTGGGGAGCAAACAGG
+
IIIIFEHIIIIIIIIIIIIIIIIIHEHHIIIHHIICGCHIIIIIIIIHIIIIIIIIIEIHIIIIHIIIIIIHHIIIIHIHIIIIIIIIIIIIIIIIIIIIIIIIIIIIIIIIIIIIIIIIHIIIIIIIIIIIHIIIIIIIIIHIHIIIIIIIIIIIIIIIIIIIIIIIIIIIIIIIIHIIIIIIIIHIIIIIIIIIIGIIIGIIHIIIIIIIIIIIIIIIIIIIIIIIIIIIIIIHIIIIIIIIIIIIIIIII
@HS2.3_205 HISEQ:380:H55W7BCXY:1:1101:18806:10146 1:N:0:AGCAGGAA orig_bc=AAAAAAAAAAAA new_bc=AAAAAAAAAAAA bc_diffs=0
TACGGAGGGTGCGAGCGTTAATCGGAATAACTGGGCGTAAAGAGCTCGTAGGCGGTTTGTCAAGTCAGATGTGAAAGCCCCGGGCTTAACCTGGGAACCGCATTTGAAACTGACAGACTAGAGTACTGTAGAGGGAGGTAGAATTCCAGGTGTAGCGGTGAAATGCGTAGATATCTGGAGGAATACCGGTGGCGAAGGCGGCCTCCTGGACAGAGACTGACGCTGAGGAGCGAAAGCGTGGGGAGCAAACAGG
+
IIIIIHHIIIIIIIIIIIII?GHIHIIIIIIIIIIIIHHCHHIIHIIIIIIHIIIHHIIIIIIHHIIIIIIIIIHIHHHIIIIHIIIHIHIIIIIIHIIIIHIIIIIIIIIIHIIIIIIIIIHHHIIIHIIIIIIIHIIIIIIIIIIIIIHIIIIIIIIIIIIIIIIIIIIIIIIHIHIIIIIIIIIIIIIIIIIIIIIIIIIIHIIIIIIIIIIIIIIIIIIIIIIIIIIIIIIIIIIIIIIIIIIIIIIII
@HS2.3_206 HISEQ:380:H55W7BCXY:1:1101:18782:10146 1:N:0:AGCAGGAA orig_bc=AAAAAAAAAAAA new_bc=AAAAAAAAAAAA bc_diffs=0
TACGGAGGGTACGAGCGTTAATCGGAATGACTGGGCGTAAAGGGCACGTAGGTGGATAGATAAGTCACAAGTGAAATACCCGGGCTTAACCTGGGATTGGCTCGTGAAACTGTTTAACTAGAGTACGGTAGAGGGGAGTAGAATTCCAAGTGTAGCGGTGAAATGCGTAGAGATTTGGAAGAATACCGGAGGCGAAGGCGGCTCTCTGGACCGATACTGACACTGAAGAGCGAAAGCGTGGGGAGCAAACAGG
+
IHIIIIHGIIGGHHIIIIIIHHIHH=GHHEHHHHEHHCDFGHIIFHCHCHGHGEHIIIIIIIIIGGHIIIHHIIIHFGHHHHHIHIIIIHHHHHHH@GHIIHGHIIFIIHIHHHHIHHHHHIIIEHIIIIIHIHHHHHIIIHHIHHHFHHFIIIIIIIHIHIIIIIIHHHGHEEG@G@GGFHHIHHEGCEHIIIHHDHHIIHHHHHHHHGHIHIGIIIIHFCFEHIIIHFHIHHHHHGIIIHHHIHHHGHEHH
@HS2.3_207 HISEQ:380:H55W7BCXY:1:1101:4314:10455 1:N:0:AGCAGGAA orig_bc=AAAAAAAAAAAA new_bc=AAAAAAAAAAAA bc_diffs=0
TACGGAAGGTCCGGGCGTTATCCGGATTTATTGGGTTTAAAGGGAGCGCAGGCCGGAGGTCAAGCGTGACGTGAAATGTAGCCGCTCAACGGCTGAGTTGCGTCGCGAACTGGCTTCCTTGAGTGAGTGCGACGTCAGCGGAATTCGTGGTGTAGCGGTGAAATGCTTAGATATCACGAAGAACCCCGATTGCGAAGGCAGCTGACGAGTCCTTTACTGACGCTAAAGCTCGAAGGTGCGGGTATCGAACAGG
+
IHIIIIIIIIIIIHIIIIIIIIIIIEHIIIIIIIIHIIIIIIIIIIIIIIIIIIIIIIIHIIIIIIIIIIIIIIIIIIIIIIIIIIIIIIIIIIIIIIIIIIIIIIIIIIIIIIIIIIIIIIIIIIIIIIIIIIIIIIIIIIIIIIIIIIIIIIIIIIIIIIIIIIIIIIIIIIIIIIIIIIIIIIIIIIIIIIIIIIIIHIIIIIIIIIIIHIIIIIIIIIIIIIIIIHHIIIIIIIIIIIIIIIIIIIIII
@HS2.3_208 HISEQ:380:H55W7BCXY:1:1101:5478:10261 1:N:0:AGCAGGAA orig_bc=AAAAAAAAAAAA new_bc=AAAAAAAAAAAA bc_diffs=0
TACGGAGGATGCGAGCGTTATCCGGATTTATTGGGTTTAAAGGGTGCGCAGGCGGGTTTTTAAGTCTGTGGTGAAAGCGTGCGGCTCAACCGTACCAAGCCATGGAAACTGGAGATCTTGAGTGCAAACGAGGTAGGCGGAATGTGATGTGTAGCGGTGAAATGCTTAGATATGTCACAGAACCCCGATTGCGAAGGCAGCTTACCAGCATGCAACTGACGCTCAGGCACGAAAGCGTGGGTATCAAACAGG
+
IIIIIHHIHIIIIIIIIIIIIIHIIGHIIIIIHIIEHIIIIIIIIIHIIIIIIIIIHHHIIIIIIIIIIIIIIIIIHHIHHIIIIIIIIIIIIIIIIIIIIIIIIIIIIIIIIIHIIIIIIIIIIIIIIIIIIIIIIIHIIIIIIIIIIIIIIIIIIIIIIIIIIIIIIIIIIIIHHIIIIIIIIIIIIIIIIIIIIIIIIIIIIIIIIIIIIIHIIIHIIIIIIIIHIIIIIHIIIIIIIIIIIIIIIIII
@HS2.3_209 HISEQ:380:H55W7BCXY:1:1101:10005:10276 1:N:0:AGCAGGAA orig_bc=AAAAAAAAAAAA new_bc=AAAAAAAAAAAA bc_diffs=0
TACAGAGGTCCCAAGCGTTGTTCGGATTTACTGGGCGTAAAGGGTGCGTAGGTGGCGAGGTAAGTTTGATGTGAAATCTCCGAGCTCAACTCGGAAATGGCATTGAATACTATCCCGCTTGAGGGTCGGAGGGGAGACTGGAATTCTCGGTGTAGCAGTGAAATGCGTAGATATCGAGAGGAACACCAGTGGCGAAGGCGAGTCTCTGGACGACTCCTGACACTGAGGCACGAAAGCTGGGGGAGCAAACAGG
+
IIIIIIIHHIIIIIIIIIIIIIIIIIIHIIIHHHIIICFEHHHIHIIIGHHIIHIIIIIIIIIHHGIIIIIIIIIHHIIIIIIIIIIIIIIIIIIIIIIIIIIIIIIIHIIIIIHIIIHIIIIIIHIIIIIIIIHHIIIIIIIIIIIIIIIIIIIIIIIIIIIIIIIIIIIIIHIIHHIIIIIIIIIIIIIIIIIIIIIIIIIIIIIIIIIIIIHHIIIIHIIIIIIIIIIIIIIIIIIIIIIIIIIIIIIII
@HS2.3_210 HISEQ:380:H55W7BCXY:1:1101:10231:10450 1:N:0:AGCAGGAA orig_bc=AAAAAAAAAAAA new_bc=AAAAAAAAAAAA bc_diffs=0
TACGTAGGGGGCAAGCGTTATCCGGATTTACTGGGTGTAAAGGGAGCGTAGACGGCATGGCAAGTCAGAAGTGAAAGCCCAGGGCTCAACCGTGGGACTGCTTTTGAAACTGTCAGGCTAGAGTGCCGGAGAGGTAAGCGGAATTCCTAGTGTAGCGGTGAAATGCGTAGATATTAGGAGGAACACCAGTGGCGAAGGCGGCTTACTGGACGGTAACTGACGTTGAGGCTCGAAAGCGTGGGGAGCAAACAGG
+
IIIIHIHIIIIIIIIIIIIIIIIIIHIIIIIIHIIFHHIHIIIIHIIIIIIIIIIIIIIIIIIIIIIIIIIIIIIIHHHIIIIIIIIIIIIIIIIIIIIIIIIIIIIIIIIIIIIIIIIIIIIIIIIIIHIIIIIIIIIIIIIIIIIIIIHIIIIIIIIIIIIIIIHIIIIIHIHIIIIIIIIIIIIIIIIIHIIIIIIIIIIIIIIIIIIIHGIIIIIIIIIIIIIIIIHIIIIIIIIHIIIIIHIIIIIII
@HS2.3_211 HISEQ:380:H55W7BCXY:1:1101:11810:10367 1:N:0:AGCAGGAA orig_bc=AAAAAAAAAAAA new_bc=AAAAAAAAAAAA bc_diffs=0
TACGTAGGGGGCAAGCGTTATCCGGATTTACTGGGTGTAAAGGGAGCGCAGACGGTCAAGCAAGTCTGAAGTGAAACCCCACGGCTCAACCGTGGGCTTGCTTTGGAAACTGTTTGACTAGAGTACTGGAGAGGTAAGCGGAATTCCTAGTGTAGCGGTGAAATGCGTAGATATTAGGAGGAACATCGGTGGCGAAGGCGGCTTACTGGACAGCAACTGACGTTGAGGCTCGAAGGCGTGGGGAGCAAACAGG
+
III?HHIEHHCDCHHIIEHDHHHCDHHHFHHDCGG<CC@HHHHIHDHI<HHHIHHEHIIIHFHHHEEIHHHIHIHIHHEHHIIHHHHHEHHEGHEHHHGHHEHGGIIHEIHHGIHGHIIIIIIHIG@FHIIHHGIIIIHHIIHHEEHHHHGHHHHGHHGHIHIHHHHHIIIIIIIIHEHHHIIHHDIIIHHHHIHHDHHHCHIHIIIIHHHGE@EIIIIIIIIIIIIIIHIIIHIIHDHHIHHHGIIIIIIIH
@HS2.3_212 HISEQ:380:H55W7BCXY:1:1101:12661:10405 1:N:0:AGCAGGAA orig_bc=AAAAAAAAAAAA new_bc=AAAAAAAAAAAA bc_diffs=0
TACGGAGGATGCGAGCGTTATCCGGATTTATTGGGTTTAAAGGGTGCGTAGGTGGTTTGTTAAGTTTGTGGTGAAAGCGTGCGGCTCAACCGTACCAAGCCATGAAAACTGGCGAACTTGAGTGCAAACGAGGTAGGCGGAATGTGATGTGTAGCGGTGAAATGCTTAGATATGTCACAGAACCCCGATTGCGAAGGCAGCTTACCAGCATGCAACTGACACTGAGGCACGAAAGCGTGGGTATCAAACAGG
+
IIIIIHIIHHIIHIIIIIIGIIHIHHHIIIIIIIID=GHHHHIIHIIIEHHGHHIHHHIHIIIIHHIHHIIHIIIHGHHHIHIIIHIIIHIIIIIIIIIIIIIIIHIIHIIIIIIIIIIIIIIIIIIGHIGHHHIIIIIHIIIHIHHEIHIIIHHHIIIHIHIIIHIIIIIIIIHHHIIIIHIHIIIIIHIHIHIHIIIIIIIIGIHIIGIIIIIIIIIIHIIIIHHIIHIIIIIIHEGIIIIIHHHIIIII
@HS2.3_213 HISEQ:380:H55W7BCXY:1:1101:13078:10366 1:N:0:AGCAGGAA orig_bc=AAAAAAAAAAAA new_bc=AAAAAAAAAAAA bc_diffs=0
TACGTAGGTGGCAAGCGTTATCCGGAATTATTGGGCGTAAAGAGGGAGCAGGCGGCAAGATAAGTTTGAAGTGAAAGCGTGGAGCTCAACTCCATACAGCTTCGAAAACTGTCTAGCTAGAGTACGAGAGAAGTGAACGGAACTCCATGTGTAGCGGTGAAATGCGTAGATATATGGAAGAACACCAGTGGCGAAGGCGGTTCACTAGCTCGAAACTGACGCTCAGTCCCGAAAGCGTGGGTAGCAAATAGG
+
IIIIGHHHHIIIHIIHIIHIIIIIIGDHIHHIFHHIIHHHHHCHFHHHIIIIIIHHHHIIIIHIIIIIHHIIHIHGDGHHHIIIIIIIIIIIHIIEHHIIIIIIIIIIIIIIFHHHIIIIHIIHHIIIHIIHHIHHHHHIIHIIIGIHIHHHIHHHIGIHGGHHIIHIIFEHHEHHHHHIIIIIIHIIIIEEHHEECHHECH@HEHHGD1HHHGD<0D<<@HIHG</<F@EHIIIHEHFIIGHHFCCD1GHH
@HS2.3_214 HISEQ:380:H55W7BCXY:1:1101:17273:10297 1:N:0:AGCAGGAA orig_bc=AAAAAAAAAAAA new_bc=AAAAAAAAAAAA bc_diffs=0
TACGTAGGGTGCAAGCGTTAATCGGAATTACTGGGCGTAAAGCGTGCGCAGGCGGTCGTGCAAGACAGATGTGAAATCCCCGGGCTTAACCTGGGAACTGCATTTGTGACTGCACGGCTGGAGTGCGGCAGAGGGGGATGGAATTCCGCGTGTAGCAGTGAAATGCGTAGATATGCGGAGGAACACCGATGGCGAAGGCAATCCCCTGGGCCTGCACTGACGCTCATGCACGAAAGCGTGGGGAGCAAACAGG
+
IIIIHHHHIIIIIIIIIIIIIIIIHIIHHIIIIIIIIIIIIIIIIHIIIIIIGIIIIIIIIIIIHIIIIIIIIIIHHHIIIIIIIIIIHIIIIIIIIHIIIHHIIIIIIIIIIIIIIIIIIIIIIIIIIIIIIIIIIIIIIIIIIIIIIIIIIIIIIIIIIIIIIIIIIIIIIIIHHIIIIIIIIIIIIHIIIIIIIIIIIIIIIIIIIIIIIIIIIIIIIIIIIIHIIIIIIIIIIIIIIIIIIIIIIIIII
@HS2.3_215 HISEQ:380:H55W7BCXY:1:1101:17432:10400 1:N:0:AGCAGGAA orig_bc=AAAAAAAAAAAA new_bc=AAAAAAAAAAAA bc_diffs=0
TACGTAGGGTGCGAGCGTTAATCGGAATTACTGGGCGTAAAGCGTGCGTAGGCGGTTCGTTAAGTTCGTTGTGAAAGCCCCGGGCTCAACCTGGGAATGGCAATGGAAACTGGCGGGCTTGAGTATGGCAGAGGGGGGTGGAATTCCGCGTGTAGCAGTGAAATGCGTAGAGATGCGGAGGAACACCGATGGCGAAGGCAGCCCCCTGGGCCAATACTGACGCTCAGGCACGAAAGCGTGGGGAGCAAACAGG
+
IIIIIIGHIIIIIIIIIHHIIIIIIIIIIIIHIIIIIIIIIIIIIIIIHHIHIIIHIIIHIIIIIIIIIIIIHHIIHIIIIIIIIGIIIIIIIIIIIIIIIIIIIIIIIIIIIIIIIIIIIIIIIIIIIIIIIIIIIIIIIIIIIIIIIIIIIIIIIIIIIIIIIIIIIIIIIIIIIIIIIIIIIIIIIIIIIIIIIIIIIIIIIIIIIIIIIIIIIIIIIIIIIIIIIIIIIIIIIIIIIIIIIIIIIIIII
@HS2.3_216 HISEQ:380:H55W7BCXY:1:1101:19636:10289 1:N:0:AGCAGGAA orig_bc=AAAAAAAAAAAA new_bc=AAAAAAAAAAAA bc_diffs=0
TACGGAGGGTGCGAGCGTTAATCGGAATAACTGGGCGTAAAGAGCTCGTAGGCGGTTAGTCAAGTCAGATGTGAAAGCCCCGGGCTTAACCTGGGAACTGCATTTGAAACTGACGAACTAGAGTACTGTAGAGGGAGGTAGAATTCCAGGTGTAGCGGTGAAATGCGTAGATATCTGGAGGAATACCGGTGGCGAAGGCGGCCTCCTGGACAGAGACTGACGCTGAGGAGCGAAAGCGTGGGGAGCAAACAGG
+
IIIIHCEHIIIIIIIIIIIIFHHIHIIIIIIHIIIIIHIIIIIIIIIIHHHIHIIHHIIIIIIIHIHHHIIIIIIIHIIIIIHIGIIIIIIIIIIIHHIIHIIIIIIIHIIIHIIIIIIIIIIHIIIIIIIIIHHIIHIIIIIIIIIIIIIIIIIIIIIIIIIIIIIIIIIIIIIIHHIIIIIIIIIIIIIIIIIIIIIIIIIIIIIIIIIIHIIIIIIIIIIIIIIIIIIIIIIIIIIIIIIIIIIHEIIII
@HS2.3_217 HISEQ:380:H55W7BCXY:1:1101:8491:10605 1:N:0:AGCAGGAA orig_bc=AAAAAAAAAAAA new_bc=AAAAAAAAAAAA bc_diffs=0
TACGAAGGACCCGAGCGTTATCCGGATTTATTGGGCTTAAAGGGTGCGTAGGCGGACTTGTAAGTCAGTGGTGAAATCCTGCGGCTTAACTGCAGAACTGCCATTGAAACTGCTTGTCTTGAGTACATTTGAAGCGGGCGGAATGTGTCATGTAGCGGTGAAATGCTTAGATATGACACAGAACACCGATTGCGAAGGCAGCTCGCTAAACTGTAACTGACGCTGAGGCACGAAAGCGTGGGTAGCAAACAGG
+
HHHIEC<<1<<DHHHDDC0<<FEHCD0G1F11C1C11<FHHHC=HHIC<0<0CHH@AEIIEGDCGFHA?HGHIHFDDHHHHIHIIHIHHIGHIHHIHHIHHIHEHFHFEHHHIIIHHHIHGHIIIIHHGDEHGHDHEI#IIHHHHIIHHHIIIIIIHHIHIHHGIIIIIHIHFD6GHHIIHIIIIIHIIIIIIIIHHIGIIIHIIHIHGCIHHHIHIIIIHIIIHIHHHFIIIIIIIIIIHIIHHHIHIHHHI
@HS2.3_218 HISEQ:380:H55W7BCXY:1:1101:8817:10675 1:N:0:AGCAGGAA orig_bc=AAAAAAAAAAAA new_bc=AAAAAAAAAAAA bc_diffs=0
TACGGAAGGTCCGGGCGTTATCCGGATTTATTGGGTTTAAAGGGAGCGCAGGCTGGATTTTAAGCGTGCTGTGAAATGTACCGGCTCAACCGGTGACGTGCAGCGCGAACTGGAGTCCTTGAGTGAGTACGACGTCAGCGGAATTCGTGGTGTAGCGGTGAAATGCTTAGATATCACGAAGAACCCCGATTGCGAAGGCAGCTGACGAGTCCTTAACTGACGCTAAAGCTCGAAAGTGCGGGTATCGAACAGG
+
IIIIIGIIIIIIHIHHHHIHIIIIIGGHIIIIIIIDGHIIGIIIGHIHHHIIHIIIHIIII#IIIIIIIIIHIIIGHHHHHIIIIIIIIIIIIIIIIIIIIIIIHIIIIIIIHHHGHIHIIIIIIGIIIIIIIHIIIIIIIHHHCHIIIIIIIIIIIHIIHHHIIIIIHIIIIIIHIIHCIHHIIIIHHHHIIHHHIIIIIHIIHHHFCHIIHIHIIIGIIIIIIIHHE@HIIIHHCHIIIHIIHIHIIIIHI
@HS2.3_219 HISEQ:380:H55W7BCXY:1:1101:9162:10540 1:N:0:AGCAGGAA orig_bc=AAAAAAAAAAAA new_bc=AAAAAAAAAAAA bc_diffs=0
TACGGAGGGTACGAGCGTTAATCGGAATGACTGGGCGTAAAGGGCACGTAGGTGGATAGATAAGTCACAAGTGAAATACCCGGGCTTAACCTGGGATTGGCTCGTGAAACTGTTTAACTAGAGTACGGTAGAGGGGAGTAGAATTCCAAGTGTAGCGGTGAAATGCGTAGAGATTTGGAAGAATACCGGAGGCGAAGGCGGCTCTCTGGACCGATACTGACACTGAAGAGCGAAAGCGTGGGGAGCAAACAGG
+
IIIIIHHEHIIIIHIIIHIIIIIIIIIIIIIHIHIIICHIHHIIIIIIFHHIGHHHIHHHIIIIHIHIGIIIIIHIHIIIHHIIIHIIIIIIIHIHHHIIIHIIHIIIIIIIHHIHIIIIIIIIIIIIIHIIIIIIIIIIIIIIIIIHIIIIIIIIIIIIIIIIIIIIIIIIIIIHHHIIIIIIIIIIIIHIIIIIIIIIIIIHGIIIIIIIIIIIIIIIHEIIIIIIIIIIIIIIIIIIIIIIIIIIIIIII
@HS2.3_220 HISEQ:380:H55W7BCXY:1:1101:10374:10705 1:N:0:AGCAGGAA orig_bc=AAAAAAAAAAAA new_bc=AAAAAAAAAAAA bc_diffs=0
TACGGAGGATGCGAGCGTTATCCGGATTTATTGGGTTTAAAGGGTGCGTAGGCGGCTATGTAAGTCAGCGGTGAAATTCAGGCGCTCAACGTCTGTCGTGCCGTTGAAACTGCATGGCTTGAATGCGGATGCCGTGGGAGGAATGTGTGGTGTAGCGGTGAAATGCATAGATATCACACAGAACACCGATTGCGAAGGCATCTCACGAATCCGCGATTGACGCTGAGGCACGAAAGTGCGGGGATCAAACAGG
+
IIIIIIIIIIIIIIIIIIIIIIIIIIIIIIIHHIIHHIIIIIIIIIIIIIIIIIIIIIIIIIIIIIIIIIIIIIIIIHIIIIIIIIIIIIIIIIIIIIIIHIIIIIIIIIIIIIIIIIIIIIIIIIIIIIIIIIIIIIIIIHHIHIIIIIIIIIIIIIIIHHIIIIIIIIIIIIIIIIIIIIIIHIIIGIIIIIIIIIIHEIIIIIIHHEIIIIHHHHIIIIIGIIIIIIIHIIIHDIIIIIIIIHIIIIIII
@HS2.3_221 HISEQ:380:H55W7BCXY:1:1101:12198:10572 1:N:0:AGCAGGAA orig_bc=AAAAAAAAAAAA new_bc=AAAAAAAAAAAA bc_diffs=0
TACGAAGGGTGCGAGCGTTATTCGAAATTACTGGGCGTAAAGGGTGCGTAGACGGTATGTTAAGTTTGTTGTTAAAGACTCTGGCCTAACCGGAGGGTTGCAATGAAAACTGGCGTGCTAGAGGGTGAGAGAGAGAAGTGGAATTCCCGGAGTAGCGGTAAAATGCGTGGATCTCGGGAGGAACACCAATGGCGAAGGCAGCTTCTTGGCTCATTTCTGACGTTGAGGCACGAAAGCGTGGGGAGCAAACAGG
+
IIIIIIIIIIIIIIIIIIIIIIIIIIIIIIIIIIIIIHHIIIIIIIIIIIIIIIIHIIIIIIIIIIIIIIIHIIIIIIIIIIIIIIHIHIIIIIIIIIIIIIIIIIIIIIIIIIIIIIIIIIIIIIIIIIIIIIIIIIIIIIIIIIIIIIIIIIIIIIIIIIIIIIIIIIIIIIIIIIIIIIIIIHHGIIIIIIIIIIIIIIIIIIIIHIIIIIIHIIIIIIIIIIIIIIIIIIIIIIIIIIIIIIIIIIIII
@HS2.3_222 HISEQ:380:H55W7BCXY:1:1101:8565:12961 1:N:0:AGCAGGAA orig_bc=AAAAAAAAAAAA new_bc=AAAAAAAAAAAA bc_diffs=0
TACGGAAGGTCCGGGCGTTATCCGGATTTATTGGGTTTAAAGGGAGCGCAGGCTGATGATTAAGCGTGACGTGAAATGTAGCCGCTCAACGGCTGAACTGCGTCGCGAACTGGTTATCTTGAGTGAGTTCGATGTTGGCGGAATTTGTGGTGTAGCGGTGAAATGCTTAGATATCACGAAGAACTCCGATTGCGAAGGCAGCCAACAAGGCCTTTACTGACGCTAAAGCTCGAAGGTGCGGGTATCGAACAGG
+
IIIIIGIIIHIIIIIIIIIIIIIIIGIHIIIIHIIEHHHIIIIIIIIIIIIIHIIIIIIIIIIIIIIIIIIIIIIIHHIIIIIIIIIIIIIIIIIIHIIIIIIIIIIHIIIIIHIIIIIIIIIIIIIIIIIIIIIHIIIIIIIIIIIIIIIIIIIIIIIIIIIIIIIIIIIIIIIIIIIIIHFIHIIHIIIIIIIIIIIIIIIIIIIIIIIIIIIIIIIHIIIIIIIIIIIIIIHHHIIIIIIIIIIIIHIII
@HS2.3_223 HISEQ:380:H55W7BCXY:1:1101:13114:10613 1:N:0:AGCAGGAA orig_bc=AAAAAAAAAAAA new_bc=AAAAAAAAAAAA bc_diffs=0
TACGGAGGGTGCGAGCGTTAATCGGAATAACTGGGCGTAAAGAGCTCGTAGGCGGTTTGTCAAGTCAGATGTGAAAGCCCCGGGCTTAACCTGGGAACCGCATTTGAAACTGACAGACTAGAGTACTGTAGAGGGAGGTAGAATTCCAGGTGTAGCGGTGAAATGCGTAGATATCTGGAGGAATACCGGTGGCGAAGGCGGCCTCCTGGACAGAGACTGACGCTGAGGAGCGAAAGCGTGGGGAGCAAACAGG
+
IIIIIHIIIIIIIIIIIIIIIIIIIIIIIIIIIIIIIIIIIIIIIIIIIIIIIIIHIIIIIIIIIIIIHIIIIIIIHHIIIIIIIIIIIIIIIIIIIIIIIIIIIIIIIIIIIIIIIIIIIIIIIIIIIIIIIIIIIIIIIIIIIIIIIIIIIIIIIIIIIIIIIIIIIIIIIIIIIIIIIIIIIIIIIIIIIIIIIIIIIIIIIIIIIIIIIIIIIIIIIIIIIIIIIIIIIIIIIIIIIIIIIIIIHHHII
@HS2.3_224 HISEQ:380:H55W7BCXY:1:1101:15578:10590 1:N:0:AGCAGGAA orig_bc=AAAAAAAAAAAA new_bc=AAAAAAAAAAAA bc_diffs=0
TACGGAGGATGCGAGCGTTATCCGGATTTATTGGGTTTAAAGGGTGCGTAGGTGGTTTGTTAAGTTTGTGGTGAAAGCGTGCGGCTCAACCGTACCAAGCCATGAAAACTGGCGAACTTGAGTGCAGACGAGGTAGGCGGAATGTGATGTGTAGCGGTGAAATGCTTAGATATGTCACAGAACCCCGATTGCGAAGGCAGCTCACCAGCATGCAACTGACACTGAGGCACGAAAGCGTGGGTATCAAACAGG
+
IHIHCHCH0CGH?HIHIHIHIIIIIIHIHIHHHIH<0<GHII@E1<EDEEEEEDE<8<61HHHHF#FFC1EHGHFHC>><C0FHIHHIIICC0CE?G1HE??HHCHFHHHGDGCCDHH@HHDF@H<#:@HGHHDCIIHHHHHGEE<BGHHFIHC@HHGHHFFC?G1HHHH@HH@F#<8<GCC?<HGD<C=HEIIIHDIHHF<1D<11D111D<?IIIHHG<IIHGCHD1IHHHIIIIHHFD1D1IIIHIIII
@HS2.3_225 HISEQ:380:H55W7BCXY:1:1101:17977:10502 1:N:0:AGCAGGAA orig_bc=AAAAAAAAAAAA new_bc=AAAAAAAAAAAA bc_diffs=0
TACGGAAGGTCCGGGCGTTATCCGGATTTATTGGGTTTAAAGGGAGCGCAGGCCGATGGTTAAGCGTGACGTGAAATGTAGCCGCTCAACGGCTGAACTGCGTCGCGAACTGGCTATCTTGAGTGAGTTCGATGTTGGCGGAATTCGTGGTGTAGCGGTGAAATGCTTAGATATCACGAAGAACTCCGATTGCGAAGGCAGCCAACAAGGCCTTTACTGACGCTAAAGCTCGAAGGTGCGGGTATCGAACAGG
+
IIIIICHIIIIIIIIIIIIIIIIIIEIIIIIIIGIHHHIIIIIIIIIIIIIIIIIIIHIHIIIIIIIIIIIIIIIIHHHIIIIIIIIIIIIIIIIIIIIIIIIIIIIIIIIIIIIIIIIIIIIIIIIIIIIIIIIIIIIIIIIIIIIIIIIIIIIIIIIIIIIIIIIIIIIIIIIIIHIIIIIIHIIIIIIIIIIIIIIIIIIIIIIIIIIIIIIIIIIIIIIIIIIIIIIIIHF<CIIIIIIIIIIIIIIII
@HS2.3_226 HISEQ:380:H55W7BCXY:1:1101:1982:10828 1:N:0:AGCAGGAA orig_bc=AAAAAAAAAAAA new_bc=AAAAAAAAAAAA bc_diffs=0
TACGGAGGGTACGAGCGTTAATCGGAATGACTGGGCGTAAAGGGCACGTAGGTGGATAGATAAGTCACAAGTGAAATACCCGGGCTTAACCTGGGATTGGCTCGTGAAACTGTTTAACTAGAGTACGGTAGAGGGGAGTAGAATTCCAAGTGTAGCGGTGAAATGCGTAGAGATTTGGAAGAATACCGGAGGCGAAGGCGGCTCTCTGGACCGATACTGACACTGAAGAGCGAAAGCGTGGGGAGCAAACAGG
+
ICFHHEEDHHEHHEHHH/DGEHII@EEHHCEHEGHID?CGFHHHHFFE1CG0<<EHEHHIGECFHFDCGECHICHF<8<1CEDHGIHCFFGIIIHHFCHHHHIHHFHIFCCHFHHDF0FHHIIHHHHG:@HCEEGDGF0CFHHFDGHHHEGDHGIIIIFHEIHGF1<<@EF1EEEEHFHC@IHIIIIGIIIHHHGHDHGHIHIHHEHIHIHHHHHCIIHHF<C11IHHE=IIGHHHC<G=CCIHHG<@HEIHG
@HS2.3_227 HISEQ:380:H55W7BCXY:1:1101:1939:10962 1:N:0:AGCAGGAA orig_bc=AAAAAAAAAAAA new_bc=AAAAAAAAAAAA bc_diffs=0
TACGGAGGATCCAAGCGTTATCCGGAATCATTGGGTTTAAAGGGTCCGTAGGCGGTTTAATAAGTCAGTGGTGAAATCCTTCCGCTTAACGGGAGAACGGCCATTGATACTGTTAGACTTGAATTATTAGGAAGTAACTAGAATATGTAGTGTAGCGGTGAAATGCTTAGAGATTACATGGAATACCAATTGCGAAGGCAGGTTACTACTAATGGATTGACGCTGATGGACGAAAGCGTGGGTAGCGAACAGG
+
IIIIIIIIHIIIIIIIIIIIIIIIIHIIIIGHHIIGHIIIIIIIIIIIIIIIIIIIIIIIIIIIIIIIIIIIIIIIHIIIIIIIIIIIIIIIIIIIIIIIIIIIIIIIIIIIIIIIIIHIIIIIIIIIIIIIIIIIIIIIIIIIIIIIIIIIIIIIIIIIIIIIIIHIIIIIIIIIIIIIIIIIIIIIIIIIIIIIIIHIIIIIIIIIIIIIIIIIIIIIIIIIIIIIIIIIIIIIIIIIIIIIIIIIIIIII
@HS2.3_228 HISEQ:380:H55W7BCXY:1:1101:7030:10997 1:N:0:AGCAGGAA orig_bc=AAAAAAAAAAAA new_bc=AAAAAAAAAAAA bc_diffs=0
TACGGAGGATCCGAGCGTTATCCGGATTTATTGGGTTTAAAGGGAGCGTAGGCGGAGGATCAAGTCAGCTGTGAAATGTAGTCGCTCAACGTCTGCACTGCAGTTGAAACTGGTTCCCTTGAGTGCGTAAGAGGCAGGCGGAATTCGTCGTGTAGCGGTGAAATGCTTAGATATGACGAAGAACTCCGATCGCGAAGGCAGCTTGCCGGGCCGCAACTGACGCTGAAGCTCGAAGGTGCGGGTATCGAACAGG
+
IIIIIHIIHHHIIIIIIIIGHHIIIHEHHIIIIIIEHHHHIIIIHIHIHIIIHIIIIHHHIIIIIIIIIHHHIHHIFHHIIHIIIIIIIIIIIIIIIIIIHHHIIIIIIIIIIIHHEHIIIIIIIIIIFGHFHHHFHDHHIIIIHIIFHIIHHHHIIIIIIIHIIHDEHIHHIIIIHIHIHHIGHHHHIHHHIGHHGDHI?FHH?IIIIIHHHFHIIIIIIIIHFHIHHEHIIHHE<IHFIIIIIIIIIIHII
@HS2.3_229 HISEQ:380:H55W7BCXY:1:1101:13681:10883 1:N:0:AGCAGGAA orig_bc=AAAAAAAAAAAA new_bc=AAAAAAAAAAAA bc_diffs=0
TACGGGGGATGCAAGCGTTGTCCGGAATCATTGGGCGTAAAGAGTTCGTAGGTGGTTTGTTAAGTTTGGTGTTAAAGGCGTAGGCTCAACTTACGTATGGCACTGGATACTGGCAGACTTGAATGCGGTAGAGGTAAAGGGAATTCCTGGTGTAGCGGTGAAATGCGTAGATATCAGGAGGAACATCGGTGGCGTAAGCGCTTTACTGGGCCGTAATTGACACTGAGGAACGAAAGCCAGGGTAGCAAATGGG
+
C@CGECCCHII@F<GGG<CCCC<<EC?C<<CC@FCHI<CC1<<D<C<D<<DH<IHHIHEAF<AF?E@CCHHIIHIHDCCFGIIHCHEIHAFFHFCFGCHIHHHIHICHHGEIHIIHHHH@HG@HIIHIIHHFHG?E#GHIIIIIIIIIIIIIIIIIIIIHHIIIIIIEIHIIIIIIIHIIIIIHFHHCCIIIHG@HEHE@@CHCHIIIIIIIIIIIHIIIHCIIIIIIHGHIIIIIG?IIIIGIIIHIHG@II
@HS2.3_230 HISEQ:380:H55W7BCXY:1:1101:15233:10814 1:N:0:AGCAGGAA orig_bc=AAAAAAAAAAAA new_bc=AAAAAAAAAAAA bc_diffs=0
TACGGAAGGTCCGGGCGTTATCCGGATTTATTGGGTTTAAAGGGAGCGCAGGCGGGTTGTTAAGCGTGACGTGAAATGTAGGGGCTCAACCTTTGAATTGCGTCGCGAACTGGCGACCTTGAGTGGGTACGACGCGGACGGAATTCGTGGTGTAGCGGTGAAATGCTTAGATATCACGAAGAACTCCGATTGCGAAGGCAGTCCGCGAGTCCCCAACTGACGCTAAAGCTCGAAAGTGCGGGTATCGAACAGG
+
IIIIIHIIHIIIIIIIIIIIHIHIHHHIIIIIHHIGHIIHHIIIFHIIGIIIIIIIIIIIIIIIIIIIIIHIIIIGCHHIIIHIIIIIIIIIIIIHHHHHIIIIHIIIIIIIIIIIIIIIIIIIIHIIIIIIIIIIIIIIHIIIIIIIIIIIIIIIIIIIIIIIIIHIIIIIIIIIHIIIIIIIIIIIIIIIIIIIIHIIIIIHIIIIIHIIIIHIIIIIIIHIIIIIHHIIIIIIIIIHIIHHGIIIIIIII
@HS2.3_231 HISEQ:380:H55W7BCXY:1:1101:17367:10971 1:N:0:AGCAGGAA orig_bc=AAAAAAAAAAAA new_bc=AAAAAAAAAAAA bc_diffs=0
TACGTAGGTGGCGAGCGTTATCCGGAATTATTGGGCGTAAAGAGTGAGCAGGCGGCAAGATAAGTTCGAAGTGAAAGCGTGGGGCTCAACCCCATACAGCTTCGAAAACTGTCTAGCTAGAGTGCATGAGAGGTAAGCGGAATTCCATGTGTAGCGGTGAAATGCGTAGATATATGGAGGAACACCAGTGGCGAAGGCGGCTTACTAGCATGATACTGACGCTCAGTCACGAAAGCGTGGGGGGCAAATAGG
+
IIIIIIIIIIIIIIIIIIHIIIIIIHHIIIIIIIIIIEHIIIHIIIIIIIHIIIIIIIIIIIIIHHIIHIIIIIIIIIIIIIIIIIIIIIHIHIIIIIIIGHIHIIIIIIHHIIIIIIIIIIIIHHIIIIIIIIIIIIIIIIIIIIIIIIIIIIIHIIIIIIIIIIIIIIIIIIHHHIIIIIIIIIIIIIIIIIIIIIIIIIIIIIIIIIIIIIIIIIIIIIIIIIIIIHIIIIIIIIIIIIHIIIIIIIII
@HS2.3_232 HISEQ:380:H55W7BCXY:1:1101:2763:11073 1:N:0:AGCAGGAA orig_bc=AAAAAAAAAAAA new_bc=AAAAAAAAAAAA bc_diffs=0
TACGGAGGGTGCGAGCGTTAATCGGAATAACTGGGCGTAAAGAGCTCGTAGGCGGTTAGTCAAGTCAGATGTGAAAGCCCCGGGCTTAACCTGGGAACTGCATTTGAAACTGACGAACTAGAGTACTGTAGAGGGAGGTAGAATTCCAGGTGTAGCGGTGAAATGCGTAGATATCTGGAGGAATACCGGTGGCGAAGGCGGCCTCCTGGACAGAGACTGACGCTGAGGAGCGAAAGCGTGGGGAGCAAACAGG
+
IIIIIGIIIIIIIIIIIIIIIIIIIIIIIIHIIIIIIIIIIIIIIIIIDHIIIIIIIIIIIHHIIIIIHIIIIIIIHHHHIIIIIIIIIIIHIIIIIIIIIIIIIIIIIHHIIIIIIIIIIIIHHHIIHIIIIIIIIIIIIIIIIIIIIIIIIIIIIIIIIIIIIIIIIIIIIIIHHHIIIIIIIIIIHHIIIIIIIIIIIIIIIIIIIIIIIIIIIIIIIIIIHIIIIIIIIIIIIIIIIIIIIIIIIIIII
@HS2.3_233 HISEQ:380:H55W7BCXY:1:1101:5286:11043 1:N:0:AGCAGGAA orig_bc=AAAAAAAAAAAA new_bc=AAAAAAAAAAAA bc_diffs=0
TACGGAGGGTACGAGCGTTAATCGGAATGACTGGGCGTAAAGGGCACGTAGGTGGATAGATAAGTCACAAGTGAAATACCCGGGCTTAACCTGGGATTGGCTCGTGAAACTGTTTAACTAGAGTACGGTAGAGGGGAGTAGAATTCCAAGTGTAGCGGTGAAATGTGTAGAGATTTGGAAGAATACCGGAGGCGAAGGCGGCTCTCTGGACCGATACTGACACTGAAGAGCGAAAGCGTGGGGAGCAAACAGG
+
IIIIIIIIIIIIIIIIIHHIIIIIIIIIIIIIIIIIIFHIIIIIGIIHGHHIGHIIIIIIIIIIIIIIIIIIIIIIHHIIIIIIIIIIIHIIIIIIIIIIIIIIIIIIIIIIHIIIIIIIIIIIIIIIHIIIIIIIIIIIIIIIIIIIIIIIIIIIIIIIIIIHH#IIIIIIIHIIHIIIIIIHIIIIIIIIIIIIIIIIIIIIIIIIIIIIIIIIIIIIIHIIIIIIIIIIIIIIIIIIIIIIIIIIIIIII
@HS2.3_234 HISEQ:380:H55W7BCXY:1:1101:9342:11060 1:N:0:AGCAGGAA orig_bc=AAAAAAAAAAAA new_bc=AAAAAAAAAAAA bc_diffs=0
TACGGGGGGTGCGAGCGTTGTCCGGAATCATTGGGCGTAAAGAGTTCGTAGGTGGTTTGTTAAGTTTGGTGTTAAAGGCGCAGGCTTAACCTGTGTATGGCATCGGATACTGGCAGACTGGAATGCGGTAGAGGTAAAGGGAATTTCTGGTGTAGCGGTGAAATGCTTAGATATCAGGAAGAACATCGGTGGCGTAAGCGCTTTACTGGGCCGTAATTGACACTGAGGAACGAAAGCCGGGGTAGCAAATGGG
+
IIIIIIIIIHHIIIIIIIIIIIIIHEHIIIHIIIIIIIIIIIHICHHIHHHHHIIHHIIHHIIIIIIIIIIHHIIIHHHIIHIIIIIIIIIIIIHIIIIIIIIIIIIIIIIIIIIIIIIIIIIIIIIIIIIIIIIHIIHHIIIIIIIIIIIIIIIIIIHIIIIHIIHIIIIIIIIIIIHHIIIIHHIIIIIIIIIIIIIIHIIIIIIIHHIIIIHIIIIIHIIIIIIIIIHIIIIIIIIIIIIIIIIIIIIII
@HS2.3_235 HISEQ:380:H55W7BCXY:1:1101:9400:11144 1:N:0:AGCAGGAA orig_bc=AAAAAAAAAAAA new_bc=AAAAAAAAAAAA bc_diffs=0
TACGGGGGGAGCAAGCGTTGTTCGGATTTACTGGGCGTAAAGGGCGCGTAGGCGGCCAGCACAAGTCAGTTGTGAAATCTCCGAGCTTAACTCGGAAAGGTCAACTGATACTGTGCGGCTAGAGTGCAGAAGGGGCAACTGGAATTCTTGGTGTAGCGGTGAAATGCGTAGATATCAAGAGGAACACCTGCGGCGAAGGCGGGTTGCTGGGCTGACACTGACGCTGAGGCGCGAAAGCCAGGGGAGCGAACGGG
+
IIIHIGCHHHIIIIIIIIHIHHHIIIIIIIIIIIIIICHEHIIIIIIIDHHHHIHHHIIIIIIIHEHIIIIIIIIHIHIIIIIIIIIIIIIIIIIIIIIIHIIIIIIIIIIIIIIIIIIIIIIIIIIIIIIIIIIIIIIIIIIIIIIIIIIIIIIIIIIIIIIIIIIIIIIIIIIIIIIIIIIHHIIIHIIIIIIIIIIIIIIIIIIIIHIIHIIIIIIIIIIIIIIIIIIIIIIIIIIIIIIIIIIIIIIIII
@HS2.3_236 HISEQ:380:H55W7BCXY:1:1101:3391:11482 1:N:0:AGCAGGAA orig_bc=AAAAAAAAAAAA new_bc=AAAAAAAAAAAA bc_diffs=0
TACGTAGGGTGCAGGCGTTAATCGGAATTACTGGGCGTAAAGCGTGCGCAGGCGGCTCCTTAAGTCAGATGTGAAAGCCCCGGGCTTAACCTGGGAACTGCGTTTGAAACTGGGGAGCTAGAGTGTGGAAGAGGGGGGTGGAATTCCAGGTGTAGCAGTGAAATGCGTAGAGATCTGGAGGAACACCGATGGCGAAGGCAGCCCCCTGGGCTAACACTGACGCTCATGCACGAAAGCGTGGGGAGCAAACAGG
+
IIIIIIIIIIIIIIIIIIIIIIIIIIIIIIIHIIIIIIIIIIIIIIIIIIIIIIIIIIIIIIIIIIIIIIIIIIIIIHIIIIIIIIIIIIIIIIIIIIIIIIIIIIIIIHHIIIIIIIIIIIIIIIIIIIIIIIIIIIIIIIIIIIIIIIIIIIIIIIIIIIIIIIIIIIIIIIIIHHIIIIIIIIIIIIIIIIIIIIIIIIIIIIIIIIIIIIIIIIIIIIHGHG@IIIIIIIIIIIIIIIHHIIIIIIIII
@HS2.3_237 HISEQ:380:H55W7BCXY:1:1101:4744:11402 1:N:0:AGCAGGAA orig_bc=AAAAAAAAAAAA new_bc=AAAAAAAAAAAA bc_diffs=0
TACGGAGGGTGCGAGCGTTAATCGGAATAACTGGGCGTAAAGAGCTCGTAGGCGGTTAGTCAAGTCAGATGTGAAAGCCCCGGGCTTAACCTGGGAACTGCATTTGAAACTGACGAACTAGAGTACTGTAGAGGGAGGTAGAATTCCAGGTGTAGCGGTGAAATGCGTAGATATCTGGAGGAATACCGGTGGCGAAGGCGGCCTCCTGGACAGAGACTGACGCTGAGGAGCGAAAGCGTGGGGAGCAAACAGG
+
IIIIIHIIIIIIIIIIIIIIIIIIIIIIIIIIIIIIIIIIIIIIIIIIHIIIIIIIIIIIIIIIIIIIIIIIIIIIHIIIIIIIIIIIIIIIIHIIHHIIIIIIIIIIIIIIIIIIIIIIIIIIIIIIIIIIIIIIIIIIIIIIIIIIIIIIIIIIIIIIIIIIIIIIIIIIIIIIIIIIIIIIIIIIIIIIIIIIIIIIIIIHIIIIIIIIIIIIIIIIIIIIIIIIIIIIIIIIIIIIIIIIIIIIIIIII
@HS2.3_238 HISEQ:380:H55W7BCXY:1:1101:5627:11397 1:N:0:AGCAGGAA orig_bc=AAAAAAAAAAAA new_bc=AAAAAAAAAAAA bc_diffs=0
TACGGAGGGTGCGAGCGTTAATCGGAATAACTGGGCGTAAAGAGCTCGTAGGCGGTTAGTCAAGTCAGATGTGAAAGCCCCGGGCTTAACCTGGGAACTGCATTTGAAACTGACGAACTAGAGTACTGTAGAGGGAGGTAGAATTCCAGGTGTAGCGGTGAAATGCGTAGATATCTGGAGGAATACCGGTGGCGAAGGCGGCCTCCTGGACAGAGACTGACGCTGAGGAGCGAAAGCGTGGGGAGCAAACAGG
+
IIIIIGIIIHHIIIIHICHHIIIIIIIIIIIIIIIIIIHIIIIIIIIIFHIIIIIIIIIHIIIIIIIIIIIIIIIIGIHHIIIIIIHIIIIIIIIIIIIIIIHIIIIIIIIIIIIIIIIIIIIIIIIIIIIIHIIIIIIIIIIIIIIIIIIIIIIIIIIIIIIIIIIIIIIIIIIIHIIIIIIIIIIIIIIIIIIIIIIIHIIIIIIIIIIIIHIIIIIIIIIIIIIIIIIIIIIIIIHIIIIIIIIIIIIII
@HS2.3_239 HISEQ:380:H55W7BCXY:1:1101:10588:11362 1:N:0:AGCAGGAA orig_bc=AAAAAAAAAAAA new_bc=AAAAAAAAAAAA bc_diffs=0
TACGGAGGGTACGAGCGTTAATCGGAATGACTGGGCGTAAAGGGCACGTAGGTGGATAGATAAGTCACAAGTGAAATACCCGGGCTTAACCTGGGATTGGCTCGTGAAACTGTTTAACTAGAGTACGGTAGAGGGGAGTAGAATTCCAAGTGTAGCGGTGAAATGCGTAGAGATTTGGAAGAATACCGGAGGCGAAGGCGGCTCTCTGGACCGATACTGACACTGAAGAGCGAAAGCGTGGGGAGCAAACAGG
+
IIIIIHHHHIIIIIIIIGIIIIIIIIHIHIIIIIHIIHHHIIIIIHIIGHHHFHHHIIIIIIIIHIIIIHIIIIIIIHIIIIIIIIIIIIIIIIIIIIIIIHHIIIIIIIIIHHIIIIIIIIIIHIIIIIIIIIIIIIIIIIIHIIIIIIIIIIIIIIIIIIIIHIIIIIIIIIIIHHIIIIIIIIIIIIIIIIIIIIIIIIIIIIIIIIIIIIHHIIIIIHIIIIIIIIIIIIIIIIIIIIIIIHIIIIIII
@HS2.3_240 HISEQ:380:H55W7BCXY:1:1101:11176:11256 1:N:0:AGCAGGAA orig_bc=AAAAAAAAAAAA new_bc=AAAAAAAAAAAA bc_diffs=0
TACGGAGGGTGCGAGCGTTAATCGGAATAACTGGGCGTAAAGAGCTCGTAGGCGGTTAGTCAAGTCAGATGTGAAAGCCCCGGGCTTAACCTGGGAACTGCATTTGAAACTGACGAACTAGAGTACTGTAGAGGGAGGTAGAATTCCAGGTGTAGCGGTGAAATGCGTAGATATCTGGAGGAATACCGGTGGCGAAGGCGGCCTCCTGGACAGAGACTGACGCTGAGGAGCGAAAGCGTGGGGAGCAAACAGG
+
IIIIIHIIH@EGDHHIHEHHHIIIIIII@HIIIIIIIIIIIIEHHIIIHIIIIIH@IHIHIIIIIIEHFIIIIIIIHFHEHIIIIIIIIIIIIHIHHIHIHHEFGHIHIIIIIIHIHIIIHIIHIHHIIIIIIIIIIHHHHIHIIIIHIIHHIIIIIIIIIIIIIIIIIIIIIIHHHIIIHHHIIIHGIHIHIIIHIIIIHHGIIIIIIIIHHHHHHIIIIIIIHIHHHIIIIHHHIHIIIIIIIIIHHHIIH
@HS2.3_241 HISEQ:380:H55W7BCXY:1:1101:11532:11475 1:N:0:AGCAGGAA orig_bc=AAAAAAAAAAAA new_bc=AAAAAAAAAAAA bc_diffs=0
TACGAAGGGTGCAAGCGTTGTTCGGAATTACTGGGCGTAAAGGGCGCGTAGGCGGATAGATTAGTCAGGAGTGAAATCCCGAGGCTCAACCTCGGAACTGCTTTTGAAACGGTCTATCTCGAGTGTAACAGGGGACAGTGGAATACCCAGTGTAGAGGTGAAATTCGTAGATATTGGGTAGAACACCGGAGGCGAAGGCGACTGTCTGGGTTACAACTGACGCTGAGGCGCGAAAGCGTGGGGATCAAACAGG
+
HIIHHHIIIIIHIIGII<GHIIIEHHGHIIGHFHHIIHHHHEHGHICHFHIHHIIHIIIHHHIIIHIIHHHHIIIHIHHIHIIIIIIIIIIGHHEHCIHHIIIIIIHHHIIIIIIHHIHIIIIHIHIIIIIIIHHIIIIIIIIIIIIIIIIIIIIIIIIIIIIIIIIIIIIIIHHHHHIIIIIHHIIIIIIIIIIIIIIIIIIGIIIIGIIHHHGIIIIIIIIIIIIIIIIIIIIIIIIIIIIIHIIIIIIII
@HS2.3_242 HISEQ:380:H55W7BCXY:1:1101:16538:11297 1:N:0:AGCAGGAA orig_bc=AAAAAAAAAAAA new_bc=AAAAAAAAAAAA bc_diffs=0
TACGTAGGATGCGAGCGTTGTCCGGATTCACTGGGTGTAAAGGGAGCGCAGGCGGGTTTGTAAGTCGGTGGTGAAATCCTCAGGCTTAACCTGAGAACTGCCACCGATACTGTAAATCTTGAGTGTGGAAGAGGCCGATGGAATTCCTGGTGTAGCGGTGAAATGCGTAGATATCAGGAAGAACACCGATGGCGAAGGCAGTCGGCTGGTCCATTACTGACGCTCATGCTCGAAAGCGTGGGGATCAAACAGG
+
F1<E<D1<DEH1EHDH?CGDG?CGCHDHC<FHGC@F0CCEH1F=<00/<<C/CC@</EG@F1D<GEHGB0A8<CHF@1HG<;<D0A?GB<0?HHFC8DA<@HEFC<C<FG?EED/HED@HIHHEHEFFHHHHCC/0@D?E#EFC7<?EG<@?EHEGHHHHICE0FHGEHHGFG@HHHDC5@C<CEHE<00EE<F1C@?I#HCCEHG<111EHIIHFHHG?HHIHHH<IIIIHGHIIIHHHGIHHCHGFHEHHE
@HS2.3_243 HISEQ:380:H55W7BCXY:1:1101:18245:11303 1:N:0:AGCAGGAA orig_bc=AAAAAAAAAAAA new_bc=AAAAAAAAAAAA bc_diffs=0
TACGGAGGGTGCGAGCGTTAATCGGAATAACTGGGCGTAAAGAGCTCGTAGGCGGTTTGTCAAGTCAGATGTGAAAGCCCCGGGCTTAACCTGGGAACCGCATTTGAAACTGACAGACTAGAGTACTGTAGAGGGAGGTAGAATTCCAGGTGTAGCGGTGAAATGCGTAGATATCTGGAGGAATACCGGTGGCGAAGGCGGCCTCCTGGACAGAGACTGACGCTGAGGAGCGAAAGCGTGGGGAGCAAACAGG
+
IIIIIHIIIIIIIIIIIIIIIIIIIIIIIIIIIIIIIEHIIIIIIIIIIIIIIIIIIIIIIIIIIIIIIIIIIIIIIIIIIIHIIIHIIIHIIIIIIIIIIIIIIIIIIIIIIIIIIIIIIIIIIIIIIIIIIIIIIIIIIIIIIIIIIIIIIIIHIIIIIIIIIIIIIIIIIHIIHHHIIIHIIIIIIIIIIIIIIIIIIIIIIIIIIIIIHIIIIIIIIIIIIIIIHHIIIIIIIIIIIIIHHIIIIIIII
@HS2.3_244 HISEQ:380:H55W7BCXY:1:1101:18529:11412 1:N:0:AGCAGGAA orig_bc=AAAAAAAAAAAA new_bc=AAAAAAAAAAAA bc_diffs=0
TACGGAGGATGCAAGCGTTATCCGGATTTATTGGGTTTAAAGGGTGCGTAGGCGGAGCTTTAAGCGTGAGGTGAAATGCCCGGGCTCAACCTGGGGACTGCCTCGCGAACTGGAGTTCTGGAATGCCCCTGCCGTGGGAGGAATGTGTGGTGTAGCGGTGAAATGCATAGAGATCACACAGAACACCGATTGCGAAGGCATCTCACGAAGGGGTGATTGACGCTGAGGCACGAAAGCGTGGGGATCAAACAGG
+
IGIIHHIHIIIIFHFHIIIIIIHIIHIIIIIHIHIHIIHHIIIIIIIIIIIIIIIIIIHHIIIIIHIIIIIIIIIIHIIIIIIIIIIIIHHIIIIHHHHIHHIIIIIIIIIIIHIHHIIIIIIIIIIIIIIIIIIIIHIIIIIIIIIIIIIIIIIIIIIIIIIIIIHIIIIIIHIIHHHIIHHIIIIIHIIIIIIIIIIIIIIIIIIHHIIIIIIIIIIIIIIIIIIIIIIIIIIIIIIIIIIHEIIIIIIII
@HS2.3_245 HISEQ:380:H55W7BCXY:1:1101:19039:11431 1:N:0:AGCAGGAA orig_bc=AAAAAAAAAAAA new_bc=AAAAAAAAAAAA bc_diffs=0
TACGGAAGGTCCGGGCGTTATCCGGATTTATTGGGTTTAAAGGGAGCGCAGGCTGTTTTTTAAGCGTGACGTGAAATGTAGGGGCTCAACCTGTGCAGTGCGTCGCGAACTGGAGAACTTGAGTGCACTCGAGGAAGGCGGAATTTGTGGTGTAGCGGTGAAATGCTTAGATATCACGAAGAACTCCGATTGCGAAGGCAGCCTTCCAGCGTGTAACTGACGCTAAAGCTCGAAAGTGCGGGTATCGAACAGG
+
IIIIIHHHIIIIIDIIIIIGIIIIIHHIIIIIHIIHHIIIIIIIIIIIHIIIIIIIIIIIIIIIIIIIHIIIIIHIIIIIIIIIHIIIIIIIIIIIIIIIIIIIIIIIIIIIIIIIIIIIIIIIIIIHIIIIIIIIIIIIIIIIIIIIIIIIIIIIIIIIIIIIIIIIIIIIIIIIIIIIIIIIHIIIIIIIIIIIIIIIIIIIIIIIIIIIIIIIIIIIIIIIIIIIIIIIIIHFCHEIIIIIHIIIIIIII
@HS2.3_246 HISEQ:380:H55W7BCXY:1:1101:8013:11677 1:N:0:AGCAGGAA orig_bc=AAAAAAAAAAAA new_bc=AAAAAAAAAAAA bc_diffs=0
TACGGAGGGTGCGAGCGTTAATCGGAATAACTGGGCGTAAAGAGCTCGTAGGCGGTTAGTCAAGTCAGATGTGAAAGCCCCGGGCTTAACCTGGGAACTGCATTTGAAACTGACGAACTAGAGTACTGTAGAGGGAGGTAGAATTCCAGGTGTAGCGGTGAAATGCGTAGATATCTGGAGGAATACCGGTGGCGAAGGCGGCCTCCTGGACAGAGACTGACGCTGAGGAGCGAAAGCGTGGGGAGCAAACAGG
+
IIIIIHIIIIIIIIIIIHIIIIIIIIIIIIIIIIIIIIIIIIIIIIIIHIIIIIIIIIIIIIIIIIIIIIIIIIIIHHHIIIIIIIIIIIIIIIIIIIIIIIIIIIIIIIIIIIIIIIIIIIIIIIIIIIIIIIIIIIIIIIIIIIIIIIIIIIIIIIIIIIIIIIIIIIIIIIIIIIIIIIIIIIIIIIIIIIIIIIIIIIIIIIIIIIIIIIIIIIIIIIIIIIIIIIIIIIIIIIIIIIIIIIIIIIIII
@HS2.3_247 HISEQ:380:H55W7BCXY:1:1101:8456:11706 1:N:0:AGCAGGAA orig_bc=AAAAAAAAAAAA new_bc=AAAAAAAAAAAA bc_diffs=0
TACGGAGGGTACGAGCGTTAATCGGAATGACTGGGCGTAAAGGGCACGTAGGTGGATAGATAAGTCACAAGTGAAATACCCGGGCTTAACCTGGGATTGGCTCGTGAAACTGTTTAACTAGAGTACGGTAGAGGGGAGTAGAATTCCAAGTGTAGCGGTGAAATGCGTAGAGATTTGGAAGAATACCGGAGGCGAAGGCGGCTCTCTGGACCGATACTGACACTGAAGAGCGAAAGCGTGGGGAGCAAACAGG
+
IIIIIIIIIIIIIIIIIHIIIIIIIIIIIIIHIIIIIEHIIIIIIIIHFHHHDHIIIIIIIIIIIIIIIIIIIIIIHHIIIIIIIIIIIIIHIIIIIHIIIIIIIIIIIIIIIIIIIIIIIIIIIIIIIIIIIIIIIIIIIIIIIIIIIIIIIIIIIIIIIIIIIIIIIIIIIIIIIGIIIIIIIIIIIIIIIIIIIIIIIIIIIIIIIIIIHIHGIIIIIHIIIIIIIIIIIIIIIIIIIIHIIIIIIIHII
@HS2.3_248 HISEQ:380:H55W7BCXY:1:1101:8408:11720 1:N:0:AGCAGGAA orig_bc=AAAAAAAAAAAA new_bc=AAAAAAAAAAAA bc_diffs=0
TACGGAAGGTCCGGGCGTTATCCGGATTTATTGGGTTTAAAGGGAGCGCAGGCTGGCTTTTAAGCGTGACGTGAAATGTAGACGCTCAACGTCTGAATTGCGTCGCGAACTGGAGGCCTTGAGTGCATTCGACGCCAGCGGAATTCGTGGTGTAGCGGTGAAATGCTTAGATATCACGAAGAACTCCGATTGCGAAGGCAGCTGGCGAGGCTGTAACTGACGCTAAAGCTCGAAAGTGCGGGTATCGAACAGG
+
IIIHIHIIIIIIIIIIHHIHIIIIIDHHHIIHHIIGCHHIIIIIIHIHHIIHIIHIIIIIIIIIIIIIHIIIIIIIIIIIIIIIIIIIIIIIIIIIIIIIIIIIHIIIIIIIIIIIIHIIIIIHIIIIIIIIIIIHIIIIIIIIIIIHIIIIIIIIIIIIIIIIIIIIIIIHIIHHHHIIIIIHHIIIIIIIIIIIIIIIIIIIIIIIIIIIIIIHIHIIIIIIIIIIIIIIIIHEDIIIIIIIIIIIIIIII
@HS2.3_249 HISEQ:380:H55W7BCXY:1:1101:15670:11562 1:N:0:AGCAGGAA orig_bc=AAAAAAAAAAAA new_bc=AAAAAAAAAAAA bc_diffs=0
TACGGAAGGTCCGGGCGTTATCCGGATTTATTGGGTTTAAAGGGAGCGCAGGCTGATGATTAAGCGTGACGTGAAATGTAGCCGCTCAACGGCTGAACTGCGTCGCGAACTGGTTATCTTGAGTGAGTTCGATGTTGGCGGAATTCGTGGTGTAGCGGTGAAATGCTTAGATATCACGAAGAACTCCGATTGCGAAGGCAGCCAACAAGGCCTTTACTGACGCTAAAGCTCGAAGGTGCGGGTATCGAACAGG
+
IHHIHHHIIIIHIHHIIHIIIIIIIHIICHIIGHHDHHIIIIIIHHHIIIIIIIHHIIIIHHIIHHIIHHHIIIIIIIHGHIIIIHHHIIIIIIIIHIHIIIHIIHHIIIHHHHHHHIIIIIIIHIIIIIIIHIIHHHIIIGHIHIIHHIIIIIIIIIIIGIIIIIIIIHIIIIIIHHIGIHHHHIIIHIIIIIIIIIIIIIIIIIIIHIIIIHHHIIIIIIIIIIIHHHIIIIIIIIIIIIHHIIIIIIGII
@HS2.3_250 HISEQ:380:H55W7BCXY:1:1101:17707:11653 1:N:0:AGCAGGAA orig_bc=AAAAAAAAAAAA new_bc=AAAAAAAAAAAA bc_diffs=0
TACAGAGGTCCCGAGCGTTGTTCGGATTTACTGGGCGTAAAGGGCGCGTAGGCGGCGAGGCGTGTCGGATGTGAAATCTCCGGGCTCAACCCGGAAAGTGCGTCCGAAACTACCCCGCTGGAGTACGGGAGAGGGAATCGGAATATAGGGTGTAGCGGTGAAATGCGTTGATATCCTATAGAACACCGGAGGCGAAGGCGGATTCCTTGAACGATACTGACGCTGAGGCGCGAAAGTCGGGGGAGCAAACAGG
+
IIIIIHIIIHIIIIIIIIIIHIIIIHIIIIIIIHIIIEHIIIIIIIIIHHIIIIIIIIIIIIIIIIIIIIIIIIHHFIIIIIIIIIIIIIIIIIIIIIIIIIHIIIIIIIIIIIIIIIIIIIIIIIIIIIIIIIIIIIIIIIIIIIIIIIIIIIIIIIIIIIIIIIIIIIIIIIIIIIHIIIIIIIIIIIIIIIIIIIIIIIIHIIIIIIHIIIIHIIIIIIIIIIIIIIIIIIIIIIIIIIIIIIIIIIIII
@HS2.3_251 HISEQ:380:H55W7BCXY:1:1101:18650:11728 1:N:0:AGCAGGAA orig_bc=AAAAAAAAAAAA new_bc=AAAAAAAAAAAA bc_diffs=0
TACGAGGGGTGCAAGCGTTGTTCGGAATTACTGGGCGTAAAGGGAGCGTAGGCGGAGATTCAAGCGGATTGTACAATCCCGGGGCCCAACCCCGGCTCTGCAGTCCGAACTGGATCTCTTGGATAGTTCAGGGGCAGGCGGAATTCCTGGTGTAGCGGTGGAATGCGTAGAGATCAGGAAGAACACCGATGGCGAAGGCAGCCTGCTGGGGACTCATCGACGCTGAGGCTCGAAAGTGCGGGTAGCAAACAGG
+
IIIIIIIIIIIIIIIGIIIIIHIIIIIIIIIIIIIIICHIIIIIIIIIFHHIIIHIIIIIIHIIIIIHEHIHIIIIHHIIIIIIIIIIIIIIIIIIIIIIIIIIIIIIIIIIHIHIIIIIIIIIIIIIIIIIIIHIIIIIIIIIIIIIIIIIIIIIIIIIIIIIIIIIIIIIIIIIIHIIIIIIIIIIIIIIIIIIIIIIIIIIIIIIIIIIIIIIIIIIIIIIIIIIIHIIIIIHDIIIIIIIIIIIIIIII
@HS2.3_252 HISEQ:380:H55W7BCXY:1:1101:20381:11551 1:N:0:AGCAGGAA orig_bc=AAAAAAAAAAAA new_bc=AAAAAAAAAAAA bc_diffs=0
TACGGAGGATGCGAGCGTTATCCGGATTTATTGGGTTTAAAGGGTGCGTAGGTGGTTTGTTAAGTTTGTGGTGAAAGCGTGCGGCTCAACCGTACCAAGCCATGAAAACTGGCGAACTTGAGTGCAAACGAGGTAGGCGGAATGTGATGTGTAGCGGTGAAATGCTTAGATATGTCACAGAACCCCGATTGCGAAGGCAGCTTACCAGCATGCAACTGACACTGAGGCACGAAAGCGTGGGTATCAAACAGG
+
IIIIIHIIIIHIIIIIIIIIIIIIIHHIIIIIIIIHHIIIIIIIIIIIIIIIII#EHHIHHIHIH#IIIIIIIHIIHHIHHGIIIIHIIIIIHIIIIIIIIIIIHIIIIIIIIIIIIIIIIIIIIIIIHHIIIIHIHIIIIIIIIHIIIIGIIIIIIIIIHIIIIIIIIIHIIHHHHHIIIHHHHIIIIIIIIHIIIIIIIIIIIIIIIIIHHGIIIIIIIIIIIIIIIIIIIIIIIIIIIIIHIIIIIGII
@HS2.3_253 HISEQ:380:H55W7BCXY:1:1101:3137:11826 1:N:0:AGCAGGAA orig_bc=AAAAAAAAAAAA new_bc=AAAAAAAAAAAA bc_diffs=0
TACGTAGGGAGCGAGCGTTGTCCGGAATTACTGGGTGTAAAGGGAGTGCAGGCGGGACTGCAAGTCAGATGTGAAATTTAGGGGCTCAACCCCTCAAACTGCATTTGAAACTGTGGTTCTTGAGTGAAGTAGAGGTAAGCGGAATTCCAAGTGTAGCGGTGAAATGCGTAGATATTTGGAGGAACATCAGTGGCGAAGGCGGCTTACTGGGCTTTAACTGACGCTGAGGCTCGAAAGCGTGGGGAGCAAACAGG
+
IHHHHFHIIIIIIIIIIIIIIIIIIIIHIIIHHIICGHIIIIIIIIEGHHHEHHHICHHHFHHIIIIIEHH@GFHFDGHIIIHIIIIIHECHHGHHFHIIIHIHGGHHIIHHHHGEHHHHIHGGGHBHHEHHIIIIIIHHIIIIHHHIIIIIIIHHIIIHIIIIIIIIIHGHHHHGFHFIIGFGHIHHHIIIIIIIIIIIIIIIHIHHHHGCHEHHHIIHHHHG?HIIHIIIIIIIIIIIHHHHHGHIIIHGII
@HS2.3_254 HISEQ:380:H55W7BCXY:1:1101:14152:13763 1:N:0:AGCAGGAA orig_bc=AAAAAAAAAAAA new_bc=AAAAAAAAAAAA bc_diffs=0
TACGTAGGGAGCAAGCGTTATCCGGATTTATTGGGTGTAAAGGGTGCGTAGACGGGAAGTTAAGTTAGTTGTGAAATCCCTCGGCTCAACTGAGGAACTGCAACTAAAACTGGCTTTCTTGAGTACTGGAGAGGAAAGTGGAATTCCTAGTGTAGCGGTGAAATGCGTAGATATTAGGAGGAACACCAGTGGCGAAGGCGACTTTCTGGACAGAAACTGACGTTGAGGCACGAAAGTGTGGGGAGCAAACAGG
+
IIIIHIHHHHIIGHIIIIIIIIIIIHHIIIIIIIIHHIIIIIIIIIIIIIIIIIIIIIIIIIIIIIIIIIIIHIIIIIIIIIIIIIIIIIIIIIIIIIIIIIIIIIIIIIIIIIIIIIIIIIIIIIIIIIIIIIIIIIIIIIIIIIIIIIIIIIIIIIIIIIIIIIIIIIIIIIIIIIIIIIIIIIIIIIIIIIIIIIIIIIIIIIIIIIIIIIIIIIIIIIIIIIIIIIIIIIIIIIIIIIIIIIIIIIIII
@HS2.3_255 HISEQ:380:H55W7BCXY:1:1101:15325:13800 1:N:0:AGCAGGAA orig_bc=AAAAAAAAAAAA new_bc=AAAAAAAAAAAA bc_diffs=0
TACAGAGGCCAAGAGCGTTGTTCGGATTTACTGGGCGTAAAGGGCGCGTAGGCGGCGAGGCGTGTCGGATGTGAAATCTCCGGGCTCAACCCGGAAAGTGCGTCCGAAACTACCTTGCTGGAGTCCGGGAGGGGGAATCGGAATGCAGGGTGTAGCGGTGAAATGCGTTGATATCCTGCAGAACACCGGAGGCGAAGGCGGATTCCTTGAACGGTACTGACGCTGAGGCGCGAAAGTCGGGGGAGCAAACAGG
+
IIIIIIHHIIIIIIIIIHHHHIIIHIIIIIIIIIIIIIIIIIIIIIIIIIIIIIIIIHIIIIHIIIIIHIIIIIIIGHIIIIIIIIIIIIIIIIIIIIIIIIIIIIIIIIIIIIIIIIIIIIIIIIIIIIIIIIIIIGIIIIIHIIIIIIIIIIIIIIIIIIIIIIIIIIIIIIIIIGIIIIIIIIIIIIIIIIIIIIIIIIIIIIIIIHGIIIIHIIIIIIIIIIIIIIIIIIIIIIIIIIIIIIIIIIIII
@HS2.3_256 HISEQ:380:H55W7BCXY:1:1101:16564:13912 1:N:0:AGCAGGAA orig_bc=AAAAAAAAAAAA new_bc=AAAAAAAAAAAA bc_diffs=0
TACGGAGGATGCGAGCGTTATCCGGATTTATTGGGTTTAAAGGGTGCGTAGGCGGACTTTTAAGCGTGAGGTGAAATGCGCGGGCTCAACCTGTGAACTGCCTCGCGAACTGGGAGTCTGGAATGTCCGTGCCGTGGGAGGAATGTGTGGTGTAGCGGTGAAATGCATAGAGATCACACAGAACACCGATTGCGAAGGCATCTCACGAACGGATGATTGACGCTGAGGCACGAAAGCGTGGGGATCAAACAGG
+
IIIIIHGIIIHIIHIIIIIIIIIIIHIHHIIHIIHHIIIHIIIIIIIIIIIIIIIIIIIIHIIIIIIIIIIFHHIIIIIIIIIIHIIIIIIIIIIIIHIHIIIIIIIIIIIIIIIIIHIIIIIIIHIIIIIIIIIIIIIIIIIIIIIIIIIIIIIIIIIIIIIIIIIIIIIIIIIIHIIIIIIHHIIIHGIIIIIIIIIIHIGIIIIIIIIIIIIIIIIIIIIIIIIIIIIIIIGIIIGIIIIIGIIIIIIII
@HS2.3_257 HISEQ:380:H55W7BCXY:1:1101:19285:13849 1:N:0:AGCAGGAA orig_bc=AAAAAAAAAAAA new_bc=AAAAAAAAAAAA bc_diffs=0
TACGTAGGGTGCAGGCGTTAATCGGAATTACTGGGCGTAAAGCGTGCGCAGGCGGCTCCTTAAGTCAGATGTGAAATCCCCGGGCTTAACCTGGGAACTGCGTTTGAAACTGGGGAGCTAGAGTGTGGAAGAGGGGGGTGGAATTCCAGGTGTAGCAGTGAAATGCGTAGAGATCTGGAGGAACACCGATGGCGAAGGCAGCCCCCTGGGCTGACACTGACGCTCATGCACGAAAGCGTGGGGAGCAAACAGG
+
IGHHEH?G?GHIIHHGECCHHIIIIIHGGHHCFHHIIIIHHFHHIGHIC?EFCDD#FGHIIIIIIIGHGIHGHH?HDGFHHHHDHFHIIHIIHIIIIHHHHCGGCGIIIIII?FHEGHIIHIHGEHHGHHHHIHIHEHHEGHHHH?FFEIIIIHG@FHFHHIHHIIIHFHDHHG1GFGIHEHGHHHE@EIIIHIIIHHD<<HD@HIIHHHEFCECHHHIHHFGC1HEG?EHHHHHHIDEHHIHGHFIIHHHHI
@HS2.3_258 HISEQ:380:H55W7BCXY:1:1101:19519:13768 1:N:0:AGCAGGAA orig_bc=AAAAAAAAAAAA new_bc=AAAAAAAAAAAA bc_diffs=0
TACGAAGGGGGCAAGCGTTGTTCGGAATTACTGGGCGTAAAGGGTGTGTAGGCGGTTTGGTAAGATAGCGGTGAAATGCCGGGGCTTAACCTCGGAATTGCCGTTATAACTATTGAACTAGAGTAATGCAGAGGATGCTGGAATACCCAGTGTAGAGGTGAAATTCGTAGATATTGGGTAGAACACCGGTGGCGAAGGCGAGCATCTGGGCATGAACTGACGCTGAGGCACGAAAGCATGGGGATCAAACAGG
+
G@HE@HHHHHDHHHGGHECFHHHIIGIEHIIIIEHHHCHIIECHCG<DF@FHHDDCCEHHIHCHHIIIGIIHICHIGH?CEECCHEHGGHIHGHDHIIHHFECFHHHHHEHHHFDDEFHFEIIHHIIHEG@IHFGEEHIHHIIII?HHEECGGEAA<BGHIIEHHHCHHHHEHHH@D<:HGHGDIIHHECE=GHEEHI@DHHHHHFHHG?HIHHIIHEIGIHHIHF10<<0D1ECHEHIHG1H@FH@HHIHFH
@HS2.3_259 HISEQ:380:H55W7BCXY:1:1101:2139:14013 1:N:0:AGCAGGAA orig_bc=AAAAAAAAAAAA new_bc=AAAAAAAAAAAA bc_diffs=0
TACGGAGGGTGCAAGCGTTAATCGGAATAACTGGGCGTAAAGGGCATGCAGGCGGTTGTATAAGTAGGGTGTGAAATCCCCGGGCTCAACCTGGGAACTGCATTCTAAACTGTACAACTAGAGTATTGCAGGGGGAGACGGAATTCCAGGTGTAGCGGTGGAATGCGTAGATATCTGGAAGAACACCAAAGGCGAAGGCAGTCTCCTGGGCAAATACTGACGCTCATATGCGAAAGCGTGGGTAGCAAACAGG
+
HHIIIHIIHHHIHFIIIIHIIIIIIHIIHHIIIIIIIHIIIIIIIIIIIIIIGIGCIHGHIIIIIIIIIIIIIIIGHGHHIIIIIIIIIIHIIIIIIIIHIIIIIIIIIIIIIIIIHIIIIIIIHIIIHIIIIHIHHHHIIIIIIHIIIIHIIIIIHIIHIIIIIIIIIIIIIIIIHFHHIIIIIIIIHGIIIIIIIIHIIIIIIIIIIHEIHHCIIIIIIIIIIIHHHHGEIIIIIIIIIIIIIIIIIIIII
@HS2.3_260 HISEQ:380:H55W7BCXY:1:1101:8432:14237 1:N:0:AGCAGGAA orig_bc=AAAAAAAAAAAA new_bc=AAAAAAAAAAAA bc_diffs=0
TACGGAGGATGCGAGCGTTATCCGGATTTATTGGGTTTAAAGGGTGCGTAGGTGGTTTGTTAAGTTTGTGGTGAAAGCGTGCGGCTCAACCGTACCAAGCCATGAAAACTGGCGAACTTGAGTGCAAACGAGGTAGGCGGAATGTGATGTGTAGCGGTGAAATGCTTAGATATGTCACAGAACCCCGATTGCGAAGGCAGCTTACCAGCATGCAACTGACACTGAGGCACGAAAGCGTGGGTATCAAACAGG
+
IHIHIFHIEHHHHHHIIIIHHIIIHECCGHECCHI<<CGHIEHHHHIGCGHIIIIIIHHIHIHIGGIIIIIHIIIIHHHIIIIIIIIIHHIIIIIIGIIHHIHIHIIIIIIIHIHHIIIIIIIIHHIHIIIIIHIIIIIIIIIIHHHEIIIIIIIIIIIIIIIIIIIIIIIIIIHEGIIIIIIIIHIIIHIIIIIHIIIHIIIIIHIIIIIIIIIIIIIIIIIIIIHHHIIIIIIIIHIHIIIHHHGCIHII
@HS2.3_261 HISEQ:380:H55W7BCXY:1:1101:8788:14064 1:N:0:AGCAGGAA orig_bc=AAAAAAAAAAAA new_bc=AAAAAAAAAAAA bc_diffs=0
TACGGAAGATGCGAGCGTTATCCGGATTTATTGGGTTTAAAGGGAGCGTAGGCGGAAGCTTAAGTCTGCGGTAAAATGTCGGTGCTCAACGCCGGCCCGCCGTGGAAACTGGGTATCTTGAATGTGCACAAGGTGGATGGAATTCGTGGTGTAGCGGTGAAATGCTTAGATATCACGAAGAACTCCGATTGCGAAGGCAGTCCACTGGGGCATGATTGACGCTGAGGCTCGAAAGTGCGGGAATCAAACAGG
+
IIIIIIIIIIIIIIHIIIIIIIIIIIIIIHIHHIIECHIIIIIIIIIIIIIIIIIIIIIHIIIIIIIIIIIIIIIIIIIIIIIIIIIIIIIIIIIIHIIIIIIIIIIIIIIIIIIIIIIIIIIIIIIIIIIIIIIIIIIIIIIIIIIIIIIIIIIIIIIIIIIIIIIIIIIIIIIHHIIIIIIIIIIIIIIIIIIIIIIIIIHIIIIIIIIIIIIIIIIIIIIIIIIIIIIIIIIIIIIIIIIHIIIIIIII
@HS2.3_262 HISEQ:380:H55W7BCXY:1:1101:9083:14087 1:N:0:AGCAGGAA orig_bc=AAAAAAAAAAAA new_bc=AAAAAAAAAAAA bc_diffs=0
TACAGAGGCCAAGAGCGTTGTTCGGATTTACTGGGCGTAAAGGGCGCGTAGGCGGCGAGGCGTGTCGGATGTGAAATCTCCGGGCTCAACCCGGAAAGTGCGTCCGAAACTACCTTGCTGGAGTCCGGGAGGGGGAATCGGAATATAGGGTGTAGCGGTGAAATGCGTTGATATCCTATAGAACACCGGAGGCGAAGGCGGATTCCTTGAACGGTACTGACGCTGAGGCGCGAAAGTCGGGGGAGCAAACAGG
+
IIIIIHHHIIIHHIHIIHHIIIHIIHIIIIIIHIGHHEHIIHIIIIIIDHHIIIHHIIIIIIIHIIIIIIIIHHIHHIHIIIIIIIIIIIIIIIHIHIHIIIHHHIIIHIHHIHFGIIIHIIIIIHHHHHIIIHIIIIGIIIIIIIIHIHIIHIHHHIHHIHIIIIIIIIIIIHEGEGIHHIIIIIHIIIIIIIIIIHIIHFHHIHHHGDCHHIHHHHHEHIIHHIIIIHHHHIIIHHIIHHHHGIIHIIHII
@HS2.3_263 HISEQ:380:H55W7BCXY:1:1101:13195:14123 1:N:0:AGCAGGAA orig_bc=AAAAAAAAAAAA new_bc=AAAAAAAAAAAA bc_diffs=0
TACAGAGGTCCCGAGCGTTGTTCGGATTTACTGGGCGTAAAGGGCGCGTAGGCGGCGAGGCGTGTCGGATGTGAAATCTCCGGGCTCAACCCGGAAAGTGCGTCCGAAACTACCCCGCTGGAGTACGGGAGAGGGAATCGGAATATAGGGTGTAGCGGTGAAATGCGTTGATATCCTATAGAACACCGGAGGCGAAGGCGGATTCCTTGAACGATACTGACGCTGAGGCGCGAAAGTCGGGGGAGCAAACAGG
+
IIIIIH<<FHHHIIIIIIIHHIEHIHIIIIIIIIIIIEHHIIIIIIIIHHHIIIIIIIIIHIIIIIIIIHIIIIIIGIIIIIIIIIIHIIIIHIIHIIIIIIHIIIIHIIIHHIIHIIIIIIIIIIIIIIIIIIIIIIIIIIIIHIIIIIIIIIIIIIIIIIIIIIIIIIIIIIIIIHIIIIIIIIIIIIIIIIIIIIIIIIIIHIIIIIHIIIIHHIIIIHIIIIIIIIIIIIIIIIIIIIIIIIIIIIIII
@HS2.3_264 HISEQ:380:H55W7BCXY:1:1101:15099:14113 1:N:0:AGCAGGAA orig_bc=AAAAAAAAAAAA new_bc=AAAAAAAAAAAA bc_diffs=0
TACGGAGGATGCGAGCGTTATCCGGATTTATTGGGTTTAAAGGGTGCGTAGGTGGTTTGTTAAGTTTGTGGTGAAAGCGTGCGGCTCAACCGTACCAAGCCATGAAAACTGGCGAACTTGAGTGCAAACGAGGTAGGCGGAATGTGATGTGTAGCGGTGAAATGCTTAGATATGTCACAGAACCCCGATTGCGAAGGCAGCTTACCAGCATGCAACTGACACTGAGGCACGAAAGCGTGGGTATCAAACAGG
+
IIIIIHHHHIIIIIIIIIIIIIIIHHHHIIIIIIIHIIIIIIIIHHIIGHIIIIIHIIIHIIIIIIIIIIIIIIIIHHIHHIIIIIIIIIIIIIIIIIIIIIIIIIIIIIIIIIIIHIIIIIIIIIIIIIIIIIIIIIIIIIIIIIIIIIIIIIIIIIIIIIIIIIIIIIIIIIHIIHIIIIIIIIIIIIIIIIHIHIIIIIIIIIIIIIIIIIIIIIIIHIIIIIIIIIIIIHIIIIIIIIIIIIIIIIII
@HS2.3_265 HISEQ:380:H55W7BCXY:1:1101:15000:14159 1:N:0:AGCAGGAA orig_bc=AAAAAAAAAAAA new_bc=AAAAAAAAAAAA bc_diffs=0
TACGGAAGGTCCGGGCGTTATCCGGATTTATTGGGTTTAAAGGGAGCGCAGGCCGGAGGTCAAGCGTGACGTGAAATGTAGCCGCTCAACGGCTGAACTGCGTCGCGAACTGGCTTTCTTGAGTGAGTTCGATGTGGGCGGAATTCGTGGTGTAGCGGTGAAATGCTTAGATATCACGAAGAACTCCGATTGCGAAGGCAGCCCACAAGGCCTTTACTGACGCTAAAGCTCGAAGGTGCGGGTATCGAACAGG
+
IIIIIIIIIIIIIIIIIIIIIIGIIDGEHHIIIIIDGHHIIIIIIIIIIHHIIIIIIIIHHIIIHHIIHHHHIEHIDIIIIIIIIIIIIIIIIIIIIIIIIIHIIIIHIIIIIIIIHIHIIIIIIIIIIIIIIIIIIIIIIIIIIIIIIIIIHIHIIIIIIHIIIIIIIIIIIIIIIIIGIHIIIIIIIIIIIIHIIIHIIIIIIIIIIGIHIIIIIIHGIIIIIIIIIIIIIIIHIHHHIIHHHHHHIIIII
@HS2.3_266 HISEQ:380:H55W7BCXY:1:1101:17767:14045 1:N:0:AGCAGGAA orig_bc=AAAAAAAAAAAA new_bc=AAAAAAAAAAAA bc_diffs=0
TACGGAGGATGCGAGCGTTATCCGGATTTATTGGGTTTAAAGGGTGCGTAGGTGGTTTGTTAAGTTTGTGGTGAAAGCGTGCGGCTCAACCGTACCAAGCCATGAAAACTGGCGAACTTGAGTGCAAACGAGGTAGGCGGAATGTGATGTGTAGCGGTGAAATGCTTAGATATGTCACAGAACCCCGATTGCGAAGGCAGCTTACCAGCATGCAACTGACACTGAGGCACGAAAGCGTGGGTATCAAACAGG
+
IIIHIIIIIIIIIIIIIIIIIIHIHGHHIIIHHHIDEHIIIIIIHHIIIIIIIIIIIHIHIIIIIIIIIIIIHIIIIIIIIIIIIIIIIIIIIIIIIIIIIIIIIIIIIIIIIIIIIIIIIIIIIIIIIIIIIIIIIIIIIIIIIIIIIIIIIIIIIIIIIIIIIIIIIIIIIIIIHIIIIIIIIIIIIIIIIIIIIIIIIIIIIIIIIIIIIIIIIIIIIIIIIIIIIIIIIIIIIIIIIIIIIHHCIIII
@HS2.3_267 HISEQ:380:H55W7BCXY:1:1101:17892:14089 1:N:0:AGCAGGAA orig_bc=AAAAAAAAAAAA new_bc=AAAAAAAAAAAA bc_diffs=0
TACGAGGGGTGCAAGCGTTGTTCGGAATTACTGGGCGTAAAGGGAGCGTAGGCGGAGGAGCAAGCGGACTGTACAATCCCGGGGCCCAACCCCGGTCCTGCAGTCCGGACTGCTTCTCTTGGATAGTTCAGGGGCAGGCGGAATTCCTGGTGTAGCGGTGGAATGCGTAGAGATCAGGAAGAACACCGATGGCGAAGGCAGCCTGCTGGGGACTTTATCGACGCTGAGGCTCGAAAGTGCGGGTAGCAAACAGG
+
IIIIIIIIIHIIHIIIIEGHIIIHCHIIIIIHIHIIIHHIIHIIHIHIHHIIIIIIIHEHHIIIIIIGHIIIIHIHGHIIHIIIIHHHIIIDHIICHIIIGFHHIIIIHHHIHHDHHHHIIIHHHIHIIHIIIIHHIIIIIHHHHIIIHHHIIIIGIIHHIIIIIIHHIIHIIIIIIIFHHHIHIHIHHHIHHIIIIHHHHHIIIHGIIIIHHEHHIHHIIIIIIIIIIIHIIIIIHIIIIIIIIIIIIHIIII
@HS2.3_268 HISEQ:380:H55W7BCXY:1:1101:19072:14184 1:N:0:AGCAGGAA orig_bc=AAAAAAAAAAAA new_bc=AAAAAAAAAAAA bc_diffs=0
TACGGAGGATGCGAGCGTTATCCGGATTTATTGGGTTTAAAGGGTGCGTAGGTGGTTTGTTAAGTTTGTGGTGAAAGCGTGCGGCTCAACCGTACCAAGCCATGAAAACTGGCGAACTTGAGTGCAAACGAGGTAGGCGGAATGTGATGTGTAGCGGTGAAATGCTTAGATATGTCACAGAACCCCGATTGCGAAGGCAGCTTACCAGCATGCAACTGACACTGAGGCACGAAAGCGTGGGTATCAAACAGG
+
HEHEEHHH=EHH<0CHHCHEHHIIGG0CHHE@GHH<<EHHC?@H1<0EHHHIEHHFIIHHHGHHHGHIIIIIIFFIHIIHIHHHH?EHGHHHHGEHCEGIFEG@FGHIHGHCGHHHHHCHIHHIHIHEHIHFHEEHHHHHIGIIHGHIIIHIIIIHHHCFGEIHFIIIHIHHIHHHDFHHHIIIHIHDIIHEHH#EHEHHEHHFGIIIIIHHFIIHIHIHHG@?HHHHHCHHHHHIHFHEHIIIHIHHHHII
@HS2.3_269 HISEQ:380:H55W7BCXY:1:1101:2081:14250 1:N:0:AGCAGGAA orig_bc=AAAAAAAAAAAA new_bc=AAAAAAAAAAAA bc_diffs=0
TACGAGGGGTGCAAGCGTTGTTCGGAATTACTGGGCGTAAAGGGAGCGTAGGCGGAGATTCAAGCGGATTGTACAATCCCGGGGCCCAACCCCGGCTCTGCAGTCCGAACTGGATCTCTTGGATAGTTCAGGGGCAGGCGGAATTCCTGGTGTAGCGGTGGAATGCGTAGAGATCAGGAAGAACACCGATGGCGAAGGCAGCCTGCTGGGGACTTCATCGACGCTGAGGCTCGAAAGTGCGGGTAGCAAACAGG
+
IIIIHIHIIIIIIIIHIIIIHHIIIHIIIIIIHHIIICHHHIIIGHHIEHHHHIIIIHIIIIIIIIIEIIIIIIIIFIHHIIIIIIHHIIIIIIIIIHIIIIIIIIIIIIIIHHIIIIIIIHIHIIIHIIIIIIIHIIIIIIIIIIIIIIIHIIIIIIIIIIIIHIIIIIIIIGIIIIHIIIIIHHHIIIIIIIIIIIIIIIIIIIIHIIIIIIIIIIIIIIIIIIIIIIIIIIIIIIIIIIIIIIHIIIIIII
@HS2.3_270 HISEQ:380:H55W7BCXY:1:1101:4996:14296 1:N:0:AGCAGGAA orig_bc=AAAAAAAAAAAA new_bc=AAAAAAAAAAAA bc_diffs=0
TACGGAGGATGCGAGCGTTATCCGGATTTAGTGGGTTTAAAGGGTGCGTAGGCGGGACGTCAAGTCAGCGGTGAAATACTGTGGCTCAACCATAGCATTGCCGTTGAAACTGGCGACCTTGAGTGCGGCAGAGGTAGGCGGAATGTGTGGTGTAGCGGTGAAATGCTTAGATATCACACAGAACACCGATTGCGAAGGCAGCTTACTGGAGCGCAACTGACGCTGAGGCACGAAAGCGTGGGTATCGAACAGG
+
HHGHHIIIIHHIIGHIEEHHHIIII@EDHI1<CGH/DGHIIHIIIIGHHHHCGHIIHHHHIIIIIIIIIIIIHIIIHHHHIIIIIIIIIIIIIIIIIHIIHHIIHIIIIIIIHIIIIIHIIIIIIIIIIIIHIIIHIIHIIIHIIHIIIIIIIIIIIIIIHIIIIIIIIIIIIIIHHHIIIIIIIIIIIIIIIIIIIIIIIIIIIIIIIIIIIHIIHIIIIIIHIIIIIIHIIIIIIIIGHIIIIIIIIIIII
@HS2.3_271 HISEQ:380:H55W7BCXY:1:1101:7246:14379 1:N:0:AGCAGGAA orig_bc=AAAAAAAAAAAA new_bc=AAAAAAAAAAAA bc_diffs=0
TACAGAGGTCCCGAGCGTTGTTCGGATTTACTGGGCGTAAAGGGCGCGTAGGCGGCGGAACGTGTCGGATGTGAAATCTCCGGGCTCAACCCGGAAAGTGCGTCCGAAACTGTTCCGCTGGAGTCCGGGAGAGGTGGCCGGAATGCAGGGTGTAGCGGTGAAATGCGTTGATATCCTGCAGAACACCGGAGGCGAAGGCGGGCCACTGGAACGGTACTGACGCTGAGGCGCGAAAGTCGGGGGAGCAAACAGG
+
IIIIIHFHIIIIIIIIIIIIIIIIIHIIIIIIIIIIIHHHIIIIIIIIHHIIIIIIIIIHIIIIIIIIIIIIIIIIHIIIIIIIIIHIIIIIIIIIIIIIIIIIIIIIIIIIIHIIIIIIIIIIIIIIIIIIIIIIIIIIIIIIIIIIIIIIIIIIIIIIIIIIIIIIIIIIIIIIHHIIIIIIIIIIIIIIIIIIIIIIIIIIIIIIIIIIIIIIIHIIIIIIIIIIIIIIIIIHHIIIIIIIIIIIIIIII
@HS2.3_272 HISEQ:380:H55W7BCXY:1:1101:10385:14489 1:N:0:AGCAGGAA orig_bc=AAAAAAAAAAAA new_bc=AAAAAAAAAAAA bc_diffs=0
TACGGAGGGTACGAGCGTTAATCGGAATGACTGGGCGTAAAGGGCACGTAGGTGGATAGATAAGTCACAAGTGAAATACCCGGGCTTAACCTGGGATTGGCTCGTGAAACTGTTTAACTAGAGTACGGTAGAGGGGAGTAGAATTCCAAGTGTAGCGGTGAAATGCGTAGAGATTTGGAAGAATACCGGAGGCGAAGGCGGCTCTCTGGACCGATACTGACACTGAAGAGCGAAAGCGTGGGGAGCAAACAGG
+
IIIIIHIIIIIIIIIIIHIIIIIIIIIIIIIHHIIIIHHGEHHC1C<C11DC<EGF?HHHHHHECFIIIHEHFHIIIHHHHIIIIHIIHGI#HHIIHHHCHGIIIIGHIGIIGIIHHIIIIIIHIIIIGIHFCHHIIHIIIIIHHHIIIIIIIIIIIIIIHIIIIHIHIIIHIHH#HFIIIHGIHH#IIIIIIIIIIIIIHGIHIHIIHIIIIIIIHHIIIHIIIIIIIIIIIIIIIIIIIIIIIIIIIIIII
@HS2.3_273 HISEQ:380:H55W7BCXY:1:1101:12517:14346 1:N:0:AGCAGGAA orig_bc=AAAAAAAAAAAA new_bc=AAAAAAAAAAAA bc_diffs=0
TACGGAAGGTCCGGGCGTTATCCGGATTTATTGGGTTTAAAGGGAGCGCAGGCCGACTGGTAAGCGTGACGTGAAATGTAGCCGCTCAACGGCTGAACTGCGTCGCGAACTGTCAGTCTTGAGTGAGTTCGATGTTGGCGGAATTCGTGGTGTAGCGGTGAAATGCTTAGATATCACGAAGAACTCCGATTGCGAAGGCAGCCAACAAGGCCTTTACTGACGCTAAAGCTCGAAGGTGCGGGTATCGAACAGG
+
IIIEHHH<HFFIDC<CCCCGHFHIGHCCG@GCHHH<<@FEGHCHFHHHHDIIHIHGHHHCGHHFHIHIHHHIHHFFBHHHEHIIIIGHEHEIHHHHHIEFHEHCHHHFCCECHIHHHHIHHHGGHHHGGHIHHHHHHHECHHHDDEHH?GHHIHHFHHIIHGBHIHHHIHHHCEHH?GHDHHCF@GHC0GCD@HIFHEHHFH?FIIIHH@EEEHCHCEHDIIIG@HIH@D1HGHHDCCHEHHIHCCHEHHGFH
@HS2.3_274 HISEQ:380:H55W7BCXY:1:1101:13466:14315 1:N:0:AGCAGGAA orig_bc=AAAAAAAAAAAA new_bc=AAAAAAAAAAAA bc_diffs=0
TACGGAAGGTCCGGGCGTTATCCGGATTTATTGGGTTTAAAGGGAGCGCAGGCCGAAGGTTAAGCGTGACGTGAAATGTAGCCGCTCAACGGCTGAACTGCGTCGCGAACTGGCTTTCTTGAGTGAGTACGATGTAGGCGGAATTCGTGGTGTAGCGGTGAAATGCTTAGATATCACGAAGAACTCCGATTGCGAAGGCAGCCTACAAGGCCTTTACTGACGCTAAAGCTCGAAGGTGCGGGTATCGAACAGG
+
IIIIIGIIIHHHGIIIHIIIIIIIIHEHHIIHIIIH@HHIIIHIHIIIIIIIIIIIIIIIIIIIIIIIIIIIIIIIIIHIIIIIIIIIIIIIIIIIIIIIIIIIIIIIIIIIIIIHIIIIIIIIIIIIIIIIIIIIIIIIIIIIIIIIIIIIIIIIIIIIIIIIIIIIIIIIIIIHHDIIIIIIIIIIIIIIIIIIIIIIIIIIHIIIIIIIIIIIIIIIIIIIIIIIIIIIIIIIIIIIIIIIIIIIIIIII
@HS2.3_275 HISEQ:380:H55W7BCXY:1:1101:18889:14278 1:N:0:AGCAGGAA orig_bc=AAAAAAAAAAAA new_bc=AAAAAAAAAAAA bc_diffs=0
TACAGAGGTCCCTAGCGTTGTTCGGATTTACTGGGCGTAAAGGGCACGTAGGTGGCTAGGCGTGTCGCGTGTGAAATCTCCGGGCCCAACCCGGAAAGTGCGCGCGAAACTACCTGGCTGGAGTACGGGAGAGGGAGTCGGAATGCAGGGTGTAGCGGTGAAATGCGTTGATATCCTGCAGAACACCGGAGGCGAAGGCGGACTCCTGGAACGTTACTGACGCTAAGGTGCGAAAGTCGGGGGAGCAAACAGG
+
IIIIIIIIIIIIIHIIIIIHIHIIIHIIIIHIIIIIIHIIIHHIIIIIHIHIIIIIIIIIIIIIIIIIIIIIIIIHHHIIIIIIIIIIIIIIIIIIIIIIIIIIIIIIIIIIIIIIIIIIIIIIIIIIIIIHHIIIHHIIIIIIIIIHIIIIIHIIIIIIIIIIIIIIIIIIIIIIHIIIIIIIIIIIIIIIIIIIIIIIIIIHIIIIIIIIIIIIIIIHIIIIIIIIIIIIIIIHHIIIIIIIIIIHIIIII
@HS2.3_276 HISEQ:380:H55W7BCXY:1:1101:19723:14393 1:N:0:AGCAGGAA orig_bc=AAAAAAAAAAAA new_bc=AAAAAAAAAAAA bc_diffs=0
TACAGAGGGTGCGAGCGTTAATCGGAATTACTGGGCGTAAAGCGTGCGTAGACGGTTATTTAAGTCGGATGTGAAAGCCCCGGGCTCAACCTGGGAATTGCATTCGAGACTGAATAGCTAGGGTGCGGTAGAGGGAAGCGGAATTTCCGGTGTAGCGGTGAAATGCGTAGATATCGGAAGGAACATCAGTGGCGAAAGCGGCTTCCTGGACCAGCACCGACGTTCAGGCACGAAAGCGTGGGGAGCAAACAGG
+
IIIIIHHIIIIHIIIIHIIIEHIIIIIIIIIIHIIIIIIHIHHHHIIIIIIIIIIHIIIIIIIIIIIIIIIHIIIIIHHIIIIIIIIIIIIHHHIIIHIHHIIIIIIIIIIIIIHIIIIIIIIIIIIIIIIIIIIIIIIHIIIIIIIIIIIIIIIIIIIIIIIIIIIIIIIIIIIIIIIIIIIIHIIIIIIIIIIIIIIIIIIIIIIIIIIIIIIIHIIIIIIHGIIIIIHIIIIIIIIIIIIIIIIIIIIII
@HS2.3_277 HISEQ:380:H55W7BCXY:1:1101:20842:14316 1:N:0:AGCAGGAA orig_bc=AAAAAAAAAAAA new_bc=AAAAAAAAAAAA bc_diffs=0
TACGGAGGATGCGAGCGTTATCCGGATTTATTGGGTTTAAAGGGTGCGTAGGTGGTTTGTTAAGTTTGTGGTGAAAGCGTGCGGCTCAACCGTACCAAGCCATGAAAACTGGCGAACTTGAGTGCAAACGAGGTAGGCGGAATGTGATGTGTAGCGGTGAAATGCTTAGATATGTCACAGAACCCCGATTGCGAAGGCAGCTTACCAGCATGCAACTGACACTGAGGCACGAAAGCGTGGGTATCAAACAGG
+
IIIIIHHIIHHIIIIIIHIIIIHHIEDHHIEHHHIHCHGEEHIIGHHHCGHI<HHEHHGHHHIICCGHEHIIIIIHHHIEHIIIIIIIIHGIIHIIIHIHIIHIHHIHIIIIIHHHHIIIHIIIIHIGHIIIIIHHIHIIHIIHIHHIIIIIHHHIIIHEIHHGHIIHCHHIIGIHGIIHIHIIIIHHHHHHIHHIHHHIIIHHIIIIIHHIIGIIIIHHGIHIHIIIFIIIHIIIHIIIIIGIIHIIIHII
@HS2.3_278 HISEQ:380:H55W7BCXY:1:1101:4772:14709 1:N:0:AGCAGGAA orig_bc=AAAAAAAAAAAA new_bc=AAAAAAAAAAAA bc_diffs=0
TACGGAGGGTGCGAGCGTTAATCGGAATAACTGGGCGTAAAGAGCTCGTAGGCGGTTAGTCAAGTCAGATGTGAAAGCCCCGGGCTTAACCTGGGAACTGCATTTGAAACTGACGAACTAGAGTACTGTAGAGGGAGGTAGAATTCCAGGTGTAGCGGTGAAATGCGTAGATATCTGGAGGAATACCGGTGGCGAAGGCGGCCTCCTGGACAGAGACTGACGCTGAGGAGCGAAAGCGTGGGGAGCAAACAGG
+
IHIIIHIIIIIHIIIHIHIIIIIIIIIIHIFHGHHIIIIIHIIIGIIHEIHIHHHEHIIIHHHHHHHHIHHHIHEIIHIIIIIIIIIIIIGHIIIHHIIIIHHIIIIIIIHHEHHIIIIIIIIIIIFIIIIIIIIIIIIIIIIIIIIHHIGIIIIIIIIHIIIHIIIIIIIIIGIHHHIIIIIIIIIIIIIIIIIIIIIIIIIIIIIIIIIIIIHGIIIHIIIHGIIIHIIHIHIIIIHHHHIIIIIIIIIII
@HS2.3_279 HISEQ:380:H55W7BCXY:1:1101:6878:14635 1:N:0:AGCAGGAA orig_bc=AAAAAAAAAAAA new_bc=AAAAAAAAAAAA bc_diffs=0
TACGGAAGGTCCGGGCGTTATCCGGATTTATTGGGTTTAAAGGGAGCGCAGGCTGGAGATTAAGCGTGACGTGAAATGCCGCGGCTCAACCGTGGAAGTGCGTCGCGAACTGGTTTTCTTGAGTGTATTCGACGTCAGCGGAATTCGTGGTGTAGCGGTGAAATGCTTAGATATCACGAAGAACTCCGATTGCGAAGGCAGCTGGCGAGGCTATAACTGACGCTAAAGCTCGAAGGTGCGGGTATCGAACAGG
+
IIIIIEHIIIIIIIIIIIIHIIIIIGHIIIIIIIIHHHHHIIIIHIIIIIIIIHIIHHHHHIIIIIHHHIIIIIIIHIIIIIIIIIIIIIIIIIIIIIIIIIIIIIIIIIIIIIIIIIIIIIIIIIIIIIIIIIIIIIIIIIIIIIIIIIIIIIIIIHIIIIIIIIHHIIIIIIIIIHIIIIIIIIHIIIIIIIIIIIIIIIIIIIIIIIIIIIIIIIIIIIIIIIIIIHIIIIIHHIIIIIIIIIIIIIIII
@HS2.3_280 HISEQ:380:H55W7BCXY:1:1101:7737:14881 1:N:0:AGCAGGAA orig_bc=AAAAAAAAAAAA new_bc=AAAAAAAAAAAA bc_diffs=0
TACGTAGGTCTCAAGCGTTATCCGGATTTACTGGGCGTAAAGTATCCGTAGCTTGATATATAAGTCTGTTTTCAAATCTTACGATTCAATCGTAAAAAGGGGATGGATACTGTATATCTGGAAGTAATTAGGGGTTAGTGGAATTTCCGGTGGAGCGGTAAAATGTATTGATATCGGAAAGAACGCCGAAAGCGAAAGCAGCTAACTATAATATCTTGACAGTGAGGGATGAAAGTTTGGGTAGCAAACGGG
+
IIIIIIIIIIIIIIIIIIIIIIIIIHHIIIIIIIIIIIIHIIIIIIIIIIIHHHHHHHIIIIIIHIIIIIHIIIIIIHIIIIIIHHIIIIIIIIIIHIIIIIIIIIIIIIIIIIIIIIIIIHHIIIIIIIIIIIIHIIIIIIIIHHIIIIIIIIIIIIIIIIIIIIIIIHIIIIIIHIIIIIIIICIIIIIHIIIIIHIIIIIIIHEIIIIHHEHIIIIIIIIIIIIIIIIIIHGEIIIIIIIIIIIHIIII
@HS2.3_281 HISEQ:380:H55W7BCXY:1:1101:10371:14888 1:N:0:AGCAGGAA orig_bc=AAAAAAAAAAAA new_bc=AAAAAAAAAAAA bc_diffs=0
TACATAGGGGGCAAGCGTTGTCCGGAATGACTGGGCGTAAAGGGTGTGTAGGCGGTTATACAAGTTAAAAGTGAAATCCCCGGGCTTAACTCGGGTGCTGCTTTTAAGACTGTATGACTTGAGTGCAGTAGAGAAAAGTGGAATTCCTAGTGTAGCGGTGGAATGCGTAGATATTAGGAGGAACACCAGAGGCGAAGGCGACTTTTTGGACTGTAACTGACGCTGAGGCACGAAAGTGTGGGGAGCAAACAGG
+
HIIIHIHHIIIIIIIIIIIIIIIIIIIIIIIHHHIIIEHIIIIGFHHIHHHIIIIIIIIIIHIIIIIHIIIIIIIHHFHIIIIIIIIIIIHIHIIIIIIIIIIIIIIIIIIIIHIIIIIIIIIIIIIIIIIIIHIHIIIIIIIIIIIHIIIIIIIIIIIIIIIIIIIIIIIIIIIIIIIIIIIIIIIIIIIIIIIIIIIIIIIIIIIIIHIHHIIIIIIIIIIIIIIIIIIIIIIIIIIIIIIIIHIIHHIII
@HS2.3_282 HISEQ:380:H55W7BCXY:1:1101:14369:14870 1:N:0:AGCAGGAA orig_bc=AAAAAAAAAAAA new_bc=AAAAAAAAAAAA bc_diffs=0
TACGGAGGATGCAAGCGTTATCCGGATTTATTGGGTTTAAAGGGTGCGTAGGCGGATGCCTAAGCGTGAGGTGAAATCCCCGGGCTCAACCTGGGAACTGCCTCGCGAACTGGGTATCTGGAATGTCCGTGCCGTGGGAGGAATGTGTGGTGTAGCGGTGAAATGCATAGAGATCACACAGAACACCGATTGCGAAGGCATCTCACGAACGGATGATTGACGCTGAGGCACGAAAGCGTGGGGATCAAACAGG
+
IIIIIIIIIIIIIHIIIIIIIIIIIHIIIIIIHIIEEHHIIIIIIIIIIIIIIIIIIIIIIIIIIIIIHIIIIIIIHHIIIIIIIIIIIIIIIIIIIIIIIIIIIIIIIIIIIIIIIIIIIIIIIIIIIIIIIIIIIIIIIIIIIIIIIIIIIIIIIIIIIIIIIIIIIIIIIIIIIHIIIIIIIIIIIIIIIIIIIIIIIIIIIIIIIIIIIIIIIIIIIIIIIIIIIIIIIIIIIIIIIIIIHIIIHIIII
@HS2.3_283 HISEQ:380:H55W7BCXY:1:1101:18299:14948 1:N:0:AGCAGGAA orig_bc=AAAAAAAAAAAA new_bc=AAAAAAAAAAAA bc_diffs=0
TACGGAGGATGCGAGCGTTATCCGGATTTATTGGGTTTAAAGGGTGCGTAGGTGGTTTGTTAAGTTTGTGGTGAAAGCGTGCGGCTCAACCGTACCAAGCCATGAAAACTGGCGAACTTGAGTGCAAACGAGGTAGGCGGAATGTGATGTGTAGCGGTGAAATGCTTAGATATGTCACAGAACCCCGATTGCGAAGGCAGCTTACCAGCATGCAACTGACACTGAGGCACGAAAGCGTGGGTATCAAACAGG
+
IIIIIIIIIIIIIIIIIIIIIIIIIIIIIIIHHIIGHIIIIIIIIIIIHIIIIIIIIIIHIIIHHIIIIIIHIIIIIHIIIIIIIIIIIIHIIIIIIIIIIIIIIIIHIIIIIIIIIIIIIIIIIIIIIIIIIIIIIIIIIIIIIIIIIIIIIIIIIIIIIIIIIIIIIIIIIIIIHIIIIIIIIIIIIHIIIIIIIIIIIIIIIIIIIIIIIIIIIIIIIIIIIIIIIIIIIIIIIIIIIIHIIIIIIIII
@HS2.3_284 HISEQ:380:H55W7BCXY:1:1101:3886:15019 1:N:0:AGCAGGAA orig_bc=AAAAAAAAAAAA new_bc=AAAAAAAAAAAA bc_diffs=0
TACGGAGGATGCGAGCGTTATCCGGATTTAGTGGGTTTAAAGGGTGCGTAGGCGGATTATTAAGTCAGCGGTGAAAGCGTGTGGCTCAACCATACCGAGCCGTTGAAACTGGTAGTCTTGAGTGCAAATGAGGTAGGCGGAATGTGACGTGTAGCGGTGAAATGCTTAGATATGTCCCAGAACTCCGATTGCGAAGGCAGCTTACCAAGATGTAACTGACGCTGATGCACGAAAGCGTGGGTATCAAACAGG
+
HHH1CHIC01DF/CFHHHHIHCEEHH@GHH1DDHE/<<CGFEF=C@0C<<E018FH/@B<1FGC1<<CCHHGHHEHFHHHHGHD?<EHHH0B1DHCIHHC/IIHIHHH?#IIIIIIIIHIIHHGCFHF@IIHH=HIH@EHFCIIIIHEIIIIIIIIIHHHIIIIHHIIIIIHHH##?HHHD<E@HHHHFEHHHII#HHIIIIHHIHFHGFHHHHHGGIIHIIGIIHHHIIHHHED?IHIIIIIHHHGHHHII
@HS2.3_285 HISEQ:380:H55W7BCXY:1:1101:9039:15105 1:N:0:AGCAGGAA orig_bc=AAAAAAAAAAAA new_bc=AAAAAAAAAAAA bc_diffs=0
TACGGAGGGTGCGAGCGTTAATCGGAATAACTGGGCGTAAAGAGCTCGTAGGCGGTTAGTCAAGTCAGATGTGAAAGCCCCGGGCTTAACCTGGGAACTGCATTTGAAACTGACGAACTAGAGTACTGTAGAGGGAGGTAGAATTCCAGGTGTAGCGGTGAAATGCGTAGATATCTGGAGGAATACCGGTGGCGAAGGCGGCCTCCTGGACAGAGACTGACGCTGAGGAGCGAAAGCGTGGGGAGCAAACAGG
+
IIIIIHIIIIIIIIIIIIIIIIIIIIIIGIIIIIIIIHIIIIIIHIIIIIIIIIIHIIIIIIIIIIIIIIIIHIIIIIIIIIIIIIIIIIIIIIIIIIIIIIIIIIIIIIIIIIIIIIIIIIIIIIIIHIIIIIIIIIIIIIIIIIIIIIIIIIIIIIIIIIIIIIIIIIIIIIIIIHIIIIIIIIIIIIIIIIIIIIIIIIIIIIIHIIIIIIIIIIIIIIIIIIIIIIIIIIIIIIIIIIIIIIIIIIIII
@HS2.3_286 HISEQ:380:H55W7BCXY:1:1101:10802:15073 1:N:0:AGCAGGAA orig_bc=AAAAAAAAAAAA new_bc=AAAAAAAAAAAA bc_diffs=0
TACGGAAGGTCCGGGCGTTATCCGGATTTATTGGGTTTAAAGGGAGCGCAGGCGGAGGCTTAAGCGTGACGTGAAATGTAGCCGCTCAACGGCTGAGTTGCGTCGCGAACTGGGTTTCTTGAGTGAGTGCGACGTCAGCGGAATTCGTGGTGTAGCGGTGAAATGCTTAGATATCACGAAGAACCCCGATTGCGAAGGCAGCTGACGAGCCCTTTACTGACGCTAAAGCTCGAAGGTGCGGGTATCGAACAGG
+
IIIIIIIIIHIIIIHIIIIIIIIIIHHIIIIIHIIDGHIGIIIIIIIIIIIIIIIIIIIIIIIIIIIIIIIIIIIIHIIIIIIIIIIIIIIIIIIIIIIIIIIIIIIIIIIIIIIIIIIIIIIIIIIIIIIIIIIIIIIIIIIIIIIIIIIIIIIIIIIHIIIIIIIIIIIIHIIHHHIIIIIIIIIIIIIIIIIIIIIIIIIIIIIIIIIIIIIIIIIIIIIIIIIIIHHIIIIIIIIIIIIIIIIIIIIII
@HS2.3_287 HISEQ:380:H55W7BCXY:1:1101:16210:15078 1:N:0:AGCAGGAA orig_bc=AAAAAAAAAAAA new_bc=AAAAAAAAAAAA bc_diffs=0
TACGTAGGTGGCAAGCGTTATCCGGAATTATTGGGCGTAAAGAGGGAGCAGGCGACATGATAAGTTTGAAGTGAAAGCGTGAGGCTCAACCTCATACAGCTTCGAAAACTGTCAAGTTAGAGTACGAGAGAAGTGAACGGAACTCCATGTGTAGCGGTGAAATGCGTAGATATATGGAAGAACACCAGTGGCGAAGGCGGTTCACTAGCTCGAAACTGACGCTCAGTCCCGAAAGCGTGGGTAGCAAATAGG
+
IIIIHIIIIIIIIIIIIIIIIIIIIEHIIIIIIIIIIHIIIIIIIIHIIIIIIIIIIIIIIIIIIIIIIIIIIIIIHIHIIIIIIIIIIIIIIIIIIIIEHIIHIIIIIIIIIIIIIIIIHIIIIIIIIIIHIIIIIIIIIIIIIHIIIIIIIIIIIIIIIIIIHHIHIIIIIIIIIIIIIIIIIIIIIIIIIIIIIIIIIIIIIIIIIGIIIIIIIIIIIIIIIHHIIIIIIIIIIIIIIIIIIIIIIIII
@HS2.3_288 HISEQ:380:H55W7BCXY:1:1101:18061:15185 1:N:0:AGCAGGAA orig_bc=AAAAAAAAAAAA new_bc=AAAAAAAAAAAA bc_diffs=0
TACGGAAGATGCGAGCGTTATCCGGATTTATTGGGTTTAAAGGGAGCGTAGGCGGGCTTTTAAGCCAGCGGTCAAATGTCAGGGCCCAACCTTGGCATGCCGTTGGAACTGGGAGCCTTGAATACACACAAGGAAGGTGGAATTCGTCGTGTAGCGGTGAAATGCTTAGATATGACGAAGAACTCCGATTGCGAAGGCAGCCTTCTGGGGTGCGATTGACGCTGAGGCTCGAAAGTGCGGGTATCGAACAGG
+
IIIIIIIIIIIIIIIIIIIIIIIIIHIIIIIIIIIDHHIIIIIIHIIIIIIIIIIIIIIIIIIIIIIIIIIIIIIIHIIIIIIIHIIIIIIIIIIIIIIIIIIIIIIIIIIIIIIIIIIIIIIIIIIIIIIIIIIGIIIIIIIIIIIIIIIIIIIIIHIIIIIIIIIIIIIIIIIIIIIIIHIHIIIIIIIIIIIIIIIIIIIIIIIIHIIHHIIIIIIIIIIIIIIIIIIIIIIHHIIIIIIIIIIIIIII
@HS2.3_289 HISEQ:380:H55W7BCXY:1:1101:20050:15106 1:N:0:AGCAGGAA orig_bc=AAAAAAAAAAAA new_bc=AAAAAAAAAAAA bc_diffs=0
TACGGAAGGTCCGGGCGTTATCCGGATTTATTGGGTTTAAAGGGAGCGCAGGCCGGCTGTCAAGCGTGACGTGAAATGTCCCGGCTCAACCGGGGAGTTGCGTCGCGAACTGGCGGCCTTGAGTGAGGCCGACGTGCGCGGAATTCGTGGTGTAGCGGTGAAATGCTTAGATATCACGAGGAACCCCGATTGCGAAGGCAGCGCACGAGCCCTCAACTGACGCTAATGCTCGAAGGTGCGGGTATCGAACAGG
+
IIIIICHHIHIIIHIIIIIIIIIIIHIIIIIIHIIGHIHIHIIIHIIIHIIIIIIIIIIIIIIIIIIIHIIIIHHHGHIIIIIIIIIIIIIIIIIIIHHIIIIIIIIIIIIIIIIIIIIIIIIIIIIIIIIHHIIIIIIIIIGIIIIIIIIIIIIIIIIIIIIIIIIIIIIHIIIHIIIIIIIIIIIIIGHIIIIIIIIIIIIIIIIIIIIIIIIIIIIIIIIIIIIIIIIIIIIIIIIIIIIIIIIIIIIII
@HS2.3_290 HISEQ:380:H55W7BCXY:1:1101:2556:15352 1:N:0:AGCAGGAA orig_bc=AAAAAAAAAAAA new_bc=AAAAAAAAAAAA bc_diffs=0
TACAGAGGTCCCGAGCGTTGTTCGGATTTACTGGGCGTAAAGGGCGCGTAGGCGGCGAGGCGTGTCGGATGTGAAATCTCCGGGCTCAACCCGGAAAGTGCGTCCGAAACTACCCCGCTGGAGTACGGGAGAGGGAATCGGAATATAGGGTGTAGCGGTGAAATGCGTTGATATCCTATAGAACACCGGAGGCGAAGGCGGATTCCTTGAACGATACTGACGCTGAGGCGCGAAAGTCGGGGGAGCAAACAGG
+
IIIGIIHHCECEDHHHHHIIIIIIIIHIIIIIHFHHIIIHIIIIIIII?EEHIIIIIHIIHHHHHI@IIIIHHIIHDIIIHIIIHHHIIIHIHHCDIHHIHIIIHIIIIHHH?CFIHIIHIIIIIIIIIIIHHIIHIGIIIIIIIIIIIIIIIIIIIIIIIIIIIIHIIIIHIIIIHGHIIIIIIIIHIIIIIHIIIIHHHHIHIIIIHHHIIIIIIIIIIHIIIIIIIIIIIIHIIIHIIIIIIIIIIIIII
@HS2.3_291 HISEQ:380:H55W7BCXY:1:1101:3760:15412 1:N:0:AGCAGGAA orig_bc=AAAAAAAAAAAA new_bc=AAAAAAAAAAAA bc_diffs=0
TACGGAAGGTCCGGGCGTTATCCGGATTTATTGGGTTTAAAGGGAGCGCAGGCTGATGATTAAGCGTGACGTGAAATGTAGCCGCTCAACGGCTGAACTGCGTCGCGAACTGGTTATCTTGAGTGAGTTCGATGTTGGCGGAATTCGTGGTGTAGCGGTGAAATGCTTAGATATCACGAAGAACTCCGATTGCGAAGGCAGCCAACAAGGCCTTTACTGACGCTAAAGCTCGAAGGTGCGGGTATCGAACAGG
+
IIIIIIIIIIIIIIIIIIIIIIIIIHIIIIIIIIIHIIIIIIIIIIIIIIIIIIIIIHIIHHIIIIIIHIIIIIIIIIHHIIIIIIIIIIIIIIIIHIIIIIIIIIIIIIIIIIIIIIIIIIIIIIIIIIIIIIIIIIIIIIIIIIIIIIIIIIIIIIIIIIIIIIIIIIIIIIIIIIIIIIIIHIIIIIIIIIIIIIIIIIIIIIIIIIIIHIIIIIIIIIIIIIIIIHIIIIIIIIIIIIIIHIIIIIIII
@HS2.3_292 HISEQ:380:H55W7BCXY:1:1101:3807:15423 1:N:0:AGCAGGAA orig_bc=AAAAAAAAAAAA new_bc=AAAAAAAAAAAA bc_diffs=0
GACGAACTGTCCTAACGTTGTTCGGAATCACTGGGCTTAAAGGGCGCGTAGGCGGTCCGACAAGTCAGGGGTGAAATCCTGCAGCTTAACTGTAGAAGTGCCTCTGATACTGTCGGTCTTGAGGGAGATAGGGGTGTGCGGAACTTCCAGTGGAGCGGTGAAATGCGTTGATATTGGAAGGAACGCCGGAGGCGAAAGCGGCGCACTGGATCTCTACTGACGCTGAGGCGCGAAAGCCAGGGGAGCAAACGGG
+
IIIIIIIIIIIIIIIIIIIIIIIIIIIIIIIIIIIIHHIIIIIIIIIIEHIIIIHHIIIIIIIIIIIIIIIIIIIIHIIIIIIIIIIIIIHIIIIIIIIIIIIIIIIIIIIIIIIIIIIIIIIIIIIIIIIIIIIIIIIIIIIIIIIIIIIIIIIIIIIIIIIIIIIIIIIIIIIIHHIIIIIIIIIIIIIIIIIIIIIIIIIIIIIIIIIIIIIIIIIIIIIIIIIIIIIIIIIIIIIIIIIIIIIIIIIII
@HS2.3_293 HISEQ:380:H55W7BCXY:1:1101:5634:15305 1:N:0:AGCAGGAA orig_bc=AAAAAAAAAAAA new_bc=AAAAAAAAAAAA bc_diffs=0
TACGGAGGATGCGAGCGTTATCCGGATTTATTGGGTTTAAAGGGTGCGTAGGTGGTTTGTTAAGTTTGTGGTGAAAGCGTGCGGCTCAACCGTACCAAGCCATGAAAACTGGCGAACTTGAGTGCAAACGAGGTAGGCGGAATGTGATGTGTAGCGGTGAAATGCTTAGATATGTCACAGAACCCCGATTGCGAAGGCAGCTTACCAGCATGCAACTGACACTGAGGCACGAAAGCGTGGGTATCAAACAGG
+
IIIIIIIIHIIIIIIIIIIGIIIIIGHIIIHHFHIEGHHHIIIIFHIIDGHIIIIIIIIHHIIIIIIIIIIIIIIIIIIIIIIIIHIIIIIIIIHIIIIIIIIIIIIIIIIIIIIIIIIIIIIIIIIIIIIIIIIIIIIIIIIIIIIIIIIIIIIIIIIIIIIIIIIIIIIIIHHIHIIIIIIIIIIIIIIIIIIIIIIIIIHIIIIIIIIIIIIIIIIIIIIIIIIIIIIIIIIIIIIIIIIIIIIIIIII
@HS2.3_294 HISEQ:380:H55W7BCXY:1:1101:12749:15355 1:N:0:AGCAGGAA orig_bc=AAAAAAAAAAAA new_bc=AAAAAAAAAAAA bc_diffs=0
TACGTAGGGGGTAAGCGTTGTCCGGAATGACTGGGCGTAAAGGGAGTGTAGGCGGTTTATCAAGTTGAAAGTGAAAGCCCGGGGCTTAACTCCGGAACTGCTTTCAAAACTGGTTGACTAGAGTGTGGGAGAGGTAAGTGGAATTCCTAGTGTAGCGGTGGAATGCGTAGATATTAGGAGGAACATCAGAGGCGAAGGCGACTTACTGGAACATAACTGACGCTGAGGCTCGAAAGCGTGGGGAGCAAACAGG
+
IIIIHIIIIIIIIIIIIIIIIIIIIIHHIIIIIIIIIIHIIHIIGHHHHIIIIIIHIHIIIIIIIIIIIIIIIIIIHHIIIIIIIIIIIIIIIIIIIIIIIIIIIIIIIIIIIIIIIIIIIIIIIIHIIIIHIIIIIIIIIIIIIIIIIIIIIIIIIIIIIIIIIIIIIIIIIIHIIGIIIIIIIIIIIIIIIIIIIIIIIIIIIIIIIIIIIIIHIIIIIIIIIIIIIIIIIIIIIIIIIIIIIIIHHIIII
@HS2.3_295 HISEQ:380:H55W7BCXY:1:1101:15507:15288 1:N:0:AGCAGGAA orig_bc=AAAAAAAAAAAA new_bc=AAAAAAAAAAAA bc_diffs=0
TACGGAAGGTCCGGGCGTTATCCGGATTTATTGGGTTTAAAGGGAGCGCAGGCCGGAGGTCAAGCGTGACGTGAAATGTAGCCGCTCAACGGCTGAACTGCGTCGCGAACTGGCTTTCTTGAGTGAGTTCGATGTGGGCGGAATTCGTGGTGTAGCGGTGAAATGCTTAGATATCACGAAGAACTCCGATTGCGAAGGCAGCCCACAAGGCCTTTACTGACGCTAAAGCTCGAAGGTGCGGGTATCGAACAGG
+
IIIIIIIIIIIIIHIHIHHHIHIIIHDEHICHFHI<EEHHIHIIIIIIIIIIGIIIIIIHHHIIIIHIIIIIIIHIIHHIIIIIIIIIIIIIIIIHHIIIIIIIIIIIHHIIIIIIIIIIIIIHIIIIIIIIIIIIIIIIIIIIIIIIIIIIIIIIIIIIIIIIIIIIIIIIIIIIHIIIIIIIGIIIIIIIIIIIHIHIHIIIIIIIIIIIIIIIIIIIIIIIIIIIIIIIIIIIIIIIIIIHIIIIIIIII
@HS2.3_296 HISEQ:380:H55W7BCXY:1:1101:16700:15405 1:N:0:AGCAGGAA orig_bc=AAAAAAAAAAAA new_bc=AAAAAAAAAAAA bc_diffs=0
TACGGAGGGTGCGAGCGTTAATCGGAATAACTGGGCGTAAAGAGCTCGTAGGCGGTTTGTCAAGTCAGATGTGAAAGCCCCGGGCTTAACCTGGGAACCGCATTTGAAACTGACAGACTAGAGTACTGTAGAGGGAGGTAGAATTCCAGGTGTAGCGGTGAAATGCGTAGATATCTGGAGGAATACCGGTGGCGAAGGCGGCCTCCTGGACAGAGACTGACGCTGAGGAGCGAAAGCGTGGGGAGCAAACAGG
+
IIIIIGHHIIIIIIIIIIIHIIIIIIGHGIIHIIIGIHHHIIIIIIIHIIIIIIIGHIIIIIIHIIIIIIIIIIIHHHIHIIIIIIIIIIIIIIIIIIIIIIIIIIIIIIIIIIIIIIIIIIIIIIIIHIIIIIIIIIIIIIIIIIIIIIIIIIIIIIHIIIIIIIIIIIIIIIIIIIIIIIIIIIIIIIIIIIIIIIIIIIHIIIIIIIIIIIIIIIIIIIIIIIIIIIIIIIIIIIIIIIIIIIIIHIIII
@HS2.3_297 HISEQ:380:H55W7BCXY:1:1101:1299:15505 1:N:0:AGCAGGAA orig_bc=AAAAAAAAAAAA new_bc=AAAAAAAAAAAA bc_diffs=0
TACAGAGGCCCCTAGCGTTGTTCGGATTTACTGGGCGTAAAGGGTGCGTAGGCGGTCAGGCGTGTCGAGTGTGAAATCTCTGGGCTCAACCCGGAAAGTGCGCTCGAAACTACCTTAGACTAGAGTATGGGAGAGGGGATCGGAATGCAGGGTGTAGCGGTGAAATGCGTTGATATCCTGCAGAACACCGGAGGCGAAGGCGGATCCCTGGAACATTACTGACGCTCAGGCACGAAAGTCGGGGGAGCAAACAGG
+
IIIIIIHIIIIIIIIIIHHHIIIIIIIIIIIHIIIIIHHIIIIIIIHIIIIIIIIIIIHIIIGIHIIIIIIHIIIIHHIIIIIIIIIIIIIIIIIIIIIIIIIHHIIIIIIIIIIIIIHIHIHCIHIIIIIIIHIIIIIIIIIIIIIIIIIIIIHIIIIIIIIIIIIIIIIIIIIIHIIIIIIIIIIIIIIIIIIIIIIIIIIIIIIIIIHHHIIIIIIIIIIIIHFIIHHIIIIHHE/IIIIIIIIIIIIIHII
@HS2.3_298 HISEQ:380:H55W7BCXY:1:1101:6014:15505 1:N:0:AGCAGGAA orig_bc=AAAAAAAAAAAA new_bc=AAAAAAAAAAAA bc_diffs=0
TACGGAAGGTCCGGGCGTTATCCGGATTTATTGGGTTTAAAGGGAGCGCAGGCCGATGGTTAAGCGTGACGTGAAATGTAGCCGCTCAACGGCTGCACTGCGTCGCGAACTGGCTATCTTGAGTGAGTTCGATGTTGGCGGAATTCGTGGTGTAGCGGTGAAATGCTTAGATATCACGAAGAACTCCGATTGCGAAGGCAGCCAACAAGGCCTTTACTGACGCTAAAGCTCGAAGGTGCGGGTATCGAACAGG
+
IIIIIHIIIIIIIIIIIIIDHIIIIEHHHIEHHHIHIIIHIIIIIIIIIIIIIIIHIIIIIIIIIIIIIIIHIIIIIIHIHIIIIIIIIIIIIIIIIIIIIIIIIIIIIIIIIIIIHIIIIIIIIIHHIIIIIIIIIIIIIIIHIIIIIIIIHIIIIIIIIIIIIIIIIIIIIIIIIIIIIIIIIIIIIIIIIIIIIIIIIIIIIIIIIIIIIIIIIIIIIIIIIIIIIIIIIIIHHIIIIIIIIIIIIIIII
@HS2.3_299 HISEQ:380:H55W7BCXY:1:1101:7777:15737 1:N:0:AGCAGGAA orig_bc=AAAAAAAAAAAA new_bc=AAAAAAAAAAAA bc_diffs=0
TACGGAGGGTGCAAGCGTTAATCGGAATAACTGGGCGTAAAGGGCATGCAGGCGGTTAGACAAGTAGGATGTGAAATCCCCGGGCTCAACCTGGGAGCTGCATACTAAACTGTCTGACTAGAGTATTGCAGGGGGAGACGGAATTCCAGGTGTAGCGGTGGAATGCGTAGATATCTGGAAGAACACCAAAGGCGAAGGCAGTCTCCTGGGCAAATACTGACGCTCATATGCGAAAGCGTGGGTAGCAAACAGG
+
IIIIIEHIIIIIHIIIIHIHIIIIIIIIIIIIIIIIIIIIIIIIIIIIIIIIIIIHIIIIIIIIIIIHHIIIIIIHFHIIIIIIIIIIIIIIIIIIIIHIIIIHIHIIIIIIIIIIIIIIIIHIIHIIIIIIIIIIIIIIIIIIIIIIHIIIIIHIIIIIIIIIIIIIIIIIIIIIIIIIGIIIIHIHIIIIIIIIIIIIIIHIIIIIHHIIIIIIIIIIIIIIIHHIIIIIIIIIIIIIIIIIIIIIIHHII
@HS2.3_300 HISEQ:380:H55W7BCXY:1:1101:9762:15709 1:N:0:AGCAGGAA orig_bc=AAAAAAAAAAAA new_bc=AAAAAAAAAAAA bc_diffs=0
TACGTAGGTGGCGAGCGTTGTCCGGAATTATTGGGCGTAAAGGGAGCGCAGGCGGGAAGGCAAGTCAGTCTTAAAAGTGCGGGGCTCAACCCCGTGATGGGATTGAAACTGTCTTTCTTGAGTGCAGGAGAGGAAAGCGGAATTCCTAGTGTAGCGGTGAAATGCGTAGATATTAGGAGGAACACCAGTGGCGAAGGCGGCTTTCTGGACTGTAACTGACGCTGAGGCTCGAAAGCGTGGGGAGCGAACAGG
+
IIIIIIIIIIIIIIIIIIIIIIIIIHIIIIIIIIIIIHIIIHIIHIIIIIIIIIIIHIIIIIIIIIIIIIIIIIIIIHIHIIIIIIIIIIIIIIHHHIIIIIIIIIIIIIIIIIIIIIIIIIIIIIIIIIIIIIIIIIIIIIIIIIIIIIHIIIIIIIIIIIIIIIIIIIIIIIIIHIIIIIIIIIIIIIIIIIIIIIIIIIIHIIIIIIIIIIIIIIIIIIIIIIIIIIIIIIIIIIIIIIIIIHIIIIII
@HS2.3_301 HISEQ:380:H55W7BCXY:1:1101:12687:15540 1:N:0:AGCAGGAA orig_bc=AAAAAAAAAAAA new_bc=AAAAAAAAAAAA bc_diffs=0
TACGGAAGGTCCGGGCGTTATCCGGATTTATTGGGTTTAAAGGGAGCGCAGGCTGATTATTAAGCGTGACGTGAAATGTAGCCGCTCAACGGCTGAGTTGCGTCGCGAACTGGTAGTCTTGAGTGAGTTCGATGTTGGCGGAATTTGTGGTGTAGCGGTGAAATGCTTAGATATCACGAAGAACTCCGATTGCGAAGGCAGCCAACAAGGCCTTTACTGACGCTAAAGCTCGAAGGTGCGGGTATCGAACAGG
+
IIIIIIIIIIIIIIIIIIIIIIIIIHHIIIIIIIIEEHIIIIIIIIIIIIIIIIIHIIIIIIIIIIIIIIIIIIIIHHIIIHIIIIIIIIIIIIIIIIIIIIHHIIIIIIIIIIIIIIIIIIIIIIHHHIIIIIIIIIIIIIIIIHIIHIIIIIIIIIIIIIIIIIIIIIIIIIIIHIIIIIIIIIIIIIIIIIIIIIIIIIIIIIIIIIHIIIIIIIIHIIIIIIHIIIHIIIIHHIIIIIHIIIIHHIIII
@HS2.3_302 HISEQ:380:H55W7BCXY:1:1101:15423:15641 1:N:0:AGCAGGAA orig_bc=AAAAAAAAAAAA new_bc=AAAAAAAAAAAA bc_diffs=0
TACGGAAGGTCCGGGCGTTATCCGGATTTATTGGGTTTAAAGGGAGCGCAGGCTGATTATTAAGCGTGACGTGAAATGTAGCCGCTCAACGGCTGAACTGCGTCGCGAACTGGTAGTCTTGAGTGAGTTCGATGTTGGCGGAATTCGTGGTGTAGCGGTGAAATGCTTAGATATCACGAAGAACTCCGATTGCGAAGGCAGCCAACAAGGCCTTTACTGACGCTAAAGCTCGAAGGTGCGGGTATCGAACAGG
+
IIIIIGHHIHIIIIIIIIIIIIIIIIIHHHIHGHIDHIIIHIIIIIIIIIIIHIIIIHIIHHHIIIIIHHHHHHHHHHHIHIIIIIHIIIIIHIIIIIIIIIIIIIIIIIIHHHHHIHIIHIIIHEHHIHIIIHHIIIIIIGFHHIHIIIIIIIIIHIHIHIIIHIIIIIHHHHIHIIHHHHHHIIIIHIIIIIIIHIHIIIIIIIHIIGHIGIIIIIIIIHHHIIIIIIHIIIIIIIHHIIIHHIHIIIIIH
@HS2.3_303 HISEQ:380:H55W7BCXY:1:1101:16778:15739 1:N:0:AGCAGGAA orig_bc=AAAAAAAAAAAA new_bc=AAAAAAAAAAAA bc_diffs=0
TACGGAGGGTGCGAGCGTTAATCGGAATAACTGGGCGTAAAGAGCTCGTAGGCGGTTAGTCAAGTCAGATGTGAAAGCCCCGGGCTTAACCTGGGAACTGCATTTGAAACTGACGAACTAGAGTACTGTAGAGGGAGGTAGAATTCCAGGTGTAGCGGTGAAATGCGTAGATATCTGGAGGAATACCGGTGGCGAAGGCGGCCTCCTGGACAGAGACTGACGCTGAGGAGCGAAAGCGTGGGGAGCAAACAGG
+
IHIIIIIIHHIIIIIIIHIHHIIIGIIIHIIIIIIIIFHHIIIIGIIIHHHHIIIIIIIHIIIIIIIIHIIIIIIIIIIIIIIIIIIIIIIIIIIIIIIIIIIIIIIIHIIIIIIIIIIIIIIIIIIIIIIIIIIIIIIIIIIIIIIIIIIIIIIIIIIIIIIIIIIIIIIIIIIIIIIIIIIIIIIIIIIIIIIIIIIIIIIIIIIIIIIIIIIIIIIIIIIIIIIIIIIIIIIIIIIIIIIIIIIIHIIII
@HS2.3_304 HISEQ:380:H55W7BCXY:1:1101:18281:15691 1:N:0:AGCAGGAA orig_bc=AAAAAAAAAAAA new_bc=AAAAAAAAAAAA bc_diffs=0
TACGGAAGGTCCGGGCGTTATCCGGATTTATTGGGTTTAAAGGGAGCGCAGGCGGAAGATTAAGCGTGACGTGAAATGTCCCGGCTCAACCGTGGAACTGCGTCGCGAACTGGTTTTCTTGAGTGAGTACGACGGAGGCGGAATTCGTGGTGTAGCGGTGAAATGCTTAGATATCACGAAGAACCCCGATTGCGAAGGCAGCCTCCGAGTCCTTAACTGACGCTAAAGCTCGAAAGTGCGGGTATCGAACAGG
+
IIIIIHIIIIIIHIIIIIIIIIHIHHIIIIIIHIIDGHHIIIIIIHIIIIIIGIIIIHFHIIIIIIIIHHIIIIIIIIIIIIIIIIIIIIIIIIIIIIIIIIHIIIIIIIHHHEIIIIIIIHIIIIIIIIHIIIIIIIIIIIIHIIIIIIIIIIIIIIIIIIIIIIIIIIIIIIIIIHIIIIIIIIIIIIIIIIIIIIIIIIIIIIIIIIIIIIIIIIIIIIIIIIIIIIIIIIIIIIIIIIHGEHIIHIIII
@HS2.3_305 HISEQ:380:H55W7BCXY:1:1101:4026:15784 1:N:0:AGCAGGAA orig_bc=AAAAAAAAAAAA new_bc=AAAAAAAAAAAA bc_diffs=0
TACGGAGGATGCGAGCGTTATCCGGATTTATTGGGTTTAAAGGGTGCGCAGGCGGCGCGTTAAGTCAGCGGTGAAATGCCCCGGCTCAACCGGGGAGCTGCCGTTGATACTGGCGTGCTGGAGTGCGAACGGCGCCGGCGGAATGTGCAATGTAGCGGTGAAATGCATAGATATTGCACAGAACACCGATCGCGAAGGCAGCTGGCGAGGACGCAACTGACGCTGAGGCACGAAGGCGTGGGGATCGAACAGG
+
IIIHIHHDHIHHIIDHIDHHHHHHDH@EHHIFHGHDHIIIIHHHH@GHHHGHHIGICHCHGHIIIGHEEIHGHIHG<CFGGECHDEHIIIIIGHHEEHIHIHIHHIIIHIIIHHHIHIIIIIIIIIIIHHIIHHIHHGHIIHHHHIIIHIHIIIHEHIG?FHEHHHHIIHHHIHHHIHHIFHHHIHHHIHHHIIHHHGEHHHHHDHCIIIIHFGHHHIIHIIIHCHHHHHIIIIHIHIIHHHHG?IHHIIIIH
@HS2.3_306 HISEQ:380:H55W7BCXY:1:1101:6892:15921 1:N:0:AGCAGGAA orig_bc=AAAAAAAAAAAA new_bc=AAAAAAAAAAAA bc_diffs=0
TACGGAGGGTGCAAGCGTTAATCGGAATAACTGGGCGTAAAGGGCATGCAGGCGGTTGTATAAGTAGGGTGTGAAATCCCCGGGCTCAACCTGGGAACTGCATTCTAAACTGTACAACTAGAGTATTGCAGGGGGAGACGGAATTCCAGGTGTAGCGGTGGAATGCGTAGATATCTGGAAGAACACCAAAGGCGAAGGCAGTCTCCTGGGCAAATACTGACGCTCATATGCGAAAGCGTGGGTAGCAAACAGG
+
IIIIICHIIIIIGIIIIHIIIIHIIIIIHIIIHHIIIHIIIIIIIGIIIIIIIIIGGHHFHIIIIIHHIHHIIIIIHHDHIIIIIIIIIIIIIIIIIIIIIIIIIIIIIHIIIIIIIIIIIIIIIIIIFIIIIIIIIIIIIIIIIIIIIIIIIIIIIIIIIIIIIIIIIIIIIIHIIIIIHIIIIHIIIHIHIIIIIIIIHHHGGIIIIIIIIIIIIIIIIIIIIHHIIIHIIIIIIIIIIIHIIIIIIHIIH
@HS2.3_307 HISEQ:380:H55W7BCXY:1:1101:7721:15931 1:N:0:AGCAGGAA orig_bc=AAAAAAAAAAAA new_bc=AAAAAAAAAAAA bc_diffs=0
TACGAGGGGTGCAAGCGTTGTTCGGAATTACTGGGCGTAAAGGGAGCGTAGGCGGAGATTCAAGCGGATTGTACAATCCCGGGGCCCAACCCCGGCTCTGCAGTCCGAACTGGATCTCTTGGATAGTTCAGGGGCAGGCGGAATTCCTGGTGTAGCGGTGGAATGCGTAGAGATCAGGAAGAACACCGATGGCGAAGGCAGCCTGCTGGGGACTTATCGACGCTGAGGCTCGAAAGTGCGGGTAGCAAACAGG
+
IHIIH<<<CEHHHHIIIIIIIIIIIIIIIHIHHIIIGFHIIIIIIIIIHIIIHIIIIHIIIIIIHIIIIIIIIICHIGIHIHHIIIIIIIIIIHHHHHIHIIIIIIIIIIIIIHIIIIIIIIIIIIIHIIIIIIIIIIIIIIIIIIIIIIIIIIIIIIIIIIIIIIIIIIIIIIIIIIIIIIHIIIIIIIHIIIIIIIIIIIIIIIIIIIIIHHIIIIIIIIHIIIIHHIIIIIIHHIIIIIIIIIIIIIIII
@HS2.3_308 HISEQ:380:H55W7BCXY:1:1101:11022:15986 1:N:0:AGCAGGAA orig_bc=AAAAAAAAAAAA new_bc=AAAAAAAAAAAA bc_diffs=0
TACGTAGGTGGCGAGCGTTATCCGGATTTACTGGGTGTAAAGGGTGTGTAGGCGGGACTGCAAGTCAGATGTGAAAATCATGGGCTCAACCCATGACCTGCATTTGAAACTGTGGTTCTTGAGGGTCGGAGAGGTAACCGGAATTCCTGGTGTAGCGGTGAAATGCGTAGATATCAGGAGGAACACCGGTGGCGAAGGCGGGTTACTGGACGATTACTGACGCTGAGACACGAAAGCGTGGGGAGCAAACAGG
+
IIIIHIIIIIIIIIIIIIIIIIIIIGIIIIIFHIHIIIIGHHIIHHFHIIIIIIIIHIIIIIIIIIIIIIIIIIIIIIIIIIIIIIIIIIIIIIIIIIIIIIIHIIIIHIIIIIIIHIIIIHHHIHIIIIIIIIIIIIIIIIIIIIIIIIIIIIHIIIIIIIIIIIIHIIIIIIIIIIIIIIIIIIIIIIIIIIIIIIIIIIIHIIIIIIIIIIIIIIIIIIIIIIIIIIIIIIIIIIIIIIIIIIIIIIIII
@HS2.3_309 HISEQ:380:H55W7BCXY:1:1101:1670:16039 1:N:0:AGCAGGAA orig_bc=AAAAAAAAAAAA new_bc=AAAAAAAAAAAA bc_diffs=0
TACGGAGGATGCGAGCGTTATCCGGATTTATTGGGTTTAAAGGGTGCGTAGGTGGTCTGTTAAGTCTGTGGTGAAAGCGTGCGGCTCAACCGTACCAAGCCATGGATACTGGCGGACTTGAGTGCAAACGAGGTAGGCGGAATGTGACGTGTAGCGGTGAAATGCTTAGATATGTCACAGAACCCCGATTGCGAAGGCAGCTTACCAGCATGCAACTGACACTGAGGCACGAAAGCGTGGGTATCAAACAGG
+
IIIIIIIIIIIIIIIIIIIIIIIIIGHIIIIIIHIIDHIIIIIIHIIHIIHIIIIGIIIIIIIIIIIIIIIHIHIIGHIIIIIIIIIIIHIIIIIIIIIHHIIIIIIIIIIIIIIIIGIHIIHHIIGIIIIIIIIIIIIIIIIIIIHHIIIIHIIIIIIIIIIIIIGIIIIIIIIHHIIIIIIIIHIIHIIIIHIGIIIIIIIIIIIIIIIIIIIIIIIIIIIIIIGHIIIIIIIIIIHHIIIHIHIHIIII
@HS2.3_310 HISEQ:380:H55W7BCXY:1:1101:2687:16142 1:N:0:AGCAGGAA orig_bc=AAAAAAAAAAAA new_bc=AAAAAAAAAAAA bc_diffs=0
TACAGAGGTCCCTAGCGTTGTTCGGATTTACTGGGCGTAAAGGGCACGTAGGTTGTTATGCGTGTCGAGTGTGAAATCTCCGGGCTCAACCCGGAAAGTGCGCTCGAAACTACATGACTGGAGTGCGGGAGAGGGAATCGGAATATAGGGTGTAGCGGTGAAATGCGTTGATATCCTATAGAACACCGGAGGCGAAGGCGGATTCCTGGAACGCAACTGACACTAAGGTGCGAAAGTCGGGGGAGCAAACAGG
+
IIIIIHIIIIIIIIIIIIIIIIIIIIIIIHIIIIIIIHHIIIIIIIIIIIIIIIIIIHIIIIIIIIIHHIIIIIIIHHIIIIIIIIIIIIIIIIIIIIIIIIIIIIIHIIIIIIIIIIIIIIIIIIIIIIIIIIIIIHIIIIIIIHIIIIIIIIIIIIIIIIIIIIIIIIIIIIHIHIIIIIIIIIIIIIIIIIIIIIIIIIIIIIIIIIIIGIIIIIIHHFIIIIIIIIIIIIHHCIIIIIIIIIIIIIIII
@HS2.3_311 HISEQ:380:H55W7BCXY:1:1101:4292:16111 1:N:0:AGCAGGAA orig_bc=AAAAAAAAAAAA new_bc=AAAAAAAAAAAA bc_diffs=0
TACAGAGGTCCCGAGCGTTGTTCGGATTTACTGGGCGTAAAGGGCGCGTAGGCGGCGAGGCGTGTCGGATGTGAAATCTCCGGGCTCAACCCGGAAAGTGCGTCCGAAACTGTCTCGCTGGAGTCCGGGAGAGGTGGCCGGAATGCAGGGTGTAGCGGTGAAATGCGTTGATATCCTGCAGAACACCGGAGGCGAAGGCGGGCCACTGGAACGGTACTGACGCTGAGGCGCGAAAGTCGGGGGAGCAAACAGG
+
IIIIIHHEHIIIDFHIHHIIIIIIHIIIIIHHIIIIIHHIHIIIIIIIIIIIIIIIIHIIIIIIIIIIHIIIHIIIFHHIIIIIIHIIIIIIIIIIHIIIIIIIIIIHIIIIIIHIIIIIIIHHHHIIIIIIIIIIIIIIIIIIIIIIIIIIIIHHIIIIIIIIIIIIIIIIIIIIIGHIIIIIIIIIIIIIIIIIIIIIIIIIIIIIHIIIIIIIHIIIIIIH@IIIIIIIIIIIIIIIIIIIIIIIIIIII
@HS2.3_312 HISEQ:380:H55W7BCXY:1:1101:8513:16098 1:N:0:AGCAGGAA orig_bc=AAAAAAAAAAAA new_bc=AAAAAAAAAAAA bc_diffs=0
TACGGAGGGTACGAGCGTTAATCGGAATGACTGGGCGTAAAGGGCACGTAGGTGGATAGATAAGTCACAAGTGAAATACCCGGGCTTAACCTGGGATTGGCTCGTGAAACTGTTTAACTAGAGTACGGTAGAGGGGAGTAGAATTCCAAGTGTAGCGGTGAAATGCGTAGAGATTTGGAAGAATACCGGAGGCGAAGGCGGCTCTCTGGACCGATACTGACACTGAAGAGCGAAAGCGTGGGGAGCAAACAGG
+
EEHHIECEDHCHHFEEHH0EECGHIICHII?<<FEEH/<G@HHHHCHHFEGHDHHECBCHHIIIHGGGFGIIIIIHHGHFIIIIHHIIIIGHEHHEEIIGHHHHEIIIHIHHHHIIHHIIHEIHHHHHCIIHIIIHHIHHHHIIIHIIHIHIIHGIIIHIIHHIIIHIIIIIIIH#GHHIIIIIIIIIIIIIHIIIIIIIIIIIHIIIIIIHHHIIIIIIIIIIIIHIIIIIIIHHHIIIIHIIIHIHCHHII
@HS2.3_313 HISEQ:380:H55W7BCXY:1:1101:8536:16127 1:N:0:AGCAGGAA orig_bc=AAAAAAAAAAAA new_bc=AAAAAAAAAAAA bc_diffs=0
TACGGAGGGTGCAAGCGTTAATCGGAATAACTGGGCGTAAAGGGCATGCAGGCGGTTAGACAAGTAGGATGTGAAATCCCCGGGCTCAACCTGGGAGCTGCATACTAAACTGTCTGACTAGAGTATTGCAGGGGGAGACGGAATTCCAGGTGTAGCGGTGGAATGCGTAGATATCTGGAAGAACACCAAAGGCGAAGGCAGTCTCCTGGGCAAATACTGACGCTCATATGCGAAAGCGTGGGTAGCAAACAGG
+
IIIIIGEHHIIIIIIIIIIIHHIIIIIIIIIIIIIIIDHIIIIIIHIIIIIIHIIIIIHIIIIIIIHHIIIIIIIIIIIIIIIHIGIIIIIIIIIIIIIIIIIIIIIIIIIIIHIIIIIIIIIIIIIIIIIIIIIIIIIIIIIIIIIIIIIIIIIIIIIIIIIIIIIIIIIIIIHIHHIIIIIIIIIIIIIIIIIIIIIIIGIIIIIIIIIIIIIIIIIIIIIIHIHIIIIIIIIIIIIIIIIIIIIHHIIII
@HS2.3_314 HISEQ:380:H55W7BCXY:1:1101:9431:16133 1:N:0:AGCAGGAA orig_bc=AAAAAAAAAAAA new_bc=AAAAAAAAAAAA bc_diffs=0
TACGGAAGGTCCGGGCGTTATCCGGATTTATTGGGTTTAAAGGGAGCGTAGGCGGGAGCTTAAGCGTGCCGTGAAATGCCGGTGCTCAACGTTGGCACTGCGGCGCGAACTGGGTTTCTTGAGTGCGTGGGAAGGCGGCGGAATTCGTGGTGTAGCGGTGAAATGCTTAGATATCACGAAGAACTCCGATTGCGAAGGCAGCTGCCTGTTGCGCTACTGACGCTGAAGCTCGAAGGTGCGGGTATCGAACAGG
+
GHIIIGE?HHEHIIIIHHHHGIIHHHEDHIHHIHHC0GHIGHHIHHGE?GHHIIIHHHHE?HHHIHIHIHIGHHHIIHHHIIIIIIIIHIIHHHIHHHHIIIIIHHIIIHIHHIHEHHCGIIIIIIIIHHIIIIIIIIIIIHHHGIIIIIHIIIIIIIIHIIIIIHGFHIHIIIIIIIIHIHIIIIIIIIIIIHIHIIIIIHHIHIIIIIIIIIIIIIIIIIIIIIIIIIIIIIIIIIIIIIHHIIIHIIIII
@HS2.3_315 HISEQ:380:H55W7BCXY:1:1101:12306:16089 1:N:0:AGCAGGAA orig_bc=AAAAAAAAAAAA new_bc=AAAAAAAAAAAA bc_diffs=0
TACATAGGTAGCGAGCGTTATCCGGAATAACTGGGCGTAAAGGGAGTGTAGGTGGCGTATTAAGTCTTGTGTGAAAGCCCTCGGCTCAACTGAGGAACTGCACAAGAAACTGATATGCTAGAGTACGAGAGAGGCAAGTGGAATTCCTAGTGTAGCGGTAGAATGCGTAGAGATTAGGAGGAACACCAGAGGCGAAGGCGACTTGCTGGCTCGCAACTGACACTGAGACTCGAAAGCGTGGGGAGCAAACAGG
+
IGIIII<<<DGHIIIIIIIGIIIIIIGHIIIHHIIIIHHHIHIIEHEEGHHIHIIHIHIIIIIIIHHIIIIIIIIIIIIIIIIIIHIIIIIIIIIIIIIIIHIIIIIIIIIIHIIIIIIIIIIIIIIIIIIIIHIIIIIIIIIIIIIIIIIIIIIIIIIIIIIIIIIIIIIIIIIIHHIIIIIIIIIIIIIIIIIIIIIIIIHIIIIIIIHIIIIIHIIIHGIIIIHIIIIIIIIIIIIIIIIIIIIIIIIII
@HS2.3_316 HISEQ:380:H55W7BCXY:1:1101:13394:16071 1:N:0:AGCAGGAA orig_bc=AAAAAAAAAAAA new_bc=AAAAAAAAAAAA bc_diffs=0
TACGTAGGGGGCAAGCGTTATCCGGATTTACTGGGTGTAAAGGGTGCGTAGGTGGCTTGGTAAGTCAGATGTGAAAACCCGGGGCTTAACTCCGGGATTGCATTTGAAACTGTTAAGCTAGAGTGCAGGAGAGGTAAGTGGAATTCCTAGTGTAGCGGTGAAATGCGTAGATATTAGGAGGAACACCAGTGGCGAAGGCGGCTTACTGGACTGTAACTGACACTGAGGCACGAAAGCGTGGGGAGCAAACAGG
+
IIIIHIIIIIIIIIIIIIIIIIIIIIIIIIIIIIIGHIHIIHIIHIIIHHIIIIIIIIIIIIIIIIIIHIIIIIIHCIHIIIIIIIIHIIIIIIIIIIIIIIHIIHIHIIIIIIIIIIHIIIIHIIIIIIIIHHHIIIIIIIIIIIIIIIIIIIIIIIIIIIIIHIIIIIIIIIIIIHIIIIIIIIIIHHHIIIIIIIIIIIIIIIIIIIHIIIIIIIIIIHIIIIIIIIIIIIIHIIIIIIIIIIIHIIIII
@HS2.3_317 HISEQ:380:H55W7BCXY:1:1101:15184:16224 1:N:0:AGCAGGAA orig_bc=AAAAAAAAAAAA new_bc=AAAAAAAAAAAA bc_diffs=0
TACGGAGGGTGCGAGCGTTAATCGGAATAACTGGGCGTAAAGAGCTCGTAGGCGGTTAGTCAAGTCAGATGTGAAAGCCCCGGGCTTAACCTGGGAACTGCATTTGAAACTGACGAACTAGAGTACTGTAGAGGGAGGTAGAATTCCAGGTGTAGCGGTGAAATGCGTAGATATCTGGAGGAATACCGGTGGCGAAGGCGGCCTCCTGGACAGAGACTGACGCTGAGGAGCGAAAGCGTGGGGAGCAAACAGG
+
IIIIIGHIIHIIIIIIIIIIIIIIIIIIHIIIIIIIIHHIIIIIIIIIHHIIIIIIIIIHIIIIIIIIHHIIIIIIHIIHIIIIIIIIIIIIIIIICIIIIIIIIIIIIIIIIIIIIIIIIIIIIIIIIIIIIIIIIIIIIIIIIHIIIIIIIIIIIIIIIIIIIIIIIIIIIIIIIIIIIIIIIIIIIIIIIIIIIIIIIIIHIIIIIIIIIIIIIIIIIIIIIIIIIIIIIIIIIIIIIIIIIIIIIIIII
@HS2.3_318 HISEQ:380:H55W7BCXY:1:1101:17344:16121 1:N:0:AGCAGGAA orig_bc=AAAAAAAAAAAA new_bc=AAAAAAAAAAAA bc_diffs=0
TACGGAGGGTGCGAGCGTTAATCGGAATAACTGGGCGTAAAGAGCTCGTAGGCGGTTAGTCAAGTCAGATGTGAAAGCCCCGGGCTTAACCTGGGAACTACATTTGAAACTGACGAACTAGAGTACTGTAGAGGGAGGTAGAATTCCAGGTGTAGCGGTGAAATGCGTAGATATCTGGAGGAATACCGGTGGCGAAGGCGGCCTCCTGGACAGAGACTGACGCTGAGGAGCGAAAGCGTGGGGAGCAAACAGG
+
IIIIIGHHIHIIGGIIIIIIIIIIIIIHHIIIIHIIIHIIHIIIIIIIIIIIIIIIIHIIIIHIIIIIIIIIIHIIIIIIIIIIIIHIIIIIIIIHIIIIIIIIIIIIIIIIIIIIIIIIIIIIIHIIIIHHIIHIIIHIIIIIIIIIIIIIIIIIIIIIIIIIIIIIIIIIIIIHHHIIIIIHIIIIIHHIIIIIIIIIIIIIIIIIIIHIIIIIIIIIIIIIIIIIIHHFIIIIIIIHIIHIIIIHGIIII
@HS2.3_319 HISEQ:380:H55W7BCXY:1:1101:3578:16260 1:N:0:AGCAGGAA orig_bc=AAAAAAAAAAAA new_bc=AAAAAAAAAAAA bc_diffs=0
TACGGAGGGTACCAGCGTTAATCGGAATGACTGGGCGTAAAGGGCACGTAGGTGGATAGATAAGTCACAAGTGAAATACCCGGGCTTAACCTGGGATTGGCTCGTGAAACTGTTTAACTAGAGTACGGTAGAGGGGAGTAGAATTCCAAGTGTAGCGGTGAAATGCGTAGAGATTTGGAAGAATACCGGAGGCGAAGGCGGCTCTCTGGACCGATACTGACACTGAAGAGCGAAAGCGTGGGGAGCAAACAGG
+
IIIIIHIIIIIIIIIIIIIIIIIIIIIIIIIIHIIIIHIIIIIIIIIIGIIIGIIIIIIIIIIIIIIIIIIIIIIIIHIIIIIIIIIIIIIIIIIIIIIIIIIIIIIIIIIIIIIIIIIIIIIIIIIIHIIIIIIIIIIIIIIIIIIIIIIIIIIIIIIIIIIIIIIIIIIIIIIIHHIIIIIIIIIIIIIIIIIIIIIIIIIIIIIIIIIIIIIIIIIIIIIIIIIIIIIIIIIIIIIIIIIIIIIIIIIII
@HS2.3_320 HISEQ:380:H55W7BCXY:1:1101:3816:16332 1:N:0:AGCAGGAA orig_bc=AAAAAAAAAAAA new_bc=AAAAAAAAAAAA bc_diffs=0
TACGGAGGGTGCGAGCGTTAATCGGAATAACTGGGCGTAAAGAGCTCGTAGGCGGTTAGTCAAGTCAGATGTGAAAGCCCCGGGCTTAACCTGGGAACTGCATTTGAAACTGACGAACTAGAGTACTGTAGAGGGAGGTAGAATTCCAGGTGTAGCGGTGAAATGCGTAGATATCTGGAGGAATACCGGTGGCGAAGGCGGCCTCCTGGACAGAGACTGACGCTGAGGAGCGAAAGCGTGGGGAGCAAACAGG
+
IIIIIHIIIIIIIIIIIIIIIIIIIIIIIIIIIIIIIIIIIIIIIIIIIIIIIIIIIHIIIIIIIIIIIIIIIIIIHIIIIIIIIIIIIIIIIIIIHHIIIIIIIIIIIIIIIIIIIIIIIIIIIIIIIIIIIIIIIIIIIIIIIIIIIIIIIIIIIIIIIIIIIIIIIIIIIIIIHHIIIIIIIIIIIIIIIIIIIIIIIIIIIIIIIIIIIIIIIIIIIIIIIIIIIIIIIIIIIIIIIIIIIIIIIIIII
@HS2.3_321 HISEQ:380:H55W7BCXY:1:1101:8871:16376 1:N:0:AGCAGGAA orig_bc=AAAAAAAAAAAA new_bc=AAAAAAAAAAAA bc_diffs=0
TACGGAGGGTACGAGCGTTAATCGGAATGACTGGGCGTAAAGGGCACGCAGGTGGATAGATAAGTCACAAGTGAAATACCCGGGCTTAACCTGGGATTGGCTCGTGAAACTGTTTAACTAGAGTACGGTAGAGGGGAGGAGAATTCCCAGTGTAGCGGTGAAATGCGTAGAGATTTGGAAGAATACCGGAGGCGAAGGCGGCTCTCTGGACCGATACTGA
+
IHH?E@EDHHIHIIHHH<<0DGHH@G?11EF@@G1D?<<@<DGECCEE/<//<#E#DGIH@@@CDD##@#DHH1FH@GHHIEDBCHHIIIB<1?HC#HEC@GHIE@CCF@0FHC=@CHFHC<:C<D</D==FFE<<8<#DHFFHD<?#F@FE8DHHECH@BC@EFD<#:FE@B<7C1<1HCHE1BG?E#<05@?GGC><>1=FCF<CE=IHDHEHD<D1<
@HS2.3_322 HISEQ:380:H55W7BCXY:1:1101:13423:16340 1:N:0:AGCAGGAA orig_bc=AAAAAAAAAAAA new_bc=AAAAAAAAAAAA bc_diffs=0
TACGGAAGGTCCGGGCGTTATCCGGATTTATTGGGTTTAAAGGGAGCGTAGGCCGGTTTTTAAGCGTGTTGTGAAATGTGTGGGCTCAACCTATGCACTGCAGCGCGAACTGGAGACCTTGAGTGCGCGGGAAGCCGGCGGAATTCGTTGTGTAGCGGTGAAATGCTTAGATATGACGAAGACCTCCGATTGCGAAGGCAGCTGGCTGTAGCGTTACTGACGCTGAAGCTCGAAAGCGTGGGTATCGAACAGG
+
ICHGE@H?HFGHCC<ECCEHIEHIHH=<FCCCEGH<<CGGHGHIGHICEG?CEGCH@<EHHHHHFHIHHHHHFCCFIHIIIHIHHIIIHHHIIIHHGHE#IHHHHHCEHIFHHEHHHIGHGGHIHHIIIIIHHIHHHIIHGCIHEIHIHHCGHIIIHD#HEFEIIIIHIH@IHHIIIGHIIIHHIIHHHHHDFIIHIIHHHEHIHIGIHIIHEIHEHEGEIHHHCHHHHHIHCHEHDHHHHIHFDHF1HIIIF
@HS2.3_323 HISEQ:380:H55W7BCXY:1:1101:13672:16413 1:N:0:AGCAGGAA orig_bc=AAAAAAAAAAAA new_bc=AAAAAAAAAAAA bc_diffs=0
TACGTAGGGGGCGAGCGTTGTCCGGAATGACTGGGCGTAAAGGGTGTGTAGGCGGTTGCACAAGTTAAAAGTGAAATCCCCGGGCTTAACTCGGGTGCTGCTTTTAAGACTGTGTGACTTGAGTGCAGTAGAGAAAAGTGGAATTCCTAGTGTAGCGGTGGAATGCGTAGATATTAGGAGGAACACCAGAGGCGAAGGCGACTTTTTGGACTGTAACTGACGCTGAGGCACGAAAGTGTGGGGAGCAAACAGG
+
IIIIII<<DFEHIIIIIIHIIIIIIIIIIIIHIIIIICEHIIIIDHEHHHHIHIIIIIIIIIIHIIIIIIIIIIIIHHIIIIIIHHHIIHIIIIIIIIIIIHHIIIIIHIIIIIIIIIIIIIIIIIIIHHIIIIIIIIIIIIIIIIIIIIIIIIIIIIIIHIIIIIIIIIIIIIIIIIIHIIIIIIHHIIIIIIIIIHIIIIIIHIIIIIIIIIIIIIIIIIIIHHIIIIIIIIIIIIIIIIIIIIIIIIIII
@HS2.3_324 HISEQ:380:H55W7BCXY:1:1101:16009:16405 1:N:0:AGCAGGAA orig_bc=AAAAAAAAAAAA new_bc=AAAAAAAAAAAA bc_diffs=0
TACGGGGGGAGCAAGCGTTGTTCGGATTTACTGGGCGTAAAGGGCGCGTAGGCGGTCAGCACAAGTCAGTTGTGAAATCTCCGAGCTTAACTCGGAAAGGTCAACTGATACTGTGCGACTAGAGTGCAGAAGGGGCAACTGGAATTCTTGGTGTAGCGGTGAAATGCGTAGATATCAAGAGGAACACCTGCGGCGAAGGCGGGTTGCTGGGCTGACACTGACGCTGAAGTGCGAAAGCCAGGGGAGCGAACGGG
+
IIIHIGEHGHHHIIGHHEHHCFEHIIIIHIHHHIIIIFHIIIIIHIIIFDHHGIIIIIIIIHHHIIIIIIHHIIIIIIIHIIIIIIIIIIIIIIIIIIIIIIIIIIIIIIIIIIIIIIIHIIIIIIIIIIIIIIIIIIIIIHIIIHIIIIIIIIIIIIHEHIIIIIIIIIIIHIIIHHHIIIIIIIHIIHIIIIIIIIIIIIIIIIIIIIIIIIHIIIIHIIIIIIIIIIIIIIHIHIIIHIIIIIIIIIIIII
@HS2.3_325 HISEQ:380:H55W7BCXY:1:1101:19289:16308 1:N:0:AGCAGGAA orig_bc=AAAAAAAAAAAA new_bc=AAAAAAAAAAAA bc_diffs=0
TACGGAAGATGCGAGCGTTATCCGGATTTATTGGGCTTAAAGGGAGCGTAGGCGGGCCTTTAAGCCAGCGGTCAAATGTCATGGCCCAACCTTGGCATGCCGTTGGAACTGGTGGCCTTGAATACACACAAGGAAGGTGGAATTCGTCGTGTAGCGGTGAAATGCTTAGATATGACGAAGAACTCCGATTGCGAAGGCAGCCTTCTGGGGTGCGATTGACGCTGAGGCTCGAAAGTGCGGGTATCGAACAGG
+
IHH@HEGH??HHD0<<CEH@H1DHCH0DFH@F<@E1DCCC@C@HEGH<HDCHGB?CHHHHEHGHIIGHGHHHECEDC?EGHHF?E?FFGH0DHHHHHCHHHHHHEGHEEG@GCGHHIIH@CHD<DBAGEC@@EEHHHHHEHGCEEHGECHHHHHHEEHIHGIIHIIIIIHHEGHHFFHHHFHHCHHHCHCHEF?FH@HCHGHHFEECD<C<E@CIGIHHHHGC1F?G@E@HHHDHDH=CHHG@HE?HCHIHH
@HS2.3_326 HISEQ:380:H55W7BCXY:1:1101:2303:16549 1:N:0:AGCAGGAA orig_bc=AAAAAAAAAAAA new_bc=AAAAAAAAAAAA bc_diffs=0
TACGGAGGGTACGAGCGTTAATCGGAATGACTGGGCGTAAAGGGCACGTAGGTGGATAGATAAGTCACAAGTGAAATACCCGGGCTTAACCTGGGATTGGCTCGTGAAACTGTTTAACTAGAGTACGGTAGAGGGGAGTAGAATTCCAAGTGTAGCGGTGAAATGCGTAGAGATTTGGAAGAATACCGGAGGCGAAGGCGGCTCTCTGGACCGATACTGACACTGAAGAGCGAAAGCGTGGGGAGCAAACAGG
+
IHHHHHHDHHHIHIHIH<EEGGGEIHHHIIICHCHII?DHEEHHEEHH<FGHDGHIIFHHHHHIGCEFEGGAGHHHH#HIIIHIHFCHHIIFGIHFEFGHHIIIIIHGFHHIHHGECHD#HHEGHHHIHHIIHFDH<HCIIIIHHHGFHIIIHHIIIIHHHHHHIIHIIIIHIHF@HHIIIIIIIHEHHDIIIIIIIIIIIHEFCIGIHGHEHGHHIIIIHGIIHHGHIHIIIIIIIIIIIIIIIIIIIIIII
@HS2.3_327 HISEQ:380:H55W7BCXY:1:1101:13467:16682 1:N:0:AGCAGGAA orig_bc=AAAAAAAAAAAA new_bc=AAAAAAAAAAAA bc_diffs=0
TACGTAGGTGGCGAGCGTTATCCGGAATTACTGGGTGTAAAGGGTGTGTAGGCGGGGCGCCAAGTCAGATGTGAAAATTACGGGCTCAACCCGTAACCTGCGTCTGAAACTGGTGCTCTTGAGAGTGGGAGAGGTAAACGGAATTCCTGGTGTAGTGGTGAAATGCGTAGATATCAGGAGGAACACCGGTGGCGAAGGCGGTTTACTGGACCACAACTGACGCTGAGACACGAAAGCGTGGGGAGCAAACAGG
+
IIIIIIIIIIIIIIIIIIIIIIIIIIIIIIIIIIIFHIIIIIIIHIIIIIIIIIIIIIIIIIIIIIIIIIIIIIIIHIIIIIIIIIIIIIIIIIHIIIIIIIHIIIIIIHIIIIHIHIIIIIIIIIIIIIIIIIIIIIIIIIIIIIIIIIIIHIIIIIIIIIIIIIIIIIIIHIIIIIIIIIIIIIIIIIIIIIIIIIIIIIIIIIIIIIHIIIIIIIIHIIIIIIIIIIIIIIIIIIIIIIIIIIIIIIIII
@HS2.3_328 HISEQ:380:H55W7BCXY:1:1101:14836:16664 1:N:0:AGCAGGAA orig_bc=AAAAAAAAAAAA new_bc=AAAAAAAAAAAA bc_diffs=0
TTAGATACCCCAGTAGTCCCGTGATGGTGCCAGCAGCCGCGGTAATACGGAAGGTCCGGGCGTTATCCGGATTTATTGGGTTTAAAGGGAGCGCAGGCTGATTATTAAGCGTGACGTGAAATGTAGCCGCTCAACGGCTGAACTGCGTCGCGAACTGGTAGTCTTGAGTGAGTTCGATGTTGGCGGAATTCGTGGTGTAGCGGTGAAATGCTTAGATATCACGAAGAACTCCGATTGCGAAGGCAGCCAACAAGGCCTTTACTGACGCTAAAGCTCGAAGGTGCGGGTATCGAACAGG
+
IIHHIIIIIIIIHIIFHHIIIHHEEHHIIIIIIIFHHIHCHHHCHIIIIIIIIIIHIIIIIIHIH@HHHHHHHIEHFGHHEHHHIIIHHIIIIICHIGHIHCGHHIIIHIIIIHIHHEIIIIIHHIHHHHIIIIIIIIIIHHIIIHIIHHHHHIIHGHIIHIHHFHHGIIIIHHHIIHIHIIIIIIIIIIIIIIHIICIGIIIIIGIIIIIIIIIIIHHIIHFIIIIHIIIIIIHIIIIIIIIHIIIIIIHIIIIIIIIIIIIIIIIIIIIIIIIIIIIHHHIIIIIIIIIIIIHIII
@HS2.3_329 HISEQ:380:H55W7BCXY:1:1101:18215:16535 1:N:0:AGCAGGAA orig_bc=AAAAAAAAAAAA new_bc=AAAAAAAAAAAA bc_diffs=0
TACAGAGGTCCCGAGCGTTGTTCGGATTTACTGGGCGTAAAGGGCGCGTAGGCGGCGGACCGTGTCGGATGTGAAATCTCCGGGCTCAACCCGGAAAGTGCGTCCGAAACTGGCCCGCTCGAGTGCGGGAGGGGGAAGGGGAATACAGGGTGTAGCGGTGAAATGCGTTGATATCCTGTAGAACACCGGAGGCGAAGGCGCCTTCCTGGAACGCAACTGACGCTGAGGCGCGAGAGCCGGGGGAGCAAACAGG
+
IIIIIIIIIIIIIIIIIIIIIIIIIIIIIIIIIIIIIHIIIIIIIIIIHIIIIIIIIIIIIIIIIIIIIIIIIIIIGHIIIIHIIIIIIIIIIIIIIIIIIIIIIIIIIIIIIIIIIHIIIIIIIIIIIIIIIIIHIIIIIIIHIIIIIIIIIIIIIIIIIIIIIIIIIIIIIIIIIHIIIIIIIIIIIIIIIIIIIIIIIIIIIIIIIIIIIIIIIIIIIIIIIIIIIIIIIIIIIIIIIIIIIIIIIIIII
@HS2.3_330 HISEQ:380:H55W7BCXY:1:1101:19354:16580 1:N:0:AGCAGGAA orig_bc=AAAAAAAAAAAA new_bc=AAAAAAAAAAAA bc_diffs=0
TACGTAGGGTGCGAGCGTTAATCGGAATTACTGGGCGTAAAGGGTGCGCAGGCGGCGTCGCAAGTCAGGCGTGAAATCCCCGGGCTTAACCTGGGAACTGCACTTGAAACTACGATGCTGGAGTATGGCAGAGGGAGGTGGAATTCCACGTGTAGCGGTGAAATGCGTAGAGATGTGGAGGAACACCGATGGCGAAGGCAGCCTCCTGGGCCAATACTGACGCTCATGCACGAAAGCGTGGGGAGCAAACAGG
+
IIIIIIIIIIIIIIIIIHHI?GHHIIIHIIIIIIHII<FHHHIIIIIIIIIHGIIIIIIIIIIIHIHIIIIIIIIHFIIHIIIIIIIIIIIIIIIIHHIIIIHIIIIIIIIIIIIIIIIIIIIIIIIIIIIIIHIIIIHIIIIIIIIIIIIIIIIIIIIIIIIIIIIIIIIIIIIIHIIIIIIIIIIIIIIIIIIIIIIIIIIIIIIIIIIIIIIHIIIIIIIHHIIIIIIIIIIIIIIIIIIIIIIIIIIII
@HS2.3_331 HISEQ:380:H55W7BCXY:1:1101:7708:16959 1:N:0:AGCAGGAA orig_bc=AAAAAAAAAAAA new_bc=AAAAAAAAAAAA bc_diffs=0
TACGGAGGATGCGAGCGTTATCCGGATTTATTGGGTTTAAAGGGTGCGTAGGCGGCTTGGTAAGTCAGCGGTGAAATTCAGATGCTCAACATCTGCCGTGCCGTTGAAACTGCCGGGCTTGAATGCGGATGCCGTGGGAGGAATGTGTGGTGTAGCGGTGAAATGCATAGATATCACACAGAACACCGATTGCGAAGGCATCTCACGAATCCGCGATTGACGCTGAGGCACGAAAGTGCGGGGATCAAACAGG
+
IIIIIIIIIIIIIIIIIIIIIIIIIHIIIIIIHHIDGHIIIIIIIIIIIGIIIIIIIIIIIIIIIIIIIIIIIIIIIIIIIIIIIIIIIIIIIIIIIIIIIIIIIIIIIIIIIIIIIIIIIIIIIIIIIIIIIIIIIIIIIHEIIIIIIIIIIIIIIIIIIIIIIIIIIIIIIIIIHHIIIIIIIIIIIIIIIIIIIIIIIIIIIIIIIIIIIIIIIIIIIIIIIIIIIIIIIIIIIIIIIIIIIIIIHIIII
@HS2.3_332 HISEQ:380:H55W7BCXY:1:1101:8842:16817 1:N:0:AGCAGGAA orig_bc=AAAAAAAAAAAA new_bc=AAAAAAAAAAAA bc_diffs=0
TACGGAGGATGCGAGCGTTATCCGGATTTATTGGGTTTAAAGGGTGCGCAGGCGGGCTGTTAAGTCAGCGGTGAAAGGCTCGGGCTCAACCGGAGCAGTGCCGTTGATACTGGCAGTCTTGAATGCGGTCAAGGCCGGCGGAATGTGGCGTGTAGCGGTGAAATGCATAGATATGCCACAGAACACCGATAGCGAAGGCAGCTGGCCGGGCCTGCATTGACGCTGAGGCACGAAAGCGTGGGGATCGAACAGG
+
IIIIIIIIIIIIIIIIIHHHIIIIIHIHIIIIHIIDGHIIHIIIIHIIIIIIIIIIIHIHIIIIIIIIIIIIIIIIHHIGIIIIIIIIIIIIIIIHIIHIIIIIIIIIIIIIIIIIIHIIIHIIIIIIIIIIIIIIIIIIIHIIIHIIIIIIIIIIIIIIIHIIIIIIIIIIIIHIIIIIIIIIIIIIGIIIIIIIIIIIIIIIIIIIIIIIIIIIIIIIIIIIIIIIIIHIIIIIIIHIIIIIIIIIIIIII
@HS2.3_333 HISEQ:380:H55W7BCXY:1:1101:10119:16874 1:N:0:AGCAGGAA orig_bc=AAAAAAAAAAAA new_bc=AAAAAAAAAAAA bc_diffs=0
TACGGAGGGCGCAAGCGTTGTTCGGAATCATTGGGCGTAAAGCGCGTGTAGGCGGCTTGGCAAGTCGGGTGTGAAATCCCGGGGCTCAACCCCGGAACTGCATTCGAAACTGCCTCGCTAGAGTCCCGGAGAGGAGGGCGGAATTCCCGGTGTAGAGGTGAAATTCGTAGATATCGGGAGGAACACCAGTGGCGAAGGCGGCCCTCTGGACGGTGACTGACGCTGAGATGCGAAAGCGTGGGGAGCAAACAGG
+
HHIIIIIHHIIIIIIGHDGHHIGIIHIIIIIIIIIIIIIIHIHHIIEHEHHHIHHIHHGHHHIIIHIIIIIIIIIHIHIIIIIIIIIIIIIIIHIIIIIIIIHIIIIIIIIIIIHIIIIIIIIIIHIIIIIIIIIIIIIIIIIIIHIIIIIIIIIIIIIIIIIIIIIIIIIIIIIIHIIIIIIIIIIIIIIIIIIIIIIIIIIIIIIIIIIIIIIIIIIIIIIIIIIIIIIIIIIIIIIIIIIHIIIIIIIII
@HS2.3_334 HISEQ:380:H55W7BCXY:1:1101:13432:16834 1:N:0:AGCAGGAA orig_bc=AAAAAAAAAAAA new_bc=AAAAAAAAAAAA bc_diffs=0
TACAGAGGGGGCTAGCGTTATTCGGAATTATTGGGCGTAAAGGGCGCGTAGGCGGCCATTCGTGTCTTCCGTGAAATCCCTCGGCTTAACTGAGGACGTGCGGAAGAAACTGGAAGGCTTGAGTCCGGGAGAGGGGGGTGGAATTCCCAGTGTAGCGGTGAAATGCGTAGATATTGGGAGGAACACCGGTGGCGAAGGCGGCCCCCTGGACCGGAACTGACGCTGAGGCGCGAAAGCGTGGGTAGCAAACGGG
+
IIIIIE<<<CFHIIIIIIIIIHIIIHIIIIIIIIIIIHIIIIIIIIIIIIIHIIIIIIIIIIIIIIIIIIIIIIIIHIIIIIIIIIIIIIIIIIIIIIIIIIIHIIIIIIIIIIIIIIHHIHHIIIIIIIIIIIIIIIIIIIIIIIIIIIIIIIIIIIIIIIIIIHIIIIIIIIIIHHIIIIIIIIIIIIIIIIIIIIIIIIIIIIIIIIIIIIIIIIIIIIIIIIIIIIIIIIIIIIIIIIIIIIIIIIIII
@HS2.3_335 HISEQ:380:H55W7BCXY:1:1101:15887:16844 1:N:0:AGCAGGAA orig_bc=AAAAAAAAAAAA new_bc=AAAAAAAAAAAA bc_diffs=0
TACGGAGGATGCGAGCGTTATCCGGATTTATTGGGTTTAAAGGGTGCGTAGGCGGGCGAATAAGCGTGAGGTGAAATGCCCCGGCTCAACCGGGGAACTGCCTCGCGAACTGTTCATCTTGAATGCTCCTGCCGTGGGAGGAATGGGTAGTGTAGCGGTGAAATGCATAGATATTACCCAGAACACCGATTGCGAAGGCATCTCACGAAGGGGCTATTGACGCTGAGGCACGAAAGCGTGGGGATCGAACAGG
+
IIIIIIIIGHHIIIIIIIIIIHIHIHHIIHIIIIIGHHIIGIIIHIIIFIIIIIIIIHHHHIIIIIHIHHIIIIIIIIHIIIIIHIIIIHIIIIIIIIIIIIIHIHIHIHIIIIIIIIIIIIIIIHIIIIIIIIIIIIIIHIIIIIIIIIHIIIIIIIIIIIIIIIIIIIHHIIHHHIIHIIIIIIIIIIIIIIIIIGIIEIHIHHIIIIIIIIIHDIIIIGHIIIIHIIIIIIIIIIIIIHIIGIIIIIIHH
@HS2.3_336 HISEQ:380:H55W7BCXY:1:1101:16455:16972 1:N:0:AGCAGGAA orig_bc=AAAAAAAAAAAA new_bc=AAAAAAAAAAAA bc_diffs=0
TACGGAAGGTCCGGGCGTTATCCGGATTTATTGGGTTTAAAGGGAGCGCAGGCCGATGGTTAAGCGTGACGTGAAATGTAGGTGCTCAACATCTGCACTGCGTCGCGAACTGGCTATCTTGAGTGAGTTCGATGTTGGCGGAATTTGTGGTGTAGCGGTGAAATGCTTAGATATCACGAAGAACTCCGATTGCGAAGGCAGCCAACAAGGCCTTTACTGACGCTAAAGCTCGAAGGTGCGGGTATCGAACAGG
+
IIIIIHIIIIIIIIIIIIIIIIIIIIIIIIIIIIIHIIHIIIIIIIIIIIIIIIIIIHIHIIIIIIIIIIIIIIIIIIIIIIIIIIIIIIIIIIIIIIIIIIIIIIIIIIIIIIIIIIIIIIIIIIIIIIIIIIIIIIIHIIIIIIIIIIIIIIIIIIIIIIIIIIIIIIIIIIIIIGIIIIHIIIIIIIIIIIIIIIIIIIIIIIIIIIIIIIIIIIIIIIIIIIIIIIIIIIIHIIIIIIIIHIIIIIIII
@HS2.3_337 HISEQ:380:H55W7BCXY:1:1101:17783:16976 1:N:0:AGCAGGAA orig_bc=AAAAAAAAAAAA new_bc=AAAAAAAAAAAA bc_diffs=0
TACAGAGGCCAAGAGCGTTGTTCGGATTTACTGGGCGTAAAGGGCGCGTAGGCGGCATGGCGTGTCGGATGTGAAATCTCCGGGCTCAACCCGGAAAGTGCGTCCGAAACTACCGTGCTGGAGTATGGGAGGGGGAATCGGAATGCAGGGTGTAGCGGTGAAATGCGTTGATATCCTGCAGAACACCGGAGGCGAAGGCGGATTCCTTGAACATCACTGACGCTGAGGCGCGAAAGTCGGGGGAGCAAACAGG
+
HIIIIIIHIIGIHIIIIHHIIHIIIIIIIIHHIIIIIIIIGHIIIIHIIIIIIIIIIIIGIIIIIIIIHHHHHHHIHHIIIIIIIIIIIIIIHIIIIIIIIIIIIIIIIIIIIIIGIIIIIIIIIIHIIGHIHIIIIIIIIIIIGIIIIIIIIIIHIIIHIIIHIIIHIIIIIIHIHHIIIIIHIHIHIHGIIIIIIIIHIIIIIIIIIIHIIIIIIIIHHIIIIIIIIHEIHIIHIIIIIIIIIIHIIIHII
@HS2.3_338 HISEQ:380:H55W7BCXY:1:1101:19357:16894 1:N:0:AGCAGGAA orig_bc=AAAAAAAAAAAA new_bc=AAAAAAAAAAAA bc_diffs=0
TACGGAAGGTCCGGGCGTTATCCGGATTTATTGGGTTTAAAGGGAGCGTAGGCCGGTTTTTAAGCGTGTTGTGAAATGTGTGGGCTCAACCTATGCACTGCAGCGCGAACTGGAGACCTTGAGTGCGCGGGAAGCCGGCGGAATTCGTTGTGTAGCGGTGAAATGCTTAGATATGACGAAGACCTCCGATTGCGAAGGCAGCTGGCTGTAGCGTTACTGACGCTGAAGCTCGAAAGCGTGGGTATCGAACAGG
+
1GEEEG@<CCFFCC??EHIEGEGGDCHCHHH1D@GG0CG1EEHC<D=E/CECEHHDICGCDFEHHHECHFEFEG#HEHGGHH==HHGFGHHHCH@GGHHIGHHHHHDIHFHEHBFECGHECHEACDECHHHCHIF<GE?HHIIG?/GGHIHIHHIHGHHECFGHHGFEHHIHHI=FHHHHFB<EEG@EEHHHEEHEGFFHD<CD1<HHCHHCFFGG=HEHHEHHFHHE@IIHIIHEDD1HHHHHG@GHHCEIH
@HS2.3_339 HISEQ:380:H55W7BCXY:1:1101:8940:17134 1:N:0:AGCAGGAA orig_bc=AAAAAAAAAAAA new_bc=AAAAAAAAAAAA bc_diffs=0
TACGGAGGATGCAAGCGTTATCCGGATTTATTGGGTTTAAAGGGTGCGTAGGCTGTTCGACAAGTCAGGGGTGAAAGCCCAGTGCCTAACACTGGAACTGCCTTTGATACTGCCGAGCTGGAATACGGATGCCGTGGGAGGAATGAGTAGTGTAGCGGTGAAATGCATAGATATTACTCAGAACACCGATTGCGAAGGCATCTCACGAATCCGTCATTGACGCTGAGGCACGAAAGCGTGGGGATCAAACAGG
+
ICHHHEHDHCFH1FCH@CGHEEHHGH=@HEHHHGEECE@DCHIHIEHHIICHFEHGHHIH#EIEHIEHFEHGCHEHE@<@FHHHHHB@GIIFHAHF?FHHIH?G?FEHHIHHFHHHHHE<<C/CGHHHECEHEE:GEE8@HD0?HGECFHFCHFE@HC<@GHHGGFCAGEG@GH1FH?CHEHCHB0BCC<HCHEGH<CH#1<<11<10<0EECCHFEGE<CF@CE@GGG<GD1<0HCCD<1HHHCHC@HCHGF
@HS2.3_340 HISEQ:380:H55W7BCXY:1:1101:8757:17232 1:N:0:AGCAGGAA orig_bc=AAAAAAAAAAAA new_bc=AAAAAAAAAAAA bc_diffs=0
TACGGAAGGTCCGGGCGTTATCCGGATTTATTGGGTTTAAAGGGAGCGCAGGCGGAGAGCTAAGCGTGACGTGAAATGTAACCGCCCAACGGCTGACGTGCGTCGCGAACTGGTTTTCTTGAGTGGGTACGACGTCGGCGGAACTCGTGGTGTAGCGGTGAAATGCTTAGATATCACGAGGAACCCCGATTGCGAAGGCAGCCGACGAGTCCCTTACTGACGCTAAAGCTCGAAGGTGCGGGTATCGAACAGG
+
IIIII@HHIIIIIIHIIHIIIIIIIHHHHHIHHIIEGHHIIIIIIIIIIIIIIIIIIIIIIIIIIIIIIIIHHHGHHHHI#HIIIIIIIIIIIIIIIIIIIIIIIIIIIIIIIIHIIIHIIIIIIIIIIIIIIIIIIIIIIIHIIIIIIIIIIIIIIIIIIIIIIIIIIIIIIIIIIHIIIIIIIIIIIIIIIIIIIIIIIIIIIIIIHHGHIIIIIIIIIIIIHIIIIIIIIIIHIIIIIIIIIIIIIIIII
@HS2.3_341 HISEQ:380:H55W7BCXY:1:1101:11270:17037 1:N:0:AGCAGGAA orig_bc=AAAAAAAAAAAA new_bc=AAAAAAAAAAAA bc_diffs=0
TACGGAGGATGCGAGCGTTATCCGGATTTATTGGGTTTAAAGGGTGCGCAGGCGGGTTTTTAAGTCTGTGGTGAAAGCGTGCGGCTCAACCGTACCAAGCCATGGAAACTGGAGATCTTGAGTGCAAACGAGGTAGGCGGAATGTGATGTGTAGCGGTGAAATGCTTAGATATGTCACAGAACCCCGATTGCGAAGGCAGCTTACCAGCATGCAACTGACGCTGAGGCACGAAAGCGTGGGTATCAAACAGG
+
HIIIIIIIHIIIIIIGIHIIIIIIIHIIIIIIIIIDHIIHHIIIIIIIIHIIIIIIHGHIIIHIHIIIIIIHIIIIIIIIIIIIIIIIIIIIIIIIIIIIIIIIIHIIIHIIIIIHIIHHIIIIIHIIIHIIIIIIIIIIIIIIIIIIIIIIIIIIIIIIIIIIIIIIIIIIHHIHHIHIHHIIIIIIIIIIIIIIIIIIIIIIIIIIIIHHF1IIHIIIIIIIIIIHHIIIIIIIIIIIIIIIIHHIIIII
@HS2.3_343 HISEQ:380:H55W7BCXY:1:1101:16890:17228 1:N:0:AGCAGGAA orig_bc=AAAAAAAAAAAA new_bc=AAAAAAAAAAAA bc_diffs=0
TACGGAAGGTCCGGGCGTTATCCGGATTTAATGGGTTTAAAGGGAGCGCAGGCTGGAGATTAAGCGTGACGTGAAATGTAGCCGCTCAACGGCTGAGTTGCGTCGCGAACTGGTTTTCTTGAGTGAGTACTACGTCAGCGGAATTCGTGGTGTAGCGGTGAAATGCTTAGATATCACGAAGAACCCCGATTGCGAAGGCAGCTGACGAGTCCTTTACTGACGCTAAAGCTCGAAGGTGCGGGTATCGAACAGG
+
@1<DE=D/0<<<<<//C<<0<1<<F00<<F11<<D<00D1<<G@1<<<//C//1F<EG?HHEGF4FGH=@HEHIHG<GG@C=<IHGIHHDAHHHEHHHDHC?CCHDHIIHIIHHHIGHHIIIIHHDCD?EIIHHEHDIIHIIIHIIIIIIIIIIIIIIII#IHIIIIIIIIIIIIHHGIIIHDHFIIIHIIIIIIIIIIIIHECGE<G@EHCCFEIIIIHHEEH@HCIIIIIIHCHHHEIIIIIHHCIIIIII
@HS2.3_344 HISEQ:380:H55W7BCXY:1:1101:18053:17087 1:N:0:AGCAGGAA orig_bc=AAAAAAAAAAAA new_bc=AAAAAAAAAAAA bc_diffs=0
TACGGAGGATGCGAGCGTTATCCGGATTTATTGGGTTTAAAGGGTGCGTAGGCGGCTATGTAAGTCAGCGGTGAAATTCAGGCGCTCAACGTCTGCCGTGCCGTTGAAACTGCGTGGCTTGAATGCGGATGCCGTGGGAGGAATGTGTGGTGTAGCGGTGAAATGCATAGATATCACACAGAACACCGATTGCGAAGGCATCTCACGAATCCGCGATTGACGCTGAGGCACGAAAGTGCGGGTATCAAACAGG
+
IIIIIIIIDHIIIIIIIIIHIIIIIHIIIIIIHII<EGHIIIIIIIIIHIIIIIIIIIIIIIIIIIIIIIIIIIIIHHIIIIIIIIIIIIIIIIIIIIIIIIIHIIIIIIIIIHIIIIIIIHIIIIIIIIHHIIIIIIIIIIIIIIIIIIIIIIIIIIIIIIIIIIIIIIHIIIIIIHIIIIIIIIIIIIIIIIIIIIIIIIIIIIIIIHIIIIIIIIIIIIIIIIIIIIIIIIIIIIIIIIIIIIIHCIIII
@HS2.3_345 HISEQ:380:H55W7BCXY:1:1101:19146:17132 1:N:0:AGCAGGAA orig_bc=AAAAAAAAAAAA new_bc=AAAAAAAAAAAA bc_diffs=0
TACGGAGGATGCGAGCGTTATCCGGATTTATTGGGTTTAAAGGGTGCGTAGGTGGTTTGTTAAGTTTGTGGTGAAAGCGTGCGGCTCAACCGTACCAAGCCATGAAAACTGGCGAACTTGAGTGCAAACGAGGTAGGCGGAATGTGATGTGTAGCGGTGAAATGCTTAGATATGTCACAGAACCCCGATTGCGAAGGCAGCTTACCAGCATGCAACTGACACTGAGGCACGAAAGCGTGGGTATCAAACAGG
+
IIIIIIIIIIIIIIIIIIIIIIIIIIIIIIIIIIIGFHHIIIIIIIIIIIIIHIIHIIIHIIIIHIIIIIIIIIIIHHIIIIIIIHIIHIIIIIIIIIIIIIIIIIIIIIIIIIIIIIIIIIIIIIIIIIIIIIIIIIIIIIIIIIIIIIIIIIIIIIIIIIIIIIIIIIIIIIIHFIIIIIIHIIIHHIIIIIIIIIIIIIIIIIIIIIIIIIIIIIIIIIIIIIIIIIIIIIIIIIIIIIIIIIIIIIII
@HS2.3_346 HISEQ:380:H55W7BCXY:1:1101:20566:17006 1:N:0:AGCAGGAA orig_bc=AAAAAAAAAAAA new_bc=AAAAAAAAAAAA bc_diffs=0
TACGGAGGGTGCGAGCGTTAATCGGAATAACTGGGCGTAAAGAGCTCGTAGGCGGTTAGTCAAGTCAGATGTGAAAGCCCCGGGCTTAACCTGGGAACTGCATTTGAAACTGACGAACTAGAGTACTGTAGAGGGAGGTAGAATTCCAGGTGTAGCGGTGAAATGCGTAGATATCTGGAGGAATACCGGTGGCGAAGGCGGCCTCCTGGACAGAGACTGACGCTGAGGAGCGAAAGCGTGGGGAGCAAACAGG
+
IIIIIHHIIHHHHIIIIIIIEHHIIIIIIIIHIIIIIEHHHIIIIIIICEHHHIIGHIHHHHIIIIIIIIIIIHHHHHIIIIIIIIIIIHIIIIIIIIIIIIIIIIHIIIIIIIIIIIIIIIIIIIIIIIIIIIIIIIHIIIIIIIIIIIIIIIIIIIIIIIHIIHIIIIIIIIIIHFIIIIIIIIIIIIIIIIIIII#IIIIIIIIIIIIIHGIIIIIIIIIIIIIIHIIIIIIHIIIIIIIIIIIIHIIII
@HS2.3_347 HISEQ:380:H55W7BCXY:1:1101:20880:17191 1:N:0:AGCAGGAA orig_bc=AAAAAAAAAAAA new_bc=AAAAAAAAAAAA bc_diffs=0
CACGTAAGGTGCGAGCGTTGTTCGGAATCATTGGGCGTAAAGGGCATGTAGGCGGAACTGCAAGTCTGGTGTGAAATGCCGTGGCTTAACCACGGAACTGCGCCGGAAACTGTAGAACTAGAATCGCCGCGGGGGAGCCGGAATTCCAGGTGTAGGGGTGAAATCTGTAGATATCTGGAAGAACACCGATAGCGAAGGCAGGCTTCCAGCGGACGATTGACGCTGAGGTGCGAAGGTGCGGGGAGCAAACAGG
+
HIIIHHIIIHIHIIIHIIHIEHHIIHIGHHCGHIIII<FEHIIIHHEHHHIHIIIHDIHEEHFHHIHGHHHHHHIHHIIIIIHHHGHHGHHHIHHGIHCIIHHHHIHGHIIIIHIIIHHIIHIIIIHIIHIIIIHEHIIIIIIIIIHHIIIHHGIIIIIIIIHIHIIHHIIIIIIHHGHIIIIIIIIHHHEIIIIHIIIIIIHHHIHIIIHHGHHHIIIIIIIHIHIIIIIIHHHHDHHIIIIIIIIHCIIII
@HS2.3_348 HISEQ:380:H55W7BCXY:1:1101:1952:17298 1:N:0:AGCAGGAA orig_bc=AAAAAAAAAAAA new_bc=AAAAAAAAAAAA bc_diffs=0
TACGGAGGATGCGAGCGTTATCCGGATTTATTGGGTTTAAAGGGTGCGTAGGTGGTTTGTTAAGTTTGTGGTGAAAGCGTGCGGCTCAACCGTACCAAGCCATGAAAACTGGCGAACTTGAGTGCAAACGAGGTAGGCGGAATGTGATGTGTAGCGGTGAAATGCTTAGATATGTCACAGAACCCCGATTGCGAAGGCAGCTTACCAGCATGCAACTGACACTGAGGCACGAAAGCGTGGGTATCAAACAGG
+
IIIIIIIIHIIIIIIIIIIIIIIIIIIIIIIHHIIEGHHHIIIIHHIIHIHHHHIEHIHHIIIIHIHIIIIHIIIIIHIIIIIIIHIIIHIIIIIHIIIIIIIIIIIIIIIHIIIIIIIIIIHIIIHHHHIIIIIIIIHIIIHHHHIIIIIHIIIIHGHIIIIIIIHIIIIIIIIIIIIIHHHIIIHHIIIIIIIIIIIIIIIIIIIIIIIIIIIIIIHIHIIIIIIIIIIIIIIIIIIHHIIIIIIIIIII
@HS2.3_349 HISEQ:380:H55W7BCXY:1:1101:4184:17334 1:N:0:AGCAGGAA orig_bc=AAAAAAAAAAAA new_bc=AAAAAAAAAAAA bc_diffs=0
TACGGAGGATGCGAGCGTTATCCGGATTTATTGGGTTTAAAGGGTGCGCAGGCGGCTTGTTAAGCGGGAGGTGAAATGCCGGCGCTCAACGTCGGAAGTGCCTCCCGAACTGGTGAGCTTGAATGACTCTGCCGTGGGAGGAATGTGTAGTGTAGCGGTGAAATGCTTAGAGATTACACAGAACACCGATTGCGAAGGCATCTCACGAAGGGTTGATTGACGCTGAGGCACGAAAGCGTGGGGATCAAACAGG
+
IHIIHHHHGHIIIIIIIIIIIIHIIHHHIIGIHHIHIIIIIIIIIIIIGIIIIIIIDHHIHHIIIIIIIIIIIIIIIIIIIIIIIIIIIIIHIIIHIIIIIHIIIIIIIIIIIIIHIHIIIIIIIIIIHIIGIIIIHIIIIIIIIIIIIIHIIIIIIIIIIIIIIIIIIIIIIIIIHIIIIIIIIIIIIIIIIIIIIIIIGIIIIIIIIIIIIIIIIIIIIIIIIIIIHIIHHIIIIIIHIIIIHIIIIIIII
@HS2.3_350 HISEQ:380:H55W7BCXY:1:1101:5072:17290 1:N:0:AGCAGGAA orig_bc=AAAAAAAAAAAA new_bc=AAAAAAAAAAAA bc_diffs=0
TACGGAAGGTCCGGGCGTTATCCGGATTTATTGGGTTTAAAGGGAGCGTAGGCGGGAGCTTAAGCGTGCCGTGAAATGCCGGTGCTCAACGTTGGCACTGCGGCGCGAACTGGGTTTCTTGAGTGCGTGGGAAGGCGGCGGAATTCGTGGTGTAGCGGTGAAATGCTTAGATATCACGAAGAACTCCGATTGCGAAGGCAGCTGCCTGTTGCGCTACTGACGCTGAAGCTCGAAGGTGCGGGTATCGAACAGG
+
IIIIIIIIIHIIIIIIIIIIIIIIIHIHIIHHHHIGHIIIIIIHIIIIHHIIIIIIIIIIIIIIIIIIHIIIIIIIIIIIIIIIIIIIIIIIIIIIIIIIIIIIIIIIIIIIIIIIIIIIIIIIIIIIIIIIIIIIIIIIIIIIIIIIIIIIIIIIIIIIIIIIIIIIIIIIIIIIIIIIIIIIIIIIIIIIIIIIIIIIIIIIIIIIIIIIIIIIIIIIIIIIIIIIIIIIIIIIIIIIIIIHIIIIIIIII
@HS2.3_351 HISEQ:380:H55W7BCXY:1:1101:6922:17444 1:N:0:AGCAGGAA orig_bc=AAAAAAAAAAAA new_bc=AAAAAAAAAAAA bc_diffs=0
TACGGAGGATGCGAGCGTTATCCGGATTTATTGGGTTTAAAGGGTGCGTAGGTGGTTTGTTAAGTTTGTGGTGAAAGCGTGCGGCTCAACCGTACCAAGCCATGAAAACTGGCGAACTTGAGTGCAAACGAGGTAGGCGGAATGTGATGTGTAGCGGTGAAATGCTTAGATATGTCACAGAACCCCGATTGCGAAGGCAGCTTACCAGCATGCAACTGACACTGAGGCACGAAAGCGTGGGTATCAAACAGG
+
IIIIIDHIIHHIIHIIIHIIIEHIHHIIIIIHHIICEHHHIGGHGHHHGHIIIIIHHIIGGHIIHHIIIIIIIIIIIHHEIIIIIHHIIIHIIIIIIHIHIHIIIIIIHHIIIIHIIIIHIIIIIHHHIHIIIIIIIIIIIIIIIIIIIIIIIIIIIIIIIIIIIIIIIIIIIIIHHHIHHIIIIIIIIIIIHIIIIIIIIIIIIIIIIIIIIIIIIIIHHIIIIIIIHHHIIIIIIIIHIIIIIIIIIIII
@HS2.3_352 HISEQ:380:H55W7BCXY:1:1101:7432:17451 1:N:0:AGCAGGAA orig_bc=AAAAAAAAAAAA new_bc=AAAAAAAAAAAA bc_diffs=0
TACGGAGGGTACGAGCGTTAATCGGAATGACTGGGCGTAAAGGGCACGTAGGTGGATAGATAAGTCACAAGTGAAATACCCGGGCTTAACCTGGGATTGGCTCGTGAAACTGTTTAACTAGAGTACGGTAGAGGGGAGTAGAATTCCAAGTGTAGCGGTGAAATGCGTAGAGATTTGGAAGAATACCGGAGGCGAAGGCGGCTCTCTGGACCGATACTGACACTGAAGAGCGAAAGCGTGGGGAGCAAACAGG
+
IIIIIIHIIIIIIIIIIIIIIIIIII1GHHIIIIIIIHIIIIIIIIIIGHHIEIHHHIIIIIIIIHIIIIIIIIIIGHGIIIIIIIIIIHIIIIIIHIIIIIIIIIIIIIIIIIIIIIIIIIIIIIIIIIIIIIIIIIIIIIIIIIIIIIIIIIIIIIIIIIIIIIIHIIIIIIIHHHIIIIIIIIIIIIIIIIIIIHIIHIIIIIIIIIIIIIIIIIIHHHIIIIIIIIIIIIIIIIIIIIIIIIIIHHIIG
@HS2.3_353 HISEQ:380:H55W7BCXY:1:1101:7812:17284 1:N:0:AGCAGGAA orig_bc=AAAAAAAAAAAA new_bc=AAAAAAAAAAAA bc_diffs=0
TACGGAAGGTCCGGGCGTTATCCGGATTTATTGGGTTTAAAGGGAGCGCAGGCGGAGAGCTAAGCGTGACGTGAAATGTAGCCGCCCAACGGCTGACGTGCGTCGCGAACTGGTTTTCTTGAGTGGGTACGACGTCGGCGGAACTCGTGGTGTAGCGGTGAAATGCTTAGATATCACGAGGAACCCCGATTGCGAAGGCAGCCGACGAGTCCCTTACTGACGCTAAAGCTCGAAGGTGCGGGTATCGAACAGG
+
IIIIIHIIIIIIIIIIIIIIIIIIIHHHIIIGHIIHHHHIIIIIIIIIHIIIIIIIIHIIIIIIIIIIIIIIIIIIHHIIIIIIIIIIIIIIIIIIIIIIIIIIIIIIIIIIIIIIIIIIIIIIIIIIIIIIIIIIIIIIIIIIHIIIIIIIIIIIIIIIIIIIIIIIIIIIIIIIHGIIIIIIIIIIIIIIIIIIIIIIIIIIIIIIIIIIIHIIIIIIIIIIIIIIIHIIIIIIIIIIIIHHIIIIIIIII
@HS2.3_354 HISEQ:380:H55W7BCXY:1:1101:9176:17415 1:N:0:AGCAGGAA orig_bc=AAAAAAAAAAAA new_bc=AAAAAAAAAAAA bc_diffs=0
TACGGAGGGTGCTAGCGTTGTTCGGAATCACTGGGCGTAAAGCGTGCGCAGGCGGTTTTGTAAGCCAGATGTGAAAGCCCCGGGCTTAACCTGGGAATGGCATTTGGGACTGCAAGGCTTGAGTGCGGCAGAGGAGACTGGAATTCCTGGTGTAGCAGTGAAATGCGTAGATATCAGGAGGAATACCGATGGCGAAGGCAGGTCTCTGGGCTGACACTGACGCTCATGCACGAAAGCGTGGGGAGCAAACAGG
+
IIIIIHIIIIIIIIIIIIIIIIIIIIIIIIIIIIIIIIGIIIIIIIIIIIIIIIIIIIHIIIIIIIIIIIIIIIIIHHHIIIIIIIIIIIIIIIIIIIIIIIIIIIIIIIIIIIIIIIIIIIIIIIIIIIIIIIIIIIIIIIIIIIIIIIIIIIIIIIIIIIIIIIIIIIIIIIIIIHIIIIIIIIIIIIIIIIIIIIIIIIIIIIIIIIIIIIIIIIIIIIIIIIIIIIIIIIIIIIIIIIIIIIIIIIIII
@HS2.3_355 HISEQ:380:H55W7BCXY:1:1101:10218:17468 1:N:0:AGCAGGAA orig_bc=AAAAAAAAAAAA new_bc=AAAAAAAAAAAA bc_diffs=0
TACGGAAGGTCCGGGCGTTATCCGGATTTATTGGGTTTAAAGGGAGCGCAGGCGGTCTATTAAGCGTGTTGTGAAATGTAGATGCTCAACATCTGAATTGCAGCGCGAACTGGTGGACTTGAGTGCGCGGAAAGTGGGCGGAATTTGTGGTGTAGCGGTGAAATGCTTAGATATCACGAAGAACTCCGATTGCGAAGGCAGCTCACTGTAGCGTTACTGACGCTGAGGCTCGAAAGTGCGGGTATCGAACAGG
+
FC11<<G?H<C@<E//<<CG11<</0EHH?G1CC1DEH@1DGHD1E=C?<<</CEHBIIHHE@>CCEEHHGGHAHHIGCHGIIH7FBF:10HHFEFFF8<DCEFE<<CHEF<EEC@CGFHFCBGHCC8GCC/HCDEHI<EC0#CIHGF?CFAEFC8HHGGCC<C@FHD1E@CD@<B<C<<EGHHHE#CG<C@GC<1<#F<1<11FC<DHHEC@CIHEGECCEGC1<<0F1EGCD<//?HGCC1<?EHCFC@EC
@HS2.3_356 HISEQ:380:H55W7BCXY:1:1101:10552:17488 1:N:0:AGCAGGAA orig_bc=AAAAAAAAAAAA new_bc=AAAAAAAAAAAA bc_diffs=0
TACGGAGGATGCAAGCGTTATCCGGATTTATTGGGTTTAAAGGGTGCGTAGGCGGAAGCTTAAGCGTGAGGTGAAATGCCCGGGCTCAACCTGGGAACTGCCTCGCGAACTGGGTTTCTGGAATGTCCGTGCCGTGGGAGGAATGTGTGGTGTAGCGGTGAAATGCATAGAGATCACACAGAACACCGATTGCGAAGGCATCTCACGAACGGATGATTGACGCTGAGGCACGAAAGCGTGGGGATCAAACAGG
+
IIIIIHIIIIIIIIIIIIIIIIIIIGHHIIIIHIIGEDHIIIIIIIHIHIIIHIIIIIIHHIIIIIIIIIIIIIIIIIIIIIIIIIIIIIIIIIIIHIIIIIIIIIIIIIIIIIIIIIIIIIIIIIIIIIIIIIIIIIIIIIIIIIIIIIIIIIIIIIIIIIIIIIIIIHIIIIIIHHIIIIIIIIIIIIIIIIIIIIIIIIIHIIIIIIIIIIIIIIIIIIIIIIIIIIIIIIIIIIIIIIIIIIIIIIIII
@HS2.3_357 HISEQ:380:H55W7BCXY:1:1101:12482:17475 1:N:0:AGCAGGAA orig_bc=AAAAAAAAAAAA new_bc=AAAAAAAAAAAA bc_diffs=0
TACGGAAGGTCCGAGCGTTATCCGGATTTATTGGGTTTAAAGGGAGCGCAGGCGGAATGTTAAGTCAGCTGTGAAATCCCGTCGCTCAACGGCGGAACTGCAGTTGATACTGGCTTTCTTGAGTGCACATAAGGATGGTGGAATTCGTGGTGTAGCGGTGAAATGCTTAGATATCACGAAGAACTCCGATTGCGAAGGCAGCCATCTGGGGTGCAACTGACGCTGAGGCTCGAAAGTGCGGGTATCAAACAGG
+
IIIIIIIIIIHIIIIIIIIIIIIIIHHIIIHIIIIDGHIIIIIIIIIIIIIIIIIHIIIIIIIIIIIIIIIIIIIIHIIIIIIIIIIIIIIIIIIIIIIIIIIIIIIIIIIIIIIIIIIIIIIIIIIIIIIIIIIIIIIIIIIIIIIIIIIIIIIIIIIIIIIIIIHIIIIIIIIIHIIIIIIIHIIIIIHIIIIIIIIIIIIIIIIIIIIIIIIIIIIIIIIIIIIIIIIIIIIHDHIIIIIHHIIIIIIII
@HS2.3_358 HISEQ:380:H55W7BCXY:1:1101:12623:17442 1:N:0:AGCAGGAA orig_bc=AAAAAAAAAAAA new_bc=AAAAAAAAAAAA bc_diffs=0
TACGGAAGGTCCGGGCGTTATCCGGATTTATTGGGTTTAAAGGGAGCGTAGGCCGGTTTTTAAGCGTGTTGTGAAATGTGTGGGCTCAACCTATGCACTGCAGCGCGAACTGGAGACCTTGAGTGCGCGGGAAGCCGGCGGAATTCGTTGTGTAGCGGTGAAATGCTTAGATATGACGAAGACCTCCGATTGCGAAGGCAGCTGGCTGTAGCGTTACTGACGCTGAAGCTCGAAAGCGTGGGTATCGAACAGG
+
IIIIIEHIIIIII/CHHHHIIIIIIHHHIIIHHIHGHHHHIIIIHHHIHIIIIIIIIGIIIIIIIIHIIIIIIIIIIIIIIIIIIIIIIIIIIIIHIIIIIIIIIIIIIIIIIIIIIIIIIIIIIIIHIIIIIIIIIIIIIIIIIIIHIIIIIIIIIIIIIIIIIIIIIIIIIIIHHHIIIIIIIIIIIIIIIIIIIIIIIIIIIIIIIIIIIIIIIIIIIIIIIIIIIIIIIIIIIIIIIIIIIIIIIIIII
@HS2.3_359 HISEQ:380:H55W7BCXY:1:1101:13250:17363 1:N:0:AGCAGGAA orig_bc=AAAAAAAAAAAA new_bc=AAAAAAAAAAAA bc_diffs=0
TACGGAGGGTGCAAGCGTTAATCGGAATAACTGGGCGTAAAGGGCATGCAGGCGGTTGTATAAGTAGGGTGTGAAATCCCCGGGCTCAACCTGGGAACTGCATTCTAAACTGTACAACTAGAGTATTGCAGGGGGAGACGGAATTCCAGGTGTAGCGGTGGAATGCGTAGATATCTGGAAGAACACCAAAGGCGAAGGCAGTCTCCTGGGCAAATACTGACGCTCATATGCGAAAGCGTGGGTAGCAAACAGG
+
IIIIIIIIIIIIIIIIIIIIIIIIIIIIIIIIIIIIIIIIIIIIIIIIIIIIIIIHHIHIIIIIIIIIIIIIIIIIIHHIIIIIIIIIIIIIIIIIIIIIIIIIIIIIIIIIIIIIIIIIIIIIIIIIIIIIIIIIIIIIIIIIIIIIIIIIIIIIIIIIIIIIIIIIIIIIIIIIIIIIIIIIIIIIIIIIIIIIIIIIIIIIIIIIIIIIIIIIIIIIIIIH?IHIIIIIIIIIIIIIIIIIIIIIIIIII
@HS2.3_360 HISEQ:380:H55W7BCXY:1:1101:20413:17258 1:N:0:AGCAGGAA orig_bc=AAAAAAAAAAAA new_bc=AAAAAAAAAAAA bc_diffs=0
TACGGGGGATGCAAGCGTTGTCCGGAATCATTGGGCGTAAAGAGTTCGTAGGTGGTTTGTTAAGTTTGGTGTTAAATCCTGAGGCTCAACTTCAGTATGGCACTGGATACTGGCAGACTAGAATGCGGTAGAGGTAAAGGGAATTCCTGGTGTAGCGGTGAAATGCGTAGATATCAGGAGGAACATCGGTGGCGTAAGCGCTTTACTGGGCCGTAATTGACACTGAGGAACGAAAGCCGGGGTAGCAAATGGG
+
IIIIICEEHHIIIIIIIIIIIIIIIIIIIIIIIIIIIIIIIIIIHIIIIIHIFGIHHIIII1CHHHIIIIIIIIIIHHIIIIIIIIIII#IIIIIIIIIIIIIIIIIIIIIIIIIIIIIIIIIIIIIIIIIHIIHHHIIIIIIIIHIIIIIIIIIIIIHIIIIIIIIIIIIIIHHHHHIIHIIIHIIIIIIIIIIIIIIIIIIIIIIIIIIIIIIIIIIIIIIIIIIIIIIIIIIIIIIIIIIIIIIIIIIII
@HS2.3_361 HISEQ:380:H55W7BCXY:1:1101:2410:17541 1:N:0:AGCAGGAA orig_bc=AAAAAAAAAAAA new_bc=AAAAAAAAAAAA bc_diffs=0
TACGGAGGGTACGAGCGTTAATCGGAATGACTGGGCGTAAAGGGCACGTAGGTGGATAGATAAGTCACAAGTGAAATACCCGGGCTTAACCTGGGATTGGCTCGTGAAACTGTTTAACTAGAGTACGGTAGAGGGGAGTAGAATTCCAAGTGTAGCGGTGAAATGCGTAGAGATTTGGAAGAATACCGGAGGCGAAGGCGGCTCTCTGGACCGATACTGACACTGAAGAGCGAAAGCGTGGGGAGCAAACAGG
+
IIIIHHHHIHHIIIHCEHEHDHIIIHHIIIEHFHHIIFCHEHHHHCHHDFFC<CGCCFHHIIIIGHIHHIIHIIHHHHHDHHFHIIIHHIHIHHIIIHIIIIHIEIIIIIHFFHHHHIIHIIIIIHHIHIIIIIHIIIIIHIIIHHIHIIIIIIHHIIIIIGIIIIIIIIIIHHHGFGIHHHIIIHFHHHHHIIIIIHGIHIIHEHIHEHIIIIHIHGIIIIHEHIIIHHHHHIHGIHIIIHHHFIIIIIIIH
@HS2.3_362 HISEQ:380:H55W7BCXY:1:1101:3978:17675 1:N:0:AGCAGGAA orig_bc=AAAAAAAAAAAA new_bc=AAAAAAAAAAAA bc_diffs=0
TACGGAGGATGCGAGCGTTATCCGGATTTATTGGGTTTAAAGGGTGCGTAGGTGGTTTGTTAAGTTTGTGGTGAAAGCGTGCGGCTCAACCGTACCAAGCCATGAAAACTGGCGAACTTGAGTGCAAACGAGGTAGGCGGAATGTGATGTGTAGCGGTGAAATGCTTAGATATGTCACAGAACCCCGATTGCGAAGGCAGCTTACCAGCATGCAACTGACACTGAGGCACGAAAGCGTGGGTATCAAACAGG
+
IIIIIIIIHIIIHIIIHIIGIIIIIHIIHHHHIIIHEHIIIHHHHHHIDHHIIIIIIIIIIIIIIIHIIIIIIIIIIIIIIIIIIIIIIIIIIIIIIIIIIIIIIIIIIIIIIIIIIIIIIIIIIIIHIIIIIIIIIIIIIIIIIIIIIIIIIIIIIIIIIIIIIIIIIIIIIIIIHIIIIIIHIIIIIIIIIIIIIIIIIIIIIIIIIIIHHIIIIIIIHIIIIIIIHIIIIIIIIIIIIIIIIIIIIIII
@HS2.3_363 HISEQ:380:H55W7BCXY:1:1101:4698:17524 1:N:0:AGCAGGAA orig_bc=AAAAAAAAAAAA new_bc=AAAAAAAAAAAA bc_diffs=0
TACGTAGGTGGCAAGCGTTGTTCGGAATTATTGGGCGTAAAGGGCGCGTAGGCGGCTTGCTAAGTCGGTTGTGAAAGCCCGGGGCTCAACCCCGGAGAGTCGACCGATACTGGCGAGCTAGAGTACGGAAGAGGTAGCTGGAATTCCCGGTGTAGCGGTGAAATGCGTAGATATCGGGAGGAACACCTGAGGCGAAGGCGGGCTACTGGGCCGATACTGACGCTGAGGCGGGAAAGCCAGGGGAGCAAACGGG
+
IGIIHIIIIIIIIIIIHHIIIIIIIHHIIIIIIIIIIIGIIIIIIIIIIIIIIIIIIIIHIIIIHHIIIIIHIIIIIIIIIIHIIIIIIIIIIIIIIIIIIIIIIIIIIIIIIIIIIIIIIIIIIIIIIIIIIIIIIIIIIIIIIIIIIIIIIIIIIIIIIIIIIIIIIIIIIIIIIIIIIIIIIIIIIIIIIIIIIIIIIIIIIIIIIIIIIIIIIIIIIIIIIIIIIIIIIIIIIIIIIIIIIIIIIIIII
@HS2.3_364 HISEQ:380:H55W7BCXY:1:1101:4822:17679 1:N:0:AGCAGGAA orig_bc=AAAAAAAAAAAA new_bc=AAAAAAAAAAAA bc_diffs=0
TACGGAGGATGCGAGCGTTATCCGGATTTATTGGGTTTAAAGGGTGCGTAGGCGGGACGTCAAGTCAGCGGTGAAATACTGTGGCTCAACCATAGCATTGCCGTTGAAACTGGCGACCTTGAGTGCGGCAGAGGTAGGCGGAATGTGTGGTGTAGCGGTGAAATGCTTAGATATCACACAGAACACCGATTGCGAAGGCAGCTTACTGGAGCGCAACTGACGCTGAGGCACGAAAGCGTGGGTATCGAACAGG
+
IIIHIHHIIIIIIHHIHHHGIIIIIHHIIHHIHIIHHIHIHHIIIIIHHFHIIIIIIIIIIIHHIIIIGIIIIHHIHIIIIIIGIIIIIIIIIIIIIIIIIIIIIIHHIIIHHIIIIIHIIHHIIIIIIIIIHHIIIHHHIHIIIIIHHIIIIHGIHIIIIHIHIIIIIIIIIIIIFEIIHIIIIIIIIIIIIIIIIIIHIIIGIIIIIIIIIIIIHHIIIIHIHIIIIHIHHGIGIIIIHIIIIIIHIHHII
@HS2.3_365 HISEQ:380:H55W7BCXY:1:1101:5910:17634 1:N:0:AGCAGGAA orig_bc=AAAAAAAAAAAA new_bc=AAAAAAAAAAAA bc_diffs=0
TACGAGGGGTGCAAGCGTTGTTCGGAATTACTGGGCGTAAAGGGAGCGTAGGCGGAGATTCAAGCGGATTGTACAATCCCGGGGCCCAACCCCGGCTCTGCAGTCCGAACTGGATCTCTTGGATAGTTCAGGGGCAGGCGGAATTCCTGGTGTAGCGGTGGAATGCGTAGAGATCAGGAAGAACACCGATGGCGAAGGCAGCCTGCTGGGGACTCATCGACGCTGAGGCTCGAAAGTGCGGGTAGCAAACAGG
+
IIIIIHHIIIIIIHHHIIHIIIIIIIIIIIIHIIIIIFHHIIHHHHIIHHHIIIIIIHIIIIIIIIIIIIIIIIIIHHIIIIIIIHIGHHIIIIIIIIIIIIIIIIIHIIIHIIIIIIHHIIIHIIIIHIIIIIIIIIIIIIIIIIIIIIHIIIIIIIIIIIIIIIIIIIIIIIHIHHIIIIIIIIIIIIIIIIIIIIIIIIIIIIIIIIHIIHHIIHIIIIIIIIIIIIIIIIIIIIIIIIIIIIIIIIIII
@HS2.3_366 HISEQ:380:H55W7BCXY:1:1101:8136:17661 1:N:0:AGCAGGAA orig_bc=AAAAAAAAAAAA new_bc=AAAAAAAAAAAA bc_diffs=0
TACGGAAGATGCGAGCGTTATCCGGATTTATTGGGTTTAAAGGGAGCGTAGGCGGCCTGTTAAGTCAGCGGTTAAATGTCAGTGCCCAACATTGGCATGCCGTTGATACTGGTGGGCTTGAATACACACAAGGATGGTGGAATTCGTCGTGTAGCGGTGAAATGCTTAGATATGACGAAGAACTCCGATTGCGAAGGCAGCCATCTGGGGTGCGATTGACGCTGAGGCTCGAAAGTGCGGGAATCAAACAGG
+
IIIIIHHIIIIIIIIIIIIIIIIIIIIDHIHIHIIHHIIIHIIIIIIHIIIIIIIIIIIHIIIIIIHIHIIIIIIIIIIIIIIIIIIIIIIIIIIIIIIIIIIIIIIIIIIIIIIIHIIIIIIIIIIHIIIIIIIIIIIIIIIIIIIIIIIIIIIIIIIIIIIIIIIIIIIIIIIGIIIIIIIIIIIIIIIIIIIIIIIIIIIIIIIIIIIIIIIIIIIIIIIIIIIIIIIIIIIIIIIIIIIHIIIIIIII
@HS2.3_367 HISEQ:380:H55W7BCXY:1:1101:8034:17720 1:N:0:AGCAGGAA orig_bc=AAAAAAAAAAAA new_bc=AAAAAAAAAAAA bc_diffs=0
TACGTAGGTGGCGAGCGTTATCCGGATTTACTGGGTGTAAAGGGTGTGTAGGCGGGATTGCAAGTCAGATGTGAAATCTATGGGCTCAACTCATAGTCTGCATTTGAAACTGTAGTTCTTGAGGGTCGGAGAGGTAACTGGAATTCCTGGTGTAGCGGTGAAATGCGTAGATATCAGGAGGAACACCGGTGGCGAAGGCGGGTTACTGGACGACACCTGACGCTGAGACACGAAAGCGTGGGGAGCAAACAGG
+
IIIIIIIIIIIIIIIIIIIIIIIIIIIIIIIIHIIHIIIIIIIIGHHIIIIIIIIIIIIIIIIIIIIIIIIIIIIIHHIIIIIIIIIIIIIHIIIIIIIIIIIIIIIIIIIIIIIHHIIIIIIEHIHGIIIIIIIIIIIIIIIIIIIIIIIIIIIIIIIIIIIIIIIIIIIIIIIIIIIIIIIIIIIHIIHHIIIIIIIIIIHIIIIIIIIIIIIHIHIIIIIIIIIIIIIIIIIIIIIIIIIIIIIIIIIII
@HS2.3_368 HISEQ:380:H55W7BCXY:1:1101:9861:17676 1:N:0:AGCAGGAA orig_bc=AAAAAAAAAAAA new_bc=AAAAAAAAAAAA bc_diffs=0
TACGGAAGGTCCGGGCGTTATCCGGATTTATTGGGTTTAAAGGGAGCGCAGGCGGAGGATTAAGCGTGACGTGAAATGTCCCGGCTCAACCGTGGAACTGCGTCGCGAACTGGTTCTCTTGAGTGAGTACGAGGAAGGCGGAATTTGTGGTGTAGCGGTGAAATGCTTAGATATCACGAAGAACTCCGATTGCGAAGGCAGCTTTCCAGTCCTTAACTGACGCTAAAGCTCGAAAGTGCGGGTATCGAACAGG
+
IIIIIIIIIIIIIIIIIIIIIIIIIGHIIIIIIIIDGHIIIIIIIIIIIIIIIIIIIIGIIIIIIIIIIIIIIIIIFHIIIIIIIIIIIIIIIIIIIIIIIIIIIIIIIIIIIIIIIIIIIIIIIIIIIIIIIIIIHHIIIIIIIIIIIIIIIIIIIIIIIIIIIIIIIIIIIIIIHIIIIIIHIIIIIIIIIIIIIIIIIIIHIIIIIIIIIHHIIIIIIIIIIIIIIIHIIIIIIIIIIIIIIIIIIHIII
@HS2.3_369 HISEQ:380:H55W7BCXY:1:1101:12194:17640 1:N:0:AGCAGGAA orig_bc=AAAAAAAAAAAA new_bc=AAAAAAAAAAAA bc_diffs=0
TACGGAGGGTGCGAGCGTTGTCCGGAATCATTGGGCGTAAAGGGCGCGTAGGTGGCGCGGTCAGTTCGTGGTGAAAGCGCGGGGCTCAACCCCGCGTCGGCCATGAATACTGCTGGGCTGGAGCACTGTAGAGGCAGGCGGAATTCCGGGTGTAGCGGTGGAATGCGTAGAGATCCGGAAGAACACCGGTGGCGAAGGCGGCCTGCTGGGCAGTTGCTGACACTGAGGCGCGACAGCGTGGGGAGCAAACAGG
+
IIIIIEHHIIIIIIHIIIHIIHIIIHIIIIIGIHIIIFHIGIHIIIIIFHIIIIIIIIIHIIIIIIIIIIIIHIHIIIIIIIIIIIIIIIHIIIIIHIIIIIIIIIIIIIIIHIIIIIIIIIIIIIIIHIIIIIIIIIIIIIIIIIIIIIIIIIIIIIIIIIIIIIIIIIIIIIHIIIIIIIIIIIIIIIIIIIIIIIIIIIIIIIIIIIIIIIIIIIIIIIIIIIIIIIIIIIIIIIIIIIIIIIIIIIIII
@HS2.3_370 HISEQ:380:H55W7BCXY:1:1101:12732:17651 1:N:0:AGCAGGAA orig_bc=AAAAAAAAAAAA new_bc=AAAAAAAAAAAA bc_diffs=0
TACGGAGGATGCAAGCGTTATCCGGATTTATTGGGTTTAAAGGGTGCGTAGGCGGAGTCTTAAGCGTGAGGTGAAATGCCACTGCTCAACAGTGGAACTGCCTCGCGAACTGGGATTCTGGAATGCCCCTGCCGTGGGAGGAATGTGTGGTGTAGCGGTGAAATGCATAGAGATCACACAGAACACCGATTGCGAAGGCATCTCACGAAGGGGTGATTGACGCTGAGGCACGAAAGCGTGGGGATCAAACAGG
+
IIIIIIIIIIIIIIIIIIIIIIIIIIIIIIIIIIIGHIIHHIIIIIIHIIIIIIIIIIIIIIIIIIIIIIIIIIIIIIIHHIIIIIIIIIIIIIIIIIIIIIIHIIIIIIIIIIIIIIIIIIIIIIIIIIIIIIHIIIIIIIIIIIHIHIIIIIIIIIIIIIIIIIIIIIIIIIIIIIIIIIIIIIIIIIIIIIIIIIIIIIIIIIIIIIIIIIIIIIIIIIIIIIIIIIHIIIIIIIIIIIIHGHIIIIIII
@HS2.3_371 HISEQ:380:H55W7BCXY:1:1101:12803:17533 1:N:0:AGCAGGAA orig_bc=AAAAAAAAAAAA new_bc=AAAAAAAAAAAA bc_diffs=0
TACGGAAGGTCCGGGCGTTATCCGGATTTATTGGGTTTAAAGGGAGCGCAGGCTGATTGTTAAGCGTGACGTGAAATGTAGCCGCTCAACGGCTGAACTGCGTCGCGAACTGGCAGTCTTGAGTGAGTACGACGTCAGCGGAATTCGTGGTGTAGCGGTGAAATGCTTAGATATCACGAAGAACCCCGATTGCGAAGGCAGCTGACGAGTCCTTTACTGACGCTAAAGCTCGAAGGTGCGGGTATCGAACAGG
+
IIIIIIIIIHIIIIIIIIIIIIIIIHIIIIIIIIIHHHIIIIIIIIIIIIIIIIIIIIIIIIIIIIIIIIIIIIIHIIIIIIIIIIIIIIIIIIIIIIIIIIIIGIIIIIIIIIIIIIIIIIIIIIIIIIIIIIHIIIIIIIIIIIIIIIIIIIIIIIIIIIIIIIIHIIIIIIIIIIIIIIIHHIIIIIIIIIIIIIIIIIIIIIIIIHIIHIIIIIIIIIIIIIIIIIIIIIIHDHHHIIIHHIIIIIIII
@HS2.3_372 HISEQ:380:H55W7BCXY:1:1101:12796:17571 1:N:0:AGCAGGAA orig_bc=AAAAAAAAAAAA new_bc=AAAAAAAAAAAA bc_diffs=0
TACGGAGGATACGAGCGTTATCCGGATTTATTGGGTTTAAAGGGTGCGCAGGCGGACCGCTAAGTCAGGGGTGAAAAGTTCGGGCTTAACCTGAATCGTGCCTTTGATACTGGCGGACTAGAGTGCGATAGGCGTGGCCGGAATGTGGTGTGTAGCGGTGAAATGCTTAGATATGCCACAGAACACCGATCGAGAAGTCAGGTCACGAGTTCGCAACTGACGCTCATGCACGAAAGCGTGGGGATCAAACAGG
+
IIIIIHIIIIIIIIIIIIIIIIIIIHIIIIIIHHICHIIIHIIIHIIIIIIIIIIIIHIIIIHIHIIIIIIIIIIIIIIIIIIIIIIIIIIIIHIIIIIIIIIIIIIIIIIIIIIIIIIIIIIIIIIIHIIIIIIIIIIIIIIIIIIIIIIIIIIIIIIIIIIIIIIIIIIIIIIIHIIIIIIIIIIIIIIIIIIIIIIIIIIIIIIIIIIIIIIIIIIIIIIIIIIIIIIIIIIIIIIIIIIIIIIIIIIII
@HS2.3_373 HISEQ:380:H55W7BCXY:1:1101:17394:17640 1:N:0:AGCAGGAA orig_bc=AAAAAAAAAAAA new_bc=AAAAAAAAAAAA bc_diffs=0
TACGGAGGATGCGAGCGTTATCCGGATTTATTGGGTTTAAAGGGTGCGTAGGTGGTTTGTTAAGTTTGTGGTGAAAGCGTGCGGCTCAACCGTACCAAGCCATGAAAACTGGCGAACTTGAGTGCAAACGAGGTAGGCGGAATGTGATGTGTAGCGGTGAAATGCTTAGATATGTCACAGAACCCCGATTGCGAAGGCAGCTTACCAGCATGCAACTGACACTGAGGCACGAAAGCGTGGGTATCAAACAGG
+
IIIII=EHHHIIIIHIIIIIIIIIIIIIIIIIIIIGHIIIIIIIGHIIHIIIHHHEHHIHIIIIGHIIIHIHIIIIIIIIIIIIIIIIIIIIIIIIIIIIIIIIIIIIIIIIIIIIIIIIIIIHIIIIIIIIIIHIIIIIIIHIHIIIIHIIIIIIIIIIIIIIIIIIIHIHIHGHGIIIIIHIIIIHHIIHIIIIIIIIHIIIIIIHIHEECIIHIIIIHIIIIIIIIIIIIIIIIIIIIIIIIIIIIHHH
@HS2.3_374 HISEQ:380:H55W7BCXY:1:1101:17311:17710 1:N:0:AGCAGTAA orig_bc=AAAAAAAAAAAA new_bc=AAAAAAAAAAAA bc_diffs=0
TACGGAGGGTACGAGCGTTAATCGGAATGACTGGGCGTAAAGGGCACGTAGGTGGATAGATAAGTCACAAGTGAAATACCCGGGCTTAACCTGGGATTGGCTCGTGAAACTGTTTAACTAGAGTACGGTAGAGGGGAGTAGAATTCCAAGTGTAGCGGTGAAATGCGTAGAGATTTGGAAGAATACCGGAGGCGAAGGCGGCTCTCTGGACCGATACTGACACTGAAGAGCGAAAGCGTGGGGAGCAAACAGG
+
IIIIIHIIIIIIIIIIIHIIIIIIIIIIIIIIIIIIIHIIIIIIIHIIHGHIHIIIIIIIIIIIIHIIIIIIIIIIIIIIIIIIIIIIIIIIIIIIIIIIIIHIIIIIIIIIIIIIIIIIIIIIIIIIIIIIIIIIIIIIIIIIIIIIIIIIIIIIIIIIIIIIIIIIIIIIIIIIIHIIIIIIIIIIIIIIIIIIIIIIIIIIIIIIIIIIIIIIIIIIIIIIIIIIIIIIIIIIIIIIIIIIIIIIIIIII
@HS2.3_375 HISEQ:380:H55W7BCXY:1:1101:19130:17662 1:N:0:AGCAGGAA orig_bc=AAAAAAAAAAAA new_bc=AAAAAAAAAAAA bc_diffs=0
TACGGAGGGCGCAAGCGTTGTTCGGAATCACTGGGCGTAAAGCGCGTGTAGGCGGCCGGGCAAGTCGGATGTGAAATCCCGAGGCTCAACCTCGGAACTGCATTCGAAACTGCTCGGCTCGAGTCCCGGAGAGGATGGCAGAATTCCCGGTGTAGGGGTGAAATCCGTAGATATCGGGAGGAATACCAGTGGCGAAGGCGGCCATCTGGACGGTGACTGACGCTGAGACGCGAAAGCGTGGGGAGCAAACAGG
+
IIIIIIIIIIGIIIIIIHHGHIIIIIIIIIIGIIIIIIIIIIIIGIFDHHIHIIHHIIIIHIIIIIIIIIIIIIIIHHHIIHIIIIIIIIIIIIIIIIIIIIIIIIIIIIIIIHGIIIIIIHIIIIIIIIIIIIIIIIIIIIIIIIIIIIIIIIIIIIIIIIIIIIIIIIIIIIIIIHIIIIIIIIIIIIIIIIIIIIIIIIHGIIIIIIIIIIIIIIIIIIIIIIIIIIIIIIIIIIIIIIIIIHIIIIIII
@HS2.3_376 HISEQ:380:H55W7BCXY:1:1101:19457:17685 1:N:0:AGCAGGAA orig_bc=AAAAAAAAAAAA new_bc=AAAAAAAAAAAA bc_diffs=0
TACGTAGGTGGCGAGCGTTGTCCGGAATGACTGGGCGTAAAGGGAGCGTAGGTTGCAATTTAAGTTAAATGTGAAAGCCCGTGGCTCAACTACGGAACTGCATTTAATACTGGATAGCTAGAGTACAGGAGGGGTGAGCGGAATTCCTAGTGTAGCGGTGGAATGCGTAGATATTAGGAAGAACACCGGAGGCGAAGGCGGCTCACTGGACTGCAACTGACACTGAGGCTCGAAAGCGTGGGGAGCAAACAGG
+
IIIIHIIIIIIIIIIIIIIIIIIIIIIIIIIIIIIIIIIIIIIIIIIIIIIIIIIIIIIIIIIIIIIIIIIIIIIIHGHIIIIIIIIIIIIIIIIIIIIIIIIIIIIIIHIIIIIIIIIIIIIIIIIIIIIIIIIIIIIIIIIIIIIIIIIIIIIIIIIIHIIIIIIIIIIIIIHHHIIIIIIIIIIIIIIIIIIIIIIIIIIIIIIIIIIIIIIIIIIIIIIIIIIIIIIIIIIIIIIIIIIIIIIIIIIII
@HS2.3_377 HISEQ:380:H55W7BCXY:1:1101:19705:17500 1:N:0:AGCAGGAA orig_bc=AAAAAAAAAAAA new_bc=AAAAAAAAAAAA bc_diffs=0
TACGTAGGGGGCAAGCGTTATCCGGATTTACTGGGTGTAAAGGGAGCGTAGACGGAATAGCAAGTTTGAAGTGAAATACCTGGGCTTAACCCAGGAATTGCTTTGAAAACTGTTAATCTAGAGTACTGGAGGGGTATGGGGAATTCCTAGTGTAGTGGTAAAATGCGTAGATATTAGGAGGAACACCGGAGGCGAAGGCGCCATACTGGACAGATACTGACGTTGAGGCTCGAAAGCGTGGGGAGCAAACAGG
+
IHIIHIIIIIIHIIIGHIIIIIIIGHHIIIIIIII@GHIHHIIIIIIIIIIIHHIIHHIIIHIIIHHHHGHHHHHHE@HHHIIIHHGHIIIHHHIIHIIIIHIIIIIHHIIHHIIHHIIIHHIIIIIIIHHHIIIHIHIIHIIIIIIHGIIIIIIIHIIIIHIIIIIIIHIIIHHHIFIIIIIIIIIIIIIIHHGIIIIIIIIIIIIIIIHIIIIIIHHIIIIIIIIIIHHIIIIIIIIIIIIIIIIIIIIII
@HS2.3_378 HISEQ:380:H55W7BCXY:1:1101:3124:17857 1:N:0:AGCAGGAA orig_bc=AAAAAAAAAAAA new_bc=AAAAAAAAAAAA bc_diffs=0
TACGTAGGTGGCAAGCGTTATCCGGAATTATTGGGCGTAAAGAGGGAGCAGGCGGCAAGATAAGTTTGAAGTGAAAGCGTGGAGCTCAACTCCATACAGCTTCGAAAACTGTCTAGCTAGAGTACGAGAGAAGTGAACGGAACTCCATGTGTAGCGGTGAAATGCGTAGATATATGGAAGAACACCAGTGGCGAAGGCGGTTCACTAGCTCGAAACTGACGCTCAGTCCCGAAAGCGTGGGTAGCAAATAGG
+
GGH11D?=1<<G@@GHH@<<C1CDCCE@1FHH@GHHI<CHHHIF?CHHEE@1=C@FHIHIHHHH?FHHHHHHIIHIFHHHHHHHE?HHHA9CHHHIIHHC00<CIIHG@?HHHHFHFIIHHHHIHHHIHGHHCIHIIHGEHFEE@HHIHEGHIHIHHHEGC@EFEHHIIHFCG@@<@HHEHG1IHEG@0HEEHEG/DIHEHHCFEEHGCCEHIIIHEEECHHEFHH?HCC<EC@?CEECCC<EHEC1GGCHH
@HS2.3_379 HISEQ:380:H55W7BCXY:1:1101:5455:17833 1:N:0:AGCAGGAA orig_bc=AAAAAAAAAAAA new_bc=AAAAAAAAAAAA bc_diffs=0
TACGGAGGATGCGAGCGTTATCCGGATTTATTGGGTTTAAAGGGTGCGTAGGCGGAATGTTAAGTCAGTGGTGAAAGCGTGCGGCTCAACCGTACCGAGCCATTGAAACTGGCGTTCTTGAGTGCAAGCGAGGTAAGCGGAATGTGACGTGTAGCGGTGAAATGCTTAGATATGTCCCAGAACTCCGATTGCGAAGGCAGCTTACCAGTATGTAACTGACGCTGAGGCACGAAAGCGTGGGTATCAAACAGG
+
IHIIIIIIHHHIIEHHHIHFHIIIIIIHIIG@FHH<CHHIGIHIHIIIGHIIHIIHHHHIIIIIHHHHHHHHIIHHHHHHHIIIIIIHHIIIIIIIIHIIHHIIIIIIIIIIIIIIIIHIHIIHIHIIHIIIIIIIIIIHIHHIHHHHIIIIIIIIIHHHHHIIHIIIIIIHIIIHHHHHHGIIIIHEIIHHIHIIHHFHHIHHIIIHFHGIIIIIIIIIIIIHIIIIHIIIIIIIHHIIIIIIIIIHIIII
@HS2.3_380 HISEQ:380:H55W7BCXY:1:1101:9735:17933 1:N:0:AGCAGGAA orig_bc=AAAAAAAAAAAA new_bc=AAAAAAAAAAAA bc_diffs=0
TACGGAGGGTACGAGCGTTAATCGGAATGACTGGGCGTAAAGGGCACGTAGGTGGATAGATAAGTCACAAGTGAAATACCCGGGCTTAACCTGGGATTGGCTCGTGAAACTGTTTAACTAGAGTACGGTAGAGGGGAGTAGAATTCCAAGTGTAGCGGTGAAATGCGTAGAGATTTGGAAGAATACCGGAGGCGAAGGCGGCTCTCTGGACCGATACTGACACTGAAGAGCGAAAGCGTGGGGAGCAAACAGGATTAGAAACCCGAGTAGTCCACATCGCCACATCGCGTGTAGTCCACATCGCGTGCCAGCCGCCGCGGTA
+
IIIIIIIIIIIIIIIGIHIIIIIIIIIIIIIHIIIIIDHIIIIIIIIIHIHIGHIIIIIIIIIIIIIIIGIIIIIHDGHIIIIIIIIHIIIHHIIIIIIIIIIIIIIIIIIIIIIIIIIIIIIIIIHHHHIIIHIIIIIIIIIIIIFHIIIIIIHHIIIIIIIIIIIIIIHIIIIHIIIIIIIIIIIIIIIIIIIHIIIHIHIIIIIIIIIIHIIIIIIIHHHEIIIIIIIIHHHHHHHHHEHEECDHHH?G1G@GGCDD<HHHGGCEEF<GEFD/CDHHECCE/?HEFHF<HG@EHEE/??DHIIIIIIIIIIIIIIIIII
@HS2.3_381 HISEQ:380:H55W7BCXY:1:1101:9655:17983 1:N:0:AGCAGGAA orig_bc=AAAAAAAAAAAA new_bc=AAAAAAAAAAAA bc_diffs=0
TACGAAGGGTGCAAGCGTTGTTCGGAATTACTGGGCGTAAAGGGCGTGTAGGCGGATTAATCAGTCAGGAGTGAAATCCCGGGGCTTAACTTCGGAATTGCTTTTGAGACGGTTAATCTAGAGTGTATTAGGGGACAATGGAACACCCAGTGTAGAGGTGAAATTCGTAGATATTGGGTAGAACACCGGAGGCGAAGGCGATTGTCTGGGATATAACTGACGCTGAGGCGCGAAAGCGTGGGGATCAAACAGG
+
IIIIIIIIIIIIIIIIHHIIIIIIIIIHIIHIIHIIIDHIIHHIIIHHHHIIIIIIIIIHIIIIIIIIIHIIGIIIHIIIIHIIIHIGIIIIIIIGHIIIIIIIIIIIIIIIIIIIIIIIIIIHHHHGHIIHIIIIIIIIIIIIIIIIIIIIIIIIIIIIIIHHIIIIIIIIIIIIHHHHHHHIIIHIIHIIIIHIIGIHHFIIIIIIIIIIIIHHIHEEIIIHIIHIIIHIIIIHIIIIIIHHHIIIIIIII
@HS2.3_382 HISEQ:380:H55W7BCXY:1:1101:10318:17817 1:N:0:AGCAGGAA orig_bc=AAAAAAAAAAAA new_bc=AAAAAAAAAAAA bc_diffs=0
TACGGAGGGTGCAAGCGTTAATCGGAATAACTGGGCGTAAAGGGCATGCAGGCGGTTAGACAAGTAGGATGTGAAATCCCCGGGCTCAACCTGGGAGCTGCATACTAAACTGTCAGACTAGAGTATTGCAGGGGGGGACGGAATTCCAGGTGTAGCGGTGGAATGCGTAGATATCTGGAAGAACACCAAAGGCGAAGGCAGTCTTCTGGGCAAATACTGACGCTCATATGCGAAAGCGTGGGTAGCAAACAGG
+
IIIIIIIIIIIIHIIIIEHIIIIIIIIIIIIIIIIIIIIIIIIIIIIIIIIIIIIHHHIIIIIIIIIIIIIIIIIIHHHHIIIIIIIIIIIIIIIIIIIIIIIIIIIIIIIIIIIIIIIIIIIIIIIIIIIIIIIIIIHIIIIIIIIIHIIIIIHIIIHHIIIIIIIIIIIIIIIIIHIIIIIHIIHHHIIIIIIIIIHIIIIIHIIIIIIIIIIIIIIHIIIIIIIIIIIIIHIIIIIIIIHIIIIIIIIII
@HS2.3_383 HISEQ:380:H55W7BCXY:1:1101:15420:17791 1:N:0:AGCAGGAA orig_bc=AAAAAAAAAAAA new_bc=AAAAAAAAAAAA bc_diffs=0
TACGGAGGATGCGAGCGTTATCCGGATTCATTGGGTTTAAAGGGTGCGTAGGCGGCGTGCCAAGTCAGGGGTGAAAGGTTCCGGCTCAACTGGGACAGTGCCTTTGATACTGGTGTGCTGGAGTGCGCTTGCCGTGGGAGGAATGAGTGGTGTAGCGGTGAAATGCTTAGATATCACTCAGAACACCGATTGCGAAGGCATCTCACGAAGGCGTAACTGACGCTGAGGCACGAAAGCGTGGGGATCAAACAGG
+
IIIIIIIIHIIIIIIIIIIIHHHIIEEHIIIIHHI<EHHIHIIIIIHIIHHHHIIIIIIIIIHHDHHHHIIHHHHGIIHIIIIIIHIIIIIIIIIIHIIIIHIIIIIIIHIIIIIIIHIIIIIIIHIIIIIHHHGHIIIIIIIIIIIIHHIIGIIIIIIIIIIIIIIIIIIIIIIIIIIHIIHHHIIIIHIIIIIIIIIIHIIIIIIHHIIIIIIIIIIIIIIIIIHIIIIIIIIIIIIIIIGIHHIIIIIII
@HS2.3_384 HISEQ:380:H55W7BCXY:1:1101:17360:17887 1:N:0:AGCAGGAA orig_bc=AAAAAAAAAAAA new_bc=AAAAAAAAAAAA bc_diffs=0
TACGTAGGTGGCAAGCGTTGTCCGGAATGACTGGGCGTAAAGGGAGCGTAGGTGGCTAATCAAGTTAGTAGTGAAATCCCGGGGCTTAACTTCGGTGCTACTACTAAGACTGTTTAGCTTGAGTGCAGGAGGGGTAAGTGGAATTCCTAGTGTAGCGGTGGAATGCGTAGATATTAGGAGGAACACCAGTGGCGAAGGCGACTTACTGGACTGTAACTGACACTAAAGCTCGAAAGCGTGGGGAGCAAACAGG
+
IIIIIIIIIIIIIIIIIIIIIIIIIIIIIIIIIIIIIHIIIIIIIIIIIIIIHIIIIIIIIIIIHHIIIIIIIIIIIIIIIIIIIIIIIIIIIIIIIIIIIIIIIIIIIIIIIIIIIIIIIIIIIIIIIIIIIIHIIIIIIIIIIIIIIIIIIIIIIIIIIIIIIIIIIIIIIHHIIIIIIIIIIIIIIIIIIIIIIIIIIIIIIIIIIIIIIIIIIIIIIHIIIIIIIHIIIIIIIIIIIIIIIIIIIIIII
@HS2.3_385 HISEQ:380:H55W7BCXY:1:1101:2544:18104 1:N:0:AGCAGGAA orig_bc=AAAAAAAAAAAA new_bc=AAAAAAAAAAAA bc_diffs=0
TACGTAGGGTGCGAGCGTTAATCGGAATTACTGGGCGTAAAGCGTGCGCAGGCGGCTTTGCAAGACAGATGTGAAATCCCCGGGCTCAACCTGGGAACTGCATTTGTGACTGCATGGCTAGAGTGCGGCAGAGGGGGATGGAATTCCGCGTGTAGCAGTGAAATGCGTAGATATGCGGAGGAACACCGATGGCGAAGGCAATCCCCTGGGCCTGCACTGACGCTCATGCACGAAAGCGTGGGGAGCAAACAGG
+
IIIIIIIIIIIIIIIIIIIIIIIIIIIIIIIIIIIIIIIIIIIIIIIIIIIIIIIIIIIIIIIIIIIIIIIIIIIIHIIIIIIIIIIIIIIIIIIIIIIIIIIIIIIIIIIIIIIIIIIIIIIIIIIIIIIIIIIIIIIIIIIIHIIIIIIIIIIIIIIIIIIIIIIIIIIIIIIIIHIIIIIIIIIIIIIIIIIIIIIIIIIHIIIIIIIIIIIIIIIIIIIIIIIIIIIIIIIIIIIIIIIIIIIIIIIII
@HS2.3_386 HISEQ:380:H55W7BCXY:1:1101:11697:18232 1:N:0:AGCAGGAA orig_bc=AAAAAAAAAAAA new_bc=AAAAAAAAAAAA bc_diffs=0
TACGTAGGTGGCAAGCGTTGTCCGGATTTACTGGGTGTAAAGGGCGTGTAGGCGGGCTTTCAAGTCAGATGTGAAATACCGAGGCTTAACTTCGGGGCTGCATTTGAAACTGTTAGTCTTGAGTATCGGAGAGGAAAGCGGAATTCCTAGTGTAGCGGTGAAATGCGTAGATATTAGGAGGAACACCAGTGGCGAAGGCGGCTTTCTGGACGACAACTGACGCTGAGGCGCGAAAGTGTGGGGAGCAAACAGG
+
EHEHCGHHIHGHII?EHE@HHIHEEGGHHIE@FGH<GCFCHEHE?CC<CGHICECHCHCHHHHIFHHGCFGFEHFHFHHHIIIIIGIHHICHHIIIHHIIIIHEFEHIIGIIHHIIHIIIIIHDHHIIIIIIIIHHIHIIIHIHHFHHHIIIIIIFIIIIIIIIHFHHIHIIHEIIHGIIIIHIIIIIIHHIIIIIIIHEGHGHFIHHIHHEHIIIIIIIIHHIIIIIHDIIIIIHCHHIIIHGHIIIIIHII
@HS2.3_387 HISEQ:380:H55W7BCXY:1:1101:12268:18039 1:N:0:AGCAGGAA orig_bc=AAAAAAAAAAAA new_bc=AAAAAAAAAAAA bc_diffs=0
TACGGAGGGTGCGAGCGTTAATCGGAATAACTGGGCGTAAAGAGCTCGTAGGCGGTTAGTCAAGTCAGATGTGAAAGCCCCGGGCTTAACCTGGGAACTGCATTTGAAACTGACGAACTAGAGTACTGTAGAGGGAGGTAGAATTCCAGGTGTAGCGGTGAAATGCGTAGATATCTGGAGGAATACCGGTGGCGAAGGCGGCCTCCTGGACAGAGACTGACGCTGAGGAGCGAAAGCGTGGGGAGCAAACAGG
+
IIIIIIIIIGHIIIIIIHIIIIIIIIIIIIIIIIIIIIIIIIIIHIIIHIIIIIIHHIIHIIIIIIHIHHIIIIIIHHHHIIIIIIIIIIIIIIIIHHIIIIIIIIIIIIIIIIIIIIIIIIIIIIIIIIIIIIIIIIEIIHIIIIIIIIHIIIIIIIIIIIIIIIIIIIHHIIIIIIIIHEHHHIIIHIIIIIIIIIIIHHFHHHHEHFEEIIIIHDIIIIIIIHIIHIIHHHHCIIHIHFHHHEIIIHHHI
@HS2.3_388 HISEQ:380:H55W7BCXY:1:1101:12726:18117 1:N:0:AGCAGGAA orig_bc=AAAAAAAAAAAA new_bc=AAAAAAAAAAAA bc_diffs=0
TACGTAGGGGGCGAGCGTTGTCCGGAATTACTGGGCGTAAAGGGCGCGTAGGCGGCCTGTCAAGTTAGATGTGAAATCCCCGGGCTCAACTTGGGTGTTGCATTTAAAACTGACGGGCTTGAGTGCAGGAGAGGAAAGCGGAATTCCTAGTGTAGCGGTGAAATGCGTAGATATTAGGAGGAACACCGGTGGCGAAGGCGGCTTTCTGGACTGTAACTGACGCTGAGGCGCGAGAGCGTGGGGAGCAAACAGG
+
IIIIHIIIIGIIIIIIIIIIIIIIIIHIIIIHIIIIIHIIIIIHIIIIHHHIIIIGIIIIIIIHHIIIIHIIHIIHHHIIIIHHHIIFHHHIHIHIIIIIIHIHIIIIIIIIIIIIIIIIHHHIIIIIIIIIIIIIIIIIIIIIIIIHIGHHHHHHIIIIIIIIHHIIIIHHHHGHHEIIIHIIIIIIIHHIFHEIIIHHIHIIIIIHIHIHHFIHHFIHHHHIIIIIHHHHHEDIHHHHIIIIIIIIIIIII
@HS2.3_389 HISEQ:380:H55W7BCXY:1:1101:13314:18149 1:N:0:AGCAGGAA orig_bc=AAAAAAAAAAAA new_bc=AAAAAAAAAAAA bc_diffs=0
TACGGAAGGTCCGGGCGTTATCCGGATTTATTGGGTTTAAAGGGAGCGCAGGCGGACAGTTAAGCGTGACGTGAAATGCAGCGGCTCAACCGTATGAAGTGCGTCGCGAACTGGCAGTCTTGAGTGAGTACGATGTAGGCGGAATTCGTGGTGTAGCGGTGAAATGCTTAGATATCACGAAGAACTCCGATTGCGAAGGCAGCCTACAAGTCCTTTACTGACGCTAAAGCTCGAAGGTGCGGGTATCGAACAGG
+
IIIIIIIIIIIIIIIHIIIIIIIIIHHIIIIIHIIHHHIIIHIIIIIHIIIIIIIIIIIIIIIIIIIIIIIIIHHIHIIIIIIIIIIIIIIIIIIIIIIIIIIIIIHIGIIIIIIIHHIGIIIIHHIIIIIIIIIIIIHHIIIIIIIIIIIIIIIIIIIIIIIIIIIIIIIIIIIIIIIIIIIHHHIIIIIIIIIIIIIIIIIIIIIIIIHIIIIGIIIIIIIIIIIIIHHIIIHCC?IHIIIIIHIIIIHIII
@HS2.3_390 HISEQ:380:H55W7BCXY:1:1101:13891:18188 1:N:0:AGCAGGAA orig_bc=AAAAAAAAAAAA new_bc=AAAAAAAAAAAA bc_diffs=0
TACGGAGGGTGCGAGCGTTAATCGGAATAACTGGGCGTAAAGAGCTCGTAGGCGGTTAGTCAAGTCAGATGTGAAAGCCCCGGGCTTAACCTGGGAACTGCATTTGAAACTGACGAACTAGAGTACTGTAGAGGGAGGTAGAATTCCAGGTGTAGCGGTGAAATGCGTAGATATCTGGAGGAATACCGGTGGCGAAGGCGGCCTCCTGGACAGAGACTGACGCTGAGGAGCGAAAGCGTGGGGAGCAAACAGG
+
IIIIIIIIIHIIIIIIIHIIIIIIIIIIIIIIIIIIIIIIIIIIIIIIHIIIGIIIIIIIIIIIIIIIIIIIIIIIHIIIIIHIIIIIIIIIIIIIIIIIIIIIIIIIIIIIIIIIIIIIIIIIIIIIIIIIIIIIIIIIIIIIIIIIIIIIIIIIIIIIIIIIIIIIIIIIIIIIIIIIIIIIIIIIIIIIIIIIIIIIIHHIIIIIIIIIIIIIIIIIIIIIIIIIIIIIIIIIIIIIIIIIIIIIIIIII
@HS2.3_391 HISEQ:380:H55W7BCXY:1:1101:13843:18237 1:N:0:AGCAGGAA orig_bc=AAAAAAAAAAAA new_bc=AAAAAAAAAAAA bc_diffs=0
TACGTAGGGGGCGAGCGTTGTCCGGAATGATTGGGCGTAAAGGGCGCGTAGGCGGCCTGTTAAGTCTGGAGTGAAAGTCCTGTTTTCAAGATGGGAATTGCTTTGGATACTGATGGGCTTGAGTGCAGGAGAGGTTATCGGAATTCCCGGTGTAGCGGTGAAATGCGTAGAGATCGGGAGGAACACCAGTGGCGAAGGCGGGTAACTGGACTGCAACTGACGCTGAGGCGCGAAAGTGTGGGGAGCAAACAGG
+
IIIICHIIIIIICHHIHHI<GHIIIGHIIIHIIIIIIIIIIIHIIIIIIIIIIIIHIEH@FHIIIIIIIIHHHIIIGFHIIIGEHHFHIHHIIHIIIIIIIDIIHHIIIIIGIIIIIIIIIIIIHIIIIHIIHHGIIIIIIIIHIGHHHHHHIIHIIIIIIIIHIIIIIIIIHIHHHHIHIIIIIIHHHIIHHHGIIHHIHHIHIHHEIIHFGHIHGIHHIIHFHIHHC=IIIIIIHIIIIIIHHIIIIHIII
@HS2.3_392 HISEQ:380:H55W7BCXY:1:1101:20377:18191 1:N:0:AGCAGGAA orig_bc=AAAAAAAAAAAA new_bc=AAAAAAAAAAAA bc_diffs=0
TACGGAGGATGCGAGCGTTATCCGGATTTATTGGGTTTAAAGGGTGCGTAGGCGGCTTGGTAAGTCAGCGGTGAAATTCAGGCGCTCAACGTCTGCCGTGCCGTTGAAACTGCCGAGCTTGAATGCGGATGCCGTGGGAGGAATGTGTGGTGTAGCGGTGAAATGCATAGATATCACACAGAACACCGATTGCGAAGGCATCTCACGAATCCGCGATTGACGCTGAGGCACGAAAGTGCGGGGATCAAACAGG
+
IIIIIIIIHIIIIHIIIFHIIIIIIHGHIIIIIHHEDHHHIIIIIIIIIIIIIIIHHIIIIHIIHIIIIIIIIIIIHHIIIIIIHIIIIIIIIIIIIIIIIIIIIIIIIIIIIIHIIIIIHIIIIIIIIIIIIIIIIIIIIIHIIIIIIIIIIIIIIIIIIIIIIIIIIIIIIIIIHHHIIIIIIIIIIIIIIIIIIIIIIIIIIIIIIIIIIIIIIIIIIIIIIIIIIIIIIIIHHIIIIIIIIHIIIIIII
@HS2.3_393 HISEQ:380:H55W7BCXY:1:1101:21023:18199 1:N:0:AGCAGGAA orig_bc=AAAAAAAAAAAA new_bc=AAAAAAAAAAAA bc_diffs=0
TACGGAGGGTGCGAGCGTTAATCGGAATAACTGGGCGTAAAGAGCTCGTAGGCGGTTTGTCAAGTCAGATGTGAAAGCCCCGGGCTTAACCTGGGAACCGCATTTGAAACTGACAGACTAGAGTACTGTAGAGGGAGGTAGAATTCCAGGTGTAGCGGTGAAATGCGTAGATATCTGGAGGAATACCGGTGGCGAAGGCGGCCTCCTGGACAGAGACTGACGCTGAGGAGCGAAAGCGTGGGGAGCAAACAGG
+
HIIIICHHH0GHIIHII?CGHIIHHIIIIIHHHHIIHCEHHHIIHCHHEHHIIIG@CEGHHEHICGFHHEHHHHHHHGEHHIIIHHHHHHFFHIIHHEEHGHFECHHHFHGGHHHHHGGGHHIHIIIIHDHHIIIHHHHHGHEHHHIHEGIHHEDIHG@FHHHHHIF#E@HHH#IHGDHHHFIHIHDHHH>IIIIGHHHEDIIHIGHHHCHCHH?HIIHCIHHHECHCEHHFHHIIHCIHHHECHG?IIHGCC
@HS2.3_394 HISEQ:380:H55W7BCXY:1:1101:2101:18316 1:N:0:AGCAGGAA orig_bc=AAAAAAAAAAAA new_bc=AAAAAAAAAAAA bc_diffs=0
TACGTAGGGTGCGAGCGTTAATCGGAATTACTGGGCGTAAAGCGTGCGCAGGCGGCTTCGCAAGTCAGACGTGAAATCCCCGGGCTTAACCTGGGAATGGCGTTTGAAACTACGGAGCTGGAGTGTGGCAGAGGGAGGTAGAATTCCACGTGTAGCGGTGAAATGCGTAGATATGTGGAGGAATACCGATGGCGAAGGCAGCCTCCTGGGCCAACACTGACGCTCATGCACGAAAGCGTGGGGAGCAAACAGG
+
I?FHCFHHHCHHHHHHDHHH@HHIIHIIIIIIFHHIHIHIHHHHHHIGHHHIG#HGDHIIIIHHCHHGFHIIHIIIHIHHIIIHHHHEHIIIIIHFCGGHIHGGHHHHIIIIIIIIHIIIIIIEHGHEIHHHC?G@A?8EGAHHHIGEHIIGIIIHHHDCHIHEHIHIHHHEHGHHFGGGEEFIHHHHFDGIHHH<DDHH<0<1EHGD<@@HCHIHEGG<CHC@1ECE<<<?FHGCC/<<@G1EHHIIH@C<C
@HS2.3_395 HISEQ:380:H55W7BCXY:1:1101:5914:18440 1:N:0:AGCAGGAA orig_bc=AAAAAAAAAAAA new_bc=AAAAAAAAAAAA bc_diffs=0
TACGGAGGGGGCTAGCGTTGTTCGGAATTACTGGGCGTAAAGCGCACGTAGGCGGCTTTGTAAGTTAGAGGTGAAAGCCCGGAGCTCAACTCCGGAATTGCCTTTAAGACTGCATCGCTAGAATTGTGGAGAGGTGAGTGGAATTCCGAGTGTAGAGGTGAAATTCGTAGATATTCGGAAGAACACCAGTGGCGAAGGCGACTCACTGGACACATATTGACGCTGAGGTGCGAAAGCGTGGGGAGCAAACAGG
+
IHIIIEHIIIIIICHIIIHHIIIIIHIIIHHHIIIIIIEHHGIHHHHIHFIIEHHHHHIHHHHHGHHIIIIIIIIIIIIIHIIIIIHIIIEHHIIHIIIIIHIIIIIIIIIHIIIHHHHHIIIHIIIIIIIIIIIIIIIIIHIHHHIIIIIIIIIIIIIIIIIIGIIIIIHIIIHHHGIIIIIIHHHIIIIIIIIIIIIIIIIHIIIIIIIIIIIIIIIIIIIIIIIIIIIIIIIIIIIIIIIIIGIIHIIII
@HS2.3_396 HISEQ:380:H55W7BCXY:1:1101:7390:18294 1:N:0:AGCAGGAA orig_bc=AAAAAAAAAAAA new_bc=AAAAAAAAAAAA bc_diffs=0
TACGTAGGTGGCGAGCGTTATCCGGATTTACTGGGTGTAAAGGGCGCGTAGGCGGGGAAGCAAGTCAGGTGTGAAATCTATGGGCTTAACCCATAAACTGCACTTGAAACTGTTTCTCTTGAGTGCTGGAGAGGTAGACGGAATTCCTTGTGTAGCGGTGAAATGCGTAGATATAAGGAAGAACACCAGTGGCGAAGGCGGTCTACTGGACAGTAACTGACGCTGAGGCGCGAAAGCGTGGGGAGCAAACAGG
+
IIIIIIIIIIIIIIIIIIIIIIIIIIIIIIIGHIIFHHIIIIIIIIIIHHIIIIIIIIIIIIIIHHIIIIIIIIIIIIIIIIIIIIIIIIIIIIIIIIIIIIIIIIIIIIIIIIIIIIIIIIIIIIIIIIIIIIIIIIIIIIIIIHIIIIIIIIIIIIIIIIIIIIIIIIIIIIIHIIIIIIIIIIHIIIIIIIIIIIIIIIIIIIIIIIIIIIIIIIIIIIIIIIIIIIIIIIIIIIIIIIIIIIIIIIIII
@HS2.3_397 HISEQ:380:H55W7BCXY:1:1101:7854:18365 1:N:0:AGCAGGAA orig_bc=AAAAAAAAAAAA new_bc=AAAAAAAAAAAA bc_diffs=0
CACGTAAGTTGCGAGCGTTGTTCGGAATTATTGGGCGTAAAGGGCATGTAGGCGGTTATGCAAGTCTGGTGTGAAATTCAGGGGCCCAACCCCTGAACTGCGTTGGAAACTGCGTAACTTGAGTCACTGAGGGGCAGGCAGAATTCCTGGTGTAGGGGTGAAATCTGTAGATATCAGGAAGAATACCAATGGCGAAGGCAGCCTGCCAGCAGATGACTGACGCTGAGGTGCGAAGGTGCGGGGAGCAAACAGG
+
IIIIIIIIICGHIIIIIFHHHIIIIHIIIIIIIHIIIIIIIIIIIIIIIIIIIIIEHHIIGIHIIIIIIIIIHIHIHHIIIIIIIIIHIIIHIIIHIIIIHHHHHIIIIIIHHIHIHIHHIIHHIHHHHIIIGIHIIIIIIIIHHHIIIIGIIIIIIIIIHIIIIIIIIIIIIIHIIHHIIIIIIIHHHIIIIIIIIIIIHIIIIHCGIIHHHE@1HHIIIIIIIIIGIIIIIIIIIHIIIHIIIIIIIIIHG
@HS2.3_398 HISEQ:380:H55W7BCXY:1:1101:8000:18471 1:N:0:AGCAGGAA orig_bc=AAAAAAAAAAAA new_bc=AAAAAAAAAAAA bc_diffs=0
TACGGAGGGTGCGAGCGTTAATCGGAATAACTGGGCGTAAAGAGCTCGTAGGCGGTTTGTCAAGTCAGATGTGAAAGCCCCGGGCTTAACCTGGGAACCGCATTTGAAACTGACAGACTAGAGTACTGTAGAGGGAGGTAGAATTCCAGGTGTAGCGGTGAAATGCGTAGATATCTGGAGGAATACCGGTGGCGAAGGCGGCCTCCTGGACAGAGACTGACGCTGAGGAGCGAAAGCGTGGGGAGCAAACAGG
+
IIIIIHIIIHHIIIIIIIIIIIIIIIIIHIIIIIIIIHHHHIHHGHIIIIIHIIIHHIHIIIIHIIIIIIIIIIIIIIIIHIIIIIIIIIIIIIIIIIIIIIHIIIIIIIIIIIIIIIIIIIIIIIIIIIIIIIIIIIIIIIIIIIIIIIIIIIIIIIIIIIIIIIIIIIIIIIIIIHIIIIIGIIIIIIIIIIIIIIIIIIIIIHIIIIIIIIIIIHIIIIIIIIIIIIIIIIIIIIIIIIIIIIIIIIIII
@HS2.3_399 HISEQ:380:H55W7BCXY:1:1101:11569:18443 1:N:0:AGCAGGAA orig_bc=AAAAAAAAAAAA new_bc=AAAAAAAAAAAA bc_diffs=0
TACGGAGGGTGCGAGCGTTAATCGGAATAACTGGGCGTAAAGAGCTCGTAGGCGGTTAGTCAAGTCAGATGTGAAAGCCCCGGGCTTAACCTGGGAACTGCATTTGAAACTGACGAACTAGAGTACTGTAGAGGGAGGTAGAATTCCAGGTGTAGCGGTGAAATGCGTAGATATCTGGAGGAATACCGGTGGCGAAGGCGGCCTCCTGGACAGAGACTGACGCTGAGGAGCGAAAGCGTGGGGAGCAAACAGG
+
IIIIIHIIIHHIIIIIIIIIIIIIIIIIIIIIIIIIIIIIIIIIGIIIHIIIIIIHIIIIIIIIIIHIIIIIIIIIIIIIIIIIIIIIIIIIIIIIIHIIIIIIIIIIIIIIIIIIIIIIIIIIIIIIIIIIIIIHIIIIIIIIIIIIIIIIIIIIIIIIIIIIIIIIIIIIIIIIIHIIIIIIIIIIIIIIIIIIIIIIIIIHIIIIIIIIIIIIIIIIIIIIIIIIIIIIIIIHIIIIIIIIIIIIIIIII
@HS2.3_400 HISEQ:380:H55W7BCXY:1:1101:13661:18398 1:N:0:AGCAGGAA orig_bc=AAAAAAAAAAAA new_bc=AAAAAAAAAAAA bc_diffs=0
TACAGAGGCCAAGAGCGTTGTTCGGATTTACTGGGCGTAAAGGGCGCGTAGGCGGCGAGGCGTGTCGGATGTGAAATCTCCGGGCTCAACCCGGAAAGTGCGTCCGAAACTACCTTGCTGGAGTCCGGGAGAGGGAATCGGAATACAGGGTGTAGCGGTGAAATGCGTTGATATCCTGTAGAACACCGGAGGCGAAGGCGGATTCCTTGAACGGTACTGACGCTGAGGCGCGAAAGTCGGGGGAGCAAACAGG
+
IIIIIIIIIIIIIIIIIIIIIIIIIIIIIIIIIIIIIIIIIIIIIIIIIIIIIIIIIIIIIIHHHHIIIIIHIIIIHIIIIIIIIIIIHIIIIIIIIIIIIIIIIIIIIIIIIIIIIIIIIIIIIIIIIIIIIIIIIIIIIIIIIIIIIIIIIIIIIIIIIIIIIIIIIIIIIIIHIIIIIIIIIIIIIIIIIIIIIIIIIIIIIIIIIIHIIHIIIIIIIIIIIIIIIIIIIIIHDIIIIIIIIIIIIIIII
@HS2.3_401 HISEQ:380:H55W7BCXY:1:1101:14338:18303 1:N:0:AGCAGGAA orig_bc=AAAAAAAAAAAA new_bc=AAAAAAAAAAAA bc_diffs=0
TACGGAAGGTCCGGGCGTTATCCGGATTTATTGGGTGTAAAGGGAGCGCAGGCTGATGATTAAGCGTGACGTGAAATGTAGCCGCTCAACGGCTGAACTGCGTCGCGAACTGGTTATCTTGAGTGAGTTAGATGTTAGCGGAATTCGTGGTGTAGCGGTGAAATGCTTAGATATCACGAAGAACTCCGATTGCGAAGGCAGCCAACAAGGCCTTTACTGACGCTAAAGCGCGAAGGTGCGGGTATCGAACAGG
+
IIIIII@H=<<DH/FHHIIIIIIIII=HII@GHIIE0CHIIIIIIIIIHII/F#D16<<#CHII1CGII1IIIIII1<D1F@<HIHIIIIF6FCIHIIIIIEHDH#@IIIIIHIIC0IIHIIIII</<:#IHGHI?#IIIIIIIIIEH@IIIIIIIIIIIIIIIII#IIIH@HH1<@GIIIII/0IHHC/8IIIIIIIIEHD1<CD1EH@HD1CIIIIIHIHIH?IHF<0IIHG/F<F0IHC<D1H@IIIIII
@HS2.3_402 HISEQ:380:H55W7BCXY:1:1101:15832:18375 1:N:0:AGCAGGAA orig_bc=AAAAAAAAAAAA new_bc=AAAAAAAAAAAA bc_diffs=0
TACGGAGGATGCGAGCGTTATCCGGATTTATTGGGTTTAAAGGGTGCGTAGGCGGGTTTTTAAGCGTGAGGTGAAAGCTCGGGGCTCAACCCCGGAACTGCCTCGCGAACTGGGAGCCTAGAATGTCCGTGCCGTGGGAGGAATGTGTGGTGTAGCGGTGAAATGCATAGAGATCACACAGAACACCGATTGCGAAGGCATCTCACGAACGGATGATTGACGCTGAGGCACGAAAGCGTGGGGATCAAACAGG
+
IIIIIHHIHIIIIIIIIHIIHIIIIIIHIHIIIIIIIIIHCHHIIIIIIIIIGHIIEHHIHHHIHIIIIIIIIIIHFHHHGHIIIIIIIIIHIIIIHIIIIIIIIHIIHHHIIHFHGIIIIIIHIIIIIIHHHIGHHIIHIIIIIIIEHIIIHHIHHFGIGIIIIIIIIHHFHIIIHIIHHIHHIIIIIIIIHHIIIHHH?IHGIIHIIIHIIIIIIIIIHHIGIIIIIIIIIIHHIHIIHHEHEHHGFCHHF
@HS2.3_403 HISEQ:380:H55W7BCXY:1:1101:17469:18392 1:N:0:AGCAGGAA orig_bc=AAAAAAAAAAAA new_bc=AAAAAAAAAAAA bc_diffs=0
TACGGAGGATGCGAGCGTTATCCGGATTTATTGGGTTTAAAGGGTGCGTAGGTGGTTTGTTAAGTTTGTGGTGAAAGCGTGCGGCTCAACCGTACCAAGCCATGAAAACTGGCGAACTTGAGTGCAAACGAGGTAGGCGGAATGTGATGTGTAGCGGTGAAATGCTTAGATATGTCACAGAACCCCGATTGCGAAGGCAGCTTACCAGCATGCAACTGACACTGAGGCACGAAAGCGTGGGTATCAAACAGG
+
IHIHIIHHHHIIHHIIHHIIIHIIIEHHIIHHHIIDCHHGHHIHGHII0GDEHHIEGHHIIIHIHGHHIIIIIIIIHHIHIIIIIHIIHIIHIIIHIIIGHIIIIHHEHIIHIIGHHIHHIIIGGHI<FIHHHHCHHHHHIIHIHECHIHHHHHHHHIHHGHHHIHHGIIIHHHHFHHHHHHHIGCHEIHHEIIHFHFHGHIHIIHFIIHHIIIHHIHHHFGGHHHHHGEFHHHDIHHIHIIIHEHGCCIIH
@HS2.3_404 HISEQ:380:H55W7BCXY:1:1101:18687:18320 1:N:0:AGCAGGAA orig_bc=AAAAAAAAAAAA new_bc=AAAAAAAAAAAA bc_diffs=0
TACGGAAGGTCCGGGCGTTATCCGGATTTATTGGGTTTAAAGGGAGCGCAGGCCGATTATTAAGCGTGACGTGAAATGTAGATGCTCAACATCTGAACTGCGTCGCGAACTGGTAGTCTTGAGTGAGTTCGATGTGGGCGGAATTCGTGGTGTAGCGGTGAAATGCTTAGATATCACGAAGAACTCCGATTGCGAAGGCAGCCCACAAGGCCTTTACTGACGCTAAAGCTCGAAGGTGCGGGTATCGAACAGG
+
IIIIIHIIIIIIIIIIIHIIIIIIIEEHIIIIIGHHHIIIIHIIIIIIIIIIIIIIHIIIIIIIIIIIHHIHHHIHHHIIIIIIIIIIIIIGIIIHHHIIIIIIIIIIIIIIIIIIIIIIIIIIIIIIIIIIIIIIIIIIIIIIIIIIIIIIIIIIIIIIIIIIIIHIIIIIIIIHIIIIIIIIHIIIIIIIIIIIIIIIIIIIIIIIIIIIIIIIIIIIIIIIIIIHIIHIIIIIIIIIIIIHIIIIHIIII
@HS2.3_405 HISEQ:380:H55W7BCXY:1:1101:4982:18726 1:N:0:AGCAGGAA orig_bc=AAAAAAAAAAAA new_bc=AAAAAAAAAAAA bc_diffs=0
TACGAGGGGTGCAAGCGTTGTTCGGAATTACTGGGCGTAAAGGGAGCGTAGGCGGAGATTCAAGCGGATTGTACAATCCCGGGGCCCAACCCCGGTTCTGCAGTCCGAACTGGATCTCTTGGATAGTTCAGGGGCAGGCGGAATTCCTGGTGTAGCGGTGGAATGCGTAGAGATCAGGAAGAACACCGATGGCGAAGGCAGCCTGCTGGGGACTCATCGACGCTGAGGCTCGAAAGTGCGGGTAGCAAACAGG
+
IIIIIDHHIHIIIIIIIIIIHIIIIIIIIIIHIIIIIHIIIIIIIIIIIHHIIIIIIIIIIIIIIIIHIIIIIIIIIIIIIIIIIIIIIIIIIIIIIIIIIIIIIIIIIIIIIIIIIIIIIIIIIIIIIIIIIIIIIIIIIIIIIIIIIIIIIIIIIIIIIIIIIIIIIIIIIIIIIHIIIIIIIIIIIIIIIIIIIIIIIIIIIIIIIIIIIIIIIIIIIIIIIIIIIIIIIIIIIIIIIIIIIIIIIIIII
@HS2.3_406 HISEQ:380:H55W7BCXY:1:1101:5807:18637 1:N:0:AGCAGGAA orig_bc=AAAAAAAAAAAA new_bc=AAAAAAAAAAAA bc_diffs=0
TACGGAGGATACAAGCGTTATCCGGATTTATTGGGTTTAAAGGGTGCGCAGGCGGACCGTTAAGTCAGGGGTGAAAAGTTGGGGCTCAACTCCAATCGTGCCTTTGATACTGGCGGACTAGAGTGCGATAGGCGTGGCCGGAATGTGGCGTGTAGCGGTGAAATGCTTAGATATGCCACAGAACACCGATCGAGAAGTCAGGTCACGAGTTCGCAACTGACGCTCATGCACGAAAGCGTGGGGATCAAACAGG
+
IIIIIHIIIIIIIIIIIIIIIIIIIHFHIIHHHIIIIIIIIIIIHIIIIHIIIIHIGIIIIIIIHIIIIIIGHIIIHHHHIIIIIHIIIIIIIIIIIIIIIIIIIIHIIIIIIIIIIIIIIIIIIIIIIIIIIIIIIIIIIIIIIIIIIIIIIIIIIIIIIIIIIIIIIIIIHHHIIGIIIIHIHGIHHHIIIIIIIHIIIIIIIIIIHIIIIIIIIIIIIIIIIIIIIIIIHIIIIIIIIIIIHHIIIHIII
@HS2.3_407 HISEQ:380:H55W7BCXY:1:1101:8464:18674 1:N:0:AGCAGGAA orig_bc=AAAAAAAAAAAA new_bc=AAAAAAAAAAAA bc_diffs=0
TACGTAGGGGGCGAGCGTTGTCCGGAATGATTGGGCGTAAAGGGCGCGTAGGCGGCCCGGTAAGTCTGGAGTGAAAGTCCTGCTTTTAAGGTGGGAATTGCTTTGGATACTGTCGGGCTTGAGTGCAGGAGAGGTAAGTGGAATTCCCAGTGTAGCGGTGAAATGCGTAGAGATTGGGAGGAACACCAGTGGCGAAGGCGACTTACTGGACTGTAACTGACGCTGAGGCGCGAAAGTGTGGGGAGCAAACAGG
+
HIIIHIIIHIIIIIIHIIHHDGHIIHGHIIICHIIIIHHHHIGHIIIIEHIIIIHFDHIIIIIIIIIIHGIHHIHHHEGHHIGHGHGHIIIIIIIIIIIIIHIIIIIIIIIIHIIIIIIIIIIIIIIHIIIHIHGEIIIIIIIIIIIHIIIIIIIIIIIHIIIIIIIIIIIIIIHGHGIIIIIIHHIHIIIIIIIIIIHGGHGFFIIIIHIIHIIIHIIIIIIIHIIIIHIIIIIIHIIIIIIIIIIIIIHII
@HS2.3_408 HISEQ:380:H55W7BCXY:1:1101:10012:18729 1:N:0:AGCAGGAA orig_bc=AAAAAAAAAAAA new_bc=AAAAAAAAAAAA bc_diffs=0
TACGGAGGGTGCGAGCGTTAATCGGAATAACTGGGCGTAAAGAGCTCGTAGGCGGTTTGTCAAGTCAGATGTGAAAGCCCCGGGCTTAACCTGGGAACCGCATTTGAAACTGACAGACTAGAGTACTGTAGAGGGAGGTAGAATTCCAGGTGTAGCGGTGAAATGCGTAGATATCTGGAGGAATACCGGTGGCGAAGGCGGCCTCCTGGACAGAGACTGACGCTGAGGAGCGAAAGCGTGGGGAGCAAACAGG
+
IIIIIHIIIIIIIIIIIIIIIIIIIIIIHIIIIIIIIIIIIIIIHIIIIIIIIIIIIIIIIIIIIIIIIIIIIIIIIIIIIIIIIIIIIIIIIIIIIIIIIIIIIIIIIIIIIIIIIIIIIIIIIIIIIIIIIIIIIIIIIIIIIIIIIIIIIIIIIIIIIIIIIIIIIIIIIIIIHIIIIIIIIIIIIIIIIIIIIIIIIIIIIIIIIIIIIIIIIIIIIIIIIIIIIIIIIIIIIIIIIIIIIIIIIIIII
@HS2.3_409 HISEQ:380:H55W7BCXY:1:1101:14859:18540 1:N:0:AGCAGGAA orig_bc=AAAAAAAAAAAA new_bc=AAAAAAAAAAAA bc_diffs=0
TACGGAGGATGCGAGCGTTATCCGGATTTATTGGGTTTAAAGGGTGCGTAGGCGGGACGTCAAGTCAGCGGTGAAATACTGTGGCTCAACCATAGCATTGCCGTTGAAACTGGCGACCTTGAGTGCGGCAGAGGTAGGCGGAATGTGTGGTGTAGCGGTGAAATGCTTAGATATCACACAGAACACCGATTGCGAAGGCAGCTTACTGGAGCGCAACTGACGCTGAGGCACGAAAGCGTGGGTATCGAACAGG
+
IIIIIIIIIIIIIIIIIIIIIIIIIIIIIIIIIIIGHIIIIIIIIIIIIIIIIIIIHIIIIIIIIIIIIIIIIIIIIIIIIIIIIIIIIIIIIIIIIIIIIIIIIIIIIIIIIIIIIIIIIIIIIIIIIIIIIIIIIIIIIIIIIIIIIIIIIIIIIIIIIIIIIIIIIIIIIIIIHIHIIIIIIIIIIIIIIIIIIHIHIIIIIIIIIIIIIIIIIIGIIIIIIIIIIIIIIIIIIIIIIIIIIIIIIIIII
@HS2.3_410 HISEQ:380:H55W7BCXY:1:1101:16911:18689 1:N:0:AGCAGGAA orig_bc=AAAAAAAAAAAA new_bc=AAAAAAAAAAAA bc_diffs=0
TACGTAGGTGGCAAGCGTTGTCCGGAATTATTGGGCGTAAAGGGAGCGCAGGCGGGATATCAAGTCGCAATTAAAAGTGCAGGAGTAATGCCTGTGAGGGTTGCGAAACTGGTATTCTTGAGAGCAGGAGAGGCAAGCGGAATTCCCGGTGTAGCGGTGAAATGCGTAGATATCGGGAGGAACACCAGTGGCGAAGGCGGCTTGCCGGACTGTATCTGACGCTGAGGCTCGAAAGCCGGGGTAGCGAACGGG
+
IIIIIIIIIIIIIIIIIIHIIIIIIHIIIIIIIIIIIHIIIIIIIIIIIIIIIIIIIIIIIIIIIIIIIIIHIIIHHHIIHIIIIHIIIHHIHIHIHIIIIIIIIIIIIIIIIIHIHIIIIIIIIIIIIIIIIIHIIIIIIIIIIIIIIIIIIIIIIHHIHHIHIIHIIHHHIIIHIIIIIHHIIIIIIIIIIIIIIIIIHGGIIIIIIIGIIHGIIIIIIIIIIIIIHIIIHHIIIIIHIIIIIIIIIIII
@HS2.3_411 HISEQ:380:H55W7BCXY:1:1101:17086:18710 1:N:0:AGCAGGAA orig_bc=AAAAAAAAAAAA new_bc=AAAAAAAAAAAA bc_diffs=0
TACAGAGGCCAAGAGCGTTGTTCGGATTTACTGGGCGTAAAGGGCGCGTAGGCGGCATGGCGTGTCGGATGTGAAATCTCCGGGCTCAACCCGGAAAGTGCGCTTGAGACTGCCCGGCTCGAGTGCGGAAGGGGGAATCGGAATACAGGGTGTAGCGGTGAAATGCGTTGATATCCTGTAGAACACCGGAGGCGAAGGCGGATTCCTTGTACGCAACTGACGCTGAGGCGCGAAAGTCGGGGGAGCAAACAGG
+
IIIIIIIIIIIIIIIIIEHIIIIIIIIIIIIIIIIIIIIIIIIIIIIIIIIIIIIIIIIIIIHIIIIIIIIIHIIIHIIIIIIIIHIIIIIIIIIIIIIIIIIIIIIIIIIIIIIIIIIIIIIIIIIIIIIIIIIIIIIIIIIIIIIIIIIIIIIIIIIIIIIIIIIIIIIIIIIIIIIIIIHIIIIIIIIIIIIIIIIIIIIIIIIIIIIIHHIIIIIIIIIIIIIIIIIIIIIIIIIIIIIIIIIIIIIII
@HS2.3_412 HISEQ:380:H55W7BCXY:1:1101:1548:18934 1:N:0:AGCAGGAA orig_bc=AAAAAAAAAAAA new_bc=AAAAAAAAAAAA bc_diffs=0
TACGGAGGACGCGAGCGTTATCCGGATTCATTGGGTTTAAAGGGTGCGCAGGCGGCCTGCCAAGTCAGCGGTGAAAGCCCGGGGCCCAACCCCGGAAGTGCCGTTGATACTGGTGGGCTGGAATGCGGTCGAGGCGGGCGGAACGTGGCGTGTAGCGGTGAAATGCGTAGATATGCCACAGAACGCCGATAGCGGAGGCAGCTCGCCAGGCCTGCATTGACGCTCGGGCACGAAAGCGTGGGGATCGAACAGG
+
IIIHIIIIHIIIIIIIIIIIIIIIIHIIIIIHHIIGHIHIIIIIIIIIIIIIIIIIIIIIIIIIHIIIHIIIIIIIIIIIIIIIIIIIIIIIIIIIIIIIIIIIHIIIIIIIIIIIIIIIIIIIIIIIIIIIIIIIIIIIIIIIIIIIIIIIIIIIIIIIIIIHIIIIIIIIIIIIIHHHIHHIIIIHGIHIIIIIIIIIIIIIIIIIIIIIIIIIIIIIIIIIIIIHIIIIIIIIIIIIIIIIIIIIIIHII
@HS2.3_413 HISEQ:380:H55W7BCXY:1:1101:8152:20716 1:N:0:AGCAGGAA orig_bc=AAAAAAAAAAAA new_bc=AAAAAAAAAAAA bc_diffs=0
TACGTAGGGGGCGAGCGTTGTCCGGAATGACTGGGCATAAAGGGTGTGTAGGCGGTTTGACAAGTTAGAAGTGTAATACCTAGAGCTTAACTCAGGTGCTGCTTCTAAAACTATTGAACTTGAGTGTAGGAGGGGATAGTGGAATTCCGTGTGTAGCGGTGGAATGCGTAGATATACGGAGGAACATCAGTGGCGAAGGCGACTATCTGGCCTATAACTGACGCTGAGGCACGAAAGCGTGGGGAGCAAACAGG
+
IIIIHIIIIIIIIIIIIIIIIIIIIIIIIIIIIIIIIIIIIIIIHHHHHIIIIIIEHIIIIIIIIHHIIIIHIIIIHHIIIIIIIHIIIIIIIIIIIIIIHIIIIIIIIIIIIIIIIIIIIIIIIIIIIIIIIIIIIIIIIIIIIIIIIIIIIIIHHIIIIIIIIIIIIIIIIIIIHIGIIIIIIIHIIIIIIIIIIIIIIIIIIIIIIIIIHIIIIIIIHIIIIIIIIIIIIIIIIIIIIIIIIIIIIIIIII
@HS2.3_414 HISEQ:380:H55W7BCXY:1:1101:9647:20604 1:N:0:AGCAGGAA orig_bc=AAAAAAAAAAAA new_bc=AAAAAAAAAAAA bc_diffs=0
TACGGAGGATGCAAGCGTTATCCGGATTTATTGGGTTTAAAGGGTGCGCAGGCGGACTGTTAAGTCAGCGGTGAAATGTCCCGGCTCAACCGGGGCCCTGCCGTTGATACTGGCAGACTAGAGTACGGACGGCGCCGGCGGAATGTGTCATGTAGCGGTGAAATGCTTAGATATGCCACAGAACACCGATCGCGAAGGCAGCTGGCGAGGCCGGTACTGACGCTCAGGCACGAAAGCGTGGGGATCAAACAGG
+
IIIIIIIIHIIIIIIIIIIIIIIIIEHHIIIGHIIHHIIIIIIIIIIIHIIIIIIIIIHHIIIIIIIIIIIIIIIIIIIIHIIIIIIIIIIIIIIIIIIIIIIIIIIIIIIIIIIIIIIIIIIIIIIIIIIIIIIIIHIIIIIIIIIIIIIIIIIIIIIIIIIIIIIIIIIIIIIIHIIIIIIIHIIIIHIIIIIIIIIIIIIHIIIIIIIIIIIIIIIIIIIIIIIIIIIIIIIIIIIIIIIIIIIIIIIII
@HS2.3_415 HISEQ:380:H55W7BCXY:1:1101:10190:20696 1:N:0:AGCAGGAA orig_bc=AAAAAAAAAAAA new_bc=AAAAAAAAAAAA bc_diffs=0
TACAGAGGTCCCTAGCGTTGTTCGGATTTACTGGGCGTAAAGGGCGCGTAGGCGGCAGGGCGTGTCAAGTGTGAAATCTCCGGGCTCAACCCGGAAAGTGCGCTTGAAACTACCTTGCTTGGAGTACGGAAGAGGGAATCGGAATACAGGGTGTAGCGGTGAAATGCGTTGATATCCTGTAGAACACCGGAGGCGAAGGCGGATTCCTGGTACGTTACTGACGCTGAGGCGCGAAAGTCGGGGGAGCAAACAGG
+
HHHIHHHHIHHHHHIIHHHHHIHIIGHHIIHIIIIIIIHIHHIIIIHIHIIIIIHIHIHIIIIHIHHHGHHIIIGH<FHHIHIIIIIIIGIIIIIIIIIHIIIIIHIIIIIIIHIIIHIIIHHHDHHHIHIHIIIIIIHHHHIIIIIIIHIHIHIHHHIIIIIIIIIIIIIIIIIHHHHIIIIIIIIHIHHIIIIIIIHHIIIIIIIIIHHHIIHHIIIHIIIIIIIIIIIIIHHIIIIIIIIIIIIIIIIIII
@HS2.3_416 HISEQ:380:H55W7BCXY:1:1101:13951:20635 1:N:0:AGCAGGAA orig_bc=AAAAAAAAAAAA new_bc=AAAAAAAAAAAA bc_diffs=0
TACGGAGGATGCAGGCGTTATCCGGATTCATTGGGTTTAAAGGGTGCGCAGGCGGACGATTAAGTCAGCGGTGAAAAGTATGCGCTCAACGCATATCGTGCCGTTGAAACTGGTTGACTAGGATACGTATGCTGTGGGAGGAATGTGTAGTGTAGCGGTGAAATGCATAGATATTACACAGAACACCGATTGCGAAGGCATCTCACAAATACGTCATTGACGCTGAGGCACGAAAGTGCGGGGATCAAACAGG
+
IIIIIIIIIIIIIHHGIIIGIIIIIHHHHIIHIIIEDEHIIIIIIIIIHHIIIIIIIIIIIIIIIIIIIIIIIIIIIIIIIIIIIIIIIIIIIIIIIIIIIIIHIIIIIIIIIIIIIIIIIIIIIIIIIIIIIIIIIIIIIIIIIIIIIIIIIIIIIIIIIIIIIIIIIIIIIIIIIIIIIIIIIIIIIIIIIIIIIIIIIIIIIIIIIIIIIIIIIIIIIIIIIIIIIIIIIIIIIIIIIIIIHIIIIIIII
@HS2.3_417 HISEQ:380:H55W7BCXY:1:1101:17757:20614 1:N:0:AGCAGGAA orig_bc=AAAAAAAAAAAA new_bc=AAAAAAAAAAAA bc_diffs=0
TACGGAGGATGCGAGCGTTATCCGGATTTATTGGGTTTAAAGGGTGCGTAGGCGGGACGTCAAGTCAGCGGTGAAATACTGTGGCTCAACCATAGTACTGCCGTTGAAACTGGCGACCTTGAGTGCGGCAGAGGTAGGCGGAATGTGTGGTGTAGCGGTGAAATGCTTAGATATCACACAGAACACCGATTGCGAAGGCAGCTTACTGGAGCGCAACTGACGCTGAGGCACGAAAGCGTGGGTATCGAACAGG
+
IIIIIIIIHIIIIIIIIIIIIIIIIGHIIIIIIIIHHIIIIIIIIIIIIIIIIIIIIHIIIIIIIIIIIIIHIIIIIIIIHIIIIIIIIIIIIHIIIIIIIIIIIIIIIIIIIIIIIIIIIIIIIIIIIIIIHIIIIIIIIIHIIIIHIIIIIIIIIIIIIIIIHIHHIIIIIIIIHIIIIIIIIIIIIIHIIIIIIIIIIIIFHIIIIIIIHCIIIHIIIIIIIIIIIIIIIIIGIHHIIIIIIIHIIIIII
@HS2.3_418 HISEQ:380:H55W7BCXY:1:1101:19447:20699 1:N:0:AGCAGGAA orig_bc=AAAAAAAAAAAA new_bc=AAAAAAAAAAAA bc_diffs=0
TACGGAAGGTCCGGGCGTTATCCGGATTTATTGGGTTTAAAGGGAGCGCAGGCTGATTATTAAGCGTGACGTGAAATGTAGCCGCTCAACGGCTGAGTTGCGTCGCGAACTGGTAGTCTTGAGTGAGTTCGATGTTGGCGGAATTTGTGGTGTAGCGGTGAAATGCTTAGATATCACGAAGAACTCCGATTGCGAAGGCAGCCAACAAGGCCTTTACTGACGCTAAAGCTCGAAGGTGCGGGTATCGAACAGG
+
IIIIIIIIIIIIIDHIIHIHIIIIIGHIIIIIHIIHHHIIIIIIIIIIIIIIIIIHIIIIIIIHIIIIIIIIHIIIHIHIIIHIIIIIIIIIIIIIIIIIIIIIIHIIHHIIIHIIIIIIIIIIIIIIIHIIIIIIIIIIIIIIIIIIIIIIIIIIIIIIIIIIIIIIIIIIIIIIIIIIIIIIIIIIIIIIIIIIIIIIIIIIIIIIIIIIIIIIIIIIIIIIIIIIIIIIIIHHHIGIIIIIIIIIIIIII
@HS2.3_419 HISEQ:380:H55W7BCXY:1:1101:4139:20794 1:N:0:AGCAGGAA orig_bc=AAAAAAAAAAAA new_bc=AAAAAAAAAAAA bc_diffs=0
TACGGGGGATGCGAGCGTTGTCCGGAATCATTGGGCGTAAAGAGTTCGTAGGTGGTTTGTTAAGTTAGGTGTTAAATTCCGAGGCTCAACTTCGGTATGGCACTTGATACTGGCAGACTTGAATGCGGTAGAGGTAAAGGGAATTCCTGGTGTAGCGGTGAAATGCGTAGATATCAGGAGGAACATCGGTGGCGTAAGCGCTTTACTGGGCCGTAATTGACACTGAGGAACGAAAGCCGGGGTAGCAAATGGG
+
IIIIICCFCGHIIIHIIIIIIIIIIHHIIIIIIIGIIIIIIIGIHIIIIIHIHHHHHIIIIHIIIIIHHIIIIIIIIIIHIIIIIIIIIIIIIIIIIIIIIIIIIIIIIIIIIIIIHIHIIIIIIIIIIIIIIIHIIIIIIIIIIIIIIIIIIIIIIIIIIIIIIIIIIIIHHIIHIIIIIIIIIIIIIIHHIHIIIIHIHIIIIHGIIIIHIHIHIHGHGDHIIIIIIIIIIIIIIIIIIIIIIIIIIIHII
@HS2.3_420 HISEQ:380:H55W7BCXY:1:1101:5113:20947 1:N:0:AGCAGGAA orig_bc=AAAAAAAAAAAA new_bc=AAAAAAAAAAAA bc_diffs=0
TACGGAGGGTGCAAGCGTTAATCGGAATAACTGGGCGTAAAGGGCATGCAGGCGGTTAGACAAGTAGGATGTGAAATCCCCGGGCTCAACCTGGGAGCTGCATACTAAACTGTCTGACTAGAGTATTGCAGGGGGAGACGGAATTCCAGGTGTAGCGGTGGAATGCGTAGATATCTGGAAGAACACCAAAGGCGAAGGCAGTCTCCTGGGCAAATACTGACGCTCATATGCGAAAGCGTGGGTAGCAAACAGG
+
IIIIHGHHIIIIIIIIHHIHIIIIIIIIGIGHIIIIIHIIHIIIIIIIEHHHIIGHHIIIIIIIIIIIIIIIIIIGHIIIIIIIHIIIIIIIIIIIIIIIIIIHIIIIIIIIHHIIIIIIIIIIIIIIIIIIIIIIIIIIIIIIIIIIIIIIIIIIIIIIIIIIIIIIIIIIIIIHHHIIIIIIIIIIIIIIIIIIIIIIIIIIIIIIIIIIIIIIIIIIIIIHIIHIIIIIIIIIIIIIIIIIIIIIHIIII
@HS2.3_421 HISEQ:380:H55W7BCXY:1:1101:7819:20969 1:N:0:AGCAGGAA orig_bc=AAAAAAAAAAAA new_bc=AAAAAAAAAAAA bc_diffs=0
TACAGAGGTCGCAAGCGTTGTTCGGATTTACTGGGCGTAAAGGGCACGTAGGCTGCGAGGCGTGTCGAGTGTGAAATCTCCGGGCCCAACCCGGAAAGTGCGCTCGAAACTACCTTGCTGGAGTACGGGAGAGGGAAGGGGAATATAGGGTGTAGCGGTGAAATGCGTTGATATCCTATAGAACACCGGAGGCGAAGGCGCCTTCCTGGAACGTTACTGACGCTAAGGTGCGAAAGTCGGGGGAGCAAACAGG
+
IIIIIHIIIIIIHHIIIIIIIIIIIHIIIIIHIIIIIIIIIIIIIIIIIIIIIIIIIIIIIIHIIIIIIIIIIIIIFHHIIIIIIIIIIIIIIIIIIIIIIIIIIIIIIIIIIIIIIIIIIIIIIIIIIHIIIIIIIIHIIIIIHHIIIIIHIIIIIIIIIIIIIIIIIIIIIIIHHIIIIIHIHIIIIIIIIIHIIIIIIIIIIIIIIIIIIIIHHFIHIIIHHIIIIIIIIIIIIIIIIIIIIIIIHHIII
@HS2.3_422 HISEQ:380:H55W7BCXY:1:1101:9037:20875 1:N:0:AGCAGGAA orig_bc=AAAAAAAAAAAA new_bc=AAAAAAAAAAAA bc_diffs=0
TACGGAGGATGCGAGCGTTATCCGGATTTATTGGGTTTAAAGGGTGCGTAGGTGGTTTGTTAAGTTTGTGGTGAAAGCGTGCGGCTCAACCGTACCAAGCCATGAAAACTGGCGAACTTGAGTGCAAACGAGGTAGGCGGAATGTGATGTGTAGCGGTGAAATGCTTAGATATGTCACAGAACCCCGATTGCGAAGGCAGCTTACCAGCATGCAACTGACACTGAGGCACGAAAGCGTGGGTATCAAACAGG
+
HC@EGGHDDGHHCHDHHIHCG@GHHGHHEHHF@CHGEHEE1<C<CGHDHEEEHFGHEGH<FHHIEDHEDHHHIHHHEHIHHHIHIBHHIHIIIHIHIIIHHHHIIHIIIIIIIHHIFHEIIIHIHH@HIIIIIHIIIIIHIIGIIIIIIHIHHIIIIIIIIIIIHIGIGIIIIIHIHIIIIIIIHIIHGHIIIIIIIIIIIIHIIHIIHIIIIIIHIIIHHIIIIIIIHIIIIIIIIIIIIIIIIIIIHHII
@HS2.3_423 HISEQ:380:H55W7BCXY:1:1101:13422:20756 1:N:0:AGCAGGAA orig_bc=AAAAAAAAAAAA new_bc=AAAAAAAAAAAA bc_diffs=0
TACAGAGGGGGCCAGCGTTATTCGGAATTATTGGGCGTAAAGGGCGCGTAGGCGGCCATGCGTGTCTTCCGTGAAATCCCTCGGCTCAACCGAGGACGTGCGGAAGAAACTGCAAGGCTCGAGTCCGGAAGAGGGGGGCGGAATTCCCAGTGTAGCGGTGAAATGCGTAGATATTGGGAGGAACACCAGTGGCGAAGGCGGTCCCCTGGGCCGGAACTGACGCTGAGGCGCGAAAGCGTGGGTAGCAAACGGG
+
IIIIIEHIIIIIIIIIIIIIIIHIIIIIIIIIIIIIIFHIIIIIIIIIIGIIIIIIIIIIIIIIIIIIHIIIIIIIHIIIIIIIIIIIHIIIIIIIIIIIHIIIIIIIIIIIIIIIHIIIIHIHHIIIIIIIIIIIIIIIIIIIIIIIIIIIIIIIHIIIIIIIIIIIIIIIIIIIHIIIIIHHHHHGIIIIIIIIIHIIIIIIIIIIIIHIIIIIIIIIIIIIIIIIIIIIIIIIIIIIIHHHIIIIIIIII
@HS2.3_424 HISEQ:380:H55W7BCXY:1:1101:1621:21098 1:N:0:AGCAGGAA orig_bc=AAAAAAAAAAAA new_bc=AAAAAAAAAAAA bc_diffs=0
TACGGAGGGTACGAGCGTTAATCGGAATGACTGGGCGTAAAGGGCACGTAGGTGGATAGATAAGTCACAAGTGAAATACCCGGGCTTAACCTGGGATTGGCTCGTGAAACTGTTTAACTAGAGTACGGTAGAGGGGAGTAGAATTCCAAGTGTAGCGGTGAAATGCGTAGAGATTTGGAAGAATACCGGAGGCGAAGGCGGCTCTCTGGACCGATACTGACACTGAAGAGCGAAAGCGTGGGGAGCAAACAGG
+
HHHHG=HDHHIHHIGHH?HHEHH<EHHIIGHHHFHHIDHIFHCGH@H@<CHCDHHHEEHIIHGFHHHHIIIHHHHHHHHHHHHHHHIIIIHHFIHIH#IGIHHHGHHIHIIHCIIHHCIIIIIIIIIIHIIIIIIIIIIIIIIIIIGIIIIIGIIHIIIIIIIIIIIIIIIIHEHHGGHIIIIIIHIIIIIIFIIIIIIIIIIIIIIIIHDHIHEHIIIIIIIIIIIHHHHEIHHIHIIHIIIIIIIIIHIHH
@HS2.3_425 HISEQ:380:H55W7BCXY:1:1101:2187:21145 1:N:0:AGCAGGAA orig_bc=AAAAAAAAAAAA new_bc=AAAAAAAAAAAA bc_diffs=0
TACGTAGGGGGCAAGCGTTATCCGGATTTACTGGGTGTAAAGGGAGCGTAGACGGCAAAGTAAGTCTGAAGTGAAAGCCCAGGGCTCAACCCTGGAACTGCTTTGGAAACTATTTAGCTAGAGTGCAGGAGAGGTAAGTGGAATTCCTAGTGTAGCGGTGAAATGCGTAGATATTAGGAGGAACACCGGCGGCGAAGGCGGCTTACTGGACTGTAACTGACGTTGAGGCTCGAAAGCGTGGGGAGCAAACAGG
+
IIIIIIIIIIHIIIIIIIIIIIIIIGHIIIIIHIIHHHIIIIIIHIIIIIIIIIIIIIIIIIIIIIIIHIIIIIIIHHIIIIHIIIIIIIIIIIII#IIIIHIIIIIHHIIIIIIIIHIIIIIIIHIIIIIIIHHIIHHIIIIIIIIIHIHIIIIIIIIIIIIIIIIIIHHHHHHIHIIIIIIIIIIIIIIIIIIIHIIIIIIIIIIIIIIHIIIIIIIIIIHHIIIIHIIIIIIIIIIIIIIIIIIIIHIII
@HS2.3_426 HISEQ:380:H55W7BCXY:1:1101:4823:21081 1:N:0:AGCAGGAA orig_bc=AAAAAAAAAAAA new_bc=AAAAAAAAAAAA bc_diffs=0
TACGGAGGGTACGAGCGTTAATCGGAATGACTGGGCGTAAAGGGCACGTAGGTGGATAGATAAGTCACAAGTGAAATACCCGGGCTTAACCTGGGATTGGCTCGTGAAACTGTTTAACTAGAGTACGGTAGAGGGGAGTAGAATTCCAAGTGTAGCGGTGAAATGCGTAGAGATTTGGAAGAATACCGGAGGCGAAGGCGGCTCTCTGGACCGATACTGACACTGAAGAGCGAAAGCGTGGGGAGCAAACAGG
+
IIIIIIIIIIIIIIIIIIIIIIIIIIIIIIIIIIIIIIIIIIIIIIIIGHIIFHIIIIIIIIIIIIIIIIIIIIIIHIIIIIIIIIIIIIIIIIIIIIIIIIIIHIIIIIIIIIIIIIIIIIIIIIIIIIIIIIIIIIIIIIIIIIIIIIIIIIIIIIIIIIIIIIIIIIIIIIIIIHIHHH?IIIIIIIIIIIIIIIIIIIIIIIIIIIIIIIIIIIIIHHIIIIIIIIIIIIIIIIIIIIIIIIIIIIIII
@HS2.3_427 HISEQ:380:H55W7BCXY:1:1101:15877:21194 1:N:0:AGCAGGAA orig_bc=AAAAAAAAAAAA new_bc=AAAAAAAAAAAA bc_diffs=0
TACGGAGGGTGCGAGCGTTAATCGGAATAACTGGGCGTAAAGAGCTCGTAGGCGGTTTGTCAAGTCAGATGTGAAAGCCCCGGGCTTAACCTGGGAACCGCATTTGAAACTGACAGACTAGAGTACTGTAGAGGGAGGTAGAATTCCAGGTGTAGCGGTGAAATGCGTAGATATCTGGAGGAATACCGGTGGCGAAGGCGGCCTCCTGGACAGAGACTGACGCTGAGGAGCGAAAGCGTGGGGAGCAAACAGG
+
IIIIIHHIIIIIIIIIIIIIIIIIIIIIIHIIIIIIIIIIIIIIIIIIIIIIIIIHIIIIIIHIIIIIIIIIIIIIHHIIIIIIIIIHIHIIIIIIIIIIIIHIIIIIIIIIHIIHIIIIIIIIHIIIIIIIIIIIIIIIIIIIIHIIIIIIIIIIIIHIIIIIIIIIIIIIIIIHIIIIIIIIIIIIIHIIIIHIIIIIIIIIIIIIIIIIIIIIIIIIIIIIIIIIIIIIIIIIIIIIIIIIIIIIIIIII
@HS2.3_428 HISEQ:380:H55W7BCXY:1:1101:18389:21043 1:N:0:AGCAGGAA orig_bc=AAAAAAAAAAAA new_bc=AAAAAAAAAAAA bc_diffs=0
TACGGAGGGTGCGAGCGTTAATCGGAATAACTGGGCGTAAAGAGCTCGTAGGCGGTTAGTCAAGTCAGATGTGAAAGCCCCGGGCTTAACCTGGGAACTGCATTTGAAACTGACGAACTAGAGTACTGTAGAGGGAGGTAGAATTCCAGGTGTAGCGGTGAAATGCGTAGATATCTGGAGGAATACCGGTGGCGAAGGCGGCCTCCTGGACAGAGACTGACGCTGAGGAGCGAAAGCGTGGGGAGCAAACAGG
+
IIIIHEHIIEGHDIIIIHIIIIIIIIIIHIHIIIIIIIIIIIIIHIIIIIIIIIIIIIIIIIIIIIIIIIIIIIIIGGHHIIIIIIIHIIHIIIIIHIIIIIIHIIIIIIIIIIIIIIIIIIIIIIFIIIIIIIHIIIIIIIIIIIHHIIIIIHHIIIIIIIIIIIIIIIIIIIIHHHIIIIIIIIIIHIIIIIIIIIIIIIHHHIIIIIIIIIIIIIIIIIIIIIIIHHIIIIIIIIIIIIIIIIIIIIIII
@HS2.3_429 HISEQ:380:H55W7BCXY:1:1101:19883:21113 1:N:0:AGCAGGAA orig_bc=AAAAAAAAAAAA new_bc=AAAAAAAAAAAA bc_diffs=0
TACGTAGGGTGCGAGCGTTAATCGGAATTACTGGGCGTAAAGCGTGCGCAGGCGGCGGCACAAGTCAGGTGTGAAATCCCCGGGCTTAACCTGGGAATTGCGCTTGAAACTAGGTCGCTAGAGTGTGGCAGAGGGGGGTGGAATTCCACGTGTAGCAGTGAAATGCGTAGAGATGTGGAGGAACACCGATGGCGAAGGCAGCCCCCTGGGTCAACACTGACGCTCAGGCACGAAAGCGTGGGGAGCAAACAGG
+
IIIIIIHIIIIIIIIIIIIIEHIIIIIIIIIIHIIIIIIIIIIIIIIIIIIIIIHIIIIHHIHHHIHHIIIIIIHIDHHHIIIIIIIIIIIIIIIHHIIIIIIIIIIIIIIIIIIIIIIHIHIIIIIIIIIIIIIIIIIIIIIIHIHHIIIIIIIIIIIIIIIIIIHEIHHIIHHHHFIIIIIIIIHIIIIIIIIIIIIIIIIIIIIIIIHGIIIIIIIIIIIIHIIIIIIIIIIIIIIIIIIIIIIIIIIII
@HS2.3_430 HISEQ:380:H55W7BCXY:1:1101:2580:21453 1:N:0:AGCAGGAA orig_bc=AAAAAAAAAAAA new_bc=AAAAAAAAAAAA bc_diffs=0
TACGTAGGTGGCGAGCGTTATCCGGATTTACTGGGTGTAAAGGGTGTGTAGGCGGGATTGCAAGTCAGATGTGAAAATTATGGGCTCAACTCATAACCTGCATTTGAAACTGTGATTCTTGAGGGTCGGAGAGGTAACTGGAATTCCTGGTGTAGCGGTGAAATGCGTAGATATCAGGAGGAACACCGGTGGCGAAGGCGGGTTACTGGACGATTACTGACGCTGAGACACGAAAGCGTGGGGAGCAAACAGG
+
IIIIIIHIIIIIIIIIIIIIIIIIIHIIIIIHFHIDGCHHIHIIGEEHHIIIIIIIHHIIIIIHGIIIIHIIIIIIHIIIIIIIIIIIIIIIIIIIHIIIIIIIIIIIIHIIIIIIIIIHIIIIIIIIIIIIIIIIIIIIIIIIIIIIIIIIIIIIIIIIIIIIIIIIIIIIIIIIIIIIIIIIIIIIIIIIIIIIIIIIIIIIIIIIIIIIIIIIIIIIIIIIIIIIIIIIIIHIIIIIIIIIIIIIIIIII
@HS2.3_431 HISEQ:380:H55W7BCXY:1:1101:8302:21375 1:N:0:AGCAGGAA orig_bc=AAAAAAAAAAAA new_bc=AAAAAAAAAAAA bc_diffs=0
TACGGAGGATGCGAGCGTTATCCGGATTTATTGGGTTTAAAGGGTGCGTAGGTGGTTTGTTAAGTTTGTGGTGAAAGCGTGCGGCTCAACCGTACCAAGCCATGAAAACTGGCGAACTTGAGTGCAAACGAGGTAGGCGGAATGTGATGTGTAGCGGTGAAATGCTTAGATATGTCACAGAACCCCGATTGCGAAGGCAGCTTACCAGCATGCAACTGACACTGAGGCACGAAAGCGTGGGTATCAAACAGG
+
IIIIIIIIIIIIIIIIIIIIIIIIIHIIIIIIIIIGHHIIIIIIHIIIGHHIHIIHIIIIIIIIHHIHIIIIIIIHIIHHHIIIIIIIIIIIIIIIHIIIIIIIIIIIIIIIIIIIIIIIIIIIIIIIIIIIIIIIIIIIIIIIIIIIIIIIIIIIIIIIIIIIIIIIIIIIIHIIHIIIIIIIIIIIIIIIIIIIIIIIIIIIIIIIIIIIIIIIIIIIIIIIIIIIIIIIIIIIIIIHIIIIIIIIIIII
@HS2.3_432 HISEQ:380:H55W7BCXY:1:1101:9850:21354 1:N:0:AGCAGGAA orig_bc=AAAAAAAAAAAA new_bc=AAAAAAAAAAAA bc_diffs=0
TACGGAAGGTCCGGGCGTTATCCGGATTTATTGGGTTTAAAGGGAGCGCAGGCCGACTGGTAAGCGTGACGTGAAATGTAGCCGCTCAACGGCTGAACTGCGTCGCGAACTGTCAGTCTTGAGTGAGTTCGATGTTGGCGGAATTCGTGGTGTAGCGGTGAAATGCTTAGATATCACGAAGAACTCCGATTGCGAAGGCAGCCAACAAGGCCTTTACTGACGCTAAAGCTCGAAGGTGCGGGTATCGAACAGG
+
IIIIIIIIIIIIIIIIIIIIIIIIIHHIIIIHIIIGHHIIIHIIIIIIIIIIIIIIIIIIIIIIIIIIIIIIHIIIGIHHIIIIIIIIIIIIIIIIHIIIIIIIIIIIIIIIIIIIIIIIIIIIIIIIIIIIIIIIIIIIIIIIIIIIHIIIIIIIIIIIIHIIIIIIIIIIIIIHHIIIIIIIIHHHIIIIIIIIIIIIIIIIIIHIIIIIIIIIIIIHIIIIIIIIIIIIIIIIIIIIIIIIIIIIIIIII
@HS2.3_433 HISEQ:380:H55W7BCXY:1:1101:15208:21424 1:N:0:AGCAGGAA orig_bc=AAAAAAAAAAAA new_bc=AAAAAAAAAAAA bc_diffs=0
TACGAACTGTGCGAACGTTATTCGGAATCACTGGGCTTAAAGGGTGCGTAGGCGGCTGCCTAAGTCAGGTGTGAAATCTCTCGGCTCAACCGGGAAACTGCGCTTGATACTGGGCGGCTCGAGTGAGGTAGGGGTGTGTGGAACTTCCGGTGGAGCGGTGAAATGTGTAGATATCGGAAGGAACGCCAGCAGCGAAAGCGGCACACTGGGCCTTTTCTGACGCTGAGGCACGAAAGCCAGGGGAGCGAACGGG
+
FEHEHHDEHFCFCHDHI?C1GGHIHHHIIGHHGHIHHEFHHHIIHHHHHEDGHIHEHGIIGIHHHHGHHHHIHHIIEHHHHHIHHHHHIHHECHHHHHHHGIHIIIIIIHIHEIHCHHGHIIHHHEHHEHHIIIHHCGBHHGGHDHIHHIIHHHIHIHHIIIIIIIIIHIHHIIIIIHIHHHHIIHIIHHHHHHGHIIHHHHHCCIHIHHHGHHFFHIHHHHHHHEGC1HHIIIHGCIIIIIIHEC@IIIIII
@HS2.3_434 HISEQ:380:H55W7BCXY:1:1101:16446:21374 1:N:0:AGCAGGAA orig_bc=AAAAAAAAAAAA new_bc=AAAAAAAAAAAA bc_diffs=0
TACGGAGGATGCGAGCGTTATCCGGATTTATTGGGTTTAAAGGGTGCGTAGGCGGGCTTTTAAGTCAGCGGTGAAAGTTTGCGGCTCAACCGTAAAATTGCCGTTGATACTGGAGGTCTTGAGTATAGACGCGGTAGGCGGAATGTAACGTGTAGCGGTGAAATGCTTAGATATGTTACAGAACTCCGATTGCGAAGGCAGCTTACCAGACTATGACTGACGCTGAGGCACGAAAGCGTGGGTATCAAACAGG
+
IIIIIGHIIIIIIIIIIIIIIIIIIHIIIIIIIIIHIIIIIIIIIIIIIIIIIIIIIIIIIIIIIIIIIHIIHIIIIHHIIIIIIIIIIIIIIIIIIIIIIIIIIIIIIHIIIIIIIIIIIIIIIIIIIIIHIIIIIIIIIIIIIIIIIIIIIIIIIIIIIIIIIIIIIIIIIIIIIIIIIIIIIIIIIIIIIIIIIIIIIIIIIIIIIIIIIIIIIIIIIIIIIIIIIIIIIIIIIIIIIIIIIIIIIIIII
@HS2.3_435 HISEQ:380:H55W7BCXY:1:1101:17704:21371 1:N:0:AGCAGGAA orig_bc=AAAAAAAAAAAA new_bc=AAAAAAAAAAAA bc_diffs=0
TACGTAGGGGGCAAGCGTTGTCCGGAATGACTGGGCGTAAAGGGTGCGTAGGCGGCCAAGCAAGTTGAAAGTGTAATACCCGGGCTTAACTCGGGTGCTGCTTTCAAAACTGCATGGCTTGAGTGTAGCAGGGAAAAGTGGAATTCCTAGTGTAGCGGTGGAATGCGTAGATATTAGGAGGAACACCAGTGGCGAAGGCGACTTTTTGGGCTATAACTGACGCTGAGGCACGAAAGTGTGGGGAGCAAACAGG
+
IGHIE1DHHCDDHIEHIIIIHIIIHIIIIIIIIIHIHCHHIIIHIHIIIIIGHDC#HHHHHIIICFHIIII<GHIICHHHHHHIHHIIIIGHDHDCHHHIIGHHIIIIIHHI?GHHHGDHFHHFCGHIHIGHHHHHHHHIIIIIIIIIIGIIIIHHHGEHHHGGDGEHHIIHIIIGGHHHHIIIIHHHHHIIHHFFGHGHHIHEHHIHFGE@CCHEEEHHIHGC?IIIIHEHF?HE<CCHIHE@?EFHIHHCE
@HS2.3_436 HISEQ:380:H55W7BCXY:1:1101:19919:21326 1:N:0:AGCAGGAA orig_bc=AAAAAAAAAAAA new_bc=AAAAAAAAAAAA bc_diffs=0
TACGGAAGGTCCAGGCGTTATCCGGATTTATTGGGTTTAAAGGGAGCGTAGGCCGGAGATTAAGTGTGTTGTGAAATGTAGATGCTCAACATCTGCACTGCAGCGCATACTGGTTTCCTTGAGTACACGCAACGTTGGCGGAATTCGTCGTGTAGCGGTGAAATGCTTAGATATGACGAAGAACTCCGATTGCGAAGGCAGCTGACGGGAGTGCAACTGACGCTGAAGCTCGAAAGTGCGGGTATCGAACAGG
+
IIIIIHIIIIIIGHIIIIIIIIIIHGHHIIIGFHHDEHHIIIIIIIIIHGHIHHIIIHIGIIIIIHHIIIIIIIIIIIIHIIIIIIIIIIIIIIIIIHIIIIHHIIIIIIIIIIIIIIIIIIIIIIIIIIIIIIIIIIIIIIIIIIIIIIIIIIIIIIIIIIIIIIIIIIIIIIIIIIIHGIIIHIIIIIIIIIIIIIIIIIIIIIIIIIIIIIIIIIIIIIIIIIIIIIIIIIIIIIHIIIIHIIIIHIIII
@HS2.3_437 HISEQ:380:H55W7BCXY:1:1101:19797:21391 1:N:0:AGCAGGAA orig_bc=AAAAAAAAAAAA new_bc=AAAAAAAAAAAA bc_diffs=0
TACGGAAGGTCCGGGCGTTATCCGGATTTATTGGGTTTAAAGGGAGCGCAGGCGGAAGATTAAGCGTGACGTGAAATGTCCCGGCTCAACCGTGGAACTGCGTCGCGAACTGGTTTTCTTGAGTGAGTACGACGTCAGCGGAATTCGTGGTGTAGCGGTGAAATGCTTAGATATCACGAAGAACCCCGATTGCGAAGGCAGCTGACGAGTCCTTAACTGACGCTAAAGCTCGAAAGTGCGGGTATCGAACAGG
+
IIIIIIIIIIIIIIIIIIIIIIIIIHHIIIIIIIIHEHHIIIIIIIIIIIIIIIIIIIIHIIIIIIIIIIIIIIIIHHIIIIIIIIIIIIIIIIIIIIIIIIIIIIIIIIIIIIIIIHIIIIIIIIIIIIIIIIIIIIIIIIIIIIIIIHIIIIIIIIIIIIHIIIIIIIIIIIIIIIIIIIIIHIIIIIIIIIIIIIIIIIIIIIIIIIIIIIIIIIIIIIIIIIIIIHIIIIIIIHEIIIIIIIIIIIIII
@HS2.3_438 HISEQ:380:H55W7BCXY:1:1101:1165:21712 1:N:0:AGCAGGAA orig_bc=AAAAAAAAAAAA new_bc=AAAAAAAAAAAA bc_diffs=0
CACGTAAGGTGCGAGCGTTGTTCGGAATCATTGGGCGTAAAGGGCGCGTAGGCGGCCTGGCAAGCGGGGTGTGAAAGGCGGGGGCCCAACCCCCGGACTGCGCCCCGAACTGCCTGGCTAGAGTCGCCGTGGCGCCGGCGGAATTCCAGGTGTAGGGGTGAAATCTGTAGATATCTGGAAGAACACCGGTGGCGAAGGCGGCCGGCGAGCGGACGACTGACGCTGAGGCGCGAAGGTGCGGGGAGCGAACAGG
+
IIIIHIIIIIIIIIIHIIIIIIIIIIIIIIIIIIIIIIIIIIIIIIIIIIIIIIIIIIIIIIIIIIIIIHHHIIIIHIIIIIIIIIIIIIIIIIIIHHIIIIIIIIIHIIIHIIIIIIIIIIIIIIIIIIIIIHIIIIIIIIIIIIIIIIIIIHIIIIIIIIIIHIIIIIIIIIHIIHIIHIIIIIIIIIIIHIIHIIIIIHHIIIIHIIIIIIIIIIIIHHIIIIIIHIHIIIIIIIIIIIIHHIIIIIIII
@HS2.3_439 HISEQ:380:H55W7BCXY:1:1101:1993:21500 1:N:0:AGCAGGAA orig_bc=AAAAAAAAAAAA new_bc=AAAAAAAAAAAA bc_diffs=0
TACGGAGGATCCGAGCGTTATCCGGATTTATTGGGTTTAAAGGGAGCGTAGGCGGAGGATCAAGTCAGCTGTGAAATGTAGACGCTCAACGTCTGCACTGCAGTTGAAACTGGTCCCCTTGAGTGCGTAAGGGGCAGGCGGAATTCGTCGTGTAGCGGTGAAATGCTTAGATATGACGAAGAACTCCGATCGCGAAGGCAGCTTGCCGGGCCGCAACTGACGCTGAAGCTCGAAGGTGCGGGTATCGAACAGG
+
IIIHIHHH=HHHIHDHHHHHIIIIIHGHGGH?<DHD@@FHIGHFGHIIIIIIIIHHDHHIIEHHHIIIGHIHHHHHEHHHHIGHHIHHFHIIIHHIIIIIIIHHHHIIHHIIIIIIIIHIIIHIIIIIHIIHIFHIIIIFIHIIIIGHHHHHHHHIHHHHGHHHIHIIGICGHHHHGEFHFHHIIHHCHGGHHFHHIIGHFEHCHDDIIIIHHHHIHHHEDHEHIIIHHIIIIIIHHIHHHIHGHHIHF@EHI
@HS2.3_440 HISEQ:380:H55W7BCXY:1:1101:6548:21517 1:N:0:AGCAGGAA orig_bc=AAAAAAAAAAAA new_bc=AAAAAAAAAAAA bc_diffs=0
TACGGAGGGTGCAAGCGTTAATCGGAATAACTGGGCGTAAAGGGCATGCAGGCGGTTAGACAAGTAGGATGTGAAATCCCCGGGCTCAACCTGGGAGCTGCATACTAAACTGTCTGACTAGAGTATTGCAGGGGGAGACGGAATTCCAGGTGTAGCGGTGGAATGCGTAGATATCTGGAAGAACACCAAAGGCGAAGGCAGTCTCCTGGGCAAATACTGACGCTCATATGCGAAAGCGTGGGTAGCAAACAGG
+
IHICC@?DHCHHHHG?E<<D@HHEHH<EHH@<1CFHDCC@G@CHFHH1CHH@HEGCHDHEHHHIIAHIHHHHHE@C<HHHHHHFGHEEGH0IHIHFHHHHHIFHHEEDCHHHHHHHHGHIHHHHII?HHDDEGD<CD@HFHEGEIHEHIIHIHDIIIHHI#IIIHEHIIIIHEEECFDCBHEGHHHBHHHHHFHHCHEC8E?0IIIHGC?F<1CEHIIIIHIHEEHHE0EIHEHIIIHHCHIIIIHIIHGEEH
@HS2.3_441 HISEQ:380:H55W7BCXY:1:1101:11221:21666 1:N:0:AGCAGGAA orig_bc=AAAAAAAAAAAA new_bc=AAAAAAAAAAAA bc_diffs=0
TACGAGGGGTGCAAGCGTTGTTCGGAATTACTGGGCGTAAAGGGAGCGTAGGCGGAGATTCAAGCGGATTGTACAATCCCGGGGCCCAACCCCGGTTCTGCAGTCCGAACTGGATCTCTTGGATAGTTCAGGGGCAGGCGGAATTCCTGGTGTAGCGGTGGAATGCGTAGAGATCAGGAAGAACACCGATGGCGAAGGCAGCCTGCTGGGGACTTTATCGACGCTGAGGCTCGAAAGTGCGGGTAGCAAACAGG
+
IIIIIIIIIIIIIIIIIIHIIIHIIIIIIIIIIIIIIHIIIIIIIIIIHIHHIIIIIHIIIIIIIIIIIIIIIIIIIIIIIIIIIIIIIIIIIIHHIIIIIIIIIIIIIIIIIIIIIIIIIIIIIIIIIIIIIIIIIIIIIIIIIIIIIIIIIIIIIIIIIIHIIIIIIIIIIIIIIIHIIIIIIIIIIIIIIIIIIIIIHIIIIIIIIIIHIIIIIIIIIIIIIIHIHIIIIIIIIHIIIIIIIIIIIIIIIH
@HS2.3_442 HISEQ:380:H55W7BCXY:1:1101:13273:21535 1:N:0:AGCAGGAA orig_bc=AAAAAAAAAAAA new_bc=AAAAAAAAAAAA bc_diffs=0
TACGGAAGATGCGAGCGTTATCCGGATTTATTGGGTTTAAAGGGAGCGTAGGCGGGTTTTTAAGTCTGCGGTAAAATGTCGGCGCCCAACGTCGTCTTGCCGTGGAAACTGGAGACCTTGAATACACGCAAGGAAGATGGAATTCGTCGTGTAGCGGTGAAATGCTTAGATATGACGAAGAACTCCGATTGCGAAGGCAGTCTTCTGGAGTGCGATTGACGCTGAGGCTCGAAAGTGCGGGTATCAAACAGG
+
IIIIIGHIIIIIIIIIIHIHIHHIIHHHIIIIHIIHHIIIIIIIHIIIIIIIHIIIFHIIIHIIIHIIIIIIIHIIIIIIIIIIIIIHIIIIHIIIIIIIIIIIIIIIIIIIIIIIIIIIIIIIIIIIIIIIIIIIIIHIII?IIIIIIIIIIHIIIIIIIIIIIIIIIIHIIIIIIIIIHHGCIIIIIIIIIIIIIIIIHIIIIIIIIIHIIIIIIIHIIIHGIHIIHIIIIIIHHHIIIIHGIIIIIIII
@HS2.3_443 HISEQ:380:H55W7BCXY:1:1101:14420:21546 1:N:0:AGCAGGAA orig_bc=AAAAAAAAAAAA new_bc=AAAAAAAAAAAA bc_diffs=0
TACGAGGGGTGCAAGCGTTGTTCGGAATTACTGGGCGTAAAGGGAGCGTAGGCGGAGATTCAAGCGGATTGTACAATCCCGGGGCCCAACCCCGGCTCTGCAGTCCGAACTGGATCTCTTGGATAGTTCAGGGGCAGGCGGAATTCCTGGTGTAGCGGTGGAATGCGTAGAGATCAGGAAGAACACCGATGGCGAAGGCAGCCTGCTGGGGACTTATCGACGCTGAGGCTCGAAAGTGCGGGTAGCAAACAGG
+
IIIIIIIIIIIIIIIIIIIIIIIIIIIIIIIIIIIIIHIIIIIIIIIIHIIIIIIIIHIIIIIIIIIHIHIIIIIIGHHIIIIIIIIIIIIIIIIHHHIIIIIIIIIIIIIIIIIIIIIIIIIIIIIIIIIIHIIIIIIIIIIIIIIIIIIIIIIIIIIIIIIIHIIIIIHIIIIIIIIIIIIIIIIHIIIIIIIIIIHIHEGIIIIHIIHHHIIIIIIHHHGIIIHHIIIIIIIIIHHIIIIIIIIIIIIII
@HS2.3_444 HISEQ:380:H55W7BCXY:1:1101:16561:21651 1:N:0:AGCAGGAA orig_bc=AAAAAAAAAAAA new_bc=AAAAAAAAAAAA bc_diffs=0
TACGGAGGATGCAAGCGTTATCCGGATTTATTGGGTTTAAAGGGTGCGTAGGCGGACCGTTAAGTCAGCGGTGAAATGTCCCGGCTCAACCGGGGAGCTGCCGTTGATACTGGCGGACTGGAGTGCGAACGGCGCCGGCGGAATGTGTCATGTAGCGGTGAAATGCATAGATATGACACAGAACACCGATCGCGAAGGCAGCTGGCGAGGACGTTACTGACGCTGAGGCACGAAAGCGTGGGGATCAAACAGG
+
EHI@ECEHEHHHIIIHHGH0C11DE00EHEGGFGH<EHHHEGHIHIHHEEHHHIHHDDHEIIIIIIIHIIIHIIIHHDHHIHHHIHGIHHHIIIIIGIIIHHIHIIIIIIIHHEHHHIIHHIHHHEHHCHIIDIIHHIIIIIIHHFEHHIIIIIIIHIIIIIIIIHEIIIIIIIIHHEHIIIIII#IHHHHIIIIIIIIHHHHIHHCIHHHHHHIIIIIIIGIIHIIIIIIHIIIIIIIIIIIHEHIHHIIII
@HS2.3_445 HISEQ:380:H55W7BCXY:1:1101:1622:21873 1:N:0:AGCAGGAA orig_bc=AAAAAAAAAAAA new_bc=AAAAAAAAAAAA bc_diffs=0
TACGGAGACTGCGAGCGTTACTCGGATTTACTGGGCGTAAAGGGTGCGTAGGTGGTCATGTGTGTCGGATGTAAAATCTCAGGGCTTAACCCCGAAGTGCGTTCGAAACTGCGTGACTGGAGTACTGGAGGGGCAAGCGGAATTTGGAGTGTAGCGGTGAAATGCGTAGATATTCCAAAGAACACCGAAGGCGAAGGCAGCTTGCTGGACAGAAACTGACACTGAGGCACGAAAGCGTGGGGAGCAAAAAGG
+
IIIIIHHHGGHHHIIIIIIIIIIIIIIIIIIIIIIIIHIIIIIIIIIIEHIIIIHHHHIIIIIIIIIIHIIIIIIIGIIIIIIIIIIIIIIIIIIIIIIIIIIHIIIIIIHHIIIHIIIIHIIIIIIIIIIIIHIIIIIIIIIIIIIIIIIIIIIIIIIIHIIIIIIIIIIIIIIIHIIIIIHHHIIHIIIIIIIIIIIIIIIIHIIIIHHHHHIIIIIIHHIIIIHIIIIIIIIIIIIIIIIIIIIIIIII
@HS2.3_446 HISEQ:380:H55W7BCXY:1:1101:5339:21993 1:N:0:AGCAGGAA orig_bc=AAAAAAAAAAAA new_bc=AAAAAAAAAAAA bc_diffs=0
TACGGAGGGTGCGAGCGTTAATCGGAATAACTGGGCGTAAAGAGCTCGTAGGCGGTTAGTCAAGTCAGATGTGAAAGCCCCGGGCTTAACCTGGGAACTGCATTTGAAACTGACGAACTAGAGTACTGTAGAGGGAGGTAGAATTCCAGGTGTAGCGGTGAAATGCGTAGATATCTGGAGGAATACCGGTGGCGAAGGCGGCCTCCTGGACAGAGACTGACGCTGAGGAGCGAAAGCGTGGGGAGCAAACAGG
+
IIIIIHIIIIIIIIIIIHIIIIIIIIIIHIIIIHIIIIIIIIIIIIIIHIIIHIIIIIIIHIIIIIIIIIIIIIIIGIIIIIIIHIIIIIIIIIIIIHIIIIIIIIIIIIIIIIIIIIIIIIIIIIIIIIIIIIIIIIIIIIIIIIIIIIIIIIIIIIIIIIIIIIIIIIIIIIIIIIIIIIIIIIIIIIIIIIIIIIIIIIIIIIIIIIIIIIIIIIIIIIIIIIIIIIIIIIIIIIIIIIIIIIIIIIIII
@HS2.3_447 HISEQ:380:H55W7BCXY:1:1101:6161:21957 1:N:0:AGCAGGAA orig_bc=AAAAAAAAAAAA new_bc=AAAAAAAAAAAA bc_diffs=0
TACGGAGGATGCGAGCGTTATCCGGATTTATTGGGTTTAAAGGGTGCGTAGGCGGTTAGTTAAGTTTGTGGTGAAAGCGTGCGGCTCAACCGTACCGAGCCATGAAAACTGGTTAACTTGAGTGCAAGCGAGGTAGGCGGAATGTGATGTGTAGCGGTGAAATGCATAGATATGTCACAGAACTCCGATTGCGAAGGCAGCTTACCAGTATGCAACTGACGCTGAGGCACGAAAGCGTGGGTATCAAACAGG
+
IIIHIIIIIIIHHIIIIIIIIIIIIHHIIIIHGHIEHIIIIIIIIIIIGHIHIIIIIIIIIIIIHIIIIIIIIIIIIIIIIIIIIIIIIIIIIIIIIIIIIIIIIIIIIIIIIIIIIIIIIIIIIIIIIIIIIIIIIIIIIIIIIIIIIIIIIIIIIIIIIIIIIIIIIIIIIIIIHIIIIIIIIIIIIIIIIIIIIIIIIIIIIIIIIIIIIIIIIIIIIIIIIIIIIIIIIIIIIIIIIIHIIIIIIIII
@HS2.3_448 HISEQ:380:H55W7BCXY:1:1101:9367:21881 1:N:0:AGCAGGAA orig_bc=AAAAAAAAAAAA new_bc=AAAAAAAAAAAA bc_diffs=0
TACGTAGGTGGCGAGCGTTATCCGGAATTACTGGGTGTAAAGGGTGTGTAGGCGGGCAAGTAAGTCAGATGTGAAAATTATGGGCTTAACCCATAACCTGCATTTGAAACTGCATGTCTTGAGGATGGGAGAGGTAAATGGAATTCCCGGTGTAGCGGTGAAATGCGTAGATATCGGGAGGAACACCAGAGGCGAAGGCGGTTTACTGGACCATTACTGACGCTGAGACACGAAAGCGTGGGGAGCAAACAGG
+
IIIIHIIIIIIIIIIIIIIIIIIIIIIIIIIHHIIGHEHHIIIIHHHHIIIIIIIIIIIIIIIIHIIIIIIIIIIIHHHIIIIIIIHIIIIIHIHHIIIIIIIIIIIIIIIIIIIIIIHIIIIIIIIIIIIIIIIIIIIIIIIIIIIIIIHI8IIIIIIIIIIIIIIIIIIIIIIIIIIIIIIIIIIIIIIIIIIIIIIIIIIIIIIIHIIIIIIIIIIIIIIIHIIIIIIIHIHIIIIIIIIIIIIIIIIII
@HS2.3_449 HISEQ:380:H55W7BCXY:1:1101:10446:21945 1:N:0:AGCAGGAA orig_bc=AAAAAAAAAAAA new_bc=AAAAAAAAAAAA bc_diffs=0
TACGGAGGGTGCGAGCGTTAATCGGAATAACTGGGCGTAAAGAGCTCGTAGGCGGTTTGTCAAGTCAGATGTGAAAGCCCCGGGCTTAACCTGGGAACCGCATTTGAAACTGACAGACTAGAGTACTGTAGAGGGAGGTAGAATTCCAGGTGTAGCGGTGAAATGCGTAGATATCTGGAGGAATACCGGTGGCGAAGGCGGCCTCCTGGACAGAGACTGACGCTGAGGAGCGAAAGCGTGGGGAGCAAACAGG
+
IIIIIIIIIHIIIIIIIFHIIIIIIIIIIIHIIIIIIIIIIIIIIIIIIIIIIIIHIIIIIIIIIIIIIIIIIIIIHIIIIIIIIIIIIIIIIIIIIIIIIIIIIIIIIIIIIIIIIIIIIIIIIIIIIIIIIIIIIIIIIIIIIIIIIIIIIIIIIIIIIIIIIIIIIIIIIIIIIIIIIIIIIIIIIIIIIIIIIIIIIIIIIIIIIIIIIIIIIIIIIIIIIIIIIIIIIIIIIIIIIIIIIIIIIIIII
@HS2.3_450 HISEQ:380:H55W7BCXY:1:1101:10651:21789 1:N:0:AGCAGGAA orig_bc=AAAAAAAAAAAA new_bc=AAAAAAAAAAAA bc_diffs=0
TACGGAGGGTGCAAGCGTTATCCGGATTCACTGGGTTTAAAGGGTGCGTAGGTGGGTTGGTAAGTCAGTGGTGAAATCTCCGAGCTTAACTTGGAAACTGCCATTGATACTATCAGTCTTGAATATTGTGGAGGTCAGCGGAATATGTCATGTAGCGGTGAAATGCTTAGATATGACATAGAACACCAATTGCGAAGGCAGCTGACTACGCAAATATTGACACTGAGGCACGAAAGCGTGGGGATCAAACAGG
+
IHHIIIIIIHHIIIIIIIIIIHHIIIIIIIIIHIF<0<CE@FHICGH?<DCE1DHC@HHIIHHIFCGHHGIHHHGHHFHEHIIHIHEIIHIIIIHHHHIIHHIHHGIIIIIIIIIIHIIIIIIHIHHHHHFIHIHIIIIIIIIIIIIIIIIGIIIIIIIIIGHHIIGIIIIIIHIIHGHIIIIIHIIIIIHIIIIIIHFFHHIIIIHECHHIHHCEGHIIIIHIIHIIIHIHGC=IHIIHIIIIGIIIIHIII
@HS2.3_451 HISEQ:380:H55W7BCXY:1:1101:20734:21955 1:N:0:AGCAGGAA orig_bc=AAAAAAAAAAAA new_bc=AAAAAAAAAAAA bc_diffs=0
TACGTAGGGAGCAAGCGTTGTCCGGAATGACTGGGCGTAAAGGGTGTGTAGGTGGTTTGGCAAGTTAGAAGTGTAATACCTGGGCTTAACTCAGGTGCTGCTTTTAAAACTGTTAGACTTGAGTGCAGTAGAGGTTAGTGGAATTCCTAGTGTAGCGGTGGAATGCGTAGATATTAGGAGGAACACCAGAGGCGAAGGCGGCTAACTGGACTGTAACTGACACTGAGACACGAAAGTGTGGGGAGCAAACAGG
+
IHIFCFECHEHIEHIIDDECEHHIHDHIHGH1FHHHC<FGHHIF<</<<FHHCGHFHEEIIIIHH@CGFEHFHHHHCGHFHHHHIHCHIHHCGIIHIHHGGHEDGGEEEHDHHIHHCHGEIHHIHHHHFHHHIHIHHIIIHHEHIHHG@HEHCDHHIIIHHGECHHIIIIIHIIIIHGHIIIIIIIIIHHIHIIHIHHHHH@FHIIIIIHIIIHIIHFHFHFIHHHHGG@GHHEHHFHHHHHHHHH@C1FHIH
@HS2.3_452 HISEQ:380:H55W7BCXY:1:1101:3685:22071 1:N:0:AGCAGGAA orig_bc=AAAAAAAAAAAA new_bc=AAAAAAAAAAAA bc_diffs=0
TACGAGGGGTGCAAGCGTTGTTCGGAATTACTGGGCGTAAAGGGAGCGTAGGCGGAGATTCAAGCGGATTGTACAATCCCGGGGCCCAACCCCGGCTCTGCAGTCCGAACTGGATCTCTTGGATAGTTCAGGGGCAGGCGGAATTCCTGGTGTAGCGGTGGAATGCGTAGAGATCAGGAAGAACACCGATGGCGAAGGCAGCCTGCTGGGGACTTATCGACGCTGAGGCTCGAAAGTGCGGGTAGCAAACAGG
+
IIIII@EHHEHHIIIIGHIIIIIIIIIIIIIHHIIIIEHIHIHIHIIDCEHHIHIIIIIIIHIGHHIHHIHIIIHIFEHHHHHIHIIHHIHHIIHEIHIIHIHHHIIIIHHIIIIGHIIHHHHFHHGBIHHHGHHIIIIIIIIHIHIHIHIIIIIIIIIHIHHIIIIIIIIHFIHGH<FIIIHIIHIIIIIIIHHIIHHHHIIHGIHFGEHG1IHIIHIIHHEHHIIHGHHIIEHHHIIIIIIIHEHIHIHHE
@HS2.3_453 HISEQ:380:H55W7BCXY:1:1101:6003:22186 1:N:0:AGCAGGAA orig_bc=AAAAAAAAAAAA new_bc=AAAAAAAAAAAA bc_diffs=0
TACGAAGGGTGCGAGCGTTGTTCGGAATTACTGGGCGTAAAGGGTGTGTAGGTGGATGAGTAAGATAGCGGTGAAATGCCTGGGCTTAACCTGGGAATTGCCGTTATAACTATTGATCTAGAGTGACAGAGAGGATATTGGAATACCCAGTGTAGAGGTGAAATTCGTAGATATTGGGTAGAACACCGGTGGCGAAGGCGAGTATCTGGCTGTTAACTGACGCTGAGGCACGAAAGCATGGGGATCAAACAGG
+
IHIIIIIIIIIIIHIIIEGHHIHIIIHHIIIGHHIIIHIIHIIIHIHHGHHHGHHHHHHHIIIIHIIIIIIIIHIIHHIIIIIIIHIIIIIIIIIHHHIIIIIIIIIIIIIIIIHIIIIIIHIHIIIIIIIIIIHHIIHIIIIIIHHHG#IHGIIIIIIIIHHHIIIIIIIHIIIIHHHIIIIIIIIIHHHHHIIIIIHIIIIIHIIIIIIIHIIIIIIIIIIIIIIIIIIIIIIIIIIIIIIIIIIIHHFII
@HS2.3_454 HISEQ:380:H55W7BCXY:1:1101:6294:22183 1:N:0:AGCAGGAA orig_bc=AAAAAAAAAAAA new_bc=AAAAAAAAAAAA bc_diffs=0
TACGGAAGGTCCGGGCGTTATCCGGATTTATTGGGTTTAAAGGGAGCGCAGGCTGATGATTAAGCGTGACGTGAAATGTAGCCGCTCAACGGCTGAACTGCGTCGCGAACTGGTTATCTTGAGTGAGTTCGATGTTGGCGGAATTCGTGGTGTAGCGGTGAAATGCTTAGATATCACGAAGAACTCCGATTGCGAAGGCAGCCAACAAGGCCTTTACTGACGCTAAAGCTCGAAGGTGCGGGTATCGAACAGG
+
EHHIIIHHHEHIICHIIIHFHHHIHHHFEEIIHHHGEEHHGHHHHHHHIIHIGH#IHHHHHIIIIIHHFHHHIEHGFHHHFHHHHGHCHHHEHHHGFECHHEHHIHIHH<EFH=HHIHGHEGGGHIHIHHIIIHGHD@FDHHECIHIFHIHCGIHHIIIHIIIIHGIIIIIGHHIIHDIIHHHGFCCFCHHGHHCHHHEHHEE@HG@HHH@@1CHF=HHEIIIHIIHIIHEHHHHH?IIHHHIHHEHHIHIFH
@HS2.3_455 HISEQ:380:H55W7BCXY:1:1101:8106:22181 1:N:0:AGCAGGAA orig_bc=AAAAAAAAAAAA new_bc=AAAAAAAAAAAA bc_diffs=0
TACGTAGGGGGCGAGCGTTGTCCGGAATGACTGGGCGTAAAGGGTGTGTAGGCGGTTATACAAGTTAAAAGTGAAATCCCCGGGCTTAACTCGGGTGCTGCTTTTAAGACTGTATGACTTGAGTGCAGTAGAGAAAAGTGGAATTCCTAGTGTAGCGGTGGAATGCGTAGATATTAGGAGGAACACCAGAGGCGAAGGCGACTTTTTGGACTGTAACTGACGCTGAGGCACGAAAGTGTGGGGAGCAAACAGG
+
IIIIHHIIIIIIIIIIIIIIHIIIIIIIIIIIHIIIIIIIIHIIIIIIIIIGIIIIIIIIHIIIIIIIHIIIIIIICDGHIIIIIIIIIIHIIIIIIIIIIIIHHIIHHIIIIHIIIIIIHIIIIHIIHHIIGIIIIIIIIIHIIIIIIIIIIIIIIIIHIIIIHHHHIIIIIIHHHHIIHHHIIIIIIIHIIIHHIIIIHHEHIIIHHHIIIIIIIIIIIIIIIIIIIIIIIIIIIIIIIIIIIIIIIIIIH
@HS2.3_456 HISEQ:380:H55W7BCXY:1:1101:9999:22134 1:N:0:AGCAGGAA orig_bc=AAAAAAAAAAAA new_bc=AAAAAAAAAAAA bc_diffs=0
TACGGAGGATGCGAGCGTTATCCGGATTTATTGGGTTTAAAGGGTGCGTAGGCGGGTTCTTAAGCGTGAGGTGAAATGCCACGGCTCAACCGTGGAACTGCCTCGCGAACTGGGAGTCTGGAATGCCCCTGCCGTGGGAGGAATGTGTGGTGTAGCGGTGAAATGCATAGAGATCACACAGAACACCGATTGCGAAGGCATCTCACGAAGGGGTGATTGACGCTGAGGCACGAAAGCGTGGGGATCAAACAGG
+
IIIIIIIIIIIIIIIIIIIIIIIIIHIIIIIIIIICHHIIIIIIIIIIHHHIIIIIIIIIIIIIIIIIIIIHHIIIIIIIIIIIIIIIIIIIIIIIIIIIIIIIIIIHIIIIIIIIIIIIIIIIIIIIIIIIIIHIIIIIHIIIIIIIIIIIIIIIIIIIIGIIIIIIIIIIIIIIIIIIIIIIIIIIIIIIIIIIIIIIIIHIIIIIIIIIIIIIIIIIIIIIIIIIIIIIIIIIIIIIIIIIHIIIIIIII
@HS2.3_457 HISEQ:380:H55W7BCXY:1:1101:10479:22091 1:N:0:AGCAGGAA orig_bc=AAAAAAAAAAAA new_bc=AAAAAAAAAAAA bc_diffs=0
TACGGATGATGCGAGCGTTATCCGGATTTATTGGGTTTAAAGGGTGCGTAGGCGGAGTCGTAAGTCAGTGGTGAAATACTCTCGCTCAACGAGGGGGCTGCCATTGATACTGCGAATCTGGAGTTCCGTTGCCGTGGGAGGAATGAGTAGTGTAGCGGTGAAATGCATAGATATTACTCAGAACACCGATTGCGAAGGCATCTCACGAAGCGGCGACTGACGCTGAGGCACGAAAGCGTGGGGATCGAACAGG
+
IIIIIHHHIIIIIIIIIIIIIIIIIHHIIIIIHIIGHHHIIIIIIIIIIIIIIIHIIIIIIIIIHIHHHIIHIIIIIIIIIIIIIIIHIHIIIIIIIIIIIIIIIIHIIIIIIIIIIIIIIIIIIHIIIIIIIIHIIIIIIIIIIIIIIIIIIIIIIIIIIIIIIIIIIIIIHIIIHHIHIIIIIIIIIIIIIIIIIIIIIIIIIIIIIIIHIIIIIIIHIIHIIIIIIIIIIIIIIIIIIIIHHIIIIIIII
@HS2.3_458 HISEQ:380:H55W7BCXY:1:1101:13356:22087 1:N:0:AGCAGGAA orig_bc=AAAAAAAAAAAA new_bc=AAAAAAAAAAAA bc_diffs=0
TACGGAGGATGCGAGCGTTATCCGGATTTATTGGGTTTAAAGGGTGCGTAGGTGGTTTGTTAAGTTTGTGGTGAAAGCGTGCGGCTCAACCGTACCAAGCCATGAAAACTGGCGAACTTGAGTGCAAACGAGGTAGGCGGAATGTGATGTGTAGCGGTGAAATGCTTAGATATGTCACAGAACCCCGATTGCGAAGGCAGCTTACCAGCATGCAACTGACACTGAGGCACGAAAGCGTGGGTATCAAACAGG
+
IIIIIIIIIIIIIIIIIIIIIIIIIEGGHIIIIIIGHHIHHHIIDHHIHIHIHHIHHHHHHIIIHIIIIIIIIIIIHHIHIIIIIIIIIIIIIIIIIIIIIGIIIIIIIIIIIIIIHIIIIIIIIHIIIIIIIIIIIIIIIIIIIIIIIIIIIIIIIIIIIIIIIIIIIIIIIIIIIIIIIIIGIIIIIIIIIIIIIIIIIIIIIIIIHIHHHGHIIIIHHIIIIIIIIIIIIIIIIHIIIIIIIIIIIIII
@HS2.3_459 HISEQ:380:H55W7BCXY:1:1101:14593:22176 1:N:0:AGCAGGAA orig_bc=AAAAAAAAAAAA new_bc=AAAAAAAAAAAA bc_diffs=0
TACGGAAGGTCCGGGCGTTATCCGGATTTATTGGGTTTAAAGGGAGCGCAGGCCGGAGGTCAAGCGTGACGTGAAATGTAGCCGCTCAACGGCTGAACTGCGTCGCGAACTGGCTTTCTTGAGTGAGTTCGATGTGGGCGGAATTCGTGGTGTAGCGGTGAAATGCTTAGATATCACGAAGAACTCCGATTGCGAAGGCAGCCCACAAGGCCTTTACTGACGCTAAAGCTCGAAGGTGCGGGTATCGAACAGG
+
IIIIIIIIIIIIIIIIIIIGIIHIIGEHIIIIIII<<GHIIIIHHIIIIIIIIIIIIIIIIIIIIIIIIIIGHHIIIIIHIIIIIIIIIIIIIIIIIHIIIIIIIIIIIIIHIIHIIIIIIIIIIIIIHIIIIIHHIIIIIIIIIIIHHIIIIIIIIIIIIIIIIIIIIIIIIIIIHIIIIIIHHIIIIHGIIIIIIIIHIIIIIIIIIIIIIIIIIIIIIHIIIIIHIHHIIIHHIIIIIIIIHIHHHIIII
@HS2.3_460 HISEQ:380:H55W7BCXY:1:1101:16055:22044 1:N:0:AGCAGGAA orig_bc=AAAAAAAAAAAA new_bc=AAAAAAAAAAAA bc_diffs=0
TACGGGGGATGCAAGCGTTGTCCGGAATCATTGGGCGTAAAGAGTTCGTAGGTGGTTTGTTAAGTTTGGTGTTAAATGCAGAGGCTCAACTTCTGTAGGGCATCGGATACTGGCAGACTTGAATGCGGCAGAGGTAAAGGGAATTCCTGGTGTAGCGGTGAAATGCGTAGATATCAGGAGGAACATCGGTGGCGAAAGCGCTTTACTGGGCCGTAATTGACACTGAGGAACGAAAGCCGGGGTAGCAAATGGG
+
IIIIHHHIIIIIIIIIIHIIIIIIIGCHHIHHIIIIIIIHGIIHHHIIDHHHGIHHIIIIIHHHHHHIIIIIIHHHEIIIIIIIIIIIIIGIIIIIIIIIIIIIHIIIIIIIIIIIIHHHIHHIIHIHIIIIIIIIHIIIIIIIIIHIIIHIIHIIIIIIIIIIIIIIIIIIIIHHIIIIIIIIHIIIIIIIIIIHIIIIIHIIIIIIIIIIIIIIIIIIIIIHIIIIIHIIIIIIIIIIIIIIIIIIIIIII
@HS2.3_461 HISEQ:380:H55W7BCXY:1:1101:17833:22227 1:N:0:AGCAGGAA orig_bc=AAAAAAAAAAAA new_bc=AAAAAAAAAAAA bc_diffs=0
TACGTAGGTGACAAGCGTTATCCGGATTTACTGGGTGTAAAGGGCGTGTAGGCGGCTTTGCAAGTCAGAAGTGAAATTCCCGGGCTTAACCTGGGCGCTGCTTCTGAAACTGTAAAGCTTGAGTACTGGAGGGGAAAGCGGAATTCCTAGTGTAGCGGTAAAATGCACAGATATTAGGAGGAACACCAGTGGCGAAGGCGACTTTCTGGACAGAAACTGACGTTGAGGCACGAAAGTGTGGGGAGCAAACAGG
+
IIIIIIIIIIIIIIIIIIIIIIIIIIIIIIIIIIIHIIIIIIIIIIIIIIIIIIIIIGIIIIIIIIIIIIIIIIIIHHIIIIIIIIHIIIIIIIIIIIIIIICIIIIIIIIIIIIIIIIIIIIIIIIIIIIIIIIHIIIIIIIIIIIIIIIIIIIIIIIIIIIIIIIIIIHIIIIIIIIIIIIIIIIIIIIIIIIIIIIIIIIIHIIIIIIIIIIIIIIIIIIIIIIIIIIIIIIIIIIIIIIIIIIIIIIII
@HS2.3_462 HISEQ:380:H55W7BCXY:1:1101:20866:22073 1:N:0:AGCAGGAA orig_bc=AAAAAAAAAAAA new_bc=AAAAAAAAAAAA bc_diffs=0
TACGTAGGTGGCAAGCGTTATCCGGATTTACTGGGTGTAAAGGGCGCGTAGGCGGGGATGCAAGTCAGATGTGAAATCTATGGGCTTAACTCATAAACTGCATTTGAAACTGTATCTCTTGAGTGCTGGAGAGGTAGACGGAATTCCTTGTGTAGCGGTGAAATGCGTAGATATAAGGAAGAACACCAGTGGCGAAGGCGGTCTACTGGACAGTAACTGACGCTGAGGCGCGAGAGCGTGGGGAGCAAACAGG
+
IIIIFFHIHIIIIIIIIHIIHIHIIIHIIIIGHIIDHEHHHIIIHIHIFHHIIIIIIIHIHFHIHHIIHHIHIIHHHHHHHIHIIGIGHICHHHIIIIIIIHHIHIHHHHHIHIIIIIIIIHIIIHIIIIIIIIIIIHIIHIHHHHIHIFIIIIIIIIIIIHIIIIHIIIIIIIHGHHHHIIIIHIIHHIIIIIIHIIHIIHIHHIIIIHIGIIHIIIIIIIIIIHIIIIIIIIIIIHIHIIIIIIGIIHEII
@HS2.3_463 HISEQ:380:H55W7BCXY:1:1101:2298:22484 1:N:0:AGCAGGAA orig_bc=AAAAAAAAAAAA new_bc=AAAAAAAAAAAA bc_diffs=0
TACGGAGGGTGCGAGCGTTAATCGGAATAACTGGGCGTAAAGAGCTCGTAGGCGGTTTGTCAAGTCAGATGTGAAAGCCCCGGGCTTAACCTGGGAACCGCATTTGAAACTGACAGACTAGAGTACTGTAGAGGGAGGTAGAATTCCAGGTGTAGCGGTGAAATGCGTAGATATCTGGAGGAATACCGGTGGCGAAGGCGGCCTCCTGGACAGAGACTGACGCTGAGGAGCGAAAGCGTGGGGAGCAAACAGG
+
IHI?@0//<<1EHEC<</<<<<D@EC1<<<<<1DCH<<CG1<FEHIHC<EH@1CEBFEHIIH@CDDFFHHHH@F@?1DCEECEHHIIIIHEIHGE?GE=G@HHF<HHHD#@F<IHHHHHCCF?HFGHEF#HHD0D0EH#HGC0HG@FCH##IHHHGHCG1C@E=F<FHHHHG?C?#D<CHHGHHIHGHH#EHG@HHHH#E@=C1CHCG@<C1GEGC@HHCHHHC1H?G=HHHEHDHE?ECEHHHHCIIHEHII
@HS2.3_464 HISEQ:380:H55W7BCXY:1:1101:2521:22380 1:N:0:AGCAGGAA orig_bc=AAAAAAAAAAAA new_bc=AAAAAAAAAAAA bc_diffs=0
TACGGAGGATGCAAGCGTTATCCGGATTTATTGGGTTTAAAGGGTGCGTAGGCGGGATTTTAAGCGTGAGGTGAAATGCCACGGCTCAACCGTGGAACTGCCTCGCGAACTGGGATTCTTGAATGCCCCTGCCGTGGGAGGAATGTGTGGTGTAGCGGTGAAATGCATAGAGATCACACAGAACACCGATTGCGAAGGCATCTCACGAAGGGGTGATTGACGCTGAGGCACGAAAGCGTGGGGATCAAACAGG
+
IGIEHE<CHHIIIHEGHIHIHIHII=GHHIIIIHHCGEHFHHIIIHIIHHHEHIIIHIIEGHIHHHEHEHHHIIIIFHIIHHIIIHEHHIIHIIIIIIHHGHIHIIIHIIHGHIHIIHGIHHIIEEHEGHH?GHCHHHEHH@HHHGGIIHIHHHIIIIHIIIIIIIGIHIHFIHFHEHEHFHHIIHHHHHHCHHGEFIHHCHHIIHIHIHIHIIIHIIHIIHIIIHHGED<HEIIHHIHIHHIHFFEHHEFIH
@HS2.3_465 HISEQ:380:H55W7BCXY:1:1101:2895:22308 1:N:0:AGCAGGAA orig_bc=AAAAAAAAAAAA new_bc=AAAAAAAAAAAA bc_diffs=0
TACGGAGGATCCGAGCGTTATCCGGATTCATTGGGTTTAAAGGGTGCGCAGGCGGCTTCTTAAGTCAGCGGTAAAATCGTGGGGCTCAACCCCATCCCGCCGTTGATACTGGGGAGCTTGATTACGGTCGAGGCAGGCGGAATTCGTCGTGTAGCGGTGAAATGCATAGATATGACGAAGAACACCGATTGCGTAGGCAGCCTACCAGGCCGTTAATGACGCTCATGCACGAAAGTGCGGGGATCGAACAGG
+
IIIIIIIIHIIIIIIIIIIIIIIIIGHIIIIIIIIIIIGHIIIIIIIHHIIHIIHIHIHHHHIIIIIIIIIIIIIHGHIIIIIIIHIIIIIIIIIIIIIIIIIIIIIIIIIIIIIIIIIIHHHHIIIIIIIIIIIIIIIIIIIIIIIHIIIIIIIIIIIIIIIIIIIIIIIIIIIHHIIIIIIIHIIHHIIIIIIIIIIIIHHIIIIIIIIIIIIIIIIIIIIHIHIGIIIIIIIHIIIIIIIIIIIIIIII
@HS2.3_466 HISEQ:380:H55W7BCXY:1:1101:3376:22389 1:N:0:AGCAGGAA orig_bc=AAAAAAAAAAAA new_bc=AAAAAAAAAAAA bc_diffs=0
TACGGAAGGTCCGGGCGTTATCCGGATTTATTGGGTTTAAAGGGAGCGCAGGCCGATGGTTAAGCGTGACGTGAAATGTAGCCGCTCAACGGCTGAACTGCGTCGCGAACTGGCTGTCTTGAGTGAGTTCGATGTGGGCGGAATTCGTGGTGTAGCGGTGAAATGCTTAGATATCACGAAGAACTCCGATTGCGAAGGCAGCCCACAAGGCCTTTACTGACGCTAAAGCTCGAAGGTGCGGGTATCGAACAGG
+
IIIHIIIHIIIIIHIIIDHIIIIIIGEHIHHHDGHGEHHIIIIIIIGCDHIDFHIHHIIIIIIIHIIIHFHIHIIHHHHIIIHIIIIIIIIHHIDHGFIHHHDHHHHHIHHHHHIIHHGHHFEGHHIHHIIHIIHIIIIHIIIIIHIIIIIIIIIHIIIIIIIIIIIIIIHIIHHFGHIIIIIHIIIGIH#IIHHIIIIIIIHIIIIIIIIIIIIHIIIIIIIIIIIIIHHIHHFCCIHHIIIIIIIIIIIII
@HS2.3_467 HISEQ:380:H55W7BCXY:1:1101:3790:22289 1:N:0:AGCAGGAA orig_bc=AAAAAAAAAAAA new_bc=AAAAAAAAAAAA bc_diffs=0
AACGTAGGGGGCAAGCGTTATCCGGAATTACTGGGTGTAAAGGGTGAGTAGGCGGCATGGTAAGCCAGATGTGAAAGCCCGCAGCTTAACTGCGGGACTGCATTTGGAACTACTAAGCTAGAGTACAGGAGAGGTAAGCGGAATTCCTAGTGTAGCGGTGAAATGCGTAGATATTAGGAAGAACACCGGTGGCGAAGGCGGCTTACTGGACTGAAACTGACGCTGAGGCACGAAAGCGTGGGGAGCAAACAGG
+
HIIIHHIIIGIIIIIHIHIIIIIIIHIIIIIIHHIHHEHIIIIIHIIIHIIIIIIIGHIIIIIIIHIIHHIHHIIHFEHIIIIIIIIIIIIHIIIIIIIIIIHHHHHIIIIIIIGIIIIIIIIHIIIIHHIIIIIIHIIIHIIIIIHHIIIIHIIHIIIIIIHIIIIGIIIFIIIIHIHIIIIIHIIHIIIIIIIHIHIHIHIIIIIHIHIIIIHGIIIIHHEFIIIIIIIIHHGHDDIIIIIIIHHIIIIIH
@HS2.3_468 HISEQ:380:H55W7BCXY:1:1101:5886:22398 1:N:0:AGCAGGAA orig_bc=AAAAAAAAAAAA new_bc=AAAAAAAAAAAA bc_diffs=0
TACGGAAGGTCCGGGCGTTATCCGGATTTATTGGGTTTAAAGGGAGCGTAGGCCGTCGTTTAAGCGTGTTGTGAAATGTAGGCGCCCAACGTCTGCACTGCAGCGCGAACTGGATGACTTGAGTACGCGGGAAGCAGGCGGAATTCGTCGTGTAGCGGTGAAATGCTTAGATATGACGAAGAACTCCGATTGCGAAGGCAGCCTGCTGTAGCGCCACTGACGCTGATGCTCGAAAGCGTGGGTATCGAACAGG
+
IIIIIIIIIHIIIIIIIIIGIIIIIEHIGHHIHIIIHIIIIIIIIIIIIHIIIIII#HEHHIIIIIHHHHIIIIIHHHIIIIIIIIIIIIIHIIIHIHIIIIIIIIIIIIIIIIIIIIIIIIIIIIHIIIIIIIIIIIIIIIIHHIIIIIIIIIIIIIIIHIIIIIIIIIIIIIIHHIHHGHHDCIIHHFHIIIIIIIIIIIIIIIIIIIIIIIIIIIIIIIIHIIIIIIIHGIIIIIIIIIIIIHHIIIIII
@HS2.3_469 HISEQ:380:H55W7BCXY:1:1101:9587:22349 1:N:0:AGCAGGAA orig_bc=AAAAAAAAAAAA new_bc=AAAAAAAAAAAA bc_diffs=0
TACAGAGGCCAAGAGCGTTGTTCGGATTTACTGGGCGTAAAGGGCGCGTAGGCGGCAAGGCGTGTCAAGTGTGAAATCTCCGGGCCCAACCCGGAAAGTGCGCTTGAAACTACCATGCTTTGAGTCCGGGAGGGGGAATCGGAATACAGGGTGTAGCGGTGAAATGCGTTGATATCCTGTAGAACACCGGAGGCGAAGGCGGATTCCTTGAACGGTACTGACGCTGAGGCGCGAAAGTCGGGGGAGCAAACAGG
+
IIIIIFCECGHI11<?C<0/EHIIH@CGHHH<<FGEH<<EC1CHH<?CCED0C<GD?CEEGH0<<FGHHHEHHHHD<DHHHDHHIHHGFHHHHHCHHHDGHHHHADHHG?HHDHGHFGGEHHCDGHHIIIIIIHIHHHGIHEHIIHHHHFEHHHHHHHHIHHIHDIHGIGIHHHEHHFHIIHEHIIGIIIHIIHIIHGHIHHHHHHHHIIHHIIIIIIIHHIIHIIIIGIIIIIIIHIIIIHHGGIIHGIIIII
@HS2.3_470 HISEQ:380:H55W7BCXY:1:1101:10287:22286 1:N:0:AGCAGGAA orig_bc=AAAAAAAAAAAA new_bc=AAAAAAAAAAAA bc_diffs=0
TACGGAAGGTCCGGGCGTTATCCGGATTTATTGGGTTTAAAGGGAGCGCAGGCCGATGGTTAAGCGTGACGTGAAATGTAGCCGCTCAACGGCTGCACTGCGTCGCGAACTGGCTATCTTGAGTGAGTTCGATGTTGGCGGAATTCGTGGTGTAGCGGTGAAATGCTTAGATATCACGAAGAACTCCGATTGCGAAGGCAGCCAACAAGGCCTTTACTGACGCTAAAGCTCGAAGGTGCGGGTATCGAACAGG
+
IIIIIHHIIIIIIIIIIIIHHHIIIGEHIIIIIIIGHHHHIIIIIIIIIIIIHIIIIHIHIHIIIIIIIIIIIIIIHIIIIIIIIIHIIIIIIIIIIIIIIIIIIIIIHIIIIGHIHIIIIIIIIIIIIIIIIIIIIIIIIIIIHIIIIIIIIIIIIIIIIIIIIIIIIIIIIIIIIIIIIIIIIIIIIIIIIIIIIIIIIIIIIIIIGIIIHIIIIIIIHIIIIIIIIIIIIIIIIIIIIIIIIIIIIIIII
@HS2.3_471 HISEQ:380:H55W7BCXY:1:1101:10992:22488 1:N:0:AGCAGGAA orig_bc=AAAAAAAAAAAA new_bc=AAAAAAAAAAAA bc_diffs=0
TACGTAGGGAGCGAGCGTTATCCGGATTTATTGGGTGTAAAGGGCGCGTAGACGGATCTGCAAGTTGGATGTGAAATCCCTAGGCTTAACTTAGGAACTGCAACCAAAACTGTAGACCTTGAGTATGGGAGAGGAAAGCGGAATTCCTAGTGTAGCGGTGAAATGCGTAGATATTAGGAGGAACACCAGTGGCGAAGGCGGCTTTCTGGACCAAAACTGACGTTGAGGCGCGAAAGTGTGGGGAGCAAACAGG
+
IIIIHIHIHIIIIIIIIIIIIIIIIIHIIIIIHHIEHIIIIIIIGIIIHIIIIIIIIIIIIIIIIIIIIIIIIIIIIIHIIIIIIIIHIIIIIIIHIHHIIIIIIIIIIIIIIIIIIIIIIIIIIIIIIIIIIIIIIIIIIIIIIIIIIIIIIIIIIIIIIIIHIIIIIIIIIIIIHHIIIIIIIIIIIIIIIIIIIIIIIIIIHIIIIIIIIIIHIIIIIIIIIIIIIIIIIIIIIIIIIIIIIIIIIIIII
@HS2.3_472 HISEQ:380:H55W7BCXY:1:1101:11848:22356 1:N:0:AGCAGGAA orig_bc=AAAAAAAAAAAA new_bc=AAAAAAAAAAAA bc_diffs=0
TACGGAAGATGCGAGCGTTATCCGGATTTATTGGGTTTAAAGGGAGCGTAGGCGGCCTTTTAAGTCAGCGGTTAAATGTCATGGCCCAACCTTGGCATGCCGTTGATACTGGGAGGCTTGAATACACACAAGGGCGGTGGAATTCGTCGTGTAGCGGTGAAATGCTTAGATATGACGAAGAACTCCGATTGCGAAGGCAGCCGCCTGGGGTGCGATTGACGCTGAGGCTCGAAAGTGCGGGAATCAAACAGG
+
III1GEGC1<<<<<<<<<<<D<FHC0<0<<CC@FE<C<<<GF@H1CGD<D<<<<<<F6DH#<?HIIHIHEGHHHGC<<@@FHD@HCA?GHHIIIHEHHHHHCHFADGECCGA6DC/IHHC@GFFAHIHG@EE?HDEHHEIIHHH<DHEFHCHHHIEIII#EEGFFHHHHHHHHGFFEE@E@ECCG@GGC=GHIHHEEHHHHHCGIEEGCHEHEHHIIIHHHIHEGCHEEEEHGCCDHHHFIHHHFHHHHHII
@HS2.3_473 HISEQ:380:H55W7BCXY:1:1101:13759:22373 1:N:0:AGCAGGAA orig_bc=AAAAAAAAAAAA new_bc=AAAAAAAAAAAA bc_diffs=0
TACGAAGGGGGCTAGCGTTGTTCGGAATTACTGGGCGTAAAGCGCACGTAGGCGGCTTTGTAAGTTAGAGGTGAAAGCCCGGGGCTCAACTCCGGAATTGCCTTTAAGACTGCATCGCTTGAATTGTGGAGAGGTGAGTGGAATTCCGAGTGTAGAGGTGAAATTCGTAGATATTCGGAAGAACACCAGTGGCGAAGGCGACTCACTGGACACATATTGACGCTGAGGTGCGAAAGCGTGGGGAGCAAACAGG
+
FHHFE1<D=F/FCHHEHIHHHCFDH@H@GHFII?HC?CCGCF@C?CDHGHHCHFD<H@HFFFEHAHF@CHHBCGGHHH?CHHHHHFIIHHECFHEIHHIHIHHEFHHHIHHHHCCBHEFEFBG?EHHHHEGAHGHGFEIIIIIHEHHCHGIIIHIIIIHHHGC6IHHHEIHIHIHHGFHHIHHHH1E#HIHIIIIHHFHIHGHHIIHHHHFHHHHHIIIHH@C?HEHHHHHFEIIHCHIIHHFE?HGHIHHCC
@HS2.3_474 HISEQ:380:H55W7BCXY:1:1101:14413:22481 1:N:0:AGCAGGAA orig_bc=AAAAAAAAAAAA new_bc=AAAAAAAAAAAA bc_diffs=0
TACGGAGGATGCGAGCGTTATCCGGATTTATTGGGTTTAAAGGGTGCGTAGGCGGGACGTCAAGTCAGCGGTGAAATACTGTGGCTCAACCATAGTACTGCCGTTGAAACTGGCGACCTTGAGTGCGGCAGAGGTAGGCGGAATGTGTGGTGTAGCGGTGAAATGCTTAGATATCACACAGAACACCGATTGCGAAGGCAGCTTACTGGAGCGCAACTGACGCTGAGGCACGAAAGCGTGGGTATCGAACAGG
+
IHIIIHHIGEHFDE<?HHHHHEHIH@<CGFCF<GH<0CCHHIIIIHIECEEHEHEEGHIIIHGEHIHIEHHGCIFHFHHGHIIHIIHHHIIIIIIIHHIIGIGIHIIHIGHIIIHHIIIIIHIHIIIHIIHIIHHHIIIIIIHHHIIIHIHHIIHHHIHGFBEHHFEHHIHHHGHHHHH5HEHHIIHGHIEIHEIIHCEE@EG1HGFECHIHHEHHCIHEHHHG?HHIHHEGC@0HDDHEHIHDCEHIHF1HG
@HS2.3_475 HISEQ:380:H55W7BCXY:1:1101:17040:22447 1:N:0:AGCAGGAA orig_bc=AAAAAAAAAAAA new_bc=AAAAAAAAAAAA bc_diffs=0
TACGTAGGTGGCAAGCGTTGTCCGGATTTACTGGGTGTAAAGGGCGTGTAGCCGGGTTGGCAAGTCAGATGTGAAATCTATGGGCTTAACTCATAAACTGCATTTGAAACTGCTGATCTTGAGTATCGGAGAGGCAATCGGAATTCCTAGTGTAGCGGTGAAATGCGTAGATATTAGGAGGAACACCAGTGGCGAAGGCGGATTGCTGGACGACAACTGACGGTGAGGCGCGAAAGCGTGGGGAGCAAACAGG
+
IIIIGFHHIHIIFIHHHHIHIHHIIHHIIIIHIIIFEHIIIIIIIIIDHIIHHIHIHHIIIH?HHHII@HIIIIHHIHHIIIHGHHHIIIIIIIHIHIIIIIHHHIHIIIHHHHIIHIIIIHIIHHHIIHIIIHHIIIIIIIIIIIIIIIIIIIIIIIIIIIIHIHIIIIHHIHFHHHIIIIIHIIIIIIIIIIIHIIIIIIHHHIIIIHHHHDIIIIIIIIIIIIHHGIIIIIIIIHIIIIIIIIIIHHHII
@HS2.3_476 HISEQ:380:H55W7BCXY:1:1101:11073:22617 1:N:0:AGCAGGAA orig_bc=AAAAAAAAAAAA new_bc=AAAAAAAAAAAA bc_diffs=0
TACGGAAGGTCCGGGCGTTATCCGGATTTATTGGGTTTAAAGGGAGCGCAGGCCGACTGGTAAGCGTGACGTGAAATGTAGCCGCTCAACGGCTGAACTGCGTCGCGAACTGTCAGTCTTGAGTGAGTTCGATGTTGGCGGAATTCGTGGTGTAGCGGTGAAATGCTTAGATATCACGAAGAACTCCGATTGCGAAGGCAGCCAACAAGGCCTTTACTGACGCTAAAGCTCGAAGGTGCGGGTATCGAACAGG
+
IIIIIIIIIIIIIIIIIIIIIIIIIHIIIIIIIIIIIIIIIIIIIIIIIIIIHIIHIIIIIIIIIIIIIIIIIIIIGIIIIIIIIIIIIIIIIIIIIIIIIIIIIIIIIIIIIIIIIIIIIIIIIIIIIIIIIIIIIIIIIIHIIIIIIIIIIIIIIIIIIIIIIIIIIIIIIIIIIIIIIIIIIIIIIIIIIIIIIIIIIHHIIIIIIIIIIIIIIHHGHF<IIIIIIIIIIIIIIIIIIIHIIHHHIIIII
@HS2.3_477 HISEQ:380:H55W7BCXY:1:1101:4779:25241 1:N:0:AGCAGGAA orig_bc=AAAAAAAAAAAA new_bc=AAAAAAAAAAAA bc_diffs=0
TACAGAGGTCCCGAGCGTTGTTCGGATTTACTGGGCGTAAAGGGCGCGTAGGCGGCGAGGCGTGTCGGATGTGAAATCTCCGGGCTCAACCCGGAAAGTGCGTCCGAAACTACCCCGCTGGAGTACGGGAGAGGGAATCGGAATATAGGGTGTAGCGGTGAAATGCGTTGATATCCTATAGAACACCGGAGGCGAAGGCGGATTCCTTGAACGATACTGACGCTGAGGCGCGAAAGTCGGGGGAGCAAACAGG
+
IIIIIHHIIIIIIIIIIIIIIIIIIIHIIIIIIIIIIHIIIIIIIIIIIIIIIIIIIIIIIIHIIIIIIIIIIIIIFHIIIIIIIIIIIIIIIIIIIIIIIIHIIIIIIIIIIIIIIIIIIIIIIIIIIIIIHIIIIIIIIIIIIIIIIIIIIIIIIIIIIIIIIIIIIIIIIIIIIIIIIIIIIIIIIIIIIIGIIIIIIIHHIIIIIIIIIIIIIIIIIHIIIIIIIIIIIIIHCIIIIIIIIIIIIIIII
@HS2.3_478 HISEQ:380:H55W7BCXY:1:1101:6679:25115 1:N:0:AGCAGGAA orig_bc=AAAAAAAAAAAA new_bc=AAAAAAAAAAAA bc_diffs=0
TACGGAAGGTCCGGGCGTTATCCGGATTTATTGGGTTTAAAGGGAGCGCAGGCGGTCTATTAAGCGTGTTGTGAAATGTAGATGCTCAACATCTGAATTGCAGCGCGAACTGGTGGACTTGAGTGCGCGGAAAGTGGGCGGAATTTGTGGTGTAGCGGTGAAATGCTTAGATATCACGAAGAACTCCGATTGCGAAGGCAGCTCACTGTAGCGTTACTGACGCTGAGGCTCGAAAGTGCGGGTATCGAACAGG
+
IIIHIIIIIHIIHDEHHHIGHIIIIHGHHIHHHIH<EHIHHHIGIIIIHIIIIIIHIIIIIIIIIIHIGIIIIHIIIIIIHIHIIIIIIIHIHHIHIIIIIHHHIIIIIIIIIIIIIIIIIIIIIIIIHIHFIHEHDHHIIHIIIIHIHIIIIIIIIIIHIIIIIIIIIIIIIIIHHHIIIIIHHIIIIGIIIIIIIIIIIIHIIIIIIIIIIIHHIIHIIIIIIIIIIIIIIIIHIIGIIHHIHIIIIIIII
@HS2.3_479 HISEQ:380:H55W7BCXY:1:1101:8742:25031 1:N:0:AGCAGGAA orig_bc=AAAAAAAAAAAA new_bc=AAAAAAAAAAAA bc_diffs=0
TACGAGGGGTGCAAGCGTTGTTCGGAATCACTGGGCGTAAAGGGAGCGTAGGCGGAGATGCAAGCAGTCTGTACAATACCGGGGCCCAACCCCGGACCTGCAGACTGGACTGTGTCTCTTGGATAGTTCAGGGGCAGGCGGAATTCCTGGTGTAGCGGTGGAATGCGTAGAGATCAGGAAGAACACCGATGGCGAAGGCAGCCTGCTGGGGACTTATCGACGCTGAGGCTCGAAAGTGCGGGTAGCAAACAGG
+
IIIIIEHIIHIHHIHIIIHIHHHIIHIIIIIGHIIIIHHIHHIIIIIIHIIIIIIHIIIIIIIIIIIIIIIIIIIIHHIIIIIIIIIHIHIIIIHIIIIIHIHIIIIIIIIIIIIHHHIIIIIIIIIHIIIIIIIIIIIIIIIIIIIIIIIIIIIIIIIIIIIIIIIIIIIIIIIIHIIIIIIIIIIIIIIIIIIIIIIIIIHIIIIIIIHIIIIIIIIIIIIIIIIIIIIIIIIHIIIIIIIIIIIIIIIII
@HS2.3_480 HISEQ:380:H55W7BCXY:1:1101:8972:25077 1:N:0:AGCAGGAA orig_bc=AAAAAAAAAAAA new_bc=AAAAAAAAAAAA bc_diffs=0
TACGGAAGGTCCGGGCGTTATCCGGATTTATTGGGTTTAAAGGGAGCGCAGGCTGATTATTAAGCGTGACGTGAAATGTAGCCGCTCAACGGCTGAACTGCGTCGCGAACTGGTAGTCTTGAGTGAGTTCGATGTTGGCGGAATTCGTGGTGTAGCGGTGAAATGCTTAGATATCACGAAGAACTCCGATTGCGAAGGCAGCCAACAAGGCCTTTACTGACGCTAAAGCTCGAAGGTGCGGGTATCGAACAGG
+
IIIIIIIIIIIIIIIHIHIIIIIIIHHHIIHIHHICEHIIIIIIGHIIHIIIIHIIIIIIIIIHIIIIIIIHIIIIIHIIIIIIIIIIIIIIIIIIIIIIIIIIIIIIIIIIIIIIIIIIIHIIIHIIIIIIHIIIIIIIIIIIIIIHHIIIIIIIIIIIIIIIIIHIIIIIIHGHIIIIIIIHHIIIIIIIIIIIIHIIIIIIIIHIIIIIIIIIIIIHIIIIIIIIIIIIIIHIIIIIIIIIIIIIIIIII
@HS2.3_481 HISEQ:380:H55W7BCXY:1:1101:11894:25009 1:N:0:AGCAGGAA orig_bc=AAAAAAAAAAAA new_bc=AAAAAAAAAAAA bc_diffs=0
TACGGAGGATGCGAGCGTTATCCGGATTTATTGGGTTTAAAGGGTGCGTAGGCGGGACGTCAAGTCAGCGGTGAAATACTGTGGCTCAACCATAGCATTGCCGTTGAAACTGGCGACCTTGAGTGCGGCAGAGGTAGGCGGAATGTGTGGTGTAGCGGTGAAATGCTTAGATATCACACAGAACACCGATTGCGAAGGCAGCTTACTGGAGCGCAACTGACGCTGAGGCACGAAAGCGTGGGTATCGAACAGG
+
IIIIIHIIIIIIIHIIIIIIIIIIIGHHIIIIHIIDGHIIIIIIIIIIIIIIIIIIIIIIIIIIIIIIIIIIIHIIHHHIIIIIIIIIIIIIIIIIIIIIIIIIIIIIIIIIIIIIHIIHIIIIIIIIIIIIIIHHIIIIIIIIIHIIHIIIIIIIIIIIIHIIIIIIIIHIIIIIIHIIIIHIHIIHIIIIIIIIIIIIIIIIIIIIIIIIIHIHHIIIHIHIIIIIIHIHIIHIIIIIIIHHHIIIIIIII
@HS2.3_482 HISEQ:380:H55W7BCXY:1:1101:13991:25137 1:N:0:AGCAGGAA orig_bc=AAAAAAAAAAAA new_bc=AAAAAAAAAAAA bc_diffs=0
TACGGAGGGTGCAAGCGTTAATCGGAATAACTGGGCGTAAAGGGCATGCAGGCGGTTGTATAAGTAGGGTGTGAAATCCCCGGGCTCAACCTGGGAACTGCATTCTAAACTGTACAACTAGAGTATTGCAGGGGGAGACGGAATTCCAGGTGTAGCGGTGGAATGCGTAGATATCTGGAAGAACACCAAAGGCGAAGGCAGTCTCCTGGGCAAATACTGACGCTCATATGCGAAAGCGTGGGTAGCAAACAGG
+
IIIIIHHIIIIIIIIIIHICHIGIIHHIIIIIIIIHIIIIIIIIIHIIIIIHIIIHHHIIIHIIIIIHHHIIIIIIGHIIIIIIIIIIIIIIIIIIIIIIIIIIIIIIIIHIIIHIIIIIIIIIIIIIIIIIIIIIIIIIHIIIIIIIIIIIIIIIIIIIIIIIIIIIIIIIIIHHHHIIIIIIIHFHIIIIIIIIIIIIIIHIIIHIIIIHIIIIIIIIIIIHGHGIIHHIIIHIHIIIHIIIIIIIIIIII
@HS2.3_483 HISEQ:380:H55W7BCXY:1:1101:17805:25049 1:N:0:AGCAGGAA orig_bc=AAAAAAAAAAAA new_bc=AAAAAAAAAAAA bc_diffs=0
TACGGAGGATGCGAGCGTTATCCGGATTTATTGGGTTTAAAGGGTGCGCAGGCGGCGCGGTAAGTCAGCGGTGAAATGTCCCGGCTCAACCGGGGAGCTGCCGTTGATACTGTCGTGCTTGAGTGCGAACGGCGCCGGCGGAATGTGTGGTGTAGCGGTGAAATGCATAGATATCACACAGAACACCGATCGCGAAGGCAGCTGGCGAGGACGCAACTGACGCTGAGGCACGAAGGCGTGGGGATCGAACAGG
+
IIIIIIIIIIIIIIIIIIIHIIIIIHIIIIIIIIIHHIIHIIIIIIIIIIIIIIIIIIIHIIIIIIIIIIIIIIIIHHIIIIIIIIIIIIIIHIIIIIIIIIIIIIIIIIIIIIIIIIIIIIIIIIIIIIIIIIIIIIIIIIIIIIIIIIIIIIIIIIIIIIIIIIIIIIIIIIIIHHIIIHIIIIIIIHIIIIIIIIIIIIIIIIIIIIIIHHIIIIIIIIIIIIIIIIIIIIIIIIIIIIIIIIIIIIIII
@HS2.3_484 HISEQ:380:H55W7BCXY:1:1101:20119:25003 1:N:0:AGCAGGAA orig_bc=AAAAAAAAAAAA new_bc=AAAAAAAAAAAA bc_diffs=0
TACGGAGGATGCGAGCGTTATCCGGATTTATTGGGTTTAAAGGGTGCGTAGGCGGACTTTTAAGCGTGAGGTGAAATGCGCGGGCTCAACCTGTGAACTGCCTCGCGAACTGGGAGTCTGGAATGTCCGTGCCGTGGGAGGAATGTGTGGTGTAGCGGTGAAATGCATAGAGATCACACAGAACACCGATTGCGAAGGCATCTCACGAACGGATGATTGACGCTGAGGCACGAAAGCGTGGGGATCAAACAGG
+
IIIGIHDHHGEHHFHIIIIIIIIIIDHCHHIIIIIHHIHHHHHIHHIIIIIIGIIIIIHIHIIIIIIIHHIIIIIIHHIIIIIIIIHIIIHIIIIIIIIIIIHIIHIHIIHHIIIIHIIIIIIIIIIIIIIIHIIIIIIIIIIIIIHIHIIHIIIIIIIIIIIIIIIIIIIIIIIIHGHIIIIIIIIIIIIHHIIIIIIIIIIIIIIIIIIIIIIIHIIIIIIIIIIIIIIIIIIIIIIIHIIHGIIHIIIII
@HS2.3_485 HISEQ:380:H55W7BCXY:1:1101:8753:25270 1:N:0:AGCAGGAA orig_bc=AAAAAAAAAAAA new_bc=AAAAAAAAAAAA bc_diffs=0
TACGGAGGGTACGAGCGTTAATCGGAATGACTGGGCGTAAAGGGCACGTAGGTGGATAGATAAGTCACAAGTGAAATACCCGGGCTTAACCTGGGATTGGCTCGTGAAACTGTTTAACTAGAGTACGGTAGAGGGGAGTAGAATTCCAAGTGTAGCGGTGAAATGCGTAGAGATTTGGAAGAATACCGGAGGCGAAGGCGGCTCTCTGGACCGATACTGACACTGAAGAGCGAAAGCGTGGGGAGCAAACAGG
+
IIIIGGIIIIIIIIIIIHIIIIIIHIIIIIIHIIHIIHIHIIIIHHIIHHHHEHIIIIIIIIIIIIIIIIIIIIIIHHHIIIHIIIIIIIIIHIIIHIIIIIIIIIIIIIIIHIIHIIIIIIIIIIIIIIIHGHIIIIHIIIIIHIIHIIIIIIIIIIIIIIIIIIIIIIIIIIIIHIIIIIIHHIIIIIIIIIIIIIIIIIHIIIIIIHHIHHIIIIIHHHIIIIIIIIIIIIIIIIIIIIIIIIIIIHHII
@HS2.3_486 HISEQ:380:H55W7BCXY:1:1101:13941:25470 1:N:0:AGCAGGAA orig_bc=AAAAAAAAAAAA new_bc=AAAAAAAAAAAA bc_diffs=0
TACGGAGGGTGCGAGCGTTAATCGGAATAACTGGGCGTAAAGAGCTCGTAGGCGGTTTGTCAAGTCAGATGTGAAAGCCCCGGGCTTAACCTGGGAACCGCATTTGAAACTGACAGACTAGAGTACTGTAGAGGGAGGTAGAATTCCAGGTGTAGCGGTGAAATGCGTAGATATCTGGAGGAATACCGGTGGCGAAGGCGGCCTCCTGGACAGAGACTGACGCTGAGGAGCGAAAGCGTGGGGAGCAAACAGG
+
IIIIIGHIIIIIIIHHIHIIIIIIIIIIIIIHIIIIIEHHIIIIIIIIHIIIGIIHHIIIIIIIIIIIIHHIIIIIIIIIIIHIIIIIIIIIIIIIIIIIIIIIIIIHHHIIIIIIIIIIIIIIIIHIIIIIIIIIIIIIIIIIIIIIIIIIIIIIIIIIIIIIIIIIIIIIIIIIIHIIIIHIIIIIIIIIIIIIIIIIIIIIIIIIIIIIIIIIIIIIIIIIIIIIIIIIIIIIIIIIIIIIIIIIIIIII
@HS2.3_487 HISEQ:380:H55W7BCXY:1:1101:17189:25446 1:N:0:AGCAGGAA orig_bc=AAAAAAAAAAAA new_bc=AAAAAAAAAAAA bc_diffs=0
TACGGAGGATCCGAGCGTTATCCGGATTTATTGGGTTTAAAGGGAGCGTAGGCGGAGGATCAAGTCAGTTGTGAAATGTAGGCGCTCAACGCCTGCACTGCAGTTGAAACTGGTTCCCTTGAGTGCGTAAGAGGCAGGCGGAATTCGTCGTGTAGCGGTGAAATGCTTAGATATGACGAAGAACTCCGATCGCGAAGGCAGCTTGCCGGGCCGCAACTGACGCTGAAGCTCGAAGGTGCGGGTATCGAACAGG
+
IIIIIIIIHIGGHIIIHIIIIIIIIHCHIIIIHIIDGHHIIIIIIIIIHIIHIIIHHIIHHIIIIIIHHIIGHHHHDHHIIIIIIIIIIIHIIIIIIIIIIIIIIIIIIIIIIIIIIGIIIIIIHHIIIHIIHHEHHHIIHIHHHIIIHIIIIIIIIHIIHGHHHI?HFHIIIHIIHHHDHHHHIIIIIIHHHHGDIHIHFEH?<IHIIIIIHHIIIIIIIIIIIIIIIIIIIIHIHEHHIIIIIIHHHIIIH
@HS2.3_488 HISEQ:380:H55W7BCXY:1:1101:19811:25253 1:N:0:AGCAGGAA orig_bc=AAAAAAAAAAAA new_bc=AAAAAAAAAAAA bc_diffs=0
TACGGAGGGTGCAAGCGTTGTCCGGAATCATTGGGCGTAAAGAGTTCGTAGGCGGTTTGTTAAGTTTGGTGTTAAATCCCGAGGCTCAACCTCGGCACGGCACTGGATACTGGCAGACTTGAATGCGGTAGAGGTAAAGGGAATTCCTGGTGTAGCGGTGAAATGCGTAGATATCAGGAGGAACATCGGTGGCGTAAGCGCTTTACTGGGCCGTTATTGACGCTGAGGAACGAAAGCCAGGGTAGCGAATGGG
+
IIIIIHIIIIIIIIIIIIIIIIIIIHIIIIIIIIIIIIIIIIIIHIIIHIHIIIIHHIIIIIIIIIIIIIIIIIIIFHHIIIIIIIIIIIIIIIIIIIIIIIIHIIIIIIIIIIIIIIIIIIIIIIIIIIIIIIHIHIIIIIIIIIIIIIIIIIIIIIIIIIIIIIIIHHIHIIIIIHIIIIIIIIIIIIIIIIIIIIIIIIIIIIIIIIIIIIHIHHIIIIIIIIIIIIIIIIIIIIIIIIIIIIIIIIIII
@HS2.3_489 HISEQ:380:H55W7BCXY:1:1101:5319:25625 1:N:0:AGCAGGAA orig_bc=AAAAAAAAAAAA new_bc=AAAAAAAAAAAA bc_diffs=0
GACGAACTGTCCTAACGTTGTTCGGAATCACTGGGCTTAAAGGGCGCGTAGGCGGTCCGACAAGTCAGGGGTGAAATCCTGCAGCTTAACTGCAGAAGTGCCTTTGATACTGTCGGTCTTGAGCGAGATAGGGGTGTGCGGAACTCACAGTGGAGCGGTGAAATGCGTTGATATTGTGAGGAACGCCGGAGGCGAAAGCGGCATTCTGGACTGCAACTGACACTGAACGACGAAAGCCAGGGGAGCAAACGGG
+
IIIIIHIIIIIIIIIIIIIIIIIIIIIIIIIIIIIIHIIIIIIIIIIIHIIIIIIIIIIIIIIIIIHIIIIIIIIHIHIIIIIIIIIIIIIIIIIIIIHIIHIIHIIIIIIIIIIIIHIIIIIIIIIIIIIIIIHIIIIIIIIIIIHIHIIIIIIIIIIIIIIIIIIIIIIIHHIHHHIIIHHIIIIIIIIIIIIIIIIIIIIIIIIIIHIIIIIIIIIHHDIIIIIIIIIIIIIIIIIIIIIIIIIHIIIII
@HS2.3_490 HISEQ:380:H55W7BCXY:1:1101:9057:25603 1:N:0:AGCAGGAA orig_bc=AAAAAAAAAAAA new_bc=AAAAAAAAAAAA bc_diffs=0
TACGTAGGGAGCAAGCGTTGTCCGGATTTACTGGGCGTAAAGAGCGTGTAGGCGGCCAAGCAGGTCTGTTGTGGAAACTGGAGGCTCAACCTCCAGACGTCGACAGAAACCGCTTGGCTAGAGTCCGGAAGAGGAGAGTGGAATTCCTGGTGTAGCGGTGAAATGCGCAGATATCAGGAAGAACACCAATGGCGAAGGCAGCTCTCTGGGACGGTACTGACGCTGAGACGCGAAAGCGTGGGGAGCGAACAGG
+
IIIIIHIIIIIIIIIIIIIIIIIIIIIIIIIHHIIIIHHIHIIIIIHHHHIIIIIIIIHIIIIIHIIIHIIIIIIIIIHHIIIIIIIIIIIIIIIIIHIHHIIIIIIIIIIIIIIIIIIIIIIIIIIIIIIIIIIIIIIIIIIIIIIIIIIIIIIIIIIIIIIIIIIIIIIIIIIIIIIIIIIIIIIIIIIIIIIIIIIIIIIIIIIIIIIIIIIIIIIIIIIIIIIIIIIIIIIIIIIIIIIIIIIIIIIII
@HS2.3_491 HISEQ:380:H55W7BCXY:1:1101:18399:25725 1:N:0:AGCAGGAA orig_bc=AAAAAAAAAAAA new_bc=AAAAAAAAAAAA bc_diffs=0
TACGGAGGGTGCAAGCGTTATCCGGATTTACTGGGTTTAAAGGGTGCGTAGGTGGGTTGGTAAGTCAGTGGTGAAATACTTTCGCTTAACGAAGGAACTGCCATTGATACTACCAGTCTTGAATACAGTGGAGGTAGGCGGAATGCGTCATGTAGCGGTGAAATGCTTAGATATGACGCAGAACACCAATTGCGAAGGCAGCTTGCTACACTGTTATTGACACTGAGGCACGAAAGCGTGGGGATCAAACAGG
+
IHIGHH/EHIIIIIHIIIDHIIIIIIIHIIIHHII1<CGHIIGIIIIIHGHIFHHHHHIIHHHHHHIIHIIIIIIIEHHIIIIIGIIHIIIHIIIIIIIIIIIIIIIIIIIHHHIIIIIIIHIIHIIIIGIIIIIIIIIIIIIIIIIIIIIIIIIIIIIIIIIHIIIIIIIIIIIGHIIIIIIIIIIIHHIIIIIIIIIIIIIIIIIIIIHEIIIIHHIHIIIIIIIIIIIIIIIIIIIIIIIIHHIIIIIII
@HS2.3_492 HISEQ:380:H55W7BCXY:1:1101:18797:25729 1:N:0:AGCAGGAA orig_bc=AAAAAAAAAAAA new_bc=AAAAAAAAAAAA bc_diffs=0
TACGGAGGATGCGAGCGTTATCCGGATTTATTGGGTTTAAAGGGTGCGTAGGTGGTTTGTTAAGTTTGTGGTGAAAGCGTGCGGCTCAACCGTACCAAGCCATGAAAACTGGCGAACTTGAGTGCAAACGAGGTAGGCGGAATGTGATGTGTAGCGGTGAAATGCTTAGATATGTCACAGAACCCCGATTGCGAAGGCAGCTTACCAGCATGCAACTGACACTGAGGCACGAAAGCGTGGGTATCAAACAGG
+
IIIIIGIIHHHHEHHIHHHIIIIIIHHHIIHIHI?DHHHGIHIIIIIIIGIIHHHHHHIIIIIHHHHIIIHHIIIIHHIIIIIEIIIIIIIHHHIIHIIIHIIIHIIIIIIIIIHIIIIIHIIIIIIIIHHIIIIIIIIIHHIIIIIIIIIIIIIIHIIHIIIHIIIIIIIHHGGHGIIIIIIIHIHGHHIIIIIIIIIIIHHIIIIIIIIIHIIIIIIHHIIIIIIIIIIIIIIIIHIHIIIIIIIIHIII
@HS2.3_493 HISEQ:380:H55W7BCXY:1:1101:19365:25535 1:N:0:AGCAGGAA orig_bc=AAAAAAAAAAAA new_bc=AAAAAAAAAAAA bc_diffs=0
TACGTAGGTGGCAAGCGTTATCCGGAATTATTGGGCGTAAAGAGTGAGCAGGCGGTTGATTAAGTCTGAGGTTAAAGCGTGGGGCTCAACCCCATAAAGCCTTGGAAACTGATTGACTAGAGTACGGGAGAAGTGAAGGGAACTCCATGTGTAGCGGTGAAATGCGTAGATATATGGAAGAACACCAGTGGCGAAGGCGCTTCACTAGCCCGAAACTGACGCTCAGTCACGAAAGCGTGGGTAGCAAATAGG
+
IIIIHIHHIIIIHIIIIIIHIIIIIIIIIIIIIIIIIHIIIIIIIIHIIIIIIIIHIHHHHIIIIIIIIIIIIIIIHIIIIIIIIIIIIHIIIIIHIIIIIIIIIIIIIIIIIIIIHIIIIIIIIIIIIIIIIIIIIIIIIIIIIIIHIIIIIIIIIIIIIIIIHIIIIIIIIIIHGIIIIIIIIIIIIIIIIIIIIIIIIIIIIIIIIIIIIIIIIIIIIHHCIIIIIIIIIIIIIIIIIIIIIIIIIIII
@HS2.3_494 HISEQ:380:H55W7BCXY:1:1101:20142:25706 1:N:0:AGCAGGAA orig_bc=AAAAAAAAAAAA new_bc=AAAAAAAAAAAA bc_diffs=0
TACAGAGGTCGCAAGCGTTGTTCGGATTTACTGGGCGTAAAGGGCGCGTAGGCGGCAAGGCGTGTCGGATGTGAAATCTCCGGGCTCAACCCGGAAAGTGCGTCCGAAACTACCTTGCTCGAGTATGGGAGGGGGAATCGGAATATAGGGTGTAGCGGTGAAATGCGTTGATATCCTATAGAACACCGGAGGCGAAGGCGGATTCCTTGAACATCACTGACGCTGAGGCGCGAAAGTCGGGGGAGCAAACAGG
+
HFFCG@FGGHDHHCCHHCGHIHEHIHIIIICGHH@CFHHGHHIHIHCFFEHIIII#CHHEEDG#EHIIFGDHHIIHG<HHDHDHHGIIHFGHCCHHIIIE<EHHHHDEHHIIIHHHHIHIHHHHIHHHHII@?C?IIIHHHIHIHHFFH?HHIIHIIHHHHHGHFHHIIHHEHGHHFGHFGIIIIIIHHHHHHHIHDHHFIIHCIIHHHFFHHHFIIIHEIHGC0EHHHHIIHIHIHIIHHIIHHEIHHIHHF
@HS2.3_495 HISEQ:380:H55W7BCXY:1:1101:20758:25715 1:N:0:AGCAGGAA orig_bc=AAAAAAAAAAAA new_bc=AAAAAAAAAAAA bc_diffs=0
TACGGAGGGTACGAGCGTTAATCGGAATGACTGGGCGTAAAGGGCACGTAGGTGGATAGATAAGTCACAAGTGAAATACCCGGGCTTAACCTGGGATTGGCTCGTGAAACTGTTTAACTAGAGTACGGTAGAGGGGAGTAGAATTCCAAGTGTAGCGGTGAAATGCGTAGAGATTTGGAAGAATACCGGAGGCGAAGGCGGCTCTCTGGACCGATACTGACACTGAAGAGCGAAAGCGTGGGGAGCAAACAGG
+
IIIIIIIIIIIIIIIII?EGHHIHIDIIIIICGIIIIHHIIIIIHHHICGHH<FHEEHHHHIIIHHIHHIHH#IIIHHHIHHHIIHHHEGIIHHHIFHHHIHHHGHHHHFHHGGHHHHIHIIIIIGIIHGHHIIIIHIIIIIIIHHHGEHGHIIHIIIIHHHGIIHIIIIIHHIHHGHFHGHHCIIIIIIIHIHFHHHHHHIIIIIIIHHIHHCHHHIHFHHIIHHGH=IIHIIHIIGIIIIIIIHGHEHFIG
@HS2.3_496 HISEQ:380:H55W7BCXY:1:1101:5967:25925 1:N:0:AGCAGGAA orig_bc=AAAAAAAAAAAA new_bc=AAAAAAAAAAAA bc_diffs=0
TACGAAGGGGGCGAGCGTTGTTCGGAATTACTGGGCGTAAAGGGTGTGTAGGTGGAGTTGTAAGATAGCGGTGAAATACCTGAGCTTAACTTAGGAATTGCCGTTATAACTATGGCTCTAGAGTGATAGAGAGGATATTGGAATACCCAGTGTAGAGGTGAAATTCGTAGATATTGGGTAGAACACCGGAGGCGAAGGCGAGTATCTGGCTATTAACTGACGCTGAGGCACGAAAGCATGGGGATCAAACAGG
+
IIIIIIIIIIIIIIHIIHIHHIIIIIIHIIHIIIIIHIIIIHIIHHIHFHHIHHIHIHHIIIHHHIIIIHIIIGHH<FHHIHIIIIIIIIIIHIIHHIIIGIIHHHHIIIIIIHGHIIIIHHHHIIIIIIIIHFIIHHIIIIIIIIHIHHHHIIIIHIIIIIIIIIIIIIIIHIHIIIIIHIHIIIIIIIIIIIIIIIHIHHHHFIIIIIIIIIIIIHHHGHG@HIHIIIIIIIEHHHIIHIIIHHGEIIIII
@HS2.3_497 HISEQ:380:H55W7BCXY:1:1101:8447:25830 1:N:0:AGCAGGAA orig_bc=AAAAAAAAAAAA new_bc=AAAAAAAAAAAA bc_diffs=0
TACGTAGGGGGCAAGCGTTATCCGGATTTATTGGGCGTAAAGCGTGTGTAGGCGGTTTATTAAGTCTAAGATGAAAGCCCGAGGCTTAACCTCGGTTTGTTTTAGATACTGGTAGGCTAGAATGCGGTAGAGGCAAATGGAATTCCTAGTGTAGCGGTGAAATGCGTAGATATTAGGAGGAACACCAGTGGCGAAGGCGATTTGCTGGGCCGTTATTGACGCTGAGACACGAAAGCGTGGGGAGCAAATAGG
+
IIIIGHIIIIIIHIIIIIIIIIIIIGHHHIHIIIIIIIIIIIIIGHHIIIIIIIIFHHIIIIIIIIIIIIIIIIIIIHHIIIIIIIIIIIIIIIIIHIIHHIIIIIIIIIIIIIIIIIIIIIIIIIIIIIIIIIIIIIIIIIIIIIIIIIIIHIIIIHIIIIIIIIIIIIIIIIHHIIIIIIHHHHIIIIIIIIIIIIIIHIIIIIIIIIIIIIIIIIIIIIIIIIIIIIIIIIIIIIIIIIIIIIIIIIII
@HS2.3_498 HISEQ:380:H55W7BCXY:1:1101:10341:25920 1:N:0:AGCAGGAA orig_bc=AAAAAAAAAAAA new_bc=AAAAAAAAAAAA bc_diffs=0
TACGGAGGATGCGAGCGTTATCCGGATTTATTGGGTTTAAAGGGTGCGTAGGCGGATTATTAAGTCAGCGGTGAAAGCGTGTGGCTCAACCATACCGAGCCGTTGAAACTGGTAGTCTTGAGTGTGAATGAGGTAGGCGGAATGTGACGTGTAGCGGTGAAATGCTTAGATATGTCCCAGAACTCCGATTGCGAAGGCAGCTTACCAAGCCATTACTGACGCTGAGGCACGAAAGCGTGGGTATCAAACAGG
+
IIIIIIIIHIIIIIIIIIIIHIIIIHHIIIIFHIHDEHIIIIIIIIIIHIIIIIIIIIIIIIIIIIIIIIIHIHIIIIIHIIIIIIIIIHIIIIIIIIIIIIIIIIIIIIIIIIIIIIIIIIIIIIIIIIIIIIIIIIIIIIIIIIIIIIIIIIIIIIIIIIIIIIIIIIIIHIIIHIIIIIIIIIIIIIIIIIIIIIIIIIIIIIIIIIIIIIIIIIIIIIIIIIIIIIIIIIIIIIIIIIHIIIIIIIII
@HS2.3_499 HISEQ:380:H55W7BCXY:1:1101:11210:25975 1:N:0:AGCAGGAA orig_bc=AAAAAAAAAAAA new_bc=AAAAAAAAAAAA bc_diffs=0
TACAGAGGTCCCTAGCGTTGTTCGGATTTACTGGGCGTAAAGGGCGCGTAGGCGGCCGAGCAAGTCAAGTGTGAAATCTCCGGGCTCAACCCGGAACGTGCGCTTGAGACTGCCCGGCTCGAGTGCGGAAGGGGGAATCGGAATGCAGGGTGTAGCGGTGAAATGCGTTGATATCCTGCAGAACACCGGAGGCGAAGGCGGATTCCTTGTACGCAACTGACGCTGAGGCGCGAAAGTCGGGGGAGCAAACAGG
+
IIIIIIIIIIIIIIIIIIIIIIIIIHIIIIFIIIIIIIIIIIIIIIIIHIIIIIIIIIIIIIIIFHHHHIIIIIIIHHIIHIHIIIIIIIIIIIIIIHHIHIIIIHHIIIIIHHIIIIIIIIIIIIIIHIIIIIIIIIIIIIIIIIIIIIIIIIIIIIIIIIIIIIIIIIIIIIIIHIIIIIIIHIIHHHIIIIIIIIIHIIHGIIIHIHHIIIIIIIIIIIIIIIHIIIIIIIIIIIIIIIIIIIHIIIIII
@HS2.3_500 HISEQ:380:H55W7BCXY:1:1101:16979:25865 1:N:0:AGCAGGAA orig_bc=AAAAAAAAAAAA new_bc=AAAAAAAAAAAA bc_diffs=0
TACGGAGGATGCGAGCGTTATCCGGATTTATTGGGTTTAAAGGGTGCGTAGGTGGTTTGTTAAGTTTGTGGTGAAAGCGTGCGGCTCAACCGTACCAAGCCATGAAAACTGGCGAACTTGAGTGCAAACGAGGTAGGCGGAATGTGATGTGTAGCGGTGAAATGCTTAGATATGTCACAGAACCCCGATTGCGAAGGCAGCTTACCAGCATGCAACTGACACTGAGGCACGAAAGCGTGGGTATCAAACAGG
+
IHIII0CHIIIIIIIHIIIGHIIIIIIIIIIIHHIDHHIIHHIIHIIIIHHGIIIHHHHIIIIIIIIIEHFHGHGHHHHHIHHIHIIIIIIIIIHHIIIIIHIIIHIIIIHIIIIHIHIIIIHIIHIIHHHIIIIIIIIHIIIHIIIIGIIIIIIIIHIIIIIHFGHIHIIIIIHHGHIHIHIIHIIIIIIIIIHIHIIIHHIIIIIIHHIHHHHHIIIIHIIIIIIIIIIIIIIIIIIIIIIIIIIHHIII
@HS2.3_501 HISEQ:380:H55W7BCXY:1:1101:17790:25934 1:N:0:AGCAGGAA orig_bc=AAAAAAAAAAAA new_bc=AAAAAAAAAAAA bc_diffs=0
TACGTAGGTGGCAAGCGTTGTCCGGATTTACTGGGTGTAAAGGGCGTGTAGCCGGGCTGGTAAGTCAGATGTGAAATCCACGGGCTTAACTCGTGAACTGCATTTGAAACTGCTGGTCTTGAGTATCGGAGAGGCAATCGGAATTCCTAGTGTAGCGGTGAAATGCGTAGATATTAGGAGGAACACCAGTGGCGAAGGCGGATTGCTGGACGACAACTGACGGTGAGGCGCGAAAGCGTGGGGAGCAAACAGG
+
IIIIHHIIIIIIIIIIIIIIIIIIIIIIIIIIIIIHIIIIIIIIIIIIIIIIIIIIIIIIIIIIIIIIIIIIIIIIHHIIIIIIIIIIIIIIIIIIIIIIIIIIIIIIIIIIIIIIIIIIIIIIIIIIIIIIIIIIIIIIIIIIIIIIIIIIIIIIIIIIIIIIIIIIIIHHHHHIIHIIIIIIIIIIIIIIIIIIIIIIIIIIIIIIIIIIIHIIIIIIIIIIIIIIIIIIIIIIIIIIIIIIIIIIIIIII
@HS2.3_502 HISEQ:380:H55W7BCXY:1:1101:1825:26030 1:N:0:AGCAGGAA orig_bc=AAAAAAAAAAAA new_bc=AAAAAAAAAAAA bc_diffs=0
TACGTAGGTGGCAAGCGTTATCCGGATTTACTGGGTGTAAAGGGCGCGTAGGCGGGGATGCAAGTCAGATGTGAAATCTATGGGCTTAACTCATAAACTGCATTTGAAACTGTATCTCTTGAGTGCTGGAGAGGTAGACGGAATTCCTTGTGTAGCGGTGAAATGCGTAGATATAAGGAAGAACACCAGTGGCGAAGGCGGTCTACTGGACAGTAACTGACGCTGAGGCGCGAGAGCGTGGGGAGCAAACAGG
+
HHH<DCHIIIIIICC1CGHCHHHEHCE@HH1<D1C<C<F<?GHGHIGGFHDH?E/CC<<GHIIIH81E?@CGEHHGHGHECGHHCHCHHEGHCHHHHHHIHIIHHHHCHHEFEHHCFHHHFEHHIGHHHHFCFHHEEHG@BHHHHEHGHHEDFHFDHHHFFHDHEAGHIHFFG@IHGC#HC@IHHHHHHFHHHGDGHH#GF1@@HF@1HIIIIHIIHHHGCHGCHHIIHHHFD=HHHEDE@HHIIIIHF1HHH
@HS2.3_503 HISEQ:380:H55W7BCXY:1:1101:2247:26215 1:N:0:AGCAGGAA orig_bc=AAAAAAAAAAAA new_bc=AAAAAAAAAAAA bc_diffs=0
TACGGAAGGTCCGGGCGTTATCCGGATTTATTGGGTTTAAAGGGAGCGCAGGCCGATGGTTAAGCGTGACGTGAAATGTAGCCGCTCAACGGCTGAACTGCGTCGCGAACTGGCTGTCTTGAGTGAGTTCGATGTGGGCGGAATTCGTGGTGTAGCGGTGAAATGCTTAGATATCACGAAGAACTCCGATTGCGAAGGCAGCCCACAAGGCCTTTACTGACGCTAAAGCTCGAAGGTGCGGGTATCGAACAGG
+
IIIHHCEHHFFHC<C/<FEHH@HHGCC@GGCFEHIEEHECHHHH<GHHDHCE<EHCC<GHH1C@FEHHHHHIHHHHFEGH>CIGIIGHHHHHHICHHIHHEHHE<EHC<EEE?HDH?HIHHEGIIHHFIEGGGHHHHFIHGCDIHECHEHFEAGHHHDHDIHHHHHIIHHHHHHFHGDCHIHGF@HIHHECHHHIIHHHHIIIIHHIIHIIHIHIIHIIHIIHFHIHHFHIIIIHIH<HIHIIIIIHHGHGII
@HS2.3_504 HISEQ:380:H55W7BCXY:1:1101:6080:26123 1:N:0:AGCAGGAA orig_bc=AAAAAAAAAAAA new_bc=AAAAAAAAAAAA bc_diffs=0
TACGGAGGATGCGAGCGTTATCCGGATTTATTGGGTTTAAAGGGTGCGCAGGCGGGCGATTAAGTCAGCGGTGAAAGCGTGTGGCTCAACCATACCAAGCCGTTGAAACTGGTTGTCTTGAGTGCAAACGAGGTAGGCGGAATGTGACGTGTAGCGGTGAAATGCTTAGATATGTCCCAGAACTCCGATTGCGAAGGCAGCTTACCAGCATGCAACTGACGCTCAGGCACGAAAGCGTGGGTATCAAACAGG
+
IIIIIIIIHHIIIIIIIHIIIIIIIEHHIIIHHIHEEHIIIIIIHIIIIIIIIIIIIIIIIIIHIGIIHIHIHIIIFFHGIIIIIIIIIIIIIGIIIIIIIIIIIIIIIIIIIIIIHHIIIIIIIIIIIIIIIIIIIIIIIIIIIIIIIIIIIIIIIIIIIIIIIIIIIIIIIIIHHIIIIIIHIIIIIIIIIIIIIHIIGIIIIHIIIIIIHIHIIIIIIIIIIIIIIHIHIIIIIIIIIIIIIIIIIIII
@HS2.3_505 HISEQ:380:H55W7BCXY:1:1101:11685:26018 1:N:0:AGCAGGAA orig_bc=AAAAAAAAAAAA new_bc=AAAAAAAAAAAA bc_diffs=0
TACAGAGGCCCATAGCGTTGTTCGGATTTACTGGGCGTAAAGGGCGCGTAGGCGGCAGGGCGTGTCAAGTGTGAAATCTCCGGGCTCAACCCGGAAAGTGCGCTTGAAACTACTCTGCTCGAGGCCGGGAGAGGGAATCGGAATATAGGGTGTAGCGGTGAAATGCGTTGATATCCTATAGAACACCGGAGGCGAAGGCGGATTCCTGGAACGGTTCTGACGCTGAGGCGCGAAAGTCGGGGGAGCAAACAGG
+
IIIIIHHIIIIHIIIIIHIIIIIIIIIIIIIIIIIIICHHIIIIIIGIIHIIIIIIIIIIIIHIHIIIHHIIIIIHDHHIIIIIIIIIIIIIIIIIIIIIIIHIIIIIIIHIIIIIIIIIIIIIHIIIIIIIHHIIIIIIIIIIIIIIIIIIIIIIHIIHIIIIIIIIIIIIIIIHHGHIIIIIIIIIIIIIIIIIGIIIHIIIIIHIIIHIIIIIIIIIIIIIIIIIIIIIIIIIIIIIIIIIIIIIIIIII
@HS2.3_506 HISEQ:380:H55W7BCXY:1:1101:15406:26000 1:N:0:AGCAGGAA orig_bc=AAAAAAAAAAAA new_bc=AAAAAAAAAAAA bc_diffs=0
TACGAGGGGGGCTAGCGTTGCTCGGAATCACTGGGCGTAAAGGGTGCGTAGGCGGGTCTTTAAGTCAGGGGTGAAATCCTGGAGCTCAACTCCAGAACTGCCTTTGATACTGAAGATCTTGAGTTCGGGAGAGGTGAGTGGAACTGCGAGTGTAGAGGTGAAATTCGTAGATATTCGCAAGAACACCAGTGGCGAAGGCGGCTCACTGGCCCGATACTGACGCTGAGGCACGAAAGCGTGGGGAGCAAACAGG
+
IIIIIIIIIIIIIIIIIIIIGHIIHIIIHIICHIIIIIIIHFHHIIIIDHHHHIIIDHHHIIIIIIIIIHIHIHHIHHHIIIIIIIIIIIIHHIIIIIIIIIIIIIIIIIIIIIIIIIIIIIIIHIIIIIIIIIHIIIIIIIIIIIIIIIIIIIIIIIIIIIIIIIIIIIIIIIIHIHIIIIIIIIIIIIIIIIIIIIIIIIIIIIIIIIIIHHHHIIIIIIIIIIIIIIIIIIIIIIIIIIIIIIIIIIIII
@HS2.3_507 HISEQ:380:H55W7BCXY:1:1101:15927:26009 1:N:0:AGCAGGAA orig_bc=AAAAAAAAAAAA new_bc=AAAAAAAAAAAA bc_diffs=0
TACGGAGGGTGCAAGCGTTAATCGGAATAACTGGGCGTAAAGGGCATGCAGGCGGTTGTATAAGTAGGGTGTGAAATCCCCGGGCTCAACCTGGGAACTGCATTCTAAACTGTACAACTAGAGTATTGCAGGGGGAGACGGAATTCCAGGTGTAGCGGTGGAATGCGTAGATATCTGGAAGAACACCAAAGGCGAAGGCAGTCTCCTGGGCAAATACTGACGCTCATATGCGAAAGCGTGGGTAGCAAACAGG
+
IIIIIIIIIIIIIIIIIIIIIIIIIIIIIIIIIIIIIIIIIIIIIIIIIIIIIIIHEHIIIIIIIIIIIIIIIIIIHHIIIIIIIIIIIIIIIIIIIIIIIIIIIIIIIIIIIIIIIIIIIIIIIIIIIIIIHIIIIIIIIIIIIIIIIIHHHIIIIIIIIIIIIIIHIIIIIIIIIGIIIIIIIIIHIIIIIIIIIIIIIIIIIIIIIIIIIIIIIIIIIIIIHIHIIIIIIIIIIIIIIIIIIIIIIIIII
@HS2.3_508 HISEQ:380:H55W7BCXY:1:1101:1842:26386 1:N:0:AGCAGGAA orig_bc=AAAAAAAAAAAA new_bc=AAAAAAAAAAAA bc_diffs=0
TACGGAAGGTCCGGGCGTTATCCGGATTTATTGGGTTTAAAGGGAGCGCAGGCCGATGGTTAAGCGTGACGTGAAATGTAGCCGCTCAACGGCTGCACTGCGTCGCGAACTGGCTATCTTGAGTGAGTTCGATGTTGGCGGAATTCGTGGTGTAGCGGTGAAATGCTTAGATATCACGAAGAACTCCGATTGCGAAGGCAGCCAACAAGGCCTTTACTGACGCTAAAGCTCGAAGGTGCGGGTATCGAACAGG
+
IIIIIIIIIIHIIIIIIIIIIIIIIIHIIIIIHIIEHHIIHIIIIIIIIIIIIIIHIIIIHHIIGIIIHHIIIIIHHIIIIIIIIIIIIIIIIIIIIIIIIIIHIHIIIIIHIIHIIIIIIIHIIIIIHIIIIIHIIIIIIIIIHIIIIIIIIIIIIIIIIIIIIHIIIIIIIIIIIIIIIIIIIHIIIIIIIIIIIIIIIIIIIIIIIIIIIIIIHIIIIIIIIIIIIIIIIIHHHIIIHIIIIIIIIIIII
@HS2.3_509 HISEQ:380:H55W7BCXY:1:1101:2842:26466 1:N:0:AGCAGGAA orig_bc=AAAAAAAAAAAA new_bc=AAAAAAAAAAAA bc_diffs=0
TACAGAGGTCCCTAGCGTTGTTCGGATTTACTGGGCGTAAAGGGCGCGTAGGCGGCCGAGCAAGTCAAGTGTGAAATCTCCGGGCTCAACCCGGAACGTGCGCTTGAGACTGCCTGGCTGGAGGCCGGGAGAGGGAATCGGAATATAGGGTGTAGCGGTGAAATGCGTTGATATCCTATAGAACACCGGAGGCGAAGGCGGATTCCTTGGACGGCACTGACGCTGAGGCGCGAAAGTCGGGGGAGCAAACAGG
+
IHIIIHHIIIIIIHIHHHHHIIIIIGHIIHHIHIIIIHIIIHIIIIIIIIIIIIIIIHHIIDEHIIICGHIIIGHHDGHHHHIIIIHIIIIIIIHIIIIIIDHHHHIIIIHIIIIHIIIIIIIHHIIHIIIHHHHIIHGHIIHHGFHIIIHGIHIHHIIIHHHHHHIIIHIHGEHIIEHGHHHIIIIIIIIIIIHHIIHHIIHGIHFCIHHIIIIHHIIHHIHHHHIIIIHIIIHHCHHIIIIIHIIIHF?II
@HS2.3_510 HISEQ:380:H55W7BCXY:1:1101:3277:26252 1:N:0:AGCAGGAA orig_bc=AAAAAAAAAAAA new_bc=AAAAAAAAAAAA bc_diffs=0
TACAGAGGTCCCTAGCGTTGTTCGGATTTACTGGGCGTAAAGGGCGCGTAGGCGGCAAGGCGTGTCGGATGTGAAATCTCCGGGCTCAACCCGGAAAGTGCGTCCGAAACTACCTTGCTCGAGTATGGGAGGGGGAATCGGAATATAGGGTGTAGCGGTGAAATGCGTTGATATCCTATAGAACACCGGAGGCGAAGGCGGATTCCTTGAACATCACTGACGCTGAGGCGCGAAAGTCGGGGGAGCAAACAGG
+
IGIIIHIIIIIIIHIIIIIHIIIIIIIIIHHIIIIIIIIIIIHIIIIIIIIIIIIIIIIIIHHIIIIIHIIIIIIIGHIIIIIIIIIIIIIIIIIHIHIIIIIIIIIIIIIIIIIIIIIIIIIIHIIIIIIIIIIHHIIIIIIIIIIIIIIIIIIIIIIIIIIIIIIIIIIHIHIIGHIIIHIIIIIIIIIIIIIIIIIIIIIIIIIIIIIIIIHHIIIHIIIIIIIIIIIIIIIIIIIIIIIIIIIIIIIII
@HS2.3_511 HISEQ:380:H55W7BCXY:1:1101:5201:26276 1:N:0:AGCAGGAA orig_bc=AAAAAAAAAAAA new_bc=AAAAAAAAAAAA bc_diffs=0
TACGTAGGTGGCAAGCGTTGTCCGGATTTACTGGGGGTAAAGGGCGTGCAGCCGGGTCTGCAAGTCAGATGTGAAATCCATGGGCTCAACCCATGAACTGCATTTGAAACTGTAGATCTTGAGTACCGGAGGGGCAATCGGAATTCCTAGTGTAGCGGTGAAATGCGTAGATATTAGGAGGAACACCAGTGGCGAAGGCGGATTGCTGGACGGCAACTGACGGTGAGGCGCGAAAGTGTGGGGAGCAAACAGG
+
C@<E1<FE<F@CHFG@GH@CGHFHD0DHF<<<DHC//<EH?GHECC<<<<<F<IIHHH?IIHIHE?GIIIIHHHHHIHHEIHHHHFIIHHHIHIGIIIII#IGIIHIIIIIIIIIHHGIIIIIHIHHIIIIHGIIIIIHIIIIIIHIIIIHIIHIIIIIIIIIIIIIIIIIIIIHIHFIIIIIIIIIIIIIIIIIIIIIIIIIIIIIIIIIIIIIIIIIIIIIIIIIIIIIIIIHG0IIIIIIIIIIIIIIII
@HS2.3_512 HISEQ:380:H55W7BCXY:1:1101:5614:26427 1:N:0:AGCAGGAA orig_bc=AAAAAAAAAAAA new_bc=AAAAAAAAAAAA bc_diffs=0
TACGGAGGATGCGAGCGTTATCCGGATTTATTGGGTTTAAAGGGTGCGTAGGTGGTTTGTTAAGTTTGTGGTGAAAGCGTGCGGCTCAACCGTACCAAGCCATGAAAACTGGCGAACTTGAGTGCAAACGAGGTAGGCGGAATGTGATGTGTAGCGGTGAAATGCTTAGATATGTCACAGAACCCCGATTGCGAAGGCAGCTTACCAGCATGCAACTGACACTGAGGCACGAAAGCGTGGGTATCAAACAGG
+
IIIIIIIIIIIIIIIIIHIHIIIIIEHEHIIHHHIGHHIIIIIIIIIIE@FHHHHHHIHGHHHHFHIHHHIHIHHHFHIIIIIIIHIIIIIIIIIHIIIIIIIIIIIHIIIIIIIIIIIHIIIIIIIIIIHIIHHIIIIIIIIIIIHIHIHIIIIIIIIIIIIIIIIIIIIIHHHHFIIIIIIIIIIIHIIIIIIIIIIIIHIIIIIIIIIIHIIIIIIHHHIIIGIIIIIIIHIIIIIIIIIIIIIIIIII
@HS2.3_513 HISEQ:380:H55W7BCXY:1:1101:7264:26396 1:N:0:AGCAGGAA orig_bc=AAAAAAAAAAAA new_bc=AAAAAAAAAAAA bc_diffs=0
TACAGAGGTCGCAAGCGTTGTTCGGATTTACTGGGCGTAAAGGGCACGTAGGCTGCGAGGCGTGTCGAGTGTGAAATCTCCGGGCCCAACCCGGAAAGTGCGCTCGAAACTACCCCGCTGGAGTACGGGAGAGGGAAGGGGAATGCAGGGTGTAGCGGTGAAATGCGTTGATATCCTGCAGAACACCGGAGGCGAAGGCGCCTTCCTGGAACGTTACTGACGCTAAGGTGCGAAAGTCGGGGGAGCAAACAGG
+
IIIIIIHHHIIHIIIHHHIHGHHIHEHIIHIIIIIIIHHG?FHIIIIIGHIIIIHIIIIIIIIIIHHGEDGHHHHHFHHIIHIIHIIIIIIHIIGHIIIIIIDHIIIIIIIIIIIIHIIHHIIGIIIIIIIIHHDDHHIIIIIIHHHGIIIIIIIIIIIIIIIIIIIIHIIIIHHIIIIIIIIIIHIIIIIIIIIIIIIHG@HHHIIIIHIIIHIIIIIIIIIHFIIIHIIIIIIHEHIIIIIIIIIIIIIII
@HS2.3_514 HISEQ:380:H55W7BCXY:1:1101:11677:26438 1:N:0:AGCAGGAA orig_bc=AAAAAAAAAAAA new_bc=AAAAAAAAAAAA bc_diffs=0
TACGGGGGGTGCAAGCGTTGTCCGGAATCATTGGGCGTAAAGAGTTCGTAGGCGGTATGTAAAGTCTGGTGTTAAATTCTGAGGCTTAACTTCAGTACGGCACTGGATACTTGCAGACTAGAATGCGGTAGAGGTAAAGGGAATTTCTGGTGTAGCGGTGAAATGCTTAGATATCAGGAAGAACATCGGTGGCGTAAGCGCTTTACTGGGCCGTAATTGACGCTGAGGAACGAAAGCCGGGGTAGCAAATGGG
+
IIIIIFHIIIIIIIIIIIIIIIIIHGHIIIIIIIIIIIIIIIGHDHIIIIIIIHHDHHIIIIIIIIIIIIIIIIIIHIIIIHIIIIHIIIIIIIIIIIIIIIIIIIIIIIIIIIIIIIIIIIIIIIIIIIIHIHHIIIIIIIIIIHIIIIIIIIHIIIIIIIIIIIIIIIIIIIIIIIIIIIIIIIIIIIIIIIIIIIIIIIIIIIIIIHIIIIIIHIIIIIIIIIIIIIIIIIIIIIIIIIIIIIIIIIHIH
@HS2.3_515 HISEQ:380:H55W7BCXY:1:1101:12697:26288 1:N:0:AGCAGGAA orig_bc=AAAAAAAAAAAA new_bc=AAAAAAAAAAAA bc_diffs=0
TACGGAGGGTGCAAGCGTTATCCGGATTCACTGGGTTTAAAGGGTGCGTAGGTGGATTAGTAAGTCAGTGGTGAAATCTCCGGGCTTAACCCGGAAACTGCCATTGATACTATTAGTCTTGAATACCGTGGAGGTCAGCGGAATATGTCATGCAGCGGTGAAATGCTTAGATATGTCATAGAACACCAATTGCGAAGGCAGCTGGCTACACGAGCATTGACACTCAGGCACGAAAGCGTGGGGATCAAACGGG
+
IIIIIEHIIIIIIIIIIIIHIIIIIIIIIIIGHHIDEHHIIIIIHHIIHHIIIIHHIIIIIIIIHIIIIIIIIIHIIIHIIIIIIIIIIIIIIIIIIIIIIIIIIIIIIIIIIIIIIIIIIIIIIIIIIIIIIIIIIIIIIIIIIIIIIIIIGIIIIIIIIIIIIIIIIIIIIIIHIIIIIIIIIIIIIIIIIIIIIIIIIIIIIIIIIIIIIIIIIIIIIHIIIIIIIHIIIIIIIIIIIIIIIIIIIIIII
@HS2.3_516 HISEQ:380:H55W7BCXY:1:1101:13553:26253 1:N:0:AGCAGGAA orig_bc=AAAAAAAAAAAA new_bc=AAAAAAAAAAAA bc_diffs=0
TACGGAAGGTCCGGGCGTTATCCGGATTTATTGGGTTTAAAGGGAGCGCAGGCGGGTTATTAAGCGTGTTGTGAAATGCGGCGGCTCAACCGTCGAATTGCAGCGCGAACTGGTTACCTTGAGTGAGTACGACGTCAGCGGAATTCGTGGTGTAGCGGTGAAATGCTTAGATATCACGAAGAACCCCGATTGCGAAGGCAGCTGACGAGTCCTTAACTGACGCTAATGCTCGAAAGTGCGGGTATCGAACAGG
+
IIIIIIIIIHIIIIIIIIIIIIIIIHHHIIIHIIICEHIIIIIIIIIIIIIIIIIIEHIIIIIIIHEHHIIIIIHIHIIIIIIIIIIIIIIIIIIIIHIIIIIIIIIIIIIIIIIIIIIIIIIIIIIIIIIIIIIIIHIIIIIIIIIIIIIIIIIIIIIIIIIIIIIIIIIIIIIIIIIIIIIIIIIHIIIIIIIIIIIIIIIIIIIHIIIIIIIIIIIIIIIIIIHHHEHIIIHIIHHIIIIHHIIHHIHII
@HS2.3_517 HISEQ:380:H55W7BCXY:1:1101:1671:26614 1:N:0:AGCAGGAA orig_bc=AAAAAAAAAAAA new_bc=AAAAAAAAAAAA bc_diffs=0
TACGAGGGGTGCAAGCGTTGTTCGGAATTACTGGGCGTAAAGGGAGCGTAGGCGGAGGAGCAAGCGGACTGTACAATCCCGGGGCCCAACCCCGGTCCTGCAGTCCGGACTGCTTCTCTTGGATAGTTCAGGGGCAGGCGGAATTCCTGGTGTAGCGGTGGAATGCGTAGAGATCAGGAAGAACACCGATGGCGAAGGCAGCCTGCTGGGGACTCATCGACGCTGAGGCTCGAAAGTGCGGGTAGCAAACAGG
+
IIIIIEHIIIIIIIIIIHHHGHHIIIHIIIIIIIIIIEHHIIIIIIIIIIIIIIHIIIHIIIIIIIIIIIIIIIIIFHIIIIIIIIIIIIIIIIIIIIIIIIIIIIIIIIIIIIIIIIIIIIIIIIIIIIIIIIIIIIIIIIIIIIIIIIIIIIIIIIIIIIIIIIIIIIIIIIIIIHIIIIIIIIIIIIIIIIIIIIIIIIIIIIIIIIIIIIIIIIIIIIIIIIIIIHIIIIIIIIIIIIIIIIIIIIIII
@HS2.3_518 HISEQ:380:H55W7BCXY:1:1101:3043:26737 1:N:0:AGCAGGAA orig_bc=AAAAAAAAAAAA new_bc=AAAAAAAAAAAA bc_diffs=0
TACAGAGGTCGCGAGCGTTGTTCGGATTTACTGGGCGTAAAGGGCGCGTAGGCGGCGAGGCGTGTCGGATGTGAAATCTCCGGGCTCAACCCGGAAAGTGCGTCCGAAACTGCCCCGCTAGAGTTCGGGAGAGGGAATCGGAATGCAGGGTGTAGCGGTGAAATGCGTTGATATCCTGCAGAACACCGGAGGCGAAGGCGGATTCCTGGAACGAAACTGACGCTCAGGCGCGAAAGCCGGGGGAGCAAACAGG
+
IIIIIIIIIIIIIIIIIHHHHHIIIIIIIIIIIIIIIHHIIIIIIIIIHHHIIIIIIIIIIHHIIIIIIHIIIHHHDHHIIIIIIIIIIIIIIIHIIIIIIIHHHIIIIIIIIIIIIIIIIIIHHIIIIIIIIIIIIHIIIIIIIIIIIIIIIIIIIIIIIIIIIIIIIIIIIHIHHHIIIIIIIIIIIIIIIIIIIIIIIIIIIIIIIIIIIIIIIIIIIIIIIIIIIIIIIIIIIIIIIIIIIIIIIIIII
@HS2.3_519 HISEQ:380:H55W7BCXY:1:1101:4434:26714 1:N:0:AGCAGGAA orig_bc=AAAAAAAAAAAA new_bc=AAAAAAAAAAAA bc_diffs=0
TACGGAGGGTGCGAGCGTTAATCGGAATAACTGGGCGTAAAGAGCTCGTAGGCGGTTAGTCAAGTCAGATGTGAAAGCCCCGGGCTTAACCTGGGAACTGCATTTGAAACTGACGAACTAGAGTACTGTAGAGGGAGGTAGAATTCCAGGTGTAGCGGTGAAATGCGTAGATATCTGGAGGAATACCGGTGGCGAAGGCGGCCTCCTGGACAGAGACTGACGCTGAGGAGCGAAAGCGTGGGGAGCAAACAGG
+
IIIIIHCCFGHIIIIIIIIIIIIIIIIIIIIIIIIIIIHIIIIIIIIIIIIIIIIHIIIIIIIIIIIIIIIIIIIIIIIIIIIIIIIIIIIIIHIIIIIIIIIIIIIIIIIIIIIIIIIIIIIIIIIIIIIIIIIIIIIIIIIIIIIIIIIIIIIIIIIIIIIIIIIIIIIIIIIIIIIIIIIIIIIIIIIIIIIIIIIIIIIIIIIIIIIIIIIIIIIIIIIIIIIIIIIIIIIIIIIIIIIIIIIIIIIII
@HS2.3_520 HISEQ:380:H55W7BCXY:1:1101:5012:26637 1:N:0:AGCAGGAA orig_bc=AAAAAAAAAAAA new_bc=AAAAAAAAAAAA bc_diffs=0
TACGGAAGGTCCGGGCGTTATCCGGATTTATTGGGTTTAAAGGGAGCGTAGGCGGTATTTTAAGCGTGCAGTGAAAACCAGGTGCTTAACATCTGACGTGCTGCGCGAACTGGAGTACTTGAGTGAGCGGAACGGAGGCGGAATTTGTGGTGTAGCGGTGAAATGCTTAGATATCACGAAGAACTCCGATTGCGAAGGCAGCTTTCGGTAGCTTTACTGACGCTGATGCTCGAAGGTGCGGGTATCGAACAGG
+
IIIIHIGHEGGHIIHHIHIHHHHIIHIHHFHHCFHG=CCHHHHHEHIIIHDHHHGCIHFHHGHHHIIIHIEGGHIB?FGGIHIIC@HHGHFCHIIHIIIIIIIFIHHGDEHHHHHHIIHFHIIGHHHHHHHIIIIFHHGHHHHHIHIIHHHHGIIIIIIHIHHHHGGHHHHHHHEHHFIIII#III#IIIHIIIII#I#HIIHHCIIIIIIHGHIIIIIHHIHHFFDIIIHCFHGIHHIIIIIIIIIIIIIII
@HS2.3_521 HISEQ:380:H55W7BCXY:1:1101:6340:26648 1:N:0:AGCAGGAA orig_bc=AAAAAAAAAAAA new_bc=AAAAAAAAAAAA bc_diffs=0
TACAGAGGTCCCTAGCGTTGTTCGGATTTACTGGGCGTAAAGGGCGCGTAGGCTGCATGGCGTGTCAAGTGTGAAATCTCCGGGCTCAACCCGGAAAGTGCGCTTGAAACTACCATGCTGGAGGCCGGGAGAGGGAATCGGAACATAGGGTGTAGCGGTGAAATGCGTTGATATCCTATAGAACACCGGAGGCGAAGGCGGATTCCTGGAACGGCACTGACGCTGAGGCGCGAAAGTCGGGGGAGCAAACAGG
+
IIIIIIIIIIIIIIIIIIIIIIIIIIIIIIIIIIIIIHHIIIIIIIIIIIIIIIIIIIIIIIIIIIIIIIIIIIIIFHIHIIIIIIIIIIIIIIIIIIIIIIIIIIIIIIIIIIIIIIIIIIIIIIIIIIIIIIIIIIIIIIIIIIIIIIIIIIIIIIIIIIIIIIIIIIIIIIIIIIIIIIIIIIIIIIIIIIIIIIIIIIHIIIIIIIIIIIIIIIIIIIIIIIIIIIIIIIIIIIIIIIIIIIIIIIIII
@HS2.3_522 HISEQ:380:H55W7BCXY:1:1101:6580:26597 1:N:0:AGCAGGAA orig_bc=AAAAAAAAAAAA new_bc=AAAAAAAAAAAA bc_diffs=0
TACGGAGGGTGCGAGCGTTAATCGGAATAACTGGGCGTAAAGAGCTCGTAGGCGGTTAGTCAAGTCAGATGTGAAAGCCCCGGGCTTAACCTGGGAACTGCATTTGAAACTGACGAACTAGAGTACTGTAGAGGGAGGTAGAATTCCAGGTGTAGCGGTGAAATGCGTAGATATCTGGAGGAATACCGGTGGCGAAGGCGGCCTCCTGGACAGAGACTGACGCTGAGGAGCGAAAGCGTGGGGAGCAAACAGG
+
IIIIIHIIIHIHHH<EHCHHIIIIGHHIEHHIIIIIIHHHHIGIIIIIEHHIIIIDHIIIIIIIIGIIIIIIIHHIHHIHHIHDDHHIIIEIHHHIHHIHIIIHIHIIIIIIHIHIIIIIIHIIIFHIIIIIIIIIIIIIIIIIHIIIIIIHIIIIIIIIIIHIIIIIIIHHIIIIHHIIIIIHIIIIIIIIIIIIIIIIHHHEIIIIIIIIIHHHIIIIIIIIHIIIIIIHIIHIIIIIHEIIIIIHHIIII
@HS2.3_523 HISEQ:380:H55W7BCXY:1:1101:7494:26715 1:N:0:AGCAGGAA orig_bc=AAAAAAAAAAAA new_bc=AAAAAAAAAAAA bc_diffs=0
TACGGAAGGTCCGGGCGTTATCCGGATTTATTGGGTTTAAAGGGAGCGCAGGCCGATGGTTAAGCGTGACGTGAAATGTAGCCGCTCAACGGCTGAACTGCGTCGCGAACTGGCTATCTTGAGTGAGTTCGATGTGGGCGGAATTCGTGGTGTAGCGGTGAAATGCTTAGATATCACGAAGAACTCCGATTGCGAAGGCAGCCCACAAGGCCTTTACTGACGCTAAAGCTCGAAGGTGCGGGTATCGAACAGG
+
IIIIIGIIHHIIIIIIIIIHIIIIIGHHHIIIHIIHIIIIHIIIIIGIIIIIIIIIIIIIIIIIIIIIIIIHIIIIIIHIIIIIIIIIIIIIIIIIIIIIIIIIIIIIIIIIIIIIIIIIIIIIIIIIIIIIIIIIIIIIIIIIIIIIIIIIIIIIIIIIIIIIIIIIIIIIIIIIIHIIIIIIIIIIIIIIIIIIIIIIIIIIIIIIIIIIIIIIIIIIIIIIIIIHIHIIIIIIIIIIIIIIIIIIIIIII
@HS2.3_524 HISEQ:380:H55W7BCXY:1:1101:7736:26604 1:N:0:AGCAGGAA orig_bc=AAAAAAAAAAAA new_bc=AAAAAAAAAAAA bc_diffs=0
TACAGAGGTCCCGAGCGTTGTTCGGATTTACTGGGCGTAAAGGGCGCGTAGGCGGCGGGGCGTGTCAAGTGTGAAATCTCCGGGCTCAACCCGGAAAGTGCGCTTGAAACTACCTCGCTGGAGTACGGGAGAGGGAATCGGAATATAGGGTGTAGCGGTGAAATGCGTTGATATCCTATAGAACACCGGAGGCGAAGGCGGATTCCTTGAACGATACTGACGCTGAGGCGCGAAAGTCGGGGGAGCAAACAGG
+
IIIIIIIIIIIIIIIIIHIIIIIIIIIIIIIIIIIIIHIIIIIIIIIIIIIIIIIIIIIIIIIIIIIIIIIIIIIIHHIIIIIIIIIIIIIIIIIIIIIIIIIIIIIIIIIIIIIIIIIIIIIIIIIIIIIIIIIIIIIIIIIIIIIIIIHIIIIIIIIIIIIIIIIIIIIIIIIIHIIIIIIIIIIIIIIIIIIIIIIIIIIIIIIIIIIIHIIIIIIIIIIIIIIIIIIIIIIIIIIIIIIIHHIHHHGII
@HS2.3_525 HISEQ:380:H55W7BCXY:1:1101:11996:26684 1:N:0:AGCAGGAA orig_bc=AAAAAAAAAAAA new_bc=AAAAAAAAAAAA bc_diffs=0
TACGAAGGGGGCTAGCGTTGCTCGGAATCACTGGGCGTAAAGCGCACGTAGGCGGACTCTTAAGTCGGTGGTGAAATCCTGGAGCTCAACTCCAGAACTGCCTTCGATACTGGGAGTCTTCGAGTCCGGGAGAGGTGAGTGGAACTGCGAGTGTAGAGGTGAAATTCGTAGATATTCGCAAGAACACCAGTGGCGAAGGCGGCTCACTGGCCCGGTACTGACGCTGAGGTGCGAAAGCGTGGGGAGCAAACAGG
+
IIIIHHIIHHIIIGIIIIHIIIIIHIIIIIIGEGFGIHIIHHIDD<FHFHIIEHHHHIHIIHIIIHHIHIHHEHHIGFIHIIIIIHIHHIIHIIHHDHHGHGHIIIGHIIIIIIIHGHHHIIHHHHIHHIIIIHIHHHIIIIIHHHFIIHHIIIIIHHHIIIIIHIIIIIHIHIHGHHHHIIHHIHHIIIHHIIIIHIHDHHHHIIIIIIIIIIIIIIHHHHIIIIHIIIIIIIIIIIIIIIIIIIIIIIHHII
@HS2.3_526 HISEQ:380:H55W7BCXY:1:1101:13809:26601 1:N:0:AGCAGGAA orig_bc=AAAAAAAAAAAA new_bc=AAAAAAAAAAAA bc_diffs=0
GACAGAGGTGCCAAGCGTTAGGCGGAATCACTGGGCTTAAAGCGTGTGTAGGCGGATCGTTAAGTACCTTGTGAAATCCCACGGCTCAACCGTGGAACTGCTGGGTATACTGGCGATCTTGAGCCACCTAGGGGCGAGCGGAACAAGCGGTGGAGCGGTGAAATGCGTAGATATCGCTTGGAACGCCAACGGTGAAAACAGCTCGCTGGGGGTGTGCTGACGCTGAGACACGAAAGCCAGGGGAGCGAACGGG
+
HIIHHGHHHHIIHIIIIHEHEHHHIIIIIIFIHHIIIIHHGHHICHIHDHHIIIIIHHHIHIIIIHIIIIIIIHHHHHEHIIIIIHIIII@HHHIHHHIIIIIIHGIIIIIIIHHHHHEHHHIIIIIIIIIIIIIHIIIIIHIIGIIIIIIHIIIIHIIIIIIIIIIIIIIIIIIIHEHIIHHIIIHIHHHIIIHEIHHHIIIIIIHIIHIIHIHGIIIIIIIIHHGIIIIIIIIHHEHIIIIIIIIHHHIHH
@HS2.3_527 HISEQ:380:H55W7BCXY:1:1101:14835:26622 1:N:0:AGCAGGAA orig_bc=AAAAAAAAAAAA new_bc=AAAAAAAAAAAA bc_diffs=0
TACGGAGGATGCGAGCGTTATCCGGATTTATTGGGTTTAAAGGGTGCGCAGGCGGGCGATTAAGTCAGCGGTGAAAGCGTGTGGCTCAACCATACCAAGCCGTTGAAACTGGTTGTCTTGAGTGCAAACGAGGTAGGCGGAATGTGACGTGTAGCGGTGAAATGCTTAGATATGTCCCAGAACTCCGATTGCGAAGGCAGCTTACCAGCATGCAACTGACGCTCAGGCACGAAAGCGTGGGTATCAAACAGG
+
IIIIIGIIHHIIIIIIIIIIIGIIIIIIIHIHHHIDEHIIIIIIIIIIIIHIIIIIIIHHHIIIIIIIIIIEHIHIHIIIHIIIIHIIIIIIHHIIIHIIIIIIIIIIIIIIIIIIIIIIIIIIGIIIIIIIIIIIIIIIIIIIHIIIIIIIIIIHHIIIIHIIIIIIIIIIIHHHHIIIHFIIIIIIIIIIIIIIIIIIIIIIIIHIIIIIIHHHIIIHIIH@IIIIHHIIIIDHIIIIIIIIIIIIIIII
@HS2.3_528 HISEQ:380:H55W7BCXY:1:1101:15862:26677 1:N:0:AGCAGGAA orig_bc=AAAAAAAAAAAA new_bc=AAAAAAAAAAAA bc_diffs=0
CACGTAAGTTGCGAGCGTTGTTCGGAATTATTGGGCGTAAAGGGCATGTAGGCGGTAATGCAAGTCTGGTGTGAAATTCAGGGGCCCAACCCCTGAACTGCGTTGGAAACTGCATTACTTGAGTGACTGAGGGGCAGGCAGAATTCCTGGTGTAGGGGTGAAATCTGTAGAAATCAGGAAGAATACCGATGGCGAAGGCAGCCTGCCAGCAGATGACTGACGCTGAGGTGCGAAGGTGCGGGGAGCAAACAGG
+
HHHHHEHHHIIIIIIIHHHHGHHIIHIIIIHHHIIGICHIIIIIIHIHGHHIIIIHGHIIIIIGIIHHIHHIIIIIHIIIIIIHIIIIIIHHIIIIIIIIIIHIIIIIIIHIIIHHIIIIIIIIIIIIHIIIIIIIIIIHIIIIGIHIIIHIIIIIIIIIIIIIIIIIIHH?IIIIIHIIIIIIIIIIIIIIIIIIIIIIIIIIHIIIIIIIIIIHIIIIIIIIIIHIIIIIIHCCCIHIIIIIIIIIIIIHI
@HS2.3_529 HISEQ:380:H55W7BCXY:1:1101:16712:26733 1:N:0:AGCAGGAA orig_bc=AAAAAAAAAAAA new_bc=AAAAAAAAAAAA bc_diffs=0
TACGGAAGGTCCGGGCGTTATCCGGATTTATTGGGTTTAAAGGGAGCGCAGGCCGGTTGGTAAGCGTGACGTGAAATGTAGCCGCTCAACGGCTGAACTGCGTCGCGAACTGCCAGTCTTGAGTGAGTTCGATGTGGGCGGAATTCGTGGTGTAGCGGTGAAATGCTTAGATATCACGAAGAACTCCGATTGCGAAGGCAGCCCACAAGGCCTTTACTGACGCTAAAGCTCGAAGGTGCGGGTATCGAACAGG
+
IIIIIIHIIHIIIIIIIIIIIIIIIIIIIIIIIIIIIIIIIIIIHIIIIIIIIIIIIIIIIIIIIIIIHIIIHIIIGHIIIIIIIIIIIIIIIIIIIIIIIIIIIIIIIIIIIIIIIIIIIIIIIIIIIIIIIIIIIIIIIIIIIIIIIIIIIIIIIIIIIIIIIIIIIIIIIIIIIIIIIIIIGIIIIIIIIIIIIIIIIIIIIIHIIIIIIIIIIIIIIIIIIIIIIHIIIIIIIIIIIIIIIIIIHIIII
@HS2.3_530 HISEQ:380:H55W7BCXY:1:1101:18043:26715 1:N:0:AGCAGGAA orig_bc=AAAAAAAAAAAA new_bc=AAAAAAAAAAAA bc_diffs=0
TACGGAGGGTGCGAGCGTTAATCGGAATAACTGGGCGTAAAGAGCTCGTAGGCGGTTAGTCAAGTCAGATGTGAAAGCCCCGGGCTTAACCTGGGAACTGCATTTGAAACTGACGAACTAGAGTACTGTAGAGGGAGGTAGAATTCCAGGTGTAGCGGTGAAATGCGTAGATATCTGGAGGAATACCGGTGGCGAAGGCGGCCTCCTGGACAGAGACTGACGCTGAGGAGCGAAAGCGTGGGGAGCAAACAGG
+
IIIII0CHHGHIIIIIIHHIFIIIIIIIIIIIIIIIIHIIIIIIIIIIIIIIIIIHIIIIIIIIIIIIIIIIIIIIIIHIIIIIIIIIIIIIIIIIIIIIIIIIIIIIIIIIIIIIIIIIIIIIIIIIIIIIIIIIIIIIIIIIIIIIIIIIIIIIIIIIIIIIIHIIIIIIIIIIIIIIIIHIIIIIIIIIIIIIIIIIIIIIIIIIIIIIIIIIIIIIIIIIIIIIIIIIIIIIIIIIIIIIIIIIIIIII
@HS2.3_531 HISEQ:380:H55W7BCXY:1:1101:2868:26887 1:N:0:AGCAGGAA orig_bc=AAAAAAAAAAAA new_bc=AAAAAAAAAAAA bc_diffs=0
TACGGAGGATACGAGCGTTATCCGGATTTATTGGGTTTAAAGGGTGCGCAGGCGGATCGGTAAGTCAGGGGTGAAAAGTTCGTGCTTAACATGAATCGTGCCCTTGATACTGCCGGACTGGAGTGCGATAGGCGTGGCCGGAATGTGGTGTGTAGCGGTGAAATGCTTAGATATGCCACAGAACACCGATCGAGAAGTCAGGTCACGAGTTCGCAACTGACGCTCATGCACGAAAGCGTGGGGATCAAACAGG
+
IIIIIIIIIIIIIIIIIIIIIIIIIIIIHIIIHHIHHHIIIIIIIIIIIIIIIIIHIIIIIIIIIHIHIIIIIIIIHHGHHIIIIIIIIIIIIIIIIIIIIIIIIIIIIIIIIIIIIIIIIIIIIIIIIIIIIIHIIIIIIIIIIIIIIIIIIIIIIIIIIIIIIIIIIIIIIHIIIHIIIIHIIIIIIHIIIIIIIIIHIIIIIIIIIHDIIIIIIIIIIIIIIIIIIIIIIIIIIIIIIIIIIIIIHIIII
@HS2.3_532 HISEQ:380:H55W7BCXY:1:1101:3886:26804 1:N:0:AGCAGGAA orig_bc=AAAAAAAAAAAA new_bc=AAAAAAAAAAAA bc_diffs=0
TACGGAAGGTCCGGGCGTTATCCGGATTTATTGGGTTTAAAGGGAGCGCAGGCCGATGGTTAAGCGTGACGTGAAATGTAGCCGCTCAACGGCTGAACTGCGTCGCGAACTGGCTGTCTTGAGTGAGTTCGATGTGGGCGGAATTCGTGGTGTAGCGGTGAAATGCTTAGATATCACGAAGAACTCCGATTGCGAAGGCAGCCCACAAGGCCTTTACTGACGCTAAAGCTCGAAGGTGCGGGTATCGAACAGG
+
IIIIIGHIIIHHHGHHHHICEHIIIHFHFDHHH?ECEEHGHE@EHCHHHDEHIHIHIIIHHHHHIHHHHIIEHHHHHHGHHIHIIHHIIHIHHHIHGEHIIIIIDHIIIIIIIIIIIHHIIHIHHHIIHHIIIIIIHGIIIIIIHIHHIFIIIIIIHIIIIIIIHGIIIIIIHIIHIHIIIIIIIIIIIIIIIIIIIIIIIIHHIIIIIIIIHIIIHIIIIIIIIIIHGHHIIIIIIIHHIHIIIIIIIFIHH
@HS2.3_533 HISEQ:380:H55W7BCXY:1:1101:6033:26868 1:N:0:AGCAGGAA orig_bc=AAAAAAAAAAAA new_bc=AAAAAAAAAAAA bc_diffs=0
TACGGAGGATGCGAGCGTTATCCGGATTTATTGGGTTTAAAGGGTGCGTAGGTGGTTTGTTAAGTTTGTGGTGAAAGCGTGCGGCTCAACCGTACCAAGCCATGAAAACTGGCGAACTTGAGTGCAAACGAGGTAGGCGGAATGTGATGTGTAGCGGTGAAATGCTTAGATATGTCACAGAACCCCGATTGCGAAGGCAGCTTACCAGCATGCAACTGACACTGAGGCACGAAAGCGTGGGTATCAAACAGG
+
IIIIIHIIIIIIIIIIIIIIIIIIICHIIIIIIIIHHIIIIIIIHHHIHHHHHIIHIIIIHIIIGHHIIHIHIIIIIIIIIHIIIIHIIIIIIIIHIIIIIIIIIIIIIIIIIIIIIIIIIIIIIIHIIIIIIIIIIHIIIIIIIIIIIIIIIIIIIIIIIIIIIIHIIIIIIIHHHIIIIIIIIIIIIIIIIIIIIIIIIIIIIGIIIHFHHIIIIIIIIIIIIIIIIIIIIIIIIIIIIIIIIIIIIIII
@HS2.3_534 HISEQ:380:H55W7BCXY:1:1101:7114:26987 1:N:0:AGCAGGAA orig_bc=AAAAAAAAAAAA new_bc=AAAAAAAAAAAA bc_diffs=0
TACAGAGGTCGCAAGCGTTGTTCGGATTTACTGGGCGTAAAGGGCGCGTAGGCGGCAAGGCGTGTCGGATGTGAAATCTCCGGGCTCAACCCGGAAAGTGCGTCCGAAACTACCTTGCTCGAGTATGGGAGGGGGAATCGGAATATAGGGTGTAGCGGTGAAATGCGTTGATATCCTATAGAACACCGGAGGCGAAGGCGGATTCCTTGAACATCACTGACGCTGAGGCGCGAAAGTCGGGGGAGCAAACAGG
+
IIIIIIIIIIIIIIHIIHIIIIHIIIIIIIIIIIIIIHHIIIIIIIIIDHHHIIIHIIIIIIIIIIIIIIIHHHIIGHIIIIIIIIIIIIIIIIIIIIIIIIIIIIIIIIIIIIIIIIHIIIIHIHIIIIIIIIIIIIIIIIIIIIIIIIIIIIIIIIIIIIIIIIIIIIIIIIIIHHHIIIIIIIIIIIIIIIIIIIIIIIIIIIIIIIIIIIIHIIIHIIIIIIIIIHIIIIIIIIIIIIIIIIIIIIIII
@HS2.3_535 HISEQ:380:H55W7BCXY:1:1101:8311:26789 1:N:0:AGCAGGAA orig_bc=AAAAAAAAAAAA new_bc=AAAAAAAAAAAA bc_diffs=0
TACGTAGGTGGCAAGCGTTATCCGGAATTATTGGGCGTAAAGAGGGAGCAGGCGGCAAGATAAGTTTGAAGTGAAAGCGTGGAGCTCAACTCCATACAGCTTCGAAAACTGTCTAGCTAGAGTACGAGAGAAGTGAACGGAACTCCATGTGTAGCGGTGAAATGCGTAGATATATGGAAGAACACCAGTGGCGAAGGCGGTTCACTAGCTCGAAACTGACGCTCAGTCCCGAAAGCGTGGGTAGCAAATAGG
+
IHEFH?FCHEHIIEEECHHHEHHHI=?EHCE1@FEHICCH1CFCEH0E@E@GIIHHHIIIHIIIGHHIIIHHHGHCGIHIIHIIIIIHGGEHIIHIIIIIIIIIIIIIIIIIHIIHIIIIIIIIIIHIIIIIIHIHIHHIHIIIHIIHIIGIIIIIIIIIIIIIIIIIIIIIHIIHHIIIHIIIIIIIII#IIIIGIIIIIIIIIIIIIIIIIIIIIIIIIIIIIIIIIIIIIIIIIIIHIHHIHIIIIIII
@HS2.3_536 HISEQ:380:H55W7BCXY:1:1101:8972:26927 1:N:0:AGCAGGAA orig_bc=AAAAAAAAAAAA new_bc=AAAAAAAAAAAA bc_diffs=0
TACGGAGGGTGCGAGCGTTAATCGGAATAACTGGGCGTAAAGAGCTCGTAGGCGGTTTGTCAAGTCAGATGTGAAAGCCCCGGGCTTAACCTGGGAACCGCATTTGAAACTGACAGACTAGAGTACTGTAGAGGGAGGTAGAATTCCAGGTGTAGCGGTGAAATGCGTAGATATCTGGAGGAATACCGGTGGCGAAGGCGGCCTCCTGGACAGAGACTGACGCTGAGGAGCGAAAGCGTGGGGAGCAAACAGG
+
IIIIIGHIIHHIIIIIIFHIIIIIIIIIIIIIIIIIIHHIIIIIGIIIIIIIIIIHHIIIIIGIIIIIIHIIIIIIIHIIIHIIIIIIIIIIIIIIIIIIIHGHIIIIIIIIIIIIIHIHIIIIIHHIHIIIIIIIIIIIIIIIHIIIIIIIIIIIIIIIIIIHIIIIIIIIIIIHIIIIIHIIHIIIIIIIIIIIIIIIIHIIIIIIIIIIIIIIIIIHIIIIIIIIIIIIIIIIIIIIIIIIIIIIIIIII
@HS2.3_537 HISEQ:380:H55W7BCXY:1:1101:9370:26994 1:N:0:AGTAGGAA orig_bc=AAAAAAAAAAAA new_bc=AAAAAAAAAAAA bc_diffs=0
TACAGAGGGTGCGAGCGTTAATCGGATTAACTGGGCGTAAAGGGCGCGTAGGCGGTGAGGTGTGAGTGATGTGAAAGCCCCGGGCTTAACCTGGGAAGCGCATCGCTGACTACCTGACTGGAGTATATGAGAGGGTGGCGGAATTTCCGGTGTAGCGGTGAAATGCGTAGAGATCGGAAGGAACGTCAATGGCGAAGGCAGCCACCTGGCATAATACTGACGCTGAGGCGCGAAAGCGTGGGGAGCGAACAGG
+
HIIIIIIIIIIIIIIIIIII1GHHIIIIIIIIHIIHICDDHIIIIIIIIGIIGIIIIIIIIHHIIIIIIIIIIIIIHHHIIIIIIIIIIIIIIIIIIIIIIIHIIIIIIHHIIIIIIIIIIIIHIIIIIIIIIIIIIIIIIIIIIIIIIIIIIIIIIIIIIIIIIIIIIIIIIIIIIIIIIIIIIIHIIIIIIIIIIIIIIIIIIIIIIIIIIIIHIIIIIIIIIIIHIIIIIIIIIIIIIIIIIIIIIIIII
@HS2.3_538 HISEQ:380:H55W7BCXY:1:1101:10493:26763 1:N:0:AGCAGGAA orig_bc=AAAAAAAAAAAA new_bc=AAAAAAAAAAAA bc_diffs=0
TACGTAGGGGGCAAGCGTTGTCCGGAATCATTGGGCGTAAAGAGCGTGTAGGCGGTCCGATTAGTCGGCTGTGAAAGTCCAGGGCTCAACCCTGGGATGCCGGTCGATACTGTCGGACTAGAGTCCGGAAGAGGCAAGTGGAATTCCCGGTGTAGCGGTGAAATGCGCAGATATCGGGAGGAACACCAATGGCGAAGGCAGCTTGCTGGGACGGTACTGACGCTGAGACGCGAAAGCGTGGGGAGCAAACAGG
+
IIIIIHHIHIIIHIIIHIHHHIIIIHHHIHHHIIHIHEHIIIIHHIHIIHIIIHIIIIIIHHIIIIIIIIIIIIIIIIHHIIIIIIIIIIIHIIHGHHIIIIIIIIIIIHIIIIIIIHIIIIHIHIIIIIIIIIIIIIIIIIIIIIIIIIIIIIIIIHIIIIIIIIIIIIIIIIIIIIIIIIIIHGIIIIIIIIIIIIIIIIIIIIIIIIIIGIIIIIIIIIIIIIIIIIIIIIIHIIIIIIIIIIIIIIIII
@HS2.3_539 HISEQ:380:H55W7BCXY:1:1101:10982:26759 1:N:0:AGCAGGAA orig_bc=AAAAAAAAAAAA new_bc=AAAAAAAAAAAA bc_diffs=0
TACAGAGGCCCGTAGCGTTGTTCGGATTTACTGGGCGTAAAGGGCGCGTAGGCGGCCCTGCGTGTCGGATGTGAAATCTCCGGGCTCAACCCGGAAAGTGCGTCCGAAACTGCAAGGCTCGAGTGCGGGATGGGGAAGGGGAATGCAGGGTGTAGCGGTGAAATGCGTTGATATCCTGCAGAACACCGGAGGCGAAGGCGCCTTCCTGGAACGCAACTGACGCTGAGGCGCGAAAGCCGGGGGAGCAAACAGG
+
IIIIIIIHIIIIIIIIIIIIIIHIIIIIIIIHIIIIIHIIIIIIIIIIHIIIIIIIIIIIIIHIIIIIHIIIIIIIGHIIIIIIIIIIIIIIIIIIIIIIIIIIIIIIIIIIIIIIIIIIIIIIIIIIIIIIIIIIIIIIIIIIIIIIIIIIIIIIIIIIIIIIIIIIIIIIIIIIHHIIIIIIIIIIIIIIIIIIIIIIIIIIIIIIIIIIIIIIIIIIIIIIIIIIIIIIIIIIIIIIIIIIIIIIIIIII
@HS2.3_540 HISEQ:380:H55W7BCXY:1:1101:12212:26880 1:N:0:AGCAGGAA orig_bc=AAAAAAAAAAAA new_bc=AAAAAAAAAAAA bc_diffs=0
TACGGAAGGTCCGGGCGTTATCCGGATTTATTGGGTTTAAAGGGAGCGCAGGCTGGCCTTTAAGCGTGACGTGAAATGTCCCGGCTCAACCGGGGAGTTGCGTCGCGAACTGGTGGTCTTGAGTGAGTGCGAGGTACGCGGAATTCGTGGTGTAGCGGTGAAATGCTTAGATATCACGAAGAACCCCGATTGCGAAGGCAGCGTACCAGTCCTTAACTGACGCTAAAGCTCGAAGGTGCGGGTATCGAACAGG
+
IIIIIIIIIIIIIIIIIIIIIHIIIGHIIIIIIIIIIIHHHIIIIIIIIIIIHIIIIIIIIIIIIIIIIIIIIIIIIIIIIIIIIIIIIIIIIIIIIIIIIIIIIIIIIIIIIIIIIIIIIIIIIIIIIIIIIIIIIIIIIIIIIHIIIIHHIIIIIIIIIIIIIIHIIIIIIHIIHHIHIIIIIIIIIIIIIIIIIIIIIIIHIIIIIIIHIIIIIIHIIIIIIIIIHHIIIIIIHIIIIIIIHIHIIIIII
@HS2.3_541 HISEQ:380:H55W7BCXY:1:1101:16406:26848 1:N:0:AGCAGGAA orig_bc=AAAAAAAAAAAA new_bc=AAAAAAAAAAAA bc_diffs=0
TACAGAGGGGGCAAGCGTTATTCGGAATTATTGGGCGTAAAGGGCGCGTAGGCGGCTTGGCAAGTGGATGGTGAAATCCCTCGGCTTAACCGAGGAACTGCCGTCCAAACTGCTTTGCTTGAGACCGGGAGAGGTGAGTGGAATTCCCAGTGTAGCGGTGAAATGCGTAGATATTGGGAGGAACACCAGTGGCGAAGGCGGCTCACTGGACCGGTACTGACGCTGAGGCGCGAAAGCGTGGGGAGCAAACGGG
+
IIIIIH?HHHIIHIIHHHIIIIIIIIIIIIIIIIIIIIIHIIHIIIHIIIIIIIIIIIIIIIIIIIIHIIIIIIIIIIIIIIIIIIIIIIIIIIIIIIIIIIIIIIIIIIIIHIIIIIIIIIIIIIIIIIIIIIIIIIIIIIIIIIIHIIIIHIHIIIIIIIIIIIIIIIIIIIIIIHIIIIIIIIIIIIIIIIIIIIIIIIIIIIIIIIIIIIIIIIIIIIIIIIIIIIIIIIIIIIIIIIIIHGIIIIIII
@HS2.3_542 HISEQ:380:H55W7BCXY:1:1101:18949:26854 1:N:0:AGCAGGAA orig_bc=AAAAAAAAAAAA new_bc=AAAAAAAAAAAA bc_diffs=0
TACAGAGGTCCCAAGCGTTGTTCGGATTCATTGGGCGTAAAGGGTGCGTAGGTGGCGCCGTAAGTCGGGTGTGAAATTTCGGAGCTTAACTCCGAAACTGCATTCGATACTGCGGTGCTTGAGGACTGGAGAGGAGACTGGAATTCATGGTGTAGCAGTGAAATGCGTAGAGATCATGAGGAAGACCAGTGGCGAAGGCGGGTCTCTGGACAGTTCCTGACACTGAGGCACGAAGGCCAGGGGAGCAAACGGG
+
HHHHICCHHIIIHHIEGHEEHHHIHIHIHHHIIHIIGCEEGHIHIHIHC0ECFHIIIDEFHCGFDIHHIGHHIHHHFHHHIIHIHHHHHHHIHHE@IHHIHHIIIIIIIIIIIIIIHDHHHHHIIHHGFEHHHIHHFHHIIIIIIHIIHIIIIIIHHHHHIIIIHIIIIIHIIIIHHHIHIIIIIH#IIIIIIIIIIIGIIIIIIIHHIIIIHHGIIIIIGIIIIIIIIIIIIHHIIHHIIIIIIHHHEHHII
@HS2.3_543 HISEQ:380:H55W7BCXY:1:1101:20503:26960 1:N:0:AGCAGGAA orig_bc=AAAAAAAAAAAA new_bc=AAAAAAAAAAAA bc_diffs=0
TACGGAAGGTCCGGGCGTTATCCGGATTTATTGGGTTTAAAGGGAGCGCAGGCGGGATATTAAGCGTGACGTGAAATGTAGGTGCTCAACATCTGAATTGCGTCGCGAACTGGTTTCCTTGAGTGCATTCGACGTCAGCGGAATTTGTGGTGTAGCGGTGAAATGCTTAGATATCACGAAGAACTCCGATTGCGAAGGCAGCTGACGAGACTGTAACTGACGCTAAAGCTCGAAAGTGCGGGTATCGAACAGG
+
IIIIIIHIIIIIIHIIHFHIIIIIIHHHIIIIIIIIGHHHIIIIIIIIIIIIIIIIIIICHHIIIIIIHHIIIHIH#HHIIIIIIHIHHIHHHIIIIIHHIIHHIIIHIIIIIIHIIHFHHHHHIGHHHHIIIIHHGIIIIIIIIIIIIIIIIIIIIHIIIHHIHIIIIIIIIIIIIFIIHHHHEIIIIIIIIIIHIIIHIGIIHIHIIIHIIIIIIIIIIIIIIIIIIIIIIIIIIIIIIIIIIIIIHIIII
@HS2.3_544 HISEQ:380:H55W7BCXY:1:1101:2969:27040 1:N:0:AGCAGGAA orig_bc=AAAAAAAAAAAA new_bc=AAAAAAAAAAAA bc_diffs=0
TACGTAGGTGACAAGCGTTATCCGGATTTACTGGGTGTAAAGGGCGTGTAGGCGGCTTTGCAAGTCAGAAGTGAAATTCCCGGGCTTAACCTGGGCGCTGCTTCTGAAACTGTAGAGCTTGAGTACTGGAGGGGAAAGCGGAATTCCTAGTGTAGCGGTAAAATGCACAGATATTAGGAGGAACACCGGTGGCGAAGGCGGCTTTCTGGACAGTAACTGACGCTGAGGCGCGAAAGCGTGGGGAGCAAACAGG
+
IIIIIIIIIIIIIIIIIIIIIIIIIIIIIIIIHIIHHIHIIIIIIIEHHIIIIIIIIIIIIIIIIIIIIIIIIIIIGH1DHHHIIIIIIIIIIIIIIIIIHHHIIIIIIIIIHIIIIIIIIIIIIIIIIIIIIIIIIIIIIIIIIHIIIIIIIIIIIIIIIIIIIIIIIIIIIIIIIIIIIIIIIIIIIIIIIIIIIIIIIIIIIIIIIIIIIIIIIIIIIIIIIIIGGIIIIIIIIIIIIIIIIIIIIIIII
@HS2.3_545 HISEQ:380:H55W7BCXY:1:1101:7148:27174 1:N:0:AGCAGGAA orig_bc=AAAAAAAAAAAA new_bc=AAAAAAAAAAAA bc_diffs=0
TACGGAAGGTCCGGGCGTTATCCGGATTTATTGGGTTTAAAGGGAGCGCAGGCCGGAGGTCAAGCGTGACGTGAAATGTAGGGGCTCAACCTTTGAATTGCGTCGCGAACTGGCCTTCTTGAGTGAGTACGACGTCAGCGGAATTCGTGGTGTAGCGGTGAAATGCTTAGATATCACGAAGAACCCCGATTGCGAAGGCAGCTGACGAGTCCTTTACTGACGCTAAAGCTCGAAGGTGCGGGTATCGAACAGG
+
IIIIIHIIIIIIHIIIIIIIIIIIIHHHIIIHHIIEHHIIIIIIHIIIIIIIIIIIIIIGIIIIIIIIIIIIIIIIHIIIIIIIIIIIIIIIIIIIIIIIIIIIIIIIIIIIIIIIIIIIIIIIIIIIIIIIIIIIIIIIIIIIIIIIIIIIIIIIIIIIIIIIIIIIIIIIIIIHHIIIIIIIIIIIIIFIIIIIIIIIIIIIIIIIIIIIIIIIIIIIIIIIIIIIIIIIIIIIIIIIIIIIIIIIIIIII
@HS2.3_546 HISEQ:380:H55W7BCXY:1:1101:10494:27168 1:N:0:AGCAGGAA orig_bc=AAAAAAAAAAAA new_bc=AAAAAAAAAAAA bc_diffs=0
TACGGAGGGTACGAGCGTTAATCGGAATGACTGGGCGTAAAGGGCACGTAGGTGGATAGATAAGTCACAAGTGAAATACCCGGGCTTAACCTGGGATTGGCTCGTGAAACTGTTTAACTAGAGTACGGTAGAGGGGAGTAGAATTCCAAGTGTAGCGGTGAAATGCGTAGAGATTTGGAAGAATACCGGAGGTGAAGGCGGCTCTCTGGACCGATACTGACACTGAAGAGCGAAAGCGTGGGGAGCAAACAGG
+
HHIIIHHIIIIIIIIIIHHIIIIIIIIIIIIIIIIIIEHIIIIIHHIIHHHHFIIIHIIIHIIIIIIIIIHHIIIIDHHIIIIIHHIIIIGHIIIHIIIIIIIIIIIIIIIIIIIIHIHIIIIIIIIIHIIIIIIIHIIHIIIIIIIIIIIHIIIIIIIIIIIIIIIIIIIIIIIIHIIIIIIIIIIIIIHI#IIIIIIIIIIIIIIIIIIIHIIIIIIIHHIIIIIIIIIIIIIIIIIIIIIIIIIIIIIII
@HS2.3_547 HISEQ:380:H55W7BCXY:1:1101:12260:27160 1:N:0:AGCAGGAA orig_bc=AAAAAAAAAAAA new_bc=AAAAAAAAAAAA bc_diffs=0
TACGAAGGGTGCGAGCGTTGTTCGGAATTACTGGGTGTAAAGGGCGTGTAGGCGGATGATCAAGTTAGTGGTGAAACCCCTGGGCTTAACCTGGGAACTGCCATTGATACTGGTTATCTGGAGTATCGGAGAGGATAACGGAATATCCAGTGTAGAGGTGAAATTCGTAGATATTGGATAGAACACCGGTGGCGAAGGCGGTTATCTGGCCGGTTACTGACGCTGAGGCGCGAGAGCGTGGGGAGCAAACAGG
+
IIIIIIIIIIIIIIIIIIIIHIIIIIIIIHIIIIIHIIIIIIIIIIHHHIIIIIIIIIIIIIIIIIIIIIIIIIHIHIHIIIIIIIIIIIIIIIIIIIIIIIIIIIIIIIIIIIIIIIIIIIIIIIIIIIHIIIIIIIIIIIIIIIIIIIIIIIIIIIIIIIIIIIIIIIIIIIIIIHIIIIIIIIIIIIIIIIIIIIIIHIIHFIIIIIIIIIIIIIIIIIIIIIIIIIIIIIIIIIIIIIIIIIIIIIIII
@HS2.3_548 HISEQ:380:H55W7BCXY:1:1101:17240:27036 1:N:0:AGCAGGAA orig_bc=AAAAAAAAAAAA new_bc=AAAAAAAAAAAA bc_diffs=0
TACGGAGGATGCGAGCGTTATCCGGATTTATTGGGTTTAAAGGGTGCGTAGGTGGTTTGTTAAGTTTGTGGTGAAAGCGTGCGGCTCAACCGTACCAAGCCATGAAAACTGGCGAACTTGAGTGCAAACGAGGTAGGCGGAATGTGATGTGTAGCGGTGAAATGCTTAGATATGTCACAGAACCCCGATTGCGAAGGCAGCTTACCAGCATGCAACTGACACTGAGGCACGAAAGCGTGGGTATCAAACAGG
+
IIIIIIIIIIIIIIIIIIIIIIIIIHIIIIIIIIIEHIIIIIIIHIIIEHHIHHIHIIIIIIIIIHIIIIIIIIIIHHIIIIIIIIIIIIIIIIIIHIIIIIIIIIIIIIIIIIIIIIIIIIIIHIIIIIIIIIIIIIHIHIHIIIIIIIIIIIIIIIIIIIIIIIIIIIIIIIIIHIIIIIIIIIIIIIIIIIIIIIIIIIIIIIIIIIIHGIIIIIIIIIIIIIIIIIIIIIHIIHGHIIIIIIIHHIII
@HS2.3_549 HISEQ:380:H55W7BCXY:1:1101:18747:27198 1:N:0:AGCAGGAA orig_bc=AAAAAAAAAAAA new_bc=AAAAAAAAAAAA bc_diffs=0
TACGAAGGGAGCTAGCGTTGTTCGGAATCACTGGGCGTAAAGCGCACGTAGGCGGATGTGTCAGTCAGGGGTGAAATCCCGGAGCTCAACTTCGGAACTGCCTTTGATACAGCACGTCTTGAGTCCGATAGAGGTGGGTGGAATTCCTAGTGTAGAGGTGAAATTCGTAGATATTAGGAAGAACACCGGTGGCGAAGGCGGCCCACTGGATCGGTACTGACGCTGAGGTGCGAAAGCGTGGGGAGCAAACAGG
+
IIIIHHFHIHIIIIIIIIIIIHIIIIIIIIIHIIIIHHHHIIIIIIIIEHIIIIIICHHIHIHHHGGIIIIHHHBHHGHIIIIIIIHIIIHIIIIIHHHIIIIIIIIIIIIIHIIIIIIIIIIIHHIHHHIHIIIIIIIIIIIHIIIIIIIIIIIIIIIIIIIIHHIIIIIIIIHIHHIIIIIIHHHIIIIIIIIIIIIIIIHIIIIIIIHIIIIIIIIIIIIIIIIIIIIIIIIIIIIIIIIIIIIIIIIII
@HS2.3_550 HISEQ:380:H55W7BCXY:1:1101:3359:27415 1:N:0:AGCAGGAA orig_bc=AAAAAAAAAAAA new_bc=AAAAAAAAAAAA bc_diffs=0
TACGGAAGGTCCGGGCGTTATCCGGATTTATTGGGTTTAAAGGGAGCGCAGGCGGGTGCTTAAGCGTGCTGTGAAATGTACCGGCTCAACCGGTGACGTGCAGCGCGAACTGGGTGCCTTGAGTGAGTGCGAGGTATGCGGAATTCGTGGTGTAGCGGTGAAATGCTTAGATATCACGAAGAACCCCGATTGCGAAGGCAGCGTACCAGTCCTTTACTGACGCTAAAGCTCGAAGGTGCGGGTATCGAACAGG
+
IIIIIIIIIIIIIIIIIIIIIIHHIHHHIHHGHHIDGHHIIIIIIIIIIIIIIIHHIIIIIIIIIIIIIIIIIIIIHIHIIIIIIIIIIIIIIIIIIIIIIIIIIIIIHIIIIIIIIIIIIIIIIIIIIIIIIIIIIIIIIIIIIIIIIIIIIHIIHIIIIIIIIIIIIIIIIIIIIHIIIIIIIIIIIIIIIIIIIHIIIIIIIIIIHIHIIIIIIIIIIIIIIIIIIIHIIIIIIIIIIIIIIIIIIIIII
@HS2.3_551 HISEQ:380:H55W7BCXY:1:1101:7819:27369 1:N:0:AGCAGGAA orig_bc=AAAAAAAAAAAA new_bc=AAAAAAAAAAAA bc_diffs=0
TACGGAAGGTCCGGGCGTTATCCGGATTTATTGGGTTTAAAGGGAGCGTAGGCCGAAGGCTAAGCGTGTTGTGAAATGTAGTCGCTCAACGGGTGCACTGCAGCGCGAACTGGCTTTCTTGAGTGCGCGGAAAGTTGGCGGAATTCGTTGTGTAGCGGTGAAATGCTTAGATATGACGAAGAACTCCGATTGCGAAGGCAGCTGACTGTAGCGTAACTGACGCTGAAGCTCGAAAGCGTGGGTATCGAACAGG
+
IIIIIIIIIHIIIIIIIIIIHIIIIHIIIIIHHGH<CGHIIIIIIIGIIIIIHIIHIIIHIIIIIIIIIIIIIIHIIIIIIIIIIIIIIIIIHIIIIIIIIIIFIIIIIIIIIIIHIIIIIIIIIIIHIIHIIHIHIIIIIIIIIIIIIIIIIEIIIIIIIIIIIIIIIIIIIIIIIIHIIIIIHIIIIIIIIIIIIIIIIIIIIIIIIIIIIIIIIIIIIIIIIIIIIIIIIIIIIIIIIIIIIIIIIIIII
@HS2.3_552 HISEQ:380:H55W7BCXY:1:1101:10425:27313 1:N:0:AGCAGGAA orig_bc=AAAAAAAAAAAA new_bc=AAAAAAAAAAAA bc_diffs=0
TACGGAAGGTCCGGGCGTTATCCGGATTTATTGGGTTTAAAGGGAGCGCAGGCGGACAGTTAAGCGTGACGTGAAATGCAGCGGCTCAACCGTATGAAGTGCGTCGCGAACTGGCAGTCTTGAGTGAGTACGATGTAGGCGGAATTCGTGGTGTAGCGGTGAAATGCTTAGATATCACGAAGAACTCCGATTGCGAAGGCAGCCTACAAGTCCTTTACTGACGCTAAAGCTCGAAGGTGCGGGTATCGAACAGG
+
HIIHE@GHHGH@E<EHHIICHC1<CEHE@CCHHHF0<<C<DGGEF@EHHHHIHHIHHHGGHCHHIIHHHHHHIHHHGFHHIIHIICHIIHFHHFHHIIHGHHIHDHHHHHHEHIHEHHIHEIIIIHIIIIIHEHGEGGHHIHHEHIIIIHHIIIIIIHHHHHHHFGGHHHHHIIEHHGCFC@HHDHDEEIHEIHIHHCEEGCE@FHHECIHEHIGGIHFHHDIHHIHE@HIIIHHHCDHCFECHEHEHCCEHHH
@HS2.3_553 HISEQ:380:H55W7BCXY:1:1101:13352:27264 1:N:0:AGCAGGAA orig_bc=AAAAAAAAAAAA new_bc=AAAAAAAAAAAA bc_diffs=0
TACGGAAGGTCCGGGCGTTATCCGGATTTATTGGGTTTAAAGGGAGCGCAGGCCGGTTGGTAAGCGTGACGTGAAATGTAGATGCTCAACATCTGAACTGCGTCGCGAACTGCCAGCCTTGAGTGAGTACGACGTCAGCGGAATTCGTGGTGTAGCGGTGAAATGCTTAGATATCACGAAGAACCCCGATTGCGAAGGCAGCTGACGAGTCCTTTACTGACGCTAAAGCTCGAAGGTGCGGGTATCGAACAGG
+
IIIIIIIIIHIIIIIIIIIIIIIIIHHIIIIIIIIDGHIIIIIIHIIIIIIIIIIIIHIIIGIIIIIIIIIIIIIIIIIIIIIIIHIIIIIIIIIIHIHIIIIIIIIIIIIIIIIIIIIIIIIIIIIIIIIIIIIIIIIIIIIIIIIIIIIIIIIIIIIIIIIIIIIIIIIHIHIIIHIIIIIIIIIIIIIIIIIIIIIIIIHIIIIIIHIIIIIIIIIIIIIIHIIIHHIIIIIIIHIIIIIHHIIIIIIII
@HS2.3_554 HISEQ:380:H55W7BCXY:1:1101:14820:27498 1:N:0:AGCAGGAA orig_bc=AAAAAAAAAAAA new_bc=AAAAAAAAAAAA bc_diffs=0
TACGTAGGGAGCAAGCGTTGTCCGGATTTACTGGGTGTAAAGGGTGCGTAGGCGGCTTTTTAAGTCAGATGTGAAATCTATGGGCTCAACCCATAAACTGCATTTGAAACTAGAGAGCTTGAGTGAAGTAGAGGCAGGCGGAATTCCCTGTGTAGCGGTGAAATGCGTAGAGATAGGGAGGAACACCAGTGGCGAAGGCGGCCTGCTGGGCTTTAACTGACGCTGAGGCACGAAAGCGTGGGTAGCAAACAGG
+
IIIIIIIIIIIIIIIIIIIIIIIIIIIIIIIHIIIGHIHIIIIIIHIIIIIIIIIIIHIIHIIIIIIIHIIIIIIIGHIIIIIIIIIIIIIIIIIIIIIIIIIIIIIIIIIIIIIIIIIIIIIIIIIIIIIIIIIIIIHHHIIIIIIIIIIIIIIIIIIIIIIIIIIIIIIIIIIIIIIIIIIHIIIIIIIIIIIIIIIIIIIIIIHIIIIIIIIIIIIIIIIIIIIIIIIIIIIIIIIIIIIIHIIIIIIII
@HS2.3_555 HISEQ:380:H55W7BCXY:1:1101:19257:27294 1:N:0:AGCAGGAA orig_bc=AAAAAAAAAAAA new_bc=AAAAAAAAAAAA bc_diffs=0
TACGAAGGGGGCGAGCGTTGTTCGGAATTACTGGGCGTAAAGGGTGTGTAGGCGGTTATATAAGATAGTGGTGAAATGCCAGAGCTCAACTTTGGAATTGCCATTATGACTGAATAGCTAGAATTATGTAGAGGATAGCGGAATACCCAGTGTAGAGGTGAAATTCGTAGATATTGGGTAGAACACCGGAGGCGAAGGCGGCTATCTGGGCATTAATTGACGCTGAGGCACGAAAGCATGGGGATCAAACAGG
+
IIIIIIIIIIIIIHHIHHIIIIIIIIIIIIHIIIIIIIIIIIIIFHHHHIIIIIIIIIIIIIIIIHHHHIIIIIIIIIIIIIIIIIIIIHIIIIIIIIIIIIIIIIIIIIIIIIIIIIIIIIIIIIIIIIIHIIIIIIIHIIIIIIIHIIIHIIIIIIIIIIIIIIIIIIIIIIIIIIIIIIIIIIIIIIIIIIIIIIIIIIIIIIIIHIIIHFIHIIIIIIIIIIIIIIHIIIIIIIIIIIIHGIIIIIIII
@HS2.3_556 HISEQ:380:H55W7BCXY:1:1101:20339:27317 1:N:0:AGCAGGAA orig_bc=AAAAAAAAAAAA new_bc=AAAAAAAAAAAA bc_diffs=0
TACGGAGGACGCGAGCGTTATCCGGATTCATTGGGTTTAAAGGGTGCGCAGGCGGCTCGGCAAGTCAGCGGTGAAAGCCCGGGGCCCAACCCCGGAAGTGCCGTTGATACTGTCGGGCTGGAATGCGGTCGGGGCGGGCGGAACGTGGCGTGTAGCGGTGAAATGCGTAGATATGCCACAGAACGCCGTTGGCGGAGGCGGCTCGCCAGGCCTGCATTGACGCTCGGGCACGAAAGCGTGGGGATCGAACAGG
+
IIIIIIIIIIIIIIIIIIIIIIIIIHHIIIIIIIIGDHIIIIIIHIIIIIIIIIIIIIIIIIIIIIIIIIIHIIIIIHIIIIIIIIIIIIIIIIIIIIIIIIIIIIIIIIIIIIIIIIIIIIHIIIIIIIIIIIIIIIIIIIHIIIIIIIIIIIIIIIIIIIIIIIIIIIIIIIIHHHHHHHHIIIIIIHIIIIIIIIIIIIIIIIIIIIIIIIIIIIIIIIIHGIIIIIIIIIIIIIIIIIIIIIIIIIIII
@HS2.3_557 HISEQ:380:H55W7BCXY:1:1101:20349:27418 1:N:0:AGCAGGAA orig_bc=AAAAAAAAAAAA new_bc=AAAAAAAAAAAA bc_diffs=0
TACGAGGGGTGCAAGCGTTGTTCGGAATTACTGGGCGTAAAGGGAGCGTAGGCGGAGATTCAAGCGGATTGTACAATCCCGGGGCCCAACCCCGGCTCTGCAGTCCGAACTGGATCTCTTGGATAGTTCAGGGGCAGGCGGAATTCCTGGTGTAGCGGTGGAATGCGTAGAGATCAGGAAGAACACCGATGGCGAAGGCAGCCTGCTGGGGACTCATCGACGCTGAGGCTCGAAAGTGCGGGTAGCAAACAGG
+
@?F1DHCHDEHHIICGHECHEE?0<0DGHHHH?1CHH?EECGHHHEEC<DDE1FCHHCFCBHEEHGH<CCGHHHHHHHICHHHFHHHIHHHIHEHDIHHHHGDHHHIHHHHHHHHFDHGIIHHIHF/FIIIIHHG@HHHII#IIHEECBIIIHDHIIIIHHIIIHHIIIIIHHG@FHGIIIIIIIIIHHEIIIIIIIIIIIIIIIIHIIHEHHHHIGIIIHIIIIHHD1HIIIIIHDHHIIIIIIHHIIHIII
@HS2.3_558 HISEQ:380:H55W7BCXY:1:1101:2850:27627 1:N:0:AGCAGGAA orig_bc=AAAAAAAAAAAA new_bc=AAAAAAAAAAAA bc_diffs=0
TACGGAGGATGCGAGCGTTATCCGGATTTATTGGGTTTAAAGGGTGCGCAGGCGGACAGTTAAGTCAGCGGTGAAATCTCCTAGCTCAACTAGGGAACTGCCGTTGATACTGGCTGTCTAGAGTACGGACGGCGCCGGCGGAATGTGTCATGTAGCGGTGAAATGCTTAGATATGCCACAGAACACCGATCGCGAAGGCAGCTGGCGAGGCCGGTACTGACGCTCAGGCACGAAAGCGTGGGGATCAAACAGG
+
IIIIIIIIHIIIIIIIIIIIIIIIIHIIIIIHHIIEEHHIIIIIIIIIIIIIGIIIIIIIIIIIIIIIIIIIIHIIFHIIIIIIIIIIIIHIIIIIIIIIIIIIIIIIIIIIIIIIIIIIIIIIIIIIIIIIIIIIIIIIIIIIIIIIIIIIIIIIIIIIIIIIIIIIIIIIIIIIHHIIIIIIIIIIIIIIIIIIIIIIIIIIIIIIIIIIIIIIIIIIHIIIIIIIIIIIIIIIIIIIIIIIIIIIIIIII
@HS2.3_559 HISEQ:380:H55W7BCXY:1:1101:3522:27577 1:N:0:AGCAGGAA orig_bc=AAAAAAAAAAAA new_bc=AAAAAAAAAAAA bc_diffs=0
CACGTAAGGTGCGAGCGTTGTTCGGAATCATTGGGCGTAAAGGGCATGTAGGCGGCATGGTAAGTCGGGCGTGAAATGACGGGGCCCAACCCCGTCGCTGCGCCCGATACTGCCGTGCTTGAGTCAGCGAGGCGGAGGCGGAATTCCTGGTGTAGGGGTGAAATCTGTAGATATCAGGAAGAACACCGGTGGCGAAGGCAGCCTCCGAGCGCATGACTGACGCTGAGGTGCGAAGGTGCGGGGAGCGAACAGG
+
HIIF<CFGHFHIHIHHIHHHGHHHIGHHIIECGHHHICHHIIIHIHIHIHHHHHIIIHHHHIIIIIHDGHHCHHHHHGHHHIHHIHIHIIIIIIHHHHIIHIIIIIIHHHIIGIIIIIIHHIIHIHHIIHIIHIIHIIHHHIIIIIIIHHHHHGIIIHHCHGHIIIIIIIIIHHEHGGIIIFIHIIIIIIIIIIIIIIIIIHIIIIIHIHIIIHHGHIIHHIIHHHIIIHEHHIIIIIIIIIHIIHFIHIIIH
@HS2.3_560 HISEQ:380:H55W7BCXY:1:1101:13485:27516 1:N:0:AGCAGGAA orig_bc=AAAAAAAAAAAA new_bc=AAAAAAAAAAAA bc_diffs=0
TACGTAGGGGGCAAGCGTTGTCCGGAATGACTGGGCGTAAAGGGTGCGTAGGCGGCCAAGCAAGTTGAAAGTGTAATACCCGGGCTTAACTCGGGTGCTGCTTTCAAAACTGCATGGCTTGAGTGTAGCAGGGAAAAGTGGAATTCCTAGTGTAGCGGTGGAATGCGTAGATATTAGGAGGAACACCAGTGGCGAAGGCGACTTTTTGGGCTATAACTGACGCTGAGGCACGAAAGTGTGGGGAGCAAACAGG
+
IIIIHHIIIIIIIIIIIIIIIIIIIIIIIIIIIIIIIHHIIIIIHIGIGHIIIIHIIIGHIIIIIIIGHIIIIIIIHIIIIIIIIIHIIIHIIIIIIIIIIIIIIIIIIIIIIIIHIIIIIIIIIIIHIIIIIHHIIIIIIIIIHIIHIIIIIIIHIIIIIIIIIIIIIIIIIIHIIIIIIIIIHIHHIIIIIIIIIIIIIIIIIIIIIIIIIIIHIIHHIIIHIIEIIHHIIIIIHIIIIIIIIIIIIIIII
@HS2.3_561 HISEQ:380:H55W7BCXY:1:1101:13418:27614 1:N:0:AGCAGGAA orig_bc=AAAAAAAAAAAA new_bc=AAAAAAAAAAAA bc_diffs=0
TACGTAGGTGGCAAGCGTTGTCCGGATTTACTGGGTGTAAAGGGCGCGTAGGCGGGATTGCAAGTCAGATGTGAAATGCCGTGGCTTAACCACGGAGCTGCATTTGAAACTGTAGTTCTTGAGTATCGGAGAGGCAGGCGGAATTCCTAGTGTAGCGGTGAAATGCGTAGATATTAGGAGGAACACCAGTGGCGAAGGCGGCCTGCTGGACGACAACTGACGCTGAGGCGCGAAAGCGTGGGGAGCAAACAGG
+
IIIIIHIIIIIIIIIIIIIIIIIIIHIIIIIIIIIHHFHIIIIHIIIIIIIIIIIIIIIIIIIIIIIIIIIIHHIIIIIIIIIIIHHIIIHIIIIIIIIIIIIIIIIIIIIIIIIIIIIIIIIIIIIIIIIIIIIIIIIIIIIIIIIIIIIIIIIIIIIIIIIIIIIIIIIIIIIIHHIIIIIIIIIIIIIIIIIIIIIIIIIIIIIIIIIHHHIIIIIIIIIIIIIIIIIIIIIIIIIIIIIIIIIIIIIII
@HS2.3_562 HISEQ:380:H55W7BCXY:1:1101:15668:27591 1:N:0:AGCAGGAA orig_bc=AAAAAAAAAAAA new_bc=AAAAAAAAAAAA bc_diffs=0
TACGGAAGGTCCGGGCGTTATCCGGATTTATTGGGTTTAAAGGGAGCGCAGGCGGGTTGTTAAGCGTGACGTGAAATGTAGGGGCTCAACCTTTGAATTGCGTCGCGAACTGGCGACCTTGAGTGGGTACGACGCGGACGGAATTCGTGGTGTAGCGGTGAAATGCTTAGATATCACGAAGAACTCCGATTGCGAAGGCAGTCCGCGAGTCCCCAACTGACGCTAAAGCTCGAAAGTGCGGGTATCGAACAGG
+
IIIIIFHIIIIIIHIIHHIHIIIIIGHHIIGHHIIGHHIIHIHIFHIIIIIIIIIIIIIIIIIIIIIIIIIIIIIIIIIIIIIIIHIIIIHIIIIIIHIIIIIIIIIIIIIIIIIIIHHIIIIIIHIHIIIIIIIIIIIIIIIIIIIIIIIIIIIIIIIIIIIIIIHIIIIIIIIIIHIIIIIIIIIIIIIIIIIIIIIIIIIIIIIIIHIIIIIFIIIIIIIIIIIIIHHHHGC<<IIIIIIHIIIIIIIII
@HS2.3_563 HISEQ:380:H55W7BCXY:1:1101:16457:27525 1:N:0:AGCAGGAA orig_bc=AAAAAAAAAAAA new_bc=AAAAAAAAAAAA bc_diffs=0
TACGAAGGGGGCTAGCGTTGTTCGGAATTACTGGGCGTAAAGCGCGCGCAGGCGGTCCTTCCAGTCAGAGGTGAAAGCCCAGAGCTCAACTCTGGAACTGCCTTTGAAACTAGAGGACTTGGGTACGGGAGAGGTGAGTGGAATTCCGAGTGTAGAGGTGAAATTCGTAGATATTCGGAAGAACACCAGTGGCGAAGGCGGCTCACTGGCCCGTTACCGACGCTCAGGCGCGACAGCGTGGGGAGCAAACAGG
+
IIIIIIIIIIIIIIIIIIIIIIIIIIIIIIIIIIIIIIIIIIGIIIIIHIIIIIIIIIIIIIIIIIHIIIIIIIIIHIIIIIIIIIIIIHHIIIIIIIIIHIIIIIIIIIIIIHIIIIIIIIIIIIIIIIIIIIIIIIIIIIIIIHIIIIIIIIIIIIIIIIIIIIIIIIIIIIIIIHIIIIIIIIIIIIIIIIIIIIIIIIIIIIIIIIIIIIIIIIIIIIIGIIIIIIIIIIIIIIIIIIIIIIIIIIIII
@HS2.3_564 HISEQ:380:H55W7BCXY:1:1101:5641:27924 1:N:0:AGCAGGAA orig_bc=AAAAAAAAAAAA new_bc=AAAAAAAAAAAA bc_diffs=0
TACAGAGGTCCCTAGCGTTGTTCGGATTTACTGGGCGTAAAGGGTACGTAGGCGGCGAGGCGTGTCGAGTGTGAAATCTCCGGGCTCAACCCGGAAAGTGCGCTCGAAACTACCTTGCTGGAGTATGGGAGAGGGAAGGGGAATATAGGGTGTAGCGGTGAAATGCGTTGATATCCTATAGAACACCGGAGGCGAAGGCGCCTTCCTGGAACATAACTGACGCTAAGGTACGAAAGTCGGGGGAGCAAACAGG
+
HIHHIHHIIIIIIIIHHHEHIIHIIIHCHHIHHIIIIDHHHIHIGHHHFHECHIIHHHIIIIDHHHHEHHIIIHHHDGHIHIIIIIIIIIIIIHIHHHHHIIIIIIIIIHHEHIIIIIIGHHFBHFHHIIIIIIIIIIHIIIIIIIIIIIIIHIIIIIIIIIIIIIIIIIIIIIIHHHIIIHIIIHIIIIIIIIIIIIIIIHFEHIHIIEHIIHGHIIIIIIIHIIHIHIIIIGIHHHIIHIHHIIIIIHIII
@HS2.3_565 HISEQ:380:H55W7BCXY:1:1101:5963:27890 1:N:0:AGCAGGAA orig_bc=AAAAAAAAAAAA new_bc=AAAAAAAAAAAA bc_diffs=0
TACGGAAGGTCCGGGCGTTATCCGGATTTATTGGGTTTAAAGGGAGCGCAGGCTGGATTTTAAGCGTGCTGTGAAATGTACCGGCTCAACCGGTGACGTGCAGCGCGAACTGGAGTCCTTGAGTGAGTACGAGGTATGCGGAATTCGTGGTGTAGCGGTGAAATGCTTAGATATCACGAAGAACCCCGATTGCGAAGGCAGCGTACCAGTCCTTAACTGACGCTAAAGCTCGAAAGTGCGGGTATCGAACAGG
+
IIIIIIIIIIIIIIIIIIIHIIIIIHHHHHCCDFE<CGFHHHIIIIGIIIIIIIIIIHIHHHHHIIIIIIIIIIIIIIIIIIIIIIIGIIIIHHIIIIIIIIIGIIIIIIIIIIIIHIIIIIIIIIIIHIIIIIHIIIIIIHIIIIIHHIIIIIIIIIIIIIIIIIIIIHHFHHHHIHIIIIIIIIIHHIGIIIIIIIIIIIIHIIIIIIIHIIIIIIIIIIIIIHIIIHIIIHIIIIIIIIIIIIIIIIIIG
@HS2.3_566 HISEQ:380:H55W7BCXY:1:1101:6007:27778 1:N:0:AGCAGGAA orig_bc=AAAAAAAAAAAA new_bc=AAAAAAAAAAAA bc_diffs=0
TACGTAGGGTGCGAGCGTTAATCGGAATTACTGGGCGTAAAGGGTGCGCAGGCGGCTTCGCAAGTCAGGCGTGAAATCCCCGAGCTTAACTTGGGAATTGCGTTTGAAACTACGAGGCTGGAGTGTGGCAGAGGGAGGTGGAATTCCACGTGTAGCGGTGAAATGCGTAGATATGTGGAGGAACACCGATGGCGAAGGCAGCCTCCTGGGCCAACACTGACGCTCATGCACGAAAGCGTGGGGAGCAAACAGG
+
IIIIIIIIIIIIIIIIIIIIIHHIIIIIIIIHIIIIIFHIIIIIIIIIIIIIIIIIIIIIIIIIIIIIIIIIIIIIGHIIIIHIIIIIIIHIIIIIIIIIIIIIIIIIIIIIIIIIIIIIIIIIIIIIIIIIIIIIIIIIIIIIIIIIIIIIIIIIIIIIIIIIIIIIIIIIIIIIIIIIIIIIIIIIIIIIIIIIIIIIIIIIIIIIIIIIIIIIIIIIIIIIIIIIIIIIIIIIIIIIIIIIIIIIIIIII
@HS2.3_567 HISEQ:380:H55W7BCXY:1:1101:6321:27778 1:N:0:AGCAGGAA orig_bc=AAAAAAAAAAAA new_bc=AAAAAAAAAAAA bc_diffs=0
TACGGAAGGTCCGGGCGTTATCCGGATTTATTGGGTTTAAAGGGAGCGCAGGCGGAGGCTTAAGCGTGACGTGAAATGTAGCCGCTCAACGGCTGAGTTGCGTCGCGAACTGGGTTTCTTGAGTGAGTGCGACGTCAGCGGAATTCGTGGTGTAGCGGTGAAATGCTTAGATATCACGAAGAACCCCGATTGCGAAGGCAGCTGACGAGCCCTTTACTGACGCTAAAGCTCGAAGGTGCGGGTATCGAACAGG
+
IIIIIIHHIHHHHCCHHHHHIHHIHECEHIEEGHIDCGHHIHHIHHIGCHCDHHHHHIHIIIIIHIHEDEIIIHHGHHHCHHHIIIHIIIHFHIHHHHIHHIIIIHDHHHHHIHHCFHHHIIHHIIIIIIIHIIHHIIIIIIIIIIIIIIHIIIIIIIIIIIIIHIIIIIIIHHHHHHIHHIIIIIIHCIIIIIIIGIIIIIIIIIIHHIIIHIIIHIIIIIIGIIHH?HIHIHDHGHFIIIIHIIIIIIIHH
@HS2.3_568 HISEQ:380:H55W7BCXY:1:1101:8133:27929 1:N:0:AGCAGGAA orig_bc=AAAAAAAAAAAA new_bc=AAAAAAAAAAAA bc_diffs=0
TACGTAGGGACCAAGCGTTGTTCGGATTTACTGGGCGTAAAGGGCGCGTAGGCGGCGTGACAAGTCACTTGTGAAATCTCCGGGCTTAACTCGGAACGGCCAAGTGAAACTGTCATGCTAGAGTGCAGAAGGGGCAATCGGAATTCTTGGTGTAGCGGTGAAATGCGTAGATATCAAGAGGAACACCTGAGGTGAAGACGGGTTGCTGGGCTGACACTGACGCTGAGGCGCGAAAGCCAGGGGAGCAAACGGG
+
IIGHHIIIHHIIHHIIIIHHIEHHIIIIIIHHHHHIIHHIIIIGGIGIEHHHIIHIHIIIIIIIIHIIIIIIHHHIDIHHIIIIIIIIIIHHGIIIIIIIIIIIIIIIHHIHIIIIIIIIIIIIHIIIHFHIIIIIHIHIIIIIIIIIIIIIIGIIIIIIIIIIIIIIIIIIIIIIIHIIHIIIIIIIIIIHHIIIHHIIIIIIIIIIIIIIIIIIIIIIIIIIHIIIIIIIIIIIIIIIIIIIHEIIIIIII
@HS2.3_569 HISEQ:380:H55W7BCXY:1:1101:9382:27959 1:N:0:AGCAGGAA orig_bc=AAAAAAAAAAAA new_bc=AAAAAAAAAAAA bc_diffs=0
TACGAGGGGTGCAAGCGTTGTTCGGAATTACTGGGCGTAAAGGGAGCGTAGGCGGAGATTCAAGCGGATTGTACAATCCCGGGGCCCAACCCCGGCTCTGCAGTCCGAACTGGATCTCTTGGATAGTTCAGGGGCAGGCGGAATTCCTGGTGTAGCGGTGGAATGCGTAGAGATCAGGAAGAACACCGATGGCGAAGGCAGCCTGCTGGGGACTCATCGACGCTGAGGCTCGAAAGTGCGGGTAGCAAACAGG
+
IIIIIIIIIIIIIIIIIIIIIIIIIIIIIIIIIIIIIIIIIIIIIIIIHIIIHIIIIIIIIIIIIIIHIIIIIIIIGHHIIIIIIIIIIIIIIIIIIIIIIIIIIIIIIIIIIIIIIIIIIIIHIIIIIIIIIIIIIIIIIIIIIIIIIIIIIIIIIIIIIIIIIIIIIIIIIIIIIIIIIIIIIIIIIIIIIIIIIIIIIIGIIIIIIHHIIIIIIIIIIIIIIIIIIIIIIIIIIIIIIIIIIIIIIIIII
@HS2.3_570 HISEQ:380:H55W7BCXY:1:1101:13554:29207 1:N:0:AGCAGGAA orig_bc=AAAAAAAAAAAA new_bc=AAAAAAAAAAAA bc_diffs=0
TACGGAGGATGCGAGCGTTATCCGGATTTATTGGGTTTAAAGGGTGCGTAGGTGGTTTGTTAAGTTTGTGGTGAAAGCGTGCGGCTCAACCGTACCAAGCCATGAAAACTGGCGAACTTGAGTGCAAACGAGGTAGGCGGAATGTGATGTGTAGCGGTGAAATGCTTAGATATGTCACAGAACCCCGATTGCGAAGGCAGCTTACCAGCATGCAACTGACACTGATGCACGAAAGCGTGGGTATCAAACAGG
+
IHIHIHID0F?CHHIHIIIEEHIHCHEGCF@FEHF0<<FEGHHEHIII0D?EEGH<G#C1EGA@DGHHECHIHEHHCHHHHHHDHH=FHIIDIHHHHHIEHCHHHFHHHIHIICEGEHHHH?HGHEHHHF:0CGHHHFC1C?<DFGC@HGGHIDFHI<7GCGDFDD1BGFFHHHEHHIHHIIHHEHECC@H?GHDDHGF<<1F<?D<11G@@@FCHHGCGD<1<<10EC<<1<0DDG?HCG<<?F<<1C1HH
@HS2.3_571 HISEQ:380:H55W7BCXY:1:1101:19442:29188 1:N:0:AGCAGGAA orig_bc=AAAAAAAAAAAA new_bc=AAAAAAAAAAAA bc_diffs=0
TACGGAGGATGCGAGCGTTATCCGGATTTATTGGGTTTAAAGGGTGCGTAGGTGGTTTGTTAAGTTTGTGGTGAAAGCGTGCGGCTCAACCGTACCAAGCCATGAAAACTGGCGAACTTGAGTGCAAACGAGGTAGGCGGAATGTGATGTGTAGCGGTGAAATGCTTAGATATGTCACAGAACCCCGATTGCGAAGGCAGCTTACCAGCATGCAACTGACACTGAGGCACGAAAGCGTGGGTATCAAACAGG
+
IIIIIIIIIIIIIIIIIIIIIIIIIHHIIIIIIIIHHIIIIIIIHIIIHIHIIIIIIIIHIIIIHHIIIIIIIIIIIIIIIIIIIIIIIIIIIIIIIIIIIIIIIIIIIIIIIIIIIIIIIIIIIIIIIIIIIIIIHIIIIIIIIIIIIIIIIIIIIIIIIIIIIIIIIIIIIIIIGIIIIIIIIIIIIIIIIIIHIIIIIIIIIIIIIIIIIIIIIIIIIIIIIIIIIIIIIIIIIIIIIIIIIIIIIIII
@HS2.3_572 HISEQ:380:H55W7BCXY:1:1101:3813:29311 1:N:0:AGCAGGAA orig_bc=AAAAAAAAAAAA new_bc=AAAAAAAAAAAA bc_diffs=0
TACGGAGGATGCAAGCGTTATCCGGATTTATTGGGTTTAAAGGGTGCGTAGGCGGAGCTTTAAGCGTGAGGTGAAATGCCCGGGCTCAACCTGGGGACTGCCTCGCGAACTGGAGTTCTGGAATGCCCCTGCCGTGGGAGGAATGTGTGGTGTAGCGGTGAAATGCATAGAGATCACACAGAACACCGATTGCGAAGGCATCTCACGAAGGGGTGATTGACGCTGAGGCACGAAAGCGTGGGGATCAAACAGG
+
HIIIIIIIIIIIIIIIIIIIIIIIIHHHIIIIHIIHIIIIIIIIIIIIIIIIIIHHHHIIIIIIIIIIIIIIIIIIIIIIIIIIIIIIIIIIIIIIIIIIIIIIIIIIIIIIIIIIHIIIIIIIIIIIIIIIIIIIIIIIIIIIIIIIIIIIIIIIIIIIIIIIIIIIIIIIIIIIIHIHHHIIIIIIIIIIIIIIIIIIIIIIIIIIIIHGIIIIIIIIIIIIIIIIIIIIIIIIIIIIIIIIHHIIIIIII
@HS2.3_573 HISEQ:380:H55W7BCXY:1:1101:4635:29499 1:N:0:AGCAGGAA orig_bc=AAAAAAAAAAAA new_bc=AAAAAAAAAAAA bc_diffs=0
GACAGAGGTGGCAAGCGTTGTTCGGATTTACTGGGCGTAAAGAGTGCGTAGGTGGTGAGGTAAGATCTGTGGGAAAGACCTGGGCTTAACCCAGGAAGGTCGCAGATGACTGCCTCGCTTGAGGACGGGAGAGGAGAGCGGAATTCCCGGTGTAGCGGTGAAATGCGTAGAGATCGGGAAGAAGGCCGGTGGCGAAGGCGGCTCTCTGGAACGTTCCTGACACTGAGGCACGAAAGCGTGGGGAGCAAACAGG
+
HFHGFIIHIIIIIIIHE<DHHIIIIHIHGG1GGFCHHHDCHHHH1<FHEGDH@GHGEGHGIIHHFHHHGHHIHFFGEHHHHFHEE@EGHHHFHHHHHHEHCHCHGGEHIFIHIHGHHIIHHHFIIHHHGHHECEGCEEHEIHHHFHHHHIHHHFHGHHEHCEEHDHHIHHHIHGCFHFHFD1ECCFGEHHDHGHIIHHHFHHIHEHIHHHCHHHG?HIHH?GHHIIIIFHG?IHIIIIHEEHEHHHHGH?EHI
@HS2.3_574 HISEQ:380:H55W7BCXY:1:1101:4946:29270 1:N:0:AGCAGGAA orig_bc=AAAAAAAAAAAA new_bc=AAAAAAAAAAAA bc_diffs=0
TACGGAGGATGCGAGCGTTATCCGGATTTATTGGGTTTAAAGGGTGCGTAGGTGGTTTGTTAAGTTTGTGGTGAAAGCGTGCGGCTCAACCGTACCAAGCCATGAAAACTGGCGAACTTGAGTGCAAACGAGGTAGGCGGAATGTGATGTGTAGCGGTGAAATGCTTAGATATGTCACAGAACCCCGATTGCGAAGGCAGCTTACCAGCATGCAACTGACACTGAGGCACGAAAGCGTGGGTATCAAACAGG
+
IIIIIIIIIIIIIIIIIIIIIIIIIHHIIIIIIIIHHIIIIIIIIIIII@FHIIIHHHIHHIIIHIIIIIIIIIIIIIIHIIIIIIIIIIIIIIIIIIIHIIIIIIIIIIIIIIIIIIIIIIIIIIIIIIIIIIIIIIIIIIIIIIIIIIIIIIIIIIIIIIIIIIIIIIIIIIIIIIIIIIIIIIIIIIIIIIIIIIIIIIHIIIIIIIHIIIIIIIIIHIIIIIIIHIIIIIIIIIIIIIHEIIIIIIII
@HS2.3_575 HISEQ:380:H55W7BCXY:1:1101:7524:29482 1:N:0:AGCAGGAA orig_bc=AAAAAAAAAAAA new_bc=AAAAAAAAAAAA bc_diffs=0
TACGGAGGATGCGAGCGTTATCCGGATTTATTGGGTTTAAAGGGTGCGTAGGTGGTTTGTTAAGTTTGTGGTGAAAGCGTGCGGCTCAACCGTACCAAGCCATGAAAACTGGCGAACTTGAGTGCAAACGAGGTAGGCGGAATGTGATGTGTAGCGGTGAAATGCTTAGATATGTCACAGAACCCCGATTGCGAAGGCAGCTTACCAGCATGCAACTGACACTGAGGCACGAAAGCGTGGGTATCAAACAGG
+
IIIIIHIIIIIIIIIIIIIIIIIIIHIHIIIIHIICGHIIIIIIIIHIHIIIIIIHHIIHIIIIIIIIIIIHIHIIHIIIIIIIIIIIIIIIIIIIIIIIIIIIIIIIIIIIIIIIIIIIIIIIIIIIIIIIIHIIIIIIIIIIIIIIIIIIIIIIIIIIIHIIIIIIIIIIIIHIHIIIIIIIIIIIIIIIIIIIIIIIIIIIIIIIIIIIIIIIIIIHGIIIIIIIIIIIIIGIIIIIIIIHHIIIHHII
@HS2.3_576 HISEQ:380:H55W7BCXY:1:1101:8627:29486 1:N:0:AGCAGGAA orig_bc=AAAAAAAAAAAA new_bc=AAAAAAAAAAAA bc_diffs=0
TACGTAGGTGGCAAGCGTTATCCGGATTTATTGGGTGTAAAGGGTGTGTAGGCGGGACGGCAAGTCAGATGTGAAAACTATGGGCTCAACCCATAGCCTGCATTTGAAACTGCTGTTCTTGAGAGTCGGAGAGGTAAATGGAATTCCTGGTGTAGCGGTGAAATGCGTAGATATCAGGAGGAACACCGGTGGCGAAGGCGGTTTACTGGACGACAACTGACGCTGAGACACGAAAGCGTGGGGAGCAAACAGG
+
HIIH@HHCHHICEGEGHEHHIIGIHC@ECGFE@FHDGCGH@HIIFEHFHHHIHHHIGCHIIIHHHIIIIHIIIGIGEIHHHHIIHHIIHIHHIIIHHIIIHHIIHIIIIHHHHGHHHIIHIIHIIEHEFIHHHHHGIIIGIIIIIIIHHIGIIIIIFIIIIIIIIIIHIIIHIHHGHHIIHEHHIIGIIIIHFIIHHHHCHIIHIIIHIIIHFEHHHHHHIIGHHHHHGHHIIIIHIIIIIIHHHIIHGIIIH
@HS2.3_577 HISEQ:380:H55W7BCXY:1:1101:19965:29276 1:N:0:AGCAGGAA orig_bc=AAAAAAAAAAAA new_bc=AAAAAAAAAAAA bc_diffs=0
TACGGAGGGTACGAGCGTTAATCGGAATGACTGGGCGTAAAGGGCACGTAGGTGGATAGATAAGTCACAAGTGAAATACCCGGGCTTAACCTGGGATTGGCTCGTGAAACTGTTTAACTAGAGTACGGTAGAGGGGAGTAGAATTCCAAGTGTAGCGGTGAAATGCGTAGAGATTTGGAAGAATACCGGAGGCGAAGGCGGCTCTCTGGACCGATACTGACACTGAAGAGCGAAAGCGTGGGGAGCAAACAGG
+
IIIIHIIIHIIIHIHIICHIEHIIIHIIIIIHHEHHIEHIIIHIGHHIDGHIHIHHHHIIIIIIFEHHHGGHHHHHHHHIIHHII?IHHHHIIHHEHGHHHIHHHIIIIIIIIHIHIIHIIHIIHHIIIIIHHFCIIIIIIIIIIIIIIIIIIIHIIIIIIIIIIIIIIIHGIIHHHFIIIIHHIIIHIHIIIIIIIIIHIIIIIIIIIIIIIIIIIIIIIHIIIIIIHIIIIIIIIIIIIIIIIIIIIIIII
@HS2.3_578 HISEQ:380:H55W7BCXY:1:1101:1619:29531 1:N:0:AGCAGGAA orig_bc=AAAAAAAAAAAA new_bc=AAAAAAAAAAAA bc_diffs=0
TACGGAAGATGCGAGCGTTATCCGGATTTATTGGGTTTAAAGGGAGCGTAGGCGGGCCTTTAAGCCAGCGGTCAAATGTCAGGGCCCAACCTTGGCATGCCGTTGGAACTGGTGGCCTTGAATACACACAAGGAAGGTGGAATTCGTCGTGTAGCGGTGAAATGCTTAGATATGACGAAGAACTCCGATTGCGAAGGCAGCCTTCTGGGGTGCGATTGACGCTGAGGCTCGAAAGTGCGGGTATCGAACAGG
+
IIIIIIIIIIIIIIIIIIIIIIIIIHIIIIIIIIIIIIIIIIIIIIIIIIIIIIIIIIIIIIIIIIIIIIIIIIIIHIIIIIIIIIIIIIIIIIIIHIIIIIIIIIIIIIIIIIIIIIIIIIIIIIIIIIIIIIIIIIIIIIIIIIIIIIIIIIIIIIIIIIIIIIIIIIIIIIIIIIIIIHIHIIIIIIIIIIIIIIIIIIIIIIIIIIIIIIIIIIIIIIIIIIIIIIIIIIIHIIIIIIIIIIIIIIII
@HS2.3_579 HISEQ:380:H55W7BCXY:1:1101:1884:29656 1:N:0:AGCAGGAA orig_bc=AAAAAAAAAAAA new_bc=AAAAAAAAAAAA bc_diffs=0
TACGGAGGATGCGAGCGTTATCCGGATTTATTGGGTTTAAAGGGTGCGTAGGCGGATTTTTAAGTCAGTGGTGAAATACCCTCGCTCAACGAGGGGGCTGCCATTGATACTGGGGATCTGGAGTTCCGTTGCCGTGGGAGGAATGAGTAGTGTAGCGGTGAAATGCATAGATATTACTCAGAACACCGATTGCGAAGGCATCTCACGAAGCGGCGACTGACGCTGAGGCACGAAAGCGTGGGGATCAAACAGG
+
IIIIHIIIHIIIIIIIIIIHGHHIIIIIGIIHGHHEHHIIIIIIIIIIHIHIIIIIHIIIHIIIIIIIIIIIIIIIHHIIIIIIIIIIIIIIIIIIIHIIIIIIIIIIIIIIIIIIIIIIIIIIHIIIIIIIIIIIHIIIIIIIIIIIIIIIIIIIIIIIIIIIIIIIIIIIIIIIIIIIIIIIIII#IIIIIIIIIIIIIIIIIIIIIIIIIIIIIIIIIIIIIIIIIIIIIIIIIIIIIIIIIIIIIIIII
@HS2.3_580 HISEQ:380:H55W7BCXY:1:1101:6796:29586 1:N:0:AGCAGGAA orig_bc=AAAAAAAAAAAA new_bc=AAAAAAAAAAAA bc_diffs=0
TACGGGGGGGGCAAGCGTTGTTCGGAATTACTGGGCGTAAAGGGCGCGTAGGCGGTTGGATAAGTCAGCTGTGAAAACCACGGGCTTAACTCGTGGCCTGCAGTTGAAACTGTCTGGCTAGAGTGTGGGAGAGGGAAGTGGAATTCCTGGTGTAGCGGTGAAATGCGTAGATATCAGGAGGAACACCGGTGGCGAAGGCGGCTTCCTGGACCACAACTGACGCTGAGGCGCGAAAGCTAGGGTAGCAAACAGG
+
IIIIIIIIIGHIIIGIIH=EHIHHIHIHHIHEHIIGIDDEFHHIGHHIDEFHGHHIIIIHIIHIIIIIIIIIIIIIHIFFIHIHIIGIIIHIIIIIIIGIIIIIHIIHHHIHHIIIHIIIIIIIIIIIIIIIIIIIHIIIIHIHHGHIIIIIIIIIIIIIIIIIIIIIIIIIIIIHHFIIIIIIIIIIIIHIIIIIIIIIIIIIIIHFHHEHHIIIIIIIIIIIIIIIIIIIIIIIIIIIHIIIIIIIIIIII
@HS2.3_581 HISEQ:380:H55W7BCXY:1:1101:8983:29625 1:N:0:AGCAGGAA orig_bc=AAAAAAAAAAAA new_bc=AAAAAAAAAAAA bc_diffs=0
TACGGAGGGTGCAAGCGTTAATCGGAATAACTGGGCGTAAAGGGCATGCAGGCGGTTGTATAAGTAGGGTGTGAAATCCCCGGGCTCAACCTGGGAACTGCATTCTAAACTGTACAACTAGAGTATTGCAGGGGGAGACGGAATTCCAGGTGTAGCGGTGGAATGCGTAGATATCTGGAAGAACACCAAAGGCGAAGGCAGTCTCCTGGGCAAATACTGACGCTCATATGCGAAAGCGTGGGTAGCAAACAGG
+
IIIIIIIIIIIIIIIIIIIIIIIIIIIIGIIIIIIIIIIIIIIIIIIIIIIIIIIHIHHHIIIIIIIIIIIIIIIIHIIIIIIIIIIIIIIIIIIIIIIIIIIHHIIIIIIHIIIIIIIIIIIIIIIIIIIIIIIIIIIIIHIIIIIIHIIIHHHIIIIIIIIIIIIIIIIIIIIIIIIHIIIIIIIIIIIIIIIIIIIIIIIIIIHIIIIIIIIIIIIIIIIIIIHIIIIIIIIIIIIIIIIIIIIIIIHII
@HS2.3_582 HISEQ:380:H55W7BCXY:1:1101:9370:29623 1:N:0:AGCAGGAA orig_bc=AAAAAAAAAAAA new_bc=AAAAAAAAAAAA bc_diffs=0
TACGGAGGGTGCGAGCGTTAATCGGAATAACTGGGCGTAAAGAGCTCGTAGGCGGTTAGTCAAGTCAGATGTGAAAGCCCCGGGCTTAACCTGGGAACTGCATTTGAAACTGACGAACTAGAGTACTGTAGAGGGAGGTAGAATTCCAGGTGTAGCGGTGAAATGCGTAGATATCTGGAGGAATACCGGTGGCGAAGGCGGCCTCCTGGACAGAGACTGACGCTGAGGAGCGAAAGCGTGGGGAGCAAACAGG
+
HH@H@0</<<<EEDHHII=H?CHHHEHHGHIHH?C1C<FDEFHIHIIIHHHHGHIHHIIIHIIIHHHHHHHGHHIHEHHCHHIIIIHGEHHHIHCFFDGHHEHIIIGHHHGC?DHHIGHIHIHHD/DGDFGHDCEGGIIIIIIH1FCCHEEHHHIHHHHIHFHIHHHEHEHIIHGCHHHGDIHHHCCECEDHHHCHEC#HHEHIIHHHIIIIIIIIHHHHDEEEEECGHHIIIIIHCDIIHHHHCHFFHEHHH
@HS2.3_583 HISEQ:380:H55W7BCXY:1:1101:16460:29717 1:N:0:AGCAGGAA orig_bc=AAAAAAAAAAAA new_bc=AAAAAAAAAAAA bc_diffs=0
TACGGAGGATACAAGCGTTATCCGGATTTATTGGGTTTAAAGGGTGCGTAGGTGGTTTGTTAAGTTTGTGGTGAAAGCGTGCGGCTCAACCGTACCAAGCCATGAAAACTGGCGAACTTGAGTGCAAACGAGGTAGGCGGAATGTGATGTGTAGCGGTGAAATGCTTAGATATGTCACAGAACCCCGATTGCGAAGGCAGCTTACCAGCATGCAACTGACACTGAGGCACGAAAGCGTGGGTATCAAACAGG
+
IHIEHHHIIHIGIIFHHHIIIIIIIEHHHEH@HHIHHHIIHIIIHHIIGHHIIIIIHHIHIHFHGFIHIIHEHGEHGHGHHHHHIIIHIIHHHHHCHHGHHHIHGHGHIHFHHIIIIHHHHHHCGHIIHIIIIHIIIIHHIIHIHHIHHEHIIHHHEHHHIHHFFIHIHIIHGHFFHIIIHHHGHCHHHHIHHHHHIHHEIIIHEIHHHHHIIHGIIIIHIHHCHGIHHHIIIIHIIIIHIHIIIIIHEIHH
@HS2.3_584 HISEQ:380:H55W7BCXY:1:1101:20895:29534 1:N:0:AGCAGGAA orig_bc=AAAAAAAAAAAA new_bc=AAAAAAAAAAAA bc_diffs=0
TACGGAGGGTACGAGCGTTAATCGGAATGACTGGGCGTAAAGGGCACGTAGGTGGATAGATAAGTCACAAGTGAAATACCCGGGCTTAACCTGGGATTGGCTCGTGAAACTGTTTAACTAGAGTACGGTAGAGGGGAGTAGAATTCCAAGTGTAGCGGTGAAATGCGTAGAGATTTGGAAGAATACCGGAGGCGAAGGCGGCTCTCTGGACCGATACTGACACTGAAGAGCGAAAGCGTGGGGAGCAAACAGG
+
EHHEHHHIHEEHDHIII/C@D1@GHHIIGHI?FHIHHCCHHIIIEEGG<<FH<EG@?DHFHIEHHAG?FEHGFDGHHCIHHHECGFHHHGIHEHHFG?<IIHGCIHEHHIIHHFHDCHHFIGIHHIIHIHIIHIIHHIHHIIHIIIIHHIIIIIIIHIIIIHHIIII#IIIHH##IHDIIIIHDIIIIIHII#IIIIIIIIIHIIIHIHCIHHIIHIIIHGCIIIIHG=IIIIIIIIIIIIIIIIIHHFIHII
@HS2.3_585 HISEQ:380:H55W7BCXY:1:1101:20954:29607 1:N:0:AGCAGGAA orig_bc=AAAAAAAAAAAA new_bc=AAAAAAAAAAAA bc_diffs=0
TACGGAGGACGCGAGCGTTATCCGGATTCATTGGGTTTAAAGGGTGCGCAGGCGGCTGCGTAAGTCAGCGGTGAAATCCCGGGGCCCAACCCCGGAAGTGCCGTTGATACTGCGTGGCTGGAATGCGGTCGAGGCGGGCGGAACGTGGCGTGTAGCGGTGAAATGCGTAGATATGCCACAGAACGCCGATAGCGGAGGCAGCTCGCCAGGCCTGCATTGACGCTCGGGCACGAAAGCGTGGGGATCGAACAGG
+
IIIHHHIIFHIHHIIIIDEGEHHHHE@HGHC1D?HC<@HGHIIIHIHDDHIHHIIHGIHIHHHIBHHIHIIEHHI#HHIIIIIIHHE@FDHHEHHCDH@HEHIHHHFHGHHIHIFHHIIIIFHFIIIIHHHHIIIIIIHIIHEIIHEIGIII#HIHIIHIHHCIHIIHHHGHHIIIHGHHHGIIIIHHEDEIIIIIIIIHHIIIHIIHIIIIHHIIIIIIIIHFDIHHHHIIIHIIIIIIIIHHIIHHGIHII
@HS2.3_586 HISEQ:380:H55W7BCXY:1:1101:2722:29853 1:N:0:AGCAGGAA orig_bc=AAAAAAAAAAAA new_bc=AAAAAAAAAAAA bc_diffs=0
TACGGAGGATGCGAGCGTTATCCGGATTTATTGGGTTTAAAGGGTGCGTAGGCGGAGTCGTAAGTCAGTGGTGAAATACTCTCGCTCAACGAGGGGGCTGCCATTGATACTGCGAATCTGGAGTTCCGTTGCCGTGGGAGGAATGAGTAGTGTAGCGGTGAAATGCATAGATATTACTCAGAACACCGATTGCGAAGGCATCTCACGAAGCGGCGACTGACGCTGAGGCACGAAAGCGTGGGGATCGAACAGG
+
HHIIIDHIHIIHIIIIHIIIIIIIIGHIIIIHHHIEEHIIHIIIHIIIIIIIIIIIHCHDHHHIIHIHHHIIEFHIGHHHHHIIIIIIIIIIIIIIIIIIEHIIIIIIIIIIIIIIIIIHIIIIIIIIIIICIHHHIHHIIIHIIIIIIIIHHIHIIIIIIIIIHIHHIIHIIIHHFIHHIIHIHHHIIIIIIIIHHHGHHHIIHIIHHHHHHHIIHIHECIIIIIIIIIIIIIIIIIHIHHIHHEHHGGIII
@HS2.3_587 HISEQ:380:H55W7BCXY:1:1101:9108:29962 1:N:0:AGCAGGAA orig_bc=AAAAAAAAAAAA new_bc=AAAAAAAAAAAA bc_diffs=0
TACGGAGGATGCAAGCGTTATCCGGATTTATTGGGTTTAAAGGGTGCGTAGGCGGAGCTTTAAGCGTGAGGTGAAATGCCCGGGCTCAACCTGGGAACTGCCTCGCGAACTGGAGTTCTGGAATGCCCCTGCCGTGGGAGGAATGTGTGGTGTAGCGGTGAAATGCATAGAGATCACACAGAACACCGATTGCGAAGGCATCTCACGAAGGGGTGATTGACGCTGAGGCACGAAAGCGTGGGGATCAAACAGG
+
IIIIIIIIIIIIIIIIIIIIIIIIIIIIIIIIIIIHHIIIIIIIIIIIIIIIIIIIIIIIIIIIIIIIIIIIIIIIIIIIIIIIIHHIIIIIIIIIIIIIIIIIIIIIIIIIIIIIIIIIIIIIIIIIIIIIIIIIIIIIIIIIIIIIIIIIIIIIIIIIIIIIIIIIIIIIHIIIHIIIIIIIIIIIIIIIIIIIIIIIIIIIIIIHIIIIIIIIIIIIIIIIIIIIIIIIIIIIIIIIIIIIIIIIIIIII
@HS2.3_588 HISEQ:380:H55W7BCXY:1:1101:11177:29886 1:N:0:AGCAGGAA orig_bc=AAAAAAAAAAAA new_bc=AAAAAAAAAAAA bc_diffs=0
TATGTAGGTGACAAGCGTTGTTCGGATTCATTGGGCGTAAAGGGTCCGCAGGTGGTTTGATAAGTCTGACGTGAAATACCGGAGCTCAACTCCGGAATTGCGTTGGAAACTGTTGAACTGGAGTACCGGAGAGGAAATTGGAATTTCAGGTGTAGCGGTGGAATGCGTAGATATCTGAAAGAACATCGAAAGCGAAGGCAGATTTCTGGACGGTTACTGACACTCAGGGACGAAAGCATGGGGAGCAAACAGG
+
CE<F<D<@<<1<1FCGEHIIEHHIHH0CGHHI?GE@CCC0FHC=HH1/<C?/<<G##F##H#CGHEHEH#GHII#E<CHEHIH#HEEHHI?HCGH@CEFHHH<<CGIHFFEE#GHEE@IHHDHG<<EDDCDCHHDEF<EHHGCH<1GGFHCHHEIHIGDCH@FHGGHG<EH?D7GFDCHH@HHE@D8<<<0=EHH=CH?FF1HF<<EHCG?C<C1<D1GCEHCCC<<<0<E<CD1F1<D01<1D1GC1F1HC<
@HS2.3_589 HISEQ:380:H55W7BCXY:1:1101:18930:29803 1:N:0:AGCAGGAA orig_bc=AAAAAAAAAAAA new_bc=AAAAAAAAAAAA bc_diffs=0
TACGGAGGATGCGAGCGTTATCCGGATTTATTGGGTTTAAAGGGTGCGCAGGCGGGTTTTTAAGTCTGTGGTGAAAGCGTGCGGCTCAACCGTACCAAGCCATGGAAACTGGAGATCTTGAGTGCAAACGAGGTAGGCGGAATGTGATGTGTAGCGGTGAAATGCTTAGATATGTCACAGAACCCCGATTGCGAAGGCAGCTTACCAGCATGCAACTGACGCTGAGGCACGAAAGCGTGGGTATCAAACAGG
+
IIIIIIIIHIIIIIIIIIIGHHIHIHHIHIIIHHIEEHHGIHIIHIHIIIIIIIIIHCIHIIIIIHIIHIIIIIIHHHIIIIIIIIIIIIIHIIIGIIIIIIIIIIIIHIIIIIIIIHIIIIIIIHIIIIIIIIIIIIIIIIIIIIIIIIIIIIIIIHIIIIIHIIIIIIIIIIIHHIIIHHIIIIIIIIIIIIIIIIIIIIIIIIIIIIIIIIIIIIIIIIIIIIIIIIIIIIIIIIIIIIHIIIIIIIII
@HS2.3_590 HISEQ:380:H55W7BCXY:1:1101:4209:30147 1:N:0:AGCAGGAA orig_bc=AAAAAAAAAAAA new_bc=AAAAAAAAAAAA bc_diffs=0
TACGGAAGGTCCGGGCGTTATCCGGATTTATTGGGTTTAAAGGGAGCGCAGGCGGGAGTTTAAGCGTGCCGTGAAATGTACCGGCTCAACCGGTGAAGTGCGGCGCGAACTGGATTTCTTGAGTGAGTGCGACGTCAGCGGAATTCGTGGTGTAGCGGTGAAATGCTTAGATATCACGAAGAACCCCGATTGCGAAGGCAGCTGACGAGCCCCTTACTGACGCTAAAGCTCGAAGGTGCGGGTATCGAACAGG
+
IIIIIHHIIHHIHCCEHDHEHCHHG0<0C<CCFHHHIIECCCEHEGHH<FHHHIIICHIIHHIIHHHIHIHHIHIH?GGHHFHHIIIHIIHHIHHIHIHHIIHIIIIHGIGIIIIHIHDIIIIHIHHHGIIIHHHEIIIIHIIIHIIIIIIIHHIIIIHFHHGIIIIIHHHHIIHIHHIHHHHIHIIIHIEIIIIIIIIIIIIIIHHDIIIIHIHIIIIIGHEHGIIIIIIIIHIHHHIIIIHIIIHIIIIIH
@HS2.3_591 HISEQ:380:H55W7BCXY:1:1101:4691:30213 1:N:0:AGCAGGAA orig_bc=AAAAAAAAAAAA new_bc=AAAAAAAAAAAA bc_diffs=0
TACGTAGGGGGCGAGCGTTGTCCGGAATGATTGGGCGTAAAGGGCGCGTAGGCGGCCCGGTAAGTCTGGAGTGAAAGTCCTGCTTTTAAGGTGGGAATTGCTTTGGATACTGTCGGGCTTGAGTGCAGGAGAGGTAAGTGGAATTCCCAGTGTAGCGGTGAAATGCGTAGAGATTGGGAGGAACACCAGTGGCGAAGGCGACTTACTGGACTGTAACTGACGCTGAGGCGCGAAAGTGTGGGGAGCAAACAGG
+
HIIHIIIIIIIHIIIIIICEHHIIIHDHHHHHDGHGHEHGHHIIIIHIHIIHHHHHHIIGIHIIHIIIIGIHIIIIFHHHIIIHHHEHIIIHIIIHEHHIIHIIIIHEHIHHFHHIHHHIHHHIIIIIHHHHEHEIHGHIIIIHIIIIIIHHIIIFIIHIIIHGIHHEIIHHHHGHHHHIEIIIIIIIIHHHIIIIIHIIIIIIHHIIHHHIIIIIIIIIIHIFIIGHIIIIIIIIIIIIHHIIHIIIIHIII
@HS2.3_592 HISEQ:380:H55W7BCXY:1:1101:7755:30201 1:N:0:AGCAGGAA orig_bc=AAAAAAAAAAAA new_bc=AAAAAAAAAAAA bc_diffs=0
TACGTAGGGGGCAAGCGTTATCCGGATTTACTGGGTGTAAAGGGAGCGTAGACGGTGAGGCAAGTCTGAAGTGAAATGCATGGGCTCAACCCATGAACTGCTTTGGAAACTGTCTGACTAGAGTGCATGAGAGGTAAGTGGAATTCCTAGTGTAGCGGTGAAATGCGTAGATATTAGGAGGAACACCGGTGGCGAAGGCGGCTTACTGGACTGTAACTGACGTTGAGGCTCGAAAGCGTGGGGAGCAAACAGG
+
IIIIIIIIIIIIIIIIIIIIIIIIIHIIIIIHHIIGHHIIIIIIIIIIIIIIIIIHIIIIIIIIIIIIIIIIIIIIIIIIIIIIIIIIIIIIIIIIIIIIIIIIIIIIIIIIIIIIIIIIIIIIIIIIIIIIIIIIIIIIIIIIIHIIIIIIIIIIIIIIIIIIIIIIIIIIIIIIIIIIIIIIIIIIIIIIIIIIIIIIIIIIIIIIIIIIIIIIIIIIIIIIIIIIIIIIIIIIIIIIIIIIIIIIIIIII
@HS2.3_593 HISEQ:380:H55W7BCXY:1:1101:8963:30203 1:N:0:AGCAGGAA orig_bc=AAAAAAAAAAAA new_bc=AAAAAAAAAAAA bc_diffs=0
TACGGAGGATGCGAGCGTTATCCGGATTTATTGGGTTTAAAGGGTGCGTAGGCGGCTGTTCAAGTCAGCGGTGAAATGCAAGGGCCCAACCCTTGACGTGCCGTTGAAACTGAGTGGCTAGAATGCGGATGCTGTGGGAGGAATGTGTAGTGTAGCGGTGAAATGCATAGATATTACACAGAACACCGATTGCGAAGGCATCTCACAAATCCGCGATTGACGCTGAGGCACGAAAGTGCGGGGATCAAACAGG
+
IIIIIHIIGHIIIIIIIIIIIIIIIHIHIIIIIIIDEHIIIIIIIIIIIIIIIIIIHIIIIIHIIIIIIIIIHHIGHIIHIIIIIIIIHIIIIIIIIIIIGIIIIIIIHIIIIIIIIIIIIIIIHIIIIIIIIIHIIIIIIIIIIIIIIIIIIIIIIIHIIIIIIIIIIIIIIIHIHHHIIHHIIIIIIIHIIIIHIHIIIHIIIHHHHCIIIIIIIIIIHIIIIIIIIIIIIIIIIIIIIIIIHIIIIHIII
@HS2.3_594 HISEQ:380:H55W7BCXY:1:1101:9990:30004 1:N:0:AGCAGGAA orig_bc=AAAAAAAAAAAA new_bc=AAAAAAAAAAAA bc_diffs=0
TACGGAGGGTGCGAGCGTTAATCGGAATAACTGGGCGTAAAGAGCTCGTAGGCGGTTAGTCAAGTCAGATGTGAAAGCCCCGGGCTTAACCTGGGAACTGCATTTGAAACTGACGAACTAGAGTACTGTAGAGGGAGGTAGAATTCCAGGTGTAGCGGTGAAATGCGTAGATATCTGGAGGAATACCGGTGGCGAAGGCGGCCTCCTGGACAGAGACTGACGCTGAGGAGCGAAAGCGTGGGGAGCAAACAGG
+
IIIIIHHIIHHIIIIIHHHG1FFHIIHIIIIIIIIIHDHFHIIIIIIIHIIIIIIHIIHHIIHIIIIIIIIHIIIIHIIIIIIGHIIIIIHIIIIIIIIIIHIIIIIIIIIHHHIIIIIIIIIHHHIIIIIIIIIIIIIIIIIHIIIIIIHIIIIIIIHIIIIIIIIIIIIIIIHHIHIIHIHIIIIIIIIGIIIIIIIIHHIGIIIIIIIIIIIIIIIIIIHIIIIIIIHIIIIIIIIIIIIIIHIIIIIII
@HS2.3_595 HISEQ:380:H55W7BCXY:1:1101:13555:30143 1:N:0:AGCAGGAA orig_bc=AAAAAAAAAAAA new_bc=AAAAAAAAAAAA bc_diffs=0
TACGTAGGGAGCGAGCGTTATCCGAATTTATTGGGTGTAAAGCGTGTGTAGGCGGTTTAATAAGTCTAAGGTTTAAGTCCGAAGCTTAACTTCGGTTCGCCTTAGAAACTGTTTTACTTGAATGCGGTAGAGGCAAGTGGAATTTCTAGTGTAGCGGTAAAATGCTTAGATATTAGAAGGAACACCAGTGGCGAAGGCGACTTGCTGGGCCGTGATTGACGCTGAGACACGAAAGCGTGGGGAGCAAATAGG
+
IIIIHHIIIIIIIIIIIIIIIIIIHHIIIIHIIIIHHIIIIIIIIIHIHIIIIIIHHIIIIIIIIHIIHIHGHIIIHHHIIIIIIIIIIIIIIIIIIHIIIIIIIIIIIIIHHIIIIIIHHIIIIIIIIIIIIIIIIIHIIIIIIIIIIIIIIIIIIIIIIIIIIIIIIIIIIIIIHIIIIIIHIIHIIIIIIIIIIIIIIIIIIIIIIIIIIIIIIIIIIIIIHHIIHIIHIIIIIIIIIIIIIIIIIIII
@HS2.3_596 HISEQ:380:H55W7BCXY:1:1101:14547:30094 1:N:0:AGCAGGAA orig_bc=AAAAAAAAAAAA new_bc=AAAAAAAAAAAA bc_diffs=0
TACGGAGGATGCAAGCGTTATCCGGATTTATTGGGTTTAAAGGGTGCGTAGGCGGAGTCTTAAGCGTGAGGTGAAATGCCACTGCTCAACAGTGGAACTGCCTCGCGAACTGGGATTCTGGAATGCCCCTGCCGTGGGAGGAATGTGTGGTGTAGCGGTGAAATGCATAGAGATCACACAGAACACCGATTGCGAAGGCATCTCACGAAGGGGTGATTGACGCTGAGGCACGAAAGCGTGGGGATCAAACAGG
+
IIIIIIIIIIIIIIIIIIIIIIIIIHIIIIIIHIIHHIIIIIIIHIIHIIIIIIIIIIIIIIIIIIIIIIIIIIIIHHIIHHHIIIIIIIIIIIIIIIIIIHIIIIIIIIIIIIIIIHIIIIIIIIHHIIIIIIIIIIIIIIHHIIIIIIIIIIIIIIIIIIIIIIIIIIIIIIIIIIIIIIIIIIIIIIIIIIIIIIIIHIIIIIIIIIIIIIIIIIIIIIIIIIHIIIIIIIIIIIIIIIIIHIIIIIIII
@HS2.3_597 HISEQ:380:H55W7BCXY:1:1101:15050:30030 1:N:0:AGCAGGAA orig_bc=AAAAAAAAAAAA new_bc=AAAAAAAAAAAA bc_diffs=0
TACGGAGGATGCGAGCGTTATCCGGATTTATTGGGTTTAAAGGGTGCGTAGGTGGTTTGTTAAGTTTGTGGTGAAAGCGTGCGGCTCAACCGTACCAAGCCATGAAAACTGGCGAACTTGAGTGCAAACGAGGTAGGCGGAATGTGATGTGTAGCGGTGAAATGCTTAGATATGTCACAGAACCCCGATTGCGAAGGCAGCTTACCAGCATGCAACTGACACTGAGGCACGAAAGCGTGGGTATCAAACAGG
+
IIIIIIIIHIIIIIIIIIIGIIIIIHHIIIIIIIHEGHHIIIIIHHIIHHIIIIIHHIIIIIHHHHHIIIIHHIIIFIIIIHIIIIIIIIIIIIIIIIIIIIIIIIIIIIIIIIIIIIIIIIIIIIIIIIIIIIIIIIIIIIIIIIIIIHHIIIIIIIIIIIIIIIIIIIIIIIIHIIIIIIIIIIIIIHIIHIIIIIIIIIIIHIIIGIIIIIIIIIIIHIIIIIIIIIIIIIHIIIIIIIIHIIIIIIII
@HS2.3_598 HISEQ:380:H55W7BCXY:1:1101:19673:30184 1:N:0:AGCAGGAA orig_bc=AAAAAAAAAAAA new_bc=AAAAAAAAAAAA bc_diffs=0
TACGGAGGGTGCAAGCGTTAATCGGAATAACTGGGCGTAAAGGGCATGCAGGCGGTTAAACAAGTAGGATGTGAAATCCCCGGGCTCAACCTGGGAGCTGCATACTAAACTGTTTAACTAGAGTATTGCAGGGGGAGACGGAATTCCAGGTGTAGCGGTGGAATGCGTAGATATCTGGAAGAACACCAAAGGCGAAGGCAGTCTCCTGGGCAAATACTGACGCTCATATGCGAAAGCGTGGGTAGCAAACAGG
+
IIIIIHHIIIIIIIIIIIIICHIIIIIHIHIIIIIIIIIIIIIIIIIIIIIIIIIHIIIIIIIIIIIIHIIIIIIIHHIIIIIIIIIIIIIIIIIIIHIIIHIHIIIIIIIIIIIIIIIIIIIIIIIIIHIIIIIIIIIIIIIIIIIIIIIIIIIIIIIIIIIIIHHIHIIIHIIIIIIIIIIIIIIIIIIIIIIIIIIIIIIIIIIIIIHIIIIIIIIIIIIIHIIIIIIIIIIIIIIIIIIIIIIIIIIII
@HS2.3_599 HISEQ:380:H55W7BCXY:1:1101:4530:30290 1:N:0:AGCAGGAA orig_bc=AAAAAAAAAAAA new_bc=AAAAAAAAAAAA bc_diffs=0
TACGAGGGGTGCAAGCGTTGTTCGGAATTACTGGGCGTAAAGGGAGCGTAGGCGGAGATTCAAGCGGATTGTACAATCCCGGGGCCCAACCCCGGCTCTGCAGTCCGAACTGGATCTCTTGGATAGTTCAGGGGCAGGCGGAATTCCTGGTGTAGCGGTGGAATGCGTAGAGATCAGGAAGAACACCGATGGCGAAGGCAGCCTGCTGGGGACTCATCGACGCTGAGGCTCGAAAGTGCGGGTAGCAAACAGG
+
IIIIICHIIIIIIIIHIHHIHIIIIIIIIIIIHIIHICEIIIIIIIIIHIIIHIIHIIIHIIIIIIIHIIIIIIIIHIIIHIIIHIIIIIIIIIIIIIIIIIIIIIIIIIIIIIIIIIIIIIHHIIHHIIIIIIHIIIIIIIIIHIIIIIIIIIIIHIIIIIIIIIIIIIIIIIIIIIIIIIIIIIIIIIIIIIIIIIIIIIIIIIIIIIIHIIIIIIHIIIIIIIIIIHIIIIIIIIIIIIIIIIIIHIIII
@HS2.3_600 HISEQ:380:H55W7BCXY:1:1101:6094:30319 1:N:0:AGCAGGAA orig_bc=AAAAAAAAAAAA new_bc=AAAAAAAAAAAA bc_diffs=0
TACGTAGGTGGCAAGCGTTGTCCGGATTTACTGGGTGTAAAGGGCGTGCAGCCGGGTCTGCAAGTCAGATGTGAAATGCAGAGGCTTAACCTCTGAACTGCATTTGAAACTGTAGGTCTTGAGTACCGGAGGGGCAATCGGAATTCCTAGTGTAGCGGTGAAATGCGTAGATATTAGGAGGAACACCAGTGGCGAAGGCGGATTGCTGGACGGCAACTGACGGTGAGGCGCGAAAGCGTGGGGAGCAAACAGG
+
IHIHFHHFHHFHIFHHHIGCHHHIHEEEHFGCDGHDCEHIHHIIIHHHIHIIIHCHEHIIIEHFEHHHHHHHGHEHEIHCFHGHHIIHIIEHHHIIFHIIGHHIIHICHHHIIIIIIHGHHIGHIHIHHID?HHGHHFHIIHCHIHIHIFFFFDHHHHIHHCFHIEHEHHDB<B@GAF@HD#<EIHHHHHHHHFH@G>@HEHF<<D0/C</1<1<<0HGD@<<1<0CC/D<1@HC?HC<0CD<<D1H@HC@CC
@HS2.3_601 HISEQ:380:H55W7BCXY:1:1101:10213:31306 1:N:0:AGCAGGAA orig_bc=AAAAAAAAAAAA new_bc=AAAAAAAAAAAA bc_diffs=0
TACGAAGGGTGCAAGCGTTGTTCGGAATTACTGGGCGTAAAGGGCGTGTAGGCGGATTAATCAGTCAGGAGTGAAATCCCGGGGCTCAACTTCGGAATTGCTTTTGAGACGGTTAGTCTAGAGTGCGTTAGGGGACAATGGAACACCCAGTGTAGAGGTGAAATTCGTAGATATTGGGTAGAACACCGGAGGCGAAGGCGATTGTCTGGGGCGTAACTGACGCTGAGGCGCGAAAGCCGGGGGAGCAAATGGG
+
IIIIIHIIIIIIHIIIIHHIIIIIIIIHIIIIIIIHIHIHIIIIIIIIIIIIIIIIHIIIIIIIIIIIIHIIIIIIHIIIIIIIIIIIIIHIIIIIIIIIIHIIIIIIIIIIIIIIIIIIIIIIIHIIIIIIIIIIIIIIIIIIIIIIIIIHIIIIIIIIIIIIIIIIIIIIIIIIIHIIIIIIIIIIIIIIIIIIIIIIIIIIIIIIIIIIIIIIIIIIIIIIIIIIIIIIIIIIIIIIIIIIIIIIIIIII
@HS2.3_602 HISEQ:380:H55W7BCXY:1:1101:10978:31473 1:N:0:AGCAGGAA orig_bc=AAAAAAAAAAAA new_bc=AAAAAAAAAAAA bc_diffs=0
TACGGAGGGTGCAAGCGTTGTTCGGAATCATTGGGCGTAAAGCGCGTGTAGGTGGCTTGGTAAGTCGGATGTGAAATCCCGGGGCCCAACCCCGGAACTGCATTCGAAACTGCCTCGCTAGAGTCCCGGAGAGGAAGGCGGAATTCCCGGTGTAGAGGTGAAATTCGTAGATATCGGGAGGAACACCAGCGGCGAAGGCGGCCTTCTGGACGGTGACTGACACTGAGACGCGAAAGCGTGGGGAGCAAACAGG
+
HIIIIGIIIIIIIIIIHHHHHIIIIHIIIIIIIIIIIIHHHIHIIIHHHHHIIIIIIIIIIIIIIIIHHHIIIHIHDIIIIIIIIIIIIHIIIIIIIIIIIIIIIIIIIIIIIIIIIIIIIIIIHHIIIIIIIIIIIIIIIIIIIIIIIIIIIIIIIIIIIIIIIIIIIIIIIIIIIHIIIIIIIIIIIIIIIIIIIIIIIIIIIIIIIIIIIHHHIIIHIHIIIIIIIIHIIIIIIIIIIIIIIIIIIIIII
@HS2.3_603 HISEQ:380:H55W7BCXY:1:1101:11055:31465 1:N:0:AGCAGGAA orig_bc=AAAAAAAAAAAA new_bc=AAAAAAAAAAAA bc_diffs=0
TACGAGGGGTGCAAGCGTTGTTCGGAATCACTGGGCGTAAAGGGAGCGTAGGCGGAGATGCAAGCAGTCTGTACAATACCGGGGCCCAACCCCGGACCTGCAGACTGGACTGTGTCTCTTGGATAGTTCAGGGGCAGGCGGAATTCCTGGTGTAGCAGTGGAATGCGTAGAGATCAGGAAGAACACCGATGGCGAAGGCAGCCTGCTGGGGACTTATCGACGCTGAGGCTCGAAAGTGCGGGTAGCAAACAGG
+
HHIIIHIIIIIIIIIIIIIIIIIIIIIIIIIIIIIIIFHHIIIIIIIIIIIIIIIIIIIIIIIIIIIIIIIIIIIHHHHHIIIIIIIIIHIIIIIIIIIIIIIIIIIIIIIIIIHIIIIIIIHIIIHIIHIIIIIIIIIIIIIIIIIIIIIIIIHH#IIIIIIIIIIIIIIIIIIIIHIIIIIIIIIIEIIIIIIIIIIIIHIIHIIIIIIHIHIIIIIIIIIIIIIIHIIIIIIIIIIIIIIIIIIIIIIII
@HS2.3_604 HISEQ:380:H55W7BCXY:1:1101:16494:31492 1:N:0:AGCAGGAA orig_bc=AAAAAAAAAAAA new_bc=AAAAAAAAAAAA bc_diffs=0
TACGGAAGATGCGAGCGTTATCCGGATTTATTGGGTTTAAAGGGAGCGTAGGCGGGTTTTTAAGTCTGCGGTAAAATGTCGGCGCCCAACGTCGTCCTGCCGTGGAAACTGGGGACCTTGAATACACGCAAGGAAGATGGAATTCGTCGTGTAGCGGTGAAATGCTTAGATATGACGAAGAACTCCGATTGCGAAGGCAGTCTTCTGGAGTGCGATTGACGCTGAGGCTCGAAAGTGCGGGTATCAAACAGG
+
IIIIIHHIHIIIIHHIIIIIIHIIIEHHHHHEGHIGHIIIIIIIIIIIHHHIIIIIHIIIIIIIIIIIIIIIIHIIHIIIIIIIIHIIIIIIIIIIIIIIIIIIIIHIIIIIIIIHIIIIIIHIIIIIIIIIIIIIIIIIIIIIIHHIIIIIIIIIIIIIIIIIIIIIIIIIIIHHHHIIIIIIIIIGIIIIIIIIIIIIIIIIIIIIIIIIIIIIIIIIIIIIIIIIIIIIIIIIIIIIIIIIIIIIIIII
@HS2.3_605 HISEQ:380:H55W7BCXY:1:1101:3616:31559 1:N:0:AGCAGGAA orig_bc=AAAAAAAAAAAA new_bc=AAAAAAAAAAAA bc_diffs=0
TACGGAGGGTACGAGCGTTAATCGGAATGACTGGGCGTAAAGGGCACGTAGGTGGATAGATAAGTCACAAGTGAAATACCCGGGCTTAACCTGGGATTGGCTCGTGAAACTGTTTAACTAGAGTACGGTAGAGGGGAGTAGAATTCCAAGTGTAGCGGTGAAATGCGTAGAGATTTGGAAGAATACCGGAGGCGAAGGCGGCTCTCTGGACCGATACTGACACTGAAGAGCGAAAGCGTGGGGAGCAAACAGG
+
IIIIIIIIIIIIIIIIIIIIHIIIIIIHIIIIIIIIIIIIIIIIIIIIHHHIHIIIIIIIIIIIIIIIIIIIIIIIFHIIIIIIIIIIIIIHIIIIIIIIIIIIIIIIHIIIHIIIIIIIIHIIIIIIIIIIIIIIIIIIIIIIIIIIIIIIIIIIIIIIIIIIIIIIIIIIIIHHIIIIIIIIIHHIIIIIIIIIIIIIIIHIIIIIIIIIIIIIIIIIIIIIIIIIIIIIIIIIIIIIIIIIIIIIIIIII
@HS2.3_606 HISEQ:380:H55W7BCXY:1:1101:4547:31666 1:N:0:AGCAGGAA orig_bc=AAAAAAAAAAAA new_bc=AAAAAAAAAAAA bc_diffs=0
TACGGAGGATGCAAGCGTTATCCGGATTTATTGGGTTTAAAGGGTGCGTAGGCGGAGCTTTAAGCGTGAGGTGAAATGCCCGGGCTCAACCTGGGAACTGCCTCGCGAACTGGAGTTCTGGAATGCCCCTGCCGTGGGAGGAATGTGTGGTGTAGCGGTGAAATGCATAGAGATCACACAGAACACCGATTGCGAAGGCATCTCACGAAGGGGTGATTGACGCTGAGGCACGAAAGCGTGGGGATCAAACAGG
+
IIHIIIIIGHIIHIHHIIIIIIIIHDEHHIHHHIIHHIIIHIIIHIIIHIHIGIIHIHHIIIIIHHHIIIIIIHIIHIIIIHIIIIIIIIIIIIIIIIIIIIIIIIIIIIIIIIHHIIIIIIIHIIIHIIIIIIHIIIIIIIIIIIIIIIIIHIIIIIIIIIIIIIIIIIIIIIIIIIIIIIHGIIIIIIIIIIIIIIIIIIHIIIIIIIIIIGIIIIIIIIIIIIIIIIIIIIIIIIIIIIIIHIIIIIIII
@HS2.3_607 HISEQ:380:H55W7BCXY:1:1101:8384:31587 1:N:0:AGCAGGAA orig_bc=AAAAAAAAAAAA new_bc=AAAAAAAAAAAA bc_diffs=0
TACGGAAGATGCGAGCGTTATCCGGATTTATTGGGTTTAAAGGGAGCGTAGGCGGGTTTTTAAGTCTGCGGTAAAATGTCGGCGCCCAACGTCGTCCTGCCGTGGAAACTGGAGACCTTGAATACACGCAAGGAAGATGGAATTCGTCGTGTAGCGGTGAAATGCTTAGATATGACGAAGAACTCCGATTGCGAAGGCAGTCTTCTGGAGTGCGATTGACGCTGAGGCTCGAAAGTGCGGGTATCAAACAGG
+
IIIIIHIIIIIIIIIIIHIIIIIIIHHHIIIIHIIHHIIIHHIIIIIIHIIIIIIIIHHIIIIIIIIIIHIIIHHHGHIHIIIIIIIIIIIIIIIIIIIIIHIIIIIHIIIIIIIIIIIIIIHIIIIIIIIIIIIIIIIIIIIIIIIIIIIIIIIIIIIIIIIIHIIIIIIIIIIIHIIIIIIIIIIIIIIIIHIIIIIIIIIIIIHHGIHIIGIIIIHIIIIIIHIHGIIIIIIIIIIIIIIHIIIIIIII
@HS2.3_608 HISEQ:380:H55W7BCXY:1:1101:14414:31517 1:N:0:AGCAGGAA orig_bc=AAAAAAAAAAAA new_bc=AAAAAAAAAAAA bc_diffs=0
TACGGAGGGTGCGAGCGTTAATCGGAATAACTGGGCGTAAAGAGCTCGTAGGCGGTTAGTCAAGTCAGATGTGAAAGCCCCGGGCTTAACCTGGGAACTGCATTTGAAACTGACGAACTAGAGTACTGTAGAGGGAGGTAGAATTCCAGGTGTAGCGGTGAAATGCGTAGATATCTGGAGGAATACCGGTGGCGAAGGCGGCCTCCTGGACAGAGACTGACGCTGAGGAGCGAAAGCGTGGGGAGCAAACAGG
+
IIIIIHHIIIIIIIIIIIIIIIIIIIIIIIIIIIIIIIIIIIIIIIIIIIIIIIIIIIIIIIIIIIIIIIIIIIIIHIIIIIIIIIIIIIIIIIIIIIIIIIIIIIIIIIIIIIIIIIIIIIIIIIIIIIIIIIIIIIIIIIIIIIIIIIIIIIIIIIIIIIIIIIIIIIIIIIIIIHIIIIIIIIIIIIIIIIIIIIIIIIIIIIIIIIIIIIIIIIIIIIIIIIIIIIIIIIIIIIIIIIIIIIIIIIIII
@HS2.3_609 HISEQ:380:H55W7BCXY:1:1101:17633:31654 1:N:0:AGCAGGAA orig_bc=AAAAAAAAAAAA new_bc=AAAAAAAAAAAA bc_diffs=0
TACAGAGGTCCCTAGCGTTGTTCGGATTTACTGGGCGTAAAGGGCGCGTAGGCGGCAGGGCGTGTCAAGTGTGAAATCTCCGGGCTCAACCCGGAAAGTGCGCTTGAAACTACCTTGCTTTTGAGTACGGAAGAGGGAATCGGAATACAGGGTGTAGCGGTGAAATGCGTTGATATCCTGTAGAACACCGGAGGCGAAGGCGGATTCCTGGTACGTTACTGACGCTGAGGCGCGAAAGTCGGGGGAGCAAACAGG
+
IIIIIIIHHIIIIIIIIHIIHIIIIHHIIIIIIEHIIIIIIHHIIIIIIIIIIIGIIIGIHHHHHIHHIHHHHHHIDGHIIIIIIIHIHIHIIIHIIHIIIIIIIIHIIIHIIHIIHHHHIIIIIIIIIIIIIIIIIIIIIIIIIIIIIHGIHIIHIGIIIIIIIIIIIIIIIIIIHIHGIIIIHIIIIIIIII#IIIIIIIIIIIIIIIIHIIIIIIIIIIIIGIIIIIGIIIIIIIIHIIIIIIIIIIIIIII
@HS2.3_610 HISEQ:380:H55W7BCXY:1:1101:18186:31652 1:N:0:AGCAGGAA orig_bc=AAAAAAAAAAAA new_bc=AAAAAAAAAAAA bc_diffs=0
TACAGAGGCCCCTAGCGTTGTTCGGATTTACTGGGCGTAAAGGGTGCGTAGGCGGTCAGGCGTGTCGAGTGTGAAATCTCTGGGCTCAACCCGGAAAGTGCGCTCGAAACTACCTTAGACTAGAGTATGGGAGAGGGGATCGGAATGCAGGGTGTAGCGGTGAAATGCGTTGATATCCTGCAGAACACCGGAGGCGAAGGCGGATCCCTGGAACATTACTGACGCTCAGGCACGAAAGTCGGGGGAGCAAACAGG
+
IIIIHHIHHIIIIIIIIHIIIIIIIIIIIIIIHIIIIEHIIHIIIIIIIIIIIIHIIHHIIIGHIIIIIIIHGIIHCIHHIIIIHIIIIIHIIIHIIIIIIIHHIIIIIIIIHIIHIGFIIIIIIIIHIIIIIIIIIIIIIIIIIIIHIIHIIIIIIIIIIIIIIIIIIIIIIIIIIIHHHIIIIIIIIIIIIIIIIIIHIIIIIIIIIIIIIIIIIHIIIIIIIHHIIIIIIIIIIIIIIIIIIIIIIIIIIII
@HS2.3_611 HISEQ:380:H55W7BCXY:1:1101:1629:31781 1:N:0:AGCAGGAA orig_bc=AAAAAAAAAAAA new_bc=AAAAAAAAAAAA bc_diffs=0
TTAGATACCCTAGTAGTCCCGTGATGGTGCCAGCCGCCGCGGTAATACGGAAGGTCCGGGCGTTATCCGGATTTATTGGGTTTAAAGGGAGCGCAGGCGGGCTTTTAAGCGTGACGTGAAATGTAGATGCTCAACATCTGCACTGCGTCGCGAACTGGAGGCCTTGAGTGCAGTCGACGTTGGCGGAATTCGTGGTGTAGCGGTGAAATGCTTAGATATCACGAAGAACTCCGATTGCGAAGGCAGCCGACGAGAGTGTAACTGACGCTAAAGCTCGAAAGTGCGGGTATCGAACAGG
+
IIIIHEHIIIIIIIIIIHIIIIIIIIIIIIIIIIIIIIIIIIIIHIIIIIIIIIIIIIIIIIHHGIIIIIHHDHIIHHHHHHIIIIIIIIIIIIHIIIIIIIIIIIIIIIIIIIIIIIIIIIIIIIIIIHIIIIIIIHIIIHIHHIIIIIIIIIIIIIIIIIIHHIIIIIHIIIIIIIIIIIIIIIIIIIHIIIIIIIIHIIHIIIIIIHIIHIIIIIIHHGDGIIIHIHIIHHDIIIIIIIIIIIIIIIIIHIHIIIIIIGIIHIIIIIIIIIIIIIHHHHIIIIIIIIIIIIIHII
@HS2.3_612 HISEQ:380:H55W7BCXY:1:1101:11943:31792 1:N:0:AGCAGGAA orig_bc=AAAAAAAAAAAA new_bc=AAAAAAAAAAAA bc_diffs=0
TACGGAGGATGCGAGCGTTATCCGGATTTATTGGGTTTAAAGGGTGCGCAGGCGGGTTTTTAAGTCTGTGGTGAAAGCGTGCGGCTCAACCGTACCAAGCCATGGAAACTGGAGATCTTGAGTGCAAACGAGGTAGGCGGAATGTGATGTGTAGCGGTGAAATGCTTAGATATGTCACAGAACCCCGATTGCGAAGGCAGCTTACCAGCATGCAACTGACGCTCAGGCACGAAAGCGTGGGTATCAAACAGG
+
IIIIIIIIIIIIIIIIIIIIIIIIIGHIIIGIHIIGHIIIHIIIIIIIIIIIIIIIHHHIIIIIIHIIIIIIIIIIIIIIIIIIIHIIIIIIIIIIIIIHIIIIIIIIIIIIIIIIIIIIIIIHIIIIIIIIIIIIIIIIIIIIIIIIIIIIIIIIIIIIIIIIIIIIIIIIIIHIHIIIHHIIIIIIIIIIIIIIIIIIIIIIIIIIIIIIIIIIIIIIIIIIIHIIIIIIIIIIIIIIIIIIIIHIIIII
@HS2.3_613 HISEQ:380:H55W7BCXY:1:1101:12958:31780 1:N:0:AGCAGGAA orig_bc=AAAAAAAAAAAA new_bc=AAAAAAAAAAAA bc_diffs=0
TACGGAAGGTCCGGGCGTTATCCGGATTTATTGGGTTTAAAGGGAGCGCAGGCGGAAGATTAAGCGTGACGTGAAATGTCCCGGCTCAACCGTGGAACTGCGTCGCGAACTGGTTTTCTTGAGTGAGTACGACGTCAGCGGAATTCGTGGTGTAGCGGTGAAATGCTTAGATATCACGAAGAACCCCGATTGCGAAGGCAGCTGACGAGTCCTTAACTGACGCTAAAGCTCGAAAGTGCGGGTATCGAACAGG
+
IIIIIIIIIIIIIIIIIIIIIIIIIHHIIIIIIIHCHHIIIIIIIIIIIIIIIIIHIIIIHIIIIIIIIIIIIIHIDHHIIIIHIIIIIIIIIIIIIIIIIIIIIIIIIIIIIIIIIIIIIIIIIIIIIIIIIIIIIIIIIIIIIIHHHIIIIIIIIIHIIIIIIIIIIIIIIIIHHHIIIIIHIIIIIIHIIIIGIIIIIIIIIIIIIHIIHHIIIIIIIIIIIIHIHEHIIIIHCHHIIIHHHIIHHIIII
@HS2.3_614 HISEQ:380:H55W7BCXY:1:1101:14424:32000 1:N:0:AGCAGGAA orig_bc=AAAAAAAAAAAA new_bc=AAAAAAAAAAAA bc_diffs=0
TACGGAGGGTGCGAGCGTTAATCGGAATAACTGGGCGTAAAGAGCTCGTAGGCGGTTAGTCAAGTCAGATGTGAAAGCCCCGGGCTTAACCTGGGAACTGCATTTGAAACTGACGAACTAGAGTACTGTAGAGGGAGGTAGAATTCCAGGTGTAGCGGTGAAATGCGTAGATATCTGGAGGAATACCGGTGGCGAAGGCGGCCTCCTGGACAGAGACTGACGCTGAGGAACGAAAGCGTGGGGAGCAAACAGG
+
IIIIIIIIIIIIIIIIIIIIHIIIIIIIIIIHIIIIIIIIIIIIIIIIIIIIIIIIIIIIIIIIIIIIIIIIIIIIHIIIIIIIIIIIIIIIIIIIIIIIIIIIIIIIIIIIIIIIIIIIIIIIIIIIIIIIIIIIIIIIIIIIIIIIIIIIIIIIIIIIIIIIIIIIIIIIIIIIIIIIIIIIIIIIIIIIIIIIIIIIIIIHIIIIIIIIIIIIIIIIIIIIIIIIIIIIIIIIIIIIIIIIIIIIIIIII
@HS2.3_615 HISEQ:380:H55W7BCXY:1:1101:9469:32186 1:N:0:AGCAGGAA orig_bc=AAAAAAAAAAAA new_bc=AAAAAAAAAAAA bc_diffs=0
TACAGAGGCCCGTAGCGTTGTTCGGATTTACTGGGCGTAAAGGGCGCGTAGGCGGCCAGGCGTGTCGGATGTGAAATCTCCGGGCTCAACCCGGAAAGTGCGTCCGAAACTGCCCGGCTCGAGTGCGGGATGGGGAAGGGGAATGCAGGGTGTAGCGGTGAAATGCGTTGATATCCTGCAGAACACCGGAGGCGAAGGCGCCTTCCTGGAACGCAACTGACGCTGAGGCGCGAAAGTCGGGGGAGCAAACAGG
+
IHIIIHIIIIIHCHHHDHDHHHIIHIIIIIIIFHIIHEHHHHIIHIIHHHGHHHIHHGHIHHHHHIIIHIIHIIIHFHHHHHHIIHHIIIGIIGCIHFIIGIHIIHHFHDEHHIIIHHH@HIHHGEEHHEHFEHHHEIHIIIFHIHEFHHIIIHHEHHHHHGEDHHIHHHHIIIHHFDHHHHHHHIHHGIHIIHIHHHDGIHH?HHG@EECIHHHFCIIHHIIHHEHFDECHEHHDHIHIIIHIIGIIIHIIH
@HS2.3_616 HISEQ:380:H55W7BCXY:1:1101:11028:32117 1:N:0:AGCAGGAA orig_bc=AAAAAAAAAAAA new_bc=AAAAAAAAAAAA bc_diffs=0
TACGGAAGATGCGAGCGTTATCCGGATTTATTGGGTTTAAAGGGAGCGTAGGCGGCCTTTTAAGTCAGCGGTTAAATGTCAGCGCCCAACGTTGGCGTGCCGTTGATACTGGGGGGCTTGAATACACACAAGGAAGGTGGAATTCGTCGTGTAGCGGTGAAATGCTTAGATATGACGAAGAACTCCGATTGCGAAGGCAGCCTTCTGGGGTGCGATTGACGCTGAGGCTCGAAAGTGCGGGTATCAAACAGG
+
IIIHIHIHHHEG?ECHHHIIIIIIIECGHHIHIIIEHIHIIIGIIHIIHHIIIIHHIHIIHIHIIIHHIIIIHHGIFHHIIIIHIIIHIIIIIIHIIIIIHIIIHHHIHHHHEHIIIHIIIHIIHIIIHIIIIIIIIIIIIIIIHIIIIIHHIIIIIIIIIIHHIHIIIIIIIHHHHIIIIIIHHIHHGEIHIIIIIIIIIIIIIIIIIIHIIIIIIIIIIHHIIIHHGHIIHHC/IIIIIHHHIIIIIIII
@HS2.3_617 HISEQ:380:H55W7BCXY:1:1101:11470:32072 1:N:0:AGCAGGAA orig_bc=AAAAAAAAAAAA new_bc=AAAAAAAAAAAA bc_diffs=0
TACGGAAGGTCCGGGCGTTATCCGGATTTATTGGGTTTAAAGGGAGCGCAGGCTGATTATTAAGCGTGACGTGAAATGTAGCCGCTCAACGGCTGAACTGCGTCGCGAACTGGTAGTCTTGAGTGAGTTCGATGTTGGCGGAATTCGTGGTGTAGCGGTGAAATGCTTAGATATCACGAAGAACTCCGATTGCGAAGGCAGCCAACAAGGCCTTTACTGACGCTAAAGCTCGAAGGTGCGGGTATCGAACAGG
+
HHHIEEHHHFHIICHHIHHIHEHIIIHHIHEHHIHHHHEHCHHIHFHIHIIIDHEHHHHIIIEHHIIHEGIHHEHHHHHIIIIIICCHHHHIIHIHHHIIIIIIDHHIFHGDHHHHFEHCEHIHHEG@DDHHIHCHEHHHHGIHIHEHHHIIHHEH?GCGCIHHIHIIIIGIIIHGIHHIIHHDHGHIIIIIHHDHCGHIIIIIHHIIIIHHH@HFHIIHIIIIIHIGIIIIIHHHE?EIIIIIIIIIHHIHH
@HS2.3_618 HISEQ:380:H55W7BCXY:1:1101:1574:32287 1:N:0:AGCAGGAA orig_bc=AAAAAAAAAAAA new_bc=AAAAAAAAAAAA bc_diffs=0
TACGGAGGGTGCGAGCGTTAATCGGAATAACTGGGCGTAAAGAGCTCGTAGGCGGTTAGTCAAGTCAGATGTGAAAGCCCCGGGCTTAACCTGGGAACTGCATTTGAAACTGACGAACTAGAGTACTGTAGAGGGAGGTAGAATTCCAGGTGTAGCGGTGAAATGCGTAGATATCTGGAGGAATACCGGTGGCGAAGGCGGCCTCCTGGACAGAGACTGACGCTGAGGAGCGAAAGCGTGGGGAGCAAACAGG
+
IIIIIIIIIIIIIIIIIIIIIIIIIIIIIIIIIIIIIHIIIIIIIIIIHIIIIIIIIIIHIIIIIIIIIIIIIIIIIIIIIIIIIIGIIIHIIIIIIIIIIIIIIIIIIIIIIIIIIIIIIIIIIIIIIIIIIIIIIIIIIIIIIIIIIIIIIIIIIIIIIIIIIIIIIIIIIIIIHHIIIIIIIIIIIIIIIIIIIIIIIIIIIIIIIIIIHIIIIIIIIIIIIIIIIIIIIIIIIIIIIIIIIIIIIIIII
@HS2.3_619 HISEQ:380:H55W7BCXY:1:1101:2496:32417 1:N:0:AGCAGGAA orig_bc=AAAAAAAAAAAA new_bc=AAAAAAAAAAAA bc_diffs=0
TACGGAAGGTCCGGGCGTTATCCGGATTTATTGGGTTTAAAGGGAGCGCAGGCTGTTTTTTAAGCGTGACGTGAAATGTAGGGGCTCAACCTGTGCAGTGCGTCGCGAACTGGAGAACTTGAGTGCACTCGAGGAAGGCGGAATTTGTGGTGTAGCGGTGAAATGCTTAGATATCACGAAGAACTCCGATTGCGAAGGCAGCCTTCCAGCGTGTAACTGACGCTAAAGCTCGAAAGTGCGGGTATCGAACAGG
+
IIIIIHIIIHIIIIIIIHIIIIIIIIIIIIHIIIIHIHIIIIIIIIIIHIIIIIIHIIIIHGHHIIIIIIIIIIIIHHHIIIIIIHIIIIIIIIIHIIIIIIIIIIIIIIIIIHIHIIHIIIIIIIIIHIIIIIIHIIIIIIIIIIIIIIIIIIIIIIIIIHIIIIIIIIIIIIIIIIIIIIHHDEHIIIIIIIIIIIIIGIIHHIIHIHIIIIIIIIIHIIIFIIIIIIIIIIIIIIIIIIIIIHHIIIIII
@HS2.3_620 HISEQ:380:H55W7BCXY:1:1101:4848:32428 1:N:0:AGCAGGAA orig_bc=AAAAAAAAAAAA new_bc=AAAAAAAAAAAA bc_diffs=0
TACGGAGGGTGCGAGCGTTAATCGGAATAACTGGGCGTAAAGAGCTCGTAGGCGGTTAGTCAAGTCAGATGTGAAAGCCCCGGGCTTAACCTGGGAACTGCATTTGAAACTGACGAACTAGAGTACTGTAGAGGGAGGTAGAATTCCAGGTGTAGCGGTGAAATGCGTAGATATCTGGAGGAATACCGGTGGCGAAGGCGGCCTCCTGGACAGAGACTGACGCTGAGGAGCGAAAGCGTGGGGAGCAAACAGG
+
IIIHIIIIIIIIHIIIIIIIHIHIIIIIIIIIHIIIIHIIIIIIIIIHHIIIIIIHIHHIIIIIIIIIIIIIIIIIIHIIIIIIIHHHIIHIIIIHIIIIIHIIIIIIIIIIIIIIIIIIIIIIIIHIIIIIIHIIIIIIIIIIHIIIIIIHHIIIIIIIIIIIIIIIIIIIIIIHHHIIIIIIIIIIIIIIIIIIIIIIIIIGIIIIIIIIIIIIIIIIIIIIIIIIIIIIIIIIIIIIIIIIIIIIIIIII
@HS2.3_621 HISEQ:380:H55W7BCXY:1:1101:5164:32494 1:N:0:AGCAGGAA orig_bc=AAAAAAAAAAAA new_bc=AAAAAAAAAAAA bc_diffs=0
TACGGAGGGTGCGAGCGTTAATCGGAATAACTGGGCGTAAAGAGCTCGTAGGCGGTTTGTCAAGTCAGATGTGAAAGCCCCGGGCTTAACCTGGGAACCGCATTTGAAACTGACAGACTAGAGTACTGTAGAGGGAGGTAGAATTCCAGGTGTAGCGGTGAAATGCGTAGATATCTGGAGGAATACCGGTGGCGAAGGCGGCCTCCTGGACAGAGACTGACGCTGAGGAGCGAAAGCGTGGGGAGCAAACAGG
+
IIIIIHIIIIIIIIIIIIIIIIIIIIIIIIIIIIIIIIIIIIIIHIIIIIIIIIIIIIIIIIIIIIIIHIIIIIHIHIIIIIIIIIIIIIIIIIIIIIIIIIIIIIIIIIIIIIIIIIIIIIIIIHIIIIIIIIIIIIIIIIIIIIIIIIIIIIIIIIIIIIIIIIIIIIIIIIIHIIIIIIIIIIIIIIIIIIIIIIIIIIIIIIIIIIIIIIIIIIIIIIIIIIIIIIIIIIIIIIIIIIIIIIIIIIIII
@HS2.3_622 HISEQ:380:H55W7BCXY:1:1101:5961:32268 1:N:0:AGCAGGAA orig_bc=AAAAAAAAAAAA new_bc=AAAAAAAAAAAA bc_diffs=0
TACAGAGGCCAAGAGCGTTGTTCGGATTTACTGGGCGTAAAGGGCGCGTAGGCGGCATGGCGTGTCGGATGTGAAATCTCCGGGCTCAACCCGGAAAGTGCGTCCGAAACTACCGTGCTGGAGTATGGGAGGGGGAATCGGAATATAGGGTGTAGCGGTGAAATGCGTTGATATCCTATAGAACACCGGAGGCGAAGGCGGATTCCTTGAACATCACTGACGCTGAGGCGCGAAAGTCGGGGGAGCAAACAGG
+
IIIIIIHIIIIIIGIIIIHIIIIIIIIIIIIHIIIIIHHIIIIIIIIIIIIIIIIIIIIIIIHIIIIIIIIIIIIIHIHIIIIIIHIIIIIHIIIIIIIIIIIHIIIIIIHHHIIIIIIIIIIIIIIIIIIIIIIIIIIIIIIIIIIIIIIIIHIIHIIIIIIIIIIIIIIIIIIIHHIIIIIIIIIIIIIIIIIIIIIIIIIIIIIIIIHIIIIIIIIIIIIIIIIIIIIIIIIIIIIIIIIIIIIIIIIII
@HS2.3_623 HISEQ:380:H55W7BCXY:1:1101:7932:32463 1:N:0:AGCAGGAA orig_bc=AAAAAAAAAAAA new_bc=AAAAAAAAAAAA bc_diffs=0
TACGGAAGGTCCGGGCGTTATCCGGATTTATTGGGTTTAAAGGGAGCGCAGGCCGGAGGTCAAGCGTGACGTGAAATGTAGGGGCTCAACCTTTGAATTGCGTCGCGAACTGGCCTTCTTGAGTGAGTACGACGTCAGCGGAATTCGTGGTGTAGCGGTGAAATGCTTAGATATCACGAAGAACCCCGATTGCGAAGGCAGCTGACGAGTCCTTTACTGACGCTAAAGCTCGAAGGTGCGGGTATCGAACAGG
+
IHIHIFHHIIIIIIIIIIHH@FHHIGHFHHIHHHIEHHI@CFHIHIGHDIHIIHHIGHIHHIIHHHIIIIIIGIHGDHGHIIIIIIIIIIIHIHIIHHIIIIIHHIHIIIIIIHIHIIIHIIIIIIIIIIIIIIIIIIHIIIHHIHGHHIIIIIIIIIIIIIIIIIGIIIIIIHGGHHIIIIIIGIHHHHHIIIIIIIIIIIIIIHHIIIIIIIHHIIIIIIIIHIIIIIIIIHHIIHIIIIHHHIIIIIIII
@HS2.3_624 HISEQ:380:H55W7BCXY:1:1101:8092:32383 1:N:0:AGCAGGAA orig_bc=AAAAAAAAAAAA new_bc=AAAAAAAAAAAA bc_diffs=0
TACGGAAGGTCCGGGCGTTATCCGGATTTATTGGGTTTAAAGGGAGCGCAGGCCGGCTGTCAAGCGTGACGTGAAATGTCCCGGCTCAACCGGGGAGTTGCGTCGCGAACTGGCGGCCTTGAGTGAGGCCGACGTGCGCGGAATTCGTGGTGTAGCGGTGAAATGCTTAGATATCACGAGGAACCCCGATTGCGAAGGCAGCGCACGAGCCCTCAACTGACGCTAATGCTCGAAGGTGCGGGTATCGAACAGG
+
IIIIIGHIIIIIIIIIIIIIIFHIIEHHHIIFHIIEEHHIEHHIIIHIIIIIIIIIIIIHIIIIIIIIIIIIIIIIHIHIIIIIIIIIIIIIHHIIIHIIIIIIIIIIIIIIIIIIHIIIII?IIIIIIIIIIIIIIIIIIIIIIIIIIIHIIIIIIIIIIIIIIIHIIIIIIIIIIIIIIIIIIIHIIIIIIIIIIIIIIIIIIIHIIIIIIIIIIIIIIIIIIIIIIHIIIIIIIIIIHIHHIIHIIIIII
@HS2.3_625 HISEQ:380:H55W7BCXY:1:1101:11396:32471 1:N:0:AGCAGGAA orig_bc=AAAAAAAAAAAA new_bc=AAAAAAAAAAAA bc_diffs=0
TACGGAGGATGCGAGCGTTATCCGGATTTATTGGGTTTAAAGGGTGCGTAGGCGGGACGTCAAGTCAGCGGTGAAATACTGTGGCTCAACCATAGCATTGCCGTTGAAACTGGCGACCTTGAGTGCGGCAGAGGTAGGCGGAATGTGTGGTGTAGCGGTGAAATGCTTAGATATCACACAGAACACCGATTGCGAAGGCAGCTTACTGGAGCGCAACTGACGCTGAGGCACGAAAGCGTGGGTATCGAACAGG
+
IIIIHHIIHHHIHIIIHHIIIIIIIIHHFHIHHII<DHIIHIIHHIHIIHIIIIIIHIIIIIIIIIHIIIIIIHHIIIHIIIIIIIIIIIIIIIIIIIIIIIIIIIIIIIIIIIIIIIIHIIIIGIIIIIIIIIIIIHIIIIIIIIIIIIIIIIIIIIIIIIIIIIIIIIIIIIIIHHIIIIIIIIIIIIIIIIIIIIIIIIIIIIIIIIIIHHIIIIIHDIIIIIIIIIIIIIIHIIIIIIIIIIIIIIIII
@HS2.3_626 HISEQ:380:H55W7BCXY:1:1101:12273:32433 1:N:0:AGCAGGAA orig_bc=AAAAAAAAAAAA new_bc=AAAAAAAAAAAA bc_diffs=0
TACGGAAGGTCCGGGCGTTATCCGGATTTATTGGGTTTAAAGGGAGCGCAGGCGGAGGCTTAAGCGTGACGTGAAATGTAGCCGCTCAACGGCTGAGTTGCGTCGCGAACTGGGTTTCTTGAGTGAGTGCGACGTCAGCGGAATTCGTGGTGTAGCGGTGAAATGCTTAGATATCACGAAGAACCCCGATTGCGAAGGCAGCTGACGAGCCCTTTACTGACGCTAAAGCTCGAAGGTGCGGGTATCGAACAGG
+
IIIICHHHIIGHDCHHHIIHECGHHH0DHHHIHHI00<GGEHEH1<EHHHIIIIHHIGCHIIIIECGHHCIHGHHHCGFHHEDHHIIIIIIHCEHHHIIIIGHDIHEIIHIHG@B:IIIIIIIIIIIHHEHIHHHHIHHIIIIIHHFIHIIIIIIIIIIIIIIHHHGHIIIIIIHHGGIIIIIHIHHHIIIIIIIIIIIHIHGEIHEHHG1HCDIIIIIIIIIIHIHG<<IIHGDHCIHIIF@GHIHIIIIII
@HS2.3_627 HISEQ:380:H55W7BCXY:1:1101:16811:32342 1:N:0:AGCAGGAA orig_bc=AAAAAAAAAAAA new_bc=AAAAAAAAAAAA bc_diffs=0
TACGGAAGATGCGAGCGTTATCCGGATTTATTGGGTTTAAAGGGAGCGTAGGCGGGCCTTTAAGCCAGCGGTCAAATGTCATGGCCCAACCTTGGCATGCCGTTGGAACTGGTGGCCTTGAATACACACAAGGAAGGTGGAATTCGTCGTGTAGCGGTGAAATGCTTAGATATGACGAAGAACTCCGATTGCGAAGGCAGCCTTCTGGGGTGCGATTGACGCTGAGGCTCGAAAGTGCGGGTATCGAACAGG
+
IIIIIHIIHIIIHIIIIIIDHHIIIGEHHHGIIIIIHIIIIIIIGIIIIIIIIIHIIIIIIIIIIIIIIIIHIIHHIHIIIIIHIIIIIHIIIIHIIIIHIIIIIIIIIIIIIIHIIIIIIIIIIIIIIIIIIIIIIIIIIIIIIIHIIIIIIIIIIIIIIIIIIIIIIIIIIIIHGIIIIIIIIIIIIIIIIIIIIIIIIIIIIIIIIIIIIIIIIIIIIIIIIIIIIIIIIIIIIIIIIIIHIIIIIIII
@HS2.3_628 HISEQ:380:H55W7BCXY:1:1101:20089:32289 1:N:0:AGCAGGAA orig_bc=AAAAAAAAAAAA new_bc=AAAAAAAAAAAA bc_diffs=0
TACGGGGGGAGCAAGCGTTGTTCGGATTTACTGGGCGTAAAGGGCGCGTAGGCGGCCAGCACAAGTCAGTTGTGAAATCTCCGAGCTTAACTCGGAAAGGTCAACTGATACTGTGCGGCTAGAGTGCGGAAGGGGCAACTGGAATTCTTGGTGTAGCGGTGAAATGCGTAGATATCAAGAGGAACACCTGCGGCGAAGGCGGGTTGCTGGGCCGACACTGACGCTGAGGCGCGAAAGCTAGGGGAGCGAACGGG
+
I?FHIIIII/CG@<F1C<<<EHHIGHHCHI?FEHEGCCEHHHHIHDH<DDEHF?GCHGGH8DDHHHFGIIHFDA@FD>CIHHHHHIIHEG?HHHIIIHIFGFGHIIIFCHIHHAD?GGHHEHHIGHFIIHHHEFC@HHGHHEHHIHHHIHGIIHIIGIIIHIIHHHIIIHHHHHFHC@FHH?HHHHHI#IGI###IHIIIHHEHFIIIIHHHHGCHFIHHEHHC@HIHIIIIIIIIIIIHHHIIHHHEIIHGIH
@HS2.3_629 HISEQ:380:H55W7BCXY:1:1101:2190:32664 1:N:0:AGCAGGAA orig_bc=AAAAAAAAAAAA new_bc=AAAAAAAAAAAA bc_diffs=0
TACGGAGGATCCGAGCGTTATCCGGATTCATTGGGTTTAAAGGGTGCGCAGGCGGCTTCTTAAGTCAGCGGTAAAATCGTGGGGCTCAACCCCATCCCGCCGTTGATACTGGGGAGCTTGATTACGGTCGAGGCAGGCGGAATTCGTCGTGTAGCGGTGAAATGCATAGATATGACGAAGAACACCGATTGCGTAGGCAGCCTACCAGGCCGTTAATGACGCTCATGCACGAAAGTGCGGGGATCGAACAGG
+
IIIIIIIIHIHHIIIIIIIGHHIIIDEHHICFFHIHGFIFHIHHIIHIIIIIIIIHIIIIHIHIIHIIIIIIIHIIHHIIIHIIIIIIIIIIHDHIIIIIHHHHIIIIIIIHGIHIIHHHIIIIIIIIIIIIIIIIIIIIIIIIHIIIIIIIIHIIIIIIIIIIIIIIIIIIIIIHGIIIIIIIIIIIIIIIIIIIIIIIIIIIIHIIIIIIIHIIIIIIIIIIIIHIIIIIIIIIIIIIIIIIIIIIIIII
@HS2.3_630 HISEQ:380:H55W7BCXY:1:1101:4867:32740 1:N:0:AGCAGGAA orig_bc=AAAAAAAAAAAA new_bc=AAAAAAAAAAAA bc_diffs=0
TACGTAGGTGGCAAGCGTTGTCCGGATTTACTGGGTGTAAAGGGCGTGTAGGCGGAGCAGCAAGTCAGAAGTGAAATCTCCGGGCTTAACCCGGAAACTGCTTTTGAAACTGTTGCCCTTGAGTATCGGAGAGGCAGGCGGAATTCCTAGTGTAGCGGTGAAATGCGTAGATATTAGGAGGAACACCAGTGGCGAAGGCGGCCTGCTGGACGACAACTGACGCTGAGGCGCGAAAGCGTGGGGAGCAAACAGG
+
IIIIIIIIIIIIHHIIIIIIIIIIIIHHIHHHHIIIHHFHHIIIIIEHIIIIIIIHHIIIIIIIIIIIIIIIIIIIDGHIIIIIIIIIIIIIIIIIIIIIIHHIIIIIIHHHIIIHHIIIHGHIIIIIIIIHHHHIIIIIIIIIIIIHHIIIIIIIIIHIHIIIIIIIIIIIHHGHHHFHIHGIIIIIIIIGHIHIIIIIIHHIIIIIIIIIIIIIIIIIIHIHHIIIIIHFIIIIIIIIIIIIIIIIIIHIH
@HS2.3_631 HISEQ:380:H55W7BCXY:1:1101:8853:32590 1:N:0:AGCAGGAA orig_bc=AAAAAAAAAAAA new_bc=AAAAAAAAAAAA bc_diffs=0
TACAGAGGTCCCTAGCGTTGTTCGGATTTACTGGGCGTAAAGGGCGCGTAGGCGGCCGAGCAAGTCAAGTGTGAAATCTCCGGGCTCAACCCGGAACGTGCGCTTGAGACTGCCTGGCTGGAGGCCGGGAGAGGGAATCGGAATATAGGGTGTAGCGGTGAAATGCGTTGATATCCTATAGAACACCGGAGGCGAAGGCGGATTCCTTGGACGGCACTGACGCTGAGGCGCGAAAGTCGGGGGAGCAAACAGG
+
FCEHCCCEFECCGHHHHCCD<F<CF0CGHHHECGHHDHC<CCC<EHH<F/EGCEHHHFHCHHIHIGHHHHGHIIIIFHHGHHIIHEHHHHCEHDHHHIIHIHHHHHIIIIHHEHHIGHIHIHEECECGGIIHHIIIIHHHHHIHGHHHGIHIIHIIIIIIIIHHHHHHCIIIHHEH@FGIHHGIGIIHEIHEFIIHIHHIHGIIHHHHECEIIIHGHHHHIIIIIIIHHEIIIHHC/IHHHCIHHHHHHHEHH
@HS2.3_632 HISEQ:380:H55W7BCXY:1:1101:1574:34515 1:N:0:AGCAGGAA orig_bc=AAAAAAAAAAAA new_bc=AAAAAAAAAAAA bc_diffs=0
TACGAGGGGTGCAAGCGTTGTTCGGAATTACTGGGCGTAAAGGGAGCGTAGGCGGAGATTCAAGCGGATTGTACAATCCCGGGGCCCAACCCCGGCTCTGCAGTCCGAACTGGATCTCTTGGATAGTTCAGGGGCAGGCGGAATTCCTGGTGTAGCGGTGGAATGCGTAGAGATCAGGAAGAACACCGATGGCGAAGGCAGCCTGCTGGGGACTTATCGACGCTGAGGCTCGAAAGTGCGGGTAGCAAACAGG
+
IIIIIHIIIHIIIIIIIIIHHHHIIIIIIIIHIIHHICHHHIIIHIIIHHIIIIIIIIHIIIIIIIIIHHIIIIIHHIIIIIIIIIIIIIHIIIIIIIIIIIIIIIIIIIIIIIIIIIIIIIIIIIIIIIIIIIIIIIIIIIIIIIHIIIIIIIIIIIIIIIIIIIIIIIIIIIIIHHIIIIIIIIIIIIIIIIIIIIIIHHIIIIIIIIIIIIIIIIIIIIIIIIIIIIIIIIIIIIIIIIIIIIIIIIIII
@HS2.3_633 HISEQ:380:H55W7BCXY:1:1101:9741:32661 1:N:0:AGCAGGAA orig_bc=AAAAAAAAAAAA new_bc=AAAAAAAAAAAA bc_diffs=0
TACGTAGGGTGCAGGCGTTAATCGGAATTACTGGGCGTAAAGCGTGCGCAGGCGGTTTCTTAAGTCAGATGTGAAAGCCCCGGGCTTAACCTGGGAACTGCGTTTGAAACTGGGAGACTTGAGTGTGGCAGAGGGGGGTGGAATTCCACGTGTAGCAGTGAAATGCGTAGATATGTGGAGGAACACCGATGGCGAAGGCAGCCCCCTGGGTTAACACTGACGCTCATGCACGAAAGCGTGGGGAGCAAACAGG
+
IIIIIIIIIIIIIIIIIIIIIIIIIIIIIIIIIIIIIIIIIIIIIIIIIIIIIIIHIHIIIIIIIIIIHIIIIIIIIIIIIIIIIIHIIIIIIIIIIIIIIIIIIIIIIIIIIIIIIIHIIIIIIIIIIIIIIIIIIIIIIIIIIIIIIIIIIIIIIIIIIIIIIIIIIIIIIIIIIHIIIIIIIIIIIIIIIIIIIIIIIIIIIIIIIIIIIIIIIIIIIIIIIIIIIIIIIIIIIIIIIIIIIIIIIIIII
@HS2.3_634 HISEQ:380:H55W7BCXY:1:1101:13617:32648 1:N:0:AGCAGGAA orig_bc=AAAAAAAAAAAA new_bc=AAAAAAAAAAAA bc_diffs=0
TACGGAAGATGCGAGCGTTATCCGGATTTATTGGGTTTAAAGGGAGCGTAGGCGGCCCGTTAAGTCAGCGGTTAAATGTCAGTGCCCAACATTGGCATGCCGTTGATACTGGTGGGCTTGAATACACACAAGGATGGTGGAATTCGTCGTGTAGCGGTGAAATGCTTAGATATGACGAAGAACTCCGATTGCGAAGGCAGCCGTCTGGGGTGCGATTGACGCTGAGGCTCGAAAGTGCGGGAATCAAACAGG
+
IIIIIFHIHIIIIIIIIIIIIIIIIHHHHIHHHHIHIIIHIIIIHHIIIIIHHIIIIIIIHIIIIIIIIIIIIIIIIIIIIIIIIIIIIIIIIIIIIIIIIIIIIIIIIIIHIHIIIIIIIIIIIIIIHIIIIIIIIIIIIIIIIIIIIIIIIIIIIIIIIIIIIIIIIIIIIIIIHIIIIIIIIIIIHIIIIIIIIIIIIIIIIIIIIHHHEIIIIIIIIIIIIIIIIIIIIIIIIIIIIIIIIIIIIIII
@HS2.3_635 HISEQ:380:H55W7BCXY:1:1101:14908:32687 1:N:0:AGCAGGAA orig_bc=AAAAAAAAAAAA new_bc=AAAAAAAAAAAA bc_diffs=0
TACAGAGGTCCCTAGCGTTGTTCGGATTTACTGGGCGTAAAGGGCGCGTAGGCGGCCGAGCAAGTCAAGTGTGAAATCTCCGGGCTCAACCCGGAACGTGCGCTTGAGACTGCCCGGCTCGAGTGCGGAAGGGGGAATCGGAATACAGGGTGTAGCGGTGAAATGCGTTGATATCCTGTAGAACACCGGAGGCGAAGGCGGATTCCTTGTACGCAACTGACGCTGAGGCGCGAAAGTCGGGGGAGCAAACAGG
+
IIIIIIIIIIIIIIIIIGHHHIIIIIIIIIIIIIIIIHHIIIIIIIIIIIIIIIIIIIIIIIIIHIHHHHIHIIIIHHIIIIIIIIIIIIIIIIIIIIIIIIIIIIIIIIIIIIIIIHIIIHIIIIIIIIIIIIIIIHIIIIIIIIIIIIIIIIIIIIIIIIIIIIIIIIIIIIIIIIIIIIIIIIIIIIIIIIIIIIIIIIIIIIIIIIHIIIIIIIIIIIIIIIIIIIIIIIIH?IIIIIIIIIIIIIIII
@HS2.3_636 HISEQ:380:H55W7BCXY:1:1101:16679:32515 1:N:0:AGCAGGAA orig_bc=AAAAAAAAAAAA new_bc=AAAAAAAAAAAA bc_diffs=0
TACGGGGGATGCGAGCGTTGTCCGGAATCATTGGGCGTAAAGAGTTCGTAGGTTGCACGTTAAGTCTGGTGTTAAATGCAGAAGCTCAACTTCTGTTTGGCACTGGATACTGGCGAGCTTGAATGCGGTAGAGGTAAAGGGAATTCCTGGTGTAGCGGTGAAATGCGTAGATATCAGGAGGAACATCGGTGGCGAAAGCGCTTTACTGGGCCGTAATTGACACTGAGGAACGAAAGCCAGGGTAGCAAATGGG
+
IIIIIIIIHIIIIIIIIIIIIIIIIIIIIIIIIIIIIIIIIIIIIIIIIIIIIIIIIIIIIHHIHIIIIIIIIIIIIIIIIIIIIIIIIIIIIIIIIIIIIIIIIIIHIIIIHIIIIIIIIIIIIIIIIIIIIIHIIIIIIIIIIIIIIIIIIIIIIIIIIIIIIIIIIIIIIIIIIIIIIIHIIIIIIIIIIIIIIIIIIIIIIIIIIIIIIIIIIIIIIIIIIIIIIIIIIIIIIIIIIIIIIIIIIIIII
@HS2.3_637 HISEQ:380:H55W7BCXY:1:1101:20801:32648 1:N:0:AGCAGGAA orig_bc=AAAAAAAAAAAA new_bc=AAAAAAAAAAAA bc_diffs=0
TACGGAAGGTCCGGGCGTTATCCGGATTTATTGGGTTTAAAGGGAGCGCAGGCCGATGGTTAAGCGTGACGTGAAATGTAGGTGCTCAACATCTGCACTGCGTCGCGAACTGGCTATCTTGAGTGAGTTCGATGTTGGCGGAATTTGTGGTGTAGCGGTGAAATGCTTAGATATCACGAAGAACTCCGATTGCGAAGGCAGCCAACAAGGCCTTTACTGACGCTAAAGCT
+
IIEHCEGDCCCGH//<CCH0D1CHGI<<FE11DEEH=GFHIHEEFIHDEHHG/<CC@@ECFGHE1#<<#DGCH@FGHC11<DG@FG8DEFHHHHHH#IHEH7<<<EHI/D;=/DGFDF<FGH/FGDG#G=D/HHHHCHH<EIHHIHFHIHF<HIHHEHHFC1EFAC@CC1;1AHEGF<HF=16HCHEED<EE?CCD<C1CD?C1CFCEG?IIHF<<0HHGC@E@<1<GC<
@HS2.3_638 HISEQ:380:H55W7BCXY:1:1101:3095:32908 1:N:0:AGCAGGAA orig_bc=AAAAAAAAAAAA new_bc=AAAAAAAAAAAA bc_diffs=0
TACGGAGGGTACGAGCGTTAATCGGAATGACTGGGCGTAAAGGGCACGTAGGTGGATAGATAAGTCACAAGTGAAATACCCGGGCTTAACCTGGGATTGGCTCGTGAAACTGTTTAACTAGAGTACGGTAGAGGGGAGTAGAATTCCAAGTGTAGCGGTGAAATGCGTAGAGATTTGGAAGAATACCGGAGGCGAAGGCGGCTCTCTGGACCGATACTGACACTGAAGAGCGAAAGCGTGGGGAGCAAACAGG
+
IIIHIIIIIIIIIIIIIHHIGIIIIIIHIIIGIIIIIHHIIIIIIIIICFGHFHIIIIIIIIIIIIIIIIIIIIHHGHIIIHIIIIIIIIIIIIHHHIIIIIHHHIIIIIIIIIIIIIIIIIIHIIIIHIIIIIIIHIIIIIIIIIIIIIIHHIIIIIIHIIIIIIIHIHIIIIHHHFIIHIIHIIIIIIHHIIHIIIIIIIHHHIIIHIIIIIIIIHIIIIIIIIIIIIHIIIIIIIIIIIIIIIIIIIIII
@HS2.3_639 HISEQ:380:H55W7BCXY:1:1101:4755:32881 1:N:0:AGCAGGAA orig_bc=AAAAAAAAAAAA new_bc=AAAAAAAAAAAA bc_diffs=0
TACGAGGGGTGCAAGCGTTGTTCGGAATTACTGGGCGTAAAGGGAGCGTAGGCGGAGATTCAAGCGGATTGTACAATCCCGGGGCCCAACCCCGGCTCTGCAGTCCGAACTGGATCTCTTGGATAGTTCAGGGGCAGGCGGAATTCCTGGTGTAGCGGTGGAATGCGTAGAGATCAGGAAGAACACCGATGGCGAAGGCAGCCTGCTGGGGACTCATCGACGCTGAGGCTCGAAAGTGCGGGTAGCAAACAGG
+
[truncated: 46,534,557 more chars]
