# Supplementary material for: Effect of dietary concentrate to forage ratio on growth performance, rumen fermentation and bacterial diversity of Tibetan sheep under barn feeding on the Qinghai-Tibetan plateau
Source: PeerJ. 2019 Aug 5;7:e7462. doi: 10.7717/peerj.7462 (PMC6686838; doi:10.7717/peerj.7462)
Supplement: Supplemental Information 6 — The 4 sequences in the file represent 4 Tibetan sheep in group HS3. [file peerj-07-7462-s006.zip › HS3_Samples of sequences/HS3.1.fastq]

@HS3.1_0 HISEQ:380:H55W7BCXY:1:1101:20180:5657 1:N:0:AGCAGGAA orig_bc=AAAAAAAAAAAA new_bc=AAAAAAAAAAAA bc_diffs=0
TACGTAGGTGGCGAGCGTTGTCCGGAATTATTGGGCGTAAAGGGAGCGCAGGTGGGAGAGTAAGTCAGTCTTAAAAGTGCGGGGCTCAACCCCGTGATGGGATTGAAACTATTTTTCTTGAGTGCAGGAGAGGAAAGCGGAATTCCTAGTGTAGCGGTGAAATGCGTAGATATTAGGAGGAACACCAGTGGCGAAGGCGGCTTTCTGGACTGTAACTGACACTGAGGCGCGAAAGCGTGGGGAGCAAACAGG
+
IIIIIIHIIIIIIIIIIHIHIIIIIEHGHIHIIIIIIHGHHHHIGHIIIIHHDHHHEGCGHHHGCHHHFHIIIIIIHHIIIIIIIIIIHIHIIIHFHHHHIHHFHHHHHHIIIHIHIIIIHIIIHIIIHHHHCEHIIIIIIIHGIIHHGGIHIIIHHHHHHHHIHIIHHIGIHFHGEIGFHIIIIIIIIHHIIHHHHHGHIHHHIGIIIIIIIHIIIHHEHHHHIHIIIHEHH=DHHFIHIIIHHHHGGEII
@HS3.1_1 HISEQ:380:H55W7BCXY:1:1101:20754:5600 1:N:0:AGCAGGAA orig_bc=AAAAAAAAAAAA new_bc=AAAAAAAAAAAA bc_diffs=0
TACGGAAGGTCCGGGCGTTATCCGGATTTATTGGGTTTAAAGGGAGCGCAGGCTGATTATTAAGCGTGACGTGAAATGTAGCCGCTCAACGGCTGAACTGCGTCGCGAACTGGTAGTCTTGAGTGAGTTCGATGTTGGCGGAATTCGTGGTGTAGCGGTGAAATGCTTAGATATCACGAAGAACTCCGATTGCGAAGGCAGCCAACAAGGCCTTTACTGACGCTAAAGCTCGAAGGTGCGGGTATCGAACAGG
+
IIIHHHIIIIIIH<EHHDHIFHHHIIGHHIICHGIE==FEHIIIIIIH<CHHHEEG?D#EHIHIIIEHEGCFGHHC@FHEFHEFHDHHHEHHHHHHIHEHHHECH<CCGCGHHHHHGEHGGHHGGGHHHHGHIIBCCEEIHHGIIHGGHFHHDHHIHHHIIHHIHIIIHHEGIHIHGDHIHIHHHIH?HDIIIIHHIIHGIHG?IHIIIIHEHIHIIHHCIHHEIHIIIHIIIHHDHHEIIIIHHIHCCHFII
@HS3.1_2 HISEQ:380:H55W7BCXY:1:1101:2992:5828 1:N:0:AGCAGGAA orig_bc=AAAAAAAAAAAA new_bc=AAAAAAAAAAAA bc_diffs=0
TACGGAAGGTCCGGGCGTTATCCGGATTTATTGGGTTTAAAGGGAGCGCAGGCTGGATTTTAAGCGTGCTGTGAAATGTACCGGCTCAACCGGTGACGTGCAGCGCGAACTGGAGTCCTTGAGTGAGTACGAGGTATGCGGAATTCGTGGTGTAGCGGTGAAATGCTTAGATATCACGAAGAACTCCGATTGCGAAGGCAGCGTACCAGTCCTTAACTGACGCTAAAGCTCGAAAGTGCGGGTATCGAACAGG
+
IHHFHIIIIHHIIHIHIIIIIGEHHEHIIIHIIHHGEIIIIHHHHIIHIDHIGHHIHIIIIIIIIIIIIIIHIIIIHHHHHHIIIHDHIHIHIIIIIIIIIHIIIHIIIIIIIHIGIHHHIIIIIIHHIHIIHHHIHIHHIIIIIIIIHIHIIIIIIIIIIIIIIIIIIIIIIIHHIIIIIIIIIIIIIDHIIIIIIIIIIIIHIIHHIHIIIIIIIIIIIHIIHIIIIHGIIIHIHIIIIHEHHIHIIIIII
@HS3.1_3 HISEQ:380:H55W7BCXY:1:1101:6148:5760 1:N:0:AGCAGGAA orig_bc=AAAAAAAAAAAA new_bc=AAAAAAAAAAAA bc_diffs=0
TACGGAGGGTGCGAGCGTTAATCGGAATAACTGGGCGTAAAGAGCTCGTAGGCGGTTAGTCAAGTCAGATGTGAAAGCCCCGGGCTTAACCTGGGAACTGCATTTGAAACTGACGAACTAGAGTACTGTAGAGGGAGGTAGAATTCCAGGTGTAGCGGTGAAATGCGTAGATATCTGGAGGAATACCGGTGGCGAAGGCGGCCTCCTGGACAGAGACTGACGCTGAGGAGCGAAAGCGTGGGGAGCAAACAGG
+
IIIIIIIIIIIIIIIIIHIIIIIIIIIIIIIIIIIIIIIIIIIIIIIIIHIIIIIIIIIIIIIIIIIIIIIIIIIIHHIIIIHIIIIIIIIIIIIIIIIIIIIIIIIIIIIIIIIIIIIIIIIIIIIIIIIIIIIIIIIIIIIIIIIIIIIIIIIIIIIIIIIIIIIIIIIIIIIIHHIIIIIIIIIIIIIIIIIIIIIIIIIIIIIIIIIIIIIIIIIIIIIIIIIIIIIIIIIIIIIIIIIIIHIIIIIII
@HS3.1_4 HISEQ:380:H55W7BCXY:1:1101:12822:5916 1:N:0:AGCAGGAA orig_bc=AAAAAAAAAAAA new_bc=AAAAAAAAAAAA bc_diffs=0
TACAGAGGTCCCTAGCGTTGTTCGGATTTACTGGGCGTAAAGGGCGCGTAGGCGGCGGGGCGTGTCAAGTGTGAAATCTCCGGGCTCAACCCGGAAAGTGCGCTTGAAACTACCTCGCTCGAGTATGGGAGGGGGAATCGGAATGCAGGGTGTAGCGGTGAAATGCGTTGATATCCTGCAGAACACCGGAGGCGAAGGCGGATTCCTTGAACATCACTGACGCTGAGGCGCGAAAGTCGGGGGAGCAAACAGG
+
IIIIIIIIIIIIIIIIIIHHIIIIIIIIIIIIIIIIIHIIIIIIIIIIHIIIIIIIIIIIIIIIIIIHIHIHIIIIDHHIIIIIIIIIIIIIIIIIIIIIIIIIIIIIIIIIIIIIIIIIIIIIIIIIIIIIIIIIIIIIIIIIIIIIIIIIIIIIIIIIIIIIIIIIIIIIIIIIHIIIIIIIIIIIIIIIIIIIIIIIIIIHIIIIIGHIIIIIIIIHIIIIIIIIIIIIIIIIIIIHIIIIIIIIIIIII
@HS3.1_5 HISEQ:380:H55W7BCXY:1:1101:13910:5855 1:N:0:AGCAGGAA orig_bc=AAAAAAAAAAAA new_bc=AAAAAAAAAAAA bc_diffs=0
TACGGAGGATCCGAGCGTTATCCGGATTCATTGGGTTTAAAGGGTGCGCAGGCGGTGCCTTAAGTCAGCGGTAAAATCGTGGGGCTCAACCCCATCCCGCCGTTGATACTGGGGCACTTGATTACGGTCGAGGCAGGCGGAATTCGTCGTGTAGCGGTGAAATGCATAGATATGACGAAGAACACCGATTGCGTAGGCAGCCTACCAGGCCGTTAATGACGCTCATGCACGAAAGTGCGGGGATCGAACAGG
+
IIIHHHIIHHIIHIIIHHIDFHHHDGEEHIEHFHIHHHIIIGIIIIIHHHIIIIHHIHIIIHIIIIIIHIHGFHHHHIIIIHHIIHIIIIIHIIHIEHIIIDHHHGHIIFHIIHGIIIIIIIIIIIIIIIIHIHIIIIIIIIHIIIIHHCHIHIIIIHIIHIIIIIIIIIHIHIHIFIIGHIIIIIHG?IIIHGGFHHIIHIHEHHIIHDEFHIIIIIIIHHD1HHHEHIIIIIHHHHIIIIIIIIIIHHII
@HS3.1_6 HISEQ:380:H55W7BCXY:1:1101:18300:5767 1:N:0:AGCAGGAA orig_bc=AAAAAAAAAAAA new_bc=AAAAAAAAAAAA bc_diffs=0
TACGTAGGTGGCAAGCGTTATCCGGATTTACTGGGTGTAAAGGGCGCGTAGGCGGGGATGCAAGTCAGATGTGAAATCTATGGGCTTAACCCATAAACTGCATTTGAAACTGTGTCTCTTGAGTGCAGGAGAGGTAGACGGAATTCCTTGTGTAGCGGTGAAATGCGTAGATATAAGGAAGAACACCAGTGGCGAAGGCGGTCTACTGGACAGTAACTGACGCTGAGGCGCGAAAGCGTGGGGAGCAAACAGG
+
HIIIHIIIIIIIEHIIIIIIIIIIIIIIIIHHIHIDHHHIIIIIIIIIEHHIIIIHIGHIIIIIIIIHEHIIIIIIIHIIIHIIHIIIIIIHIIIIIIIIIIHIIIIHIIIIIIIIHIIHHHHHHIIIIIIIIIIHHHIIIIIHIIIIIHEIIIIHIIIIIIIIHHIIIIIIIIIIIHIIIIIIIHIIHHIIHIHHHHEIIHIIIIIIIIHHHGGIHHHHHHIGHIIIIIHIIIIIHIIHIHIIHHIIIGIII
@HS3.1_7 HISEQ:380:H55W7BCXY:1:1101:18273:5934 1:N:0:AGCAGGAA orig_bc=AAAAAAAAAAAA new_bc=AAAAAAAAAAAA bc_diffs=0
TACGGAGGACGCGAGCGTTATCCGGATTCATTGGGTTTAAAGGGTGCGCAGGCGGCTCGGCAAGTCAGCGGTGAAAGCCCGGGGCCCAACCCCGGAAGTGCCGTTGATACTGTCGGGCTGGAATGCGGTCGAGGCGGGCGGAACGTGGCGTGTAGCGGTGAAATGCGTAGATATGCCACAGAACGCCGATAGCGGAGGCAGCTCGCCAGGCCTGCATTGACGCTCGGGCACGAAAGCGTGGGGATCGAACAGG
+
IIIIIIIIIIIIIIIIIIIIIIIIIEHHIHIIIIIGHHIIIIIIIIIIIIIIIIHHIIIIIIIIIIIIIIIIIIHIHIIIIIHIIIIIIIIHIIIIIIIIIIIIIIIIIIIIIIIIIIHIIIHIIIIIIIIIIIIIIIHIIIIIIIIIIIEIIIIIIIIIIIIIIIIHIIHIIIIIIIIHIIHIHIHHHHIIIIIHIIIIIIIIIHHHIIIIHIIIIIIIIIIIIIIIIIIIIIIIIIIHIIIIHIIGIIIII
@HS3.1_8 HISEQ:380:H55W7BCXY:1:1101:1435:6041 1:N:0:AGCAGGAA orig_bc=AAAAAAAAAAAA new_bc=AAAAAAAAAAAA bc_diffs=0
TACGGAAGGTCCGGGCGTTATCCGGATTTATTGGGTTTAAAGGGAGCGCAGGCGGGCTTTTAAGCGTGACGTGAAATGTGGCGGCTCAACCGCCGATCTGCGTCGCGAACTGGGAGTCTTGAGTGCGGACGAGGTATGCGGAATTTGTGGTGTAGCGGTGAAATGCTTAGATATCACGAAGAACCCCGATTGCGAAGGCAGCATGCCAGGCCGTAACTGACGCTAATGCTCGAAGGTGCGGGTATCGAACAGG
+
IIIIIIIHIDGHCCEDHEEHIHEHDE=GHHEHFHICGHHHFEHHFHHHHIIHHIGHEHIIIIHIIIHIHHHHHHHHHHIHIHIIIIHHHFHHEHIHHIIIIIIHIIIIIHIIHIIHGIHIIIIHHHGHIHHIIHEHEIHIIIIIIIHEHIIIIIIIIIGIIIIIIIIIIIHHIIHGHIIHIIIIIIIHGHHIIIIIIIHHIIIIHHHHHGIIIIIIIIIIIIIIIIIHIHIIIIGIHIHIIHHG1IIIIIIII
@HS3.1_9 HISEQ:380:H55W7BCXY:1:1101:1377:6149 1:N:0:AGCAGGAA orig_bc=AAAAAAAAAAAA new_bc=AAAAAAAAAAAA bc_diffs=0
TACGGAAGGTCCGGGCGTTATCCGGATTTATTGGGTTTAAAGGGAGCGCAGGCTGATGATTAAGCGTGACGTGAAATGTAGCCGCTCAACGGCTGAACTGCGTCGCGAACTGGTTATCTTGAGTGAGTTCGATGTTGGCGGAATTCGTGGTGTAGCGGTGAAATGCTTAGATATCACGAAGAACTCCGATTGCGAAGGCAGCCAACAAGGCCTTTACTGACGCTAAAGCTCGAAGGTGCGGGTATCGAACAGG
+
IIIIIIIIIHIIHDHHHIIIIIIIIIHIHHHIIIIHHIIIIIIIHHEFCHHIGGIIGIIIIIIIIIIIGHIHGIIHGHHHHHHHIHHHIIIIHIIHFHHIIIGHHIIIIHIIIEIIIGIIIIIHHGHFHIIIIHEIIHHHIIIIIIIHIIIIIIIIIIIHIIIIIIIIIIHIIIIHHHIIIIIHEIIIIGIIIIIIIIIHHIIIHIIHHHIGIIIIIIIIIIIIIHHIIIIIIIIIHIHIIIIIIIIIIIIII
@HS3.1_10 HISEQ:380:H55W7BCXY:1:1101:3482:6062 1:N:0:AGCAGGAA orig_bc=AAAAAAAAAAAA new_bc=AAAAAAAAAAAA bc_diffs=0
TACGGAAGGTCCGGGCGTTATCCGGATTTATTGGGTTTAAAGGGAGCGCAGGCGGAGAGCTAAGCGTGACGTGAAATGTAGCCGCCCAACGGCTGACGTGCGTCGCGAACTGGTTTTCTTGAGTGGGTACGACGTCGGCGGAACTCGTGGTGTAGCGGTGAAATGCTTAGATATCACGAGGAACCCCGATTGCGAAGGCAGCCGACGAGTCCCTTACTGACGCTAAAGCTCGAAGGTGCGGGTATCGAACAGG
+
IIHIIHHIIHHHHCCHIHIHHIFCDGHHIIIEEGHD<GHHHHIIIIGHIHHHIIHII<EHIHIIIIIIHHHHIIIIHIHHGIIIHHHIIHIHHHIIIHHIIIHIHHHIIIIIHGFHEHIIIIIIIIIHIIIHIIGIHIHIIIIIIHHIIIIIIIIIIIIIIIIIIHIHHIHIHHIIIIIIIIIIIIIIIIIHHIIIIIIHIIIHHIHFHCIIFHHHHIIIIIIIFHIGIHIHIIHE<IIIIIIIIIHIIIHII
@HS3.1_11 HISEQ:380:H55W7BCXY:1:1101:4192:6097 1:N:0:AGCAGGAA orig_bc=AAAAAAAAAAAA new_bc=AAAAAAAAAAAA bc_diffs=0
TACGTAGGGGGCGAGCGTTATCCGGATTTATTGGGCGTAAAGCGTGTGTAGGCGGTTTATTAAGTCTAAAATTAAAGCCTGGGGCTTAACCCCAGTTCGTTTTAGAAACTGGTAGACTTGAGTGTGGTAGAGGCAAATGGAATTTCTAGTGTAGCGGTTAAATGCGTAGATATTAGAAGGAACACCAGTGGCGAAGGCGGTTTGCTGGGCCATTACTGACGCTGAGACACGAAAGCGTGGGGAGCAAATAGG
+
IIIIIIIIIIIIIIIIIIIIIIIIIHIIIIIIIIIIIIIIIIIIHIHHHIIIIIIHIIHHIIIIIIIIIIIIIIIIIIIIIIIIIIIIIIIIIIIIIIIHIIIIIIIIIIIIIIIIIIIIIIIIIIIIIIIHIIIIIIIIIIIIIIIIIIIIIIIIIIIIIIIIIIIIIIIIIHIIIIIIIIIIIIIIIIIIIIIIIIIIIIIIIIIIIIIIIIIIIIIIIIIIIIIIIIIIIIIIIIIIIIIIIIIIIIII
@HS3.1_12 HISEQ:380:H55W7BCXY:1:1101:5657:6127 1:N:0:AGCAGGAA orig_bc=AAAAAAAAAAAA new_bc=AAAAAAAAAAAA bc_diffs=0
TACGGAGGATGCGAGCGTTATCCGGATTTATTGGGTTTAAAGGGTGCGTAGGTGGTTTGTTAAGTTTGTGGTGAAAGCGTGCGGCTCAACCGTACCAAGCCATGAAAACTGGCGAACTTGAGTGCAAACGAGGTAGGCGGAATGTGATGTGTAGCGGTGAAATGCTTAGATATGTCACAGAACCCCGATTGCGAAGGCAGCTTACCAGCATGCAACTGACACTGAGGCACGAAAGCGTGGGTATCAAACAGG
+
IIIIIIIIIIIIIIIIIIIHIIIIIEHHIIIIIIIGHIHIIIIIGHIIDGHIIHIGIIHHHIIHIIIIIIIHHHHIIIIIIIIIIIIIIIIIIIIIIIIIIIIIIIIIIIIIIIIIIIHIIIIIIIIIIIIIIIIIIIIIIIIIIIIIIIIIIIIIIIIIIIIIIIIIIIIIIIIIHIIIIIIIIIIIIIIIIIIIIIIIIIIIIIIIIIIIIHHIIIIIHIIIIIIIIIIIIIIIIIIIIIIIIIIIIIII
@HS3.1_13 HISEQ:380:H55W7BCXY:1:1101:5655:6230 1:N:0:AGCAGGAA orig_bc=AAAAAAAAAAAA new_bc=AAAAAAAAAAAA bc_diffs=0
TACGGAGGGTGCGAGCGTTAATCGGAATAACTGGGCGTAAAGAGCTCGTAGGCGGTTAGTCAAGTCAGATGTGAAAGCCCCGGGCTTAACCTGGGAACTGCATTTGAAACTGACGAACTAGAGTACTGTAGAGGGAGGTAGAATTCCAGGTGTAGCGGTGAAATGCGTAGATATCTGGAGGAATACCGGTGGCGAAGGCGGCCTCCTGGACAGAGACTGACGCTGAGGAGCGAAAGCGTGGGGAGCAAACAGG
+
IIIIIHIIIHHIHIIIIHIIIHIIIHIIHIIHHHIIIIHIIIIIGGIIHHIIIIIHHHIHIIIIIIIIIIIIIIHIIIIIIIHIHIIIIIIIIIIIIIIIIIIIIIIHHHIIIIIIIIIIIIIIIIIIHIIIIIIIIIIIIIIIIIIIIIIIIIIIIIIIIIIIIIIIIIIIIIIIIHIIIIIIIIIIIIHIIIHIIIHIIIHHIIIIIIIIHIIHIIIIIIIIIIIIIIIIIIIGHIIIIIIIIIIIIIIII
@HS3.1_14 HISEQ:380:H55W7BCXY:1:1101:11247:6232 1:N:0:AGCAGGAA orig_bc=AAAAAAAAAAAA new_bc=AAAAAAAAAAAA bc_diffs=0
TACGGAAGGTCCGGGCGTTATCCGGATTTATTGGGTTTAAAGGGAGCGCAGGCTGATTATTAAGCGTGACGTGAAATGTAGCCGCTCAACGGCTGAACTGCGTCGCGAACTGGTAGTCTTGAGTGAGTTCGATGTAGGCGGAATTCGTGGTGTAGCGGTGAAATGCTTAGATATCACGAAGAACTCCGATTGCGAAGGCAGCCTACAAGGCCTTTACTGACGCTAAAGCTCGAAGGTGCGGGTATCGAACAGG
+
IIIIIIIIIHIIIIIIIIIIIIIIIIIIIIIIIIIEHIIIIIIIIIIIIIIIIIIIIIIIIIIIIIIIIIIIIIIIHHIHIIIIIIIIIIIIIIIIIIIIIIIIIIIIIIIIIIIIIIIIIIIIIIIIIIIIIIIIIIIIIIIIHIIIIIIIIIIIIIHHIHIIIIIIIIIIIIIHHIIIIIIIIIIIIIIIIHIIIIIIIIIIIIIIIIIIIIIIIIHHIIGIIIIIIIIIIIIIIIIIIIIIIHHHIIIII
@HS3.1_15 HISEQ:380:H55W7BCXY:1:1101:12932:6109 1:N:0:AGCAGGAA orig_bc=AAAAAAAAAAAA new_bc=AAAAAAAAAAAA bc_diffs=0
TACAGAGGCCAAGAGCGTTGTTCGGATTTACTGGGCGTAAAGGGCGCGTAGGCGGCATGGCGTGTCGGATGTGAAATCTCCGGGCTCAACCCGGAAAGTGCGTCCGAAACTACCGTGCTGGAGTATGGGAGGGGGAATCGGAATGCAGGGTGTAGCGGTGAAATGCGTTGATATCCTGCAGAACACCGGAGGCGAAGGCGGATTCCTTGAACATCACTGACGCTGAGGCGCGAAAGTCGGGGGAGCAAACAGG
+
HHIIIIIIIIIIIIFIIHGHIHIIHHIIIIHHHEHHIEHIIIHHHIIIIIHIIIIIIIIIIIGHHFEHCHHHIIIIFHIIHIIIHIIIIIIIIHGHHIIHHIHHHDHEDHIGIGHHHHHIHIHFHHHIIHGHEHHHHIIIIIIIIIHIIHIIIIIHIIHIHIHHHIHHIIIHHHIHIIIIIHIIIIIHHIIIHHHIHHHGHHFIIIHHEGFFC<@CCCIHIIHHIIIHCEHIHIIIGIIIIIIGIIIIIHIIH
@HS3.1_16 HISEQ:380:H55W7BCXY:1:1101:13545:6173 1:N:0:AGCAGGAA orig_bc=AAAAAAAAAAAA new_bc=AAAAAAAAAAAA bc_diffs=0
TACGGAGGGTACGAGCGTTAATCGGAATGACTGGGCGTAAAGGGCACGTAGGTGGATAGATAAGTCACAAGTGAAATACCCGGGCTTAACCTGGGATTGGCTCGTGAAACTGTTTAACTAGAGTACGGTAGAGGGGAGTAGAATTCCAAGTGTAGCGGTGAAATGCGTAGAGATTTGGAAGAATACCGGAGGCGAAGGCGGCTCTCTGGACCGATACTGACACTGAAGAGCGAAAGCGTGGGGAGCAAACAGG
+
IIIIIIIIIIHIIIIIIIIIEHHIIIIIIIIIIIIIIHIIIIIIIIIIDHHIHHIIIIIIIIIIIIIIIIHHIHHIHIIIIGHHIHIIHIIIIIIIIIIIIIHIIIHHIIIHGIHHHIIIIIIHIIIIHHIIIHIIIIIIIIIIIIHIIIIIIIIIIIIIIIIIIIIIIIIIIIIHGDHHHHIHIIIIIHHIIIIIIIIIIIHIIIIGIIHIHIIIIIIIHDIIIIIIIIIIIIIIIIIIIIIIIIIHIHGII
@HS3.1_17 HISEQ:380:H55W7BCXY:1:1101:14470:6187 1:N:0:AGCAGGAA orig_bc=AAAAAAAAAAAA new_bc=AAAAAAAAAAAA bc_diffs=0
TACGGAGGATGCGAGCGTTATCCGGATTTATTGGGTTTAAAGGGTGCGTAGGTGGTTTGTTAAGTTTGTGGTGAAAGCGTGCGGCTCAACCGTACCAAGCCATGAAAACTGGCGAACTTGAGTGCAAACGAGGTAGGCGGAATGTGATGTGTAGCGGTGAAATGCTTAGATATGTCACAGAACCCCGATTGCGAAGGCAGCTTACCAGCATGCAACTGACACTGAGGCACGAAAGCGTGGGTATCAAACAGG
+
HIIIIIIIHIIIIIIIIIIHIIIIIHGHIIIHHHIHHIIIIIIIHIIIGHDHGHHHFHHIIIHHIIIHIIIIIIIIHHIIIIIIIIIIIIIIIIIHIIIIIIIIIIIIIIIIIIIIIIIIIIIIIIIIHHIIHHHIIIIIIIIIIIIIIHIIIIIHIEIIIIIIHIIIIHIIHHIIIIIIIIIIIIIIIIIIIIIHIHIHEIIIIIIIIIIIHHHIIIIHHHIIIHIHIIIHIIIIGIIHIHHIIIHIHIII
@HS3.1_18 HISEQ:380:H55W7BCXY:1:1101:16954:6210 1:N:0:AGCAGGAA orig_bc=AAAAAAAAAAAA new_bc=AAAAAAAAAAAA bc_diffs=0
TACGGAAGGTCCGGGCGTTATCCGGATTTATTGGGTTTAAAGGGAGCGCAGACGGGCTGTTAAGCGTGACGTGAAATCCGGGGGCTCAACCTTCGGCTGCGTCGCGAACTGGCGGCCTTGAGTGGACGGTAGGCAGGCGGAATTCGTGGTGTAGCGGTGAAATGCTTAGATATCACGAAGAACCCCGATTGCGAAGGCAGCTTGCCGCAGTCTTACTGACGTTCATGCTCGAAGGTGCGGGTATCGAACAGG
+
IIIIIIIIIIIIIIIIIIIIIIIIIIHIIIIIIHIGHHIIIIIIIIIIIIIIIIIIIIIIIIIIIIIIIIIIIIIIHHIIIIIIIIIIIIIIIIIIIIIIIIIIIIIIIIIIIIIIIIIIIIIIIIIIIIIIIIIIIIIIIIIIIIIIIIIIIIIIIIIIIIIIIIIIIHIIIIIIIIIIIHHHIIIHHIIIIIIIIIIIIIIIIIHIIIIIHIIIIIIIIIIIIHIIIIIIIIIHIIIIIIIIIIIIIIII
@HS3.1_19 HISEQ:380:H55W7BCXY:1:1101:17555:6155 1:N:0:AGCAGGAA orig_bc=AAAAAAAAAAAA new_bc=AAAAAAAAAAAA bc_diffs=0
TACGGAAGATGCGAGCGTTATCCGGATTTATTGGGTTTAAAGGGTGCGTAGGTGGTTTGTTAAGTTTGTGGTGAAAGCGTGCGGCTCAACCGTACCAAGCCATGAAAACTGGCGAACTTGAGTGCAAACGAGGTAGGCGGAATGTGATGTGTAGCGGTGAAATGCTTAGATATGTCACAGAACCCCGATTGCGAAGGCAGCTTACCAGCATGCAACTGACACTGAGGCACGAAAGCGTGGGTATCAAACAGG
+
IIIIIIIIIHHIGIHIDHHHH@GHH@C@HIIHHIHD0CCCHHHIHEHHGEHE#FEG@#GHHH@GHH#H#GIIHHHHHHICDEEDHHHIGHHHIIIHIIIIIHHHFHHHHEHHIIHEHGHFGHIIIIIIHIIIIC@EHHHHHHHHEHHIFFBHIIIHHIHEDC<BC<EEHGEHHIIH<FFHEG/FHHIGDGH@FFCDHHCHGC1CCC?HHEHHCHHIHG<C<G?E?FHGFE1EIHHDFHEHHHE?IIHIHH@H
@HS3.1_20 HISEQ:380:H55W7BCXY:1:1101:18688:6148 1:N:0:AGCAGGAA orig_bc=AAAAAAAAAAAA new_bc=AAAAAAAAAAAA bc_diffs=0
TACGTAGGGAGCGAGCGTTGTCCGGAATTACTGGGTGTAAAGGGAGCGTAGGCGGGATTGCAAGTCAGGTGTGAAATTTAGGGGCTTAACCCCTGAACTGCACTTGAAACTGTAGTTCTTGAGTGAAGTAGAGGTAAGCGGAATTCCTAGTGTAGCGGTGAAATGCGTAGATATTAGGAGGAACATCAGTGGCGAAGGCGGCTTACTGGGCTTTAACTGACGCTGAGGCTCGAAAGCGTGGGGAGCAAACAGG
+
IIIICHIIHIIIHIIIIIIGIIIIIIIIHHHGFHH<EFHHHHHHHHIE<GHHHIIIHIIIIIIIIIIIIIIIIIHHHHHIIIHIIIIIIIIIIIIHIIIIIIIHIIHHHIIIIIIIIIIIHIIIIHHIIIIIIIIHIIIIIIIIIIIHHIIIIIIIIIIIIIIHIIIIIIIHIIIIIHIIIIHIIIIIIHIIIIIIIIIIIIIIIIIIIIIIHHIIHIIIIIIIIIIIIIGIIIIIIIIIIIIIIIIIIIIII
@HS3.1_21 HISEQ:380:H55W7BCXY:1:1101:18799:6097 1:N:0:AGCAGGAA orig_bc=AAAAAAAAAAAA new_bc=AAAAAAAAAAAA bc_diffs=0
TACAGAGGCCCATAGCGTTGTTCGGATTTACTGGGCGTAAAGGGCGCGTAGGCGGCAGGGCGTGTCAAGTGTGAAATCTCCGGGCCCAACCCGGAAAGTGCGCTTGAAACTACCTTGCTCGAGGCCGGGAGAGGGAATCGGAATACAGGGTGTAGCGGTGAAATGCGTTGATATCCTGTAGAACACCGGAGGCGAAGGCGGATTCCTGGAACGGTACTGACGCTGAGGCGCGAAAGTCGGGGGAGCAAACAGG
+
IIIIIHHIHHIIHIIIIIIHEHIIIIIIIIIIIIIIIHHIIIIIHIIIHHHIGIHIIIIHIHHIHHHIIIIIIIIIHHIIIIIIIIIIIIIIHIIIIIIIIIHIIIIIHIIIIIIHIHIIIIIIIIIIIIIIIIIIIIIHIIIIIIIIIIIIIIIIIIIIIIIIIIIIHIIIIIIIHGHIIIIGIIIIIIIIIIIIIIIIIIIIIIIIIIIIIIIIIIIHIIIIIIIIIIIIIIIIIIIIIIIIIIIIIIIII
@HS3.1_22 HISEQ:380:H55W7BCXY:1:1101:19031:6035 1:N:0:AGCAGGAA orig_bc=AAAAAAAAAAAA new_bc=AAAAAAAAAAAA bc_diffs=0
TACGGAGGGTACGAGCGTTAATCGGAATGACTGGGCGTAAAGGGCACGTAGGTGGATAGATAAGTCACAAGTGAAATACCCGGGCTTAACCTGGGATTGGCTCGTGAAACTGTTTAACTAGAGTACGGTAGAGGGGAGTAGAATTCCAAGTGTAGCGGTGAAATGCGTAGAGATTTGGAAGAATACCGGAGGCGAAGGCGGCTCTCTGGACCGATACTGACACTGAAGAGCGAAAGCGTGGGGAGCAAACAGG
+
IIIIIIIIIIIIIIIIIIIIIIIIIIIIIIIIIIIHIEHIIIIIIHIIHIHIEIIIIIIIIIIIIIIIIIIIIIIIHHIIIIIIIIIIIIIIIIIIIIIIIIIIIIIIIIIIIIIIIIIHIIIIIIIHIIIIIHHIHIHIIIIIIIIIIIIIIIIIIIIIIIIIIIIHHHIIIIIHHGIIIIIIIIIIIIIIIHHIIIIIIIHHIIIIIIIIIIIIIIIIIIIIIIIIIHHIIIIIIIIHIIIIIHHIHHIHI
@HS3.1_23 HISEQ:380:H55W7BCXY:1:1101:20308:6052 1:N:0:AGCAGGAA orig_bc=AAAAAAAAAAAA new_bc=AAAAAAAAAAAA bc_diffs=0
TACGGAGGGTGCGAGCGTTAATCGGAATAACTGGGCGTAAAGGGCACGCAGGCGGATTGTTAAGTGAGATGTGAAAGCCCCGAGCTTAACTTGGGAATTGCATTTCAGACTGGCAGTCTAGAGTATTTTAGGGAGGGGTAGAATTCCACGTGTAGCGGTGAAATGCGTAGAGATGTGGAGGAATACCGAAGGCGAAGGCAGCCCCTTGGGAATATACTGACGCTCATGTGCGAAAGCGTGGGGAGCAAACAGG
+
IIIIHHFHIHEHHIIGHHHE1FCHHIHIIIHGHHHIIHHHHIHGGEHHIIIHCEFCEIIIHIIIIIHHHHIIHIHHHHHHHHFHIHGFGH?HHIIHIIHHHHHIIIIIIIHHIHIIEGHHIIHIIHGGIIGHEHEEFIIIIHEHHGHHHIIIHHCAHIIIIIIHHIIIIHIHIHH#HCIIIIHHHIIIIIII#IIIIIIHIHHHEGIHHGHEHGCHHIIIIIHG1IIHGE=HIIHHHIIIIIIHEGIIIIIHH
@HS3.1_24 HISEQ:380:H55W7BCXY:1:1101:1237:6355 1:N:0:AGCAGGAA orig_bc=AAAAAAAAAAAA new_bc=AAAAAAAAAAAA bc_diffs=0
TACGTATGGAGCAAGCGTTATCCGGATTTACTGGGTGTAAAGGGAGCGTAGGCGGTCTATTAAGTCTGATGTGAAAACCTTGGGCTCAACTCAAGGCCTGCATTGGAAACTGGTGGACTGGAGTGTCGGAGGGGCAAGTGGAATTCCTAGTGTAGCGGTGAAATGCGTAGATATTAGGAGGAACACCAGTGGCGAAGGCGGCTTGCTGGACGATAACTGACGCTGAGGCTCGAAAGCGTGGGGAGCAAACAGG
+
IIIIIIIIIIIIIIIIIIIIIIIIIIIIIIIIIIIHHIIIIIIIIIIIHIIIIIIHHIIIIIIIIIIIIIIIIIIIHIIIIIIIIIIIIIIIIIIIIIIIIIIIIIIIIIIIIIIIIIIIIIIIIIIIIIIIIIIIIIIIIIIIIIIIIIIIIIIIIIIIIIIIIIIIIIIIIIHHHIIIIIIIIIIIIIIIIIIIIIIIIIIIIIIIIIIIIIIIIIIIIIIIIIIIIIIIIIIHIIIIIIIIIIIIIIIII
@HS3.1_25 HISEQ:380:H55W7BCXY:1:1101:4672:6267 1:N:0:AGCAGGAA orig_bc=AAAAAAAAAAAA new_bc=AAAAAAAAAAAA bc_diffs=0
TACGGAGGGTACGAGCGTTAATCGGAATGACTGGGCGTAAAGGGCACGTAGGTGGATAGATAAGTCACAAGTGAAATACCCGGGCTTAACCTGGGATTGGCTCGTGAAACTGTTTAACTAGAGTACGGTAGAGGGGAGTAGAATTCCAAGTGTAGCGGTGAAATGCGTAGAGATTTGGAAGAATACCGGAGGCGAAGGCGGCTCTCTGGACCGATACTGACACTGAAGAGCGAAAGCGTGGGGAGCAAACAGG
+
IHIIIHIIIIIIIIIIHFHHIIIIIIIIIIIIIIIIIIIIIHIIIIIIHHHIGHIHIIIIIIIIIIIIIIIIIIIIHIIIIIIIIIIIIIIIIIIIIIIIIIIIIIIIIIIIIIIIIIIIIIIIHHIHHIIIIIIIIIHHIIIIIIIIIIIIIIIIIIHIIIIIIIIHIIHIIIIIIIIIIIIIIIIIIIIIIIIIIIIIIIIIIIIIIIIIIIIIIIIIHHIIIIIIIIIIIIIIIIIIIIIIIIIIIIIII
@HS3.1_26 HISEQ:380:H55W7BCXY:1:1101:5397:6356 1:N:0:AGCAGGAA orig_bc=AAAAAAAAAAAA new_bc=AAAAAAAAAAAA bc_diffs=0
TACGGAGGGTGCGAGCGTTAATCGGAATAACTGGGCGTAAAGAGCTCGTAGGCGGTTAGTCAAGTCAGATGTGAAAGCCCCGGGCTTAACCTGGGAACTGCATTTGAAACTGACGAACTAGAGTACTGTAGAGGGAGGTAGAATTCCAGGTGTAGCGGTGAAATGCGTAGATATCTGGAGGAATACCGGTGGCGAAGGCGGCCTCCTGGACAGAGACTGACGCTGAGGAGCGAAAGCGTGGGGAGCAAACAGG
+
IIIIIIIIIIIIIIIIIHIIIIIIIIIIIIIIIIIIIHIIIIIIIIHIHIIIIIIIIIIIHIIIIHIIIIIIIIIIIIIIIIIIIIIIIIIIIIIIIIIIIIIIIIIIIIIIIIIIIHIIIIIIIIIIIIIIIIIIIIIIIIIIIIIIIIIIIIIIIIIIIIIIIIIIIIIIIIIIIHIIIIIIIIIIIIIIIIIIIIIIIIIIIIIIIIIIIIIIIIIIIIIIIIIIIIIIIIIIIIIIIIIIIIIIIIIII
@HS3.1_27 HISEQ:380:H55W7BCXY:1:1101:5835:6431 1:N:0:AGCAGGAA orig_bc=AAAAAAAAAAAA new_bc=AAAAAAAAAAAA bc_diffs=0
TACGTAGGTGGCAAGCGTTATCCGGAATTACTGGGTGTAAAGGGAGCGCAGGCGGGATAGCAAGTCAGCGGTGAAAATTATGGGCTCAACCCATAAACTGCCGTTGAAACTGTTATTCTTGAGTGGAGTAGAGGCAGGCGGAATTCCGAGTGTAGCGGTGAAATGCGTAGATATTCGGAGGAACACCAGTGGCGAAGGCGGCCTGCTGGGCTCTAACTGACGCTGAGGCTCGAAAGTGTGGGGAGCAAACAGG
+
IGHICCEHHIIIIEEHIHHIIIIIHHIIIEE1<GH<D<DC@EHHFHIGHHIGHHGIGHHFHHIHHIIIHIIHHHHHCHHHIIHHHIHEGFHHGH?FHHEHHIIIFHHGHHHHGHHHHHIHHHIIHHHHAHHHEHHHHHIII@ECGIHHHHHHIHHIIHIIIHHHHHHHIIHHHIDHGFHIIIIIHHHHHIIIIHIHHHHHCHG?@HHHHIIHIIIHHCGC?IIIGIIIIHIIIIHHGHIHIIHEIIHFHHGIH
@HS3.1_28 HISEQ:380:H55W7BCXY:1:1101:6439:6294 1:N:0:AGCAGGAA orig_bc=AAAAAAAAAAAA new_bc=AAAAAAAAAAAA bc_diffs=0
TACGTAGGGGGCGAGCGTTATCCGGATTTATTGGGTGTAAAGGGTGCGTAGACGGCTATGCAAGTTAGTTGTGAAATCCCTCGGCTCAACTGAGGAACTGCAACTAAAACTGTAGAGCTTGAGTGCGGGAGAGGAAAGCGGAATTCCTAGTGTAGCGGTGAAATGCGTAGATATTAGGAGGAACACCAGTGGCGAAGGCGGCTTTCTGGACCGTAACTGACGTTGAGGCACGAAAGTGTGGGGAGCAAACAGG
+
IIIIIIIIHIIIIIIIIIIIIIIIIHHIIIIIHIIHIIIIIIIIIIIIIIIIIIIIIIIIIIIIHIIIIIIIIIIIHIIIIIIIIIIIIIIIIIIIIIIIIIIIIIIIIIIIIIIIHIEHIIIIIIIIIIIIIIIIIIIIIIIIIGIIIIIIIIIIIIIIIIIIIIIIIIIIIIIIIIIIIIIIIIIIIIIIIIIIIIIIIIIIIIIIIIIIHHIIIIIIIIIIIIIIIIIIIIIIIIIIIIIIIIIIIIIII
@HS3.1_29 HISEQ:380:H55W7BCXY:1:1101:6425:6307 1:N:0:AGCAGGAA orig_bc=AAAAAAAAAAAA new_bc=AAAAAAAAAAAA bc_diffs=0
TACGGAGGGTACGAGCGTTAATCGGAATGACTGGGCGTAAAGGGCACGTAGGTGGATAGATAAGTCACAAGTGAAATACCCGGGCTTAACCTGGGATTGGCTCGTGAAACTGTTTAACTAGAGTACGGTAGAGGGGAGTAGAATTCCAAGTGTAGCGGTGAAATGCGTAGAGATTTGGAAGAATACCGGAGGCGAAGGCGGCTCTCTGGACCGATACTGACACTGAAGAGCGAAAGCGTGGGGAGCAAACAGG
+
IIIIIHIIIIGHIHIIIHHHHHIIIIGIHIHHIIHIIHHHHIIHI1DHCGHH<GHIIIIIIIHIIIIIIHIIHIIIDIHGHIHHIGIIIIIIIIIIEIIHIIIHIIIIIIIIHIHHHIIIIIIIIIIIIIIIHHIIIIIIIIIIIIIIIIIIIIIIHIHGIIIIIIIIIIIHIIIIHIIIIIIIIIIIHIIIIIIIIIIIIIIIIIIIIIIHIIIIIIIIIHIIIIIIIIIIIIIIIIIIIIIIIIIIIIIII
@HS3.1_30 HISEQ:380:H55W7BCXY:1:1101:8798:6379 1:N:0:AGCAGGAA orig_bc=AAAAAAAAAAAA new_bc=AAAAAAAAAAAA bc_diffs=0
TACGTAGGTGGCGAGCGTTGTCCGGATTTACTGGGTGTAAAGGGCGCGTAGGCGGGATAGCAAGTCAGATGTGAAATCTATGGGCTTAACCCATAAACTGCATTTGAAACTGTTATTCTTGAGTGTCGGAGAGGTAGATGGAATTCCTAGTGTAGCGGTGAAATGCGTAGATATTAGGAGGAACACCAGTGGCGAAGGCGATCTACTGGACGATAACTGACGCTGAGGCGCGAAAGCGTGGGGAGCAAACAGG
+
IIIIEHHIIIIIIIIIIIIIIIIIIIIIIIIHIIIDHEHIIIIIIHIIHIIIIIIIIIGIIIIIHHIIHIIIIIIIHHIIIIIIIGIIIIIIIIIIIIIIIIIIIIHHHIIIIIIIIIIIIIIIIHIIIIIIIIIIIIIIIIIIIIIIIIIIIIIIIIIIIIIIIIIIIIIIIIIIHIIIIIIIIIIIIIIIIIIIIIIIIIIIIIIIIIIIIIIIIIIIIIIIIIIIIIIIIIIIIIIIIIIIIIIIIIIII
@HS3.1_31 HISEQ:380:H55W7BCXY:1:1101:9855:6421 1:N:0:AGCAGGAA orig_bc=AAAAAAAAAAAA new_bc=AAAAAAAAAAAA bc_diffs=0
TACGGAAGGTCCGGGCGTTATCCGGATTTATTGGGTTTAAAGGGAGCGCAGGCGGGCTTTTAAGCGTGACGTGAAATGTGGCGGCTCAACCGCCGATCTGCGTCGCGAACTGGGAGTCTTGAGTGCGGACGAGGTATGCGGAATTTGTGGTGTAGCGGTGAAATGCTTAGATATCACGAAGAACCCCGATTGCGAAGGCAGCATGCCAGGCCGTAACTGACGCTAATGCTCGAAGGTGCGGGTATCGAACAGG
+
IIIIIIIIIIIIIIIIIIIIIIIIIHIIIIIIHIIEHHIIIIIIIIIIIIIIIIIIIIIIIIIIIIIIIIIHIIIIGHIIIIIIIIIIIIIIIIIIIIIIIIIIIHIIIIIIHIHIIIIIIIIIIIIIIIIIIIIIIIIIIHIIIIIIIIIIIIIIIHIIIIIIIIIIIIIIIIIIIIIIIIHIIIIIHIHIIIIIIHIIIIIIGIIIIIIIIIIIIIIIIIIIIIIIIIIIIIIIIIIIIIIIIIIIIIIII
@HS3.1_32 HISEQ:380:H55W7BCXY:1:1101:10627:6362 1:N:0:AGCAGGAA orig_bc=AAAAAAAAAAAA new_bc=AAAAAAAAAAAA bc_diffs=0
TACGGAGGGTGCGAGCGTTAATCGGAATAACTGGGCGTAAAGAGCTCGTAGGCGGTTTGTCAAGTCAGATGTGAAAGCCCCGGGCTTAACCTGGGAACCGCATTTGAAACTGACAGACTAGAGTACTGTAGAGGGAGGTAGAATTCCAGGTGTAGCGGTGAAATGCGTAGATATCTGGAGGAATACCGGTGGCGAAGGCGGCCTCCTGGACAGAGACTGACGCTGAGGAGCGAAAGCGTGGGGAGCAAACAGG
+
IIIIIHIIIHIIIIIIIHIIIIIIIIIIIIIIIIIIIIIIIIIIIIIIIIIIIIIHHIIIIIIIIIIIIIIIIIIIIIIIIIIIIIIIIIIIIIIIIIIIIIIIIIIIIIIIIIIIIIIIIIIIIIIIIIIIIIIIIIIIIIIIIIIIIIIIIIIIIIIIIIIIIIIIIIIIIIIIIIHIIIIIIIIIIIIIIIIIIIIIIIIIIIIIIIIIIIIIIIIIIIIIIIIIIIIIIIIIIIIIIIIIIIIIIIIII
@HS3.1_33 HISEQ:380:H55W7BCXY:1:1101:12041:6316 1:N:0:AGCAGGAA orig_bc=AAAAAAAAAAAA new_bc=AAAAAAAAAAAA bc_diffs=0
TACGGAGGATGCGAGCGTTATCCGGATTTATTGGGTTTAAAGGGTGCGTAGGTGGTTTGTTAAGTTTGTGGTGAAAGCGTGCGGCTCAACCGTACCAAGCCATGAAAACTGGCGAACTTGAGTGCAAACGAGGTAGGCGGAATGTGATGTGTAGCGGTGAAATGCTTAGATATGTCACAGAACCCCGATTGCGAAGGCAGCTTACCAGCATGCAACTGACACTGAGGCACGAAAGCGTGGGTATCAAACAGG
+
IIIIIIIIIIIIIIIIIIIIIIIIIHHIIIIIIIIGHIIIIIIIHIIIHHIIIIIHIIIIIIIIHIIIIHIIIIIIIIIIIIIIIIIIIIIIIIIIIIIIIIIIIIIIIIIIIIIIIIIIIIIIIIIIIIIIIIIIIIIIIIIIIIIIIIIIIIIIIIIIIIIIIIIIIIIIIIIIHIIIIIIIIIIIIIIIIIIIIIIIIIIIIIIIIIIIIIIIIIIIHIIIIIIIIIIIIIIIIIIIIIIIIIIIIIII
@HS3.1_34 HISEQ:380:H55W7BCXY:1:1101:12416:6304 1:N:0:AGCAGGAA orig_bc=AAAAAAAAAAAA new_bc=AAAAAAAAAAAA bc_diffs=0
TACGGAGGGTGCGAGCGTTAATCGGAATAACTGGGCGTAAAGAGCTCGTAGGCGGTTTGTCAAGTCAGATGTGAAAGCCCCGGGCTTAACCTGGGAACCGCATTTGAAACTGACAGACTAGAGTACTGTAGAGGGAGGTAGAATTCCAGGTGTAGCGGTGAAATGCGTAGATATCTGGAGGAATACCGGTGGCGAAGGCGGCCTCCTGGACAGAGACTGACGCTGAGGAGCGAAAGCGTGGGGAGCAAACAGG
+
IIIIIGHIIIIIIIIIIHIIIIIIIIIIIIIIIIIIIHIIIIIIIIIIIIIIIIIHHIIIIIIIIIIIIIIIIIIIIHHIIIIIIIIHIIIIIIIIIIIIIIIIIIIIIIIIIIIIIIIIIIIIIIIIHIIIIIIIIIIIIIIIIIIIIIIIIIIIIIIIIIIIIIIIIIIIIIIIIIIIIIIIIIIIIIIIIIIIIIIIIIIIIIIIIIIIHIIIIIIIIIIIIIIIIIIIIIIIIIIIIIIIIIIIIIIII
@HS3.1_35 HISEQ:380:H55W7BCXY:1:1101:13727:6485 1:N:0:AGCAGGAA orig_bc=AAAAAAAAAAAA new_bc=AAAAAAAAAAAA bc_diffs=0
TACGTAGGGTGCAGGCGTTAATCGGAATTACTGGGCGTAAAGCGTGCGTAGGCGGCCAACTAAGTCCGACGTGAAATCCCAAGGCTCAACCTTGGAACTGCGTCGGATACTGGATGGCTTGAATTCGGGAGAGGGATGCAGAATTCCAGGTGTAGCGGTGAAATGCGTAGATATCTGGAGGAATACCGGTGGCGAAGGCGGCATCCTGGACCGACATTGACGCTGAGGAGCGAAAGCTAGGGGAGCAAACGGG
+
HHIIIIHIHIIIHIIIIIHIGHIIIHIHIIIIIIIIIIIHHIIIIHGIIIIIIIIIIIHHIIIIIIIIIIIIHHIIIHIIIIIIIIIIIIIIIIIIHIIIIIHIIIIIIIIIIIIIIIIIIIIIIIIIIIHIIIIIIIIIIIIIIIIIHIIIHIIIHIIIIIIIHIIIIIIIIIIIIHIIHIIIIIIIIIIIIIIIIIIIIIHGIIHIIIIIIIIIIIIIIIIIIIIIIIIIIIIIIIIIIIIIIIIIIIIII
@HS3.1_36 HISEQ:380:H55W7BCXY:1:1101:17255:6420 1:N:0:AGCAGGAA orig_bc=AAAAAAAAAAAA new_bc=AAAAAAAAAAAA bc_diffs=0
TACGGAAGGTCCGAGCGTTATCCGGATTTATTGGGTTTAAAGGGAGCGTAGGCGGAATTGTAAGTCAGCCGTTAAATAGCGGGGCTCAACCCCGTAGTGCGGTTGAAACTGTAGTTCTTGAGTGCACAAGAGGTAGGTGGAATTCGTGGTGTAGCGGTGAAATGCTTAGATATCACGAAGAACTCCGATTGCGAAGGCAGCTTACTGGTGTGTTACTGACGCTGATGCTCGAAGGTGCGGGTATCAAACAGG
+
IIIIIIHHIHIIIIIIIHIIIIIIIHIIIIIHIIIHIIIIIHHIIIIIIIIIIIIHIHIIIIIIIIIIGHHHHIIIDHHIIIIIIIIIHIIIIIIIIHHIIIHIIIIIIIIIIIIIIIIIHIHIIIIIIIIIIIIIIIIIIIIIIIHHIIIIIIIIIIIIIIIIHHIIIIIIIIIHIIIIIIIIIIIIHIIIIIIIIIIIIIIIIIIIHIIIIIIIIIIIIIIIIHIIIIIIIIHDIIIIHHIIIIIIIIII
@HS3.1_37 HISEQ:380:H55W7BCXY:1:1101:3173:6734 1:N:0:AGCAGGAA orig_bc=AAAAAAAAAAAA new_bc=AAAAAAAAAAAA bc_diffs=0
TACGGAGGATGCAAGCGTTATCCGGATTTATTGGGTTTAAAGGGTGCGTAGGCTGTGGGGAAAGTCAGGGGTGAAAGCCCGGCGCTTAACGCCGGAACTGCCTTTGATACTTCTCCGCTGGAATACGGATGCCGTGGGAGGAATGAGTAGTGTAGCGGTGAAATGCATAGATATTACTCAGAACACCGATTGCGAAGGCATCTCACGAATCCGTCATTGACGCTGAGGCACGAAAGCGTGGGGATCAAACAGG
+
IIIIIIIIHIIIIIIIIIIIIIIIIHIIHIIIHHIGHIIIIIIIIIIIHIIIIHHIHIIIIIIIIHIHIIIIIIIIIIIIIIIIIIIIIIIIIHIIIIIIIIIIIIIIIIIIIHIIIIIIIIIIIIIIIHIIIIIIIIIIIHIIIIHIIIIIIIIIIIIIIIHIIIIIIIIIHHCIHHIIIIIIIIIIIHIIIIIIIIIIIIIIIIHIHHIIHHIIIIIIIIIIIIIIIIIIIIIIIIIIIIIIIIIIIIIII
@HS3.1_38 HISEQ:380:H55W7BCXY:1:1101:4213:6655 1:N:0:AGCAGGAA orig_bc=AAAAAAAAAAAA new_bc=AAAAAAAAAAAA bc_diffs=0
TACGTAGGGGGCAAGCGTTATCCGGATTTACTGGGTGTAAAGGGAGCGTAGACGGTCGTGCAAGTCTGAAGTGAAAATCCAAGGCTCAACCATGGAACTGCTTTGGAAACTGTACGACTAGAGTGCAGGAGAGGTAAGCGGAATTCCTAGTGTAGCGGTGAAATGCGTAGATATTAGGAGGAACACCGGTGGCGAAGGCGGCTTACTGGACTGTAACTGACGTTGAGGCTCGAAAGCGTGGGGAGCAAACAGG
+
IIIIHIIIIIIIIIIIIIIIIIIIIIIHHIIIIIIHHHGHHIIIIHIIHIIIIIIIIIIIIIIIIIIIIIIIIIIHHIIIHHHIIIIIIIIIIIIIIIIIIIHIIIIIIIHIIIIIIIIIIHIIIIIIIIIIIIHIIIIIIIIIIHHGIIHIIIIIIIIIIIIIIIIIIIIIIHHHHIIIIIIIIIIIIIIIIIIIIIIIIIIIIIIIIHIIIIIIIIIIIIIIIIIIIIHIHIIIIIIIIIIIIHHIIIIII
@HS3.1_39 HISEQ:380:H55W7BCXY:1:1101:4431:6710 1:N:0:AGCAGGAA orig_bc=AAAAAAAAAAAA new_bc=AAAAAAAAAAAA bc_diffs=0
TACAGAGGCCAAGAGCGTTGTTCGGATTTACTGGGCGTAAAGGGCGCGTAGGCGGCGAGGCGTGTCGGATGTGAAATCTCCGGGCTCAACCCGGAAAGTGCGTCCGAAACTACCTTGCTGGAGTCCGGGAGAGGGAATCGGAATACAGGGTGTAGCGGTGAAATGCGTTGATATCCTGTAGAACACCGGAGGCGAAGGCGGATTCCTTGAACGGTACTGACGCTGAGGCGCGAAAGTCGGGGGAGCAAACAGG
+
IIIIIIEHCC@FFGHIIIIHH@GHIIIIIIIHHIIHHHIIIIIIIIIIHHIIIIIIIHHIIHHIIIIIIIIIIIIIHHIIIHHIIIIIIIIHIHGIIIIIIIHIHIIIIIIHHHGIIIIIIIIHCCIIIIIIIIIIIIIHIIIIIHIHHIHIIIIIIIIIIIIIIIIIIIIIIIHHGHHIIIIIIIIIIIIIIIIIIIIHIIHHHIHIIIIIHEIHIIIIIIIHHIIIIHIIIIHIHIIIHHEIHIHIIIIII
@HS3.1_40 HISEQ:380:H55W7BCXY:1:1101:7299:6706 1:N:0:AGCAGGAA orig_bc=AAAAAAAAAAAA new_bc=AAAAAAAAAAAA bc_diffs=0
GACAGAGGGTGCAAACGTTGTTCGGATTTACTGGGCGTAAAGCGCGTGTAGGCGGCTCGGCAAGTCGGGTGTGAAAGCCCTGGGCTCAACCCAGGAAGTGCACCCGAAACTGCGGAGCTCGAGTCCTGGAGAGGAAGGCGGAATTCTCGGTGTAGAGGTGAAATTCGTAGATATCGAGAGGAACACCGGTGGCGAAGGCGGCCTTCTGGACAGGTACTGACGCTGAGACGCGAAAGCGTGGGGAGCAAACAGG
+
IIIIIEHIIIIIIIIIHHEHHHHIIIHIIIIIIIIIIIIIHHIIIIHIIGIIIIIIIIHHHIIIHIIIIHIIHIIIIIHHIIIIIIIIIHIIIIIGIIIIIIGHHHHIIHIIIIHHIIIHIIIHGIHIIIIIIIIIHHEIIHIIIIIIIIIIIIHIIIIIIIIIHIIIIIIIIIIIIHIIIIIIHIHIIIIIIIIIIIIIIIHIIIIIIIIIIIIIIIIIIIIIIIIIIIHIIIIIIIIIIIIIIHIIIIIII
@HS3.1_41 HISEQ:380:H55W7BCXY:1:1101:8088:6512 1:N:0:AGCAGGAA orig_bc=AAAAAAAAAAAA new_bc=AAAAAAAAAAAA bc_diffs=0
TACGGAGGGTACGAGCGTTAATCGGAATGACTGGGCGTAAAGGGCACGTAGGTGGATAGATAAGTCACAAGTGAAATACCCGGGCTTAACCTGGGATTGGCTCGTGAAACTGTTTAACTAGAGTACGGTAGAGGGGAGTAGAATTCCAAGTGTAGCGGTGAAATGCGTAGAGATTTGGAAGAATACCGGAGGCGAAGGCGGCTCTCTGGACCGATACTGACACTGAAGAGCGAAAGCGTGGGGAGCAAACAGG
+
IIIIIIIIIIIIIIIIIIIIIIIIIIIIIIIIHIIIIDHIIHIIIIIIEHIIGHIIIIIHIIIIHIIIIIIIIIIIHHIIIIIHIIIIIIIHIHIIIIIIIIIIHIIIIIIIIIIIIIIIIIIIIIIIIIIIIIHIIIIIIIIIIIIIIIIIIIHHIIIIIIIIIIIIIIIIIIHIIHIIIIIIIIIIIIIIIIIIIIIIIIIHIIIIIIIIIIIIIIIIIIIIIIIIIIIIIIIIIIIIIIIIIIIIIIIII
@HS3.1_42 HISEQ:380:H55W7BCXY:1:1101:8870:6633 1:N:0:AGCAGGAA orig_bc=AAAAAAAAAAAA new_bc=AAAAAAAAAAAA bc_diffs=0
TACGGAGGGTACGAGCGTTAATCGGAATGACTGGGCGTAAAGGGCACGTAGGTGGATAGATAAGTCACAAGTGAAATACCCGGGCTTAACCTGGGATTGGCTCGTGAAACTGTTTAACTAGAGTACGGTAGAGGGGAGTAGAATTCCAAGTGTAGCGGTGAAATGCGTAGAGATTTGGAAGAATACCGGAGGCGAAGGCGGCTCTCTGGACCGATACTGACACTGAAGAGCGAAAGCGTGGGGAGCAAACAGG
+
IIIIIIIHIIIIIIIIIHHIIIIIIHIIIIIIHIIIIFHHHIIIIHIIGHIIIIIIIIIIIIIIIHIIIIIIIIIIIHIIIIIIIIIIIIIIIIIIIHHIIIIIHIIIIIIIIHIIIIIIIIIIIIIIIIIIIIHIIIIIIIIIIIIIIIIIIIIIIIIIIHIIIIIIIIIIIIIIIHIIIIHIIIIIIIIIIIIIIIIIIIIIIIIIIIIIIIIIIIIIIIIIIIIIIIIIIIIIIIIIIIIIIIIIIIIII
@HS3.1_43 HISEQ:380:H55W7BCXY:1:1101:9081:6750 1:N:0:AGCAGGAA orig_bc=AAAAAAAAAAAA new_bc=AAAAAAAAAAAA bc_diffs=0
TACAGAGGTCCCTAGCGTTGTTCGGATTTACTGGGCGTAAAGGGCGCGTAGGCGGCCGAGCAAGTCAAGTGTGAAATCTCCGGGCTCAACCCGGAACGTGCGCTTGAGACTGCCCGGCTCGAGTGCGGAAGGGGGAATCGGAATATAGGGTGTAGCGGTGAAATGCGTTGATATCCTATAGAACACCGGAGGCGAAGGCGGATTCCTTGTACGCAACTGACGCTGAGGCGCGAAAGTCGGGGGAGCAAACAGG
+
IIIIIIIIIIIIIIIIIHIIIIIIIIIIIIIIIIIIIIIIIIIIIIIIIIIIIIIIIIIIIIIIIIIIIHIIIIIIGHIIIIIIIIIIIIIIIIIIIIIIIIIIIIIIIIIIIIIIIIIIIIIIIIIIIIIIIIIIIIIIIIIIHHHIIIIHIIIIIIIIIIIIIHHIIIIIIIIIIIIIIIIIIIIIIIHIIIIIIHIIIIIIIIHIIIIIIHIIIIHGIIIIIIIIIIIIIIIHDIIIIIIIIIIIIIIII
@HS3.1_44 HISEQ:380:H55W7BCXY:1:1101:12365:6704 1:N:0:AGCAGGAA orig_bc=AAAAAAAAAAAA new_bc=AAAAAAAAAAAA bc_diffs=0
TACGGAAGGTCCAGGCGTTATCCGGATTTATTGGGTTTAAAGGGAGCGCAGGCGGAGGCTTAAGCGTGACGTGAAATGTAGCCGCTCAACGGCTGAGTTGCGTCGCGAACTGGGTTTCTTGAGTGAGTGCGACGTCAGCGGAATTCGTGGTGTAGCGGTGAAATGCTTAGATATCACGAAGAACCCCGATTGCGAAGGCAGCTGACGAGTCCTTTACTGACGCTAAAGCTCGAAGGTGCGGGTATCGAACAGG
+
IIIIIIIIIIIIIIIIIIIIIIIIIIIIIIIIIIIIIIIIIIIIIIIIIIIIIIIIIIIIIIIIIIIIIIIIIIIIIIHIIIIIIIIIIIIIIIIIIHIIIIIIIIIIIIIIIIIHIIIIIIIIIIIIIIIIIIIIIIIIIIIIIIIIIIIIIIIIIIIIIIIIIIIIIIIIIIIIIIIIIIIIIIIIIIIIIIIIIIIIIIIIIHIIIIIIIIIIIIIIIIIIIIIIIHIIIIIIIIIIIIIIIIIIIIIII
@HS3.1_45 HISEQ:380:H55W7BCXY:1:1101:16947:6527 1:N:0:AGCAGGAA orig_bc=AAAAAAAAAAAA new_bc=AAAAAAAAAAAA bc_diffs=0
TACGGAAGGTCCGAGCGTTATCCGGATTTATTGGGTTTAAAGGGAGCGTAGGCGGAATGGTAAGTCAGCCGTTAAATAGCGGGGCTCAACCCCGTAGTGCGGTTGAAACTGCCGTTCTTGAGTGCACGAGAGGTAGGTGGAATTCGTGGTGTAGCGGTGAAATGCTTAGATATCACGAAGAACTCCGATTGCGAAGGCAGCTTACTGGTGTGTTACTGACGCTGATGCTCGAAGGTGCGGGTATCAAACAGG
+
IHIHIGECHGHHDHCEHCGCHEHIIE@0FHHCGHGEEHHGEGIH<CGIDHHHHHHFHDGEG@HGIHCGDGHHIGHH<DGEHHGGHIIIHIHHIIHIHHHIIIHHHHIHHFIIIHHHGHIIGIIIIIIIHHEEHAHHHIHHFHIIIIHHHHHIHGIHHIHFIIHHHHHIIHHIHIHIIHEGEHIIIIHIHIIIIIIHHFHHHIHIIIHHEHGHHHIHHHGHIIIGHDHHEGHEHEHHIIHIIHHIIIIIHHHI
@HS3.1_46 HISEQ:380:H55W7BCXY:1:1101:19501:6742 1:N:0:AGCAGGAA orig_bc=AAAAAAAAAAAA new_bc=AAAAAAAAAAAA bc_diffs=0
TACAGAGGGTGCGAGCGTTGTTCGGAATTATTGGGCGTAAAGAGCGTGTAGGCGGCATCGCAAGTCGGGTGTGAAATCCCACGGCTCAACCGTGGAAGTGCGCCCGAAACTGCGGGGCTGGAGTGCCGGAGAGGATGGCGGAATTCCGGGTGTAGAGGTGAAATTCGTAGATATCCGGAGGAACACCGGTGGCGAAGGCGGCCATCTGGACGGACACTGACGCTGAGACGCGAGAGCGTGGGTAGCAAACAGG
+
IIIIIHIIIIIIIIIIIIIIIIIIIHIIIIIIIIIIIHIIIIIIIIIIIIIIIIIIIIIIIIIIIIIIIGHHIIIIHIHIIIIIIIIIIIIIIIIIIIIIIIIIIIIIIIIIIIIIIIIIIIIIIIIIIIIIIIIIIIIIIIIIHHIIIIHIIIIIIIIIIIIIIIIIIIIIIIIIIIIIIIIIIIIIIIIIIIIIIIIIIIIIIIIIIIIIIIIIIIIIIIIIIIIIIIIIIIIIIIIIIIIIIIIIIIIII
@HS3.1_47 HISEQ:380:H55W7BCXY:1:1101:6965:6768 1:N:0:AGCAGGAA orig_bc=AAAAAAAAAAAA new_bc=AAAAAAAAAAAA bc_diffs=0
TACGGAGGGTACGAGCGTTAATCGGAATGACTGGGCGTAAAGGGCACGTAGGTGGATAGATAAGTCACAAGTGAAATACCCGGGCTTAACCTGGGATTGGCTCGTGAAACTGTTTAACTAGAGTACGGTAGAGGGGAGTAGAATTCCAAGTGTAGCGGTGAAATGCGTAGAGATTTGGAAGAATACCGGAGGCGAAGGCGGCTCTCTGGACCGATACTGACACTGAAGAGCGAAAGCGTGGGGAGCAAACAGG
+
IIIIHHIIHIIIHIHIHECHHHHHHHHIIIIHHIIIIHHIHIHCEHEG@GHE<GGHIIIHIIIGHHIIIHHHHIIHGHIGIIIGIHIIIHFIIIIHHFHHIHHHEHIHIIIIIIHIHFHHHHHGGHHIIIIIIIHIIIHIIIIIIIIIIIIIIIIIIIIIIIIIHIIIIIHIHHHIHHIIIIIIIIIIIIIIIIHIIIIIIIIIIIHHHGHHHHIIIHIHHEIHHIHFHIHHIHHHGIIIIHIHHEIHHHHIG
@HS3.1_48 HISEQ:380:H55W7BCXY:1:1101:11496:6945 1:N:0:AGCAGGAA orig_bc=AAAAAAAAAAAA new_bc=AAAAAAAAAAAA bc_diffs=0
TACGAAGGGTGCAAGCGTTGTTCGGAATTACTGGGCGTAAAGGGCGCGTAGGCGGATAGATTAGTCAGGAGTGAAATCCCGAGGCTTAACCTCGGAACTGCTTTTGAAACGGTCTATCTTGAGTGTAGGTGGTTGTCCAAGTTGGATGTGAAAGCCTTGAGCTCAACTCAAGAAATGCATTCAGGACTGGGCGGCTAGAGGACCGGAGAGGATAGTGGAATTCCCAGTGTAGTGGTGAAATACGTAGAGATTGGGAAGAACACCAGTGGCGAAGGCGGCTATCTGGACGGTTTCTGACACTAAGACTCGAAAGCGTGGGGAGCAAACAGG
+
IIHIHIHHHEHIHIIIHH=HHIIIIIIIIIIIIIIIIHIIIIIIHIHIHIHIIIIGIHH?HHHIIHGFHGHHIIGIHHIHHHHIIIIIIIIIIIIHHIGIIIHHIHHIIIIIIHIGIIIIIGHHGGHHHFHHHHIIIHIHIIIIHHIIIHIIHHHIHHIIIIIIIIHHIIIIIIIIIIIHIIIIIIIIIIIIIIIHIHIHHHHHHEIHHIIIGIIIHGIIIIHIIIIIIIIIHIIHHIIIIHHIIIIIIIIIHHHIHHIIIIIIIIHIIIIIIHIHHIIIIIIIIIIHHIIIHHIIHHCIIIIIIIHIIIIIIIIIIIIIIIIIIIIIII
@HS3.1_49 HISEQ:380:H55W7BCXY:1:1101:15591:6754 1:N:0:AGCAGGAA orig_bc=AAAAAAAAAAAA new_bc=AAAAAAAAAAAA bc_diffs=0
TACGGAGGATCCGAGCGTTATCCGGATTTATTGGGTTTAAAGGGAGCGTAGGCGGAGGATCAAGTCAGCTGTGAAATGTAGTCGCTCAACGTCTGCACTGCAGTTGAAACTGGTTCCCTTGAGTGCGTAAGAGGCAGGCGGAATTCGTCGTGTAGCGGTGAAATGCTTAGATATGACGAAGAACTCCGATCGCGAAGGCAGCTTGCCGGGCCGCAACTGACGCTGAAGCTCGAAGGTGCGGGTATCGAACAGG
+
IIIIHIIIHIIIIIIIIHIIIIIIIHHIIIIIIHIECHIIIIIIHIIIIIIIIIIIIIIIIGIIIIHIIIHHHHHHHHIIIIIIIIIIIIIIH#IIIIIIIIIIIIIIHHIIIIIIIIIIIIIIIIIIIIIIIGIIHHIIIIIIIIIIIIIIIIHIIIIIIHHHHHIIIIIIIIIIIHIIIIHHIIIHIIGIIIIIIIIIGEC/DIHIIIIIIIIIIIIIHIIIIIHHHHHHIIIIIHCIIIIIIIIIIIIII
@HS3.1_50 HISEQ:380:H55W7BCXY:1:1101:15979:6874 1:N:0:AGCAGGAA orig_bc=AAAAAAAAAAAA new_bc=AAAAAAAAAAAA bc_diffs=0
TACGTAGGGTGCGAGCGTTAATCGGAATTACTGGGCGTAAAGTGTGCGCAGGTGGCCGCGCAAGTCGAGTGTGAAATCCCCGAGCTTAACTTGGGAATTGCGCTCGAAACTACGTGGCTCGAGTGTGGCAGAGGAAGGTGGAATTCCACGTGTAGCGGTGAAATGCGTAGAGATGTGGAGGAACACCGATGGCGAAGGCAGCCTTCTGGGCCAACACTGACACTCATGCACGAAAGCGTGGGGAGCAAACAGG
+
I@H1<1C@GD?E<0<<C<0E1DGHHH1<FC1<CHHIHCCHIGGHHCHH<HHHFECCHDHIHCEC?HHEHHHHH@FFCHHIHHC@EHCEHIFIIIGHHHHHHEHDHHHHIGHGHH@FHIHIIIHIHEFHHHHIHIIHIHEIHHIHIIIIIHHEDHHGIIHI#HHHHFHHHHHHFHHCCHHHHHGIIHIIHHIGHHGIIIIIIIIIHHDHHIIIHFIIIHHHIHHHFHEHIHHHIIHHIHHHIIHIIIHFGHGHF
@HS3.1_51 HISEQ:380:H55W7BCXY:1:1101:17321:6975 1:N:0:AGCAGGAA orig_bc=AAAAAAAAAAAA new_bc=AAAAAAAAAAAA bc_diffs=0
TACGGAGGGTACGAGCGTTAATCGGAATGACTGGGCGTAAAGGGCACGTAGGTGGATAGATAAGTCACAAGTGAAATACCCGGGCTTAACCTGGGATTGGCTCGTGAAACTGTTTAACTAGAGTACGGTAGAGGGGAGTAGAATTCCAAGTGTAGCGGTGAAATGCGTAGAGATTTGGAAGAATACCGGAGGCGAAGGCGGCTCTCTGGACCGATACTGACACTGAAGAGCGAAAGCGTGGGGAGCAAACAGG
+
IIIIIHHIIIEHIIHIIIIHHHHHIDHHIIIHIIIIIHHIGIIIIHHIDHGHHHHHIHIIHIHIIIHFHIIIIIIIHHIHIIIIIHIHIHIIIIIIIIIIIIIIIIIIIIIIIIIIIIIIIIIIIHIIIIIIIIIIIIIIIIIIHIIIHIIIIIIIIIIIIIIIIIIIIIIIIIIHHIIHIIIHIIIIIIIIIIIIIIIIHHCHEIIIIIIIHIIIIIIIHGIIIIIGHIIIIIIIIIIIIIIIIIIIIHHII
@HS3.1_52 HISEQ:380:H55W7BCXY:1:1101:17552:6824 1:N:0:AGCAGGAA orig_bc=AAAAAAAAAAAA new_bc=AAAAAAAAAAAA bc_diffs=0
TACGTAGGTGGCGAGCGTTGTTCGGATTTATTGGGCGTAAAGGGTCCGCAGGGGGTTGATTAAGTTTGACGTGAAATCCCGGAGCTTAACTCCGGAACTGCGTTGAAGACTGGTTGACTAGAGTGCTGGAGAGGTAATTGGAATTCCAGGTGTAGCGGTGGAATGCGTAGATATCTGGAAGAACATCGAGAGCGAAGGCAGATTACTGGACAGCAACTGACCCTCAGGGACGAAAGCATGGGGAGCAAACAGG
+
IIIIHIIIIIIIIIIIIHIIIIIIIIIIIIIIIIIIIHIGIIIIIIIIIIIIIIIIIIIIIIIIIIIIIIIIIIIIHIIIIIIIIIIIIIIIIIIIIIIIIIIIIIIIIIIIIIIIIIIIIIIIIIIIIIIIIIIIHHIIIIIIIIIIIIIIIIIIIIIIIIIIIIIIIIIIIIIIIIIIIIIIIIIIIIIIIIIIIIIIIIIIIIIIIIIIIIHF1IIIIIIIIIIIIIIIIIIIIIIIIIIIIIIIIIIII
@HS3.1_53 HISEQ:380:H55W7BCXY:1:1101:17624:6895 1:N:0:AGCAGGAA orig_bc=AAAAAAAAAAAA new_bc=AAAAAAAAAAAA bc_diffs=0
TACGGAGGATGCGAGCGTTATCCGGATTTATTGGGTTTAAAGGGTGCGTAGGTGGTTTGTTAAGTTTGTGGTGAAAGCGTGCGGCTCAACCGTACCAAGCCATGAAAACTGGCGAACTTGAGTGCAAACGAGGTAGGCGGAATGTGATGTGTAGCGGTGAAATGCTTAGATATGTCACAGAACCCCGATTGCGAAGGCAGCTTACCAGCATGCAACTGACACTGAGGCACGAAAGCGTGGGTATCAAACAGG
+
IIIIIHIIHIIIIIIIIIIIIIIIIHHHIIIHHIIEHIIIIIIIHHHIHIIIHHIGHIIIIIIIIHIIIIIIIIIIIIIHIIIIIIIHIIIIIIIIIIIIIIIIIIIIIIIIIIHIIIIIIIIIIIIIIIIIIIIIIIIIIIIIIIIIIIIIIIIIIIIIIIIIIIIIIIIIIIIIHIIIIIIIIIIIIIIIIIIIIIIIIIIIIIIIIIIIIIIIIIIIIIIIIIIHGIIHIIIIIIIIIIIIIIIIIIII
@HS3.1_54 HISEQ:380:H55W7BCXY:1:1101:17561:6943 1:N:0:AGCAGGAA orig_bc=AAAAAAAAAAAA new_bc=AAAAAAAAAAAA bc_diffs=0
TACGGAGGGTGCGAGCGTTAATCGGAATAACTGGGCGTAAAGAGCTCGTAGGCGGTTTGTCAAGTCAGATGTGAAAGCCCCGGGCTTAACCTGGGAACCGCATTTGAAACTGACAGACTAGAGTACTGTAGAGGGAGGTAGAATTCCAGGTGTAGCGGTGAAATGCGTAGATATCTGGAGGAATACCGGTGGCGAAGGCGGCCTCCTGGACAGAGACTGACGCTGAGGAGCGAAAGCGTGGGGAGCAAACAGG
+
IHIHI0CHIHEH?GDHIHHH@HHHGH?E?EGH@GIIGHCHIIHHIHIHCEHHHHGCHFHHIGEHHEHDFFCHHB<@FEE?EHHEHIHHGHIIIIIHFHEEGD0C<CHHHHGICGHIFIHGF:E<B/BHH@C@ECHGHE?GGF<FD<GFHHFCGIHHFHEHGGE@HHH@E@EHEFHGHEEF@FDCFHHEE@HFIHEEHHHH@HC@HC?FCFGEHFHIHIHCDFF<1C?GEEEEECC/CE@ECH@EHEIHHEHHH
@HS3.1_55 HISEQ:380:H55W7BCXY:1:1101:19175:6777 1:N:0:AGCAGGAA orig_bc=AAAAAAAAAAAA new_bc=AAAAAAAAAAAA bc_diffs=0
TACAGAGGTCCCGAGCGTTGTTCGGATTTACTGGGCGTAAAGGGCGCGTAGGCGGCCGTGCGTGTCGGATGTGAAATCTCCGGGCTCAACCCGGAAAGTGCGTCCGAAACTGCATGGCTAGAGTGCGGGAGGGGGAATCGGAATGCAGGGTGTAGCGGTGAAATGCGTTGATATCCTGCAGAACACCGGAGGCGAAGGCGGATTCCTGGAACGCAACTGACGCTCAGGCGCGAAAGTCGGGGGAGCAAACAGG
+
HIIGHHIFGHHIHEHHE<GHHHHFCHICHHFHFHHIIICE@HIIHHHHCCHICHIIIIHHIHHIHIHIFHHHHHHEDGIHIIHHHIHIHIHEHHIIIGHEEHIEHHHIHIICHIIHICHHIHHECGHHCEHHCECHIGHHEEHH@DGIIHHHHCCGHHHHFIHEEHHHHGEHHEHIHHHHCHHHHIIHHEHHHHEHEGHHEIIIHHHGEEHHHGFG=HHHCHGC1HHHEC0IIHIHDE<HCCEEHEF<CC?HC
@HS3.1_56 HISEQ:380:H55W7BCXY:1:1101:20876:6773 1:N:0:AGCAGGAA orig_bc=AAAAAAAAAAAA new_bc=AAAAAAAAAAAA bc_diffs=0
TACGGAGGATGCGAGCGTTATCCGGATTTATTGGGTTTAAAGGGTGCGTAGGCGGGTGATTAAGTCTGTGGTGAAAGCGTGCGGCTCAACCGTACCGAGCCATGGAAACTGGTTGCCTTGAGTATAGACGAGGTAGGCGGAATGTGATGTGTAGCGGTGAAATGCTTAGATATGTCACAGAACTCCGATTGCGAAGGCAGCTTACCAGGCTATAACTGACGCTGAGGCACGAAAGCGTGGGTATCAAACAGG
+
HHIHHIIIIIIHHIIIIHHIEHHIIIHDHIHCGHHD0CFGHHHIFHHI<CHHGIII<F#CHIHICGEHCCEFHHI#HHHHIHIIICHHHHGHIIHIHGHHHHIHIHHGGHHIHHIFHIHHHIGCGFHHHHHHIHHHIHHIHFHGFG1HHHCE@DEEHHIHCH#HIHHIII#HEGE@HHHGIIHEIIHHIHHCFGIIIHHIIHHHIHEIIIIIIHHGIIHIGHFHEIHHEIIIGIIIHIIHHIHHH?HIIHIH
@HS3.1_57 HISEQ:380:H55W7BCXY:1:1101:6153:7165 1:N:0:AGCAGGAA orig_bc=AAAAAAAAAAAA new_bc=AAAAAAAAAAAA bc_diffs=0
TACGGAAGGTCCGGGCGTTATCCGGATTTATTGGGTTTAAAGGGAGCGCAGGCTGGAGATTAAGCGTGACGTGAAATGTAGCCGCTCAACGGCTGAGTTGCGTCGCGAACTGGTTTTCTTGAGTGAGTGCGACGTCAGCGGAATTCGTGGTGTAGCGGTGAAATGCTTAGATATCACGAAGAACCCCGATTGCGAAGGCAGCTGACGAGTCCTTTACTGACGCTAAAGCTCGAAGGTGCGGGTATCGAACAGG
+
IIIIIIIIIIIIHIGIHIIHIIIIIHHHHIIIGHI<DGGHHIIIIIIIHIIIIIIIIIIIIHIIIIIIHIIIIIIIHIIHIIIIIIIIIIIIIIIIIIIIIIIIIIIHHIIIIIIIIIIIIIIIIIIIIIIIIIIIIIIIIIIIIIIIIIIIIIIHIHIIIIIIIIGIHIIIIIIHIIIIIIIIIIIIHHGIIIIIIIIIIIIIIIIIIIIIIIIIIIIIIIIIIIIIIIIIIIIIIIIIIIIIIIIIIIIII
@HS3.1_58 HISEQ:380:H55W7BCXY:1:1101:6280:7209 1:N:0:AGCAGGAA orig_bc=AAAAAAAAAAAA new_bc=AAAAAAAAAAAA bc_diffs=0
TACGGAAGGTCCGGGCGTTATCCGGATTTATTGGGTTTAAAGGGAGCGCAGGCGGGCTTTTAAGCGTGACGTGAAATGTGGCGGCTCAACCGCCGACTGCGTCGCGAACTGGGGGCCTTGAGTGAGTACGACGTTGGCGGAATTCGTGGTGTAGCGGTGAAATGCTTAGATATCACGAAGAACCCCGATTGCGAAGGCAGCCGACGAGTCCTTAACTGACGCTAAAGCTCGAAAGTGCGGGTATCGAACAGG
+
IIIIIIIIIIIIIIIIIIIIIIIIIHHIIIIIIIIHHHIIIIIIHIIIIIIHIIIIIIIIIIIIIIIIIIIIIIIIHHIIIIIIIIIIHIIIIIIIIHIIIIIIIIIIIIIIIIHIIIIIIIIIIIIIIIIIIIIIIIIIIIIIIIIIIIIIIIIIIIIIIIIIIIIIIIIIIHHHHIIIIIIIIIIIIIIIIIHIIIIIIIIIIIIIIIIIIIHIIIIIIIIIIIIIIIIIIIIIIIIIIIIIIIIIIIII
@HS3.1_59 HISEQ:380:H55W7BCXY:1:1101:7529:7204 1:N:0:AGCAGGAA orig_bc=AAAAAAAAAAAA new_bc=AAAAAAAAAAAA bc_diffs=0
TACGGAGGATCCGAGCGTTATCCGGATTCATTGGGTTTAAAGGGTGCGCAGGCGGTGCCTTAAGTCAGCGGTAAAATCGTGGGGCTCAACCCCATCCCGCCGTTGATACTGGGGCACTTGATTACGGTCGAGGCAGGCGGAATTCGTCGTGTAGCGGTGAAATGCATAGATATGACGAAGAACACCGATTGCGTAGGCAGCCTACCAGGCCGTTAATGACGCTCATGCACGAAAGTGCGGGGATCGAACAGG
+
IIIIIIIIIIHIIIIIIIIIIIIIIHHIIIGIIIIGHIIIIIIIIIIIIIIIIIIIIIIIIIIIIIIIIIIIIIIIHIIIIIIIIIIIIIIIIIIIIIIIIIIIIIIIIIIIIIIIIIIIIIIIIIIHIIIIIIIIIIIIIIIIIIIIIIIIIIIIIIIIIIIIIIIIIIIIIIHHHIIIIIIIIIIIIIIIIIIIIIIIIIIIIIIIIIIIIIIIIIIIIIIIIIHIIIIIIIIHIIIIIIIIIIIIIIII
@HS3.1_60 HISEQ:380:H55W7BCXY:1:1101:9085:7076 1:N:0:AGCAGGAA orig_bc=AAAAAAAAAAAA new_bc=AAAAAAAAAAAA bc_diffs=0
TACGGAGGATGCAAGCGTTATCCGGATTTATTGGGTTTAAAGGGTGCGTAGGCGGATGATTAAGCGTGAGGTGAAATGCCACTGCTCAACAGTGGAACTGCCTCGCGAACTGGTTGTCTGGAATGCCCCTGCCGTGGGAGGAATGTGTGGTGTAGCGGTGAAATGCATAGAGATCACACAGAACACCGATTGCGAAGGCATCTCACGAAGGGGTGATTGACGCTGAGGCACGAAAGCGTGGGGATCAAACAGG
+
IIIIIIIIIIIIIIIIIIIHHIIIIHHDHIIHHIIHHGIIIIIIIIIIIIIIIIIIIHHHIIIIIIIIIIIHIIIIIHIIIIIIHIIIIIIIIIIIIHIIIIIIHIIIHIIIIIIIIIIIIIIIIHIIIIIIIIIIIIIIIIIIIIIIIIIIIIIIIIIIIIIIIIIIIIIIIIIIIHHIIIIIIIIIIIIIIIIIIIIIIIIIIIIIIIIIIHIIHHIIIIIIIIIIIIIIIIIHIIIIIIIIIIIIIIIII
@HS3.1_61 HISEQ:380:H55W7BCXY:1:1101:11746:7102 1:N:0:AGCAGGAA orig_bc=AAAAAAAAAAAA new_bc=AAAAAAAAAAAA bc_diffs=0
TACGGAAGGTCCGGGCGTTATCCGGATTTATTGGGTTTAAAGGGAGCGCAGGCTGATGATTAAGCGTGACGTGAAATGTAGCCGCTCAACGGCTGAACTGCGTCGCGAACTGGTTATCTTGAGTGAGTTCGATGTTGGCGGAATTCGTGGTGTAGCGGTGAAATGCTTAGATATCACGAAGAACTCCGATTGCGAAGGCAGCCAACAAGGCCTTTACTGACGCTAAAGCTCGAAGGTGCGGGTATCGAACAGG
+
IIIIIHIIIHIIIIIIIIIIIIIIIHHHIIIHIIIDHHHIIIIIIIGIIIIIIIIIIIIIIIIIIIIIHIIHHIIIIIHIIHIIIIIIIIIIIIIIHIIIIIIIIIIHIIIIIIIIIIIIIIIIIIIHHHIIIIIIIIIIIIIIIIIIIIIIIIIIIIIIIIIIIIIIIIIIIIIHHGIIIIIIHIIIIIIIIIIIIIIIIIIIIIIIIIHIHIIIIIIIIIIHIIHIIHIIIIIIIIIIIIIIIIIIIIHHI
@HS3.1_62 HISEQ:380:H55W7BCXY:1:1101:13830:7012 1:N:0:AGCAGGAA orig_bc=AAAAAAAAAAAA new_bc=AAAAAAAAAAAA bc_diffs=0
TACGGAGGGCGCAAGCGTTAATCGGAATAACTGGGCGTAAAGCGCGCGCAGGCGGTCATGCAAGTCAGATGTGAAATCCCGGTGCTTAACGTCGGGCGGTCATTTGAAACTGCATGACTAGAGTACTATATGGGAGGCTGGAATTTCAGGTGTAGCGGTGAAATGCGCAGATATCTGAAAGAACACCGGTGGCGAAGGCGGGCCTCTGGATAGTAACTGACGCTCAGGCGCGAAAGCGTGGGGAGCAAACAGG
+
IIIIIHIIIIIIIIIIIHHIIIIIIIIIIIIIIIIIIIIIIIIIIIIIIIIIIIIIIIIIIIIIIIIIHIIIIIIIGHIIIIIIIIIIIIIHIIIIIIIHIIIHIIIIIIIIIIIIIIIIIIIIIIIIIHIIIIIIIIIIIIIIIIIIIIIIIIIIIIIIIIIIIIIIIIIIIIIHIIIIIIIIIIIIIIIIIIIIIIIIIIIIIIIIIIIIIIIIIIIIIIIIIIIIIIIIIIIIIIIIIIIIIIIIIIIII
@HS3.1_63 HISEQ:380:H55W7BCXY:1:1101:19845:8792 1:N:0:AGCAGGAA orig_bc=AAAAAAAAAAAA new_bc=AAAAAAAAAAAA bc_diffs=0
TACGTAGGTGGCAAGCGTTGTCCGGAATGACTGGGCGTAAAGGGTACGTAGGTGGCTATTCAAGTTAGTTGTGAAATCCCGGGGCTTAACTCCGGTGCTACAATTAAGACTGTTTAGCTTGAGTGCAGGAGGGGTAAGTGGAATTCCTAGTGTAGCGGTGGAATGCGTAGATATTAGGAAGAACACCGGTGGCGAAGGCGACTTACTGGACTGTAACTGACACTGAAGTACGAAAGCGTGGGGAGCAAACAGG
+
IIIIIID<FHHIIIHHHIIIIIIIIIIIIIIIIIIIIHIIIIIIIIIIHIIIIIIIIIIIIIIIIIIIIIIIGHIIIHIIIIIIHIIIIIIIIIIIIIIIIIIIIIIIIIIIIIIIIIIIIIIIIIIIIIIIIIIIIIIIIIIIIHIIIIIIIIIIIIIIIIIIIIIIIHIIIIIIIIIIIIIIIHIIIIIIGIIIIIIIIIIIIIIIIIIIIIIIIIIIIHIIIIIIIIIIIIIIIIIIIIIIIHIIIIIII
@HS3.1_64 HISEQ:380:H55W7BCXY:1:1101:20433:8843 1:N:0:AGCAGGAA orig_bc=AAAAAAAAAAAA new_bc=AAAAAAAAAAAA bc_diffs=0
TACGGAAGGTCCGGGCGTTATCCGGATTTATTGGGTTTAAAGGGAGCGCAGGCGGGTTATTAAGCGTGTTGTGAAATGCGGCGGCTCAACCGTCGAATTGCAGCGCGAACTGGTTACCTTGAGTGAGTACGACGTCAGCGGAATTCGTGGTGTAGCGGTGAAATGCTTAGATATCACGAAGAACCCCGATTGCGAAGGCAGCTGACGAGTCCTTAACTGACGCTAATGCTCGAAAGTGCGGGTATCGAACAGG
+
HHHEGHIGI1GGHC/CCCC0<G@GC0EH1FC@C1FCEHHEHFHHHIHHHHIIIIIHCC@GFCGGGDCGHHHHCHII?CGE?HCGHIDHHDHHHHHIIHHFHEHECDHHHHHIHDD?DGHH?GHHEGEDHHCHHF?EHDEHH0?GEGHHCC</;HHGECIHHEFGCCCGCAH?HG1FCGFD@IHGCGHC<CECHHCF<<FGHE10CEC1F<@<C@C<0HIHCCHEF1F<<1D1HHE??DDFCHCF1G1HHHF<<
@HS3.1_65 HISEQ:380:H55W7BCXY:1:1101:2748:9181 1:N:0:AGCAGGAA orig_bc=AAAAAAAAAAAA new_bc=AAAAAAAAAAAA bc_diffs=0
TACGGAGGATCCGAGCGTTATCCGGATTTATTGGGTTTAAAGGGAGCGTAGGCGGAGGATCAAGTCAGCTGTGAAATGTAGACGCTCAACGTCTGCACTGCAGTTGAAACTGGTCCCCTTGAGTGCGTAAGGGGCAGGCGGAATTCGTCGTGTAGCGGTGAAATGCTTAGATATGACGAAGAACTCCGATCGCGAAGGCAGCTTGCCGGGCCGCAACTGACGCTGAAGCTCGAAGGTGCGGGTATCGAACAGG
+
IIIIIIIICHIIIIIIIIIIIIIIIHCHIIEHHHIDEHHHIIIIIIIIIIIIHIIIIIHHIIIIHHIIHIIIIIHHHHHHHHHHIIIIIIIIIIIHIHHIIIIHIIIHIIFHIIIIIIIIIIIIIIHHHIIHIHHIIIIIIIIIHHIIIIHIIIIIIIIHIIIIIIHHIHIIIHHHHFIHHIHHGIIIHHGIIIHIIIIHIIIIGIIIIIIIIIIIIIIIIIIIIIIIIHIIIIIHIIIIIIIHHIIIIIIII
@HS3.1_66 HISEQ:380:H55W7BCXY:1:1101:2883:9234 1:N:0:AGCAGGAA orig_bc=AAAAAAAAAAAA new_bc=AAAAAAAAAAAA bc_diffs=0
TACGGAGGGTGCAAGCGTTAATCGGAATAACTGGGCGTAAAGGGCATGCAGGCGGTTGTATAAGTAGGGTGTGAAATCCCCGGGCTCAACCTGGGAACTGCATTCTAAACTGTACAACTAGAGTATTGCAGGGGGAGACGGAATTCCAGGTGTAGCGGTGGAATGCGTAGATATCTGGAAGAACACCAAAGGCGAAGGCAGTCTCCTGGGCAAATACTGACGCTCATATGCGAAAGCGTGGGTAGCAAACAGG
+
IIIIIEHHHEHHIIIIHHIICHHIHHIIGIHIGHIIIIIIHIIHIHIIIIIIIHHAHEHHIIIIIIIIIHHIIIIICHHHIHEIIIIHIIIIIIGIIHIIGIIIIIIHHHIHIIIHIIIIIIIHIIIIIIIIIHHGHHHHGIIHIIHHHHGHHHHHHHHIIIHHHIIHHHHHIIIHIGFHIHGHHHEIHEFHHHIIIHHHHFG@IHHEEEEHHHHHHIIIIIHHCIHHEHHIGIHGIHHDCHHHIIHIHHIHH
@HS3.1_67 HISEQ:380:H55W7BCXY:1:1101:5183:9018 1:N:0:AGCAGGAA orig_bc=AAAAAAAAAAAA new_bc=AAAAAAAAAAAA bc_diffs=0
TACGGAGGATGCAAGCGTTATCCGGATTTATTGGGTTTAAAGGGTGCGCAGGCGGCGCGTTAAGTCAGCGGTGAAATGTCCCGGCTCAACCGGGGAACTGCCGTTGATACTGGCGTGCTCGAGTACGGACGGCGCCGGCGGAATGTGTCATGTAGCGGTGAAATGCTTAGATATGCCACAGAACACCGATCGCGAAGGCAGCTGGCGAGGCCGGTACTGACGCTCAGGCACGAAAGCGTGGGGATCAAACAGG
+
IIIIIHIIIIIIIIIIIIIHIIIIIHIHIIIIIIIHHHIIIIIIIIIIIHIIIIIIIIIIIIIIIIIIIIIIHIIHHIIIIIIIIIIIIIIIIIIIIIIIIIIIIIIIIIIIIIIIIIIIIIIIIIIIIIIIIIIIIIIIIIIIIIIIIIIIIIIIIIIHIIIIIIIHIIIIIIIIIIIIIIIIIIIIIIIIIIIIIIIIIIIIIIIIIIIIIIIIIIIIIIIIIIIIIIIIIIIIIIIIIIIIHHIHIIIII
@HS3.1_68 HISEQ:380:H55W7BCXY:1:1101:5887:9157 1:N:0:AGCAGGAA orig_bc=AAAAAAAAAAAA new_bc=AAAAAAAAAAAA bc_diffs=0
TACGGAAGGTCCGGGCGTTATCCGGATTTATTGGGTTTAAAGGGAGCGCAGGCGGAAGATTAAGCGTGACGTGAAATGTACCGGCTCAACCGGTGACGTGCGTCGCGAACTGGTTTTCTTGAGTGAGTACGACGTGTACGGAATTCGTGGTGTAGCGGTGAAATGCTTAGATATCACGAAGAACTCCGATTGCGAAGGCAGTGCACGAGTCCTTTACTGACGCTAAAGCTCGAAGGTGCGGGTATCGAACAGG
+
IHIIIIIHIIIIIDHIIHIEHFHHIHCEHIFIHHIDHHHFHHHIIGHIIIHHHIIHHHHIIHHIHHECCGHHHFEC<FGGHFHHHHIHHIIIHIIHHIHIIIIEHHIHH@GHHIHHIHGIHIIHHGHHIGIHHIHHHGHHHHHHHHHHGGHHHFE0@EFGHFEH?HH?HH#HHIIIH#IHHEEHG#EHGCEHIHHC?#IIHHCIHHGHHFHG@HHHHEEHIGHH?FHHGCDIIHE?EDGHH?HFCEIIHHIII
@HS3.1_69 HISEQ:380:H55W7BCXY:1:1101:8860:9183 1:N:0:AGCAGGAA orig_bc=AAAAAAAAAAAA new_bc=AAAAAAAAAAAA bc_diffs=0
TACGTAGGTGGCGAGCGTTATCCGGATTTACTGGGTGTAAAGGGCGCGTAGGCGGGGGTGCAAGTCAGATGTGAAATCTATGGGCTCAACTCATAAACTGCATTTGAAACTGTACTTCTTGAGTACTGGAGAGGTAGACGGAATTCCTTGTGTAGCGGTGAAATGCGTAGATATAAGGAAGAACACCAGTGGCGAAGGCGGTCTACTGGACAGCAACTGACGCTGAGGCGCGAAAGCGTGGGGAGCAAACAGG
+
IIIIIIHIIIIIIHIHIIIIIIIIIGIIIIIIIIIFHHHIIIIHIIIIHIIIIIIIHIHHIIIIIIIIHHIIHIHIIIIIIIIIIIIIIIIIIIIIIIIIIHIIIIIIIIIIIIIHIIIIIIIIIHIIIIIIIIIIIIIIIIIIIIIIIIIIIIIIIIIIIIIIIIIIIIIIHIIIHGIIIIIIIIIIIIIIIIIIIIIIIIIIIIIIIIIIIIIIIIIIIIIIIIIIIIIIIIIIIIIIIIIIIIIIIIIII
@HS3.1_70 HISEQ:380:H55W7BCXY:1:1101:11015:9136 1:N:0:AGCAGGAA orig_bc=AAAAAAAAAAAA new_bc=AAAAAAAAAAAA bc_diffs=0
TACGGAGGGTGCGAGCGTTAATCGGAATAACTGGGCGTAAAGAGCTCGTAGGCGGTTTGTCAAGTCAGATGTGAAAGCCCCGGGCTTAACCTGGGAACCGCATTTGAAACTGACAGACTAGAGTACTGTAGAGGGAGGTAGAATTCCAGGTGTAGCGGTGAAATGCGTAGATATCTGGAGGAATACCGGTGGCGAAGGCGGCCTCCTGGACAGAGACTGACGCTGAGGAGCGAAAGCGTGGGGAGCAAACAGG
+
IIIIIHEHHHIIIIIIIIIHHGHIIIHHHIIIIIIIIHIIIIIIIIIIIIHIIIIHHIIIIIIIIIIIIIIIIIIIHIIHIIIIIIIIIIIIIHIIIIIIIIIIIHIIIIIIIIIIIIIIIIIIIGIIIIIIIIIIIIIIIIIIGIIHHI#IIIIIIIIIIIIIIIIIIIIIIIIIIHIIIIIIIIIIIIIIIIIIIIIIIIIIIIIIIIIIIIIIIIIIIIIIIIIIIIIIIIIIIIIIIIIIIIIIIIHIH
@HS3.1_71 HISEQ:380:H55W7BCXY:1:1101:11253:9229 1:N:0:AGCAGGAA orig_bc=AAAAAAAAAAAA new_bc=AAAAAAAAAAAA bc_diffs=0
TACGGAGGGTACGAGCGTTAATCGGAATGACTGGGCGTAAAGGGCACGTAGGTGGATAGATAAGTCACAAGTGAAATACCCGGGCTTAACCTGGGATTGGCTCGTGAAACTGTTTAACTAGAGTACGGTAGAGGGGAGTAGAATTCCAAGTGTAGCGGTGAAATGCGTAGAGATTTGGAAGAATACCGGAGGCGAAGGCGGCTCTCTGGACCGATACTGACACTGAAGAGCGAAAGCGTGGGGAGCAAACAGG
+
IIIIIIIIIIIIIIIIIIIIHIIIIIIIIIIIIIIIIHIIIIIIIIIIGHHIGHIIIIIIIIIIIIIIIIIIIIIIIIIIIIIIIIIIIIIIIIIIIIIIIHIIIIIIIIIIIIIIIIIIIIIIIIIIIIIIIIIIIIIIIIIIIIIIIIIIIIIIIIIIIIIIIIIIIIIIIIIIHGIIIIIIIIIIIIIIIIIIIIIIIIIIIIIIIIIIIIIIIIIIIHIIIIIIIIIIIIIIIIIIIIIIIIIIIIIII
@HS3.1_72 HISEQ:380:H55W7BCXY:1:1101:12548:9131 1:N:0:AGCAGGAA orig_bc=AAAAAAAAAAAA new_bc=AAAAAAAAAAAA bc_diffs=0
TACAGAGGTCCCTAGCGTTGTTCGGATTTACTGGGCGTAAAGGGCACGTAGGCGGCGAGGTGTGTCGAGTGTGAAATCTCCGGGCTCAACCCGGAAAGTGCGCTCGAAACTGCCTTGCTGGAGTACGGGAGAGGGAAGGGGAATGCAGGGTGTAGCGGTGAAATGCGTTGATATCCTGCAGAACACCGGAGGCGAAGGCGCCTTCCTGGAACGTTACTGACGCTAAGGTGCGAAAGTCGGGGGAGCAAACAGG
+
IHIIHIIIIIIIIHHHIIIIHIIIIIIHIIHHIIIIIIIIIIIHIIIIIIIIIIIIIIIIIIIIIIIIIHIIIIHIFHHIIIIIIIIIIIHIIIIIIIIIIIIIIIIIIIIIIIIHIIIIIIIHHIIIIIIHIIIHHIEGIIIIIIIIIIIIIIIIIIIIIIIIIIIIIIIIIIHHHHIIIIIIHIIIIIIIIIIIIIIIIIIHIIIIIHHIIIIIIIIHIIIIIIIIIIIIIIIIIIIIIIIIIIIIIIIII
@HS3.1_73 HISEQ:380:H55W7BCXY:1:1101:13277:9122 1:N:0:AGCAGGAA orig_bc=AAAAAAAAAAAA new_bc=AAAAAAAAAAAA bc_diffs=0
TACGAAGGGTGCAAGCGTTGTTCGGAATTACTGGGCGTAAAGGGTGCGTAGGCGGATAGATTAGTCAGGAGTGAAATCCCGGGGCTTAACCTCGGAACTGCTTTTGAAACGGTCTATCTTGAGTGTAATAGGGGACAGTGGAATACCCAGTGTAGAGGTGAAATTCGTAGATATTGGGTAGAACACCGGAGGCGAAGGCGACTGTCTGGGTTACAACTGACGCTGAGGCACGAAAGCGTGGGGATCAAACAGG
+
IIIIIIIIIIIIIHIIIIIIIIIIIIIIIIHIIIIIIIIIIIIIIIIIHIIIIIIIIIIHIIIIIIIIIIIIIIIIFHIIIIIIIIIIIIIIIIIIIIIIIIIIIIIIIIIIIIIHIIIIIIIIIIIIIIHIHIIIIIIIIIIIIIHIIIIIIIIIIIIIIIIIIIIIIIIIIIIIIIIIIIIIIIIIIIIIIIIIIIIIIIIIIIIIHHFIIIGIHIIIIIIIIIHIIIIIIIIIIIIIIIGIIIIIIIIII
@HS3.1_74 HISEQ:380:H55W7BCXY:1:1101:14688:9240 1:N:0:AGCAGGAA orig_bc=AAAAAAAAAAAA new_bc=AAAAAAAAAAAA bc_diffs=0
TACGGAGGATACGAGCGTTATCCGGATTTATTGGGTTTAAAGGGTGCGCAGGCGGATCGGTAAGTCAGGGGTGAAAAGTTGGGGCTCAACTCCAATCGTGCCTTTGATACTGCCGGACTAGAGTGCGATAGGCGTGGCCGGAATGTGATGTGTAGCGGTGAAATGCTTAGATATGTCACAGAACACCGATCGAGAAGTCAGGTCACGAGCTCGCAACTGACGCTCAGGCACGAAAGCGTGGGGATCAAACAGG
+
IIIIIIIIGIIIIIIIIIIHIIIIHCHHIIIHHIICEHHIIHIIIIIIIIIIIIIIIIIIIIIIIIIIIIIHHIIIHHGHIIIIIIIIIIIIIIIIIIIIIIHIIIIIIIIIIIIIIIIIIIIIIIIIIIIIIIIIHIIIIIIIIIIIHIIIIIIIIIIIIIIIIIIIIIIIIIIIHHIIIIIIHIIIIIIIIIIIIHIIIIIIIIIIIHDIIIIIIIIIIIIIIIIIIIHIIIIIIIIIIIIIIHIIIIIII
@HS3.1_75 HISEQ:380:H55W7BCXY:1:1101:15064:9190 1:N:0:AGCAGGAA orig_bc=AAAAAAAAAAAA new_bc=AAAAAAAAAAAA bc_diffs=0
TACGGAGGGTACGAGCGTTAATCGGAATGACTGGGCGTAAAGGGCACGTAGGTGGATAGATAAGTCACAAGTGAAATACCCGGGCTTAACCTGGGATTGGCTCGTGAAACTGTTTAACTAGAGTACGGTAGAGGGGAGTAGAATTCCAAGTGTAGCGGTGAAATGCGTAGAGATTTGGAAGAATACCGGAGGCGAAGGCGGCTCTCTGGACCGATACTGACACTGAAGAGCGAAAGCGTGGGGAGCAAACAGG
+
IIIIIHHIIIHIIIIIIEHHHEFHIHHHIIIHHHIIIFHHHIHIHHHHDEHHGHHGHIIIHIIIIIIIIIHGIIGHIIHIIIIIHHHHIHIIHIHHFIIIIHIIIIIIIIIIGIIIIIIIIIIIIIIIIIIIIGIIIIIIIIIIIIIIIIIIIIIIIIIIIIIIIIIIIIIIIIIHHIIIIHE/IIIIIIIIIIIIIIIIIIIHHIIIIIIIHIIIIIIIIHIIIIIIIIIIIIIIIIIIIIIIIIIIIIIII
@HS3.1_76 HISEQ:380:H55W7BCXY:1:1101:16448:9235 1:N:0:AGCAGGAA orig_bc=AAAAAAAAAAAA new_bc=AAAAAAAAAAAA bc_diffs=0
TACGGAAGGTCCGGGCGTTATCCGGATTTATTGGGTTTAAAGGGAGCGCAGGCTGATGATTAAGCGTGACGTGAAATGTAGCCGCTCAACGGCTGAACTGCGTCGCGAACTGGTTATCTTGAGTGAGTTCGATGTTGGCGGAATTCGTGGTGTAGCGGTGAAATGCTTAGATATCACGAAGAACTCCGATTGCGAAGGCAGCCAACAAGGCCTTTACTGACGCTAAAGCTCGAAGGTGCGGGTATCGAACAGG
+
IIIIIIIIIIIIIIIIIIIIIIIIIHIIIIIIHIIGHIIIIIIIHIIIIIIIHIIIIIIIIIIIIIIIIHIIIIIIIIIIIIIIIIIIIIIIIIIGIHIIIIIIIIIIIIIIIIIIHIIIIIIIHIIIIIIIIIIIIIIIIIIIIIIIIIIIIIIIIIIIIIIIIIIIIHIIIIIIIIIIIIHIIIIIIIIIIIIIIIIIIIIIIIIIIIIIIIIIGIIIIIIIIIIIIIIIIIHHIIIIIIIIIIIIIIIII
@HS3.1_77 HISEQ:380:H55W7BCXY:1:1101:17429:9117 1:N:0:AGCAGGAA orig_bc=AAAAAAAAAAAA new_bc=AAAAAAAAAAAA bc_diffs=0
TACAGAGGTCCCTAGCGTTGTTCGGATTTACTGGGCGTAAAGGGCGCGTAGGCGGCCGAGCAAGTCAAGTGTGAAATCTCCGGGCTCAACCCGGAACGTGCGCTTGAGACTGCCCGGCTCGAGTGCGGAAGGGGGAATCGGAATACAGGGTGTAGCGGTGAAATGCGTTGATATCCTGTAGAACACCGGAGGCGAAGGCGGATTCCTTGTACGCAACTGACGCTGAGGCGCGAAAGTCGGGGGAGCAAACAGG
+
IIIIIIIIIIIIIIIIIIIIIIIIIIIHIIIIIIIIIIIIIIIIIIIIHIIIIIIIIIHIIIHIIIIIIIIIIIIIGIIIIIIIIIIIIIIIIIIIIIIIIIHIIIIIIIIIIIIIIIIIIIIIIIIIIIIIIIIIIIIIIIIIIIIIIIIIIIIIIIIIIIIIIIIIHIIIHIIIIIIIIIIIIIIIIIIIIIHIIIIIIIIIIIIIIIHIIIIIIIIIIIIIIIIIIIIIIIIHGIIIIIIIIIHHHIIHI
@HS3.1_78 HISEQ:380:H55W7BCXY:1:1101:19556:9137 1:N:0:AGCAGGAA orig_bc=AAAAAAAAAAAA new_bc=AAAAAAAAAAAA bc_diffs=0
TACGTAGGGTCCGAGCGTTGTCCGGAATTATTGGGCGTAAAGGGCTCGTAGGCGGTCTGTCACGTCGGGAGTGAAAACCCAGGGCTTAACTCTGGGCTGGCTTTCGATACGGGCAGACTAGAGGTATTCAGGGGAGAACGGAATTCCTGGTGTAGCGGTGAAATGCGCAGATATCAGGAGGAACACCGGTGGCGAAGGCGGTTCTCTGGGAATATCCTGACGCTGAGGAGCGAAAGTGTGGGGAGCGAACAGG
+
IIIIIIIIIIIIIIIIHHIIIIIIIHHIHIIHIIIIIIIHIIIIIIIIIIIIIIIIIIIIIIIIIIIIIIIIIIIHHHIIIIIIIIIIIIIIIIIIIIIIIIIIIIIIIIIIIIIIIIIIIIHIIHIIIIIHIIIIIIIIIIIIIIIIIIIIIIIIIIIIIIIIIIIIIIIIIIIIIIIIIIIIIIIIIIIIIIIIIIIIIIIIIIIIIIIIIIIIIIIIIIIIIIIIIIIIIIIIIIIIIIIIIIIIIIIII
@HS3.1_79 HISEQ:380:H55W7BCXY:1:1101:20595:9159 1:N:0:AGCAGGAA orig_bc=AAAAAAAAAAAA new_bc=AAAAAAAAAAAA bc_diffs=0
TACGGAGGGTACGAGCGTTAATCGGAATGACTGGGCGTAAAGGGCACGTAGGTGGATAGATAAGTCACAAGTGAAATACCCGGGCTTAACCTGGGATTGGCTCGTGAAACTGTTTAACTAGAGTACGGTAGAGGGGAGTAGAATTCCAAGTGTAGCGGTGAAATGCGTAGAGATTTGGAAGAATACCGGAGGCGAAGGCGGCTCTCTGGACCGATACTGACACTGAAGAGCGAAAGCGTGGGGAGCAAACAGG
+
IIIIIIHHHIIIIIIIHCHIEHHIIIIIIIIHIIIIICHHIIIIGIIIFHHIDHIIIHIIIIIIFHHIHIIIIIIHHHHIIIIIIIHHIIIIIIIHHIIIIIIIHIIIIIIIIIIHIHIIIIIIIHIIIHIIIIIIIIIHIIIHIIIIHIIIIIIIIIIIIIHIIIIIIIIIIIIIHDIIIIIIIIIIIIIIIIIIIIIIIIIIIIIIIIIHHIIIIIIIIHIIIIIIHIIIIIIIIIIIIIIIIIIHFIHII
@HS3.1_80 HISEQ:380:H55W7BCXY:1:1101:3374:9366 1:N:0:AGCAGGAA orig_bc=AAAAAAAAAAAA new_bc=AAAAAAAAAAAA bc_diffs=0
TACAGAGGTCCCTAGCGTTGTTCGGATTTACTGGGCGTAAAGGGCGCGTAGGCGGCAGGGCGTGTCAAGTGTGAAATCTCCGGGCTCAACCCGGAAAGTGCGCTTGAAACTACCTTGCTCGAGTATGGGAGAGGGAATCGGAATACAGGGTGTAGCGGTGAAATGCGTTGATATCCTGTAGAACACCGGAGGCGAAGGCGGATTCCTTGAACATCACTGACGCTGAGGCGCGAAAGTCGGGGGAGCAAACAGG
+
IIIIIIIIIIIIIIHIIIIIIIIIIIIIIIHHIIIIIIIIIIIIIIIIIIIIIIIIIIIIIIIIIIIIIIIIIIIIIIIIIIIIIIIIIIIIIIIIIIIIIIIIIIIIIIIIIIIIHIIIIIIHIIIIIIIIIIIIIIIIIIIIIIIIIIIIIIIIIIIIIIIIIIIIIIIIIIIIHHHIIIIIIIIIIIIIIIIIIIIIIIIIIIIIIIHIIIIIIIIHIIIIIIIIIIIIIIIIIIIIIIIIIIIIIIIII
@HS3.1_81 HISEQ:380:H55W7BCXY:1:1101:4856:9455 1:N:0:AGCAGGAA orig_bc=AAAAAAAAAAAA new_bc=AAAAAAAAAAAA bc_diffs=0
TACGGAAGGTCCGGGCGTTATCCGGATTTATTGGGTTTAAAGGGAGCGCAGGCGGAGGCTTAAGCGTGACGTGAAATGTAGCCGCTCAACGGCTGAGTTGCGTCGCGAACTGGGTTTCTTGAGTGAGTGCGACGTCAGCGGAATTCGTGGTGTAGCGGTGAAATGCTTAGATATCACGAAGAACCCCGATTGCGAAGGCAGCTGACGAGCCCTTTACTGACGCTAAAGCTCGAAGGTGCGGGTATCGAACAGG
+
IIIIIHIIIIIIIGIIIIIIIIIIIHHHIIIIIIIHIIIIIIIIIIIIIIIIIIIIIIIIIIIIIIIIIIIIIIIIIIIIIIIIIIIIIIIIIIIIIIIIIIIIIIIIIIIIIIHHIIIIIIIIIIIIIIIIIIIIIIIIIIIIIIIIIIIIIIIIIIIIIIIIIIIIIIIIIIIIIIIIIIIIIIIIIIIIIIIIIIHCIIIIIIIIIIIIIIIIIIIIIIIIIIIIIIIIIIIIHIIIIIIIIIIIIIIII
@HS3.1_82 HISEQ:380:H55W7BCXY:1:1101:7421:9391 1:N:0:AGCAGGAA orig_bc=AAAAAAAAAAAA new_bc=AAAAAAAAAAAA bc_diffs=0
TACGGAGGATGCGAGCGTTATCCGGATTTATTGGGTTTAAAGGGTGCGTTGGTGGTTTGTTAAGTTTGTGGTGAAAGCGTGCGGCTCAACCGTACCAAGCCATGAAAACTGGCGAACTTGAGTGCAAACGAGGTAGGCGGAATGTGATGTGTAGCGGTGAAATGCTTAGATATGTCACAGAACCCCGATTGCGAAGGCAGCTTACCAGCATGCAACTGACACTGAGGCACGAAAGCGTGGGTATCAAACAGG
+
HIFGHH?/<CCFHHHHC/<<DHFH<<C0<D1DEGH<<CGHC@CHEH0E00<FHHHHHHGHHHIGHDHECHHCHG@GCHDGHHIGDHIIHDHGHHHHHIHIIIHIIHHHHHHGHHHGHHHGHHIHHHGIIIIIIIHHH@CIIHIGIIIHHHIIIHIIIHHIIH#IHIIIIIHHEGHGGIIIHIHFHHGI#IIIIIIF#HGHCIIHHHIIIIIHGH@HIIHHIIIIHHHEFHHGFIHHIHHFIHHFHGEHHIII
@HS3.1_83 HISEQ:380:H55W7BCXY:1:1101:8556:9368 1:N:0:AGCAGGAA orig_bc=AAAAAAAAAAAA new_bc=AAAAAAAAAAAA bc_diffs=0
TACGGAAGGTCCGGGCGTTATCCGGATTTATTGGGTTTAAAGGGAGCGCAGGCGGAGGCTTAAGCGTGACGTGAAATGTAGCCGCTCAACGGCTGAGTTGCGTCGCGAACTGGGTTTCTTGAGTGAGTGCGACGTCAGCGGAATTCGTGGTGTAGCGGTGAAATGCTTAGATATCACGAAGAACCCCGATTGCGAAGGCAGCTGACGAGCCCTTTACTGACGCTAAAGCTCGAAGGTGCGGGTATCGAACAGG
+
IIIIIIHIGHIIIIHIIIIIIIIIIHHIIIIHFHIEEHHIIIIIIIIIIIIIIIIIHIIHIIIIIIIIHIIIIIIHHIIIIIIIIIIIIIIIIIIIIIIIIIIIIIIIIIIIIIIIHIIIIIIIIIIIIIIIIIHIIIIIIIIIIIIIIIIIIIIIIIIIIIIIIIIIIIIHHHHHHIIIIIIIIIIHIIIIIIIIIIIIIIIIIIIIIIIIIIIIIIIIIIIIIIIIIIIIIIIIIIIIIIIIIIIIIIIII
@HS3.1_84 HISEQ:380:H55W7BCXY:1:1101:10748:9476 1:N:0:AGCAGGAA orig_bc=AAAAAAAAAAAA new_bc=AAAAAAAAAAAA bc_diffs=0
TACGGAGGGTGCAAGCGTTAATCGGAATAACTGGGCGTAAAGGGCATGCAGGCGGTTGTATAAGTAGGGTGTGAAATCCCCGGGCTCAACCTGGGAACTGCATTCTAAACTGTACAACTAGAGTATTGCAGGGGGAGACGGAATTCCAGGTGTAGCGGTGGAATGCGTAGATATCTGGAAGAACACCAAAGGCGAAGGCAGTCTCCTGGGCAAATACTGACGCTCATATGCGAAAGCGTGGGTAGCAAACAGG
+
IIIIIIIIIIIIHIIIIIIIIIIIIIIIIIIIIIIIIIIIGIGHHIIIIIIIIIIHGIIIIIIIIIIIIIIIIIIIHFHIIIHIIIIIIIIIIGHIIIIIIIIIIIIIIIIIIIIIIIIIIIIIHIHIIIIIIIIIIIIIIIHHHIHIIIIIIIIIIIIIIIIIIIIIIIIIIIIHIHHHIIIIHIIIHHIIIIIHIIIIHGHEIIIIIIIIIIIIIIIIIIIIIHGIIIIIIIHIIIIIIIIIIIIGIIIII
@HS3.1_85 HISEQ:380:H55W7BCXY:1:1101:12381:9277 1:N:0:AGCAGGAA orig_bc=AAAAAAAAAAAA new_bc=AAAAAAAAAAAA bc_diffs=0
TACAGAGGGTGCAAGCGTTAATCGGAATTACTGGGCGTAAAGCGCGCGTAGGTGGTTTGTTAAGTCGGATGTGAAAGCCCCGGGCTCAACCTGGGAATTGCATTCGAGACTGAATAGCTAGGGTACGGTAGAGGGAAGCGGAATTTCCGGTGTAGCGGTGAAATGCGTAGATATCGGAAGGAACATCAGTGGCGAAAGCGGCTTCCTGGACCAGTACCGACGTTCAGGCACGAAAGCGTGGGGAGCAAACAGG
+
IIIIIHIIIIIIIIIIIIIIIIIIIIIIIIIIIIIIIHHHIIIIIIIIIHHIHIIIIIIIIIIIIIIIHIIIIIIIIIIIIIIIIHIHHIIIIIIIIHIIIIIIIIIIIIIIIIIIIIIIIIIIIIIIIIHIIIIIIIIIIIIIIIIIIIIIIIIIIIIIIIIIIIIIIIIIIIIIHHIIIIIIIIIIIIIIIIIIIIIIIIIIIIIIIIIIIIIIIIIIIIIIIIIIHIIIIIIIIIIIIIIIIIIIIIIII
@HS3.1_86 HISEQ:380:H55W7BCXY:1:1101:13351:9462 1:N:0:AGCAGGAA orig_bc=AAAAAAAAAAAA new_bc=AAAAAAAAAAAA bc_diffs=0
TACGGAGGGTACGAGCGTTAATCGGAATGACTGGGCGTAAAGGGCACGTAGGTGGATAGATAAGTCACAAGTGAAATACCCGGGCTTAACCTGGGATTGGCTCGTGAAACTGTTTAACTAGAGTACGGTAGAGGGGAGTAGAATTCCAAGTGTAGCGGTGAAATGCGTAGAGATTTGGAAGAATACCGGAGGCGAAGGCGGCTCTCTGGACCGATACTGACACTGAAGAGCGAAAGCGTGGGGAGCAAACAGG
+
IIIIIIIIIIIIIIIIIIIIHIIIIIIIIIIIIIIIIIIIIIIIHIIIHIIIGIIIHIIIIIIIIIIIIIIIIIIIHHIIIIIIIIIIIIIIIIIIIIIIIIIIIIIIIIIIIIIIIIIIIIIIIIIIIIIIIIIIIIIIIIHIIIIIIIIIIIIIIIIIIIIIIIIIIIIIIIIIIIIGIIIIIIIIIIGIIIIIIIIIIIIIGIIIIIHIIIIIIIIIIIIIIIIIIIIIIIIIIIIIIIIIIIIIIIIII
@HS3.1_87 HISEQ:380:H55W7BCXY:1:1101:14865:9469 1:N:0:AGCAGGAA orig_bc=AAAAAAAAAAAA new_bc=AAAAAAAAAAAA bc_diffs=0
TACGTAGGTGGCGAGCGTTGTCCGGAATCATTGGGCGTAAAGGGAGCGCAGGCGGGAGGGCAAGTCTTTCCTAAAAGTGCGGGGCTCAACCCCGTGATGGGAAGGAAACTGTTCTTCTTGAGTGCAGGAGAGGGAAGCGGAATTCCCGGTGTAGCGGTGAAATGCGTAGAGATCGGGAGGAACACCAGTGGCGAAGGCGGCTTTCTGGACTGCAACTGACGCTGAGGCTCGAAAGCCAGGGGAGCGAACGGG
+
IHFIEHHFHCECCC/?CEHHH?EHCEHIEFHHGHHH<<<@?D@C@=HDCEEHHHHD@EHCHEHHIHHEHGHHHHHCDCEEGHHCHHGHHHF=GHCHHHFEIIIHHGGCHFHFCHD?DHHECFCGA@FGHHGGHHHHIHHIIHHH@GIHHIHHHG@EHCHHEEFIIHHHHHHCEHHHHIHIIHCF@CE@G?HHG0HHHHHHF@EIHHHGCFHE@<@E=HHDHIHHEED1H@HCEHHHG@HHIIIHHIHHIHHH
@HS3.1_88 HISEQ:380:H55W7BCXY:1:1101:15659:9323 1:N:0:AGCAGGAA orig_bc=AAAAAAAAAAAA new_bc=AAAAAAAAAAAA bc_diffs=0
TACGGAGGGTGCGAGCGTTAATCGGAATAACTGGGCGTAAAGAGCTCGTAGGCGGTTAGTCAAGTCAGATGTGAAAGCCCCGGGCTTAACCTGGGAACTGCATTTGAAACTGACGAACTAGAGTACTGTAGAGGGAGGTAGAATTCCAGGTGTAGCGGTGAAATGCGTAGATATCTGGAGGAATACCGGTGGCGAAGGCGGCCTCCTGGACAGAGACTGACGCTGAGGAGCGAAAGCGTGGGGAGCAAACAGG
+
IIIIIHIIIHIIIIIIIIIIGIIIIIIIIIIIIIIIIIIIIIIIIIIIHIIIIIIIIIIIIIIIIIIIIIIIIIIIHIIIIIIIIIIIIIIIIIIIIIIIIIIIIIIIIIIIIIIIIIIIIIIIIIHIIIIIIIIIIIIIIIIIIIIIIIIIIIIIIIIIIIIIIIIIIIIIIIIIIHIIIIIIIIIIIIIIIIIIIIIIIIIHIIIIIHIIHIIIIIIIIIIIIIIIIIIIIIIIIIIIIIIIIIIIIIIII
@HS3.1_89 HISEQ:380:H55W7BCXY:1:1101:16839:9363 1:N:0:AGCAGGAA orig_bc=AAAAAAAAAAAA new_bc=AAAAAAAAAAAA bc_diffs=0
TACGGAAGGTCCGGGCGTTATCCGGATTTATTGGGTTTAAAGGGAGCGCAGGCTGATTGGTAAGCGTGTTGTGAAATGTACCGGCTCAACCGGTGAATTGCAGCGTGAACTGCCGATCTTGAGTGTACTCGAGGGATGCGGAATTCGTGGTGTAGCGGTGAAATGCTTAGATATCACGAAGAACTCCGATTGCGCAGGCAGCGTCCCAGCGTATTACTGACGCTAAAGCTCGAAAGTGCGGGTATCGAACAGG
+
IIIIIIIIIIIIIIIIIIIIIIIIIGHIIIIIHHIDEHIIIIIIIIIIIIIIIIIIIIHIIIIIIHHIIIIIIIIIHHHHIIIIIIIIIIIIIIIIIIIIIIIIIIIIIIIIIIIIIIIIIIIIIIIIIIIIIIIIGIIIIIIIIIIIIIIIIIIIIIIIIIIIIIIIIIIIIIIIIIIIIIIIGIIIIIIIIIIIIIIIIIIHIIIIIIIIIIIIIIIIIIIIIIIIIIIIIIIIIIIIIIIIIIIIIIIII
@HS3.1_90 HISEQ:380:H55W7BCXY:1:1101:18065:9315 1:N:0:AGCAGGAA orig_bc=AAAAAAAAAAAA new_bc=AAAAAAAAAAAA bc_diffs=0
TACGGAGGGTGCAAGCGTTAATCGGAATTACTGGGCGTAAAGCGCACGCAGGTGGCTGAGTCAGTCGATTGTGAAAGCCCTGGGCTTAACCTGGGAATTGCAGTCGATACTACTCAGCTCGAGTATGGGAGAGGGAAGTGGAATTCCCGGTGTAGCGGTGAAATGCGTAGATATCGGGAGGAACATCAGTGGCGAAGGCGGCTTCCTGGCCCAATACTGACACTCAGGTGCGACAGCGTGGGGAGCAAACAGG
+
IIIIIHIIIHIIIIIGIIIIIIIIIIHIIIIIIIIIIIIIIIIIIHIIIIIIIIIIIIIIIIIIIIIIIIIIHIIIIIIIIIIIIIIIIIIIIIIHIIIIIIIIIIIIIIIIIIIIIIIIIIIIIIIIIIIIIIIIIIIIIIIIIIIIIIIIIIIIIIIIIIIIIIIIIIIIIIIIIHIIIIIIIIIIIIIIIIIIIIIIIIIIIIIIIIIIIIIIIIIIIHIHIIIIIIIIIIIIIIIIIIIIIIIIIIIII
@HS3.1_91 HISEQ:380:H55W7BCXY:1:1101:19086:9287 1:N:0:AGCAGGAA orig_bc=AAAAAAAAAAAA new_bc=AAAAAAAAAAAA bc_diffs=0
TACGGAGGATGCGAGCGTTATCCGGATTTATTGGGTTTAAAGGGTGCGTAGGTGGTTTGTTAAGTTTGTGGTGAAAGCGTGCGGCTCAACCGTACCAAGCCATGAAAACTGGCGAACTTGAGTGCAAACGAGGTAGGCGGAATGTGATGTGTAGCGGTGAAATGCTTAGATATGTCACAGAACCCCGATTGCGAAGGCAGCTTACCAGCATGGAACTGACACTGAGGCACGAAAGCGTGGGTATCAAACAGG
+
HHH?GCD<0D@GHHDCDEC<FGHIGHH=GCEEHHEE@CCGC1<C<DHC<<CDD?GCDCGGHEH?ADHHEHEHEEGHEHH@GHIGCIHF@GHCHHHCCFHHIHH<0CCCHHEEGC<FCEHGG@G0@CEEIIIHGBGEHGDEEGEGGHH#EHDFHHE?HAHE?#GBHHEHHGHHCEH?DEFC<BB<@<7@CEEE#<E<1EEIIHGGHF@11G<<1CF1IHGD<H@CF<EDEG1HDHCHEC@CGHEHHEHHHFC<
@HS3.1_92 HISEQ:380:H55W7BCXY:1:1101:2020:9545 1:N:0:AGCAGGAA orig_bc=AAAAAAAAAAAA new_bc=AAAAAAAAAAAA bc_diffs=0
TACGGGGGGGGCAAGCGTTGTTCGGAATTACTGGGCGTAAAGGGCTCGTAGGTGGCCAACTAAGTCAGACGTGAAATCCCCAGGCTTAACCTGGGAACTGCGTCTGATACTGGATGGCTTGAATTCGGGAGAGGGATGCAGAATTCCAGGTGTAGCGGTGAAATGCGTAGATATCTGGAGGAATACCGGTGGCGAAGGCGGCATCCTGGACCGAGATTGACACTGAGGAGCGAAAGCTAGGGGAGCGAACGGG
+
IIIIIHIIIIIIIIIIIIIDHHIIIIIIHIHIIIIIIIIIIIFIIIIIIGHIIIIHHGEHHIIIIIIIIIHIIIIIDHIIHCIIIIIIIIIIIIIIIHIHIHIIIIIGIHIIIHEEHFHHHHHGHFHHIHIIIIII#IHHHIIIIIHIHHHHIHHIHIIIIIIHHIHHHHIHHHHHIIIIIIIHHGHHIHIIIIIIIIIHIIHHIIIIIHGIIHIIGIIIHIIHHHHIIIHIIIIIHEIIIIIIIIIIIIIII
@HS3.1_93 HISEQ:380:H55W7BCXY:1:1101:12926:9588 1:N:0:AGCAGGAA orig_bc=AAAAAAAAAAAA new_bc=AAAAAAAAAAAA bc_diffs=0
TACGGAGGATGCAAGCGTTATCCGGATTTATTGGGTTTAAAGGGTGCGTAGGCGGTTTGCTAAGCGGGAGGTGAAATGCCGGCGCTCAACGTCGGAAGTGCCTCCCGAACTGGTGGACTGGAATGACTCTGCCGTGGGAGGAATGTGTAGTGTAGCGGTGAAATGCTTAGAGATTACACAGAACACCGATTGCGAAGGCATCTCACGAAGGGTTGATTGACGCTGAGGCACGAAAGCGTGGGGATCAAACAGG
+
IIIIIIIIIIIIIIIIIIIHIIIIIEHIIIIIHIIGHIIIIIIIIIIIIIIIIIIEHIIIIIIIIIIIIIIIIIIHFHIIIIIIIIIIIIIHIIIIIIIIIIIIIIIIIIIIIIIIIIIIIIIIIIIIHIIIIIIIIIIIHIIIIIIIIIIIIIIIIIIIIIIIIIHIIIIIIIIIIIIIIIHIIIIIIIIIIIIIIIIIIIIIIIIIIIIIIIIIIIIIIIIIIIIIIIIIIIIGIIIIIIIIIIIIIIIII
@HS3.1_94 HISEQ:380:H55W7BCXY:1:1101:13130:9637 1:N:0:AGCAGGAA orig_bc=AAAAAAAAAAAA new_bc=AAAAAAAAAAAA bc_diffs=0
TACGGAAGGTCCGGGCGTTATCCGGATTTATTGGGTTTAAAGGGAGCGCAGGCGGAGGCTTAAGCGTGACGTGAAATGTAGCCGCTCAACGGCTGAGTTGCGTCGCGAACTGGGTTTCTTGAGTGAGTACGACGTCAGCGGAATTCGTGGTGTAGCGGTGAAATGCTTAGATATCACGAAGAACCCCGATTGCGAAGGCAGCTGACGAGCCCTTTACTGACGCTAAAGCTCGAAGGTGCGGGTATCGAACAGG
+
IIIIIHHIIIIIIIIIIIIHIHIIICHGIIIHHIE<EHFHHHIIIIIHIIIIIIIHIHGGHIIIIIIIIIIIIHHIGIIIIIHIIIHIIIIIHIIIIIIIIIIIIIIHHHIIIIIIIGIHIIIIIIIHHIIHIIHIIIIIIIHIIIIIIIIHIIIIIIIHIIIIIIIIIIIIIIIIIIIIIIIIHIIIHDGIIIIIIIIIIIHIIIIIIIIIIIIIIIIIIIIIIIIHIIIIIHIIHIHIIIHHIIIIIIIII
@HS3.1_95 HISEQ:380:H55W7BCXY:1:1101:14365:9643 1:N:0:AGCAGGAA orig_bc=AAAAAAAAAAAA new_bc=AAAAAAAAAAAA bc_diffs=0
TACGTAGGCAGCAAACGTTGTTCGGAGTTACTGGGCGTAAAGAGTACGTAGGCGGTTTGCCAAGTTTGGTGTGAAATCTCCTGGCTTAACTGGGAGGGTGCGCCGAATACTGGCGAGCTCGAGTGTTGGAGAGGGGAGCGGAATTCCTGGTGTAGCGGTGAAATGCGTAGATATCAGGAGGAACACCGGTGGTGTAGACGGCTCCCTGGACAACAACTGACGCTGAGGTACGAAAGCGTGGGTAGCAAACGGG
+
IIHHH?HHIHIH?GHIHHEHIHIIHECEHGHFEHHIHCCHGHGHHGIIIIIIHIIIIHIIHHHHHIIIIIIIHHIIIIHHIIHHHHIIHIIIIIHIIGHHHHHHHFIIIHIIHHIHIHHHHHHFIIHIHHIGIHIIIHIHIIIIIHIIIIIIIIIIHIIIHIIIIIHIHGGHHGHGC<HHHHEDIIHHIIHIHHHIIIHIIIIIIIIIIIIIHIHGHIIHHIIIIIIIIIIIIIGHIHCGIIIIIHIIIHGII
@HS3.1_96 HISEQ:380:H55W7BCXY:1:1101:17382:9558 1:N:0:AGCAGGAA orig_bc=AAAAAAAAAAAA new_bc=AAAAAAAAAAAA bc_diffs=0
TACGGGGGGGGCAAGCGTTGTTCGGAATTACTGGGCGTAAAGGGCTCGTAGGCGGCCAACTAAGTCAGACGTGAAATCCCCAGGCTCAACCTGGGAACTGCGTCTGATACTGGATGGCTTGAATTCGGGAGAGGGATGCAGAATTCCAGGTGTAGCGGTGAAATGCGTAGATATCTGGAGGAATACCGGTGGCGAAGGCGGCATCCTGGACCGACATTGACGCTGAGGAGCGAAAGCTAGGGGAGCAAACGGG
+
IGIIIC<EEHIIIIHHIHIIIIHIIGHHIIIDHHIHIDHIIIIIGIIIIIIIFHIIIIIIHIIIIIIIIIIIIIIIIIIIIIIIHIIIIIIIIIHHHIIIIIIIIIIIIIIIIIIIIIIIIIIIIIIIIIIIIIIIIIHIIIIIIIHHIIIIIIIIIIIIIHIIHIIIHIIIIIHHHFIIIIIIIIIIIHIIHIIIIIIIIIIHIIIIIIIIIIIIIIGIIIIIIHIIIIIIIIIIHHIIIIIIIIIIIIIII
@HS3.1_97 HISEQ:380:H55W7BCXY:1:1101:18738:9681 1:N:0:AGCAGGAA orig_bc=AAAAAAAAAAAA new_bc=AAAAAAAAAAAA bc_diffs=0
TACGGAGGGTGCGAGCGTTAATCGGAATAACTGGGCGTAAAGAGCTCGTAGGCGGTTAGTCAAGTCAGATGTGAAAGCCCCGGGCTTAACCTGGGAACTGCATTTGAAACTGACGAACTAGAGTACTGTAGAGGGAGGTAGAATTCCAGGTGTAGCGGTGAAATGCGTAGATATCTGGAGGAATACCGGTGGCGAAGGCGGCCTCCTGGACAGAGACTGACGCTGAGGAGCGAAAGCGTGGGGAGCAAACAGG
+
IIIII@FHHHIIIIIIIHHIIIIIIIIIIIIHIIIIIHHIIIIIIIIIIIIIIIIIIIIIIIIIIIIIIIIIIIIIHIIIIIIIIIIIIIIIIIIIIIIIIIIIIIIHIIIIIIIIIIIIIIIIIHIIIIIIIIIIIIIIIIIIIIIIIIIIIIIIIIIIIIIIIIIIIIIIIIIIHHIIIIIIIIIIIIIIIIIIIIIIIIIIIIIIIIIIIIIIIIIIIIIIIIIIIIIIIIIIIIIIIIIIIIIIIIIII
@HS3.1_98 HISEQ:380:H55W7BCXY:1:1101:19316:9672 1:N:0:AGCAGGAA orig_bc=AAAAAAAAAAAA new_bc=AAAAAAAAAAAA bc_diffs=0
TACGTAGGGGGCGAGCGTTGTCCGGAATGATTGGGCGTAAAGGGCGCGTAGGCGGCCCGGTAAGTCTGGAGTGAAAGTCCTGCTTTTAAGGTGGGAATTGCTTTGGATACTGTCGGGCTTGAGTGCAGGAGAGGTAAGTGGAATTCCCAGTGTAGCGGTGAAATGCGTAGAGATTGGGAGGAACACCAGTGGCGAAGGCGACTTACTGGACTGTAACTGACGCTGAGGCGCGAAAGTGTGGGGAGCAAACAGG
+
IIIIIIIIIIIIIIIIIIIIIIIIIIIIIIIIIIIIIIIIIIIIIIIIIIIIIIIIIIIIIHIIIIIIIHIIIIIIHHIIIIIIIIIIIIIIIIIIIIIIIIIIIIIIIIIIIIIIIIIIIIIIIIIHIIIIIIIIIIIIIIIIIIIIIIIIIIIIIIIIIIIIIIIIIIIIIIIIIHIIIIIIIIIIIIIIIIIIIIIIIIIIIIIIIIIIIIIIIIIIIIIIIIIIIIIIIIIIHIIIIIIIIIIIIIIII
@HS3.1_99 HISEQ:380:H55W7BCXY:1:1101:1279:9853 1:N:0:AGCAGGAA orig_bc=AAAAAAAAAAAA new_bc=AAAAAAAAAAAA bc_diffs=0
TACGGAAGGTCCGGGCGTTATCCGGATTTATTGGGTTTAAAGGGAGCGCAGGCCGATGGTTAAGCGTGACGTGAAATGTAGGTGCTCAACATCTGCACTGCGTCGCGAACTGGCTATCTTGAGTGAGTTCGATGTTGGCGGAATTTGTGGTGTAGCGGTGAAATGCTTAGATATCACGAAGAACTCCGATTGCGAAGGCAGCCAACAAGGCCTTTACTGACGCTAAAGCTCGAAGGTGCGGGTATCGAACAGG
+
IIIIIIIIIIIIHHHHIIIIIIIHIDEHIHGHHIIIIIHIIIIIIIIIIIIIIIIIIIIIIIIIIIIIGIIHIIIIHIHIIIIIIIHIIIIIIIHIIIIIIIIIIIIIIIIHIIIIIIIIIHIIIIIIHIIIIIHIIIIIIIIIHIIIIIIIIIIIIIIIIHHIIIHIIIIIIIIHIHIIIHIIIIIIIIHIIIIHIHEIIIIIIIIIHIGIIIIIIIIIIIIIIIIHIHHIIIIIIIIIIIIIIIIIIIIII
@HS3.1_100 HISEQ:380:H55W7BCXY:1:1101:3857:9989 1:N:0:AGCAGGAA orig_bc=AAAAAAAAAAAA new_bc=AAAAAAAAAAAA bc_diffs=0
TACGGAGGGTACGAGCGTTAATCGGAATGACTGGGCGTAAAGGGCACGTAGGTGGATAGATAAGTCACAAGTGAAATACCCGGGCTTAACCTGGGATTGGCTCGTGAAACTGTTTAACTAGAGTACGGTAGAGGGGAGTAGAATTCCAAGTGTAGCGGTGAAATGCGTAGAGATTTGGAAGAATACCGGAGGCGAAGGCGGCTCTCTGGACCGATACTGACACTGAAGAGCGAAAGCGTGGGGAGCAAACAGG
+
IIIIIIIGHIIIHIHIHCGHIIHIIGHIIIIIIIHIIHIIIIIIIGIIHGIEDHHHHIGIIIIIHHIIIIIIIIIIFIIIIIIIIIHIIIIIIGIIHIIIIIIIIIIIHHHHHIGHHIIIIIIHIIIIHIIIIIHIIIIIIIIHHIHIGIIIHIIIIIIIIHIIIIIIIHHIIHHHGHIIIIIIIIIHIIIIIIIIIIIIIIIIIIIHIIIIIIIIHIIIIIIIIIIIIIIIIIIIIIIIIIIIIIIIIHHII
@HS3.1_101 HISEQ:380:H55W7BCXY:1:1101:4100:9891 1:N:0:AGCAGGAA orig_bc=AAAAAAAAAAAA new_bc=AAAAAAAAAAAA bc_diffs=0
TACGTAGGGGGCAAGCGTTGTCCGGATTTATTGGGCGTAAAGAGCGTGTAGGCGGCCAGATAGGTCGGCTGTGAAAACTCGAGGCTCAACCTCGAGCTGTCGGCCGAAACCATCTGGCTAGAGTCCGGAAGAGGAGAATGGAATTCCCGGTGTAGCGGTGAAATGCGCAGATATCGGGAAGAACACCCGTGGCGAAGGCGGTTCTCTGGGACGGTACTGACGCTGAGACGCGAAAGCGTGGGGAGCGAACAGG
+
IIIIHHIIHIIIIIIIIIIIIIIIIHIIIIIIIIIIIIIHIIIIIIFHIIIIIIIIIIIHIIIIIIIIIIIIIIIIIHIIIHIIIIIIIIIIIIIIHIIIIIIIIIIIIIIHIIIIHIIIIIIIIIIIIIIIIIIIIIIIIIIIIIIIIIIIIIIIIIIIIIIIIIIIIIIIIIIIIHIIIIHIIIIIIIIIIIIIIIIIIIIHIIIIIIIIIIHIIIIIIIIIIIIIIIIIIIIHIIIIIIIIIHIIIIIII
@HS3.1_102 HISEQ:380:H55W7BCXY:1:1101:4567:9867 1:N:0:AGCAGGAA orig_bc=AAAAAAAAAAAA new_bc=AAAAAAAAAAAA bc_diffs=0
TACGGAAGGTCCGGGCGTTATCCGGATTTATTGGGTTTAAAGGGAGCGCAGGCTGGATTTTAAGCGTGCTGTGAAATGTACCGGCTCAACCGGTGACGTGCAGCGCGAACTGGAGTCCTTGAGTGAGTACGAGGTATGCGGAATTCGTGGTGTAGCGGTGAAATGCTTAGATATCACGAAGAACTCCGATTGCGAAGGCAGCGTACCAGTCCTTAACTGACGCTAAAGCTCGAAAGTGCGGGTATCGAACAGG
+
IIIIIIIIIIIIIIIIIIIIIIIIIHIIIIIIIIIGHIIIIIIIIIIIIIIIIIIIIHIIIIIIIIIIIIIIIIIIHHHIIIIIIIIIIIIIIIIIIIIIIIIIIIIIIIIIIIIHHIIIIIIIIIIIIIIIIIIIIIIIIIIIIIIIIIIIIIIIIIIIIIIIIIHIIIIIIIIIHHIIIIIHHIIIHIIIIIIIIIIIIIIIIIIIHGIIIIIIIIIIIIIIIIIIIIIIIIIIHIIIIIIIIHHIIIIII
@HS3.1_103 HISEQ:380:H55W7BCXY:1:1101:6106:9856 1:N:0:AGCAGGAA orig_bc=AAAAAAAAAAAA new_bc=AAAAAAAAAAAA bc_diffs=0
TACGGAAGGTCCGGGCGTTATCCGGATTTATTGGGTTTAAAGGGAGCGCAGGCTGCCTGTTAAGCGTGACGTGAAATGCCGCGGCTCAACCGTGGAAGTGCGTCGCGAACTGGCGGGCTTGAGTGTGCACGAGGAAGGCGGAATTCGTGGTGTAGCGGTGAAATGCTTAGATATCACGAAGAACTCCGATTGCGAAGGCAGCCTTCCAGGGCATTACTGACGCTAAGGCTCGAAGGTGCGGGTATCGAACAGG
+
IIIIIIIIIIIIIIIIIIIIIIIIIHHIIIIIIIIIGIIIIIIIHIIIIIIIIIIIIIIIIIIIIIIIIIIIIIIHHHIIIIIIIIIIIIIIIIIIIIIIIIIIIIIHIIIIIIIIIIIIIIIIIIIHIIIIIIIIIIIIIIIIIIIIIIIIIIIIIIIIIIIIIIIIIIIIIIIIIIIIIIIHIIIIIIIIIIIIIIIIIIIIIHGIIIIIIIIIIHIIIIIIIIHIIIIIHHC/CIIIIIHIIIIIIIIII
@HS3.1_104 HISEQ:380:H55W7BCXY:1:1101:6716:9997 1:N:0:AGCAGGAA orig_bc=AAAAAAAAAAAA new_bc=AAAAAAAAAAAA bc_diffs=0
TACGTAGGTGGCGAGCGTTGTTCGGATTTATTGGGCGTAAAGGGTCCGCAGGTGGTTGGGTAAGTTTGACGTGAAATCCCAGAGCTCAACTCTGGAACTGCGTTGAAAACTGCCTGACTGGAGTATCGGAGAGGAGATTGGAATTCCAGGTGTAGCGGTGGAATGCGTAGATATCTGGAAGAACACCGAAAGCGAAGGCAGATCTCTGGACGATAACTGACACTCAGGGACGAAAGTATGGGGATCAAACAGG
+
IIIIHHIIHHIIHIHIIEEFHIIIIEEEHHIIIIIIIHCHHIIIIIGHEHHG<FHCEEFHHCGHIGIIIIIHIHIIHHHIIIIIIHIIIIFIIIIIIIHIHIIHIHHIIIIIIIIGHIHIHIIIHHIIIIHIIIIHIIIIIIIIIIIIHIIIHHIIIIIIIHIIIIIIIHIIHIHIFDIHIIIHHHIIIHHHHHHIIHHIIIGIHIIIIIHGGIIHIIIIHGIIIIHHHHHIIIIHGIIIIIIIIIIIIIIII
@HS3.1_105 HISEQ:380:H55W7BCXY:1:1101:6926:9893 1:N:0:AGCAGGAA orig_bc=AAAAAAAAAAAA new_bc=AAAAAAAAAAAA bc_diffs=0
TACGGAGGATGCGAGCGTTATCCGGATTTATTGGGTTTAAAGGGTGCGTAGGCGGGACGTCAAGTCAGCGGTGAAATACTGTGGCTCAACCATAGTACTGCCGTTGAAACTGGCGACCTTGAGTGCGGCAGAGGTAGGCGGAATGTGTGGTGTAGCGGTGAAATGCTTAGATATCACACAGAACACCGATTGCGAAGGCAGCTTACTGGAGCGCAACTGACGCTGAGGCACGAAAGCGTGGGTATCGAACAGG
+
IIIIIIIIEHIIIIIGIIIIIHIIIDGFHIIIHIIDGHHHHIIIIGIIIIIIIIIIHIIIIIHIIIIIIIIIIIIIHIIIIHIIIIIIIIIIIIIIIIHIIIIIIIHIIHIIIIIIIIIIIIIIIIIIIIIIIIIIIIIIIIIIIHIIIIIIIIIIIIIIIIIIIIIIIIIIIIIHIHIIIIIIIIIIIIIIIIIIIIIIIIIIIIIIIIIIIHIHIIIIIHIIIIIIIIIIIIIHIIIIIIIIIIIIIIIII
@HS3.1_106 HISEQ:380:H55W7BCXY:1:1101:8499:9871 1:N:0:AGCAGGAA orig_bc=AAAAAAAAAAAA new_bc=AAAAAAAAAAAA bc_diffs=0
TACGGAGGGTACGAGCGTTAATCGGAATGACTGGGCGTAAAGGGCACGTAGGTGGATAGATAAGTCACAAGTGAAATACCCGGGCTTAACCTGGGATTGGCTCGTGAAACTGTTTAACTAGAGTACGGTAGAGGGGAGTAGAATTCCAAGTGTAGCGGTGAAATGCGTAGAGATTTGGAAGAATACCGGAGGCGAAGGCGGCTCTCTGGACCGATACTGACACTGAAGAGCGAAAGCGTGGGGAGCAAACAGG
+
IIIIIFHIHIHIIIIHIIIIIIHIIHIIIIIHHIHIIECHHIIHIIIIHEHI@IIHIIIIIIIHHHIIIIIIIIIIGHIIIIHIIIHHHHIIIHIHIIIHIIIIIIHIIHIIIIIIIIIIIIIIIIIIIIIIIIIHIIIIIIHIIIHIHIIIIIIIIIIIIIIIIIIIIIIIIIHHHHHFIIIIIIIIHIIIIIIIIIIIHIIIIIIIIIIIIIIIIIIIIHIIIIIIIIIIIIIIIIIIIIIIIIIIIHIII
@HS3.1_107 HISEQ:380:H55W7BCXY:1:1101:13671:9985 1:N:0:AGCAGGAA orig_bc=AAAAAAAAAAAA new_bc=AAAAAAAAAAAA bc_diffs=0
TACGAGGGGTGCAAGCGTTGTTCGGAATTACTGGGCGTAAAGGGAGCGTAGGCGGAGATTCAAGCGGATTGTACAATCCCGGGGCCCAACCCCGGCTCTGCAGTCCGAACTGGATCTCTTGGATAGTTCAGGGGCAGGCGGAATTCCTGGTGTAGCGGTGGAATGCGTAGAGATCAGGAAGAACACCGATGGCGAAGGCAGCCTGCTGGGGACTTTATCGACGCTGAGGCTCGAAAGTGCGGGTAGCAAACAGG
+
IIIIHHHHIGHIIIIIIIIIIIHIHIIIIHIIIIIHICFHHGGH@GHHCHHIHIHHIEIHIIIIIHHHHGHIIIIIHIIIIIIIHIHIIIIIIIIIIIHIIIIEIHIIIIIIIHHHIHIHIIIHFIHHIIIHIIHIHFHIHHHHHGIIHIIHGIHHHIIHIIIIHHFIIIIIIIHHIIIIIHHHIIIHHIIHHHIIIIIIHEHIIIIIIIIIHHEHGEHIIIHHIHIIIHGIIIIHHCIHIHGHIIIIIIIIHI
@HS3.1_108 HISEQ:380:H55W7BCXY:1:1101:14710:9770 1:N:0:AGCAGGAA orig_bc=AAAAAAAAAAAA new_bc=AAAAAAAAAAAA bc_diffs=0
CACGTAAGGCGCAAGCGTTGTTCGGAATCATTGGGCGTAAAGGGCGTGTAGGCGGCCTCATAAGTCGGGAGTGAAAGGCGCGGGCTCAACCCGCGGACTGCTCCCGATACTGTGAGGCTCGAGTCCCCGTGGCGCGGCCGGAATTCCAGGTGTAGGGGTGAAATCTGTAGATATCTGGAAGAACACCGGTGGCGAAGGCGGGCCGCGAGCGGGAGACTGACGCTGAGGCGCGAAGGTGCGGGTAGCGAACAGG
+
IIIIIIIIIIIIIIIIIIIIIHIIIHIIIIIIIIIIIIIIIIIIIIHEHIIIIIIIIIIIIIIIIIIIIIIHHHGIIHIIIIIIIIIIIIIIIIIHIIIIIIIIIIIIIIIIIIIIIIIIIIIIIIIIIIIIIIIIIIIIIIIIIIIIIIIIIIIIIIHIIIIIIIIIIIIIIIIIHHIIIIIIIIIIIIIIIIIIIIIHHIIIIIIIIIHGIIIIIIIIIIIIIIIIIIIIIIIIHGIIIIIIIIIIIIIII
@HS3.1_109 HISEQ:380:H55W7BCXY:1:1101:1703:10214 1:N:0:AGCAGGAA orig_bc=AAAAAAAAAAAA new_bc=AAAAAAAAAAAA bc_diffs=0
TACGTAGGTGACAAGCGTTATCCGGATTTACTGGGCGTAAAGGGCGTGTAGGCGGTCTTGCAAGTCAGAAGTGAAATTCCTGAGCTCAACTCGGGCGCTGCTTCTGAAACTGCAGGACTTGAGTGCTGGAGGGGATAGCGGAATTCCTCGTGGAGCGGTAAAATGCGCAGATATTAGGAAGAACACCGGTGGCGAAGGCGGCTATCTGGACAGTAACTGACGCTGAGGCGCGAAAGCGTGGGGAGCAAACAGG
+
CGHIHIIHHCDFEHFHFHIHIIHIIICHHHHIIHIHDCEHHHHGI?HHHIIFIIIIHH1<@GHHH#EFHIEHGFEE<DCGHHCHIEHI#IEHEHC?C#DHFHGHHHHHHIEEHHII8E?GHHHG8:#<C/E/EE?CGIHHIIHGHH?B#@CCECHHHGEHHEHFFC@DFHG1@CCH?1@GGHH/FHI?CHEC1HHE<CGCD1CD1<<EHHC<D1GDCCGEHHGFCC<ECCD<E=HC?<IIHHGCEHECGEHHH
@HS3.1_110 HISEQ:380:H55W7BCXY:1:1101:1692:10237 1:N:0:AGCAGGAA orig_bc=AAAAAAAAAAAA new_bc=AAAAAAAAAAAA bc_diffs=0
TACAGGGGGGGCAAGCGTTGTTCGGAATTACTGGGCGTAAAGGGCTCGTAGGCGGCCAACTAAGTCCGACGTGAAATCCCAAAGCTTAACTTTGGAACTGCGTCGGATACTGGATGGCTTGAATTCGGGAGAGGGATGCAGAATTCCAGGTGTAGCGGTGAAATGCGTAGATATCTGGAGGAACACCGGAGGCGAAGGCGAATCACTGGACCGCATCTGACGCTGAGGCGCGAAAGCTAGGGGAGCAAACAGG
+
IIIIIIIHHHIHHIIIIHIIIIHHIIIIIIIIIHHHIHDHIIIIIIIIIIIIHIIIIIHIIIIIIIIIHIIIIHHHHIIIIIHIIHIIHIHHHIIIIIIIIIHHHHIIIIIHIIGIHIIIIHIGHGIIIIIIIIIHIHHIIGIHHFHIIIIIHIIIIIIIIIIIIIIIIIIIIIHHHHIIIIIIHHIIIIIIIIIIIIIIIIIIIIHIHGGIHEIIIIIIIIIGIIIIIIIIIIIIIIIIIIIIIIIIIIIII
@HS3.1_111 HISEQ:380:H55W7BCXY:1:1101:9433:10238 1:N:0:AGCAGGAA orig_bc=AAAAAAAAAAAA new_bc=AAAAAAAAAAAA bc_diffs=0
TACAGAGGTGGCGAGCGTTGTTCGGATTTACTGGGCGTAAAGGGCGCGTAGGAGGCCATGTGTGTCGAACGTGAAAACCCGGGGCTCAACCCCGGGCCTGCATCCGAAACTTCCGGGCTGGAGGTAGGTAGGGGAGATCGGAATTCCTGGTGTAGCGGTGAAATGCGCAGATATCAGGAGGAACACCGGTGGCGAAGGCGGATCTCTGGGCCTTACCTGACGCTGAGGCGCGAAAGCTAGGGGAGCGAACAGG
+
IIIIIHGCGHHIDIDDHIIIIIIIIHHHIIIIEHIIIHHIIHIGIIHIEDHHIIHHHCHDHIHIIIIHHIIHHHHGGHIIIIIIIIGIIIHCDHHIIIIIHHIHHIIIEHD?IHIIIIIHIHHECIIIHIIHIIHIIHIIIIIIIIIIIIIIIIIIIIIIIIIIIIIIIIIIHHHGHGIIIIIIIHIIIIIIIIIIIIIIIIIHEIIIHFHF?HHIIIIIIIIIIIIIIIIIIIIIIIIIIIIIIIIIIIIII
@HS3.1_112 HISEQ:380:H55W7BCXY:1:1101:10604:10069 1:N:0:AGCAGGAA orig_bc=AAAAAAAAAAAA new_bc=AAAAAAAAAAAA bc_diffs=0
TACGTAGGGGGCAAGCGTTGTCCGGATTTATTGGGCGTAAAGAGCGTGTAGGCGGCCAGATAGGTCGGCTGTGAAAACTCGAGGCTCAACCTCGAGCTGTCGGCCGAAACCATCTGGCTAGAGTCCGGAAGAGGAGAATGGAATTCCCGGTGTAGCGGTGAAATGCGCAGATATCGGGAAGAACACCCGTGGCGAAGGCGGTTCTCTGGGACGGTACTGACGCTGAGACGCGAAAGCGTGGGGAGCGAACAGG
+
IIIIFIHHHIIIIIIIIIIIIIIIIEHIIIIIIIIIIFHIIIIIIIHIIIIIIIIIIIIHIIIIHIIII1HIIIIIHIIIIIIIIIIIIIIIIIIIIIIIIIIIIIIIIIIIHIIIIIIIIIIIIIIIIIIIIIIIIIIIIIIIIIIIIIIIIIIIIIIIIIIIIIIIIIIHIIIIIIIIIIIIIIIIIIIIIIIIIIIIIIIIIIIIIIIIIIIIIIIIIIIIIIIIIIIIIIIIIIIIIIIIIIIIIIIII
@HS3.1_113 HISEQ:380:H55W7BCXY:1:1101:10768:10188 1:N:0:AGCAGGAA orig_bc=AAAAAAAAAAAA new_bc=AAAAAAAAAAAA bc_diffs=0
TACGTAGGTGGCAAGCGTTGTCCGGATTTACTGGGTGTAAAGGGCGCGTAGGCGGGATTGCAAGTCAGATGTGAAATCTCCGGGCTTAACCCGGAAATTGCATTTGAAACTGTAGTTCTTGAGTATCGGAGAGGCAAGCGGAATTCCTAGTGTAGCGGTGAAATGCGTAGATATTAGGAGGAACACCAGTGGCGAAGGCGGCTTGCTGGACGACAACTGACGCTGAGGCGCGAAAGCGTGGGGAGCAAACAGG
+
IIIIIIIIIIIIIIIIIIIIIIIIIIIIIIIHIIIGHHIIIIIIIIIIHIIIIIIIIIIIIIIIIIIIIIIIIIIIHHIIIIIIIIIIIIIIIIIIIIIIIIIIIIIIIIIIIIIIIIIIIIIIIIIIIIIIIIIIIIIIIIIIIIIIIIIIIIIIIIIIIIIIIIIIIIIIIIIIIGIIIIIIIIIIIIIIIIIIIIIIIIIIIIIIIIIIIHIIIIIIIIIIIIIIIIIIIIIIIIIIIIIIIIIIIIIII
@HS3.1_114 HISEQ:380:H55W7BCXY:1:1101:12828:10036 1:N:0:AGCAGGAA orig_bc=AAAAAAAAAAAA new_bc=AAAAAAAAAAAA bc_diffs=0
TACAGAGGGTGCGAGCGTTAATCGGAATTACTGGGCGTAAAGCGCACGTAGGTGGCGACGTAAGTCGGGTGTGAAAGCCCCGGGCTCAACCTGGGAATTGCATTCGAGACTGCATTGCTGGAGTACGGAAGAGGAGGGCGGAATTCCCGGTGTAGCGGTGAAATGCGTAGATATCGGGAGGAACATCAGTGGCGAAGGCGGCCCTCTGGTCCAGTACTGACACTCAAGTGCGAAAGCGTGGGGAGCAAACGGG
+
IIIIIIIIIIIIIIIIIIIIIIIIHIIIIIIIIIIIIIIIIIIIIIIIHIIIIIIIIIIIIIIIIIIIIIIIIIIIHIIIIIIIIIIIIIIIIIIIIIIIIIIIIIIIIIIIIIIIIIIIIIIIIIIIIIIIIIIIIIIIIIIIIIIIIIIIIIIIIIIIIIIIIIIIIIIIIIIIIHIIIIIIIIIIIIIIIIIIIIIIIIIIIIIIIIIIIIIIIIIIIIIHIIIIIIIIIIIIIIIIIIIIIIIIIIIII
@HS3.1_115 HISEQ:380:H55W7BCXY:1:1101:14393:10067 1:N:0:AGCAGGAA orig_bc=AAAAAAAAAAAA new_bc=AAAAAAAAAAAA bc_diffs=0
TACGGAGGATGCGAGCGTTATCCGGATTTATTGGGTTTAAAGGGTGCGCAGGCGGGCGATTAAGTCAGCGGTGAAAGGCTCGGGCTCAACCGGAGCAGTGCCGTTGATACTGGTTGCCTTGAATGCGGTCAAGGCCGGCGGAATGTGGCGTGTAGCGGTGAAATGCATAGATATGCCACAGAACACCGATAGCGAAGGCAGCTGGCCGGGCCTGCATTGACGCTGAGGCACGAAAGCGTGGGGATCGAACAGG
+
IIIIIIIIIIIIIIIIIIIIIIIIIEHIIIIIIIIGHIIIIIIIHIIIIIIIIIIIIIIIIIIIIIIIIIIIIIIIIHIIIIIIIIIIIIIIIIIIIIIIIIIIIIIIIIIIIIIIIIIIIIIIIIIIIIIIIIIIIIIIIIIIHHIIIIIIIIIIIIIIIIIIIIIIIIIIIIIIFFHIIIIIIIIIIIIIHIIIIIIIIIIIIIIIIIIIIIIIIIIIIIIIIIIIIIIIIIIIIIIIIIIIIIIIIIIII
@HS3.1_116 HISEQ:380:H55W7BCXY:1:1101:14590:10139 1:N:0:AGCAGGAA orig_bc=AAAAAAAAAAAA new_bc=AAAAAAAAAAAA bc_diffs=0
TACGGAAGGTCCGGGCGTTATCCGGATTTATTGGGTTTAAAGGGAGCGCAGGCTGGATTTTAAGCGTGCTGTGAAATGTACCGGCTCAACCGGTGACGTGCAGCGCGAACTGGAGTCCTTGAGTGAGTACGAGGTATGCGGAATTCGTGGTGTAGCGGTGAAATGCTTAGATATCACGAAGAACCCCGATTGCGAAGGCAGCGTACCAGTCCTTAACTGACGCTAAAGCTCGAAAGTGCGGGTATCGAACAGG
+
IIIIIIIIIIIIIIIIIIIIIIIIICGHIEHHHIIDGHIIIIIIIIIIHIIIGIIIHIIIHIIIIIIIGIIIIIIIHHHIIIIIIIIIIIIIIIIIIIIIIHIIIIIIIIIIIIIIIIIIHIIIIIIIIIIIIIIHIIHIIHHIIIIIIIIIIIHIIIIIIIHIIIIIIIIIIHIHHIIIIIIHIIIIIIIIIIIIIIIIIHIGIIIIIIIIIIIIHIIIIIIIIIIIIIHIIIIHHFHIIIHHIIIIHIIII
@HS3.1_117 HISEQ:380:H55W7BCXY:1:1101:15545:10216 1:N:0:AGCAGGAA orig_bc=AAAAAAAAAAAA new_bc=AAAAAAAAAAAA bc_diffs=0
TACGAAGGGGGCAAGCGTTGTTCGGAATTACTGGGCGTAAAGGGTGTGTAGGCGGTTTGGTAAGATAGCGGTGAAATGCCGGGGCTTAACCTCGGAATTGCCGTTATAACTATTAAACTAGAGTAATGCAGAGGATGCTGGAATACCCAGTGTAGAGGTGAAATTCGTAGATATTGGGTAGAACACCGGTGGCGAAGGCGAGCATCTGGGCATGAACTGACGCTGAGGCACGAAAGCATGGGGATCAAACAGG
+
IIIIIIIIIIIIIIIIIIIHHHIIIIIIIIHIIIIIIHGIIIIIHHHIIIIIIHHFIHIIIIIIIIIIIIIIIIIIIHHIIIIIIIIIIIIIIIIHIIIIIIIIIIIIIIIIIIIIIIIIIIIIHHIIIIIIIIIIIIIIIIIIIIIIIIGIIIIIIIIIIIIIIIIIIIHFIIHIHHHIIIHIHHIIIHHIIIIIIIIIHIIIIIIIIIIIIIHIIIIIIIIIIIIIIIIIGIIIIIIIIIIIIIIIIIIII
@HS3.1_118 HISEQ:380:H55W7BCXY:1:1101:16411:10066 1:N:0:AGCAGGAA orig_bc=AAAAAAAAAAAA new_bc=AAAAAAAAAAAA bc_diffs=0
TACGTAGGTGGCAAGCGTTGTCCGGAATTATTGGGCGTAAAGCGCATGTAGGCGGTAATTTAAGTCTGTCGTGAAACTGCGGGGCTCAGCCCCGTATGGCGATGGAAACTGGGTTACTTGAGTGCAGGAGAGGAAAGGGGAACTCCCAGTGTAGCGGTGAAATGCGTAGATATTGGGAAGAACACCGGTGGCGAAGGCGCCTTTCTGGACTGTGTCTGACGCTGAGATGCGAAAGCCAGGGTAGCGAACGGG
+
HIIIHIIIIIIIIIIIIIIIHHHHIIIIIIIII1FHIHIIIIIIIHIGHHGHHHHHHHIIIIIIIIIIHIIEHEIIHIIIIIIIGIIIIIIIIIHHIIIIIIIIIIIIIIIIIIIIIIIIIHHHHIIIIIIIIHIIIIIIIIIIIHHIIIIIIIIIIIIIIIIIIIIIIIIIIIHIIIIIIIIIIIIIIIIIIIIIIIIHIIIIIIIIIIIIIIIIIIIIIIIIIIIIIIIIIIIIIIIIIIIIIIIIIIII
@HS3.1_119 HISEQ:380:H55W7BCXY:1:1101:17419:10132 1:N:0:AGCAGGAA orig_bc=AAAAAAAAAAAA new_bc=AAAAAAAAAAAA bc_diffs=0
TACGTAGGGGGCAAGCGTTGTCCGGAATGACTGGGCGTAAAGGGTGCGTAGGCGGCCAAGCAAGTTGAAAGTGTAATACCCGGGCTTAACTCGGGTGCTGCTTTCAAAACTGCATGGCTTGAGTGTAGCAGGGAAAAGTGGAATTCCTAGTGTAGCGGTGGAATGCGTAGATATTAGGAGGAACACCAGTGGCGAAGGCGACTTTTTGGGCTATAACTGACGCTGAGGCACGAAAGTGTGGGGAGCAAACAGG
+
IIIIHIIIIHHIIIHIIIIIIIIIIIIIIIIIHIIIIFHIIIIIIIIIHIEHHIIIIIIIIIIIHHHEHIIHHIHIHHIHIHEIIIIIIHIIIIIIIIIIIIHHIIIIIIIIIIIIIIHIIIIIIIIIIIIIIIIIIHIIIIIIIIHHIIIIIIIIIIIIHIIIIIIIIIIIIIHIHHIIIIIIIHIIIIIIIIIIIIIIIIIIIIIIIIIIIIIIIIIIIIIIIIHIHIHHHHGDEIHIIIIIIIIIIIIII
@HS3.1_120 HISEQ:380:H55W7BCXY:1:1101:17535:10123 1:N:0:AGCAGGAA orig_bc=AAAAAAAAAAAA new_bc=AAAAAAAAAAAA bc_diffs=0
TACGGAAGGTCCGGGCGTTATCCGGATTTATTGGGTTTAAAGGGAGCGCAGGCGGAGGCTTAAGCGTGACGTGAAATGTAGCCGCTCAACGGCTGAGTTGCGTCGCGAACTGGGTTTCTTGAGTGAGTGCGACGTCAGCGGAATTCGTGGTGTAGCGGTGAAATGCTTAGATATCACGAAGAACCCCGATTGCGAAGGCAGCTGACGAGCCCTTTACTGACGCTAAAGCTCGAAGGTGCGGGTATCGAACAGG
+
IIIIIDHIIIIIIIIIIIIIIHIIIGHHIIIIHIIEEHIIIIIIHIIIIIIIIIIHIIIHIIIIIIIIHGIHIHIIIIHHHIIIIIIIIIIIIIIIIIIIIIIIIHIIIIHIIIIIIIIIIHHIIIIIIIIIIIIIIIIIIIIIIIIIIIIIIIIIIIIIIIIIIIIIIIIIIIIIIHIIIIIIIIIIIIIIIIIIIIIIIIIIIIIIIIIIIIIIIIIIIIIIIIIIIHIIIIHCDIIIIIIIIIIIIIIII
@HS3.1_121 HISEQ:380:H55W7BCXY:1:1101:18422:10150 1:N:0:AGCAGGAA orig_bc=AAAAAAAAAAAA new_bc=AAAAAAAAAAAA bc_diffs=0
TACGTAGGTGGCAAGCGTTATCCGGATTTACTGGGTGTAAAGGGCGCGTAGGCGGGGATGCAAGTCAGATGTGAAATCTATGGGCTTAACCCATAAACTGCATTTGAAACTGTATCTCTTGAGTGCTGGAGAGGTAGACGGAATTCCTTGTGTAGCGGTGAAATGCGTAGATATAAGGAAGAACACCAGTGGCGAAGGCGGTCTACTGGACAGTAACTGACGCTGAGGCGCGAAAGCGTGGGGAGCAAACAGG
+
IIIIIIIIIIIIIIIIIIHIIIIIIIIIIIIIIIIFHHIIIIIIIIIIIIIIIIIIIIHIIIIIIIIIIIIIIIIIIIIIIIIIIIIIIIIIIIIIIIIIIIIIIIIIIIIIIIIIIIIIIIIIIIIIIIIIIIIIIIIIIIIIIIIHIIIIIIIIIIIIIIIIIIIIIIIIIIIIIIIIIIIIIIHIIIIIIIIIIIIIIIIIIIIIIIIIIIIIIIIIIIIIIIIIIIIIIIIIIIIIIIIIIIIIIIIII
@HS3.1_122 HISEQ:380:H55W7BCXY:1:1101:20650:10070 1:N:0:AGCAGGAA orig_bc=AAAAAAAAAAAA new_bc=AAAAAAAAAAAA bc_diffs=0
TACGGAAGATGCGAGCGTTATCCGGATTTATTGGGTTTAAAGGGAGCGTAGGCGGAAGCTTAAGTCAGTGGTCAAATCGCGTGGCTCAACCATGCGCCGCCGTTGATACTGGGCTTCTTGAGTGCACATAAGGATGGTGGAATTCGTCGTGTAGCGGTGAAATGCTTAGATATGACGAAGAACTCCGATTGCGAAGGCAGCTGTCCGGGGTGTAACTGACGCTAATGCTCGAAAGTGCGGGTATCAAACAGG
+
IIHEHHIIFHIHHHIIIHIIIIIHICCGHIECGFH<DGHEEHIHEHIIEDEEGEHHEHIIIIIHHHIIHIIHHHHHEHHIIIHGHHHGHHGHHHEHHIHDHHFIIIIIIIIHIHHIHHHIHIHHGEHHIIIIHIHIHHFIIIHHHIIIIIIIIIIHH#IIII#IIIIIIIIIIIHHFFIIIHHH#IIHEHIIIIIHIIHHHHIIIIIIIIIIIGIIIIIIIIIIIIIIIIIIIIIIIHIIIIIHIIIHIIII
@HS3.1_123 HISEQ:380:H55W7BCXY:1:1101:3959:10494 1:N:0:AGCAGGAA orig_bc=AAAAAAAAAAAA new_bc=AAAAAAAAAAAA bc_diffs=0
TACGTAGGTGGCAAGCGTTATCCGGAATTATTGGGCGTAAAGAGTGAGCAGGCGGCAGTTTAAGTCTGAGGTTAAAGCGTGGGGCTCAACCCCATAAAGCCTTGGAAACTGAACAGCTAGAGTACGAGAGAAGTAAGCGGAATTCCATGTGTAGCGGTGAAATGCGTAGATATATGGAGGAACACCAGTGGCGAAGGCGGCTTACTAGCTCGAAACTGACGCTCAGTCACGAAAGCGTGGGTAGCAAATAGG
+
IIIIIIIHHHEHHHCCE0<CHHHIIHCECGHEECHHGCCHHC?GDGHHHIIH#G<CCHCGEFCGHH#ECHHHG@E1<DEEED?H#IFHIIIGEHCCH#HIIGHHHGHHICEEHHGHEIHCCGHFHHDDG</BGHGEHHH?00<BGHHFFGHHHEHGDAEG079<DG8D:AGF1<AFHHGC@FF<GGEEGIHIHCIHCB<C1CHHEHHEHC<HD1<0H=C/D1<G@EHD1GC<CEHDHHG1C11F1G1G<CFC
@HS3.1_124 HISEQ:380:H55W7BCXY:1:1101:4070:10406 1:N:0:AGCAGGAA orig_bc=AAAAAAAAAAAA new_bc=AAAAAAAAAAAA bc_diffs=0
TACGTAGGTGGCGAGCGTTATCCGGATTTACTGGGTGTAAAGGGCGCGTAGGCGGGGATGCAAGTCAGATGTGAAATCTATGGGCTTAACTCATAAACTGCATTTGAAACTGTATTTCTTGAGTGCTGGAGAGGTAGACGGAATTCCTTGTGTAGCGGTGAAATGCGTAGATATAAGGAAGAACACCAGTGGCGAAGGCGGTCTACTGGACAGTAACTGACGCTGAGGCGCGAAAGCGTGGGGAGCAAACAGG
+
EEH11<<@HHECCHCCHEGEEFFEH@EHHIH1CFH1<<F?HHHHHHIICDECCHDHIEHIIIIHIIIHFIIIIHHHDGECHHGHHHHIIHFHHHHFHHIIICHHHIIIHIHHIEEAHHIIIHIIDEFIIIIIHGFHHHIIIIHG?HHD<BCIIIHHIIIIIIIHDIIIIIIIHDGFHE@FIIIIIHHHIIIIIIIIIIIIHCGCEIIIIHGCC@IIHIIIIIIIIIIGIIIIIIIIIIIIHG?IIIIIIIIII
@HS3.1_125 HISEQ:380:H55W7BCXY:1:1101:5167:10264 1:N:0:AGCAGGAA orig_bc=AAAAAAAAAAAA new_bc=AAAAAAAAAAAA bc_diffs=0
TACGGAGGGTGCGAGCGTTAATCGGAATAACTGGGCGTAAAGAGCTCGTAGGCGGTTAGTCAAGTCAGATGTGAAAGCCCCGGGCTTAACCTGGGAACTGCATTTGAAACTGACGAACTAGAGTACTGTAGAGGGAGGTAGAATTCCAGGTGTAGCGGTGAAATGCGTAGATATCTGGAGGAATACCGGTGGCGAAGGCGGCCTCCTGGACAGAGACTGACGCTGAGGAGCGAAAGCGTGGGGAGCAAACAGG
+
IIIIIIIIIIIIIIIIIIIIGIIIIIIIIIIIIIHIIHIIIIIIIHIIIIIIIIIIIIIHIIIIIIIIIIIIIIIIIIIIIIIIHIIIIIIIIIIIHHIIIIIIIIIIIIIIIIIIIIIIIIIIIIIIHIIIIIIIIIIIIIIIIIIIIIIIIIIIIIIIIIIHIIIIIIIIIIIIIIIIIIIIIIIIIIIIIIIIIIIIIIIIIIIIIIIIIIIIIIIIIIIIIIIIIIIIIIIIIIIIIIIIIIIIIIIII
@HS3.1_126 HISEQ:380:H55W7BCXY:1:1101:7184:10352 1:N:0:AGCAGGAA orig_bc=AAAAAAAAAAAA new_bc=AAAAAAAAAAAA bc_diffs=0
TACGTAGGGTGCGAGCGTTAATCGGAATTACTGGGCGTAAAGGGTGCGCAGGCGGCGTCGCAAGTCAGGCGTGAAATCCCCGGGCTTAACCTGGGAACTGCACTTGAAACTACGATGCTGGAGTATGGCAGAGGGAGGTGGAATTCCACGTGTAGCGGTGAAATGCGTAGAGATGTGGAGGAACACCGATGGCGAAGGCAGCCTCCTGGGCCAATACTGACGCTCATGCACGAAAGCGTGGGGAGCAAACAGG
+
IIIIIGHIIIIIHIIIIIIIIIIIIIIIIIIIIIIIIHHIIIIIIIIIIIIIIIIIIIIIIIIIIIIIIIIIIIIIFIIHIIIIIIHIIIIIIIIIIIIIIIIIIIIIIIHIIIIIIIHIIIIIIIIIIIIIIIIIIIIIIIIIIIIIIIIIIIIIIIHH#IIIIIIIIIIIIIIHIIIIIIIIIIIHIIIIIIIIIIIIIIIIIIIIHIIHIIHHHIIIIIIHIIIIIIIIIIIIIIIIIIIIIIIIIIIII
@HS3.1_127 HISEQ:380:H55W7BCXY:1:1101:7534:11810 1:N:0:AGCAGGAA orig_bc=AAAAAAAAAAAA new_bc=AAAAAAAAAAAA bc_diffs=0
TACGGAAGGTCCGGGCGTTATCCGGATTTATTGGGTTTAAAGGGAGCGCAGGCTGGAGATTAAGCGTGACGTGAAATGCCGCGGCTCAACCGTGGAAGTGCGTCGCGAACTGGTTTCCTTGAGTGTATTCGACGTCAGCGGAATTCGTGGTGTAGCGGTGAAATGCTTAGATATCACGAAGAACTCCGATTGCGAAGGCAGCTGGCGAGGCTATAACTGACGCTAAAGCTCGAAGGTGCGGGTATCGAACAGGATTAGATACCCCAGTAGTCCACATCGGGTGCCAGCAGCCGCGGTA
+
IIIIIIIIIIIIIIIIIHI@HIHIIHFHIIIHIIIGHIIIIIIIIIIIIHIIIIIGHHEHIHIIIIIIIIIIIIIIIHIIIIIIGIIIIIIIIIIIIIIIIIIIIIIHIIIIIIIIIIIIIIHHIIIIIHIIIIHIIIIIIIIIIIHIIHHIIIIIIIHIHHIIIHHIIIIIIIHHHIIIIIIIIIIIIIIIHIIIIIIIIIHIIIHHEHHHHHIHHFHHHGCD1@HIHEIIIHIGHHHHIIIIIIHHHHIHIHHFCHHIIIHIHHIHHHHEGHHHHDHHHHIIIHIIIIIIIIIIII
@HS3.1_128 HISEQ:380:H55W7BCXY:1:1101:10138:11763 1:N:0:AGCAGGAA orig_bc=AAAAAAAAAAAA new_bc=AAAAAAAAAAAA bc_diffs=0
TACGTAGGGTGCGAGCGTTAATCGGAATTACTGGGCGTAAAGCGTGCGCAGGCGGTTTTGTAAGCCAGATGTGAAATCCCCGGGCTTAACCTGGGAATGGCATTTGGGACTGCAAGGCTCGAGTGCGGCAGAGGAGACTGGAATTCCTGGTGTAGCAGTGAAATGCGTAGATATCAGGAGGAATACCGATGGCGAAGGCAGGTCTCTGGGCTGACACTGACGCTCATGCACGAAAGCGTGGGGAGCAAACAGG
+
IIIIIIHHIIIIGIIIIIIIIIIIIHIIIIIHIIHIIHIIIIIIHIIIIIIIIIIHHIIIIIIIIIIIIIIIIIIIHIIHIIIIIIIIIIIIIIIIIIIIIIIIIIIIIIIIIIIIIIIIIIIIIIIIIIIIIIIIIIIIIIIIIIIIIIIIIIIIIIIIIIIIIIIIIIIIIIIIIIIIIIIIIIIIIIIIIIIIIIIIIIIIIIHFIIIIIIIIIIIIIGIIIIIIIIIIHIIIIIIIIIIIIIIIIIIII
@HS3.1_129 HISEQ:380:H55W7BCXY:1:1101:14661:11815 1:N:0:AGCAGGAA orig_bc=AAAAAAAAAAAA new_bc=AAAAAAAAAAAA bc_diffs=0
TACGGAGGGTGCGAGCGTTAATCGGAATAACTGGGCGTAAAGAGCTCGTAGGCGGTTTGTCAAGTCAGATGTGAAAGCCCCGGGCTTAACCTGGGAACCGCATTTGAAACTGACAGACTAGAGTACTGTAGAGGGAGGTAGAATTCCAGGTGTAGCGGTGAAATGCGTAGATATCTGGAGGAATACCGGTGGCGAAGGCGGCCTCCTGGACAGAGACTGACGCTGAGGAGCGAAAGCGTGGGGAGCAAACAGG
+
IIIIIIIIIHIIIIIIIIIIIIIIIIIIIIIIIIIIIIIIIIIIIIIIIIIIIIIHIIIIIIIIIIIIIIIIIIIIIIIIIIIIHIIIIIIIIIIIIIGIIIIIIIIIIIHHIIIIIIIIIIIIIIIIIIIIIIIIIIIIIIIIIIIIIIIIIIIIIIIIIIIIIIIIIIIIIIIHHGIIIIIIIIIIIIIIIIIIIIHIIIIIIIIIIIIIIIIIIIIIIIIIIIIIIIIIIIIIIIIIIIIIIIIIIIIII
@HS3.1_130 HISEQ:380:H55W7BCXY:1:1101:17426:11901 1:N:0:AGCAGGAA orig_bc=AAAAAAAAAAAA new_bc=AAAAAAAAAAAA bc_diffs=0
TACGGAAGGTCCTGGCGTTATCCGGATTTATTGGGTTTAAAGGGAGCGCAGGCTGGTTATTAAGCGTGACGTGAAATGTAGCCGCTCAACGGCTGAGTTGCGTCGCGAACTGGTAGTCTTGAGTGAGTGCGACGTCAGCGGAATTCGTGGTGTAGCGGTGAAATGCTTAGATATCACGAAGAACCCCGATTGCGAAGGCAGCTGACGAGCCCTTTACTGACGCTAAAGCTCGAAGGTGCGGGTATCGAACAGG
+
IIIIIIIIIIIIIIHIIIIIIIIIIHHIIIIIIIIHIIIIIIIIIIIIIIIIIIIIHIIIIIIIIIIIIIIIIIIIGHHIIIIIIIIIIIIIIIIIIIIIIIIIIIIIHIIIIIIIIIIIIIIIIIIIIIIIIIIIIIIIIIIIIIIIIIIIIIIIIIIIIIIIIIIIIIIIIIIHIIIIIIIIIIIHHHIIIIIIIIIIIIIIIIIIHIIIIIIIIIIIIIIIIIIIIIIIIIIHHIIIIIIIIIIIIIIII
@HS3.1_131 HISEQ:380:H55W7BCXY:1:1101:1702:12197 1:N:0:AGCAGGAA orig_bc=AAAAAAAAAAAA new_bc=AAAAAAAAAAAA bc_diffs=0
TACGTAGGGGGCGAGCGTTATCCGGATTTATTGGGCGTAAAGCGTGTGTAGGCGGTTTATTAAGCCCGAGATGAAATGCTATGGCTTAACCATAGTTTGTTTCGGGAACTGGTAGACTAGAGTGCAGTAGAGGCAATTGGAATTCATAGTGTAGCGGTGAAATGCGTAGATATTATGAGGAACATCAGTGGCGAAGGCGAATTGCTAGGCTGTTACTGACGCTGAGACACGAAAGCGTGGGGAGCAAATAGG
+
IIIIHIIIHIIIIIHIIIIIIIIIIIGHIIIIIIIIHIIIHFHIEHHHHHHIIIIEHHIIIIIHIIIHIIIIIIIGHHIIIIIIIIIIIIIHIHIIHIIHHIHIGIIIEFHIHIIIIGIIIIHIIIIHIIIGDHEHHHGIHIHCIHHIHHHIIIIIIEHHIIIIIIHIIHHHHIEGFHHHHHIHIIIHHHIHIIIIIIIIHHHHHGHEIHEHIIHIIIHHHHFHIIIHGIHIIIIHHIIIIIHIIIIIIIIH
@HS3.1_132 HISEQ:380:H55W7BCXY:1:1101:1551:12212 1:N:0:AGCAGGAA orig_bc=AAAAAAAAAAAA new_bc=AAAAAAAAAAAA bc_diffs=0
TACGGAAGGTCCGGGCGTTATCCGGATTTATTGGGTTTAAAGGGAGCGTAGGCGGTATTTTAAGCGTGCAGTGAAAACCAGGTGCTTAACATCTGACGTGCTGCGCGAACTGGAGTACTTGAGTGAGCGGAACGGAGGCGGAATTTGTGGTGTAGCGGTGAAATGCTTAGATATCACGAAGAACTCCGATTGCGAAGGCAGCTTTCGGTAGCTTTACTGACGCTGATGCTCGAAGGTGCGGGTATCGAACAGG
+
IIIIIIIIIIIIIIIIIIIIIIIIIHHHHIIIHIIGHHIIIIIIIIIIIIIIIIIIGHIIIIIIIIIIIIIHIHIIIIIIIIIIHIHIIIIIIIIIIIIIIIIIIIIIIIIIIIIHIIIIIIIIIIIIIIHHIIIIIIIIIIIHHIIIIIIIIIIIIIHIIIIIIIIIIIIIIIIIIIIIIIIIHHHIIIIIIIHHIIHIIHIHHIIIIIHIIIIIIIIIIIIHHGDHHHIIIIIIIIIIIIIIIIIIIIIII
@HS3.1_133 HISEQ:380:H55W7BCXY:1:1101:2809:12082 1:N:0:AGCAGGAA orig_bc=AAAAAAAAAAAA new_bc=AAAAAAAAAAAA bc_diffs=0
TACGGAGGGTACGAGCGTTAATCGGAATGACTGGGCGTAAAGGGCACGTAGGTGGATAGATAAGTCACAAGTGAAATACCCGGGCTTAACCTGGGATTGGCTCGTGAAACTGTTTAACTAGAGTACGGTAGAGGGGAGTAGAATTCCAAGTGTAGCGGTGAAATGCGTAGAGATTTGGAAGAATACCGGAGGCGAAGGCGGCTCTCTGGACCGATACTGACACTGAAGAGCGAAAGCGTGGGGAGCAAACAGG
+
IHIIHHHIGIIIIIIIIIIIIIIIIIIIIGIIIIHIIHIHIIIIIIIIIIIHDHIIIIIIIGIIIIIIIIIIIIIIHIIIIIIIIIIIIIIIIIIIIIIIHIIIIIIIIIIIIHIHHIIIIIIIIIIIHIIIIIHIIIIHIIIIIIIIIIIIIIIIIIIIIIIIIIEIIIIIIIIIHGIIIIIHIIIIIIHIIIIIIIIIGIHIIIIIIIIIIIIHIIIHHCIIIIIIIIIIIIIHIIIIIIIIHGIIIHIII
@HS3.1_134 HISEQ:380:H55W7BCXY:1:1101:2944:12226 1:N:0:AGCAGGAA orig_bc=AAAAAAAAAAAA new_bc=AAAAAAAAAAAA bc_diffs=0
TACGGAGGGTGCGAGCGTTATCCGGATTTATTGGGTTTAAAGGGTGCGTAGGCCGTCTGGTAAGTCAGCGGTGAAATTTCGGGGCTCAACCCCGAGATTGCCGTTGATACTGTCGGACTGGAGTGTTGTCGGCGCGGGAGGAATGCGGCAAGTAGCGGTGAAATGCATAGATATGCCGCAGAACACCAATAGCGAAGGCATCCCGAGAGGCGACACTGACGCTGAGGCACGAAAGCGTGGGTATCGAACAGG
+
C1FH0CCCCEHFHIIIHHHC1<FHDH0CGHFEECFDEHCGCHF=FCCC0CHHCHHHDFHHHGFDGE1DGIHHIHFG<DHIIIHHEHHHHCDHHHHEIHHHIIIIIHIIIIIIIHGHFHHEIIIHHIIHEFHE?CCGGG?EHHHHIIHHGHFIIIIIIIIIIIHIHHHIIIHCHECCFFCHIHGHHG@@D@?HHHIIIIHFCHHHFEG=GHEC1DCGHE@HHHHFCEEECDEEIIHGHGCIHEHEHIHGCHHI
@HS3.1_135 HISEQ:380:H55W7BCXY:1:1101:11074:12150 1:N:0:AGCAGGAA orig_bc=AAAAAAAAAAAA new_bc=AAAAAAAAAAAA bc_diffs=0
TACAGAGGAGCCAAGCGTTGTCCGGATTGACTGGGCGTAAAGCGCACGCAGGCGGATGTGCGCGTGGGGTGTGAAATCTGGCCGCTTAACGGCCAGGCGCCATCCCATACGGCACGTCTGGAGGGCTGCAGAGGTCGATGGAATTGCCGGTGTAGTGGTGAAATGCGTAGAGATCGGCAGGAACACCCAGGGGGAAACCAGTCGACTGGGCAGCAACTGACGCTGAGGTGCGAGAGCGTGGGGAGCGAACCGG
+
IIIIIGHHIIIIIIIIIIIIIIIIIGHIIIIIIIIIIIIIIIIIIIIIIIIIIIIHHIIIIIIIHIIIIHHIIIIHHHHHIIIIIIIIIIHIHIIIHGIHIHHHIHHIHIIIIIIHFIHIIIIIIIIHIIIIIIIIHHFIIIIIIIHIIIIIIIIIIIIIIIIIIIIIIIIIIIIIIIIIIHIIIIHIIHIIHIHHGHIIIHIHIIIIIIHHIIIIIIIIIIIIIIIIIIHIIIIIIHIIIIIIIIIIIIHII
@HS3.1_136 HISEQ:380:H55W7BCXY:1:1101:14891:12015 1:N:0:AGCAGGAA orig_bc=AAAAAAAAAAAA new_bc=AAAAAAAAAAAA bc_diffs=0
TACGGAAGGTCCGGGCGTTATCCGGATTTATTGGGTTTAAAGGGAGCGCAGGCCGGCTGTTAAGCGTGACGTGAAATGTAGATGCTCAACATCTGCACTGCGTCGCGAACTGTCAGCCTTGAGTGAGTTCGATGTTGGCGGAATTCGTGGTGTAGCGGTGAAATGCTTAGATATCACGAAGAACTCCGATTGCGAAGGCAGCCAACAAGGCCTTTACTGACGCTAAAGCTCGAAGGTGCGGGTATCGAACAGG
+
IIIIIHHIIIIIIIIIIIIIIIIIIHGEHIIHHIHIIIIIIIIIIIIIHIIIIIHIIIIIIIIIIIIIIIIIIIIIHHHIIIIIHIIIIIIHIIIIIIHIIIIIHIIIIIIIIIIIHHIIIIIIIIIIIIIIIIIIIIIIIIIIIIIIIIIIIIIIIIIIIIIIIIIIIIIIIIIIIHIIIIIIIIIIIIIIIIIIIIIIIIIIIIIIIIIIIIIIIIIIIIIIIIIHHHIIIIIIHIIIIIIIIIIIIIIII
@HS3.1_137 HISEQ:380:H55W7BCXY:1:1101:16191:12241 1:N:0:AGCAGGAA orig_bc=AAAAAAAAAAAA new_bc=AAAAAAAAAAAA bc_diffs=0
TACGGAAGGTCCGAGCGTTATCCGGATTTATTGGGTTTAAAGGGTGCGTAGGCGGGAAGTCAAGTCAGCCGTGAAATCGCGTGGCTCAACCACGCCGAGCGGTTGAAACTGTTTTTCTTGAGTACGGTGAGGGAAGGCGGAATTCGTGGTGTAGCGGTGAAATGCATAGATATCACGAAGAACTCCGATCGCGTAGGCAGCTTTCCGTACCGTTCACTGACGCTGAGGCACGAAGGTGCGGGTATCAAACAGG
+
IIIIIEHHIIIIIIIIIIIIIHIIIHGHIHIHFHH<EHGIIIHIIIGIEHHHHIIIHHIIIIHIIIIIHIIIIIIIIIIIIIIIIIIIIIHIIIIIIIIIHHHIHHIHIIIIIIIHIIHIIHIIIIIIIIIIIIIIIIIIIHIIIIIIIHIIIIHIIHIIIIIIIIIIIIIIIIIIIHIIIIIIIIHIIIIIIIIIIIHIIHIIIHIIIIIIIIIIIIIIIIIIIIIIIIIIIIIIIIHIIIIHIIIIIIIII
@HS3.1_138 HISEQ:380:H55W7BCXY:1:1101:17018:12136 1:N:0:AGCAGGAA orig_bc=AAAAAAAAAAAA new_bc=AAAAAAAAAAAA bc_diffs=0
TACGTAGGGGGCAAGCGTTATCCGGATTTACTGGGTGTAAAGGGTGCGTAGGTGGCTAGGTAAGTCAGATGTGAAAACCCAGGGCTTAACTTTGGGACTGCATTTGAAACTGCTTGGCTAGAGTGCAGGAGAGGTAAGTGGAATTCCTAGTGTAGCGGTGAAATGCGTAGATATTAGGAGGAACACCAGTGGCGAAGGCGGCTTACTGGACTGTAACTGACACTGAGGCACGAAAGCGTGGGGAGCAAACAGG
+
IIIIHIIIIIIIIIIIIIIIIIIIIIIIIIIIIIIGHIIIIIIIIIIIHIIIIHIIIIIIIIIIIIIIIIIIIIIIIIIIIIIIIIHIIIIIIIIIIHIIIIIIIIIIIIIIIIIIIIIIIIIIIIIIIIIIIIHIIIIIIIIIIIIHIIIIIIIIIIIIIIIIIIIIIIIIIIIIIIIIIIIHIIIIIIIIIIIIIIIIIIIIIIIIIIIIIIIIIIIIIIIIIIIIIIIIIIIIIIIIIIIIIIIIHIIII
@HS3.1_139 HISEQ:380:H55W7BCXY:1:1101:20170:12200 1:N:0:AGCAGGAA orig_bc=AAAAAAAAAAAA new_bc=AAAAAAAAAAAA bc_diffs=0
CACGTAAGTTGCGAGCGTTGTTCGGAATTATTGGGCGTAAAGGGCATGTAGGCGGTAATGCAAGTCTGGTGTGAAATGCCGGAGCTTAACTCCGGAACTGCGTTGGAAACTGCATTACTTGAGTGACTGAGGGGCAGGCAGAATTCCTGGTGTAGGGGTGAAATCTGTAGATATCAGGAAGAATACCAATGGCGAAGGCAGCCTGCCAGCAGATGACTGACGCTGAGGTGCGAAGGTGCGGGGAGCAAACAGG
+
IHIIIIHHIIIIIHIIHCDFHHHIIHHHIIEHHIHIIIIIIEHHHGHH?HHHHHIIIHIIIIHHFGGEHGHH#IIIDHIHIII#GIHIHIIIHIHIHIIIHEHGHEGFHHHIIIGIIIGHIHHGEHHFHII?HGIHIIIIIGHEGFHHHHIHHHHHHIHHHHEHHIIHHIHHHIHHIHHHHIIHGIHEIIHEHHIIIIIIIIIIIHHHHIHHHEIIHHGEHG@FEHHIHGIIIHDHHHEIHHIHHCFFHHHHI
@HS3.1_140 HISEQ:380:H55W7BCXY:1:1101:3199:12414 1:N:0:AGCAGGAA orig_bc=AAAAAAAAAAAA new_bc=AAAAAAAAAAAA bc_diffs=0
TACGGAGGGTGCAAGCGTTAATCGGAATAACTGGGCGTAAAGGGCATGCAGGCGGTTGTATAAGTAGGGTGTGAAATCCCCGGGCTCAACCTGGGAACTGCATTCTAAACTGTACAACTAGAGTATTGCAGGGGGAGACGGAATTCCAGGTGTAGCGGTGGAATGCGTAGATATCTGGAAGAACACCAAAGGCGAAGGCAGTCTCCTGGGCAAATACTGACGCTCATATGCGAAAGCGTGGGTAGCAAACAGG
+
IIIIIIIIIIIIIIIIIIIIIIIIIIIIIIIIIIIIIIIIIIIIIIIIIIIIIIICEHHGIHIIIIIIIHHIIIIIGHIIIIIIIIIIIIIIIIIIIIIIIHIIIIIIIIIIIIIIIIIIIIIIHIIIHIIIIIIIIIIIIIIIIIIIIIIHIIIIIIIIIIIIIIIIIIIIIIIIIIIHIIIIIIIIIIIIIIIIIIIIIIIHIIIIIIIIIIIIIIIIIIIIHIHIIIHIIIIIIHIIIIIIIIIIIIIII
@HS3.1_141 HISEQ:380:H55W7BCXY:1:1101:4573:12368 1:N:0:AGCAGGAA orig_bc=AAAAAAAAAAAA new_bc=AAAAAAAAAAAA bc_diffs=0
TACGGAGGGTGCGAGCGTTAATCGGAATAACTGGGCGTAAAGAGCTCGTAGGCGGTTTGTCAAGTCAGATGTGAAAGCCCCGGGCTTAACCTGGGAACCGCATTTGAAACTGACAGACTAGAGTACTGTAGAGGGAGGTAGAATTCCAGGTGTAGCGGTGAAATGCGTAGATATCTGGAGGAATACCGGTGGCGAAGGCGGCCTCCTGGACAGAGACTGACGCTGAGGAGCGAAAGCGTGGGGAGCAAACAGG
+
IIIIIIIIIIGIIIIIIIIIIGIIIIIIIIIIIIIIIHIIIGIIIIIIIIIIGIIGHIIIIIIIIIIIIIIIIIIIIIHIIIIIIIIIIIIIIIIIIIIIIIHIIIIIIIIIIIIIIIIIIIIIIIIIIIIIIIIIIIIIIIIIIIIIIIIIIIIIIIIIIIIIIIIIIIIIIIIIHHIIIIIIIHIIIIIIIIIIIIIIIIIIIIIIIIIIIIIIIIIIIIIIIIIIIIHIIIIIIIIIIIIIIIIHIIIII
@HS3.1_142 HISEQ:380:H55W7BCXY:1:1101:4783:12356 1:N:0:AGCAGGAA orig_bc=AAAAAAAAAAAA new_bc=AAAAAAAAAAAA bc_diffs=0
TACGTAGGGGGCGAGCGTTGTCCGGAATTACTGGGCGTAAAGGGTGCGTAGGCGGTACTTTAAGTTGGATGTGAAATACCCAGGCTTAACTTGGGGGCTGCATCCAATACTGGAGAACTAGAGTGCAGGAGAGGGAAGCGGAATTCCTAGTGTAGCGGTGAAATGCGTAGATATTAGGAGGAACACCAGTGGCGAAGGCGGCTTTCTGGACTGTAACTGACGCTGAGGCACGAAAGCGTGGGGAGCAAACAGG
+
IIIIHIIIIIIIIIIIIIIIIIIIIIIIIIIHIIIIIIIIHIIIIIIIIIIIIIIIHIIIIIIIIIIIIIIIIIIIIIIIIIIIIIIIIHHHIIIIIIIIIIIIIIIIIIIIIIIIIIIIIIIIHHIIIIIIIIIIIIIIIIIIIIIIIIIIIIIIIIIIIIIIIIIIIIIIIIIIHHIIIIIIIIIIIIIIIIIIIIIIIIIIIIIIIIHHHIIIIIIIIIIIIIIIIIHIIIIIIIIIIIIIIIIIIIIII
@HS3.1_143 HISEQ:380:H55W7BCXY:1:1101:5199:12436 1:N:0:AGCAGGAA orig_bc=AAAAAAAAAAAA new_bc=AAAAAAAAAAAA bc_diffs=0
TACGTATGGAGCAAGCGTTATCCGGATTTACTGGGTGTAAAGGGTGCGTAGGTGGTATGGCAAGTCAGAAGTGAAAACCCGGGGCTCAACCCCGTGGATTGCTTTTGAAACTGTCAAACTAGAGTATAGGAGAGGCAAGCGGAATTCCTAGTGTAGCGGTGAAATGCGTAGATATTAGGAGGAACACCAGTGGCGAAGGCGGCTTGCTGGACTAAAACTGACACTGAGGCACGAAAGCGTGGGGAGCAAACAGG
+
IIIIHIHIIIIIIIIIIIIIIIIIIIIIIIIIIIIGHHIIIIIIHIIIDHHIGHIIIIIIIIIIIIIIIIIIIIIIHHIIIIIIIIIIIHIIIIIIIIIIIIIIIIIIIIIIIIIIIIIIIIIIIIIIIIIIIIIIIIIIIIIIIIIIIIIIIIIIIIIIIIIIIIIIIIIIIIHHHIIIIIIIIIIIIIIIIIIIIIIIIIIIIIIIIIIIIIIIIHIIIHHIIIIIIIIIIIIIIIIIIIIIIIIIIIIIII
@HS3.1_144 HISEQ:380:H55W7BCXY:1:1101:17987:12342 1:N:0:AGCAGGAA orig_bc=AAAAAAAAAAAA new_bc=AAAAAAAAAAAA bc_diffs=0
TACGAAGGGGGCTAGCGTTGCTCGGAATTACTGGGCGTAAAGGGCGCGTAGGCGGACAGTTTAGTCAGAGGTGAAAGCCCAGGGCTCAACCTTGGAACTGCCTTTGATACTGGCTGTCTTGAGTACGGGAGAGGTGTGTGGAACTCCGAGTGTAGAGGTGAAATTCGTAGATATTCGGAAGAACACCAGTGGCGAAGGCGACACACTGGCCCGTTACTGACGCTGAGGCGCGAAAGCGTGGGGAGCAAACAGG
+
IIIIIIIIIIIIIIIIIIIIIIIIIIIIIIIIIIIIIIHIHIIIHIIIIIIHIIIIIIIIIIIIIIIIIIIIIIIIHHHIIIIIHHIIIIHIHIIIIHIIHIIIIIIIIIIIIIIIHIIIIIIIIIIIIIIIIIIIIIIIIIHIIIIIHIIIIIIIIIIIIIHIIIIIIIIIHHHHIEIIIIIIHIHIIIIIIIIIIIHIIIIIIIIIIIIIIIIIIIIIIIIIIIIIIIIIIIIIIIHIIIIIIIIH@IIII
@HS3.1_145 HISEQ:380:H55W7BCXY:1:1101:18734:12458 1:N:0:AGCAGGAA orig_bc=AAAAAAAAAAAA new_bc=AAAAAAAAAAAA bc_diffs=0
TACGGAGGGAGCTAGCGTTGTTCGGAATTACTGGGCGTAAAGCGCGCGTAGGCGGACCTGCAAGTCGGGGGTGAAAGCCCGAGGCTCAACCTCGGAACTGCCTTCGATACTGCGGGTCTCGAGTCCGGGAGAGGTGAGTGGAATTCCTAGTGTAGAGGTGAAATTCGTAGATATTAGGAAGAACACCAGTGGCGAAGGCGGCTCACTGGCCCGGTACTGACGCTGAGGCGCGAAAGCGTGGGGAGCAAACAGG
+
IIIIIHHHIHHIIIIIIHHIIIIIIIHIIIIIIIIIIHIIIIIIIIIIHIIHIIHIIIIIIHIIIIIIHIIIIIIIIHHHIIIIIIIHIIIIIIIIIIIIHIIIIIIHIIFIIIHIIIIIIIIIIIIIIIIIIIHIIIIIIIIIIIIIIIIIIIIIIIIIHIIIIIIIIIIIIIGHHGIIIIHIHHIIIIIIIIIIIIIIIIIIIIIIGIIIIIIIIIIIIIIIIIIIIIIIIIIIIIIIIIIIIIIHCIIII
@HS3.1_146 HISEQ:380:H55W7BCXY:1:1101:2476:12566 1:N:0:AGCAGGAA orig_bc=AAAAAAAAAAAA new_bc=AAAAAAAAAAAA bc_diffs=0
TACGGAGGGTACGAGCGTTAATCGGAATGACTGGGCGTAAAGGGCACGTAGGTGGATAGATAAGTCACAAGTGAAATACCCGGGCTTAACCTGGGATTGGCTCGTGAAACTGTTTAACTAGAGTACGGTAGAGGGGAGTAGAATTCCAAGTGTAGCGGTGAAATGCGTAGAGATTTGGAAGAATACCGGAGGCGAAGGCGGCTCTCTGGACCGATACTGACACTGAAGAGCGAAAGCGTGGGGAGCAAACAGG
+
GHFHFHGHIIHHHIIIIIIHHEH1D0DGHEHHGF?EH<<E<FHHHHIH1FFHCHEHFHHHHHHHGEHHFHHIIIIIHGHDHGCGHIIIIHHHEHGHHHIHIGDHGHHHHIIII#HGHIHHIIIHIIIIHIIIHIIIGHIHHHGCHHHHGFHIIHHHEIIIIIIIIIIIIHHHIHIHC<FIHIIIIIIIIHHIGHIIHDHHIIIIIIIIIHDHHIIIIHHIIIIIHIIIIIIIIIIIHHHHHHIGIIIIIHIHH
@HS3.1_147 HISEQ:380:H55W7BCXY:1:1101:4072:12502 1:N:0:AGCAGGAA orig_bc=AAAAAAAAAAAA new_bc=AAAAAAAAAAAA bc_diffs=0
TACGGAAGGTCCGGGCGTTATCCGGATTTATTGGGTTTAAAGGGAGCGTAGGCGGTATTTTAAGCGTGCAGTGAAAACCAGGTGCTTAACATCTGACGTGCTGCGCGAACTGGAGTACTTGAGTGAGCGGAACGGAGGCGGAATTTGTGGTGTAGCGGTGAAATGCTTAGATATCACGAAGAACTCCGATTGCGAAGGCAGCTTTCGGTAGCTTTACTGACGCTGATGCTCGAAGGTGCGGGTATCGAACAGG
+
HIIHHHHHFCHHDCHDHHHII@EHD=@<FEG<FEFEHIIIIIIIHEHHIIIIICDHH#HIIIFFCHIHGHIHECGHHFE@C#HHIIHIFHHHIIHHECHEHHGHDHEHGHFFHHIHIHIEHHHHEEEH<EHHHEHHDEHIHHHHHHIIEHHEHHFGHFHIHIIIHIIIIHIIIGECDEGHIDHIHHCCCHGHHHHIHEHHHHF/G/G@CCEFE<HGCDCDFE@HH@HED1HHEHD?HHEEIHHC<CD?IIIHH
@HS3.1_148 HISEQ:380:H55W7BCXY:1:1101:7571:12685 1:N:0:AGCAGGAA orig_bc=AAAAAAAAAAAA new_bc=AAAAAAAAAAAA bc_diffs=0
TACGGAGGGTGCGAGCGTTAATCGGAATAACTGGGCGTAAAGAGCTCGTAGGCGGTTTGTCAAGTCAGATGTGAAAGCCCCGGGCTTAACCTGGGAACCGCATTTGAAACTGACAGACTAGAGTACTGTAGAGGGAGGTAGAATTCCAGGTGTAGCGGTGAAATGCGTAGATATCTGGAGGAATACCGGTGGCGAAGGCGGCCTCCTGGACAGAGACTGACGCTGAGGAGCGAAAGCGTGGGGAGCAAACAGG
+
IIIIIHHIIIIIIIIIIHHHIHHIIIIIIIIHEIIIIHHIIIIIIIIIIIIIIIIEHIIIIIIIIIIIHIIIIIIIIIIIIIIIHIIIIIIIIIIIIIIIIIIHIIIIIIIIIIIIIIIIIIIIIIIIIIIIIIIIIIIIIIIIIIIIIIIIIIIIIIIIIIIIIIIIIIIIIIIHIIIIIIIIIIIIIIIIIIIIIIIIIIIIIIIIIIIIIIIIIIIIIIIIIIIIIIIIIIIIIIIIIIIIIIIIHIIII
@HS3.1_149 HISEQ:380:H55W7BCXY:1:1101:7802:12688 1:N:0:AGCAGGAA orig_bc=AAAAAAAAAAAA new_bc=AAAAAAAAAAAA bc_diffs=0
TACGGAGGGTGCAAGCGTTAATCGGAATAACTGGGCGTAAAGGGCATGCAGGCGGTTAGACAAGTAGGATGTGAAATCCCCGGGCTCAACCTGGGAGCTGCATACTAAACTGTCAGACTAGAGTATTGCAGGGGGAGACGGAATTCCAGGTGTAGCGGTGGAATGCGTAGATATCTGGAAGAACACCAAAGGCGAAGGCAGTCTCCTGGGCAAATACTGACGCTCATATGCGAAAGCGTGGGTAGCAAACAGG
+
HIHHCCCECEHHHG1CG0EDHEGHHIIHHHEHFCH1CHHIIHCHHIH?FHHIIIHFHHHIHIIIIIIHIHHIHGHGCCDCHIIHIHHEGHHFFGHHHIIHIHIIHIHHIIIHFHIIIHIIHHIHGHHHEHHHCIGIHIHGFHHIHHEHCHHHHIIIHHIIIIIIIIIIIHIHIHHHHHHHEIIIIIIIIIHH@EHIHHHHIIHIIIIIIHHE?IIHIIHHIHHIIHHIIHHGHIHHHHHIIIIIIHEHIIHIH
@HS3.1_150 HISEQ:380:H55W7BCXY:1:1101:10521:12590 1:N:0:AGCAGGAA orig_bc=AAAAAAAAAAAA new_bc=AAAAAAAAAAAA bc_diffs=0
TACGGAGGATCCGAGCGTTATCCGGATTCATTGGGTTTAAAGGGTGCGCAGGCGGTGCCTTAAGTCAGCGGTAAAATCGTGGGGCTCAACCCCATCCCGCCGTTGATACTGGGGCACTTGATTACGGTCGAGGCAGGCGGAATTCGTCGTGTAGCGGTGAAATGCATAGATATGACGAAGAACACCGATTGCGTAGGCAGCCTACCAGGCCGTTAATGACGCTCATGCACGAAAGTGCGGGGATCGAACAGG
+
IIIIIHIIHHIIIIIIIIIIIIIIIHHIIIIHHHIHIIHIIIIIIIIHIIIIIIIIIIIIIIIIIIHIIIIHHHIIHIIIIIIIIIIIIIIIIIIIIIIIIIIIIIIIIIIIIIIIHIIIIIIIIIIIIIIIIIIIIIIIIIIIIIIIIIIIIIIIIIIIIIIIIIIIIIIIIIIIIIIIIIIIIIIIIIIIIIIIIIIIIIIIIIIIIIIIIIIIIIIIIIIIIIIIIIIIIIIIIIIIIIIIIIIIIIII
@HS3.1_151 HISEQ:380:H55W7BCXY:1:1101:10927:12610 1:N:0:AGCAGGAA orig_bc=AAAAAAAAAAAA new_bc=AAAAAAAAAAAA bc_diffs=0
TACGGAGGGTACGAGCGTTAATCGGAATGACTGGGCGTAAAGGGCACGTAGGTGGATAGATAAGTCACAAGTGAAATACCCGGGCTTAACCTGGGATTGGCTCGTGAAACTGTTTAACTAGAGTACGGTAGAGGGGAGTAGAATTCCAAGTGTAGCGGTGAAATGCGTAGAGATTTGGAAGAATACCGGAGGCGAAGGCGGCTCTCTGGACCGATACTGACACTGAAGAGCGAAAGCGTGGGGAGCAAACAGG
+
IIIIIIIIIIHIIIIIIHIIIIIIIIIIIIIIIIIIIHHIIIIIIIIIHHHIHHHHIIHHIIIIIIIIIIIIIIIIIHIIIIIIIIIIIIIIIIIHHIIIHIIIIIIIIIIIIHIHIIIIIIIIIIIIIIIIIIIIIIIIIIIIIIIIIIIIIIIIIIIIIIIIIIIIIIIIIIHHHHIIIIIIIHIIIIIIIIIIIIIIIIIIIIIIIIIIIIIIIIIIIHIIIIIIIIIIIIIIIIIIIIIIIIIIIIIII
@HS3.1_152 HISEQ:380:H55W7BCXY:1:1101:7635:12852 1:N:0:AGCAGGAA orig_bc=AAAAAAAAAAAA new_bc=AAAAAAAAAAAA bc_diffs=0
TACGTAGGGAGCGAGCGTTATCCGGATTTATTGGGCGTAAAGGGTGCGCAGACGGTTTACTAAGTCTAAAATCAAATCTTGGGGCTTAACCCCATTCCGTTTTAGAAACTGGTAGGCTTGAGTATGGTAGAGGCAAATGGAATTCCTAGTGTAGCGGTGGAATGCGTAGATATTAGGAGGAACACCAGTGGCGAAGGCGATTTGCTGGGCCATTACTGACGTTCATGCACGAAAGCGTGGGGAGCAAATAGG
+
IIIIIIGHFHHIIIIIIIHHIIHIIHIGGHI?GHEHIHHIHHIIIIIIGIIGHIHHIIHIIIIIIIIIIIHIIIIIIHHHIIHIHHIIIIHHIHIHHHHIIHIIIHIHIIIIIHIIHGIIIIIIHIHHIIIIIIIIIIIHIIIHHG1IHIIIIGIHIHGEIIIIIIIIIIHIHHHGDIIIHHIIIIIIIHIIIIIIIIHIIIIIIIIIIIIIIHIIIIIHHIIIIIGHIHIIIIIIIIIIIIIIIIIIIIII
@HS3.1_153 HISEQ:380:H55W7BCXY:1:1101:9425:12975 1:N:0:AGCAGGAA orig_bc=AAAAAAAAAAAA new_bc=AAAAAAAAAAAA bc_diffs=0
TACGTAGGGGGCAAGCGTTATCCGGATTTACTGGGTGTAAAGGGAGTGTAGGTGGTCATGCAAGTCAGATGTGAAATTCCGGGGCTCAACCCCGGACTGCATTTGAAACTGCGTGACTGGAGTGCAGGAGAGGTAAGCGGAATTCCTAGTGGAGCGGTGAAATGCGTAGATATTAGGAGGAACACCAGTGGCGAAGGCGGCTTACTGGACTGTAACTGACACTGAGGCTCGAAAGCGTGGGGAGCAAACAGG
+
HHIIGHIHCHHHIIIIHIIHFIHIHIFIIIIIHHHCGCH@HFGGDEDFEHGHHIHFHIHHHIHIHIIIIIIIIIIHDHHFHHIIHGIIHIGHIIIIIIIIIIHGIIIHIIHIIIIIIHGHIHHHIHIHIIIGIIIIIIIHIHHHIIIIIHIIIIHIHHIHHIIIIH#HHIHIIIIHHIIIIIIIIIIIIIIHIHIHIHIHEHGGHIHHHIIIHHHIIIIHGIIIIIIIIIIIIIHHIIIIIIHHHHHHHHHI
@HS3.1_154 HISEQ:380:H55W7BCXY:1:1101:17168:12886 1:N:0:AGCAGGAA orig_bc=AAAAAAAAAAAA new_bc=AAAAAAAAAAAA bc_diffs=0
TACGGAGGGTACGAGCGTTAATCGGAATGACTGGGCGTAAAGGGCACGTAGGTGGATAGATAAGTCACAAGTGAAATACCCGGGCTTAACCTGGGATTGGCTCGTGAAACTGTTTAACTAGAGTACGGTAGAGGGGAGTAGAATTCCAAGTGTAGCGGTGAAATGCGTAGAGATTTGGAAGAATACCGGAGGCGAAGGCGGCTCTCTGGACCGATACCGACACTGAAGAGCGAAAGCGTGGGGAGCAAACAGG
+
IIIIIHIIIIHIIIIGIHHFIIIIIHHIGHIHIIIIIEHIIGHIIGHHHIII<DHHIHIIHIHIHHIIHHIIHIIIHHIHIIIHIIIIIIIIIIIIIIHHIIHIHIHIIHIHHHCHHIIIIIIIIIHIIIIIIIIIIIIIIIIIHFHIIIIIIIIIIIIIIIIHHIIIIIIIIIIIIIIHIIIIIIIIIIIIIIIIIIIIIIIIIIIIIIIIIHIIIIIIIIIIIIIIIIIIIIIIIIIIIIIIIIIHEIIII
@HS3.1_155 HISEQ:380:H55W7BCXY:1:1101:20497:12919 1:N:0:AGCAGGAA orig_bc=AAAAAAAAAAAA new_bc=AAAAAAAAAAAA bc_diffs=0
TACGGAGGATGCGAGCGTTATCCGGATTTATTGGGTTTAAAGGGTGCGTAGGCGGGCGATTAAGTCAGCGGTGAAAGTTTGCGGCTCAACCGTAAAATTGCCGTTGAAACTGGTTGTCTTGAGAGTAAACGAGGTAGGCGGAATGTAACGTGTAGCGGTGAAATGCTTAGATATGTTACAGAACTCCGATTGCGAAGGCAGCTTACCAGGCTATGTCTGACGCTGAGGCACGAAAGCGTGGGTATCAAACAGG
+
H?HHHGDHEH1DHHIDCEE@CHHIH@<GHH<CGHHC00<DGGHIH?GHCEHIIIIIIIHGEEGEHII#HGHHDIIHHFGHHGIHEHIIIHHIHHHHHIHHHGIIHHFCDFHFFHHHFHHHGHEHHHHIIHHHIHCCHHHHHHIGHHFCIIIIIIHHHHHHIHHIHEI#I#HG?HCFFGHGCF@DG#EHH#IHHIIIHE#?HHHIIIHFIHHHEHIHGIIHIHIHIHHHEIIIIIIIIHHHEHIHHGHG@@G?I
@HS3.1_156 HISEQ:380:H55W7BCXY:1:1101:20911:12944 1:N:0:AGCAGGAA orig_bc=AAAAAAAAAAAA new_bc=AAAAAAAAAAAA bc_diffs=0
TACAGAGGTCCCTAGCGTTGTTCGGATTTACTGGGCGTAAAGGGCGCGTAGGCTGCATGGCGTGTCAAGTGTGAAATCTCCGGGCTCAACCCGGAAAGTGCGCTTGAAACTACCATGCTGGAGGCCGGGAGAGGGAATCGGAACATAGGGTGTAGCGGTGAAATGCGTTGATATCCTATAGAACACCGGAGGCGAAGGCGGATTCCTGGAACGGCACTGACGCTGAGGCGCGAAAGTCGGGGGAGCAAACAGG
+
HEHHECFE1GEF<DCHHECHECGHCHEEHHCH@HIGIHIEHHIDHIHHHHIHHEHHHFH1FEHFDGFEHCHC@FHHHGHIIHHHGCHHHIHGEHDHIEDHIIHHEHGHFFFEIHGHHGGHIHHIHHHIHFHHIHFE9HDHIIHHFEHIHIIIHDHEIIIIIHHHDHGIIIIHHG##HGHIGHEHHIIIHCIIIIIHIIHHF?HIIIIHHGEIHEGCIIHGHIHHHFIIIHIHHGCF?HIHIHIHIHFHCIIIH
@HS3.1_157 HISEQ:380:H55W7BCXY:1:1101:2204:2213 1:N:0:AGCAGGAA orig_bc=AAAAAAAAAAAA new_bc=AAAAAAAAAAAA bc_diffs=0
TACGGGGGGGGTAAGCGTTGTTCGGAATTACTGGGCGTAAAGGGCTCGTAGGCGGCCAACTAAGTCAGACGTGAAATCCCTCAGCTTAACTGGGGAACTGCGTCTGATACTGGATGGCTTGGATTCGGGAGAGGGATGCGGAATTCCAGGTGTAGCGGTGAAATGCGTAGATATCTGGAGGAACACCGGTGGCGAAGGCGGCATCCTGGACCGATATTGACGCTGAGGAGCGAAAGCCAGGGGAGCAAACGGG
+
IIIIIIIIIIIIIIIIIIHIIIHHIIIIIIIHIIIHIHIIIIIIIIIIIIIIIIIHIIHIIIIHIIIIIIIIIIIIDHHIHIGIHHHIIHIIIIIIIIIIIIIIIIIIIIIIIIIIIIIIIIIIIIIIIIIIIIIIIIIIIIIIIIIIIIIIIIIIIIIIIIIIIIIIIIIIIIIIIHIIIIIIIIIIIIIIIIIIIIIIIIIIIIIIIIIIIIIIIIIIIIIIIIIIIIIIIIIIIIIIIIIIIIIIIIIII
@HS3.1_158 HISEQ:380:H55W7BCXY:1:1101:5129:2211 1:N:0:AGCAGGAA orig_bc=AAAAAAAAAAAA new_bc=AAAAAAAAAAAA bc_diffs=0
TACGTAGGGGGCAAGCGTTATCCGGATTTACTGGGTGTAAAGGGAGCGTAGACGGCGAAGAAAGTCTGAAGTGAAAGCCCGCGGCTCAACCGCGGAATGGCTTTGGAAACTTTTTTGCTGGAGTACCGGAGAGGTAAGCGGAATTCCTAGTGTAGCGGTGAAATGCGTAGATATTAGGAGGAACACCAGTGGCGAAGGCGGCTTACTGGACGGTAACTGACGTTGAGGCTCGAAAGCGTGGGGAGCAAACAGG
+
IIIIHIIIIIIIIIIIIIIIIIIIIIIIIIIHHHHFHFHHHIIIIIIIIIIIIIHIIIHIIIIIIIIIHIIIIIIIIHIIIIIIIIIIIIIIIIIIIIIIIIHIIIIIIIIIIHHIIIIIIIIIIIIIIIIIIIIIIIIIIIIIIIIIIIIIIIIIIIIIIIIIIIIIIIIIIIHIHIIIIIIIIIIIIIIIIIIIIIIIIIIIIIIIIIIIIIIIIIIIIIIIIIIIIIIIIIIHIIIIIIIIIIIIIIIII
@HS3.1_159 HISEQ:380:H55W7BCXY:1:1101:6134:2159 1:N:0:AGCAGGAA orig_bc=AAAAAAAAAAAA new_bc=AAAAAAAAAAAA bc_diffs=0
TACGGAGGGTGCAAGCGTTGTTCGGAATTATTGGGCGTAAAGCGCGCGCAGGCGGGAATTTAAGTCAGATGTGAAATCCCTTGGCTTAACTGAGGACGTGCATTTGATACTGGATTTCTTGAGTCCTGGAGGGGGTGGCGGAATTCCCAGTGTAGAGGTGAAATTCGTAGATATTGGGAGGAACACCAGTGGCGAAAGCGGCCACCTGGACAGTGACTGACGCTGAGGTGCGAAAGCATGGGTAGCAAACAGG
+
IIIIIGHHIHHHIIIHIHEHHIIIGHHHIIHGHHIIIIIHIIIIIIIIIIIIIIIIHIIIIIIIHIIIIIIIIIIIHHIIHIIIIIHIIIIIIIIHIIIIIIIIIIIIHHHHHHHHIIIIHHHIHIIIIIIIIHIHIIIIIIHIIIIIIIIHIIIIIIIIIIIIIIIIIIIIIIHIIHIIIHHHHIIIIIHIHIIIIIIIIIIHIIIIIIGIIIIIHHIIIHIIIIIIIIIIIIIIIHIIIIIIHHIIIIGII
@HS3.1_160 HISEQ:380:H55W7BCXY:1:1101:7499:2242 1:N:0:AGCAGGAA orig_bc=AAAAAAAAAAAA new_bc=AAAAAAAAAAAA bc_diffs=0
TACGGAGGATCCGAGCGTTATCCGGATTTATTGGGTTTAAAGGGAGCGTAGATGGGTTGTTAAGTCAGTTGTGAAAGTTTGCGGCTCAACCGTAAAATTGCAATTGATACTGGCAGTCTTGAGTACAGTTGAGGTAGGCGGAATTCGTGGTGTAGCGGTGAAATGCTTAGATATCACGAAGAACCCCGATTGCGAAGGCAGCTTACTAAACTGTGACTGACATTGATGCTCGAAAGTGTGGGTATCAAACAGG
+
IIIIIIIIIIIIIIHIIIIIIIIIIIGHIIIIIIIGEDHIIIIGHIIIHGIHHIIIHHIIIIIIIIIHHIIIIIHIIIHIIIIIIIIIIIIIIIIIIIIIIIIIIIIIIIIIIHIIIIIIIIIIIIIIHIIIIIIIIIIIIIIIIIIIIIIIIIIIIIIIIIIIIIIIIIIIIIIIIIIIIIIHIIIIIIIIIIIIIHIIIIIIIIIIIIIIIIIIIIIHIIIIIIIIIIIIIIIIIIIIIIIIIIIIIIIII
@HS3.1_161 HISEQ:380:H55W7BCXY:1:1101:10238:2197 1:N:0:AGCAGGAA orig_bc=AAAAAAAAAAAA new_bc=AAAAAAAAAAAA bc_diffs=0
TACGAGGGGTGCAAGCGTTGTTCGGAATTACTGGGCGTAAAGGGAGCGTAGGCGGAGATTCAAGCGGATTGTACAATCCCGGGGCCCAACCCCGGCTCTGCAGTCCGAACTGGATCTCTTGGATAGTTCAGGGGCAGGCGGAATTCCTGGTGTAGCGGTGGAATGCGTAGAGATCAGGAAGAACACCGATGGCGAAGGCAGCCTGCTGGGGACTCATCGACGCTGAGGCTCGAAAGTGCGGGTAGCAAACAGG
+
IIIIIIIIIIIIIIIIIIIIIIIIIIIIIIIIIIIIIFHIIIIIIIIIHIIIIIIIIIIIIIIIIIIIIIIIIIIIFIIIIIIIIIIIIIIIIIIIIIIIIIIIIIIIIIIIIIIIIIIIIIIIIIIIIIIIIIIIIIIIIIIIIIIIIIIIIIIIIIIIIIIIIIIIIIIIIIIIIIIIIIIIIIIIIIIIIIIIIIIIIIIIIIIIIIIIHIIIIIIIIIIIIIIIIIIIIIIIIIIIIIHIIIIIIIIII
@HS3.1_162 HISEQ:380:H55W7BCXY:1:1101:10809:2222 1:N:0:AGCAGGAA orig_bc=AAAAAAAAAAAA new_bc=AAAAAAAAAAAA bc_diffs=0
TACGGAGGGTGCGAGCGTTAATCGGAATAACTGGGCGTAAAGAGCTCGTAGGCGGTTAGTCAAGTCAGATGTGAAAGCCCCGGGCTTAACCTGGGAACTGCATTTGAAACTGACGAACTAGAGTACTGTAGAGGGAGGTAGAATTCCAGGTGTAGCGGTGAAATGCGTAGATATCTGGAGGAATACCAGTGGCGAAGGCGGCCTCCTGGACAGAGACTGACGCTGAGGAGCGAAAGCGTGGGGAGCAAACAGG
+
FEH@E@EHHHHIDE?FE<DCEHE@H@EEHGFCHEHHHCDHHEHIHGHECEEHGHD6C<GHEHHHFDGFHGHHHIIEHDGEEEHHIHIIHHIHHHIHHHHHIGHEGHFHHIHHGEIHIIIEGIHHCF@HHGHHHFHHGHHHEHHHGFHHIGCDGIHHEEHHHEHHHHHIIHHHHGHEHHIIHHHIIHHHEEHIIHIHHDEE0@<1IIHFGG@GFEECEGECDIHEFCDHHHECCGCDHEEIHIHEGEIHIHEHG
@HS3.1_163 HISEQ:380:H55W7BCXY:1:1101:11877:2147 1:N:0:AGCAGGAA orig_bc=AAAAAAAAAAAA new_bc=AAAAAAAAAAAA bc_diffs=0
TACGGAAGGTCCGAGCGTTATCCGGATTTATTGGGTTTAAAGGGTGCGTAGGCGGGAAGTCAAGTCAGCCGTGAAATCGCGTGGCTCAACCACGCCGAGCGGTTGAAACTGTTTTTCTTGAGTACGGTGAGGGAAGGCGGAATTCGTGGTGTAGCGGTGAAATGCATAGATATCACGAAGAACTCCGATCGCGTAGGCAGCTTTCCGTACCGTTCACTGACGCTGAGGCACGAAGGTGCGGGTATCAAACAGG
+
IIIIIIIIIHIIIIIIIIIHIIIIIIIHHIIHHIIEEHIIIHIIIIIIHIIIHHHIIHIIIIIIIIIIIIIIIIIHIIIIIIIIIIIIHIHIIIIIIIIIIIIIHIHIIIIIIIIIIIIIIIIIIIIHIHHGIHIIIIIIIIIIIIIHIIIIIIIIIIIIIIIIIIIIIIIIIIIIIIIIIIIIIIIIIIIIIIIIIIIIIIIHIIIIIIIIIIIIIIIIIIIIIIIIIIIIIIIIIIIIIIIIIIIIIIIII
@HS3.1_164 HISEQ:380:H55W7BCXY:1:1101:12872:2155 1:N:0:AGCAGGAA orig_bc=AAAAAAAAAAAA new_bc=AAAAAAAAAAAA bc_diffs=0
TACGGAGGGTGCAAGCGTTAATCGGAATAACTGGGCGTAAAGGGCATGCAGGCGGTTGTATAAGTAGGGTGTGAAATCCCCGGGCTCAACCTGGGAACTGCATTCTAAACTGTACAACTAGAGTATTGCAGGGGGAGACGGAATTCCAGGTGTAGCGGTGGAATGCGTAGATATCTGGAAGAACACCAAAGGCGAAGGCAGTCTCCTGGGCAAATACTGACGCTCATATGCGAAAGCGTGGGTAGCAAACAGG
+
IIIIIIIIIIHIHIIIIHIIIIIIIIIIIIIIIIIIIIIIIIIIIIIIIIIIIIIHHHHIIIIIIIIIIIIIIIIIHHIIIIIIIIIIIIIIIIIIHIIIIIIIIIIIIIIIIIIIIIIIIHIIIIIIIIIIIIIIIIIIIIIIIIIIIIIIIIIIIIIHIIIIIIIIIHIIIIIIIHIIIIIIIIIIIIIIIIIIIIIIIIIIIIIIIIIIIIIHIIIIIIIIIIHIIIIIIIIIIIIIIIIIIIIIIIIII
@HS3.1_165 HISEQ:380:H55W7BCXY:1:1101:17354:2179 1:N:0:AGCAGGAA orig_bc=AAAAAAAAAAAA new_bc=AAAAAAAAAAAA bc_diffs=0
TACGGAGGATCCGAGCGTTATCCGGATTCATTGGGTTTAAAGGGTGCGCAGGCGGTGCCTTAAGTCAGCGGTAAAATCGTGGGGCTCAACCCCATCCCGCCGTTGATACTGGGGCACTTGATTACGGTCGAGGCAGGCGGAATTCGTCGTGTAGCGGTGAAATGCATAGATATGACGAAGAACACCGATTGCGTAGGCAGCCTACCAGGCCGTTAATGACGCTCATGCACGAAAGTGCGGGGATCGAACAGG
+
IIIIIIIIIIIIIIIIIIIHIIIIIHHIHIIHHIIHIIHIIIIIIIIIIIIIIIIIIIIIIIIIIIIIIIIIIIIHIIIIIIIIIHHIIIIIIIIIIIIIIIIIIIIIIIIIIIIIIIIIIIIIIIIIIIIIIIIIIIIIIIIIIIHIIIIIIIIIIIIIIIIIIIIIIIIIIIIIIHIIIHIIIIIHHHIIIIIIIIIIIIIIIIIIIIHIIIIIIIIIIIIIIHIIIHIIIIIIIIIIIIIIIIIIIIII
@HS3.1_166 HISEQ:380:H55W7BCXY:1:1101:19994:2234 1:N:0:AGCAGGAA orig_bc=AAAAAAAAAAAA new_bc=AAAAAAAAAAAA bc_diffs=0
TACGAGGGGTGCAAGCGTTGTTCGGAATTACTGGGCGTAAAGGGAGCGTAGGCGGAGATTCAAGCGGATTGTACAATCCCGGGGCCCAACCCCGGCTCTGCAGTCCGAACTGGATCTCTTGGATAGTTCAGGGGCAGGCGGAATTCCTGGTGTAGCGGTGGAATGCGTAGAGATCAGGAAGAACACCGATGGCGAAGGCAGCCTGCTGGGGACTCATCGACGCTGAGGCTCGAAAGTGCGGGTAGCAAACAGG
+
IIIIIIHIIIIIHIIIIHHIEGHIIIIHHIIHIGHIIHIIIIIIHHHICHHHIHHHICHIIIHHIIIHIIIIIIFHHHHHHHHIIIIIIIHHHIIIIIIIIIIIHIHHHIHGHIHHHIIIHIIIIHHHHIIHIIHHIIIIIIIIIHIIIIIIHGHIIIIHHIIIHIIIIHIIHHIIIHIIIIIHHIIIIIIIIIIIIIIIHHHEHHHHGHHGC?HGDDIIIIIHIHHECEIHIIIIIH@IIHGIIIHIIIIII
@HS3.1_167 HISEQ:380:H55W7BCXY:1:1101:1075:2324 1:N:0:AGCAGGAA orig_bc=AAAAAAAAAAAA new_bc=AAAAAAAAAAAA bc_diffs=0
TACGTAGGGGGCGAGCGTTGTCCGGAATGATTGGGCGTAAAGGGCGCGTAGGCGGCCCGGTAAGTCTGAAGTGAAAGTCCTGTTTTTAAGGTGGGAATTGCTTTGGATACTGTCGGGCTTGAGTGCAGGAGAGGTAAGTGGAATTCCCAGTGTAGCGGTGAAATGCGTAGAGATTGGGAGGAACACCAGTGGCGAAGGCGACTTACTGGACTGTAACTGACGCTGAGGCGGGAAAGTGTGGGGAGCAAACAGG
+
IIIIHHIIIIIIHIIIIIHHIIIIIHIHIIIIIIIIIIIIIIIIIIIIHHIIIII#IIIIIIHIHIHIIIHHHIIIGHHGHIHEHHGFHIHIIHIHIHIIIIHIIIIIIIIHHHIHIIHHHIIIIIFHIIIHHI?HGHHHIIHHFHIIHIIIHHIHHIIIIHHIHIIHHIIIIIHHFHIIIHIHHIHIIIIIIIIIIIHIIIHEHHEIHHFHEHFFHIIHIHIHDHHIIIHHHHHHHIIIIHHIIIIIIHIII
@HS3.1_168 HISEQ:380:H55W7BCXY:1:1101:7837:2404 1:N:0:AGCAGGAA orig_bc=AAAAAAAAAAAA new_bc=AAAAAAAAAAAA bc_diffs=0
TACGGAAGGTCCGGGCGTTATCCGGATTTATTGGGTTTAAAGGGAGCGCAGGCGGAGGATTAAGCGTGACGTGAAATGTCCCGGCTCAACCGTGGAACTGCGTCGCGAACTGGTTTTCTTGAGTGAGTACGACGTCGGCGGAATTCGTGGTGTAGCGGTGAAATGCTTAGATATCACGAAGAACCCCGATTGCGAAGGCAGCCGACGAGTCCTTAACTGACGCTAAAGCTCGAAAGTGCGGGTATCGAACAGG
+
IIIIIIIIIHIIIIIIIIIIIIIIIHHIIIIIIIIDEHHIIHIIIIIIIIIIHIIHIIIIIIIIIIIIHIIIIHIIHIIIIIIIIIIIIIIIIIIIHHIIIIIIIIIIIIIIIHHHIIIIIIIIIIIIIIIIIIIIIIIIIIIIIIIHIIIIIIIIIIIIIIIIIIIIIIIIIIIHHIHIIHHIIIIIHIIIIHIIIIIIIIHIIIHIIIIIIIIHIIIIIIIHIIIIIIIIIIIHHGHIIIIIIIIIIIIII
@HS3.1_169 HISEQ:380:H55W7BCXY:1:1101:10046:2386 1:N:0:AGCAGGAA orig_bc=AAAAAAAAAAAA new_bc=AAAAAAAAAAAA bc_diffs=0
TACAGAGGTCGCAAGCGTTGTTCGGATTTACTGGGCGTAAAGGGCACGTAGGCTGCGTGGCGTGTCGAGTGTGAAATCTCCGGGCTCAACCCGGAAAGTGCGCTCGAAACTACCGCGCTGGAGTACGGGAGAGGGAATCGGAATATAGGGTGTAGCGGTGAAATGCGTTGATATCCTATAGAACACCGGAGGCGAAGGCGGATTCCTGGAACGTTACTGACGCTAAGGTGCGAAAGTCGGGGGAGCAAACAGG
+
IIHIIIIIIIIIIIHIHHIIIIIIIIIIIIHHHIIIIHIIIIIIIHIIHHHIIIIIIIIIIIIIIIIHHIIIIIIIHHIIIIIIIIIIIIHHHIIIIIIIIIIIIIIIIIIIIIIIIIIIIIIHHHHIIIIIIHIIIIHHIIIIHHHIHIIIIIIIIIIIIIIIIHIIIIIIIIIIIHIIIIIIIIIIHIIIIIIIIIIHIIIGIIIIIHGIIIIIHHIHIIIIIIIIIHIIIIIIIHIIIIIIIIIIIIHII
@HS3.1_170 HISEQ:380:H55W7BCXY:1:1101:11615:2343 1:N:0:AGCAGGAA orig_bc=AAAAAAAAAAAA new_bc=AAAAAAAAAAAA bc_diffs=0
TACGGAGGGTGCGAGCGTTAATCGGAATAACTGGGCGTAAAGAGCTCGTAGGCGGTTTGTCAAGTCAGATGTGAAAGCCCCGGGCTTAACCTGGGAACCGCATTTGAAACTGACAGACTAGAGTACTGTAGAGGGAGGTAGAATTCCAGGTGTAGCGGTGAAATGCGTAGATATCTGGAGGAATACCGGTGGCGAAGGCGGCCTCCTGGACAGAGACTGACGCTGAGGAGCGAAAGCGTGGGGAGCAAACAGG
+
IIIIIHIIIIHIIIIIIIIIIIIIIIIIIIIIIIIIIIIIIIIIIIIIIIIIIIIHIIIIIIIIIIIIIIIIIIIIHIHIIIIIIIIIIIIIIIIIIIIIIIIIIIIIIIIIIIIIIIIIIIIIIIIIHIIIIIIIIIIIIIIIIIIIIIIIIIIIIIIIIIIIIIIIIIIIIIIIHIIIIIIIIIIIIIIIIIIIIIIIIIIHIIIIIIIIIIIIIIIIIIIIIIIIIIIIIIIIIIIIIIIIIIIIIIIII
@HS3.1_171 HISEQ:380:H55W7BCXY:1:1101:13872:2402 1:N:0:AGCAGGAA orig_bc=AAAAAAAAAAAA new_bc=AAAAAAAAAAAA bc_diffs=0
TACGGAGGGTACGAGCGTTAATCGGAATGACTGGGCGTAAAGGGCACGTAGGTGGATAGATAAGTCACAAGTGAAATACCCGGGCTTAACCTGGGATTGGCTCGTGAAACTGTTTAACTAGAGTACGGTAGAGGGGAGTAGAATTCCAAGTGTAGCGGTGAAATGCGTAGAGATTTGGAAGAATACCGGAGGCGAAGGCGGCTCTCTGGACCGATACTGACACTGAAGAGCGAAAGCGTGGGGAGCAAACAGG
+
IIIHIIIIIIIIIIIIIIIIIIIIIIIIIIIIIIIIIHIIIIIIIIIHFHHIHHIIIIIIIIHIIIIHHIIIIIIIHIIIIIIIIIIIIEHIIIIHHIHGIIIIIIIIIIIIHIIIIIIIIIIIHIIIIHIIIIIIIIIIHIIIIIIHIIIIIIIIIIIIIIIIIHIIIIIIIIIHGHIIIIIIIIIHIIIIIIIIIIIIIIIIGIIIIIDIIIIIIIIIIHIIIIIIIIIIIIIIIIIIIIIIIIIIIIIII
@HS3.1_172 HISEQ:380:H55W7BCXY:1:1101:14835:2408 1:N:0:AGCAGGAA orig_bc=AAAAAAAAAAAA new_bc=AAAAAAAAAAAA bc_diffs=0
TACAGAGGTCCCTAGCGTTGTTCGGATTTACTGGGCGTAAAGGGCGCGTAGGCGGCCGAGCAAGTCAAGTGTGAAATCTCCGGGCTCAACCCGGAACGTGCGCTTGAGACTGCCCGGCTCGAGTGCGGAAGGGGGAATCGGAATATAGGGTGTAGCGGTGAAATGCGTTGATATCCTATAGAACACCGGAGGCGAAGGCGGATTCCTTGTACGCAACTGACGCTGAGGCGCGAAAGTCGGGGGAGCAAACAGG
+
IIIIIIIIIIIIIIIHIHIHHIIIIIIIIIIIIIIIIHIHIIIIIIHIIIIHIIHIIIIIIIIIIIIHIIIIIIIHHIIIIIIIIIIIIIIIIIIIIIIIIIIIIIIIIIIIIHIIIIIIIIIIIIIIIIIIIIIIIIIIIIIIIHIIIIIIIIIIHIIIIIIIIIIIIIIIIIIIHHHIIIIIIIIIIIIIIIIIIIIIIIIIIIIIIIIIIIHIIIIIIIHIIIIIIIIIIIIIIIIIIIIIIIIIIIIII
@HS3.1_173 HISEQ:380:H55W7BCXY:1:1101:17343:2396 1:N:0:AGCAGGAA orig_bc=AAAAAAAAAAAA new_bc=AAAAAAAAAAAA bc_diffs=0
TACGGAGGGTACGAGCGTTAATCGGAATGACTGGGCGTAAAGGGCACGTAGGTGGATAGATAAGTCACAAGTGAAATACCCGGGCTTAACCTGGGATTGGCTCGTGAAACTGTTTAACTAGAGTACGGTAGAGGGGAGTAGAATTCCAAGTGTAGCGGTGAAATGCGTAGAGATTTGGAAGAATACCGGAGGCGAAGGCGGCTCTCTGGACCGATACTGACACTGAAGAGCGAAAGCGTGGGGAGCAAACAGG
+
IIIIIHHIIIIIIIIIIIIIIIIIIIIIIIIHIIIIIHIIIIIIIHIIHHII<GHIIIIIIIIIIIIIIIIIIIIIIIIIIHIIIIIIIIHIIIIIIIIIIIIIHIIIIIIIHIIIIIIIIIIIIIIIIIIIIIIIIHIIHIIIIIIIIIIIIIIIIIIIIIIIIIIIIIIIIIIHGHIIIIIIIIIIIIHIIIIIIIIIIIIIIIIIIIIIIIIIIIIIIIIIIIIIIIIIIIIIIIIIIIIIIIIIIIIII
@HS3.1_174 HISEQ:380:H55W7BCXY:1:1101:1640:2714 1:N:0:AGCAGGAA orig_bc=AAAAAAAAAAAA new_bc=AAAAAAAAAAAA bc_diffs=0
TACGGAGGATGCAAGCGTTATCCGGATTTATTGGGTTTAAAGGGTGCGCAGGCGGCTTGTTAAGCGGGAGGTGAAATGCCGGCGCTCAACGTCGGAAGTGCCTCCCGAACTGGTGAGCTTGAATGACTCTGCCGTGGGAGGAATGTGTAGTGTAGCGGTGAAATGCTTAGAGATTACACAGAACACCGATTGCGAAGGCATCTCACGAAGGGTTGATTGACGCTGAGGCACGAAAGCGTGGGGATCAAACAGG
+
HIIHIIIHIIIIIIIIIIIIIHIIIEEGEG?DCHFD<EHHIIIHIIIHGGIIIIII/HFFHFHIHHIGHHIIHGIHDCFHICEHIIIIHHHHGHHIEHIIHIEGEHHIHHHHIIIIIHIIHGHHIHHGHHEEHIHHHEHICIHHHCBHEIHHHHHHEHHHIIIIHIIIIHHHHHIHHIHIIIIHHIIHHGHHCHHHHIHHCIIIIHIIIFIHHHHIHHIIIHHHHHIHHIIHHDIIIIIIHIIIHHIIIIIGH
@HS3.1_175 HISEQ:380:H55W7BCXY:1:1101:4310:2646 1:N:0:AGCAGGAA orig_bc=AAAAAAAAAAAA new_bc=AAAAAAAAAAAA bc_diffs=0
TACGTATGGTGCAAGCGTTATCCGGATTTACTGGGTGTAAAGGGAGCGTAGACGGCAAAGCAAGTCTGATGTGAAAGCTATGGGCTCAACCCATAAACTGCATTGGAAACTGTTTAGCTAGAGTGTCGGAGAGGTAAGTGGAATTCCTAGTGTAGCGGTGAAATGCGTAGATATTAGGAGGAACACCGGTGGCGAAGGCGGCTTACTGGACGATAACTGACGTTGAGGCTCGAAAGCGTGGGGAGCAAACAGG
+
IIIIHIIIIIIIIIIIIHIIIIIIIIIIIHIHHIIDGEHIIIIIHIIIIIIHIIIHIIIIIIIIHIIIIIIIIIIIIIIIIIIIIIIIIIIIIIIIIHIIIIIIIIHIIIIIIIIIHIIIIIIIHIIIIIIIIIHHIIIIIIIIIIIIIIIIGIIIIIIIIIIIIIIIIIIIIIIIHFGIIHIHIIIIIHIIIIIIHIGIIIIIIIIIIIIIIIIIIIIHIIIIIIIIIIIIIIIIIIIIIIIIIIIIHHIII
@HS3.1_176 HISEQ:380:H55W7BCXY:1:1101:5844:2509 1:N:0:AGCAGGAA orig_bc=AAAAAAAAAAAA new_bc=AAAAAAAAAAAA bc_diffs=0
TACGTAGGGTGCAGGCGTTAATCGGAATTACTGGGCGTAAAGCGTGCGCAGGCGGTTTCTTAAGTCAGATGTGAAAGCCCCGGGCTTAACCTGGGAACTGCGTTTGAAACTGGGAGACTTGAGTGTGGCAGAGGGGGGTGGAATTCCACGTGTAGCAGTGAAATGCGTAGATATGTGGAGGAACACCGATGGCGAAGGCAGCCCCCTGGGTTAACACTGACGCTCATGCACGAAAGCGTGGGGAGCAAACAGG
+
IIIIHIIHIIIIIHIIIIHGHHHIIIIIIIIHHHIIIHIIIIIIEFHIHIIGHIHHHIIIIIIIHIHIHHHHIIIIIHIIIIIIIIIIIHIIIIIIHIIIHHIIHHIIIIHIIIIIHHIHHIIIHHIIGIIIIIIIIIIIIIIIIIIHHIIIIIIIIIIIIIIIIIIIIIIIIIIHHHIIHHHHIIIIIIHIIIIIIIIIIIIHIIIIIIIHHHHHIIIIIIIHHHIHHIIIIIIHIIIIIIIIIIIIIIIII
@HS3.1_177 HISEQ:380:H55W7BCXY:1:1101:8601:2561 1:N:0:AGCAGGAA orig_bc=AAAAAAAAAAAA new_bc=AAAAAAAAAAAA bc_diffs=0
TACGGAGGATGCAAGCGTTATCCGGATTTATTGGGTTTAAAGGGAGCGCAGGCCGGCTGGTAAGCGTGACGTGAAATGTAGATGCTCAACATCTGCACTGCGTCGCGAACTGTCAGCCTTGAGTGAGTTCGATGTTGGCGGAATTCGTGGTGTAGCGGTGAAATGCTTAGATATCACGAAGAACTCCGATTGCGAAGGCAGCCAACAAGGCCTTTACTGACGCTAAAGCTCGAAGGTGCGGGTATCGAACAGG
+
IHIHHHHHHHIIHIIIIHIIHHIIHHIHIIHHHIIGHHHIIGHHCHHIIIHHHIIHIHHHHIIIIIHIIIIIIIIHIIHHIIIIIIHHHIIIIHHHHGHHIIIIIIIIIHFIIIIIIIIIHGIIIIIIIIIIIIIIIIIIIIIIIIIIIIIIIIHIIHHHHIIIIIIIHIIIIIIIIHIIIIIIIIHIIIIIIIIIIIIIHGIHFIIIIIIIIIIIIIIIIIHIIIGIIIIIIIIIHIIIIIIHIIIIIIIII
@HS3.1_178 HISEQ:380:H55W7BCXY:1:1101:9372:2534 1:N:0:AGCAGGAA orig_bc=AAAAAAAAAAAA new_bc=AAAAAAAAAAAA bc_diffs=0
TACGGAAGATGCGAGCGTTATCCGGATTTATTGGGTTTAAAGGGAGCGTAGGCGGCCTTTTAAGTCAGCGGTTAAATGTCAGCGCCCAACGTTGGCGTGCCGTTGATACTGGGGGGCTTGAATACACACAAGGAAGGTGGAATTCGTCGTGTAGCGGTGAAATGCTTAGATATGACGAAGAACTCCGATTGCGAAGGCAGCCTTCTGGGGTGCGATTGACGCTGAGGCTCGAAAGTGCGGGTATCAAACAGG
+
IIIIIIIIIIIIIIIIIIIIIIIIIIIIIIIIIIIHIIIIIIIIIIIIIIIHIIIIIIIIIIIIIIIIIIIHIIIIHIIIHIIIIIIIIIIIIIIIIIHIIIIHIIIIIIIIIIIIIIIIIIIIIIIIIIIIIIIIIIIIIIIIIIIIIIIIIIIIIIIIIIIIIIIIIIIIIIIIIIIIIIHHIIIIIIIIIIIIHIIIIIIIIIIIIIIIHHIIIIIIIIIIIIIIIIIIIIIIIIIIIIIIIIIIIIII
@HS3.1_179 HISEQ:380:H55W7BCXY:1:1101:10773:2674 1:N:0:AGCAGGAA orig_bc=AAAAAAAAAAAA new_bc=AAAAAAAAAAAA bc_diffs=0
TACGGAAGGTCCGGGCGTTATCCGGATTTATTGGGTTTAAAGGGAGCGCAGGCGGAAGGTTAAGCGTGACGTGAAATGTACCGGCTCAACCGGTGAATTGCGTCGCGAACTGGTCTTCTTGAGTGAGTACGACGGAGTCGGAATTCGTGGTGTAGCGGTGAAATGCTTAGATATCACGAAGAACGCCGATTGCGAAGGCAGTCTCCGAGTCCTTAACTGACGCTAATGCTCGAAAGTGCGGGTATCGAACAGG
+
I@G@GCEHIGHHCC/FHHDHIHHIICE<G<CCGHH0<DGEGCGHCGHDDHHIIIIHHHHHHHEHIHHIGEHIIIHHHHHIHHHHIIHHHIHHIIDHBFHIIHHHEDHIIHIIIIHHIIHHHHEIHIHHHHIIHHEHI8A?GEGIHHHHHHIIHDIIHHIIIIIIIIIFIIIIHHEF@FHHIIIHHGHHHDEHGIHHHHEHCCHCHEFIHHIIIHIHHHHHHIHHGGCHG@GHGHHHHIIHHHEFHGGIIHGHI
@HS3.1_180 HISEQ:380:H55W7BCXY:1:1101:11754:2644 1:N:0:AGCAGGAA orig_bc=AAAAAAAAAAAA new_bc=AAAAAAAAAAAA bc_diffs=0
TACGTAGGGGGCTAGCGTTGTCCGGAATCATTGGGCGTAAAGCGCGTGTAGGCGGTCCGGTAAGTCCGCTGTGAAAGTCGGGGGCTCAACCCTCGGATGCCGGTGGATACTGTCGGGCTTGAGTACGGAAGAGGCGAGTGGAATTCCTGGTGTAGCGGTGAAATGCGCAGATATCAGGAGGAACACCAATTGCGAAGGCAGCTCGCTGGGACGTTACTGACGCTGAGACGCGAAAGCGTGGGGAGCAAACAGG
+
IIIIIIIIIIIIIIIIIIHIIHIIIHIIHIIHIIGHIHIIIIIIIHFHIIIIIIIIIIIIIIIIIIHIIHIHIIIHHHIIIIIIIIHIIIIIIIIIIIIIIIIIIIIIIIIIIIIIIIIIIIIIIIIIIIIIIIIIIIIIHIIIIIIIIIIIIIIIIIIIIIIIIIIIIIIIIIIIIHIIIIIIIIIIIIIIIIIIIIIIIIIIIIIIIIIIIIIIIIIIIIIIIIIIIIIIIIIIIIIIIIIIIIIIIIHII
@HS3.1_181 HISEQ:380:H55W7BCXY:1:1101:13451:2563 1:N:0:AGCAGGAA orig_bc=AAAAAAAAAAAA new_bc=AAAAAAAAAAAA bc_diffs=0
TACGGAGGATCCGAGCGTTATCCGGATTCATTGGGTTTAAAGGGTGCGCAGGCGGTGCCTTAAGTCAGCGGTAAAATCGTGGGGCTCAACCCCATCCCGCCGTTGATACTGGGGCACTTGATTACGGTCGAGGCAGGCGGAATTCGTCGTGTAGCGGTGAAATGCATAGATATGACGAAGAACACCGATTGCGTAGGCAGCCTACCAGGCCGTTAATGACGCTCATGCACGAAAGTGCGGGGATCGAACAGG
+
IIIHIIIIIHIIIIHIIIIIIIIIIGIIIIIHHIIEGHHIIIIIIIIIIIIIIIIIIIIIIIIIIIIIHIIIIIHIIIIIHIIIGIIIIHIHIHIIHIIIIIIIIIIIIIIIIIIIIIIIIIIIIIIIIIIIIIIIIIIIIIIIIIIIIIIIIIIIIIIIIIIIIIIIIIIIIIIHHIIIIIIIIIIIIIIIIIIIIIIIIIHIIIIIIIHHIIIIIIIIIIIIIIIHIIIIIIIIIIIIIIIIIIIIIIII
@HS3.1_182 HISEQ:380:H55W7BCXY:1:1101:14323:2548 1:N:0:AGCAGGAA orig_bc=AAAAAAAAAAAA new_bc=AAAAAAAAAAAA bc_diffs=0
TACGTAGGGGGCAAGCGTTATCCGGATTTACTGGGTGTAAAGGGAGCGTAGACGGCGATGCAAGTCTGAAGTGAAAACCTGGGGCTCAACCCCAGGATTGCTTTGGAAACTGTATTGCTAGAGTACCGGAGGGGTAAGCGGAATTCCTAGTGTAGCGGTGAAATGCGTAGATATTAGGAGGAACACCGGTGGCGAAGGCGGCTTACTGGACGGCAACTGACGTTGAGGCTCGAAAGCGTGGGGAGCAAACAGG
+
HHEHIIIIIIHIHHIHHIHHIIIIIIIIIIIHHIH<CCHEHHIHEHIIIGHIGIIHIIIIHIHIHHIIIIIIIIHHHIIIIIHGIIIIIHIIIIHHHIIHGHIIHIFIIIIIIIIIIIIIIIIIIIGIIIIIIIIIIIIIIIIIIIIIIIIIHIIIHIIIIIIIIIIIIIIIIIIHHHIIIII#I#HIIIIIIIIIIIIIIIIIIIGIIIIHIHIIIIIIIIIIIIIIIIIIIIIIIIIIIIIIIIIIIIIII
@HS3.1_183 HISEQ:380:H55W7BCXY:1:1101:14452:2549 1:N:0:AGCAGGAA orig_bc=AAAAAAAAAAAA new_bc=AAAAAAAAAAAA bc_diffs=0
TACGGAGGATGCGAGCGTTATCCGGATTTATTGGGTTTAAAGGGTGCGCAGGCGGCGCGTCAAGTCAGCGGTCAAAGTTCCGGGCTCAACCCGGTGATGCCGTTGAGACTGCCGCGCTGGAGTTCGGGCGAGGACGGCGGAATGCGTGGTGTAGCGGTGAAATGCATAGATATCACGCAGAACTCCGATTGCGAAGGCAGCTGTCCAGTCCGTTACTGACGCTGAGGCACGAAAGCGTGGGTATCGAACAGG
+
IHIHIFHIEGCHHCC<?EHHIHIIHHHEGEHEHHHD0EH?HC@HCEHHCHCCDDDHIIIII@EFCHHIHHHHFGHHEFE?HEHIHIHIEHIHHG?HDFIIIGDGHIHHHHHHDDHEHIHHHHIHIHIIHIIHHF<HIIHHIIHIHHHIHIHHIIIHHHIIHHIIHHHIIHIIHGFHHHIHIIHHHHIHIIHIHHHHGHHIIIHHCHHDIIHIIHHGHIHIIIHHIHHEIIIIIIGIHIHHHIIIHIIHIIII
@HS3.1_184 HISEQ:380:H55W7BCXY:1:1101:17871:2522 1:N:0:AGCAGGAA orig_bc=AAAAAAAAAAAA new_bc=AAAAAAAAAAAA bc_diffs=0
TACGTAGGTGGCAAGCGTTATCCGGATTTACTGGGTGTAAAGGGCGCGTAGGCGGGGATGCAAGTCAGATGTGAAATCTATGGGCTTAACCCATAAACTGCATTTGAAACTGTATCTCTTGAGTGCTGGAGAGGTAGACGGAATTCCTTGTGTAGCGGTGAAATGCGTAGATATAAGGAAGAACACCAGTGGCGAAGGCGGTCTACTGGACAGTAACTGACGCTGAGGCGCGAAAGCGTGGGGAGCAAACAGG
+
IHHHFFCEGFHI?HHIHIIIIFIHGHIHI<FGHHI<<E?GGHFIHDIIIHHICHIHHDHIIIHIIIIIFHGCHHHICH#IHHEHEHHHEDGCEIIHGHIIHG@CFIIHGGGHHHFHHHGHHHHHEGCHEHHIHEHHGHIEHHIHHCCEECCHCBHCHHGIIHHHFHHIIGHHHHHHHD?HFHCHGEGCHHHGHIIEDDHHHGC1CHHHEHH?IIHHHIIIIHHGEIHDHGCF@CCHDHHGEEHEEEHIHGHIH
@HS3.1_185 HISEQ:380:H55W7BCXY:1:1101:5217:2981 1:N:0:AGCAGGAA orig_bc=AAAAAAAAAAAA new_bc=AAAAAAAAAAAA bc_diffs=0
TACGGAGGGTGCGAGCGTTAATCGGAATAACTGGGCGTAAAGAGCTCGTAGGCGGTTTGTCAAGTCAGATGTGAAAGCCCAGGGCTTAACCTGGGAACCGCATTTGAAACTGACAGACTAGAGTACTGTAGAGGGAGGTAGAATTCCAGGTGTAGCGGTGAAATGCGTAGATATCTGGAGGAATACCGGTGGCGAAGGCGGCCTCCTGGACAGAGACTGACGCTGAGGAGCGAAAGCGTGGGGAGCAAACAGG
+
IIIIIHHIIHIIIIIIIHIIHIIIIIIIIIIIIIIIIHIIIIIIIIIHIIIIHIIHIIIIIIIIIIIIIIIIIIIIIHHIIIIIIIIIIIHIIIIIIIIIIIHHIIIIIIIIIIIIIIIIIIIIIIIHIIIIIIIIIIIIIIIIIHIIIIIIIIIIIIIIIIIIIIIIIIIIIIHHIIIIIIIIIIIIIIIIIIIIIIIIIIIIIIIIIIIIHIIIIIIIIIIIIIIIIIIIIIIHIIIIIIIIIIIIIIIII
@HS3.1_186 HISEQ:380:H55W7BCXY:1:1101:6623:2839 1:N:0:AGCAGGAA orig_bc=AAAAAAAAAAAA new_bc=AAAAAAAAAAAA bc_diffs=0
TACGGAGGGTACGAGCGTTAATCGGAATGACTGGGCGTAAAGGGCACGTAGGTGGATAGATAAGTCACAAGTGAAATACCCGGGCTTAACCTGGGATTGGCTCGTGAAACTGTTTAACTAGAGTACGGTAGAGGGGAGTAGAATTCCAAGTGTAGCGGTGAAATGCGTAGAGATTTGGAAGAATACCGGAGGCGAAGGCGGCTCTCTGGACCGATACTGACACTGAAGAGCGAAAGCGTGGGGAGCAAACAGG
+
IIIIIIIIIIIIIIIIIHIIIIHHIIIIIIIHIIIIIFHIIIIIIIIIGGHIDHIIIIIIIIIIIIIIIIIIIIIIGHIIIIIIHIIIIIIIIIIIHIIIIIIIIIIIIIIIIIIIIIIIIIIIIIIIHHHIIIIIIIIIIIIIIIIIIIIIIIIIIIIIIIIIIIIIIIIIIIIIHGIIIIIIIIIIIIIIIIIIIIIIIIIIIIIIIIIIIIIIIIIIIIIIIIIIIIIIIIIIIIIIIIIIIIIIIIIII
@HS3.1_187 HISEQ:380:H55W7BCXY:1:1101:6899:2863 1:N:0:AGCAGGAA orig_bc=AAAAAAAAAAAA new_bc=AAAAAAAAAAAA bc_diffs=0
TACGGAAGGTCCGGGCGTTATCCGGATTTATTGGGTTTAAAGGGAGCGTAGGCCGAAGGCTAAGCGTGTTGTGAAATGTAGTCGCTCAACGGGTGCACTGCAGCGCGAACTGGCTTTCTTGAGTGCGCGGAAAGTTGGCGGAATTCGTTGTGTAGCGGTGAAATGCTTAGATATGACGAAGAACTCCGATTGCGAAGGCAGCTGACTGTAGCGTAACTGACGCTGAAGCTCGAAAGCGTGGGTATCGAACAGG
+
HCGH@00/<1<<//<EC<CC<1<<<<<0D?@?GEE<D<<C1D@H?0DE?D<EH<8E?HFIIHHHGCIIIHHIHFH<1DHGHHGGHEFIIIHGHFIIHHHHE?8/DHFEHHIIIIHHHHHHFDHHEHEEHHEHHHCHIIHIIHHC#HEG@HIHHIIIIIIHIIHHH@E@IIIHIHEDBGE@@HHH@HEF0<HHHE#HIHH#E?GEHIGHHIIHHFGHHHHHIIIHHHHGCCIIHHHHC0CFDECD1HEHHGG@E
@HS3.1_188 HISEQ:380:H55W7BCXY:1:1101:2741:14718 1:N:0:AGCAGGAA orig_bc=AAAAAAAAAAAA new_bc=AAAAAAAAAAAA bc_diffs=0
TACAGAGGTCGCAAGCGTTGTTCGGATTTACTGGGCGTAAAGGGCACGTAGGCTGCGAGGCGTGTCGAGTGTGAAATCTCCGGGCCCAACCCGGAAAGTGCGCTCGAAACTACCTTGCTCGAGTACGGGAGAGGGAAGGGGAATATAGGGTGTAGCGGTGAAATGCGTTGATATCCTATAGAACACCGGAGGCGAAGGCGCCTTCCTGGAACGTTACTGACGCTAAGGTGCGAAAGTCGGGGGAGCAAACAGG
+
IIIIIIIIHIIIIIIIIIIIIIIIIIHIIIIIIIIIIHIIIIIIIIIIIIIIHIIIIIIIIIIIIIIIIIIIIIIIHIIIIIIIIIIIIIIIIIIIIIIIIIIIIIIIIIIIIIIIIIIIIIIIIIIIIIIIIIIIIIIIIIIIIIIIIIIIIIIIIIIIIIIIIIIIIIIIIIIIHHHIIIIIIIIIIIIIIIIIIIIIIIIIIIIIIIIIIIIIIIIIIIIIIIIIIIIIIIIIIIIIIIIIIIIIIIIII
@HS3.1_189 HISEQ:380:H55W7BCXY:1:1101:9405:2944 1:N:0:AGCAGGAA orig_bc=AAAAAAAAAAAA new_bc=AAAAAAAAAAAA bc_diffs=0
TACGGAGGGTGCGAGCGTTATCCGGATTCATTGGGTTTAAAGGGTGCGCAGGCGGACTGGCAAGTCGTGGGTGAAATCCCGCCGCTCAACGGCGGATGTGCCTACGATACTGCCGGACTGGAGTTCTGGTGGCGCGGCCGGAATGTGACGTGTAGCGGTGAAATGCATAGATATGTCACAGAACGCCGATCGTGAAGACAGGCCGCGAACCGGAGACTGACGCTCATGCACGAAAGCGTGGGTATCAAACAGG
+
IIIIIIIGIIIIIIIIIIIIIIIIIHHIIIGEHIIEHHHIIIIIHHIIIIIIIIIIIIIIIIIIHIIHIIIIIHIIHHIIIIIIIIIIIIIIIIIIIIIIIHIIIIIIIIIIIIIIIIIIIIIHIIIIIIIIIIIIIIIIIIHIIIIIIIHIIIIIIIIIIIIIIIHIIIIIIIIIHGIIIIIIIIIIIIIIIIIIIIIIIIHHHIIHIIIIIIIIIIIIIIIIIIHIIIIIIIIIIIIIIIIHHHIIIIIII
@HS3.1_190 HISEQ:380:H55W7BCXY:1:1101:10033:2844 1:N:0:AGCAGGAA orig_bc=AAAAAAAAAAAA new_bc=AAAAAAAAAAAA bc_diffs=0
TACGTAGGTGGCAAGCGTTGTCCGGAATTATTGGGCGTAAAGCGCATGTAGGCGGTAATTTAAGTCTGTCGTGAAACTGCGGGGCTCAGCCCCGTATGGCGATGGAAACTGGGTTACTTGAGTGCAGGAGAGGAAAGGGGAACTCCTAGTGTAGCGGTGAAATGCGTAGATATTAGGAGGAACACCAGTGGCGAAGGCGGCTTACTGGACTGTAACTGACGCTGAGGCGCGAAAGCGTGGGGAGCAAACAGG
+
IIIIGHHIHGIIIIIIIHHHIIIIIH<HIIIIIIIIIIIIIIIIIIHHHIHHIIHHHHIIHIIIIIIIIIHGHHHHDHIIIIIIIIIIHIIHHIHIHHHIIIIIIHIHHIIIHHIIHIHHHHGHIIIIIIGIIIIIIGIHHHHHGIIIIHIHIHIIIHIHIHIIIIIIIIHIHHHGHIGHCHEHIIIIHIIIGIIIIIIIHIHIIHHIIHHIHHHIIHHIIGIIIIIHHGHHHIHIIHIHIIIIHIIHIIII
@HS3.1_191 HISEQ:380:H55W7BCXY:1:1101:16541:2954 1:N:0:AGCAGGAA orig_bc=AAAAAAAAAAAA new_bc=AAAAAAAAAAAA bc_diffs=0
TACGGAGGGTGCGAGCGTTAATCGGAATAACTGGGCGTAAAGAGCTCGTAGGCGGTTTGTCAAGTCAGATGTGAAAGCCCCGGGCTTAACCTGGGAACCGCATTTGAAACTGACAGACTAGAGTACTGTAGAGGGAGGTAGAATTCCAGGTGTAGCGGTGAAATGCGTAGATATCTGGAGGAATACCGGTGGCGAAGGCGGCCTCCTGGACAGAGACTGACGCTGAGGAGCGAAAGCGTGGGGAGCAAACAGG
+
IHIGI=HIIEHIHIHCCDHIGIHICGEHHIIIIIIIHCHIIIIIIIIIIIIIHHEFHHHIIIIIHHFHHHHIHFIHDFHHIIHIIIIIIIIIHEGHHIHIIIHHIIIIIIHIIIIIIIIIIHIIIIIIIIIIIIIIIIIIIIIIIIIIHIIIIIIIIIIIIIIIIIIHIIIIGIHHHGIIIIIIIIIIIIIIIIIIIIIIIIHIIIIIIIIIIIIIIIIIIIIIIIIIIIIIIIIIIIIIHHIIIIIIIIIII
@HS3.1_192 HISEQ:380:H55W7BCXY:1:1101:17185:2897 1:N:0:AGCAGGAA orig_bc=AAAAAAAAAAAA new_bc=AAAAAAAAAAAA bc_diffs=0
TACGGAGGATGCGAGCGTTATCCGGATTTATTGGGTTTAAAGGGTGCGTAGGTGGTTTGTTAAGTTTGTGGTGAAAGCGTGCGGCTCAACCGTACCAAGCCATGAAAACTGGCGAACTTGAGTGCAAACGAGGTAGGCGGAATGTGATGTGTAGCGGTGAAATGCTTAGATATGTCACAGAACCCCGATTGCGAAGGCAGCTTACCAGCATGCAACTGACACTGAGGCACGAAAGCGTGGGTATCAAACAGG
+
IIIIIIIIIIIIIIIIIIIIIIIIIIHHIHIHIIIHHHHIIIIIHHIIHIHIIHIGHIHHIIHIIIIIIIIIIHIHHHHHHIGIIHIIIIIIHIIIIIIIIIIIIIIIIIIIIIIIIIIIIIIIIIIIIIIIIIIIIIIIIIIIHHIIIIIIIIIIIHIIIIIIIIIIIIIIIIIIIIHIHHIHEEIIIHIIIIIIIHIIIIIIIIIIIIGHHHHIIIIIIIIIIIIIIIIIIIGIIIIIIIIIIIIIIIII
@HS3.1_193 HISEQ:380:H55W7BCXY:1:1101:17150:2969 1:N:0:AGCAGGAA orig_bc=AAAAAAAAAAAA new_bc=AAAAAAAAAAAA bc_diffs=0
TACAGAGGGGGCAAGCGTTATTCGGAATTATTGGGCGTAAAGGGCGCGTAGGCGGCCTGGCAAGTGGAAGGTGAAATCCCTCGGCTTAACCGAGGAACTGCCTCCCAAACTGCTTGGCTTGAGACCGGGAGAGGTGAGTGGAATTCCCAGTGTAGCGGTGAAATGCGTAGATATTGGGAGGAACACCAGTGGCGAAGGCGGCTCACTGGACCGGTACTGACGCTGAGGCGCGAAAGCGTGGGGAGCAAACGGG
+
HHGCFFC<EHHHC@HHE<DEECEGH0DEHE1DGHCHHCHIIGEHHH/CEDHHGCHCCGHHHHHHFIIHGHHIHHHHEHEECGIIHHIHIGHHHHEIHIIIHHHHIIHIHHIIHIIIIIHIHH@EGHFHHHIHIIIGIIIHHHHFHHGGIIIHFHIIIGHHHE=IIHHIIHIIHI#HHHIIHEFEIH#IIHIHIIIHHHH#FHIHHHHDHEDCIIIIIIIIHHIHGIIHDIIIIIIGIIHECHHFCGEHEHHHI
@HS3.1_194 HISEQ:380:H55W7BCXY:1:1101:19215:2947 1:N:0:AGCAGGAA orig_bc=AAAAAAAAAAAA new_bc=AAAAAAAAAAAA bc_diffs=0
TACGGAGGGTGCGAGCGTTAATCGGAATAACTGGGCGTAAAGAGCTCGTAGGCGGTTTGTCAAGTCAGATGTGAAAGCCCCGGGCTTAACCTGGGAACCGCATTTGAAACTGACAGACTAGAGTACTGTAGAGGGAGGTAGAATTCCAGGTGTAGCGGTGAAATGCGTAGATATCTGGAGGAATACCGGTGGCGAAGGCGGCCTCCTGGACAGAGACTGACGCTGAGGAGCGAAAGCGTGGGGAGCAAACAGG
+
HIIIHHIHIHIHIIDHHCGIHHHIIIIIHHHEEEFHIHIIHFGHHIIHHHHHGII<GFHIIIIIIGHFCGIIHHHHHIHIIIIHIIGGHIIIIIHIIIIIIIIIIEHHIIIHIHHHIHIIIIHHHGEIIIHHHHIIHHHHIHIHHGIIIHIIIHHEIIIHIIIIHIHIIIIIEHHGGHHHIIHGIHHIIHIHGHEHGHHHDHHFIIIHHHIHHH@HHIHEHGIIIHIHFIIHIIIIHDIIIIHIHIHIIIIIH
@HS3.1_195 HISEQ:380:H55W7BCXY:1:1101:19337:2875 1:N:0:AGCAGGAA orig_bc=AAAAAAAAAAAA new_bc=AAAAAAAAAAAA bc_diffs=0
TACGGAGGGCGCAAGCGTTAATCGGAATAACTGGGCGTAAAGCGCACGCAGGCGGTTATGCAAGTCAGATGTGAAATCCCAGCGCTTAACGTTGGGCGGTCATTTGAAACTGCAAGACTAGAGTACTATAAGGGGAGCTGGAATTCCAGGTGTAGCGGTGAAATGCGTAGATATCTGGAAGAACACCGGTGGCGAAGGCGAGCTTCTGGATAGTAACTGACGCTCAGGTGCGAAAGCGTGGGGAGCAAACAGG
+
IIIIIIIIIIIIIIIIIIIIIIIIIIIIIIIIIIIIIIIIIIIIIIIHIIIIIIIIIIIIIIIIIIIIIIIIIIIIHIIIIIIIIIIIIIIIIIIIIIIIIIIIIIIIIIIIIIIIIIIIIIIIIIIIIIIIIIIIIIIIIIIIIIIIIIIIIIIIIIIIIIIIIIIIIIIIIIIIIIIIIIIIIIIIIIIIIIIIIIIIIIIIIIIIIIIIIIIIIIIIIIIHGIIIIIIIIIIIIIIIIIIIIIIIIIIII
@HS3.1_196 HISEQ:380:H55W7BCXY:1:1101:3062:3023 1:N:0:AGCAGGAA orig_bc=AAAAAAAAAAAA new_bc=AAAAAAAAAAAA bc_diffs=0
GACGAAGGGGGCTAGCGTTGTTCGGAATTACTGGGCGTAAAGCGAGTGTAGGTGGTTGTCGTAGTCAGGTGTGAAAGCCTTGAGCTCAACTCAAGAAATGCACTTGATACTGGGCAGCTAGAGGACCGGAGAGGATAGTGGAATTCCCAGTGTAGTGGTGAAATACGTAGAGATTGGGAAGAACACCAGTGGCGAAGGCGGCTATCTGGACGGTTTCTGACACTAAGACTCAAAAGCGTGGGGAGCAAACAGG
+
HIIIIIIIIIIIHHIIHHIIIIIIIEEHIIIIIIIIIIIIHHIICHCGCHFHHHIHIHHIIIIIHIHHIIIIIIIIHIIIIIIIIIIIIIIHIIIIIIIGIIIIIIIIIIIIIIIIIIIIIIIIHHIIIIIIIIIIIHHHHIIIIIIIIIIIIIIIIIIIIIIIIIIIIIIIIIIIHHIIIIIIIIIIIIIIIIIIIIIIIIIHIIIIIIIIIIIIIIIIIIIIIIIIIIIIIIIIIIIIIIIIIIIIIIIII
@HS3.1_197 HISEQ:380:H55W7BCXY:1:1101:4375:3103 1:N:0:AGCAGGAA orig_bc=AAAAAAAAAAAA new_bc=AAAAAAAAAAAA bc_diffs=0
TACGTAGGGTGCGAGCGTTAATCGGAATTACTGGGCGTAAAGGGTGCGCAGGCGGCGTCGCAAGTCAGGCGTGAAATCCCCGGGCTTAACCTGGGAACTGCACTTGAAACTACGATGCTGGAGTATGGCAGAGGGAGGTGGAATTCCACGTGTAGCGGTGAAATGCGTAGAGATGTGGAGGAACACCGATGGCGAAGGCAGCCCCCTGGGGCAAGATTGACGCTCATGCACGAAAGCGTGGGGAGCAAACAGG
+
I@HCCGCEHC@G<0</EE0<CHHIG=CGGGHEHHHIH<?CH@HHHHH?CHICEH/CCFDFHIHEFHHHHHHIHHEE<GHHHHHEHHFHHH@GGIHHHHGHEHHIHHHHHEEHHFEHHHHHHFG?HHHHHGG@HFHHIIIIIHIHHH@GHIHHGFIHHIHHFBCCEAHHEHHCCFG@BFHHHGEHHGBCH<0E@CH<@@@DHHHIHGD<1<1F<CCFECG<CHHCCG@G@F<CECCCFC1CGG@EHCIHF<@EH
@HS3.1_198 HISEQ:380:H55W7BCXY:1:1101:10652:3225 1:N:0:AGCAGGAA orig_bc=AAAAAAAAAAAA new_bc=AAAAAAAAAAAA bc_diffs=0
TACGGAGGATGCGAGCGTTATCCGGATTTATTGGGTTTAAAGGGTGCGTAGGTGGTTTGTTAAGTTTGTGGTGAAAGCGTGCGGCTCAACCGTACCAAGCCATGAAAACTGGCGAACTTGAGTGCAAACGAGGTAGGCGGAATGTGATGTGTAGCGGTGAAATGCTTAGATATGTCACAGAACCCCGATTGCGAAGGCAGCTTACCAGCATGCAACTGACACTGAGGCACGAAAGCGTGGGTATCAAACAGG
+
IIIIIGIIHIIIIIIIIIIIIIIIIHIIIIIIHIIHGFHHIIIIHIIIHHHIIIIHIIHHIIIIIIIIIIIIIIIIIHIHIIIIIIIIIIIIIIIIIIIIIIIIIIIIIIIIIIIIIHIIIIIIIIIIIIIIIIIIIIIIIIIIIIIIIIIIIIIIIIIIIIIIIIIIIIIIIIIIHIIIIIIIIIIIIIIIIIIIIIIIIIIIIIIIIIIIIIIIIIIIIIIIIIIIIIIIIIIIIIIIIIIIIIIIIIII
@HS3.1_199 HISEQ:380:H55W7BCXY:1:1101:11820:3174 1:N:0:AGCAGGAA orig_bc=AAAAAAAAAAAA new_bc=AAAAAAAAAAAA bc_diffs=0
TACGGAAGGTCCGAGCGTTATCCGGATTTATTGGGTTTAAAGGGTGCGTAGGCGGGGAAGCAAGTCAGCCGTAAAATTGTTGAGCTCAACTCAATCCCGCGGTTGAAACTGCCTCCCTTGAGTACACTAGAGGGCGATGGAATTCGTGGTGTAGCGGTGAAATGCATAGATATCACGAAGAACTCCGATTGCGTAGGCAGTCGCCTGGGGTGCCACTGACGCTGAGGCACGAAGGTGCGGGTATCAAACAGG
+
IIIIIHIIIIIIIIIIIIIIIIIIIHHIIIIIHHIEEHIIIIIIIIIIHIIIIIIIIHIHIIIIIIIIIIIIIIIIHIIIIIIIIIIIIIIIIIIIIIIIIIIIIIIIIIIIIIIIIIIIIIIIIIIIIIIIIIIIIIIIIIIIIIIIIIIIIIIIIIIIIHIIIHIIIIIIIIIIIIHIIIIIIIIIIIIIIIIIIIIIIIIHIIIIIIIHIIIIIIHIIIIIIIIIIIIIIIHIIIIIIIIHHIIIIIII
@HS3.1_200 HISEQ:380:H55W7BCXY:1:1101:12729:3082 1:N:0:AGCAGGAA orig_bc=AAAAAAAAAAAA new_bc=AAAAAAAAAAAA bc_diffs=0
TACGGAGGGTGCAAGCGTTAATCGGAATAACTGGGCGTAAAGGGCATGCAGGCGGTTAGACAAGTAGGATGTGAAATCCCCGGGCTCAACCTGGGAGCTGCATACTAAACTGTCAGACTAGAGTATTGCAGGGGGAGACGGAATTCCAGGTGTAGCGGTGGAATGCGTAGATATCTGGAAGAACACCAAAGGCGAAGGCAGTCTCCTGGGCAAATACTGACGCTCATATGCGAAAGCGTGGGTAGCAAACAGG
+
IIIHICHHIIIIIIIIIIIIIIIIIIIIGIIIIIIIIEHHIIIIHIIIIIIIIIIIIIIIIIIIIIIIIIIIHIGIHHIIIIIHIIIIIIIIHIIIIIIIIIIIIIIIIIIHIIIIIIIIIIIIHIIIIIIIIIIHIIIIIIIIIIIIIIIIIIIIIIIIIIIIIIIIIIIIIIIIIHIIIIIIIIIIIHHIIHIIIIHIIHHGIIIIIIIIIIIIIIHIIIIIIIIIIIHIIIGIIIIIIIIIIIIHHIHII
@HS3.1_201 HISEQ:380:H55W7BCXY:1:1101:13674:3065 1:N:0:AGCAGGAA orig_bc=AAAAAAAAAAAA new_bc=AAAAAAAAAAAA bc_diffs=0
TACGGAGGGTACGAGCGTTAATCGGAATGACTGGGCGTAAAGGGCACGTAGGTGGATAGATAAGTCACAAGTGAAATACCCGGGCTTAACCTGGGATTGGCTCGTGAAACTGTTTAACTAGAGTACGGTAGAGGGGAGTAGAATTCCAAGTGTAGCGGTGAAATGCGTAGAGATTTGGAAGAATACCGGAGGCGAAGGCGGCTCTCTGGACCGATACTGACACTGAAGAGCGAAAGCGTGGGGAGCAAACAGG
+
IIIIIHIGIIHIHIIHIHIHIIIIIHHHHIHHHIIIIIHHHHIIIIIHHHIIHHHGHIIGIHIIIFHHIIIIGIIGDGHHHHIIIHIIHHHHHIIHIIIIIHHHIIIHIHIIHIIIIHIIHIHHHHIIIIIIIHGIHIIHIIHHIIHHEIIIIIIHIIGIIIHHEHGIIIHHHHIIIIFIIIIHIIIHHHIIHHIIIIIIHHHIHHHHHGIHIHHHIIIIIHIIGIIIHHECHHHHIDGDHHHHHHHGIIIIH
@HS3.1_202 HISEQ:380:H55W7BCXY:1:1101:15679:3158 1:N:0:AGCAGGAA orig_bc=AAAAAAAAAAAA new_bc=AAAAAAAAAAAA bc_diffs=0
TACAGAGGTCCCGAGCGTTGTTCGGATTTACTGGGCGTAAAGGGCGCGTAGGCGGCGGACCGTGTCGGATGTGAAATCTCCGGGCTCAACCCGGAAAGTGCGTCCGAAACTGGCCCGCTCGAGTGCGGGAGGGGGAAGGGGAATGCAGGGTGTAGCGGTGAAATGCGTTGATATCCTGCAGAACACCGGAGGCGAAGGCGCCTTCCTGGAACGCAACTGACGCTGAGGCGCGAGAGCCGGGGGAGCAAACAGG
+
IIIIIIIIIIIIIIIIIHHIIIHIIHIIIIIHIIIIIHHIHHIIIHHIHGHIIIIIIIHIIIFIIIIIHIIHIHIHDIHIIIIIIIHIIIHHIHHIIIIIIIIHIIIIIIIIIIIIIIIIIIIIIIIIIHHIIIHHIIIIIIIIIIIIIIHIIIIIIIIIIIIEIIIIIIIIIHIHGHIIIIIHHIIIIIIIIIIIIIIIIIHEIIIIIIIIIIHIIIIIHHIIIIIHIIIIIIIIIIIIIIIIIIIIIIIIH
@HS3.1_203 HISEQ:380:H55W7BCXY:1:1101:15878:3081 1:N:0:AGCAGGAA orig_bc=AAAAAAAAAAAA new_bc=AAAAAAAAAAAA bc_diffs=0
TACGTAGGGGGCAAGCGTTGTCCGGATTTATTGGGCGTAAAGAGCGTGTAGGCGGCCGTGTAGGTCTGACGTGAAATCTGGAGGCTCAACCTCCAGCTGTCGTTGGAAACCGCGCGGCTAGAGTCCGGAAGAGGAGAGTGGAATTCCTGGTGTAGCGGTGAAATGCGCAGATATCAGGAAGAACACCTATGGCGAAGGCAGCTCTCTGGGACGGTACTGACGCTGAGACGCGAAAGCGTGGGGAGCGAACAGG
+
IIIIIIIIIIIIIIIIIIIIIIIIIHIHIHGHHIIHIIIIIIIIGIIIIIIIIIIIIIHHHIIIHIIIIIIIIIIIIIIIIIIIIIIIIIIIIIIIIIIIIIIIIIIIIIIIIIIIIIIIIIIHIIIIIHIIHIIIIIIIIIIIIIIIIIHHIIIIIIIIIIHIIIIIIIIIIIIIIIIIIIHIIIIIIIIIIIIHIIIIIIIIIIIIIIIIIIIIHIIIIIIIIIIIIIIHIIIIIIIIIIIIIIIIIIIII
@HS3.1_204 HISEQ:380:H55W7BCXY:1:1101:16232:3086 1:N:0:AGCAGGAA orig_bc=AAAAAAAAAAAA new_bc=AAAAAAAAAAAA bc_diffs=0
TACGTAGGGAGCGAGCGTTGTCCGGAATTACTGGGTGTAAAGGGAGAGTAGGCGGGAATTCAAGTTAGGTGTGAAAGGTGAGGGCTCAACCCTCAAACTGCACTTAAAACTGAGTTTCTTGAGAGATGAAGAGGCAGGCGGAATTCCCGGTGTAGCGGTGAAATGCGTAGATATCGGGAGGAACATCGGTGGCGAAGGCGGCCTGCTGGGCATCAACTGACGCTGAGGCTCGAAAGCGTGGGGAGCAAACAGG
+
IIIIIIIIIIIIIIIIIIIIIIIIHHIIIIIHIII<GHHIIIIIHIHIHHIIIHHIIIIIIIHIIIIIIIIIHIHIHHHIIIIIIIIHIIIIHIIIIIIIIIIIIHIIIIIIIIHHIIIIIIIIIIIIIIIIIIIIIIIIIIIIIIIIHIIIIIIIHIIHIIIIIIIIIIIIIIIIIIIHHIIIIHIIHIIHIIIHIIIIIIIIIIIIIIIIIIIHIHHHIIIIIIHIIIIIIIIIIIIIIIIIIIIIIIIII
@HS3.1_205 HISEQ:380:H55W7BCXY:1:1101:16597:3213 1:N:0:AGCAGGAA orig_bc=AAAAAAAAAAAA new_bc=AAAAAAAAAAAA bc_diffs=0
TACGGAGGATGCGAGCGTTATCCGGATTTATTGGGTTTAAAGGGTGCGTAGGTGGTTTGTTAAGTTTGTGGTGAAAGCGTGCGGCTCAACCGTACCAAGCCATGAAAACTGGCGAACTTGAGTGCAAACGAGGTAGGCGGAATGTGATGTGTAGCGGTGAAATGCTTAGATATGTCACAGAACCCCGATTGCGAAGGCAGCTTACCAGCATGCAACTGACACTGAGGCACGAAAGCGTGGGTATCAAACAGG
+
IIIIIIIIGIIIIIIIIIIHHHIIIIGHIIHIIIIDGHIIIIIIGHIIIIIIHIIHHIIIIIIIHGHIIIIIIIIIIIIHHIIIHIHIIIIIIGGHIIHHHIIIIIIIIIIIGHHIGHIIIIIIHHHHHIIIGIIHIHIIIIIHHHHIIIIIIIIIIIIIIIIHHHIIIIIIIIIHCIIIIIIIIHHIIIIIIIIIIIIIIHIIHEEIIHHIIIIIIIIIIIIIIIIIHIIIIIIIIIIIIHIGIIIIIIII
@HS3.1_206 HISEQ:380:H55W7BCXY:1:1101:18567:3070 1:N:0:AGCAGGAA orig_bc=AAAAAAAAAAAA new_bc=AAAAAAAAAAAA bc_diffs=0
TACGGAGGGTACGAGCGTTAATCGGAATGACTGGGCGTAAAGGGCACGTAGGTGGATAGATAAGTCACAAGTGAAATACCCGGGCTTAACCTGGGATTGGCTCGTGAAACTGTTTAACTAGAGTACGGTAGAGGGGAGTAGAATTCCAAGTGTAGCGGTGAAATGCGTAGAGATTTGGAAGAATACCGGAGGCGAAGGCGGCTCTCTGGACCGATACTGACACTGAAGAGCGAAAGCGTGGGGAGCAAACAGG
+
IIIIIIIIIIIIIIIIIHIIIIIIIHHIIIIHIIIIIHIIIIIIIHIIHIIIHIIIIIIIIIIIHIIIIIIHHIIIGHIEIIIIIIIIIIIIIIIIIIIHIHIIIIIIIIIIIIIIIIIIIIIIIIIIIIIIIIIIIIIIHHIIIHIIIIIIIIIIIIIIIIIIIIHIIIIIIIIIHFIIIIIIIIIIIIIIIIIIIIIIIIIIIIIIIIIIIIIIIIIIIIIIIIIIHHIIIIIIIIIIIIIIIIIIIIIII
@HS3.1_208 HISEQ:380:H55W7BCXY:1:1101:2106:3254 1:N:0:AGCAGGAA orig_bc=AAAAAAAAAAAA new_bc=AAAAAAAAAAAA bc_diffs=0
TACGGAGGATGCAAGCGTTATCCGGATTTATTGGGTTTAAAGGGTGCGTAGGCGGATGCCTAAGCGTGAGGTGAAATCCCCGGGCTCAACCTGGGAACTGCCTCGCGAACTGGGTGTCTGGAATGCCCCTGCCGTGGGAGGAATGTGTGGTGTAGCGGTGAAATGCATAGAGATCACACAGAACACCGATTGCGAAGGCATCTCACGAAGGGGTGATTGACGCTGAGGCACGAAAGCGTGGGGATCAAACAGG
+
IIIIIIIIGHIIIIIIIHIIIIIIIGHHHHHHHHI<0EHIIIIIIIIIIIIIHHGIIIIIIIIIIIHHHIIIIIIICIHIIIIIHIIIIIIIIHIIIIIIHIIHHIIIHHIHHIIIIIHIHGHHIIIGHHHHIHHFIIHHIIHIIIIIIIHIIIIIIIIIIIHIIIIIIIIIIIIH?HFIIIIIIIIIIIIIIIIIIIIHHIIIHHIIIIIIIIIIIIIIIIIIIIIIIIHIIIIIIIIIIIIHHHIIIIIII
@HS3.1_209 HISEQ:380:H55W7BCXY:1:1101:3183:3303 1:N:0:AGCAGGAA orig_bc=AAAAAAAAAAAA new_bc=AAAAAAAAAAAA bc_diffs=0
TACGGAAGGTCCAGGCGTTATCCGGATTTATTGGGTTTAAAGGGAGCGCAGGCTGATGATTAAGCGTGACGTGAAATGTAGCCGCTCAACGGCTGAACTGCGTCGCGAACTGGTTATCTTGAGTGAGTTCGATGTTGGCGGAATTCGTGGTGTAGCGGTGAAATGCTTAGATATCACGAAGAACTCCGATTGCGAAGGCAGCCAACAAGGCCTTTACTGACGCTAAAGCTCGAAGGTGCGGGTATCGAACAGG
+
IIIIIIIIIIIIEHIIIIIIIIIIICGHIIIIHIIGHIIIIIIIIIIIIIIIIIIIIIIIIIIIIIIIIIIHIIIIIHHIIIIIIIIIIIIIIIIIHIIIHIIIIIIHIIIIIIIIIIIIIIIIIIIIIIIIIIIIIIIIIIIIIIIHIIIIIIIIIIIIIIIIHHIIIIIIIIHIHGIIIIIIIIIIIIIIIIIIIIIIIIIIIIIIIIIHIIIIIIIIIIIIIIIIIIIIIIHEDIGIIIIIIIIIIIIII
@HS3.1_210 HISEQ:380:H55W7BCXY:1:1101:4233:3380 1:N:0:AGCAGGAA orig_bc=AAAAAAAAAAAA new_bc=AAAAAAAAAAAA bc_diffs=0
TACGTAGGGAGCAAGCGTTGTCCGGATTTACTGGGTGTAAAGGGTGCGTAGGCGGCTTTTTAAGTCAGATGTGAAATCTATGGGCTCAACCCATAAACTGCATTTGAAACTAGAGAGCTTGAGTGAAGTAGAGGCAGGCGGAATTCCCTGTGTAGCGGTGAAATGCGTAGAGATAGGGAGGAACACCAGTGGCGAAGGCGGCCTGCTGGGCTTTAACTGACGCTGAGGCACGAAAGCGTGGGTAGCAAACAGG
+
IIIIHIIIHHIIIIIIHIIIIHIIIIIIIIIIIIIHIHIHIIIHIIIIIIIIIHGIIGHIIIIIIIIIIHIIIIIICHIIIIIIIIIIIIIIIIIIIIIIIIIIHIIHIIIHIHIHIHIIIHIIIHIHIIIIIIHIIIGHIIHIHIIIIIIIIIIIIHHHIIIIIHIIIIIIIIIIIHIIIIIIIIHHIHIIIIIIIIIIIIIIIIIIIIIIIIHIIIIIIGIIIIIHIIIIIIIIIIIIIIIIIIIIIIHIH
@HS3.1_211 HISEQ:380:H55W7BCXY:1:1101:10177:3458 1:N:0:AGCAGGAA orig_bc=AAAAAAAAAAAA new_bc=AAAAAAAAAAAA bc_diffs=0
TACGGAGGGTACGAGCGTTAATCGGAATGACTGGGCGTAAAGGGCACGTAGGTGGATAGATAAGTCACAAGTGAAATACCCGGGCTTAACCTGGGATTGGCTCGTGAAACTGTTTAACTAGAGTACGGTAGAGGGGAGTAGAATTCCAAGTGTAGCGGTGAAATGCGTAGAGATTTGGAAGAATACCGGAGGCGAAGGCGGCTCTCTGGACCGATACTGACACTGAAGAGCGAAAGCGTGGGGAGCAAACAGG
+
HHHEHIIHIHGHHIFIIHHGIHHEHHHIHIIGHGIIHDHIGHIIGIHH<CFH<HFHGIIIIIIIHIIIIHHHGHIIIHHHHIHIIIIIIHIIHIIIIIIIHIIIHIIHIIHHEIIHIIIIIIIIIIIIIIIHIIIIIIIIIIHHHIIIIIIIIIIIIIIIIIIIIIIIIIIIIIIIHGIIIIIIIHIHIIIIIIIIIIIIIIIIIIIIIIIIIIIIIIIIIHIIIIIIIIIIIIIIIIIIIIIIIIIIIIIII
@HS3.1_212 HISEQ:380:H55W7BCXY:1:1101:11355:3331 1:N:0:AGCAGGAA orig_bc=AAAAAAAAAAAA new_bc=AAAAAAAAAAAA bc_diffs=0
TACGAAGGGTGCAAGCGTTGTTCGGAATTACTGGGCGTAAAGGGCGCGTAGGCGGATAAGTTAGTCAGGAGTGAAATCCCGAGGCTCAACCTCGGAACTGCTTTTGAAACGGCTTATCTTGAGTGTAACAGGGGACAGTGGAATACCCAGTGTAGAGGTGAAATTCGTAGATATTGGGTAGAACACCGGAGGCGAAGGCGACTGTCTGGGTTACAACTGACGCTGAGGCGCGAAAGCGTGGGGATCAAACAGG
+
IIIIIIIIIIIIIIIIIHHHHIIIIIIIIIIIIIIIIHHIIIIIIHIIHIIIIIIIIIIIIIIIIIIIIIIIIIIIGHHIIIIIIHIIIIIIHIIIIIIIIHIIHIIIIIIIHHIIIIIIIIIIIIIIIIIHIIIIIIIIIIIIIIHIIHIHGIIHIIIIIIIIIIIIIIHIIIIIIIHIIIIIIIHIIIIIIIIIIIIIIIIIIIIIIIIIIIGIIIIIIIHIIIIIIHIIIIIIIIIIIIIHHHIIIIIII
@HS3.1_213 HISEQ:380:H55W7BCXY:1:1101:11369:3386 1:N:0:AGCAGGAA orig_bc=AAAAAAAAAAAA new_bc=AAAAAAAAAAAA bc_diffs=0
TACGGAGGGTGCGAGCGTTGTTCGGAATTACTGGGCGTAAAGAGTGCGTAGGCGGTTCGGTAAGTTGGAAGTGAAATCCCGGGGCTCAACCTCGGAATTGCTTTCAAAACTGCTGATCTAGAGTATGGTAGGGGATAGTGGAATTCCTAGTGTAGGGGTGAAATCCGTAGATATTAGGAGGAACACCAGAGGCGAAGGCGACTATCTGGGCCATTACTGACGCTAAGGTACGAAAGCGTGGGGAGCAAACAGG
+
IIIIIHHHHIHIIIIIICEHEGHIIIIIHHIDHHGIDCHHHIIIIIIIHHHIGIHHIIIIIGHIHIIIIIHHHIIIHHHIIIIHIHIIIIIIHIIIIHIIIIIIIIIIIIIIIIHHHHHIIIIIHHHHGHHIIIHEHHHIIIIIIIIIIIIIIIIIIIHIHIHHIIIIIIIHHHIIHGIIIIIIIIIIHIIIIIIIIIIIIIIIIIIIIIIIIIIIIIIIHIIIIIIIIIIIIIIIIIIIIIIIIIIIIIHII
@HS3.1_214 HISEQ:380:H55W7BCXY:1:1101:12260:3338 1:N:0:AGCAGGAA orig_bc=AAAAAAAAAAAA new_bc=AAAAAAAAAAAA bc_diffs=0
TACGGAGGGTACGAGCGTTAATCGGAATGACTGGGCGTAAAGGGCACGTAGGTGGATAGATAAGTCACAAGTGAAATACCCGGGCTTAACCTGGGATTGGCTCGTGAAACTGTTTAACTAGAGTACGGTAGAGGGGAGTAGAATTCCAAGTGTAGCGGTGAAATGCGTAGAGATTTGGAAGAATACCGGAGGCGAAGGCGGCTCTCTGGACCGATACTGACACTGAAGAGCGAAAGCGTGGGGAGCAAACAGG
+
IIIIIHIIIIHIIIHIIHIIIIIIIHIIHHIHHIIHIHHIIIIIGHIHGHGHFHHIIIIIIIIIIIIIHIIIIIIIHHHIIIIIIIIIIIIIIIIIHIIIIIIIIIIIIIIIIIIIIIIIIIIHIIIIIIIIIIHIIIIIIIIIIIIIIIIIIIIIIIIIIIIIIIIIIIIIIIIIHGIIIIIIIIIIIIIIIIIIIIIIIIIIIIIIIIIIIIIHIIIIIHIIIIIIIIIIIIIIIIIIIIIIIIIIIIIIH
@HS3.1_215 HISEQ:380:H55W7BCXY:1:1101:14094:3288 1:N:0:AGCAGGAA orig_bc=AAAAAAAAAAAA new_bc=AAAAAAAAAAAA bc_diffs=0
TACGGAGGATGCGAGCGTTATCCGGATTTATTGGGTTTAAAGGGTGCGTAGGTGGTTTGTTAAGTTTGTGGTGAAAGCGTGCGGCTCAACCGTACCAAGCCATGAAAACTGGCGAACTTGAGTGCAAACGAGGTAGGCGGAATGTGATGTGTAGCGGTGAAATGCTTAGATATGTCACAGAACCCCGATTGCGAAGGCAGCTTACCAGCATGCAACTGACACTGAGGCACGAAAGCGTGGGTATCAAACAGG
+
H1<ECE</GCHEHIHHDEHEECGH<G<EEHHIEHEEH=ECCGGEHHHCGH<CFBG6IIIIHGHHI1GHFGHGCHHHHFDIHDFHHHHC?GHHEHEHHHHIHHHIHIIHHCIIHECCEHFIIIIHHIHGHHIIH=DII#IIIIIIIHFHHHHHIIIHIHD8C@IIIIIIIHHHIHFECGHF<HDD#HHIIIIHHHGHF@FIHHEHHCHIIIHFEHHHEIHIHHHIIIIIIIIHHGIIHIIHIIIIHIIIHIHG
@HS3.1_216 HISEQ:380:H55W7BCXY:1:1101:15026:3314 1:N:0:AGCAGGAA orig_bc=AAAAAAAAAAAA new_bc=AAAAAAAAAAAA bc_diffs=0
TACGGAAGGTCCGGGCGTTATCCGGATTTATTGGGTTTAAAGGGAGCGCAGGCTGATGATTAAGCGTGACGTGAAATGTAGCCGCTCAACGGCTGAACTGCGTCGCGAACTGGTTATCTTGAGTGAGTTCGATGTTGGCGGAATTCGTGGTGTAGCGGTGAAATGCTTAGATATCACGAAGAACTCCGATTGCGAAGGCAGCCAACAAGGCCTTTACTGACGCTAAAGCTCGAAGGTGCGGGTATCGAACAGG
+
IHHHIHIIHHHIIIIIIIIGHHIIICGHEHHIHHIEHIIFHHHIIIHIIIHIHIIIIIHCHHHIIIIIHHHHHHGHGIHHHIIIIIIIIHIHIIIHGHHHHHIIIHIHIIHIHH@HIHHIIIHIIIHIHIIIIIIHEHIIIIIIIIIGIHIIIIIIIIIIIIIIIIIIIIHHHHHHHHIHIIIIHIII#IIHIIIIIIIIIIIIIIIIIIIIIIIIIIIIHIIIIIIIIIIIIIIGIGIIIHIIGIIIIIIII
@HS3.1_217 HISEQ:380:H55W7BCXY:1:1101:18222:3461 1:N:0:AGCAGGAA orig_bc=AAAAAAAAAAAA new_bc=AAAAAAAAAAAA bc_diffs=0
TACAGAGGTCGCAAGCGTTGTTCGGATTTACTGGGCGTAAAGGGCGCGTAGGCGGCCGTGCGTGTCGGATGTGAAATCTCCGGGCTCAACCCGGAAAGTGCGTCCGAAACTGCATGGCTCGAGTTCGGGAGAGGGAATCGGAATGCAGGGTGTAGCGGTGAAATGCGTTGATATCCTGCAGAACACCGGAGGCGAAGGCGGATTCCTGGAACGAAACTGACGCTCAGGCGCGAAAGTCGGGGGAGCAAACAGG
+
IIICFH?HIIIIIIIIIHICH1FHIGIIIICHIIIIIIIIII@HHID/FHIIIIIDHCC<8/<DGHEHHII#@HHHE@DHHHIHIIIIIICHFE/EE1DHDEH#EHHHHFGGEFH@@EFDHHHC8H?IIHIIHCG/8AIIIHDH<FHHHIIIIHE@IIIIIIHHHHHG8IIHHH<1BF?CIHD</HGD00IH@IIHH@G<H@F<?IIHGD10HG?IIIIIIIIHGHCIIIIIIHHC/CCIIIIIIIIIIIIII
@HS3.1_218 HISEQ:380:H55W7BCXY:1:1101:20335:3361 1:N:0:AGCAGGAA orig_bc=AAAAAAAAAAAA new_bc=AAAAAAAAAAAA bc_diffs=0
TACGTAGGGGGCGAGCGTTGTCCGGAATGATTGGGCGTAAAGGGCGCGTAGGCGGCCTGATAAGTCTGGAGTGAAAGTCCTGCTTTCAAGGTGGGAATTGCTTTGGATACTGTCGGGCTGGAGTACAGGAGAGGAAAGCGGAATTACCAGTGTAGCGGTGAAATGCGTAGAGATTGGTAGGAACACCAGTGGCGAAGGCGGCTTTCTGGACTGAAACTGACGCTGAGGCGTGAAAGCGTGGGGAGCAAACAGG
+
HIIIHHHIIIIIIIIIIIIHHIIHIEHHIIHEHHHIHFDHIHIIIIGIIIIII#II##IHIIIIIIH#I#IIIHGHF##FHII#HIHI#HHIIIICHHEH#HIHEHHIHHIIIHHIIIIIIHIFHHHIIEHHHHHH@E8EHHHHGEH#BHHHHHHHFHGHEHACHHIHHCDFHEHHEGE@EHF11?<E<8<8EHHED<<1C<1<11C<1<<11CGD00HHC1FFGF<<1<1HHEIHDHGECD<?@<?HD1F?H
@HS3.1_219 HISEQ:380:H55W7BCXY:1:1101:8727:15042 1:N:0:AGCAGGAA orig_bc=AAAAAAAAAAAA new_bc=AAAAAAAAAAAA bc_diffs=0
TACAGAGGGGGCAAGCGTTGTTCGGAATTACTGGGCGTAAAGGGCGCGTAGGTGGCCTTCTAAGTCGAACGTGAAATCCCTGGGCTCAACCCAGGAACTGCGTCCGAGACTGGGAGGCTTGAATCCGGGAGAGGGATGCGGAATTCCAGGTGTAGCGGTGAAATGCGTAGATATCTGGAGGAACACCGGTGGCGAAGGCGGCATCCTGGACCGGTATTGACACTGAGGCGCGAAAGCCAGGGGAGCAAACAGG
+
IIIIIIIIIIIIIIIIIIIIIIIIIIGIIIIHIIIIIIIIIHHIIIIIIIIIIIIIIIIIIIIIIIIIIIIHIIIIHIIIIIIIIIIIIIIIIIIIIIIIIIIIIIIIIIIIIIIIIIIIIIIIIIIIIIIIIIIIIIIIIIIIIIIIIIIIIIIIIIIIIIIIIIIIIIIIIIIIHHIIIIIIIIIIIIIIIIIIIIIIIIIIIIIIIIIIIIHHIIIIIIIIIIIIIIIIIIIIIIIIIIIIIIIIIIIII
@HS3.1_220 HISEQ:380:H55W7BCXY:1:1101:10015:15129 1:N:0:AGCAGGAA orig_bc=AAAAAAAAAAAA new_bc=AAAAAAAAAAAA bc_diffs=0
TACGGAGGATGCAAGCGTTATCCGGATTTATTGGGTTTAAAGGGTGCGCAGGCGGGCTGTTAAGTCAGCGGTGAAATGTCCCGGCTCAACCGGGGCCCTGCCGTTGATACTGGCAGTCTGGAGTGCGGACGGCGCCGGCGGAATGTGTCGTGTAGCGGTGAAATGCTTAGATATGACACAGAACACCGATCGCGAAGGCAGCTGGCGAGGCCGTTACTGACGCTGAGGCACGAAAGCGTGGGGATCAAACAGG
+
IIIHIHIIGHIHIIIIIIIIHIIGIHHHIIIIGHIGGHHIIHHHHHHHIIIDHIHHHHHEHGIIHIIIIHIIHIIIHHHIIIIIIIIIIIIIIIIIIHHIIIIHIIIHIIIIIIIIHIIIIIIIIIIIHIIHHIIIIIHIIIHGHHIIIIIIIIIIIIIIIIIIIIIIIIIIIIIHHHIIIIIIIIIIHHHIIIIIIIIIIIIIIIIIIIHIIIIIIIIIIIIIIIIIIHIIHIIIIIIIIIIIIIIHIHIII
@HS3.1_221 HISEQ:380:H55W7BCXY:1:1101:20815:13513 1:N:0:AGCAGGAA orig_bc=AAAAAAAAAAAA new_bc=AAAAAAAAAAAA bc_diffs=0
TACAGAGGCCAAGAGCGTTGTTCGGATTTACTGGGCGTAAAGGGCGCGTAGGCGGCGGGGCGTGTCAAGTGTGAAATCTCCGGGCCCAACCCGGAAAGTGCGCTTGAAACTACCCCGCTCGAGTGCGGAAGGGGGAATCGGAATATAGGGTGTAGCGGTGAAATGCGTTGATATCCTATAGAACACCGGAGGCGAAGGCGGATTCCTTGTACGCAACTGACGCTGAGGCGCGAAAGCCGGGGGAGCAAACAGG
+
IIIIIIHIIIIIIIIIIFEHHIHIGHIGIIIIIIIIICEHIIIIIIHIEEHHIIIIIIIHHIEHEGHHHHHIIIIIHHHHIIIIIIHHIIIIIHGIHHGIIHHHGHGHHHGHHIIIIHHHIIIIIIIIIIIIIIIIHDIIIHHHHHGIIHIIIIHIIIHHHHIIHIIIIIGHHHIIIHHIIIIIHIIIIIIIIIIIIIIIIIIIIIIIIHEIHFHHIIIIIIIHIIIIHIIIIIIIIIIIIIIIIIIGCIIII
@HS3.1_222 HISEQ:380:H55W7BCXY:1:1101:1638:13952 1:N:0:AGCAGGAA orig_bc=AAAAAAAAAAAA new_bc=AAAAAAAAAAAA bc_diffs=0
TACGGAAGGTCCGGGCGTTATCCGGATTTATTGGGTTTAAAGGGAGCGCAGGCCGATTGGTAAGCGTGACGTGAAATGTAGCCGCTCAACGGCTGAACTGCGTCGCGAACTGCCGGTCTTGAGTATGTTCGATGTAGGCGGAATTCGTGGTGTAGCGGTGAAATGCTTAGATATCACGAAGAACCCCGATTGCGAAGGCAGCCTACAAGGCCATTACTGACGCTAAAGCTCGAAGGTGCGGGTATCGAACAGG
+
IIIIIIIIIIIIIIIIIIIIIIIIIIIIIIIIIIIHIIIIIIIIIIIIIIIIIIIIIIIIIIIIIIIIIIIIIIIIHIHIIIIIIIIIIIIIIIIIIIIIIIIIIIIIIIIIIIIIIIIIIIIIIIIIIIIIIIIIIIIIIIIIIIIIIIIIIIIIIIIIIIIIIIIIIIIIIIIIHHIHIHIIIIIIIHIIIIIIIIIIIIIIIIIIIIHIIIIIIIIIIIIIIIIIIIIIIIIIIIIIIIIIIIIIIIIII
@HS3.1_223 HISEQ:380:H55W7BCXY:1:1101:3623:13791 1:N:0:AGCAGGAA orig_bc=AAAAAAAAAAAA new_bc=AAAAAAAAAAAA bc_diffs=0
TACGTAGGTGACAAGCGTTATCCGGATTTACTGGGTGTAAAGGGCGTGTAGGCGGCTTTGCAAGTCAGATGTGAAATTCCCGAGCTCAACTTGGGCGCTGCATCTGAAACTGCAGAACTTGAGTGCTGGAGGGGAAAGCGGAATTCCTAGTGTAGCGGTAAAATGCGCAGATATTAGGAGGAACACCGGTGGCGAAGGCGGCTTTCTGGACAGTAACTGACGCTGAGGCGCGAAAGCGTGGGGAGCAAACAGG
+
IIIIHHIIIIIIIIIIIIIIIIIIIHIIIIIHHIIHHHIIIIIIIIHIIIIIIIIHHIIIIIIIIIIIGHIIIIIIHIIHIIIIIIIIIIHHIIIIIIIIIIIIIIIIIIIIIIIIIIIIIIIIIIIIIIIIHIIIIIIIIIIIIIIIIIIIIHIHIIIIIIIIIIIIIIIIIIHIHIIIIIIIIIIIIIIIIIIIIIIIIIIIIIIIIIHHIIIIIIIIIIIIIIIIIIIIIIIIIIIIIIIIHHIIHIIII
@HS3.1_224 HISEQ:380:H55W7BCXY:1:1101:7383:13973 1:N:0:AGCAGGAA orig_bc=AAAAAAAAAAAA new_bc=AAAAAAAAAAAA bc_diffs=0
TACGGAGGGTACGAGCGTTAATCGGAATGACTGGGCGTAAAGGGCACGTAGGTGGATAGATAAGTCACAAGTGAAATACCCGGGCTTAACCTGGGATTGGCTCGTGAAACTGTTTAACTAGAGTACGGTAGAGGGGAGTAGAATTCCAAGTGTAGCGGTGAAATGCGTAGAGATTTGGAAGAATACCGGAGGCGAAGGCGGCTCTCTGGACCGATACTGACACTGAAGAGCGAAAGCGTGGGGAGCAAACAGG
+
IHIIIIIIIIIIIIIIIIIIIIIIIIIHIHIIIIIIIHIIIIIIIIIIHHIIHHHIIIIIIHIEHIIIHIIIIIIIHIIIIIIIIHIHIIGIIIIIIHIHIIHIHIHHHFHIHHIIIIIIIHIIIIIIIIIIHHIIIIHIIIIIIIHHHIHHIIIGIIIIIIIIHGIIIIIIHGIIHHHHIIIHHGHGIIIHHHIIIIIHIIIIIIIIIIIIIIIHIIHIHFIIIIIIIIIIIIIHHFFIIIIIHGIIIHIII
@HS3.1_225 HISEQ:380:H55W7BCXY:1:1101:7376:13992 1:N:0:AGCAGGAA orig_bc=AAAAAAAAAAAA new_bc=AAAAAAAAAAAA bc_diffs=0
TACGGAGGATGCAAGCGTTATCCGGATTTATTGGGTTTAAAGGGTGCGTAGGCTGTTTGGAAAGTCAGGGGTGAAAGCCCGGCGCCTAACGCCGGAACTGCCTTTGATACTTCCAAGCTGGAATACGGATGCCGTGGGAGGAATGAGTAGTGTAGCGGTGAAATGCATAGATATTACTCAGAACACCGATTGCGAAGGCATCTCACGAATCCGTCATTGACGCTGAGGCACGAAAGCGTGGGGATCAAACAGG
+
IIIIIDHIEHHIIHHHHHHHHHFIICEHEHHCGHF<DEHIFFGHFHIHHIIIIIIIGIIHEIIIHIIIIHHHGHHIIHIIIIIIIIHIHIIIIIIIIIIIIIIIIIIIIIIIHHHIIIIIIIIHIHHIHHHCIIIFIIHHIHHHHIIHIIIIHIIIIIIIIHHIIIIIIIHIIIIIIIHHHIIIIIIIIIIHHIGIIGIIIIIIIIIHHFIIIGHIIHIIIHIIIIIIHIHIIIIIIIIIIIHHHHHFFIIHH
@HS3.1_226 HISEQ:380:H55W7BCXY:1:1101:8047:13816 1:N:0:AGCAGGAA orig_bc=AAAAAAAAAAAA new_bc=AAAAAAAAAAAA bc_diffs=0
TACGGAAGATGCGAGCGTTATCCGGATTTATTGGGTTTAAAGGGAGCGTAGGCGGGCTTTTAAGTCAGCGGTTAAATGTCAGTGCCCAACATTGGCATGCCGTTGATACTGGAGGTCTTGAATACACACAAGGGCGGTGGAATTCGTCGTGTAGCGGTGAAATGCTTAGATATGACGAAGAACTCCGATTGCGAAGGCAGCCGTCTGGGGTGCGATTGACGCTGAGGCTCGAAAGTGCGGGTATCAAACAGG
+
IIIIIIIIIIIIIHIIIIIHIIIIIHIIIIIGHHIHHIHIIIIIIIIIFHIIIIIIIHIIIIIIIIIIIIIIIIIIIIIIIIIIIIIIIIIIIIIIIIIIIIIIIIIIIIIIIIIIIIIIIIIIIIIIIIIIIIIIIIIIIIIIIIIIIIIIIIIIIIIIIIIIIIIIIIIIIIIIHIIIIIIIIIIIIIIIIIIIIIIIIIIIIIIIIIIIIIIIHIIIIIIIIIIIIIIIIIIHIIIIIIIIIIIIIIII
@HS3.1_227 HISEQ:380:H55W7BCXY:1:1101:10258:13893 1:N:0:AGCAGGAA orig_bc=AAAAAAAAAAAA new_bc=AAAAAAAAAAAA bc_diffs=0
TACGGAGGATGCAAGCGTTATCCGGATTTATTGGGTTTAAAGGGTGCGTAGGCGGAAGATTAAGCGTGAGGTGAAATGCCACTGCTCAACAGTGGAACTGCCTCGCGAACTGGTTTTCTGGAATGCCCCTGCCGTGGGAGGAATGTGTGGTGTAGCGGTGAAATGCATAGAGATCACACAGAACACCGATTGCGAAGGCATCTCACGAAGGGGTGATTGACGCTGAGGCACGAAAGCGTGGGGATCAAACAGG
+
IIIIIIIIIIIIIIIIIHIHIIIIIHHIIIIHHHIGHHIHIIIIIIIIHHIIIIIHHIHIIIIIIIIIHIIIIHIIIIIIIIIIIIIIIIIIIIIIIIIIIHIIIIIIIHHIIIIHIIIIIIIIIIIIIIIIIIIIIIIIIIIIIIIIIIIIIIIIIIIIIIIIIIIIIIIIHIIIIHHIHIIIIHIIIIIIIIIIIIIIHIIIIIIIIIIIIIIIIIIIIIIIIIIIIIIIIIIIIIIIIIIIHIIIIIIII
@HS3.1_228 HISEQ:380:H55W7BCXY:1:1101:12228:13822 1:N:0:AGCAGGAA orig_bc=AAAAAAAAAAAA new_bc=AAAAAAAAAAAA bc_diffs=0
TACGGAGGGTGCAAGCGTTAATCGGAATAACTGGGCGTAAAGGGCATGCAGGCGGTTAGACAAGTAGGATGTGAAATCCCCGGGCTCAACCTGGGAGCTGCATACTAAACTGTCAGACTAGAGTATTGCAAGGGGAGACGGAATTCCAGGTGTAGCGGTGGAATGCGTAGATATCTGGAAGAACACCAAAGGCGAAGGCAGTCTCCTGGGCAAATACTGACGCTCATATGCGAAAGCGTGGGTAGCAAACAGG
+
IIIHIIIIIIIIIIIIIIIIIIIHIIIIIIIIIIIIIIIIIIIIIHIIIIIIIHIIIIIHIIIIIIHIHIIIIIHIGHIIIIIIHIIIIIHIIIIIIIIIIHHHHIIIIIIIIIIIIIIIIIIIHIIIIHHIIIIIIIIIIIIIIIIIIIIIIIIIIIIIIHIIIIIIIIIIIIIIIIIIIIIIIIIIIIIIIIIHIHIIIHHHIIIIIIIIIIIIIIIIIIIIIIIIIIIIIIIIIIIIIIIIIIHF@IIII
@HS3.1_229 HISEQ:380:H55W7BCXY:1:1101:14553:13775 1:N:0:AGCAGGAA orig_bc=AAAAAAAAAAAA new_bc=AAAAAAAAAAAA bc_diffs=0
TACGGAAGGTCCGGGCGTTATCCGGATTTATTGGGTTTAAAGGGAGCGCAGGCCGATTATTAAGCGTGACGTGAAATGTAGATGCTCAACATCTGAACTGCGTCGCGAACTGGTAGTCTTGAGTGAGTTCGATGTGGGCGGAATTCGTGGTGTAGCGGTGAAATGCTTAGATATCACGAAGAACTCCGATTGCGAAGGCAGCCCACAAGGCCTTTACTGACGCTAAAGCTCGAAGGTGCGGGTATCGAACAGG
+
IIIIIIIIIIIIIIIIIIIIIIIIIHHIIIIIIIIHIIIIIIIIIIIIIIIIHIIIIIIIIIIIIIIIIIIIIIIIHIIIIIIIIIIIIIIIIIIIHIIIIIIIIIIIIIIIHIIIIIIIIIIIIIIIIIIIIIIIIIIIIIIIHIIIIIIIIIIIIIIIHIIIIIIHIIIIIIIIIIIIIIIIHIIIIIIIIIIIIIIIHHIIIIFIIIIIIIIIIIIHIIIIIIIIIIIIIIIIIIIIIIIIIIIIIIIII
@HS3.1_230 HISEQ:380:H55W7BCXY:1:1101:16996:13920 1:N:0:AGCAGGAA orig_bc=AAAAAAAAAAAA new_bc=AAAAAAAAAAAA bc_diffs=0
TACGGAGGGTACGAGCGTTAATCGGAATGACTGGGCGTAAAGGGCACGTAGGTGGATAGATAAGTCACAAGTGAAATACCCGGGCTTAACCTGGGATTGGCTCGTGAAACTGTTTAACTAGAGTACGGTAGAGGGGAGTAGAATTCCAAGTGTAGCGGTGAAATGCGTAGAGATTTGGAAGAATACCGGAGGCGAAGGCGGCTCTCTGGACCGATACTGACACTGAAGAGCGAAAGCGTGGGGAGCAAACAGG
+
IIIIIIIIIIIIGIIIIHIIIHIIHHIHIGIHHHIIIHIIIIIIFHIHFHHIGHHHIIIIIIIIIIIIIHHHHIIEDHHHIIIGHHHIIIIIIIIGHIIIHIIHGIIHHIIIIIIIIIHIIIHIIHIIIIIIIGHIHIIIIIIIIIIIIIIIIIIHHIIIIIIIIIIIIIIIIHIIHHIIIIHHIIIIIIIIIIIIIIIIIIIIIIIIIIIIIIIIIIIIIIIIIIIIHIHIIIIIIIIIIIIIIIIHCIIII
@HS3.1_231 HISEQ:380:H55W7BCXY:1:1101:17196:13999 1:N:0:AGCAGGAA orig_bc=AAAAAAAAAAAA new_bc=AAAAAAAAAAAA bc_diffs=0
TACGGAGGACGCGAGCGTTATCCGGATTCATTGGGTTTAAAGGGTGCGCAGGCGGCTCGGCAAGTCAGCGGTGAAAGCCCGGGGCCCAACCCCGGAAGTGCCGTTGATACTGTCGGGCTGGAATGCGGTCGGGGCGGGCGGAACGTGGCGTGTAGCGGTGAAATGCGTAGATATGCCACAGAACGCCGTTGGCGGAGGCGGCTCGCCAGGCCTGCATTGACGCTCGGGCACGAAAGCGTGGGGATCGAACAGG
+
IIIIIGIIIIIIIIIHIIIIIIIIIHHHIIIHHIIGHIIIIHIIIIIIIIIIIIIIIIIIIIIIIIIIIIHHHHIEGHIIIIIIIIIIIIIIIIIHEHIIIHHIHIIIIIIIIIIIIIIIIHHIIIIIHIIIIIIIIIIIIIHIIIIIHIIIHIIIIIHIIIIIIIIHIIIIIIIIHHHHGCFHHDHHHIIIIIIIIIIIIIIIIIIIIHEIHIIIIIIIIGIIIIIIIHHIHHIGIIIIIIIIIIIIIIIII
@HS3.1_232 HISEQ:380:H55W7BCXY:1:1101:20273:13954 1:N:0:AGCAGGAA orig_bc=AAAAAAAAAAAA new_bc=AAAAAAAAAAAA bc_diffs=0
TACGGAAGGTCCGGGCGTTATCCGGATTTATTGGGTTTAAAGGGAGCGCAGGCGGAGGCTTAAGCGTGACGTGAAATGTAGCCGCTCAACGGCTGAGTTGCGTCGCGAACTGGGTTTCTTGAGTGAGTGCGACGTCAGCGGAATTCGTGGTGTAGCGGTGAAATGCTTAGATATCACGAAGAACCCCGATTGCGAAGGCAGCTGACGAGCCCTTTACTGACGCTAAAGCTCGAAGGTGCGGGTATCGAACAGG
+
IIIIIGIIIIIIIIIIIIIGIIIIIHHIIIHIHIIIHIIIIIIIIIIIIIIIIIIIIIGHHIIIIIIIHHIHHHIIHIIIIHIIIIIIIIIHHIIIIIIIHIIIHIIIIIIIIIHIHHIIIIIIIIIIHIHHIIIHHIIIIIIIIIIIIIIIIIIIIIIIIIIIIHIIIIIIIIIIHHIIIIIIIIIIHHIIIIIIIIIIIIIIIIIIHIIIIIIIIIIIIHIIIIIHIHIIIIIIIIHIIIIHHIIIIIIII
@HS3.1_233 HISEQ:380:H55W7BCXY:1:1101:3263:14082 1:N:0:AGCAGGAA orig_bc=AAAAAAAAAAAA new_bc=AAAAAAAAAAAA bc_diffs=0
TACGTAGGGGGCAAGCGTTATCCGGATTTACTGGGTGTAAAGGGAGCGTAGACGGAATAGCAAGTTTGGAGTGAAATACCTGGGCTTAACCCAGGAATTGCTTTGAAAACTGTTGATCTAGAGTACTGGAGGGGTATGGGGAATTCCTAGTGTAGTGGTAAAATGCGTAGATATTAGGAGGAACACCGGAGGCGAAGGCGCCATACTGGACAGATACTGACGTTGAGGCTCGAAAGCGTGGGGAGCAAACAGG
+
IIIC<DGCHDDHDECGHHIIIHHIDEH@HFH1<FE1D/<FGHGH@GHICEHIIHG6<HIIIIHGFEHHHCHIIHHHIIHEHHIIIHEIIII@GHHHGHIGEIIHHHHGFHHIIIIIIIHIIIIIIIHIHHIIIIIIIIIIIHHF@HHHEIIHHIIGIIHFHHHIIIHIIIIIHHHHHFIIHHIIIIIIIIHIIIIIIHHHHH@HIHHHFHIHHHHHEIIHIIIIHIIIIGIIIHHIIIIIIIIIIIIIIIIIH
@HS3.1_234 HISEQ:380:H55W7BCXY:1:1101:7029:14069 1:N:0:AGCAGGAA orig_bc=AAAAAAAAAAAA new_bc=AAAAAAAAAAAA bc_diffs=0
TACGTAGGGAGCGAGCGTTGTCCGGAATTACTGGGTGTAAAGGGTGCGTAGGCGGGGCTGCAAGTCAGATGTGAAATGTATGGGCTCAACCCATGAACTGCATTTGAAACTGTGGCTCTTGAGTGAGGTAGAGGTAAGCGGAATTCCTAGTGTAGCGGTGAAATGCGTAGATATTAGGAGGAACATCGGTGGCGAAGGCGGCTTACTGGGCCTTTACTGACGCTGAGGCACGAAAGCGTGGGGAGCAAACAGG
+
IIIIIIIIIIIIIIIIIIIHHIIIIIIIIIIHHHIDHEHIIIIIIIIIIIIIIIIIIIHIIIIIIIHIIIIIIIIIIIIIHIIIGIIIIIIIIIIIIIIIIIHIIIIHHIIIIIIIIIIIIIIHIIIIIIIIIIIIIIIIIIIIIIIIIIIIIIIIIIIIIIIIIIIIIIIIIIIIHIIIIIIIIHIIIIIHIIIIIIIIIIIIIIIIIHIIIIIIIIIIIIIIIIIIIIIIIIIIIIIIIIIIIIIIHIIII
@HS3.1_235 HISEQ:380:H55W7BCXY:1:1101:7387:14214 1:N:0:AGCAGGAA orig_bc=AAAAAAAAAAAA new_bc=AAAAAAAAAAAA bc_diffs=0
TACGAAGGGTGCAAGCGTTGTTCGGAATTACTGGGCGTAAAGGGCGCGTAGGCGGACGGTCAAGTTAGTGGTGAAATACCCGGGCTCAACTTGGGAACTGCCATTGATACTGGCTGTCTGGAGGATCGGAGAGGATAACGGAATATCCAGTGTAGAGGTGAAATTCGTAGATATTGGATAGAACACCGGTGGCGAAAGCGGTTATCTGGCCGATGACTGACGCTGAGGCGCGAGAGCGTGGGGAGCAAACAGG
+
HHHIHHHHIHHICCHGHDCDH@FHIIIHIHIHHHIIHCFIIIIIGDHHIIIIIIIDHHGHHHHHHHIHHHIHEHHHHFHHIHIIHGHHIIEHGHHHIFHIHIHGHHHHHHIHHHIIIHHEIHIHCHHHEHHHHIIHIIIHHFHIHHHHEIIIIHIHIIIIIIIIIEEIIIIIIIHIHIIHIHGHHIIIHIIHHIHG>HHIHHHHCHIFIIHFIIHIIIIIIIHIHIHHIIIHIGIHIIIIIIHHG@CHIHHHH
@HS3.1_236 HISEQ:380:H55W7BCXY:1:1101:8379:14163 1:N:0:AGCAGGAA orig_bc=AAAAAAAAAAAA new_bc=AAAAAAAAAAAA bc_diffs=0
TACGAGAGGCCCAAACGTTATTCGGATTTACTGGGCTTAAAGAGTTCGTAGGCGGTCCGTCAAGTGAGGTGTGAAAGCCCTCGGCTCAACCGAGGAATTGCGCTTCAAACTGTCGGGCTCGAGGGAGATAGAGGTGAGCAGAACTGATGGTGGAGCGGTGAAATGCGTTGATATCATCAGGAATACCAGAGGCGAAGGCGGCTCACTGGGTCTCTTCTGACGCTGAGGAACGAAAGCTAGGGGAGCAAACGGG
+
IIIIIIIIGIIIIIIIIHIIHIIIHHIIIIIIIIIIFHIIIIIIIIIIIIIIIIHIIIIHHIIIHIIIIIIIIIIIIIIIHIIIIIIIIIIIIIIHHIIIIIIIIIIIIIIIIIIIIHIIIIIHHIIHHIIIIIIIIIIIIIIIIHIIIIIIIIIIIIIIIIIIIIIIIIIIIIIIIHIIIIHIIIIIIIIIIIIIIIIIIIIIIIIIIIIHHIIHIIIIIIIIIIIIIIIIIIIIIIIIIIIIIHIHHIIII
@HS3.1_237 HISEQ:380:H55W7BCXY:1:1101:9965:14204 1:N:0:AGCAGGAA orig_bc=AAAAAAAAAAAA new_bc=AAAAAAAAAAAA bc_diffs=0
TACAGGGGGGGCAAGCGTTGTTCGGAATTACTGGGCGTAAAGGGTTCGTAGGTGGCCACTTAAGTCAGACGTGAAATCCCTCAGCTTAACTGGGGAACTGCGTCTGATACTGAGTGGCTTGAGTGCAGGAGAGGAATGCGGAATTCCAGGTGTAGCGGTGAAATGCGTAGATATCTGGAGGAACACCGGTGGCGAAGGCGGCATTCTGGACTGTAACTGACACTGAGGAACGAAAGCCAGGGGAGCAAACGGG
+
IIIIIIIIHIIIIIIIHIGHIIIIIIIHHIIHHHIIIHHEHIIIGHHIHHIIIIIIIIIIHIHHIIIIIIIIIIIIHIHHIIIIIIHIIIIIIIIIHIIIIIIIIIIIIIIIGIIIIIHIIIIIIIIIIIIIHIHHIIIIIIIIIIIIIIHIIIIIIIIIIIIIIIIIIIIIIIHHHFIIIIIIIIIIIIHIIIIIIIIHIIIIIIHHIIIHIIIIHIIIIIIIIIIHIHHIIIIIIIIIIIIIIHIIIIIII
@HS3.1_238 HISEQ:380:H55W7BCXY:1:1101:10287:14233 1:N:0:AGCAGGAA orig_bc=AAAAAAAAAAAA new_bc=AAAAAAAAAAAA bc_diffs=0
TACGTATGGTGCAAGCGTTATCCGGATTTACTGGGTGTAAAGGGTGCGTAGGTGGCGCAGCAAGTCAGAAGTGAAAACTATGGGCTCAACCCATAGACTGCTTTTGAAACTGCAGTGCTAGAGTGCAGGAGAGGAAAGTGGAATTCCTAGTGTAGCGGTGGAATGCGTAGATATTAGGAGGAACACCAGTGGCGAAGGCGACTTTCTGGACTGTTACTGACACTGAGGCACGAAAGCGTGGGGAGCAAACAGG
+
IIIIHIIIIIIIIIIIIHIIIIIIIIIIIIIGHIIGHHIIIHIIIIIIHHIIIIIIIIIIIIIIIIIIIIIIIIIIIIIIIIIIIIIIIIHIIIIIIIIIIIIIIIIIIIIIIIIIIIIIIIIIIIIIIHIIIIIIIIIIIIIIIIIIHIIIIIIIIIIHHIIIIIIIIIIIIIIHHHIIIIEHHHIIIIIHHIIIIIIIIIIIIIIIIIIIHEIIIIIIIIIIIIIIIGIHIIIIIIIIIIIIIIIIIIIII
@HS3.1_239 HISEQ:380:H55W7BCXY:1:1101:10680:14118 1:N:0:AGCAGGAA orig_bc=AAAAAAAAAAAA new_bc=AAAAAAAAAAAA bc_diffs=0
TACGGAGGGTGCAAGCGTTAATCGGAATAACTGGGCGTAAAGGGCATGCAGGCGGTTGTATAAGTAGGGTGTGAAATCCCCGGGCTCAACCTGGGAACTGCATTCTAAACTGTACAACTAGAGTATTGCAGGGGGAGACGGAATTCCAGGTGTAGCGGTGGAATGCGTAGATATCTGGAAGAACACCAAAGGCGAAGGCAGTCTCCTGGGCAAATACTGACGCTCATATGCGAAAGCGTGGGTAGCAAACAGG
+
IIIIIIIIIIIIIIIIIIIIIIIIIIIIIIIIIIIIIIIIIIIIIIIIIIIIIIIGIHHIIIIIIIIIIIIIIIIIHIIIIIIIIIIIIIIIIIIIIIIIIIIIIIHIIIIIIIIIIIIIIIIIIIIIIIIIIIIIIIIIIIIIIIIIIIIIIIIIIIIIIIIIIIIIIIIIIIIHHHIIIIIIIIIIIIIIIIIIIIIIHIIIIIIIIIIIIIIIIIIIIIIIIIIIIIIIIIIIIIIIIIIIIIIIIIIII
@HS3.1_240 HISEQ:380:H55W7BCXY:1:1101:13499:14075 1:N:0:AGCAGGAA orig_bc=AAAAAAAAAAAA new_bc=AAAAAAAAAAAA bc_diffs=0
TACGTAGGGAGCGAGCGTTGTCCGGAATTACTGGGTGTAAAGGGAGCGTAGGCGGGATCGCAAGTCAGATGTGAAATACATGGGCTTAACCCATGGGCTGCATTTGAAACTGCGGTTCTTGAGTGAAGTAGAGGTAAGCGGAATTCCTGGTGTAGCGGTGAAATGCGTAGATATCAGGAGGAACACCGGTGGCGAAGGCGGCTTACTGGGCTTTTACTGACGCTGAGGCTCGAAAGCGTGGGGAGCAAACAGG
+
IIIIHH<<<<CHHHHIIIIIIHIHIIHIIIIIHIIFHHHIIHHGIIHIIGHGGIIIHHIIIIIIIIIIIIIIHIHIHIIIIIHHIHIIIIHIIIIIIIIIIIHIIIIIHIIIIIIHIIIIIIIIIIIIIIIIIIIIHIIIIIIIIIIIIIIIIIIIIIIIIIIHIIIIIIIIIIIIIIIIIIIHIIIIHIIIHIIIIIIIIIIIIIIIIIIIIIIIIIIIHHIIIIIIIIIIIIIIIIIIIIHIIHIIIIIII
@HS3.1_241 HISEQ:380:H55W7BCXY:1:1101:15921:14038 1:N:0:AGCAGGAA orig_bc=AAAAAAAAAAAA new_bc=AAAAAAAAAAAA bc_diffs=0
TACGGAGGGGGCTAGCGTTGTTCGGAATTACTGGGCGTAAAGCGTACGTAGGCGGCTTTGTAAGTTAGAGGTGAAAGCCCGGAGCTCAACTCCGGAATTGCCTTTAAGACTGCATCGCTTGAATCATGGAGAGGTGAGTGGAATTCCGAGTGTAGAGGTGAAATTCGTAGATATTCGGAAGAACACCAGTGGCGAAGGCGACTCACTGGACATGTATTGACGCTGAGGTACGAAAGCGTGGGGAGCAAACAGG
+
FHHIHECHIIIIIIIIIIIHIHEHIIIIIIIEHIIIIIIIIIIIIIIIHIHDFIGHEIHHHIIIIHHHHHHHHIIIHIIIIIIIIIIHIHIIIIIIIIHHIIIIIIIIIIHIIIHIHIIIIIIIIIHIHIIIIIIIIGIIIIHHHIIIIIIIIIIIHIIIIIIIIIIIIIIIIIIIIIIIHHIIIIIIIIIIIHIIIGIIIIIIIIIIIIIIGIIIGIIIIIIIIIIIIIIIIIIIIIIIIIIIHHIIIIIII
@HS3.1_242 HISEQ:380:H55W7BCXY:1:1101:20542:14112 1:N:0:AGCAGGAA orig_bc=AAAAAAAAAAAA new_bc=AAAAAAAAAAAA bc_diffs=0
TACGGAGGGTACGAGCGTTAATCGGAATGACTGGGCGTAAAGGGCACGTAGGTGGATAGATAAGTCACAAGTGAAATACCCGGGCTTAACCTGGGATTGGCTCGTGAAACTGTTTAACTAGAGTACGGTAGAGGGGAGTAGAATTCCAAGTGTAGCGGTGAAATGCGTAGAGATTTGGAAGAATACCGGAGGCGAAGGCGGCTCTCTGGACCGATACTGACACTGAAGAGCGAAAGCGTGGGGAGCAAACAGG
+
IIIIIHIIIIIIIIIIIIHH@GHHIGIIIIIHHHIIIFHHIIIIIIIICGHHGIIIHHIIHIIIGIIIIIHHIIIIHIIIIIGIEHHIIIHHIIIIIHGIHIIIIIIIIIIIIIIIIIIIIIIIIIIIIIIIIIIIHIIIIIIIIIIIIIIIIIIIIIIIIIIIHHIIIIIIIIIIHHIIIIIIIIIHIIIIIIIIIIIIIIIIIIIIIIIIHIIIIIIIIIIIIIIIHIIIIIHIIIIIIIIIIIIIIIIII
@HS3.1_243 HISEQ:380:H55W7BCXY:1:1101:1610:14436 1:N:0:AGCAGGAA orig_bc=AAAAAAAAAAAA new_bc=AAAAAAAAAAAA bc_diffs=0
TACGGAGGGTACGAGCGTTAATCGGAATGACTGGGCGTAAAGGGCACGTAGGTGGATAGATAAGTCACAAGTGAAATACCCGGGCTTAACCTGGGATTGGCTCGTGAAACTGTTTAACTAGAGTACGGTAGAGGGGAGTAGAATTCCAAGTGTAGCGGTGAAATGCGTAGAGATTTGGAAGAATACCGGAGGCGAAGGCGGCTCTCTGGACCGATACTGACACTGAAGAGCGAAAGCGTGGGGAGCAAACAGG
+
IIIIIIIIIIIIIIIIIHIIIIIIIIHIIHIIIIIIIDHIIIIIHIIIHIHIFHHHIIIIHHIIIHIIIIIIIIIIHHIIIIIIIHIIIIIIIIIHIIHIIIIIIIIHIIIIIIIIIIIIIIIIHIIIIHIIIHIIIIIIIIIIIIIHIIIIHIIIIIIIIIIIIIIIIIHIIIGIHGIIIIIIIIIIIHIHIIIIIIIIIIIIGIIIIIIIIIIIHGIIIHIHIGIHHIIIIIIIIIHIIIIIIHHIHFHHI
@HS3.1_244 HISEQ:380:H55W7BCXY:1:1101:2992:14267 1:N:0:AGCAGGAA orig_bc=AAAAAAAAAAAA new_bc=AAAAAAAAAAAA bc_diffs=0
TACGGAGGATGCGAGCGTTATCCGGATTCATTGGGTTTAAAGGGTGCGCAGGCGGCCGGCCAAGTCAGCGGTGAAAGCCCGGGGCCCAACCCCGGAAGTGCCGTTGATACTGGTTGGCTGGAATGCGGTCGAGGCGGGCGGAACGTGGCGTGTAGCGGTGAAATGCGTAGATATGCCACAGAACGCCGTTGGCGAAGGCGGCTCGCCGGGCCTGCATTGACGCTCGGGCACGAAAGCGTGGGGATCGAACAGG
+
HEH1C0<<@?@EH@E/CEH=FGI<CCGHHGHIEEHC@CGH?CHHGHHHDHHHHHIIIHHHG@@@CECHHHHCC1#ECG?DCCEGCCDGFHHHHHHEEHHGHHHFEGE?AG0HIHEHHGHIHHGAHGHHCHEHIHHDHHIIIHIIIIIHIIIIIHFIHHHFIHEHDHFHIIHGHHIHHDHHGCCEECCD/GHH#G=IHHIIIDDHDHGHDIGIIHIHECCHHHE?EHGCHFCIHEHCHCEFHEG@?HCHGHGCE
@HS3.1_245 HISEQ:380:H55W7BCXY:1:1101:6754:14251 1:N:0:AGCAGGAA orig_bc=AAAAAAAAAAAA new_bc=AAAAAAAAAAAA bc_diffs=0
TACGTATGGAGCAAGCGTTATCCGGATTTACTGGGTGTAAAGGGAGCGTAGACGGTAAGGCAAGTCTGATGTGAAAGGTGTGGGCTCAACCCGCAAACTGCATTGGAAACTGGTTTACTTGAGTGTCGGAGAGGTAAGTGGAATTCCTAGTGTAGCGGTGAAATGCGTAGATATTAGGAGGAACACCAGCGGCGAAGGCGGCTTACTGGACGATAACTGACGTTGAGGCTCGAAAGCGTGGGGAGCAAACAGG
+
IIIIIIIIIIIIIIIIIIIIIIIIIIIIIIIHHHI<GEHH?GHH?EHHIIGHEIIHHHHHIIIIHHHFHHIIIIIIIIIIHIIIIIHHIIIHHDHHIIIIIIIIIHHIIIIIIIIIIIIIIIIIIIIHIIIIIIIIIIIIIIIIIIIIIIIIIIIIIIIIIIIIIIIIIIIIIIHHHGIIIIIIIIIIHIIIIIIIIIIIIIHIIIIIIIIIIIIHHIIIIIIIIIIIIIHIIIIIIIIIIIIIIHIIIIIHI
@HS3.1_246 HISEQ:380:H55W7BCXY:1:1101:8376:14443 1:N:0:AGCAGGAA orig_bc=AAAAAAAAAAAA new_bc=AAAAAAAAAAAA bc_diffs=0
TACGGAGGGTACGAGCGTTAATCGGAATGACTGGGCGTAAAGGGCACGTAGGTGGATAGATAAGTCACAAGTGAAATACCCGGGCTTAACCTGGGATTGGCTCGTGAAACTGTTTAACTAGAGTACGGTAGAGGGGAGTAGAATTCCAAGTGTAGCGGTGAAATGCGTAGAGATTTGGAAGAATACCGGAGGCGAAGGCGGCTCTCTGGACCGATACTGACACTGAAGAGCGAAAGCGTGGGGAGCAAACAGG
+
HEH1E</EECGH=<<<<C<CCHHHHE?GCCC@@HHH?<C<FHHIFEHH1C<0<<@F@FHHHGCFCHIHEHHHFHHECGHHHH@FFHH?GHHFIIHHH@DHEGHDHCIHH@HHHCDFDGGGGHFHGHGCIHHIHEGHEHHFFF1C8?G@@CHC<<IHHFG?C0C@BIHGCD1EC<<C<<1CHHFHHHEGD<0E1CHCHC?EHEHHHGEE<<HIHHF@@G@<1<F1HHHHFHHHGEECHCEHCG@HHEH@G<GHE
@HS3.1_247 HISEQ:380:H55W7BCXY:1:1101:9720:14299 1:N:0:AGCAGGAA orig_bc=AAAAAAAAAAAA new_bc=AAAAAAAAAAAA bc_diffs=0
TACGGAGGATGCGAGCGTTATCCGGATTTATTGGGTTTAAAGGGTGCGTAGGCGGAATGTTAAGTCAGTGGTGAAAGCGTGTAGCTCAACTATACCGAGCCGTTGAAACTGGCGTTCTTGAGTGCAAACGAGGTAGGCGGAATGTGACGTGTAGCGGTGAAATGCTTAGATATGTCACAGAACCCCGATTGCGAAGGCAGCTTACCAGCATGCGACTGACGCTGAGGCACGAAAGCGTGGGTATCAAACAGG
+
IIIHIIIIIIIIIIIGIIIIIIIIIEHIIIIIHIIEHIIIIIIIIIIIIHIIIIIIIIIIHIIIIIIIIIIIIIIIIIIIIIIIIIIIIIIIIIIIIIIIIIIIIIIIIIIIIIHIIHIIIIIIIIIIIIIIIIIIIIIIIIIIIIHIIIIIIIIIIIIIIIIIIIIIIIIIIIIIHIIIIIGIIIIIIIIIIIIIIIIIHIIIIIIIIIIIIIIIIIIIIIIHIIIIIHIIIIIIIIIIIIIIIIIIIIII
@HS3.1_248 HISEQ:380:H55W7BCXY:1:1101:11058:14475 1:N:0:AGCAGGAA orig_bc=AAAAAAAAAAAA new_bc=AAAAAAAAAAAA bc_diffs=0
TACGGAGGATGCGAGCGTTATCCGGATTTATTGGGTTTAAAGGGTGCGTAGGCGGACTTTTAAGCGTGAGGTGAGATGCGCGGGCTCAACCTGTGAACTGCCTCGCGAACTGGGAGTCTTGAATGTCCGTGCCGTGGGAGGAATGTGTGGTGTAGCGGTGAAATGCATAGAGATCACACAGAACACCGATTGCGAAGGCATCTCACGAACGGATGATTGACGCTGAGGCACGAAAGCGTGGGGATCAAACAGG
+
IIIIIIIIHIIIGIIIIIIHIIIIIGHHIIIIIIIHIIIGIIIIIIIIIIIIIIIIIIHIIIIIIIIIIIIIII#HIIIIIIIHHIIIIIIIIIIIIIIIIIIIIIIIIIIIIIIIIIIIIIIIIIIIIIIIIIIIIIIIIIIIIIIIIIIIIIIIIIIIIIIIIIIIIIIIIIIIHHIIIIIIIIIIIHIIIIIIIIIIGIIIIIIIIIIIIIIIIIIHIIIIIIIIIIIIIIIIIIIIIIIIHHIIIIIII
@HS3.1_249 HISEQ:380:H55W7BCXY:1:1101:11335:14284 1:N:0:AGCAGGAA orig_bc=AAAAAAAAAAAA new_bc=AAAAAAAAAAAA bc_diffs=0
TACGGAGGGTACGAGCGTTAATCGGAATGACTGGGCGTAAAGGGCACGTAGGTGGATAGATAAGTCACAAGTGAAATACCCGGGCTTAACCTGGGATTGGCTCGTGAAACTGTTTAACTAGAGTACGGTAGAGGGGAGTAGAATTCCAAGTGTAGCGGTGAAATGCGTAGAGATTTGGAAGAATACCGGAGGCGAAGGCGGCTCTCTGGACCGATACTGACACTGAAGAGCGAAAGCGTGGGGAGCAAACAGG
+
IIIIII<CEGHHHIIIIHIIIHHIIIIIIIIHIIIIIEDGHIHIIIIG?HGHFHHHIIIIIIIIIIIIIIIIIIIIHHIIIIIIIIIIIIHIIIIIIIIIIIIIIIIIIIHIHIIIIGIIIIIIIIIIIIIIIIIIIIIIIIIIIIIIIIIIIIIIIIIIIIIIIIIIIIIIIIIIHHIIIIIIIHIIIGIIIIIIIIHHHIIIIIHIIIIIIIIHIIIIHHIIIIIIIIHIIIIIIHIIIIIIIIIIIIHII
@HS3.1_250 HISEQ:380:H55W7BCXY:1:1101:11601:14374 1:N:0:AGCAGGAA orig_bc=AAAAAAAAAAAA new_bc=AAAAAAAAAAAA bc_diffs=0
TACGGAGGATCCGAGCGTTATCCGGATTCATTGGGTTTAAAGGGTGCGCAGGCGGTGCCTTAAGTCAGCGGTAAAATCGTGGGGCTCAACCCCATCCCGCCGTTGATACTGGGGCACTTGATTACGGTCGAGGCAGGCGGAATTCGTCGTGTAGCGGTGAAATGCATAGATATGACGAAGAACACCGATTGCGTAGGCAGCCTACCAGGCCGTTAATGACGCTCATGCACGAAAGTGCGGGGATCGAACAGG
+
IIIIIIIIHIHIIIIIIIIIIIIIIHHIGIIIIIIEHIIIIIIIIIIIIIIIIIGIIIHIIIIIIIIIIIIIIIIIGIIIIIIIIIIIIIIIIHIIIIIIIIIIIIIIIIIIIIIIIIIIIIIIIIIIIIIIIIIIIIIIIIIIIIIIIIIIIIIIIIIIIIIIIIIIIIIIIIHHIIIHIIIIIIIIIIIIIIIIIHIIIIIIIIIIIIIIIIIIIIIIIIIIIIIIIIIIIIHHHIIIIIIIIIIIIIII
@HS3.1_251 HISEQ:380:H55W7BCXY:1:1101:13801:14499 1:N:0:AGCAGGAA orig_bc=AAAAAAAAAAAA new_bc=AAAAAAAAAAAA bc_diffs=0
TACGGAGGGTACGAGCGTTAATCGGAATGACTGGGCGTAAAGGGCACGTAGGTGGATAGATAAGTCACAAGTGAAATACCCGGGCTTAACCTGGGATTGGCTCGTGAAACTGTTTAACTAGAGTACGGTAGAGGGGAGTAGAATTCCAAGTGTAGCGGTGAAATGCGTAGAGATTTGGAAGAATACCGGAGGCGAAGGCGGCTCTCTGGACCGATACTGACACTGAAGAGCGAAAGCGTGGGGAGCAAACAGG
+
IIIIIIIIIIIIIIIHIIIIIIIIIHIIIIIIIIIIIHIIIIIIIHIIFHHIFHHHHIIIIIIIHIIIIIIIIIIIIIIIIIIIIIHIIIIIIIIIIIIIIIIIIIIIHIIIIIHIIIIIIIIIIIIIIHHIIIIIHIIIIHHIIIIIIIIIIIIIIIIIIIIIIIIIIIIIIIIIHIIIIIIIIIHIIIIIIIIIIIIIHIIIIIIIIIIIIIIIIIIIHIIIIIIIIIIIIIIIIIIIIIIIIIIIHIIII
@HS3.1_252 HISEQ:380:H55W7BCXY:1:1101:20195:14361 1:N:0:AGCAGGAA orig_bc=AAAAAAAAAAAA new_bc=AAAAAAAAAAAA bc_diffs=0
TACGGAGGGTACGAGCGTTAATCGGAATGACTGGGCGTAAAGGGCACGTAGGTGGATAGATAAGTCACAAGTGAAATACCCGGGCTTAACCTGGGATTGGCTCGTGAAACTGTTTAACTAGAGTACGGTAGAGGGGAGTAGAATTCCAAGTGTAGCGGTGAAATGCGTAGAGATTTGGAAGAATACCGGAGGCGAAGGCGGCTCTCTGGACCGATACTGACACTGAAGAGCGAAAGCGTGGGGAGCAAACAGG
+
IIIICHHIIIHIIIIIIHHH?FHIIHIIIIIIHIIIIHHIIIIIIHIIFHGHDHHFHHHGHEGHCGEHHHHIIIHIHIHIHHDHHHIIIIGGGFH7C@@GEE@HCEHHHHHHCCFGIIHIIIIHIIHIHHGHFHCHHFHFIIIIHGH@HIIIIIIIIIHFHIIIIIHHIHFFHGCGCDHHIIHDIIIIIIHIIIIIHGHEIGIHGIIIIHDEFGEHHHIHFEIIIIIIHIIIIIIIIIIIIIIIIIIGIHIII
@HS3.1_253 HISEQ:380:H55W7BCXY:1:1101:20751:3328 1:N:0:AGCAGGAA orig_bc=AAAAAAAAAAAA new_bc=AAAAAAAAAAAA bc_diffs=0
TACGGAAGGTCCGGGCGTTATCCGGATTTATTGGGTTTAAAGGGAGCGCAGGCGGCCTTTTAAGCGTGACGTGAAATGTGGATGCTCAACATCTGAACTGCGTCGCGAACTGGAGGGCTTGAGTGGGTACGACGCCGGCGGAATTCGTGGTGTAGCGGTGAAATGCTTAGATATCACGAAGAACCCCGATTGCGAAGGCAGCCGGCGAGTCCTCAACTGACGCTAAAGCTCGAAAGTGCGGGTATCGAACAGG
+
IIHGIGIIIHHHI/CFH?HHH1FHIHCGHI??FHHGHHHGHHHIGIHIDHDHHHICC0FEHEHI@EEH0<E@EGHECGHFHECEHEGHGHH?DEHIHHGHHHEHHDHFDHAEHHAGHHHIIHCHFHHH@FEHHHDDIHIIHHC?CHHEHHHHH@CHGEGGHHEG?HHHGHHFCEEFCCECECIIIHHEHHHHHHCEHHDDCDCCHHECHEHIHHC@HHHEHIHHHGDHHHHHGHDDC/0IIHIFHHGHIIHIH
@HS3.1_254 HISEQ:380:H55W7BCXY:1:1101:1906:3599 1:N:0:AGCAGGAA orig_bc=AAAAAAAAAAAA new_bc=AAAAAAAAAAAA bc_diffs=0
TACGGAAGGTCCGGGCGTTATCCGGATTTATTGGGTTTAAAGGGAGCGCAGGCTGGAGGTTAAGCGTGACGTGAAATGTAGCCGCTCAACGGCTGAACTGCGTCGCGAACTGGCTTTCTTGAGTGAGTACGACGCCGGCGGAATTCGTGGTGTAGCGGTGAAATGCTTAGATATCACGAGGAACTCCGATTGCGAAGGCAGCCGGCGAGGCCTTTACTGACGCTAAAGCTCGAAGGTGCGGGTATCGAACAGG
+
IIIIIHIIIIIIIIIIIIIIIIIIIHIHIIIIIIIHDHHIIIIIIIIIIIHIDIIIIIIHHHHIIIIIIIIIIHIIIHIHIIIIIIIIIIIIIIIIHIIIIIIIIIIIIIHIIIIIHIIIIIHIIHIIIHIIIIHIIIIIIIIIIIIHIIIIIIHIIIIIIIIIIIIIIIIIIIIIHHIIIIHIIIIHIIIIIIIIIIIIIIIIIIIIIIIIIIIIIIIIIIIHIIIIIIIIIIIIIIHIIIIIIIIIIIIII
@HS3.1_255 HISEQ:380:H55W7BCXY:1:1101:2094:3745 1:N:0:AGCAGGAA orig_bc=AAAAAAAAAAAA new_bc=AAAAAAAAAAAA bc_diffs=0
TACGGAAGGTCCGGGCGTTATCCGGATTTATTGGGTTTAAAGGGAGCGCAGGCTGGATTTTAAGCGTGCTGTGAAATGTACCGGCTCAACCGGTGACGTGCAGCGCGAACTGGAGTCCTTGAGTGAGTACGAGGTATGCGGAATTCGTGGTGTAGCGGTGAAATGCTTAGATATCACGAAGAACTCCGATTGCGAAGGCAGCGTACCAGTCCTTAACTGACGCTAAAGCTCGAAAGTGCGGGTATCGAACAGG
+
IIIIIIHIIIIIIIIIIIIIIIIIIEHHIIIIHIIEEHHIIHIIIIGIIIIIDHHIIIIIHIIIIIIIIIIIIIIHIIHIIIIIIHIIIIIIIIIIIIIIIIIIIIIIIIIIIIIHIIIIIHIIIIIIIIIIIIIIIIIIIIIIHIHHIIIIIIIIIIIIIIIIIIIIIIIIIIIIIIIIIIIIIIIIIIIIIIIIIIIIIIIIIIIIIHIIIIIIIIIIIIIIIIIIIIIIIIIIIIIIIIIIIIIIIIIII
@HS3.1_256 HISEQ:380:H55W7BCXY:1:1101:7015:3719 1:N:0:AGCAGGAA orig_bc=AAAAAAAAAAAA new_bc=AAAAAAAAAAAA bc_diffs=0
TACGGAGGATGCGAGCGTTATCCGGATTTATTGGGTTTAAAGGGTGCGTAGGTGGTTTGTTAAGTTTGTGGTGAAAGCGTGCGGCTCAACCGTACCAAGCCATGAAAACTGGCGAACTTGAGTGCAAACGAGGTAGGCGGAATGTGATGTGTAGCGGTGAAATGCTTAGATATGTCACAGAACCCCGATTGCGAAGGCAGCTTACCAGCATGCAACTGACACTGAGGCACGAAAGCGTGGGTATCAAACAGG
+
IIIIIIIIIIIIIIIGIIIIIIIHIHGHIIIIIIIHIIIIIIIIHHIIHIHIIHIHIIIIIIIIIIIHIIIHIIIIHHIHIHIIIIIIIIIIIIIIIIIIIIIIIIIIIIIIIIIIIIIIIIIIIIIIIIIIIIIIIIIIIIIIHIIIIIIIIIIIIIIIIIIIIIIIIIIIIIIHIIIIIIIIIIIIIIIIIHHIIIIIIIIIIIIIIIIIIIIIIIIIIIIIIIIIIIIIIIIIIIIIIIIIIIIIIIII
@HS3.1_257 HISEQ:380:H55W7BCXY:1:1101:9057:3708 1:N:0:AGCAGGAA orig_bc=AAAAAAAAAAAA new_bc=AAAAAAAAAAAA bc_diffs=0
TACGGAAGGTCCGGGCGTTATCCGGATTTATTGGGTTTAAAGGGAGCGCAGGCTGATTATTAAGCGTGACGTGAAATGTAGCCGCTCAACGGCTGAACTGCGTCGCGAACTGGTAGTCTTGAGTGAGTTCGATGTTGGCGGAATTCGTGGTGTAGCGGTGAAATGCTTAGATATCACGAAGAACTCCGATTGCGAAGGCAGCCAACAAGGCCTTTACTGACGCTAAAGCTCGAAGGTGCGGGTATCGAACAGG
+
IIIIIIIIIIIIIIIIIIIIIIIIIHIIIIIIIIIGHIIIIIIIIIIIIIIIIIIIIIIIIIIIIIIIIHIIIIIIIHIIIIIIIIIIIIIIHIIIIIIIIIIIIIIIIIIIIIIIHHHIIIIIIIIIHIIIIIHIIIIIIIIIIIIIIIIIIIIIIIIIIIIIIIIIIIIIIIIIIIIIIIIHIIIIIIIIIIIIIIIIIHIIIIIIIIIIIHIIIIIIIIIIIIIIIIIIIIIIIIIIIIIIHIIIIIIII
@HS3.1_258 HISEQ:380:H55W7BCXY:1:1101:9261:3578 1:N:0:AGCAGGAA orig_bc=AAAAAAAAAAAA new_bc=AAAAAAAAAAAA bc_diffs=0
TACGGAGGATGCGAGCGTTATCCGGATTTATTGGGTTTAAAGGGTGCGTAGGCGGGACGTCAAGTCAGCGGTGAAATACTGTGGCTCAACCATAGTACTGCCGTTGAAACTGGCGACCTTGAGTGCGGCAGAGGTAGGCGGAATGTGTGGTGTAGCGGTGAAATGCTTAGATATCACACAGAACACCGATTGCGAAGGCAGCTTACTGGAGCGCAACTGACGCTGAGGCACGAAAGCGTGGGTATCGAACAGG
+
IHIHHHIIHHHIIIIIIIIIIHHIGG@GHIIHDGHCHCHHHHIIIIIIHHIIIIHIHHHHIHIIIIHIHIIIIHGIIIIIIIIIIIIIIIIIIIIIIIIHHIIHHIIIGIIIIIIIHIIIIIHIIIIIIIIIIIIIIIIIIIIIIIIIIIHIIIIIIIIIIIIIIHIIIIIIGIGIHHHIIIIIIIIIIIIIIIIIIIIHGHIIIIIIIIIIHIIIIIIIIIIIIIIIIIIIIIIIIIIIIIIIIIIIHIIIH
@HS3.1_259 HISEQ:380:H55W7BCXY:1:1101:9661:3549 1:N:0:AGCAGGAA orig_bc=AAAAAAAAAAAA new_bc=AAAAAAAAAAAA bc_diffs=0
TACGGAGGGTACGAGCGTTAATCGGAATGACTGGGCGTAAAGGGCACGTAGGTGGATAGATAAGTCACAAGTGAAATACCCGGGCTTAACCTGGGATTGGCTCGTGAAACTGTTTAACTAGAGTACGGTAGAGGGGAGTAGAATTCCAAGTGTAGCGGTGAAATGCGTAGAGATTTGGAAGAATACCGGAGGCGAAGGCGGCTCTCTGGACCGATACTGACACTGAAGAGCGAAAGCGTGGGGAGCAAACAGG
+
IIIIIIIIIIIIIHIIIIIIIIIIIIIIIIIIIIIIIHIIIIIIIIGIHIIHGIIIIIIIIIIIIHIIIIIIIIIIHHIIIIHIIIHHIIIIIIIIHIIIHIHIIIIIIIIIIHHIIIIIIIIIIIIIIIIIIIIIIIIIIIIIIIIIIIIIIIIIIIIIIIIIIIIIIIIIIIIIIIIIIIIIIIIIIIIIIIIIIIIIIIIIFIIIIIIIIIIIIIIIIHIIIIIIIIIIIIIHHIIIIIIIIIIHFIIII
@HS3.1_260 HISEQ:380:H55W7BCXY:1:1101:13792:3600 1:N:0:AGCAGGAA orig_bc=AAAAAAAAAAAA new_bc=AAAAAAAAAAAA bc_diffs=0
TACGTAGGTGGCGAGCGTTATCCGGAATTACTGGGTGTAAAGGGTGTGTAGGCGGGGAGCCAAGTCAGATGTGAAAATTACGGGCTCAACCCGTAACCTGCGTCTGAAACTGGTTCTCTTGAGAGTGGGAGAGGTAAACGGAATTCCTGGTGTAGCGGTGAAATGCGTAGATATCAGGAGGAACACCGGTGGCGAAGGCGGTTTACTGGACCACAACTGACGCTGAGACACGAAAGCGTGGGGAGCAAACAGG
+
IIIIIIIIIIIIIIIIIIIIIIIIIIIIIIIIIIIGHHIIIIIIIIIIIIIIIIIIIIIIIIIIIIIIIIIIIIIIIIIIIIIIIIIIIIIIIIIIIIIIIIIIIIIIIIIIIIIIIIIIIIIIIIIIIIIIIIIIIIIIIIIIIIIIIIIIIIIIIIIIIIIIIIIIIIIIIIIIIIIIIIIIIIIHIIIIIIIIIIIIIIIIIIIIIIIIIIIIIIIIIIIIIIIIIIIIIIIIIIIIIIIIIIIIIIIII
@HS3.1_261 HISEQ:380:H55W7BCXY:1:1101:16349:3617 1:N:0:AGCAGGAA orig_bc=AAAAAAAAAAAA new_bc=AAAAAAAAAAAA bc_diffs=0
TACGGAGGGTACGAGCGTTAATCGGAATGACTGGGCGTAAAGGGCACGTAGGTGGATAGATAAGTCACAAGTGAAATACCCGGGCTTAACCTGGGATTGGCTCGTGAAACTGTTTAACTAGAGTACGGTAGAGGGGAGTAGAATTCCAAGTGTAGCGGTGAAATGCGTAGAGATTTGGAAGAATACCGGAGGCGAAGGCGGCTCTCTGGACCGATACTGACACTGAAGAGCGAAAGCGTGGGGAGCAAACAGG
+
IIIIHG?EHIIIHIIIIHHHIHHHIIIIIIIGIIIIIHHEHHIIGHIH<FGHHHIIIIIIIIIIIHIIHFGHHIHIHHIIIIIIIIIIIIIIHHHHEHGHIIHHIHIIIHIHHHIHHIIIIHHIHHHHHIIIIIGIIH#HHIIIIIIIIIIIIIIIIIIIIIIIIIIIIIIIIIHHHHHHIIIIIIIIIIIIIIIIIIIIIIIIIIIIIIIHEIIIIIIIIIIIIIHIIIIIIIIIIHIIIIIIIIIIIIIII
@HS3.1_262 HISEQ:380:H55W7BCXY:1:1101:17460:3584 1:N:0:AGCAGGAA orig_bc=AAAAAAAAAAAA new_bc=AAAAAAAAAAAA bc_diffs=0
TACGGAAGGTCCGGGCGTTATCCGGATTTATTGGGTTTAAAGGGAGCGCAGGCGGGCTTTTAAGCGTGACGTGAAATGTGGCGGCTCAACCGCCGATCTGCGTCGCGAACTGGGGGTCTTGAGTGCGGACGAGGTATGCGGAATTTGTGGTGTAGCGGTGAAATGCTTAGATATCACGAAGAACCCCGATTGCGAAGGCAGCATGCCAGGCCGTAACTGACGCTAATGCTCGAAGGTGCGGGTATCGAACAGG
+
IIIIIIIIIIIIIIIIIIIIIIIIIHHHIIHIHIIHHHIIIIIIIIIIIIIIIIIIIIIIIIIIIIIIIIIIIIIIHIIIIIIIIIIIIIIIIIIIHIIIIIIIIIIIHIIIIIIIIIIIIIIHIIIIIIIIIIIIIIIIIIIIIIIIIIIIIIIIIIIIIIIIIIIIIIIIIIIHIGIIIIIIIIIIIIIIIIIIIIIIIIIIIIIIIIIIHIHGIIIIIIIIIIIHIIIIIIIIIIIIIIIIIIIIIIIII
@HS3.1_263 HISEQ:380:H55W7BCXY:1:1101:17833:3636 1:N:0:AGCAGGAA orig_bc=AAAAAAAAAAAA new_bc=AAAAAAAAAAAA bc_diffs=0
TACGGAAGATGCGAGCGTTATCCGGATTTATTGGGTTTAAAGGGAGCGTAGGCGGCCTGTTAAGTCAGCGGTTAAATGTCATGGCCCAACCTTGGCATGCCGTTGATACTGGTGGGCTTGAATACACACAAGGATGGTGGAATTCGTTGTGTAGCGGTGAAATGCTTAGATATGACGAAGAACTCCGATTGCGAAGGCAGCCATCTGGGGTGCGATTGACGCTGAGGCTCGAAAGTGCGGGTATCAAACAGG
+
IHIIHHIIIIIHIIIIIIIGHIIIIHHHIIIIHHIGHIFHIHIIHIIIHIIIIIIHIIHHHHIIIIIIIIIHDHHGIIHIIIIIIIIIIHIIIIIIHIIIIIIIIIIIIIIIIIIIIIIIIIIIIHIHIHIIIIIIIIIIIIIIIIIIIIIHIIIIIIIIIIIHHHHIIIIIIIHHIIIIIIHIIIIIIIIIIIIIIIIIIIIIIIIIIIIIIIIIIIIIIIIIIIIIIIIIIIIIIIIIIIIGIIIIIIII
@HS3.1_264 HISEQ:380:H55W7BCXY:1:1101:18333:3654 1:N:0:AGCAGGAA orig_bc=AAAAAAAAAAAA new_bc=AAAAAAAAAAAA bc_diffs=0
TACGTAGGTGGCAAGCGTTATCCGGATTTACTGGGTGTAAAGGGCGCGTAGGCGGGGATGCAAGTCAGATGTGAAATCTATGGGCTTAACTCATAAACTGCATTTGAAACTGTATCTCTTGAGTGCTGGAGAGGTAGACGGAATTCCTTGTGTAGCGGTGAAATGCGTAGATATAAGGAAGAACACCAGTGGCGAAGGCGGTCTACTGGACAGTAACTGACGCTGAGGCGCGAGAGCGTGGGGAGCAAACAGG
+
IIIIIIHHIHIIIIHIIIIHIIIIHIIIIIIIIII@GHIIIIIIIGIHHIIIIIIIIIIIIIIIIIIIIIIIIHIHFGHIIIIIIHIIIHIIIIIIHIIIIIIIIIIHHIIIIIIGHIIIIIIIIHHHIIIIHHHHGHIGIIIIIIIHHIHIIHIIHIIIIIIIIIIHHIIIIIIIIIIIIIIIIIIIIIIIIIIIIIIHIIIIIIIGIIIIIHIIIIIIIIIIIIIIIIIIIIIIIIIIIIIIIHHIIIIIH
@HS3.1_265 HISEQ:380:H55W7BCXY:1:1101:1165:3947 1:N:0:AGCAGGAA orig_bc=AAAAAAAAAAAA new_bc=AAAAAAAAAAAA bc_diffs=0
TACGTAGGGGGCAAGCGTTGTCCGGATTTATTGGGCGTAAAGAGCGTGTAGGCGGCCAGACAGGTCCGTTGTGAAAACTAGAGGCTTAACCTCTAGACGTCGATGGAAACCGTCTGGCTAGAGTCCGGAAGAGGAGAATGGAATTCCTGGTGTAGCGGTGAAATGCGCAGATATCAGGAAGAACACCCGTGGCTAAGGCGGTTCTCTAGTACGGTACTGACGCTGAGACGCGAAAGCGTGGGGAGCGAACAGG
+
IIIIIIEH?CEHHIHHIIIIHHIIIIIIIIIIIIHHHHHHIIIIII<EEHHIIIIIIH?@CIIIIIHCFIIIHIII?FHHEHIIHHIIHHIHBFAGIEHGHFHGIIIIHIIIIIHHGHHHIIIIHIHIIIIHIIIHIIIHIIIHIIHEEIIIIIHIIIIIIIHIIIIIIIIIHGEHIHIIIIIIIHHGIIHIH#HIIIIIIHIIIIIIIHDEHFIIIIIIIIIIIIHHIHIIIIIIHHEHIIIIIIIIIIIII
@HS3.1_266 HISEQ:380:H55W7BCXY:1:1101:1878:3938 1:N:0:AGCAGGAA orig_bc=AAAAAAAAAAAA new_bc=AAAAAAAAAAAA bc_diffs=0
TACGTAGGTGGCGAGCGTTATCCGGATTTACTGGGTGTAAAGGGCGCGTAGGCGGGAATGCAAGTCAGGTGTGTAATCTACAGGCTCAACCTGTAAACTGCACTTGAAACTGCGTTTCTTGAGTGTCGGAGAGGTTGACGGAATTCCTAGTGTAGCGGTGAAATGCGTAGATATTAGGAGGAACACCAGTGGCGAAGGCGGTCAACTGGACGATAACTGACGCTGAGGCGCGAAAGCGTGGGGAGCAAACAGG
+
IIIIIIIIIIIIIIIIIIIIIIIIIIIIIIIIIIIGHHIIIIIIIIIIIIIIIIIIHIIIIIIIIIIIHIIIIIIIGHIIIIIIIIIIIIIIIIHIIIIIIIIIIIIIIIIIIIIHIIIIIIIIIIIIIIIIIIHHIIIIIIIIIHHIIIIIIIIIIIIIIIIIIIIIIIIHHIHIIIIIIIIIIIIIIIIIIIIIIIIIIIIIIIIIIIIIIIIIIIIIIGIIIIIIIIIHIIIIIIHIIIIIIIIIIIIII
@HS3.1_267 HISEQ:380:H55W7BCXY:1:1101:3347:3864 1:N:0:AGCAGGAA orig_bc=AAAAAAAAAAAA new_bc=AAAAAAAAAAAA bc_diffs=0
TACGTAGGTGGCAAGCGTTGTCCGGAATTACTGGGTGTAAAGGGCGTGTAGGCGGAGCGGCAAGTCAGAAGTGAAATCTCCGGGCTTAACCCGGAAACTGCTTTTGAAACTGTCGCCCTTGAGTATCGGAGAGGCAGGCGGAATTCCTAGTGTAGCGGTGAAATGCGTAGATATTAGGAGGAACACCAGTGGCGAAGGCGGCCTGCTGGACGACAACTGACGCTGAGGCGCGAAAGCGTGGGGAGCAAACAGG
+
IIIIHIIIIIIIIIIIHIIIIIGIIIGIIIIIIIIHIIGIIIIIIIHIIIIIHHHIIHIIIIIIHHIIHIIIIIIIIIIIIIIIIIIIIIIIIHIIIIIIHIIIIIIIIIIIIIIIIIIIIIIIIIHIIIIIIIIIIIIIIIIIIIIIIIIIIIIIHIIIHEIIIIIIIIIIIIIHHHIIIIHIIIIIIIIIIIIIIIHG/IIIIIIIIHIIIIIIIIIIIIIIIIIIIIIIIIIIIIIIIIIIIIIIIIIII
@HS3.1_268 HISEQ:380:H55W7BCXY:1:1101:4634:3786 1:N:0:AGCAGGAA orig_bc=AAAAAAAAAAAA new_bc=AAAAAAAAAAAA bc_diffs=0
TACGAAGGGGGCTAGCGTTGTTCGGAATCACTGGGCGTAAAGCGCATGCAGGCGGATCGTTAAGTCAGGGGTGAAATCCCGGAGCTCAACTCCGGAACTGCCTTTGATACTGGCGATCTAGAGGTCGAGAGAGGTGAGTGGAATTCCGAGTGTAGAGGTGAAATTCGTAGATATTCGGAAGAACACCAGTGGCGAAGGCGGCTCACTGGCTCGATACTGACGCTGAGGTGCGAAAGCGTGGGGAGCAAACAGG
+
IIIIIGIIIIIIIIIIIIIIIIIIIIIIIIIIIIIIIHIIIIIIIIIIIIIIIIIIIIIIIIIIIIIIIIIIIIIIHIIIIIIIIIIIIIIIIIIIIIIIIIIIIIIIIIIIIIIIIHIIIIIIIIIIIIIIIIHIIIIIIIIIIIIIIIIIIIIIIIIIIIIIIIIIIIIIIIHIIHIIIIIIIIIIIIIIIIIIIIIIIIIIIIIIIIIIIIIIIIIIIIIIIIIIIIIIIIIIIIIIIIIIIIIIIIIIH
@HS3.1_269 HISEQ:380:H55W7BCXY:1:1101:6503:3843 1:N:0:AGCAGGAA orig_bc=AAAAAAAAAAAA new_bc=AAAAAAAAAAAA bc_diffs=0
TACGTAGGTGGCAAGCGTTGTCCGGATTTACTGGGTGTAAAGGGCGCGTAGGCGGGAAGGCAAGTCAGGTGTGAAATCTATGGGCTTAACCCATAAACTGCACTTGAAACTGTTTTTCTTGAGTGTCGGAGAGGTAGATGGAATTCCTAGTGTAGCGGTGAAATGCGTAGATATTAGGAGGAACACCAGTGGCGAAGGCGATCTACTGGACGATAACTGACGCTGAGGCGCGAAAGCGTGGGGAGCAAACAGG
+
IIIIIIIIIIIIIIIIIIIIIIIIIIIIIIIGHIIHHHHIIIIIIIIIIHIIIIIIIIIIIIIIIIHIIIIIIIIIIIIIIIIIIIIIIIIIIIIIIIIIIIIIIIIIIIIIIIIIIIIIIHIIIIIIIIIIIIIIIIIIIIIIIIIIIIIIIIIIIIIIIIIIIIIIIIIIIIIIIGIIIIIIHIIIIIIIIIIIIIIIIIIIIIIIIIIIIIIIIIIIIIIIIIIIIIIIIIIIIIIIIIIIIIIIIIIII
@HS3.1_270 HISEQ:380:H55W7BCXY:1:1101:12033:3843 1:N:0:AGCAGGAA orig_bc=AAAAAAAAAAAA new_bc=AAAAAAAAAAAA bc_diffs=0
TACGGAGGATGCGAGCGTTATCCGGATTTATTGGGTTTAAAGGGTGCGTAGGTGGTTTGTTAAGTTTGTGGTGAAAGCGTGCGGCTCAACCGTACCAAGCCATGAAAACTGGCGAACTTGAGTGCAAACGAGGTAGGCGGAATGTGATGTGTAGCGGTGAAATGCTTAGATATGTCACAGAACCCCGATTGCGAAGGCAGCTTACCAGCATGCAACTGACACTGAGGCACGAAAGCGTGGGTATCAAACAGG
+
IIIHIIIIIIIIIIIIIIIIIIIIIIGHIIHIIHICEHIIGIIIHIIHDHHIHIIEHIHIIHIHHIIIIIIIIIIGHIIIIIIIIHIHIIIIIIIIIIIIIIIHIIIHIIIIIIIHHIIIIHIIIIIIIIIHHHIIIHIIHIIIIHHIHHIIIIIIIIIIIIIIIIIIIIHHIHIIIHIIIIIIIIIIHIIIHIIHIIIIHIIHGIGIHIIIIGHIIIIIIIIIIIIIIIHIIIIIIIIIIIHHIIIIIIII
@HS3.1_271 HISEQ:380:H55W7BCXY:1:1101:12486:3805 1:N:0:AGCAGGAA orig_bc=AAAAAAAAAAAA new_bc=AAAAAAAAAAAA bc_diffs=0
TACAGAGGCCAAGAGCGTTGTTCGGATTTACTGGGCGTAAAGGGCGCGTAGGCGGCATGGCGTGTCGGATGTGAAATCTCCGGGCTCAACCCGGAAAGTGCGTCCGAAACTACCGTGCTGGAGTATGGGAGGGGGAATCGGAATGCAGGGTGTAGCGGTGAAATGCGTTGATATCCTGCAGAACACCGGAGGCGAAGGCGGATTCCTTGAACATCACTGACGCTGAGGCGCGAAAGTCGGGGGAGCAAACAGG
+
IIIIIIIIIIIIIIIIIIHIHIHIIHIIIIIHIGIIIEHIIIIIIIIIIIIIIIIIIIIIIIHIIIIIHHIIIIIGIIIIIIIIIIIIIIIIIIIIIIIIIIIIIIIIIIIIIIIIIIIIIHHHIIIIIIIIIIIIIIIIIIIIIIIIIIIIIIIIIIIIIIIIIIIIIIIIIIIIHGHIIIIIIIIIIIIIIIIIIIIIIIIIIIIIIIIIIIHHGIIIIIIIIIIIIIIIIIIIIIIIIIIIIIIIIIIII
@HS3.1_272 HISEQ:380:H55W7BCXY:1:1101:13313:3756 1:N:0:AGCAGGAA orig_bc=AAAAAAAAAAAA new_bc=AAAAAAAAAAAA bc_diffs=0
TACGGAGGGTACGAGCGTTAATCGGAATGACTGGGCGTAAAGGGCACGTAGGTGGATAGATAAGTCACAAGTGAAATACCCGGGCTTAACCTGGGATTGGCTCGTGAAACTGTTTAACTAGAGTACGGTAGAGGGGAGTAGAATTCCAAGTGTAGCGGTGAAATGCGTAGAGATTTGGAAGAATACCGGAGGCGAAGGCGGCTCTCTGGACCGATACTGACACTGAAGAGCGAAAGCGTGGGGAGCAAACAGG
+
IIIIIIIIIIHIIIIGIIHIIIIIIIIIIIIHIIIII<EEHIIHIFIICHHICIIIIIIHIIIIIIIHIIIIIIIIHIIIIIIIIIIIIIHHIIIIIIIIIIIIIIIIIIHIIIIIIIIIIIIHIIIIIIIIIIIIIIIIIIIIIIIIIIIIIIIIIIIIIIIIIIIIIIIIIIIHGHIIIIIIIIIIIIIIIIIIIIIIIIIIHIIIIIIIIIIIIIIIIIIIIIIIIIIIIIIIIIIIIIIIIIIIIIIII
@HS3.1_273 HISEQ:380:H55W7BCXY:1:1101:15669:3791 1:N:0:AGCAGGAA orig_bc=AAAAAAAAAAAA new_bc=AAAAAAAAAAAA bc_diffs=0
TACAGAGGTCCCTAGCGTTGTTCGGATTTACTGGGCGTAAAGGGCGCGTAGGCGGCCGAGCAAGTCAAGTGTGAAATCTCCGGGCTCAACCCGGAACGTGCGCTTGAGACTGCCCGGCTCGAGTGCGGAAGGGGGAATCGGAATACAGGGTGTAGCGGTGAAATGCGTTGATATCCTGTAGAACACCGGAGGCGAAGGCGGATTCCTTGTACGCAACTGACGCTGAGGCGCGAAAGTCGGGGGAGCAAACAGG
+
IIIIIIIIIIHHIIIIIIHGIHHHICHHIIHHIIIIIEHHHHFHHHIHIIIIIIIHIHHHHHEHHHGHIHIIIHIIDHHICHIIIIIIIIIIHI/IHHIIIHHIHIIHIIHIIIIIHIIIIIIIIHHIHGIIIIHHHEHIIIHHGHHEHIIIIIHIIIIIIIIIIIIEHIIIIHHHHIIHIIIHIIIIIIIIIIIIIIIIIIHHHHHHHECDHHIIIIIHIIIGIIIHDIIIIIIHDIIIIIIIIIIIIHIII
@HS3.1_274 HISEQ:380:H55W7BCXY:1:1101:15681:3899 1:N:0:AGCAGGAA orig_bc=AAAAAAAAAAAA new_bc=AAAAAAAAAAAA bc_diffs=0
TACGGAGGGTACGAGCGTTAATCGGAATGACTGGGCGTAAAGGGCACGTAGGTGGATAGATAAGTCACAAGTGAAATACCCGGGCTTAACCTGGGATTGGCTCGTGAAACTGTTTAACTAGAGTACGGTAGAGGGGAGTAGAATTCCAAGTGTAGCGGTGAAATGCGTAGAGATTTGGAAGAATACCGGAGGCGAAGGCGGCTCTCTGGACCGATACTGACACTGAAGAGCGAAAGCGTGGGGAGCAAACAGG
+
IIIIIHIIIIIIIIIIIHHIIIIIIFHIIIIIIIIIIEHIIIIIIIIIGHHIHIIHIIIIIIIIIIIIIIIIIIIIHHIIIIIIIIIIIIIIIIIIIIIIIIIIIIIIIIIIIIIIIIIIIIIIIIIIIIIIIIIIIIIIIIIHIIIIIIIIIIIIIIIIIIIIIIIIIIIIIIIIHHIIIIIIIIIIIIIIIIIIIIIIIIIIHIIIIIHIIIIIIIIIIIIIIIIIIIIIIIIIIIIIIIIIIIIIIIIII
@HS3.1_275 HISEQ:380:H55W7BCXY:1:1101:17671:3798 1:N:0:AGCAGGAA orig_bc=AAAAAAAAAAAA new_bc=AAAAAAAAAAAA bc_diffs=0
TACGGAGGGTGCGAGCGTTAATCGGAATAACTGGGCGTAAAGAGCTCGTAGGCGGTTAGTCAAGTCAGATGTGAAAGCCCCGGGCTTAACCTGGGAACTGCATTTGAAACTGACGAACTAGAGTACTGTAGAGGGAGGTAGAATTCCAGGTGTAGCGGTGAAATGCGTAGATATCTGGAGGAATACCGGTGGCGAAGGCGGCCTCCTGGACAGAGACTGACGCTGAGGAGCGAAAGCGTGGGGAGCAAACAGG
+
IIIIIHIIIIIIIIIIIIHIIIIIIIIIIIIHIIIIIHIIIIIIIIIIIIIIIIIIIIIIIIIIIIIIIIIIIIIIHIIIIIIIIIHIIIIIIIIIIIIIIIIIIIIIIIIIIIIIIIIIIIIIHIIIIIIIIIIIIIIIIIIIIIIIIIIIIIIIIIIIIIIIIIIIIIIIIIIIIHIIIIIIIIIIIIIIIIIIIIIIIIIIIIIIIIIIIIIIIIIIIIIIIIIIIIIIIIIIIIIIIIIIIIIIIIIII
@HS3.1_276 HISEQ:380:H55W7BCXY:1:1101:18254:3803 1:N:0:AGCAGGAA orig_bc=AAAAAAAAAAAA new_bc=AAAAAAAAAAAA bc_diffs=0
TACGGAAGGTTCAGGCGTTATCCGGATTTATTGGGTTTAAAGGGAGCGTAGGCCGGAGATTAAGTGTGTTGTGAAATGTAGATGCTCAACATCTGCACTGCAGCGCATACTGTTTTCCTTGAGTACACGCAACGTTGGCGGAATTCGTCGTGTAGCGGTGAAATGCTTAGATATGACGAAGAACTCCGATTGCGAAGGCAGCTGACGGGAGTGCAACTGACGCTGAAGCTCAAAAGTGCGGGTATCGAACAGG
+
IIIIIHIIIHIIIIIIIIIIIIIIIIIIIIIIIIIEHIIIIIIIIIIIIIIIIIIIIIIIIIIIIIIIIIIIIIIIIIIIIIIIIIIIIIIIIIIIIIIIIIIIHIIIIIIIIIIIIIIIIIIIIIIIIIIIIIHIIIIIIIIHIIIIIIIIIIIIIIIIIIIIIIIIIIIIIIIIIIIIIIIIGIIIIIIIIIIIIIIIIIIIIIIIIIIHIIIIIIIIIIIIIIIIIIIGIIIIIIIIIIIIIIIIIIIII
@HS3.1_277 HISEQ:380:H55W7BCXY:1:1101:3318:4091 1:N:0:AGCAGGAA orig_bc=AAAAAAAAAAAA new_bc=AAAAAAAAAAAA bc_diffs=0
TACGGAGGATGCGAGCGTTATCCGGATTTATTGGGTTTAAAGGGTGCGTAGGTGGTTTGTTAAGTTTGTGGTGAAAGCGTGCGGCTCAACCGTACCAAGCCATGAAAACTGGCGAACTTGAGTGCAAACGAGGTAGGCGGAATGTGATGTGTAGCGGTGAAATGCTTAGATATGTCACAGAACCCCGATTGCGAAGGCAGCTTACCAGCATGCAACTGACACTGAGGCACGAAAGCGTGGGTATCAAACAGG
+
IIIIIIIICHHIIIIIIIIIIHHIIEHIHIHGHHH<DEHHIIIIHIGIDGHHIHI@CIIIHHFHIHIHHIIIIIIHGIHHIIIIIIIIIIIHIHIIIIIIIIIIIIHIIHIIIIIIIIIIIIIIIHIIIIIIIIIHIIHIIIIIHIIIIIIIIIIHIIIIIIIIIIIIIIIIIIIHGHIIIHHHHIIHIHHGIIIIIIIIIIIIIIIIIIIHGCIIHIIIHIIIHEIIIHGHIIIIIIHHIIHHHIHIIIII
@HS3.1_278 HISEQ:380:H55W7BCXY:1:1101:5922:4213 1:N:0:AGCAGGAA orig_bc=AAAAAAAAAAAA new_bc=AAAAAAAAAAAA bc_diffs=0
TACAGAGGCCCGTAGCGTTGTTCGGATTTACTGGGCGTAAAGGGCGCGTAGGCGGCGAGGCGTGTCAAGTGTGAAATCCCCGGGCCCAACCCGGGAAGTGCGCTTGAAACTACCCCGCTGGAGGCCGGGAGGGGGAATCGGAACGCAGGGTGTAGCGGTGAAATGCGTTGATATCCTGCAGAACACCGGAGGCGAAGGCGGATTCCTGGAACGGTTCTGACGCTGAGGCGCGAAAGTCGGGGGAGCAAACAGG
+
IIHHIHHIIHHIHHIIIIEDEHIIHIIIICH@HHHHICEHIHG01EEHHHHIFIIIIDHIIIIIHIHIHIIHHHGHDEHFHHHGHDFHGHIHIHHHIIIIIIHGDIIIIIHHHHEHIIHHFHEHHIIHIHDIIIIHH#IHHHIIIIIIIIHIHIHIIIIHHIIIIIIHHIIIIGHGHHHIHHHHHGIIIIHIIIHIHIIHIIHCIIIIIHEIIIIIHHIHIIIIIIIHCIIIIIIHIIIIIIIHIIIIIIIII
@HS3.1_279 HISEQ:380:H55W7BCXY:1:1101:7303:4025 1:N:0:AGCAGGAA orig_bc=AAAAAAAAAAAA new_bc=AAAAAAAAAAAA bc_diffs=0
TACAGAGGTCCCTAGCGTTGTTCGGATTTACTGGGCGTAAAGGGCGCGTAGGCGGCCGAGCAAGTCAAGTGTGAAATCTCCGGGCTCAACCCGGAACGTGCGCTTGAGACTGCCCGGCTCGAGTGCGGAAGGGGGAATCGGAATGCAGGGTGTAGCGGTGAAATGCGTTGATATCCTGCAGAACACCGGAGGCGAAGGCGGATTCCTTGTACGCAACTGACGCTGAGGCGCGAAAGTCGGGGGAGCAAACAGG
+
IIIIIIIIIIIIIIIIIICHHHIIIIIIIHIIIIIIIEHEHIHHIIIIHHHHHIHIIIIHIIHIIIHHHIIIHIIIDFHHIIIIIIIIIIIIHIIIHIIIIHIGIIIIIIIIIIIIIHIHIIHHHHIIIIIIIIIHHHIIIIIIIIIIIIIIIIIIIIIIIIIIIIIIIIIIIIIHHFIIIIIHEIIIIIHIIIIIIIIIIHHCHIIIHEHIIIIIIIIIIIHIIIIIIIIIIIIIIIHIIIIIIIIIIIIII
@HS3.1_280 HISEQ:380:H55W7BCXY:1:1101:8851:4037 1:N:0:AGCAGGAA orig_bc=AAAAAAAAAAAA new_bc=AAAAAAAAAAAA bc_diffs=0
TACGGAGGGTACGAGCGTTAATCGGAATGACTGGGCGTAAAGGGCACGTAGGTGGATAGATAAGTCACAAGTGAAATACCCGGGCTTAACCTGGGATTGGCTCGTGAAACTGTTTAACTAGAGTACGGTAGAGGGGAGTAGAATTCCAAGTGTAGCGGTGAAATGCGTAGAGATTTGGAAGAATACCGGAGGCGAAGGCGGCTCTCTGGACCGATACTGACACTGAAGAGCGAAAGCGTGGGGAGCAAACAGG
+
IIIIIHIIIIIIIIIIIHIIHIIIIIIIIIIHHIIIIDHHIIIIHIIIGHHIDHIIIIIIIIIIIIIHIIIIIIIIIIIIIIIIIIIIIIIIIIIIIIIIIIIIIIIIIIIIGIHIIIIIIIIIIIIIIIIIIIIIIIIIIIIIIIIIIIIIIIIIIIIIIIIIIIIIIIIIIIIHHFIIIIIIIIIIIIIIIIIIIIIIIIIIIIIIIIIIHHHIIIIIIIIIIIIIIIIIIIIIIIIIIIIIIIIIIIIII
@HS3.1_281 HISEQ:380:H55W7BCXY:1:1101:9544:4227 1:N:0:AGCAGGAA orig_bc=AAAAAAAAAAAA new_bc=AAAAAAAAAAAA bc_diffs=0
TACGGAGGGGGCTAGCGTTGTTCGGAATTACTGGGCGTAAAGCGCGCGTAGGCGGCTTTGTAAGTTAGAGGTGAAAGCCCGGAGCTCAACTCCGGAACTGCCTTTAAGACTGCATCGCTAGAATCCGGGAGAGGTGAGTGGAATTCCGAGTGTAGAGGTGAAATTCGTAGATATTCGGAAGAACACCAGTGGCGAAGGCGGCTCACTGGACCGGCATTGACGCTGAGGTGCGAAAGCGTGGGGAGCAAACAGG
+
IIIIIDHIIIIIIIIIIIIIIIIIIIIIIIIIIIIIIIHHIIIIIIIIIIIIHIGIHIIIIIIIIIIIHHIIIIIHIHIHIIIIIIIIIIGIIIIIIIHHEHIIIIIIIIIIHIIIHIIIIIIHIIIIIIIIIIIIIIIIIIIIIIIIIIIIIIIIIIIIIIIIIIIIIIIIIIIIHFIHIIIIIIIIIIIIIIIIIIIIIIIIIIIIIIIIIIIIIIIIIIIIIIIIIIHIIIIIIIIIIIIIIIIIIIIII
@HS3.1_282 HISEQ:380:H55W7BCXY:1:1101:11920:4238 1:N:0:AGCAGGAA orig_bc=AAAAAAAAAAAA new_bc=AAAAAAAAAAAA bc_diffs=0
TACGGAGGATCCGAGCGTTATCCGGATTTATTGGGTTTAAAGGGAGCGTAGGCGGAGGATCAAGTCAGCTGTGAAATGTAGACGCTCAACGTCTGCACTGCAGTTGAAACTGGTTCCCTTGAGTGCGTAAGGGGCAGGCGGAATTCGTCGTGTAGCGGTGAAATGCTTAGATATGACGAAGAACTCCGATCGCGAAGGCAGCTTGCCGGGCCGCAACCGACGCTGAAGCTCGAAGGTGCGGGTATCGAACAGG
+
IIIIIEHIHIIIIIIIIIIGHHIIIGHIIIIIHHIDGHHIIIIIIIIIIHIIIIIIIHIIIIIHHIIIIIIHIHIIIHHIIIIIIIGIHIIIIIIIIIIIIIIHIIIHIIIIIIIIIIIIIIIIIIIIHHHIIIHIIIIIIIGHIIIIIIIIIHHIIHGIIHHHHHHIIIHIHICHIIHHIHHIGHIHHIDHIIIHIIIHHHHDHIIIIIHHHIIIIHIIIIIIIIIIIHIIIIIIIIIIIIIIIIIIIIIII
@HS3.1_283 HISEQ:380:H55W7BCXY:1:1101:12347:4126 1:N:0:AGCAGGAA orig_bc=AAAAAAAAAAAA new_bc=AAAAAAAAAAAA bc_diffs=0
TACATAGGGTGCAAGCGTTGTCCGGAATCATTGGGCGTAAAGGGAGTGTAGGTGGTTTTGTAAGTTAAATGTGAAATCCTATGGCTTAACCATAGAACTGCATTTAATACTGCATGGCTAGAGTGTGGAAGAGGAAATTGGAATTCCTAGTGTAGCGGTGAAATGCGTAGATATTAGGAGGAACACCAGCGGCGAAGGCGGATTTCTGGGACACAACTGACACTGAGACTCGAAAGCGTGGGGAGCAAACAGG
+
HHIIHHIHHIIIIIIIIHHIIIIHHDCHHIIFHHIIHHHHHHHHDGGHGHHHGHHHHHHHIHHHHHIHHHIHIIIHEHHHIIIIGIHHHHHIIIIIIIIHHHIIHHIIHHIIIHIIIIIIIIIIIIIIIIIIIHHHIIHIIIIIIIIHIIIIIIIIIIIHIIIIIIIIIIIIHHGIIGIHHIIHIIHIIIHIIIHIIIIIIIIIIIIIIIIHHIIIIIIHGGIIIIIIIHIIIIIIIIIIIIIIIIIIIIIII
@HS3.1_284 HISEQ:380:H55W7BCXY:1:1101:7671:15873 1:N:0:AGCAGGAA orig_bc=AAAAAAAAAAAA new_bc=AAAAAAAAAAAA bc_diffs=0
TACGGAAGGTCCGGGCGTTATCCGGATTTATTGGGTTTAAAGGGAGCGCAGGCTGGATTTTAAGCGTGCTGTGAAATGTACCGGCTCAACCGGTGACGTGCAGCGCGAACTGGAGTCCTTGAGTGAGTACGAGGTATGCGGAATTCGTGGTGTAGCGGTGAAATGCTTAGATATCACGAAGAACTCCGATTGCGAAGGCAGCATACCAGTCCTTAACTGACGCTAAAGCTCGAAAGTGCGGGTATCGAACAGG
+
IIIIIIIIIHHIIIIIIIIIIIIIIDGHIIIIIIIEHIIIIIIIIIIIIIIIIIIIHIHIIIIIIIIIIIIIIIIIHHHHFHIIIIIIIHIIIIIIIIIIIIIIIGIHIIIIIIIIGIIIIIIIIIIHIIIIIIIIIIIIIIIIIIIIIIIIIIIIIIIIIIIIIIIIIIIIIIIIIHHIIIIIHIIIGIIIIIIIIHIIIIIHIIIIHHHHHIIIIIHIIIIIIIIIIHIIIIIIHIIIIHHGIIIIIIIII
@HS3.1_285 HISEQ:380:H55W7BCXY:1:1101:12919:4016 1:N:0:AGCAGGAA orig_bc=AAAAAAAAAAAA new_bc=AAAAAAAAAAAA bc_diffs=0
TACGAGGGGTGCAAGCGTTGTTCGGAATTACTGGGCGTAAAGGGAGCGTAGGCGGAGATTCAAGCGGATTGTACAATCCCGGGGCCCAACCCCGGCTCTGCAGTCCGAACTGGATCTCTTGGATAGTTCAGGGGCAGGCGGAATTCCTGGTGTAGCGGTGGAATGCGTAGAGATCAGGAAGAACACCGATGGCGAAGGCAGCCTGCTGGGGACTTCATCGACGCTGAGGCTCGAAAGTGCGGGTAGCAAACAGG
+
IIIIHIIGIIIIIIIIIIIIIIIIIIIIIIIIIIIIIHHIHIIIIIIIHIIIIIIIIIIIIIIIIIIIIHHIIIIIFHHIIIIHIHIIIIIIIIIIHIIIIIIIIIIIIIIIIIHHIIIIIIIIIIHIIIIIIIIIIIIIIIHIIHHIIIIIIIIIIIIIIHIIIIIIIIIIIIIIIIHIIIIIIIIIIIIIIIIIIHIIIIIIIIIIIIIIIIIIIIHIIIIIIIIIIIIIIIIIIIIIIIIIIIIIIIIIII
@HS3.1_287 HISEQ:380:H55W7BCXY:1:1101:13455:4246 1:N:0:AGCAGGAA orig_bc=AAAAAAAAAAAA new_bc=AAAAAAAAAAAA bc_diffs=0
TACGTAGGTGGCAAGCGTTGTCCGGATTTACTGGGTGTAAAGGGCGTGTAGGCGGGTGCCTAAGTCAGACGTGAAATACCGGGGCTCAACTCCGGGGCTGCGTTTGAAACTGGGTGTCTTGAGTGCAGGAGAGGATAGCGGAATTCCTAGTGTAGCGGTGAAATGCGTAGAGATTAGGAGGAACACCAGTGGCGAAGGCGGCTATCTGGACTGTAACTGACGCTGAGGCGCGAAAGTGTGGGGAGCAAACAGG
+
IIIIHHIIIIIIIIIIIIIIIIIIIIIIIIHHIIIFHHIIIIIIIIIIIIIIIIIIIHHIIIIIIIIIHIIIIIIIDGHIIHIIIIIIIIIIIIIIIIIIIIIIIIIIIIIIIIIIIIHIIIIIIHIIIIIIIIIIIIIIIIIIIIIIIIIIIIIIIIIIIIIIIIIIIIIIIHHIHIIIIIIIIIIIIIIIIIIIIIIIIIIIIIIIIIIIIIIIIIIIIIIIIIIIIIIIIIIIIIIIIIIIIIIIIIIII
@HS3.1_288 HISEQ:380:H55W7BCXY:1:1101:13816:4004 1:N:0:AGCAGGAA orig_bc=AAAAAAAAAAAA new_bc=AAAAAAAAAAAA bc_diffs=0
TACGGGGGGGGCAAGCGTTGTTCGGAATTACTGGGCGTAAAGGGCTCGTAGGCGGCCAACTAAGTCGGACGTGAAATCCCCAGGCTCAACCTGGGAACTGCGTCCGATACTGGATGGCTTGAATTCGGGAGAGGGATGCAGAATTCCAGGTGTAGCGGTGAAATGCGTAGATATCTGGAGGAATACCGGTGGCGAAGGCGGCATCCTGGACCGACATTGACGCTGAGGAGCGAAAGCTAGGGGAGCAAACGGG
+
IIIIIIIIIIIGIIHIHHHDHHIIDFHIIGIIHIHHHCDHEEH=DD<DD=DD1HHHHHHIIIHHHHGHEIIIHHHCIHIIHHEHHIIIIIHHFIIHIHIIIIIHIIIHIGIHIIIIIHHIHIHHH#IGIIIIIIGIIIIIIIIIIIIIIIII#II#IIIIIIIIIIIIIIIII#I#HGIIIIIII#IIIIIIIII#IIHIIIIIIIIIIIIIIIIIIIIIIIIIIIIIIIIIIIIIIIIIIIIIIIIIIIIII
@HS3.1_289 HISEQ:380:H55W7BCXY:1:1101:14202:4116 1:N:0:AGCAGGAA orig_bc=AAAAAAAAAAAA new_bc=AAAAAAAAAAAA bc_diffs=0
TACGGAGGGTACGAGCGTTAATCGGAATGACTGGGCGTAAAGGGCACGTAGGTGGATAGATAAGTCACAAGTGAAATACCCGGGCTTAACCTGGGATTGGCTCGTGAAACTGTTTAACTAGAGTACGGTAGAGGGGAGTAGAATTCCAAGTGTAGCGGTGAAATGCGTAGAGATTTGGAAGAATACCGGAGGCGAAGGCGGCTCTCTGGACCGATACTGACACTGAAGAGCGAAAGCGTGGGGAGCAAACAGG
+
IHIIIGHIIIHHHIEHDHEHHIHHIHEHHHIHHIIHICDHIFHHGHIGHHHGDGHHGIIIIIHHHHHHIIHEFHHEDGHHHIHHHIIIHHIHHFHIIIIIIHHHHIHIIIHIHHHIIIIIIHHHHHGIIIIIIGHHIHIIIIIIIIIIIIIHIHIIIHIGIIIIIIIIIIHIIIIIIHIHIIIIIIIIIIHIIIIIIIHHIIIIIIIIIIIIGIIHIIIIIIIIIIIIIIIIIIIIIIIIIIIIIIIIIIIII
@HS3.1_291 HISEQ:380:H55W7BCXY:1:1101:17641:4152 1:N:0:AGCAGGAA orig_bc=AAAAAAAAAAAA new_bc=AAAAAAAAAAAA bc_diffs=0
TACGTAGGGAGCGAGCGTTATCCGGATTTATTGGGTGTAAAGGGTGTGTAGGCGGTCTAACAAGTCTAAGATCTAATTTTGGGGCTTAACTCCAAACCGTCTTAGAAACTATCAGACTAGAGTATGGTAGAGGCAAGTGGAATTTCTAGTGTAGCGGTAAAATGCTTAGATATTAGAAGGAACACCAGTGGCGAAGGCGACTTGCTGGGCCATCACTGACGCTGAGACACGAAAGCGTGGGGAGCAAATAGG
+
I@GEEHF=HEHHHHHHHCGEHHII?CC@GFCFCFHC@CCGE@GEFGC<DGHHIHCCGHHHIH@C<GHEHHIIIIHEFFHHH/<CHHH@#F@D@E@FHII@GIIIH@@FHCHII?D@EFHHEGH@HHIHEEHHCHHHIIHIFEHIIHHHIGEC<HHIEHGGEHFHHH?GCDCA1<GEHFGGC<EHGHFHF@EEFCHD<?1HHC1EHE1<11HC1IHEHE@HGE@<?DC<<0@GEHHE<@CEHCHHEHEHGC<<
@HS3.1_292 HISEQ:380:H55W7BCXY:1:1101:18852:4040 1:N:0:AGCAGGAA orig_bc=AAAAAAAAAAAA new_bc=AAAAAAAAAAAA bc_diffs=0
TACGGAGGGTACGAGCGTTACTCGGAATGACTGGGCGTAAAGGGCACGTAGGTGGATAGATAAGTCACAAGTGAAATACCCGGGCTTAACCTGGGATTGGCTCGTGAAACTGTTTAACTAGAGTACGGTAGAGGGGAGTAGAATTCCAAGTGTAGCGGTGAAATGCGTAGAGATTTGGAAGAATACCGGAGGCGAAGGCGGCTCTCTGGACCGATACTGACACTGAAGAGCGAAAGCGTGGGGAGCAAACAGG
+
@<<<00<C/D<1C@0?ECC00<CEEC?EHC?HCCF1<<<0FGHC?<D@C<DC1CHGDEDHDHD@FHHCIHHEIHHHHHHDHHCEHGGHHEHIIIIIFHDGIHHF?EHEHHFGD/@CGEGGHIIGIHHH#HHCHIIHIHE@HHGEGIIIHHIHHIHEGEIHIHIIHIIHHHH#EFHEHFFHHIIHIIHHGGHECIHEHHHHHHHHHHEDEIIIHHHHHHHHEGFGHHIHFHHEIIIIIIHHGHHHGHHHFHHHH
@HS3.1_293 HISEQ:380:H55W7BCXY:1:1101:20751:4005 1:N:0:AGCAGGAA orig_bc=AAAAAAAAAAAA new_bc=AAAAAAAAAAAA bc_diffs=0
TACGGAGGATGCGAGCGTTATCCGGATTTATTGGGTTTAAAGGGTGCGTAGGTGGTTTGTTAAGTTTGTGGTGAAAGCGTGCGGCTCAACCGTACCAAGCCATGAAAACTGGCGAACTTGAGTGCAAACGAGGTAGGCGGAATGTGATGTGTAGCGGTGAAATGCTTAGATATGTCACAGAACCCCGATTGCGAAGGCAGCTTACCAGCATGCAACTGACACTGAGGCACGAAAGCGTGGGTATCAAACAGG
+
IIIIIIIIIIIIIIIIIIIIIIIIIHHHIIIIHHIGGHHHIIIIGHHIEHHIHIIGHHHHHIIIIHIIIIIIIIIIIIIIIIIIIEIHIHIIIIIIIHIIIIIIIIIIIIIIIIIIHIIIIHHIIIHIIIIIIIIIIIIIIHIIIHIIIIHIIIIIIIIIIIIIIIIIIIIIIIIIHIIIIIIIIIIIIIIIIIIIIIIIHIIIGIIIIIIIIIIIIIIIIIIIIHIIIIIIIIIIIIIIIIIIIHHHIIII
@HS3.1_294 HISEQ:380:H55W7BCXY:1:1101:1352:4289 1:N:0:AGCAGGAA orig_bc=AAAAAAAAAAAA new_bc=AAAAAAAAAAAA bc_diffs=0
TACGTAGGGGGCAAGCGTTGTCCGGATTTATTGGGCGTAAAGAGCGTGTAGGCGGCCAGATAGGTCGGCTGTGAAAACTCGAGGCTCAACCTCGAGCTGTCGGCCGAAACCATCTGGCTAGAGTCCGGAAGAGGAGAATGGAATTCCCGGTGTAGCGGTGAAATGCGCAGATATCGGGAAGAACACCCGTGGCGAAGGCGGTTCTCTGGGACGGTACTGACGCTGAGACGCGAAAGCGTGGGGAGCGAACAGG
+
IIIE1<<CEC/CCEGFHHI/D@GHD0<<<C11<DCHDCCEHHIHCDC0<C<<1<<<FDEBGGGCCHIHEGHI@GEHHHHFIIHHHHFEGIHHBCEHHHIIHG?DHHIIIIIIIIIHHEIIHGGHIIEIHEHBGGHHHEHEGIIHF<HDEGIIIHDHIHEFII#IIGIHHHGHGHHHGHIHIGIIIIIIIIIHHHDHH?ECHHIIIIIIIIHIHHHHE@G0HFHHFHIHHGIIHIHHCHHGIIIIHIHHHHIII
@HS3.1_295 HISEQ:380:H55W7BCXY:1:1101:1369:4337 1:N:0:AGCAGGAA orig_bc=AAAAAAAAAAAA new_bc=AAAAAAAAAAAA bc_diffs=0
TACGGAAGGTCCGGGCGTTATCCGGATTTATTGGGTTTAAAGGGAGCGCAGGCGGGTTGTTAAGCGTGACGTGAAATGTAGCCGCTCAACGGCTGAACTGCGTCGCGAACTGGCAGCCTTGAGTGAGTACGACGCGGACGGAATTCGTGGTGTAGCGGTGAAATGCTTAGATATCACGAAGAACCCCGATTGCGAAGGCAGTCCGCGAGTCCTTTACTGACGCTAAAGCTCGAAGGTGCGGGTATCGAACAGG
+
IIIIIIIIIIIIIIIIIIIIIIIIIHHHIIIIIIIHHIIIIIIIHIIIIIIIHIIIIIIIIIIIIIIIIIIIIIIIHIIIIIIIIIIIIIIIIIIIHIIIIIIIIIIIIIIIIIIIIIIIIIIIIIIIIIIIIIIIIIIIIIIIIIIIIIIIIIIIIIIIIIIIIIIIIIIIIIIIHHIIIIIIIIIIIIIIIIIIIIIIIIIIIIIIIIIIIIIIIIIIIIIIIIIIIIIIIIIIIIIIIIIHIIIIIIIII
@HS3.1_297 HISEQ:380:H55W7BCXY:1:1101:8221:4403 1:N:0:AGCAGGAA orig_bc=AAAAAAAAAAAA new_bc=AAAAAAAAAAAA bc_diffs=0
TACGTAGGGGGCGAGCGTTGTCCGGAATGATTGGGCGTAAAGGGCGCGTAGGCGGCCCGGTAAGTCTGGAGTGAAAGTCCTGCTTTTAAGGTGGGAATTGCTTTGGATACTGTCGGGCTTGAGTGCAGGAGAGGTAAGTGGAATTCCCAGTGTAGCGGTGAAATGCGTAGAGATTGGGAGGAACACCAGTGGCGAAGGCGACTTACTGGACTGTAACTGACGCTGAGGCGCGAAAGTGTGGGGAGCAAACAGG
+
IIIIFHHIIIIHIIHIIIIIIIIIIIHIIHIIIIHIIIIIGIIIIIHIHHHHIIIIIIIIIIIIIHIHHGHEHHIIHHHIIIGIIIIIIIIIIIIHIIIIIIIIIIIIIIIHHIIIIIIIIIIIIIIIIIIIIIIIIIIIIIIIIIIIIIIIIIIHIIIIIHIIIIIHIIIIHGIIHHIIIIIIIIIIIIIIIHIIIIIIIIIIIIIIIIIIHIIIIIIIIIIHHIHIHIIIIHIHCIHHHFIIIIIIIIIII
@HS3.1_298 HISEQ:380:H55W7BCXY:1:1101:9924:4314 1:N:0:AGCAGGAA orig_bc=AAAAAAAAAAAA new_bc=AAAAAAAAAAAA bc_diffs=0
TACGTAGGGGGCAAGCGTTATCCGGATTTACTGGGTGTAAAGGGTGCGTAGGTGGCGAGGCAAGTCTGATGTGAAAGCCCGGGGCTCAACCCCGGTATTGCATTGGAAACTGTTTTGCTAGAGTGCCGGAGAGGTAAGTGGAATTCCTAGTGTAGCGGTGAAATGCGTAGATATTAGGAGGAACACCAGTGGCGAAGGCGGCTTACTGGACGGTAACTGACACTGAGGCACGAAAGCGTGGGGAGCAAACAGG
+
GHHICGCGC?HDCHHIHHIIIIHE?EEHIHHIIFHHECFGHCHHE@HDHIIIIHHHHCEEHIIIIIIIHIIHHIIHDHHEHCHIHIIHHIIIIIIHHHIIHHCIHHHIIHHHHGDHHHIIHIHHIHIHIIHHHHHHCFHHIHIHHHHIGIIIIHHIHHH@GIIIIHHGIIHHECFG?<HCHHGHGEIIHDGIHHIHDECIIIIIIHHHHIHHHHHGHIIIIIHHIIIHHEIIIIIIIIIIIGHIIIIIIIIII
@HS3.1_299 HISEQ:380:H55W7BCXY:1:1101:13355:4403 1:N:0:AGCAGGAA orig_bc=AAAAAAAAAAAA new_bc=AAAAAAAAAAAA bc_diffs=0
TACATAGGGGGCAAGCGTTATCCGGATTTATTGGGTGTAAAGGGTGCGCAGACGGAGAAGCAAGTTGGTTGTGAAATCCCTCGGCTCAACTGAGGAACTGCAACCAAAACTACTTCCCTTGAGTGTCGGAGAGGAAAGTGGAATTCCTAGTGTAGCGGTGAAATGCGTAGATATTAGGAGGAACACCAGTGGCGAAGGCGACTTTCTGGACGATAACTGACGTTCATGCACGAAAGTGTGGGGAGCAAACAGG
+
CHHI1<FHHIIH<HC@HIIH@GEEHE0EHHIEF1F<ECCCG?GE@EEH<EHIIICHIHEHHGHGHIEHCHHEFGCH#>DFFHIIHIHIIIHEHIIHIHGHHHHHGHICFHHHHHHHHIHEIHE/CDFHEGIIIHHFIIFIIHHHHHHCBHIIHIIIIIIIIIIIIIIIIH#HHHGHHEIIIIIIIHIIIIIIIHHIIHHGCHCHIIHHC<HHF11IIIHGG@HIHGEHEHIGIIFIHIIIIIIIIIIIIIIIH
@HS3.1_300 HISEQ:380:H55W7BCXY:1:1101:15409:4301 1:N:0:AGCAGGAA orig_bc=AAAAAAAAAAAA new_bc=AAAAAAAAAAAA bc_diffs=0
TACGTAGGGGGCAAGCGTTATCCGGATTTACTGGGTGTAAAGGGAGCGCAGACGGCTGAGTAAGTCTGAAGTGAAAGCCTGGGGCTCAACCCCGGAATTGCTTTGGAAACTATTTAGCTAGAGTGCAGGAGAGGTAAGTGGAATTCCTAGTGTAGCGGTGAAATGCGTAGATATTAGGAGGAACACCAGTGGCGAAGGCGGCTTACTGGACTGTAACTGACGTTGAGGCTCGAAAGCGTGGGGAGCAAACAGG
+
IIIIIIIIIIIIIIIIIIIIIIIIIIIIIHIIIIIHIEHIIIIHHHIIIIIIIIHIIIGHHIIIIIIIHHIIIHIIIIHIIIIIIIIIIIIIIIHFDGHIGIHIIIGGIIIHHIIIIIIHIIIEGHIIIHIGHIIHHIIHIIIIIIIHIIIIIIIIHIIGIHIIHHHIIIIIIHHIHIIHIIIIHIIHHHHIIIIIIHHIHIHGIIGIHIIIIIIHHCIIIHHIIIIIHGIIIIIIIIHIIIIIIIIIIIIII
@HS3.1_301 HISEQ:380:H55W7BCXY:1:1101:17039:4310 1:N:0:AGCAGGAA orig_bc=AAAAAAAAAAAA new_bc=AAAAAAAAAAAA bc_diffs=0
TACGGAGGATGCGAGCGTTATCCGGATTTATTGGGTTTAAAGGGTGCGTAGGTGGTTTGTTAAGTTTGTGGTGAAAGCGTGCGGCTCAACCGTACCAAGCCATGAAAACTGGCGAACTTGAGTGCAAACGAGGTAGGCGGAATGTGATGTGTAGCGGTGAAATGCTTAGATATGTCACAGAACCCCGATTGCGAAGGCAGCTTACCAGCATGCAACTGACACTGAGGCACGAAAGCGTGGGTATCAAACAGG
+
IIIIIIIIIIIIIIIIIIICGHIIIIHIIIIIHIIGEHIIIIIIGHIIHHHIGHIHIIIIIIIIIIIIIIIIIIIIIGHHIIIIIHHIIIIIIIHIIIIIIIIIIIIIIIIIIIIIIIIIIIIIIIIIIIIIIIIIIIIIIIIIIIIIIIIIIIIIIIIIIIIIIIIIIIIIIIIIIIIIIIIIIIIIIIIIIIIIIIIIIIIIIIIIIIIIIIIIIIIIIIIIIIIIIIIIIIIIIIIIIIIIIIIIIIII
@HS3.1_302 HISEQ:380:H55W7BCXY:1:1101:20762:4470 1:N:0:AGCAGGAA orig_bc=AAAAAAAAAAAA new_bc=AAAAAAAAAAAA bc_diffs=0
TACGGAGGATGCAAGCGTTATCCGGATTTATTGGGTTTAAAGGGTGCGTAGGCGGAGCTTTAAGCGTGAGGTGAAATGCCCGGGCTCAACCTGGGGACTGCCTCGCGAACTGGAGTTCTGGAATGCCCCTGCCGTGGGAGGAATGTGTGGTGTAGCGGTGAAATGCATAGAGATCACACAGAACACCGATTGCGAAGGCATCTCACGAAGGGGTGATTGACGCTGAGGCACGAAAGCGTGGGGATCAAACAGG
+
IIIIIHIIIHIHHHHHHGHHIHHIIHHHHIGHHGHH0EFHHHHHEHIIHHIHHH##HHGHHECHF#DHCHHFH?EE#GHGHHHII/@FFHH#IIG#HHHIIEHHHIHFHCCGGHH<=@CDDFGHHCFCGEHHHD:DEHHHHHCGGGHBHEEF<DIHIHECECCHGFFGCE1H@?HDA@BHHECC<C@H0?HFHECHE?C<HIHHGGCCHC@@D<11CCHHHHGC?ECCHCD11<0H?<F11<1D1H?GHHFFC
@HS3.1_303 HISEQ:380:H55W7BCXY:1:1101:3276:4654 1:N:0:AGCAGGAA orig_bc=AAAAAAAAAAAA new_bc=AAAAAAAAAAAA bc_diffs=0
TACGTAGGGGGCAAGCGTTATCCGGATTTACTGGGTGTAAAGGGAGCGCAGACGGTGATGCAAGTCTGAAGTGAAACCCCACGGCTCAACTGTGGGCTTGCTTTGGAAACTGTATGACTAGAGTACTGGAGAGGTAAGCGGAATTCCTAGTGTAGCGGTGAAATGCGTAGATATTAGGAGGAACATCGGTGGCGAAGGCGGCTTACTGGACAGCAACTGACGTTGAGGCTCGAAGGCGTGGGGAGCAAACAGG
+
IIIIHHIIHIIIIIIIIIIIIIHIIHHIIIIEHIHGHIIHIIHI@HIIIIIIIIIIIIIIIIIIIIIIHHHHIHIIHHHHIIIHIIIIIHIHHIHIIIIHHFHIIIIIIIIIIIIIHHIIIHIIIIIHIIIIHHHIIIHHIIIIIIHGGIHHIIIIIIIIIIIIIIIIIIIGIIHIIHIIIIIIIHHIIIHIGIIIIIIIIIIIIIIIIIIIIHIIGHIIIIIIIIHGIIIHIIIIIIIIIIIIIIIIIIIII
@HS3.1_304 HISEQ:380:H55W7BCXY:1:1101:4410:4534 1:N:0:AGCAGGAA orig_bc=AAAAAAAAAAAA new_bc=AAAAAAAAAAAA bc_diffs=0
TACGGAAGGTCCGGGCGTTATCCGGATTTATTGGGTTTAAAGGGAGCGCAGGCTGGAGATTAAGCGTGACGTGAAATGCCGCGGCTCAACCGTGGAAGTGCGTCGCGAACTGGTTTCCTTGAGTGTATTCGACGTCAGCGGAATTCGTGGTGTAGCGGTGAAATGCTTAGATATCACGAAGAACTCCGATTGCGAAGGCAGCTGGCGAGGCTATAACTGACGCTAAAGCTCGAAGGGGCGGGTATCGAACAGG
+
C@<GEH@C=<F<E/CH<CFCGGEH?E<<GFHIEHHHIHIICHHIHCED<HHHHCHHH#HIEHCFHHH#G#HHIII#EHHHH#IHI##HGEHDHHHHHHEHHHEDHCH/F#GDFDF?F@GGE/DEFHHGFGH@GHHHHHHHGIIHHHHHHFHIHHHHHHDHHEHHHHC<:HEHHCHHFGHGCEG@608C0EHEHE#HCDHHGFD/DEE<@?CIIHF<GD<<<<11D1HHHHG<1<<<//0D1?FD1HG@HHHCF
@HS3.1_305 HISEQ:380:H55W7BCXY:1:1101:4941:4709 1:N:0:AGCAGGAA orig_bc=AAAAAAAAAAAA new_bc=AAAAAAAAAAAA bc_diffs=0
TACAGAGGTCGCAAGCGTTGTTCGGATTTACTGGGCGTAAAGGGCGCGTAGGCGGCGTGGCGTGTCAAGTGTGAAATCTCCGGGCCCAACCCGGAAAGTGCGCTTGAAACTACCATGCTCGAGGCCGGGAGGGGGAATCGGAATGCAGGGTGTAGCGGTGAAATGCGTTGATATCCTGCAGAACACCGGAGGCGAAGGCGGATTCCTGGAACGGTACTGACGCTGAGGCGCGAAAGTCGGGGGAGCAAACAGG
+
IIHIHIEEGFHIHIIIIIIIIHIGHIIIHICHHIGECHHHCCGHHGIHHCDIIIIIIIHHDIIHCGHIIHIIIIHIIHHIIHIFHIHHIHIHIIEIIHIIIIHIIHIIHIIIHIIIIHIHIHIHHIIIIIIHHIIIIGIHGHHHIHIIIIIIGIIHGIIIHIIIHHIIIIIHIIIIIHIIIIIIIIIIHIIIIIHIIHIHIIIIIIIIIIIHHEIIIIIIIIIIHIIIIIHHIIIHCHIHIIIIIIIIIIIII
@HS3.1_306 HISEQ:380:H55W7BCXY:1:1101:5024:4528 1:N:0:AGCAGGAA orig_bc=AAAAAAAAAAAA new_bc=AAAAAAAAAAAA bc_diffs=0
TACAGAGGGTGCGAGCGTTGTCCGGAATCACTGGGCGTAAAGGGCGCGTAGGTGGCGCGACAAGTCAGTGGTGAAAGCTCGACGCTCAACGTCGAGTCGGCCACTGAGACTGTTGGGCTTGAGCACTGTAGAGGCTAATGGAATTCCGGGTGTAGCGGTGGAATGCGTAGAGATCCGGAAGAACACCGGTGGCGAAGGCGGTTAGCTGGGCAGTTGCTGACACTGAGGCGCGACAGCGTGGGGAGCAAACAGG
+
IIIIIIIIIIIIIIIIIIIIIIIIIIIIIIIIIIIIIHIIIIIIIIIIIIIIIIIIIIIIIIIIIIIIHIIIIIIIIIHIHIIIIIIIIIIIIIIIIIIIIIIIIIIIIIIIIIIIIIIIIIIIIIIIIIIIIIIIIIIIIIIIHGIIIIIIIIIIIIIIIIIIIIIIIIIIIIHIIIIIIIIIIIIIIIIIIIIIIIIIIIIIIIIIIIHIIIIIIIIIIIIIIIIIIIIIIIIIIIIIIIIIIIIIIIIII
@HS3.1_307 HISEQ:380:H55W7BCXY:1:1101:5284:4588 1:N:0:AGCAGGAA orig_bc=AAAAAAAAAAAA new_bc=AAAAAAAAAAAA bc_diffs=0
TACGGAAGGTCCGGGCGTTATCCGGATTTATTGGGTTTAAAGGGAGCGCAGGCTGGTTATTAAGCGTGACGTGAAATGTAGCCGCTCAACGGCTGAGTTGCGTCGCGAACTGGTAGTCTTGAGTGAGTGCGACGTCAGCGGAATTCGTGGTGTAGCGGTGAAATGCTTAGATATCACGAAGAACCCCGATTGCGAAGGCAGCTGACGAGCCCTTTACTGACGCTAAAGCTCGAAGGTGCGGGTATCGAACAGG
+
IHHIIIIIIGHCHHHIIHIHHHIIIGHIHIHIIIHGHIHHIHIIHIHIIDEHHHHH?FEIIIIIIIIIIIIIIIIHIIHHIHIIHIIIIIHHHIIIIHDHIIIIIIHHIIIHHFHHHIHIIIIIIHHEIIIIHHHHIIIIHIIIIIIIIIIIIIIIIIIIIIIIIHFIIIIGIIIHHHIIIIIIHIIHHHEIIIIIIIIIIHIGIIIHGHGIIIIHIIHIIIIHIIIIIIIIHIHIIIIIIIHHIIIIIIIII
@HS3.1_308 HISEQ:380:H55W7BCXY:1:1101:5903:4582 1:N:0:AGCAGGAA orig_bc=AAAAAAAAAAAA new_bc=AAAAAAAAAAAA bc_diffs=0
TACGGAAGGTCCGGGCGTTATCCGGATTTATTGGGTTTAAAGGGAGCGCAGGCTGATGATTAAGCGTGACGTGAAATGTAGCCGCTCAACGGCTGAACTGCGTCGCGAACTGGTTATCTTGAGTGAGTTCGATGTTGGCGGAATTCGTGGTGTAGCGGTGAAATGCTTAGATATCACGAAGAACTCCGATTGCGAAGGCAGCCAACAAGGCCTTTACTGACGCTAAAGCTCGAAGGTGCGGGTATCGAACAGG
+
IIIIIHIIIIIHIIIIIIIIIIIIIHHHIII@EHIGEHIIIIIIIIIIGHHHCFHFGHII@GHIIIIIHFIHIHHHFHHIIIHHIIIHIIIIIIGHHHIIIIHDIIHIHHGIIIIHIIIIIGIIIEHEGHHHHHHFHIIIIHGHHIHIIIIIIIHHIHGHIHFHIIIIIIIIIIIIIHIIHIHIHIIIFHIIIIIHIIHEIHIIIIIIIIHHEHEIIHIIIIIIHHCCHDIHIHIHGIIIIIIHIIHHHHIII
@HS3.1_309 HISEQ:380:H55W7BCXY:1:1101:6894:4633 1:N:0:AGCAGGAA orig_bc=AAAAAAAAAAAA new_bc=AAAAAAAAAAAA bc_diffs=0
TACGGAGGGTACGAGCGTTAATCGGAATGACTGGGCGTAAAGGGCACGTAGGTGGATAGATAAGTCACAAGTGAAATACCCGGGCTTAACCTGGGATTGGCTCGTGAAACTGTTTAACTAGAGTACGGTAGAGGGGAGTAGAATTCCAAGTGTAGCGGTGAAATGCGTAGAGATTTGGAAGAATACCGGAGGCGAAGGCGGCTCTCTGGACCGATACTGACACTGAAGAGCGAAAGCGTGGGGAGCAAACAGG
+
HIIIIEHIIIIIIIIIIHIHHIIIIIIIIIIIIIIIIFHIIIIIIHIIHIHIDGIIHIIIIIHIHIIIIIIIIIIIHIHIIIIIIIIIIIIHIIIIIIIIIIIIHIIIIIIIIHIIIIIIIIHIIIIIIIIIIIIIIHHIIIIIHIIIIIIIIIIIIIIIIIIIIII8IIIHIIHIIHIIIIIIIIIIIIIIIIIIIIIIIIIIIIIIIIIIIIIIIIIIIIIIIIIIHIIIIIIIIIIIIIIIIIIIIIIII
@HS3.1_310 HISEQ:380:H55W7BCXY:1:1101:7332:4523 1:N:0:AGCAGGAA orig_bc=AAAAAAAAAAAA new_bc=AAAAAAAAAAAA bc_diffs=0
GACAGAGGGTGCAAACGTTGTTCGGAATTACTGGGCGTAAAGCGCGTGTAGGCGGTTCGGAAAGTCGGATGTGAAAGCCCTGGGCTCAACCCAGGAAGTGCACTCGAAACTCCCGAACTCGAGTCCTGGAGAGGAAGGCGGAATTCTCGGTGTAGAGGTGAAATTCGTAGATATCGAGAGGAACATCGGTGGCGAAGGCGGCCTTCTGGACAGCGACTGACGCTGAGACGCGAAAGCGTGGGGAGCAAACAGG
+
HHIIIFHIIIHIIIIIIIIHHIIIHIIHIIGIIIIIIHIIIHHIIIEHIIHIIIIFHIHIIIIHIIHIHIIIIHIIIHIHIIIIIIIIIIIIIHIHIIIHIIIIIIIIIIHIGIIIHIHIIIIHIIIIIHIIIIIIIIIIHIIIIHEIIIIIIIIHIIIIIIIIIIIHIIIIIIIIHGIIIIHIIIIIIIIIIIIIIIIHIIHIIIIIIIHIIIIHIIIIIIIIIIIIIIIIIIIIIIIIIIIIIIIIIIIII
@HS3.1_311 HISEQ:380:H55W7BCXY:1:1101:8772:4574 1:N:0:AGCAGGAA orig_bc=AAAAAAAAAAAA new_bc=AAAAAAAAAAAA bc_diffs=0
TACGGAAGGTCCGGGCGTTATCCGGATTTATTGGGTTTAAAGGGAGCGCAGGCGGAAGGTTAAGCGTGACGTGAAATGTACCGGCTCAACCGGTGAATTGCGTCGCGAACTGGTCTTCTTGAGTGAGTACGACGGAGTCGGAATTCGTGGTGTAGCGGTGAAATGCTTAGATATCACGAAGAACGCCGATTGCGAAGGCAGTCTCCGAGTCCTTAACTGACGCTAATGCTCGAAAGTGCGGGTATCGAACAGG
+
IIIIGIIIIHIIHHIIIIIIIIIIIIHHIIIEGHIC<EHHHHIIHIIIHIIIIIIIHIIHHIIIIIIIHHIIGIIIIIIIIIIIIHIHIIIIIIIHHHIIIIHHIIIIIIIIIHIHHIIIIIIIIIIIIIIIIIIIIIIIIIIIIIIIIIIIIIIIIIIIIIIIIIIIIIIIIIHHIIIIHIHIHHIIIIIIIIIIIIIIIIIIIIIIIIIIIIIHIIIIIIIIIIIIIHIIIIIIIIIIIIIIIIIIIIIII
@HS3.1_312 HISEQ:380:H55W7BCXY:1:1101:9556:4502 1:N:0:AGCAGGAA orig_bc=AAAAAAAAAAAA new_bc=AAAAAAAAAAAA bc_diffs=0
TACGGAAGGTCCGGGCGTTATCCGGATTTATTGGGTTTAAAGGGAGCGCAGGCCGATTGGTAAGCGTGACGTGAAATGTAGCCGCTCAACGGCTGAACTGCGTCGCGAACTGCCGGTCTTGAGTATGTTCGATGTAGGTGGAATTCGTGGTGTAGCGGTGAAATGCTTAGATATCACGAAGAACCCCGATTGCGAAGGCAGCCTACAAGGCCATTACTGACGCTAAAGCTCGAAGGTGCGGGTATCGAACAGG
+
IIIIIIIIIIIIIIIIIIIIIIIIIIIIIIIIHIIHIIIIIIIIIIIIIIIIIIIIIIIIIIIIIIIIHIIIHHIIIIHIIIIIIIIIIIIHIIIIIIIIIIIIIIIIIIIIIIIIIIIIIIIIIIIIIIIIIIIIIIIIIIIIIIIIIIIIIIIIIIIIIIIIIIIIIIIIIIIIIHIIIIIIIIIIIIIIIIIIIIIIIIIIIIIIIIIIIIIIIIIIIIIIIIIIIIIIIIIIIIIIIIIIIIIIIIIII
@HS3.1_313 HISEQ:380:H55W7BCXY:1:1101:12462:4542 1:N:0:AGCAGGAA orig_bc=AAAAAAAAAAAA new_bc=AAAAAAAAAAAA bc_diffs=0
TACGTAGGTGGCAAGCGTTGTCCGGATTTACTGGGTGTAAAGGGCGTGTAGCCGGGCTGACAAGTCAGATGTGAAATCCGGGGGCTCAACCCCCGAACTGCATTTGAAACTGTTGGTCTTGAGTATCGGAGAGGCAGGCGGAATTCCTAGTGTAGCGGTGAAATGCGTAGATATTAGGAGGAACACCAGTGGCGAAGGCGGCCTGCTGGACGACAACTGACGGTGAGGCGCGAAAGCGTGGGGAGCAAACAGG
+
IIIIHHIIIIIIIIIIIIIIIIIIIGHIIIIHHII<ECGHIIIIIIHIIIIIIIIIIIIIIIIIIIIIIHIIIIIIHIIIIIIIIIIIIIIIIIIIIIIIIIIIIIIIIIIIIIIIIIIIIIIIIIIIIIIIIIIIIIIIIIIIIIIIIIIIIIIIIIIIIIIIIIIIIIIIIIIIIIIIIIHIIIIIIIIIIIIIIIIIIIIIIIIIIIIIIIIIIIIIIIIIIIIIIIIIIIIIIIIIIIIIIIIIIIIII
@HS3.1_314 HISEQ:380:H55W7BCXY:1:1101:12952:4615 1:N:0:AGCAGGAA orig_bc=AAAAAAAAAAAA new_bc=AAAAAAAAAAAA bc_diffs=0
TACGGAGGGTACGAGCGTTAATCGGAATGACTGGGCGTAAAGGGCACGTAGGTGGATAGATAAGTCACAAGTGAAATACCCGGGCTTAACCTGGGATTGGCTCGTGAAACTGTTTAACTAGAGTACGGTAGAGGGGAGTAGAATTCCAAGTGTAGCGGTGAAATGCGTAGAGATTTGGAAGAATACCGGAGGCGAAGGCGGCTCTCTGGACCGATACTGACACTGAAGAGCGAAAGCGTGGGGAGCAAACAGG
+
IIIIIHIIIIHIIIIIIHIIIIIIIIIIIIIIIIIIIIIIIIIIIIIIGIIIHHHIIIIIIIIIIIIIIIIIIIIIHHIIIIIIIIIIIIIIIIIHIIIIIHIIHIIIIIIIIIIIIIIIIIIIIIIIIIIIIIIIIIIIIIIIIIIIIIIIIIIIIIIIIIIIIIIIIIIIIIIHIGIHIIIIIIIIIIIIIIIIHIIIIIIIIIIIIIIIIIIIIIIIIIIIIIIIIIIIIIIIIIIIIIIIIIIIIIIII
@HS3.1_315 HISEQ:380:H55W7BCXY:1:1101:13199:4534 1:N:0:AGCAGGAA orig_bc=AAAAAAAAAAAA new_bc=AAAAAAAAAAAA bc_diffs=0
TACGGAGGATCCGAGCGTTATCCGGATTCATTGGGTTTAAAGGGTGCGCAGGCGGTGCCTTAAGTCAGCGGTAAAATCGTGGGGCTCAACCCCATCCCGCCGTTGATACTGGGGCACTTGATTACGGTCGAGGCAGGCGGAATTCGTCGTGTAGCGGTGAAATGCATAGATATGACGAAGAACACCGATTGCGTAGGCAGCCTACCAGGCCGTTAATGACGCTCATGCACGAAAGTGCGGGGATCGAACAGG
+
IIIIIIIICGHIHIIHIIIIIIIIIEHIIIIEHHHD@GHIHHIIIIGIHIIIGIHHHHIHHIIIIIIIIIHHIIIIHHIIIIIIIIHIIIHHHIIIHIIIIIIIIIGIIIIIIIIIIIIIIIIIIIIHIIIIIIIIIIIIIIIIIIIIIIIIIIIIIIIIIIIIIIIIIIIIIIIIHIIIIIIIIIIIIIIIIIIIIIIIIIIIIIIIIIIIIIIIIIIIIIIIIIIIIIIIIIIHIIIIIIHHIIIIIIII
@HS3.1_316 HISEQ:380:H55W7BCXY:1:1101:2981:16670 1:N:0:AGCAGGAA orig_bc=AAAAAAAAAAAA new_bc=AAAAAAAAAAAA bc_diffs=0
TACGGAGGATGCGAGCGTTATCCGGATTTATTGGGTTTAAAGGGTGCGTAGGTGGTTTGTTAAGTTTGTGGTGAAAGCGTGCGGCTCAACCGTACCAAGCCATGAAAACTGGCGAACTTGAGTGCAAACGAGGTAGGCGGAATGTGATGTGTAGCGGTGAAATGCTTAGATATGTCACAGAACCCCGATTGCGAAGGCAGCTTACCAGCATGCAACTGACACTGAGGCACGAAAGCGTGGGTATCAAACAGG
+
IIIIIIIIIIIIIIIIIIIHIIIIIIIIIIIIIIIGHIIIIIIIHHIIHHIIIIIHIIIIIIIIIIIIIIIIIIIIIIIIIIIIIHIIIIIIIIHIIIIIIIIIIIIIIIIIIIIIIHIIIIIIIIHIIHIIIIIIIIIIIIIIIIIIIIIIIIIIIIIIIIIIIHIIIIIIIIIHIIIIIIIIIIIIIIIIIIIIIIIIIIIIIIIIIIIIIIIIIIIHIIIIIIIIIIIIIIGIIIIIIIIIIIIIIIII
@HS3.1_317 HISEQ:380:H55W7BCXY:1:1101:15109:4685 1:N:0:AGCAGGAA orig_bc=AAAAAAAAAAAA new_bc=AAAAAAAAAAAA bc_diffs=0
TACGGAGGATCCGAGCGTTATCCGGATTCATTGGGTTTAAAGGGTGCGCAGGCGGTGCCTTAAGTCAGCGGTAAAATCGTGGGGCTCAACCCCATCCCGCCGTTGATACTGGGGCACTTGATTACGGTCGAGGCAGGCGGAATTCGTCGTGTAGCGGTGAAATGCATAGATATGACGAAGAACACCGATTGCGTAGGCAGCCTACCAGGCCGTTAATGACGCTAATGCACGAAAGTGCGGGGATCGAACAGG
+
IIIHECDHDGHHIIIHHHHHHIIIIHHIIIEHHHHE@EHIIIIIIGIIHIHDHIIEHIIIGHIIIIIIIIIIHHIIIIHIHIIIIIIIHIIHIIHHIIIHHIIIIIHIIIIIIIIIIIIIIIIIIIIHIIHIIIIIIIHIIIIHHHIIIIIIIIIIIIIIIIIIIIIIIIIHIIIHHHIIIIIIIIHIIIIIHHIIIIIIHHIIIIIIIIHHHHHIIIIIHC<1HHHHIIHHHHHHHIIIIIIIIIIIIIII
@HS3.1_318 HISEQ:380:H55W7BCXY:1:1101:19081:4665 1:N:0:AGCAGGAA orig_bc=AAAAAAAAAAAA new_bc=AAAAAAAAAAAA bc_diffs=0
TACGGAGGGTACGAGCGTTAATCGGAATGACTGGGCGTAAAGGGCACGTAGGTGGATAGATAAGTCACAAGTGAAATACCCGGGCTTAACCTGGGATTGGCTCGTGAAACTGTTTAACTAGAGTACGGTAGAGGGGAGTAGAATTCCAAGTGTAGCGGTGAAATGCGTAGAGATTTGGAAGAATACCGGAGGCGAAGGCGGCTCTCTGGACCGATACTGACACTGAAGAGCGAAAGCGTGGGGAGCAAACAGG
+
HIIIIIIIIIIIIIIIIIIIHIIIIHIGIIIIIIIIIEHIIIIHIIIIDHIIHHIIIIIIIIIHHIIIIIIHIIIHGHHIIIIIIIHIIIIHHIIIHIIHHIHIHIIIHEHHHIHIIGIIIIIIIIIIGIIIIIIHIIHHGFIHIIIIIIIIHIIHIIIIIHFIHHECIIHIHFH@C@IIIIIIIHIHHHHHGHHIIIHHIIIHGHIHGHIIIIIIIIHHECGIHIIHIIHFHHIIIIIIHGIIIGIHHIIII
@HS3.1_319 HISEQ:380:H55W7BCXY:1:1101:19277:4666 1:N:0:AGCAGGAA orig_bc=AAAAAAAAAAAA new_bc=AAAAAAAAAAAA bc_diffs=0
TACGGAAGGTCCGGGCGTTATCCGGATTTATTGGGTTTAAAGGGAGCGCAGGCTGGATTTTAAGCGTGCTGTGAAATGTACCGGCTCAACCGGTGACGTGCAGCGCGAACTGGAGTCCTTGAGTGAGTACGAGGTATGCGGAATTCGTGGTGTAGCGGTGAAATGCTTAGATATCACGAAGAACCCCGATTGCGAAGGCAGCGTACCAGTCCTTAACTGACGCTAAAGCTCGAAAGTGCGGGTATCGAACAGG
+
IIIIIIIIIIIIIIIIIIIIIIIIIHHIIIIIHIIEGHIIIIIIIIIIIIIIIIIIHHIIIIIIIIIIIIIIIIIIIHIIIIIIIIIIIIIIIIIIIIIIIIIIIIIIIIIIIIIIHIIIIIIIIIIIIIIIIIIIIIIHIIIIIIIIIIIIIIIIIIIIIIIIIIHIIIIHIIIIHHIIIIIIIIIIIIIIIIIIIIIIIIIIIIIIIIIIIIIIIIIIIIIIIIIIIHIIIIIIIIIIIIIIIIIHIIIII
@HS3.1_320 HISEQ:380:H55W7BCXY:1:1101:4552:4928 1:N:0:AGCAGGAA orig_bc=AAAAAAAAAAAA new_bc=AAAAAAAAAAAA bc_diffs=0
TACGGAGGATACGAGCGTTATCCGGATTTATTGGGTTTAAAGGGTGCGCAGGCGGACCGCTAAGTCAGGGGTGAAAAGTTCGGGCTTAACCTGAATCGTGCCTTTGATACTGGCGGACTAGAGTGCGATAGGCGTGGCCGGAATGTGGTGTGTAGCGGTGAAATGCTTAGATATGCCACAGAACACCGATCGAGAAGTCAGGTCACGAGTTCGCAACTGACGCTCATGCACGAAAGCGTGGGGATCAAACAGG
+
IHHHHEDE0FCGHHIIHHHIGHHIIH0EHIEEFFH0<EHHHIFHIIIIIIHHIDDC/>EDHHIH@DEGCEHHHGEC0<FHIHHHHICFHIIH?C19FGHHI0HHH<=FHHHIGIHDDEHIFHHH?HHDHDH.AEBDHHCHHFDHFHE0<GGHHCFHHHEDEHFHIE1HHIIHH?1B@CHGHEGCGFHDDDDDEEGHED@EHHE@@C?FCC/C?CHIHCEEDGCHHIHHEIIHIIIGIIHHEHEEHGHHGC<HH
@HS3.1_321 HISEQ:380:H55W7BCXY:1:1101:6296:4818 1:N:0:AGCAGGAA orig_bc=AAAAAAAAAAAA new_bc=AAAAAAAAAAAA bc_diffs=0
TACGGAAGGTCCGGGCGTTATCCGGATTTATTGGGTTTAAAGGGAGCGCAGGCTGGATTTTAAGCGTGCTGTGAAATGTTCCGGCTCAACCGGTGACGTGCAGCGCGAACTGGAGTCCTTGAGTGAGTACGAGGTATGCGGAATTCGTGGTGTAGCGGTGAAATGCTTAGATATCACGAAGAACTCCGATTGCGAAGGCAGCGTACCAGTCCTTAACTGACGCTAAAGCTCGAAAGTGCGGGTATCGAACAGG
+
IIIIIGIIIIIIIGIIIIIHFIIIIGHHIIIGHHIGHIIIHIIIIIIIGIIIGIIIHIGIIIIIIIHIIIIIIIIIHII1IIIIIIIIIIIIIIIIIIIIIIIIIIIIIIIIIIIIHHIIIIIIIIIIIIIIIIIIIIIIIIIIIIIIIIIIIIIIIIIIIIIIIIIIIIIIIIIIIHIIIIIIIIIIIIIIIIIIIIIIIIIIIIIIIIIIIIIIIIIIIIIIIIIIIIIIIIIIIIIIIIIIIIIIIIIII
@HS3.1_322 HISEQ:380:H55W7BCXY:1:1101:7811:4854 1:N:0:AGCAGGAA orig_bc=AAAAAAAAAAAA new_bc=AAAAAAAAAAAA bc_diffs=0
TACGGAAGGTCCGAGCGTTATCCGGATTTATTGGGTTTAAAGGGTGCGTAGGCGGGAAGTCAAGTCAGCCGTGAAATCGCGTGGCTCAACCACGCCGAGCGGTTGAAACTGTCTTTCTTGAGTACGGTGAGGGAAGGCGGAATTCGTGGTGTAGCGGTGAAATGCATAGATATCACGAAGAACTCCGATCGCGTAGGCAGCTTTCCGTACCGGTCACTGACGCTGAGGCACGAAGGTGCGGGTATCAAACAGG
+
IIIIIGHHIIIIIIIIIIIGHHIIIHGHIIIIIIIHEEHHIIHHHIIIHIHIIIIIIIIIIIIIIHIIIIIIIIIIIIHIIIIIIHIIIHIIHIIIIIIIIIHFHIIIIIIIIIIIIIIIIHIIIIIIIIIIIIIIIIIIIIIIIIIIIIIIIIIIIIIIIIIIIIIIIIIIIIIIIGIIIIIIIIIIIIIIIIIIIIIIIIIHHIIIIGIIIIIIIIIIIIIIIIIIIIIIIIIIIIIIIIIIHIIIIIIII
@HS3.1_323 HISEQ:380:H55W7BCXY:1:1101:8571:4795 1:N:0:AGCAGGAA orig_bc=AAAAAAAAAAAA new_bc=AAAAAAAAAAAA bc_diffs=0
TACGGAGGGTACGAGCGTTAATCGGAATGACTGGGCGTAAAGGGCACGTAGGTGGATAGATAAGTCACAAGTGAAATACCCGGGCTTAACCTGGGATTGGCTCGTGAAACTGTTTAACTAGAGTACGGTAGAGGGGAGTAGAATTCCAAGTGTAGCGGTGAAATGCGTAGAGATTTGGAAGAATACCGGAGGCGAAGGCGGCTCTCTGGACCGATACTGACACTGAAGAGCGAAAGCGTGGGGAGCAAACAGG
+
IHIIIFHEHIHIIIIIIHEHIIIIIIIIHIIEHHHGD<EEHHHHHHHHDGD@<HHIIIIIIIHHICHHIIIIIIIIGHIHHIIIIIIIIIIIHIIIIHHIIIHIIIIIIIHIHHGIHIHIIIIGIIIHHIIIHHIHHIIIHIIIIIIHIHEIIIIIHHIHIIIIIHIIIIIIIIIHHHIIIIIIIIIIIIIIIIIIIIIHIIIIIIIIIIIIIIHHIIIIIIIIIIIIIIIIIIIIIIIIIIIIIHIIIIIII
@HS3.1_324 HISEQ:380:H55W7BCXY:1:1101:9542:4781 1:N:0:AGCAGGAA orig_bc=AAAAAAAAAAAA new_bc=AAAAAAAAAAAA bc_diffs=0
TACGGAAGATGCGAGCGTTATCCGGATTTATTGGGTTTAAAGGGAGCGTAGGCGGGTTTTTAAGTCTGCGGTAAAATGTCGGCGCCCAACGTCGTCTTGCCGTGGAAACTGGGGACCTTGAATACACGCAAGGAAGATGGAATTCGTCGTGTAGCGGTGAAATGCTTAGATATGACGAAGAACTCCGATTGCGAAGGCAGCCAACAAGGCCTTTACTGACGCTAAAGCTCGAAGGTGCGGGTATCGAACAGG
+
IIIIIIIIIIIIIIIIHHIIIIIIIHCHHHIFHGHDGHIIIIIIIIIIHHHHIHHIEHHHIIIHIIHIIIIIGHHHHHHIHIIIIIIIIIIHHIIIIIIIIIHIIIHHIIIIIIHIIHHHHIHIIIIIIHHIIIIIIIIIIIIIHHIIIIIIIIIIHIIIHHIIHIHHIIHIIIIHIIIIIHIIIGIIHIIIIIIIIIIIHFIIHIIGIIIHIHIIIHHGIIIIHIGIIIIIIIIIIIIHHIHHIIIIHIII
@HS3.1_325 HISEQ:380:H55W7BCXY:1:1101:10517:4889 1:N:0:AGCAGGAA orig_bc=AAAAAAAAAAAA new_bc=AAAAAAAAAAAA bc_diffs=0
TACGGAGGGTGCGAGCGTTAATCGGAATAACTGGGCGTAAAGAGCTCGTAGGCGGTTAGTCAAGTCAGATGTGAAAGCCCCGGGCTTAACCTGGGAACTGCATTTGAAACTGACGAACTAGAGTACTGTAGAGGGAGGTAGAATTCCAGGTGTAGCGGTGAAATGCGTAGATATCTGGAGGAATACCGGTGGCGAAGGCGGCCTCCTGGACAGAGACTGACGCTGAGGAGCGAAAGCGTGGGGAGCAAACAGG
+
IIIIIHHIGHIIIIIIIHIIIIIIIIIIGIIHHIIIIHIIIIIIHIHIHIIIIIIHIIIIIIIIIIIIIIIIIIHIIIIIIIIIIIIIIIIIIIIIIIIIIIIIIIIIIIIIIIIIIIIIIIIIIIIIIIIIIHIIIIIIIIIIIIIIIIIIIIIIIIIIIIIIIIIIIIIIIIIIHHIIIIIIIIIIIIIIIIIIIIIIIIIHHIIIIIIHHIIIIIIIIIIIIIIIIIIIIIIIIIIIIIIIIIIIIIIII
@HS3.1_326 HISEQ:380:H55W7BCXY:1:1101:11913:4804 1:N:0:AGCAGGAA orig_bc=AAAAAAAAAAAA new_bc=AAAAAAAAAAAA bc_diffs=0
TACGTATGGTGCAAGCGTTATCCGGATTTACTGGGTGTAAAGGGAGCGTAGGCGGTTTTACAAGTCTGATGTGAAAGCCCGGGGCTCAACTCTGGTATTGCATTGGAAACTGTAGAACTAGAGTGTCGGAGGGGTAAGTGGAATTCCTAGTGTAGCGGTGAAATGCGTAGATATTAGGAGGAACACCAGTGGCGAAGGCGGCTTACTGGACGATTACTGACGCTGAGGCTCGAAAGCGTGGGGAGCAAACAGG
+
IIEHHIIIIIIIIIIIIIDHICHHHCHIIIIHIIFDE<FH@HHIGHDHHIIHIIHFHHIIIIIHHHIHGCIIIIIIIIHIIHIIGHIIIHGAIHIIHHIIHHHGHIIIHIIIHIIHIIIHIIHIHGHIIIIHIIHIHIIIIIIIIIIIIIIIIIIIIIIIIIIIIIIIIIIIIIHHHHIIIIIHIIIHIHIIIIIIIIIIIIIIIIIIIIIHHHIIIIIIIIIIIIIIHEIIIIIIIIIIIIIIIIIIIIHII
@HS3.1_327 HISEQ:380:H55W7BCXY:1:1101:12011:4893 1:N:0:AGCAGGAA orig_bc=AAAAAAAAAAAA new_bc=AAAAAAAAAAAA bc_diffs=0
TACGGAAGATGCGAGCGTTATCCGGGTTTATTGGGCATAAAGGGAGCGTAGGCGGAAGCTTAAGTCAGTGGTCAAATCGCGTGGCTCAACCATGTGCCGCCGTTGATACTGCGCTTCTTGAGTGCACATAAGGATGGTGGAATTCGTCGTGTAGCGGTGAAATGCTTAGATATGACGAAGAACTCCGATTGCGAAGGCAGCTGTCCGGGGTGTAACTGACGCTAATGCTCGAAAGTGCGGGTATCAAACAGG
+
HEGE<<<<1F@FH=HHC<DGHIEH?/<<0<11<C<111<1<CD0D00/<0<0D8@<C<C1DC1<<HHC<8@HG8B<<HCE9<</CGFEHH0<@C?DHBFH#HGGHCC=HG:#E:C.DDEF/@EHGHD##D;C@F<FG0FHH#H#BIIHGFDIIIHIHHG<<DEHCHHHHHCHHIHGDH#HG<<0=CHHHEHEHH#IH#@#HE?F<EF=EHHGC1<HECC??EEHFDCCEHHHCDHHC<FGFD<<EIIHH@HH
@HS3.1_328 HISEQ:380:H55W7BCXY:1:1101:14601:4967 1:N:0:AGCAGGAA orig_bc=AAAAAAAAAAAA new_bc=AAAAAAAAAAAA bc_diffs=0
TACGTATGGTGCAAGCGTTATCCGGATTTACTGGGTGTAAAGGGTGCGTAGGTGGCATATCAAGTCAGATGTGAAAACTTAGGGCTCAACCCCGAGACTGCATTTGAAACTGATAAGCTGGAGTACAGGAGAGGAAAGCAGAATTCCTAGTGTAGCGGTGAAATGCGTAGATATTAGGAGGAATACCGGTGGCGAAGGCGGCTTTCTGGACTGTTACTGACACTGAGGCACGAAAGCGTGGGGAGCAAACAGG
+
IIIIIHHIIIIIIIIIIIIIIIIIIIIIIIIFHHIDHEHIIIIIHIIIIIHIHIIIHIIIIIIIIIIIIIIIIIIIHHHIIIIIIIIIIHIHIIIIIIIIHIIIIIIIIIIIIIIIIIIIIIIIIIIIIIIIIIIIIIIIIIIIIIIIIIIIIIIIHIIIIIIIIIIIIIIIIIIIHGIIIIIIIIIIIIIIIIIIIIIIIIIIIIIIIIIIIIIIIIIIHHIIIIIIIIIIIIIIIIIIIIIIIIIIIIIII
@HS3.1_329 HISEQ:380:H55W7BCXY:1:1101:15548:4972 1:N:0:AGCAGGAA orig_bc=AAAAAAAAAAAA new_bc=AAAAAAAAAAAA bc_diffs=0
TACGGAGGATGCGAGCGTTATCCGGATTTATTGGGTTTAAAGGGTGCGTAGGCGGAATGTTAAGTCAGTGGTGAAAGCGTGCGGCTCAACCGTACCGAGCCATTGAAACTGGCGTTCTTGAGTGCAAGCGAGGTAAGCGGAATGTGACGTGTAGCGGTGAAATGCTTAGATATGTCCCAGAACTCCGATTGCGAAGGCAGCTTACCAGTATGTAACTGACGCTGAGGCACGAAAGCGTGGGTATCAAACAGG
+
IIIIIIIIIIIIIIIIIIIIIIIIIHHIIIIIIIIDGHIIIIIIIIIIHHIIIIIHDHHHHIIIIIIIIIIIIHIIIIIIIIIIIIIIIIIIIIIIIHIIIIIIIHHHIIIIIIHIIIIIIIHHHIIIIIIIIHIIHIIIIIIIIIIIIIIIIIIIIIIIIIIIIHIIIIIIIIIHIIIIIIHIIIIIIIIIIIIIIIIIIIIIIHIIIIHHHHHIGIIIIIIIIIIIIIIIIIIIIIIIIHHIIIIIIIII
@HS3.1_330 HISEQ:380:H55W7BCXY:1:1101:20930:4965 1:N:0:AGCAGGAA orig_bc=AAAAAAAAAAAA new_bc=AAAAAAAAAAAA bc_diffs=0
TACGGAAGGTCCGGGCGTTATCCGGATTTATTGGGTTTAAAGGGAGCGCAGGCTGGATTTTAAGCGTGCTGTGAAATGTACCGGCTCAACCGGTGACGTGCAGCGCGAACTGGAGTCCTTGAGTGAGTACGAGGTATGCGGAATTCGTGGTGTAGCGGTGAAATGCTTAGATATCACGAAGAACTCCGATTGCGAAGGCAGCATACCAGTCCTTAACTGACGCTAAAGCTCGAAAGTGCGGGTATCGAACAGG
+
HIIIIIIIIGHIIEHIIHHIIIIIIHHDHIHHHHIG@EGHHIIIIIIIHIIIIGHH#GGHIIIGIIIIHHIHHHIHHIIHHIIIIHIIIHIIIIIIGHEHHHHHHHIHHGHFHHIHHFIHHCGHHHIHHHIIIIIIHHFHIHHIGIHIIHIIIHEIHI#IHHFHIIIIHHEHAIHHDBHCEEHHEHHHFIIIIIIIIIIIIHHFGIIIIIIHGHE@IHHGIIIHHHGHIIIIHHDEDGHIIIHHHHG@CHHHI
@HS3.1_331 HISEQ:380:H55W7BCXY:1:1101:9203:5147 1:N:0:AGCAGGAA orig_bc=AAAAAAAAAAAA new_bc=AAAAAAAAAAAA bc_diffs=0
TACGTAGGGAGCAAGCGTTATCCGAATTTATTGGGTGTAAAGCGTGTGTAGGCGGTTTAATTAGTCTAAGGTTTAATCCCGAAGCTTAACTTCGGTTCGCCTTGGAAACTGTTTTTCTTGAGTGTGGTAGAGGCAAGTGGAATTTCTAGTGTAGCGGTAAAATGCTTAGATATTAGAAGGAACACCAGTGGCGAAGGCGACTTGCTGGGCCATTACTGACGCTGAGACACGAAAGCGTGGGGAGCAAATAGG
+
HIH@HHIII?EGHIIGIIGE@FHIEHEHIHE?GHFCGEHIHHFH<<CG@GHICFHHDGHHIIHGHH?CGGHIFHFHHHHIIIIIHHHHHHHHIHHHIHIHHHIHHIIIIIIIHHHIIHHHHHHHEHHHHIHHHIIEIHHIIIIHHHIIIHIHEHHHHHHHFHHIIIHIIIIIIIHIHHHIIHIHIHEHCHIHIIHIHEHIHEFIIIIIHEEHEHGHHHHIHIHHHIIIIIHIIIHIIIGIIHHHHHHHGHIH
@HS3.1_332 HISEQ:380:H55W7BCXY:1:1101:11499:5141 1:N:0:AGCAGGAA orig_bc=AAAAAAAAAAAA new_bc=AAAAAAAAAAAA bc_diffs=0
TACGGAGGGTGCGAGCGTTAATCGGAATAACTGGGCGTAAAGAGCTCGTAGGCGGTTTGTCAAGTCAGATGTGAAAGCCCCGGGCTTAACCTGGGAACCGCATTTGAAACTGACAGACTAGAGTACTGTAGAGGGAGGTAGAATTCCAGGTGTAGCGGTGAAATGCGTAGATATCTGGAGGAATACCGGTGGCGAAGGCGGCCTCCTGGACAGAGACTGACGCTGAGGAGCGAAAGCGTGGGGAGCAAACAGG
+
IIIIIHIIIIIHHIHIIHHIIIIIIIIIIIIHIIIIIIIIIIIIIIIIHIIIIIIHHHIIIIIIIIHIIIIIIIIIIHIIIIIIIIIIIIGIIIIIHHIIIIIIIIIIIIIIIIIIIHIIIIIIIIHIIIIIIHIIIIIIIHIIIIIIIIIIIIIIIIHIIIHIIIIIIIIIIIHHHHIIIIIIIIIIIIIIIIIIIIIIIGIIIHIIIIIIIIIIIIIIIIIIIIIIIIIIIIIIIIIIIIIIIIIIIIIII
@HS3.1_333 HISEQ:380:H55W7BCXY:1:1101:15259:5187 1:N:0:AGCAGGAA orig_bc=AAAAAAAAAAAA new_bc=AAAAAAAAAAAA bc_diffs=0
TACGGAGGGTACGAGCGTTAATCGGAATGACTGGGCGTAAAGGGCACGTAGGTGGATAGATAAGTCACAAGTGAAATACCCGGGCTTAACCTGGGATTGGCTCGTGAAACTGTTTAACTAGAGTACGGTAGAGGGGAGTAGAATTCCAAGTGTAGCGGTGAAATGCGTAGAGATGTGGAAGAATACCGGAGGCGAAGGCGGCTCTCTGGACCGATACTGACACTGAAGAGCGAAAGCGTGGGGAGCAAACAGG
+
@HIIFHI?HIII=C<CC/D<ECGEHIHEHHHIHGHEC/C<CGCCCHIIFGHH1<<11DGCGCHFHII@H@GGGHIIHGEFGH<#/#FGHHGCF<ECFFE@CCHHFHIH<D<IHGCCC<CHIGHDDEDE<<=08HHHII@HGH@DF1<:FHF?CHCH?D7CBCAGHHHCDHIED<#<B?11BGECHHIIIHIIIHHGHI?HCE<<1GCCEE<<<1<<EF@GECCFE@C<@IHHFIIHECGIHGCCE@GC<<1CC
@HS3.1_334 HISEQ:380:H55W7BCXY:1:1101:16055:5028 1:N:0:AGCAGGAA orig_bc=AAAAAAAAAAAA new_bc=AAAAAAAAAAAA bc_diffs=0
TACGTAGGGGGCAAGCGTTGTCCGGAATGATTGGGCGTAAAGGGCGCGTAGGCGGCCTTTCAAGTCTGAAGTGAAATTCCCGTTTTTAAGATGGGAACTGCTTTGGAAACTGTAAGGCTTGAGTGCAGGAGAGGTCAGTGGAATTCCCAGTGTAGCGGTGAAATGCGTAGAGATTGGGAGGAACACCAGTGGCGAAGGCGACTGACTGGACTGTAACTGACGCTGAGGCGCGAAAGTGTGGGGAGCAAACAGG
+
IIIIIIIIIIIIIIIIIIIIIIIIIHIIIIIIIIIIIIHIIIIIIIIIHIIIIIIIIIIIIIIIIIIIIIIIIIIHIIIIIIGHIIIIIIIIIIIIIIIIIHIIIIIIIIHIIIIIIIIIIIIIIHIIIIIIIIIIIIIIIIIIIIIIIIIIIIIIIIIIIIIIIIIIIIIIIIIIHIIIIIIIIIIIIIIIIIIIIIIIIHIIIIIIIIIIIIIIIIIIIIIIIIIIIIIIIIIHDIIIIIIIIIIIIIIII
@HS3.1_335 HISEQ:380:H55W7BCXY:1:1101:16294:5150 1:N:0:AGCAGGAA orig_bc=AAAAAAAAAAAA new_bc=AAAAAAAAAAAA bc_diffs=0
TACGGAGGGTACGAGCGTTAATCGGAATGACTGGGCGTAAAGGGCACGTAGGTGGATAGATAAGTCACAAGTGAAATACCCGGGCTTAACCTGGGATTGGCTCGTGAAACTGTTTAACTAGAGTACGGTAGAGGGGAGTAGAATTCCAAGTGTAGCGGTGAAATGCGTAGAGATTTGGAAGAATACCGGAGGCGAAGGCGGCTCTCTGGACCGATACTGACACTGAAGAGCGAAAGCGTGGGGAGCAAACAGG
+
IIIIIGGHIIIIIIIHIIIIEHIIIIIIIIIHIIIHIDHIIIIIIHHIGHIHCHHIIIIIIIIIIIIIIIHHIIIIHGHHIIHIIIIIIIIIIIIHHIIIIIHIHIIIIHIIIIIIIIIIIIIIIIIIHIIHHIHIIIHIIIIHIIIIIIIIIIIIIIIIIIIIIIIIIIIIIIIIHGIIIIIHIIIIHIIIIIIIIIIIIIIIIIIIHIHGIIIIIIIIIIIIIIHIIIIIIIIIIIIIIIIIIIIIIIIII
@HS3.1_336 HISEQ:380:H55W7BCXY:1:1101:18946:5078 1:N:0:AGCAGGAA orig_bc=AAAAAAAAAAAA new_bc=AAAAAAAAAAAA bc_diffs=0
TACGGAGGGTGCAAGCGTTGTTCGGAATCATTGGGCGTAAAGCGCGTGTAGGCGGCTTGGCAAGTCGGTTGTGAAAGCCCGGGGCCCAACCCCGGAATTGCAGCTGAAACTGCCTCGCTAGAGTCCCGGAGAGGAAGGCAGAATTCCCGGTGTAGGGGTGAAATCCGTAGATATCGGGAGGAATACCAGCGGCGAAGGCGGCCTTCTGGACGGTGACTGACGCTGAGACGCGAAAGCGTGGGGAGCAAACAGG
+
IIIIIHHIHHIIIIIIIIHHHIIIIHIHHIIIIIIIIIIHIIIIIIIHHIIIIIIIIIIIIIIIIIIIIIIIIIIIIIIIIHIIHIIIIHIIIIIIIIHIIIIIIIIIIIIIIIIIIHIIIIIIIIIIIIIHHIIIIIIIIIIIIIIIIIIIIIIIIIIIIIIFIIIIIIIHIIIIIHDIIIIIIIIIIIIIIIIIIIIIIIIIHIIIIIIIIIHHHIIIIIIIIIIIIIIIIIIIIIIIIIIIIIIIIIIIH
@HS3.1_337 HISEQ:380:H55W7BCXY:1:1101:1863:5354 1:N:0:AGCAGGAA orig_bc=AAAAAAAAAAAA new_bc=AAAAAAAAAAAA bc_diffs=0
TACGGAAGGTCCGGGCGTTATCCGGATTTATTGGGTTTAAAGGGAGCGCAGGCCGATTATTAAGCGTGACGTGAAATGTAGATGCTCAACATCTGAACTGCGTCGCGAACTGGTAGTCTTGAGTGAGTTCGATGTGGGCGGAATTCGTGGTGTAGCGGTGAAATGCTTAGATATCACGAAGAACTCCGATTGCGAAGGCAGCCCACAAGGCCTTTACTGACGCTAAAGCTCGAAGGTGCGGGTATCGAACAGG
+
IIIIIHIIIHIIIIIIIIIHIIIHIEGHIIIIHHIHIIIHIIHIGHIIIHIIIFIHIIHGIIIIIIIIHHIIIIHIGIHHHHGIIIIIIIIIIIIHIHIIIIHHIIIIIHHIIHIIHIIHHHIHIIIHHIIIIIIHIIIIIIHIIIIIIGHIIIIIHIIIIIIHIIHHIIIIIIIIHHIIIIIHEHIIHIHIIHIIIIIIIIIIIIIIIIIIIIIIIIIIIIIIIIIIHHIIIIIIIIIIIIHIIIIIIIIII
@HS3.1_338 HISEQ:380:H55W7BCXY:1:1101:5736:5290 1:N:0:AGCAGGAA orig_bc=AAAAAAAAAAAA new_bc=AAAAAAAAAAAA bc_diffs=0
CACGTAAGGCGCGAGCGTTGTTCGGAATCATTGGGCGTAAAGGGCATGTAGGCGGCCGTGCAAGTCTGGAGTGAAAGGCGGGGGCCCAACCCCCGGACAGCTCTGGAAACTGCGCGGCTGGAGCCGCCGAGGCGGGGCCGGAATTCCAGGTGTAGGGGTGAAATCTGTAGATATCTGGAAGAACACCGGTGGCGAAGGCAGGCCCCGAGCGGACGACTGACGCTGAGGTGCGAAGGTGCGGGGAGCGAACAGG
+
E<GEEGGFHIHIHC?/ECCCHHIIHHE?CE1CCGEHH<C<CCFHE?@CEFHHEDEDHDHCC@@<<FEHHCHHECED<DCHDDHHHHE7#HDDHDEGBD?DEDHHEGEA87EFCEDDHHFDD9:#?HECBD<HHDCEHHH?EG?CHHHEGHHFH/HEHHHDE@F@GF@0AH@F@EH?GFGG@HHHIIHHH=@GEHC@=HHHDHIHC?E@HHEC<G1G@CGCCHHCEHHHEE@CEGF//HDD1DFC?C@EHGEG@
@HS3.1_339 HISEQ:380:H55W7BCXY:1:1101:2143:5684 1:N:0:AGCAGGAA orig_bc=AAAAAAAAAAAA new_bc=AAAAAAAAAAAA bc_diffs=0
TACGGAGGATGCGAGCGTTATCCGGATTTATTGGGTTTAAAGGGTGCGTAGGCGGATTTTTAAGTCAGCGGTAAAATGTCCGGGCTCAACCCGGGCCGGCCGTTGAAACTGGGGATCTTGAGTGGGCGAGAAGTATGCGGAATGCGTGGTGTAGCGGTGAAATGCATAGATATCACGCAGAACTCCGATTGCGAAGGCAGCATACCGGCGCCCGACTGACGCTGAGGCACGAAAGCGTGGGGATCGAACAGG
+
IIIIIIIIIIIIIIIIIIIIIIIIIGHHIIIIIHIEEHHIIHIIIIIIIIIIIIIIIIIIIIIIIHIIIIIIIIIIHIIIHIIIIIIIHIIIIIIIIIIIIIHIHIIIIHHIIIHGIGIIIHHIIIIIIIIIIIIIIIHIIIIIIIIIIIIIIIIIIIIIIIIIIIIIIIIIIIIIHIIIIIIIIIIIIIIIIIIIIIIHIIIIIIIIIIIGIIIIIIIIIIIIIIIIIHIIIIIIIIIIIIIHIIIIIIII
@HS3.1_340 HISEQ:380:H55W7BCXY:1:1101:4960:5642 1:N:0:AGCAGGAA orig_bc=AAAAAAAAAAAA new_bc=AAAAAAAAAAAA bc_diffs=0
TACGTAGGTGGCAAGCGTTATCCGGATTTACTGGGTGTAAAGGGCGCGTAGGCGGGGATGCAAGTCAGATGTGAAATCTATGGGCTTAACTCATAAACTGCATTTGAAACTGTATCTCTTGAGTGCTGGAGAGGTAGACGGAATTCCTTGTGTAGCGGTGAAATGCGTAGATATAAGGAAGAACACCAGTGGCGAAGGCGGTCTACTGGACAGTAACTGACGCTGAGGCGCGAAAGCGTGGGGAGCAAACAGG
+
IHIIIIIIIIIIIIIIIIIIIIIIIIIIIIIIIII<EFHIIIIIIIIIHHIIIHHIIHHIIIIIIIIIIHIIIIIIHHIIIIIIIHIHIIIIIIIIIIIIIIIIIIHIIIIIIIIIIIIIIIIIIIIIIIIIIIIIIIIIIIIIIIIIIIIIIIIIIIIIIIIIIIIIIIIIIIIIIIIIIIIIIIIIIIIIIIIIIIIIIHIIIIIIIIHIIIIIIIIIIIIIIIIIHIIIIIIIIIIIIIIIIIIIIIIII
@HS3.1_341 HISEQ:380:H55W7BCXY:1:1101:6232:5736 1:N:0:AGCAGGAA orig_bc=AAAAAAAAAAAA new_bc=AAAAAAAAAAAA bc_diffs=0
TACGGAGGGTACGAGCGTTAATCGGAATGACTGGGCGTAAAGGGCACGTAGGTGGATAGATAAGTCACAAGTGAAATACCCGGGCTTAACCTGGGATTGGCTCGTGAAACTGTTTAACTAGAGTACGGTAGAGGGGAGTAGAATTCCAAGTGTAGCGGTGAAATGCGTAGAGATTTGGAAGAATACCGGAGGCGAAGGCGGCTCTCTGGACCGATACTGACACTGAAGAGCGAAAGCGTGGGGAGCAAACAGG
+
IIIIHIIIIIIIIIIIIFHHIIIIIHIIIIIHHIIIIHIHIIIIIHIIHHHIHIIIIIIIIIIIIIIIIIIIIIIIHIIHIIIIIHIIIIIIIIIIIIIIIIIIIIIIIIIIIIIIIIIIIIIIIIIIIIIIIIIIIIIIIIIIIIIIIIIIIIIIIIIHIIIIIIIIIIIIIIIHIHIIIIIIIIIIIIIIIIIIIIHIIIIIIIIIIIIHHIIIIIIIIIIIIIIIIIIIIIIIIIIIIIIIIHIIIIIII
@HS3.1_342 HISEQ:380:H55W7BCXY:1:1101:7173:5551 1:N:0:AGCAGGAA orig_bc=AAAAAAAAAAAA new_bc=AAAAAAAAAAAA bc_diffs=0
TACGTAGGGGGCGAGCGTTGTCCGGAATGATTGGGCGTAAAGGGCGCGTAGGCGGCCTGTTAAGTCTGGAGTGAAAGTCCTGTTTTCAAGATGGGAATTGCTTTGGATACTGGCGGGCTTGAGTGCAGGAGAGGTTATCGGAATTCCCGGTGTAGCGGTGAAATGCGTAGAGATCGGGAGGAACACCAGTGGCGAAGGCGGGTAACTGGACTGCAACTGACGCTGAGGCGCGAAAGTGTGGGGAGCAAACAGG
+
H1DG<1D@HEDC/<<EDC0CE1CEC</1DCC?1D?GH</0<FH<GH/<C/<<@C<<CD1DGE<EFE#HHEHHHHA<B<EGFD<FCEFADCHHHHHHEBCECHIHG@FDEH?:/DDEEFHHGHHF8/FHEIIFHF<<;#CHC#?CGCHIIH#IHDHFIHEHHHCHHFHEEHGCE@<HF1FEIIIIIIHGIHIHHIIIHHCCCD<1EFIIIIHGFCIHHHIIIGHEHHC//GIIIIHEDHHHEIIIHHHIHHHII
@HS3.1_343 HISEQ:380:H55W7BCXY:1:1101:9900:5534 1:N:0:AGCAGGAA orig_bc=AAAAAAAAAAAA new_bc=AAAAAAAAAAAA bc_diffs=0
TACAGAGGTCCCTAGCGTTGTTCGGATTTACTGGGCGTAAAGGGCACGTAGGTGGCTAGGCGTGTCGCGTGTGAAATCTCCGGGCCCAACCCGGAAAGTGCGCGCGAAACTACCTGGCTGGAGTACGGGAGAGGGAGTCGGAATGCAGGGTGTAGCGGTGAAATGCGTTGATATCCTGCAGAACACCGGAGGCGAAGGCGGACTCCTGGAACGTTACTGACGCTAAGGTGCGAAAGTCGGGGGAGCAAACAGG
+
IIIIIIIIIIIIIIIIIIIIIIIIIIIIIHIIIIIIIHIIIIIIIIIIHHIIIIIIIIIIIIIIIIIIIIIIHIIIHIIIIIIIIIIIIHIIIIIIIIIIIIIIIIIIIIIIIIIIIIIIIIIIIIIIIIIIIIIIIIIIIIIIIIIIIIIIIIIIIIIIIIHIHIIIIIIIIIIHHHIIIIIIHIIIIIIIIIIIIIIIIIIIIIIIIIHIIIHIIIHEIIIHGIIIIIIIIIHIIIIIIIIIIIIIIIHII
@HS3.1_344 HISEQ:380:H55W7BCXY:1:1101:9898:5678 1:N:0:AGCAGGAA orig_bc=AAAAAAAAAAAA new_bc=AAAAAAAAAAAA bc_diffs=0
TACGGAGGGTACGAGCGTTAATCGGAATGACTGGGCGTAAAGGGCACGTAGGTGGATAGATAAGTCACAAGTGAAATACCCGGGCTTAACCTGGGATTGGCTCGTGAAACTGTTTAACTAGAGTACGGTAGAGGGGAGTAGAATTCCAAGTGTAGCGGTGAAATGCGTAGAGATTTGGAAGAATACCGGAGGCGAAGGCGGCTCTCTGGACCGATACTGACACTGAAGAGCGAAAGCGTGGGGAGCAAACAGG
+
HHHEGEDHHIIIIIICD<<DHEHIHCGHGHI?GHHHI<FHHGHHIHHI<CGHHHIIHHIIIFHFGHEHEHHHHHHHHEGEGHHGHIHIHHIIGGIIIHHGIHGHHEEHHHHHHIIHHIIIIHIIIIIIIHHHHHIIIIHHIIHFCIHIIHIIIIIIIIIIIIIHIHHIHIIIIIIHHIGHFGEHGHHHIIIIIIIHIHIHHHIIHIIHHIHEHEIIHIIHHHIIIIIIHIIIIIIIIIHHEIIIHIHHHGHHI
@HS3.1_345 HISEQ:380:H55W7BCXY:1:1101:13088:5623 1:N:0:AGCAGGAA orig_bc=AAAAAAAAAAAA new_bc=AAAAAAAAAAAA bc_diffs=0
TACGGAGGGTGCGAGCGTTAATCGGAATAACTGGGCGTAAAGAGCTCGTAGGCGGTTAGTCAAGTCAGATGTGAAAGCCCCGGGCTTAACCTGGGAACTGCATTTGAAACTGACGAACTAGAGTACTGTAGAGGGAGGTAGAATTCCAGGTGTAGCGGTGAAATGCGTAGATATCTGGAGGAATACCGGTGGCGAAGGCGGCCTCCTGGACAGAGACTGACGCTGAGGAGCGAAAGCGTGGGGAGCAAACAGG
+
HHHHIHHHIIFIIIIHHHEHIIIIIHEHHIIIHIHIHHIHIIHHIIIHCEHHHHIIIIHIIGGHIHEHEHHIIIHHFHEHIIIIHIIHIHHIIHIFHHHIIIIFHHHHEHHHIHHHHIGHHHHHHHFIIIIIIHHEHHIIHGGGHDIHHIHHHIHHHIHIHFHGHIHHHHDGHEHHHDIIIIIHIIIHHFHHIHIHHIHIIHHEFC<CIHEHEIHIIIIHCGIIHHHEHCIHIIIHHHCEEHFF@FCGGEHFH
@HS3.1_346 HISEQ:380:H55W7BCXY:1:1101:13532:5544 1:N:0:AGCAGGAA orig_bc=AAAAAAAAAAAA new_bc=AAAAAAAAAAAA bc_diffs=0
TACGGAAGGTCCGGGCGTTATCCGGATTTATTGGGTTTAAAGGGAGCGCAGACGGGCTGTTAAGCGTGACGTGAAATCCGGGGGCTCAACCTTCGGCTGCGTCGCGAACTGGCGGCCTTGAGTGGACGGTAGGCAGGCGGAATTCGTGGTGTAGCGGTGAAATGCTTAGATATCACGAAGAACCCCGATTGCGAAGGCAGCTTGCCGCAGTCTTACTGACGTTCATGCTCGAAGGTGCGGGTATCGAACAGG
+
IIIIIIIIIHHIIIIIIHIIIIIIIIIIIIIIIIIEEHIIIIIIIIIIIIIIIIIIIIIIIIIHIIIIIIIIIIIIHIIIIIIIIIIHIIIIIIIIIIIIIIIIIIIIIIIIIIIIIIIIIIIIIIIIIHIIIIIIIIIIIIIIIIIIIIIIIIIIIIIIIIIIIIIIIIIIIIHHHHDHHHIIIIIIIHIHHIIIIIIIIIIIIIIHHIIIHIIIIIIIIIIIIIIIIIIIHIIIIIIIIIIIIIIIIIII
@HS3.1_347 HISEQ:380:H55W7BCXY:1:1101:15788:5509 1:N:0:AGCAGGAA orig_bc=AAAAAAAAAAAA new_bc=AAAAAAAAAAAA bc_diffs=0
TACGGAGGGTGCAAGCGTTAATCGGAATAACTGGGCGTAAAGGGCATGCAGGCGGTTGTATAAGTAGGGTGTGAAATCCCCGGGCTCAACCTGGGAACTGCATTCTAAACTGTACAACTAGAGTATTGCAGGGGGAGACGGAATTCCAGGTGTAGCGGTGGAATGCGTAGATATCTGGAAGAACACCAAAGGCGAAGGCAGTCTCCTGGGCAAATACTGACGCTCATATGCGAAAGCGTGGGTAGCAAACAGG
+
IIIIIIIIIIIIIIIIIIIIIIIIIIIIIIIIIIIIIIIIIIIIIIIIIIIIIIIHIHIIIIIIIIIIIIIIIIIIGIIIIIIIIIIIIIIIHIIIIIIIIIIIIIIIIIIIIIIIIIIIIIIIIIIIIIIIIIIIIIIIIIIIIIIIIIIIIIIIIIIIIIIIIIIIIIIIIIIIIIIIIIIIIIIIIIIIIIIIIIIIIIIIIIIIIIIIIIIHIIIIIIIIIIHIIIIIIIIIIIIIIIIIIIIIIIIII
@HS3.1_348 HISEQ:380:H55W7BCXY:1:1101:1288:17545 1:N:0:AGCAGGAT orig_bc=AAAAAAAAAAAA new_bc=AAAAAAAAAAAA bc_diffs=0
TACGTAGGTGGCAAGCGTTATCCGGATTTACTGGGTGTAAAGGGCGCGTAGGCGGGGATGCAAGTCAGATGTGAAATCTATGGGCTTAACTCATAAACTGCATTTGAAACTGTATCTCTTGAGTGCTGGAGAGGTAGACGGAATTCCTTGTGTAGCGGTGAAATGCGTAGATATAAGGAAGAACACCAGTGGCGAAGGCGGTCTACTGGACAGTAACTGACGCTGAGGCGCGAGAGCGTGGGGAGCAAACAGG
+
IIIIIIIIIIIIIIIIIIIIIIIIIIIIIIIIIIIHIIIIIIIIIIIIHHIIIIIIIIIIIIIIIIIIIIIIIIIIIHHIIIIIIIIIIIIIIIIIIIIIIIIIIIIIIIIIIIIIIIIIIIIIIIIIIIIIIIIIIIIIIIIIIIIIIIIIIIIIIIHIIIIIIIIIIIIIIIIIIIIIIIIIIIIIIIIIIIIIIIIIIIIIIIIIIIIIIIIIIIIIIIIIIIIIHIHIIIIIIIIIIIIIIIIIIIHII
@HS3.1_349 HISEQ:380:H55W7BCXY:1:1101:14085:7074 1:N:0:AGCAGGAA orig_bc=AAAAAAAAAAAA new_bc=AAAAAAAAAAAA bc_diffs=0
TACGTAGGGTCCAAGCGTTGTCCGGATTTATTGGGCGTAAAGAGCTCGTAGGCGGTTTCGTAAGTCGGATGTGAAAACTCAGGGCTCAACCCGGAGACGCCATCTGATACTGCGATGACTTGAGTCTGGTAGGGGATCACGGAATACCTGGTGTAGCGGTGAAATGCGCAGATATCAGGTGGAACACCGATGGCGAAGGCAGTGATCTGGGCCAGTACTGACGCTGAGGAGCGAAAGCGTGGGGAGCAAACAGG
+
IIHIIIHIIIIGIIIIIIIIIIIIIHIIIIIIIIIIIIIIIIIIIIIIIIIIHIIHIIIIIIIIIIIIIIHIIIIIFHHIIIHIIIIIIIIIIIIIIIIIIIIIIIIIIIIIIIIIIIIHIIIIIHIIIHIIIIIIIIIIIIIIIIIIIIIIIIIIIIIIIIIIIIIIIIIIIIIHHHFIIIIIIIIIIIIIIIIIIIIIIIIIIIIIIIIIIIIIIIHIIIIIIIIIIIIIIIIIIIIIIIIIIHHIIIIIII
@HS3.1_350 HISEQ:380:H55W7BCXY:1:1101:19106:7050 1:N:0:AGCAGGAA orig_bc=AAAAAAAAAAAA new_bc=AAAAAAAAAAAA bc_diffs=0
TACGGAGGATGCGAGCGTTATCCGGATTTATTGGGTTTAAAGGGTGCGTAGGTGGTTTGTTAAGTTTGTGGTGAAAGCGTGCGGCTCAACCGTACCAAGCCATGAAAACTGGCGAACTTGAGTGCAAACGAGGTAGGCGGAATGTGATGTGTAGCGGTGAAATGCTTAGATATGTCACAGAACCCCGATTGCGAAGGCAGCTTACCAGCATGCAACTGACACTGAGGCACGAAAGCGTGGGTATCAAACAGG
+
IIIIIIIIIIIIIIIIHIIIIIIIIIFHIHIIIIIHHIIIIIIGFHIHHHIIGHHHGFIHHHHIIFHHIIIHIIHIHHHHIHHHHIHIIHHHIIIHHIIIIIIIHIHIIIIIHHHIHHHHIIIIHIIIHIIIIHIIIIIHIIIIHIIIIIIIIHHGIIIIIIIIIIIIIIIIGIIHHGIIIIIIIIHIIIIIHIIIIIIIGIIIIIIIIIIIGIHHGIIIHIIIHIIIIIIIHIHIIIIIIIIIIIIFIIII
@HS3.1_351 HISEQ:380:H55W7BCXY:1:1101:1843:7440 1:N:0:AGCAGGAA orig_bc=AAAAAAAAAAAA new_bc=AAAAAAAAAAAA bc_diffs=0
TACGGAGGGTACGAGCGTTAATCGGAATGACTGGGCGTAAAGGGCACGTAGGTGGATAGATAAGTCACAAGTGAAATACCCGGGCTTAACCTGGGATTGGCTCGTGAAACTGTTTAACTAGAGTACGGTAGAGGGGAGTAGAATTCCAAGTGTAGCGGTGAAATGCGTAGAGATTTGGAAGAATACCGGAGGCGAAGGCGGCTCTCTGGACCGATACTGACACTGAAGAGCGAAAGCGTGGGGAGCAAACAGG
+
IIIIIIIIIIIIIIIIIHIHIIIIIIHIIIIIIIIIIIIIIIIIIHIIHIIIHHIHIIIHHIIIIIIIIIIIIIIIHHIIIIIIIIIIHIIIIIIHHHIIIIIIIIIIIIIIIHIHIIIIIIIIIIIIIIIIIIIIIIIIIIIIIIIIIIIIIIIIIIIIIIIIIIIHIIIIIIIIHGIIIIIIIIIIIIIIIIIIIIIIIIIIIIIIIIIIIIIIIIIIHIIIIIIIIIIIIIIIIIIIIIIIIIIIIIIII
@HS3.1_352 HISEQ:380:H55W7BCXY:1:1101:4385:7270 1:N:0:AGCAGGAA orig_bc=AAAAAAAAAAAA new_bc=AAAAAAAAAAAA bc_diffs=0
TACGGAAGGTCCGGGCGTTATCCGGATTTATTGGGTTTAAAGGGAGCGCAGGCGGAGGCTTAAGCGTGACGTGAAATGTAGCCGCTCAACGGCTGAGTTGCGTCGCGAACTGGGTTTCTTGAGTGAGTGCGACGTCAGCGGAATTCGTGGTGTAGCGGTGAAATGCTTAGATATCACGAAGAACCCCGATTGCGAAGGCAGCTGACGAGCCCTTTACTGACGCTAAAGCTCGAAGGTGCGGGTATCGAACAGG
+
HHICGEHHIHEHIGHGHECHHIIIIDEEHIGH<FC<DEHEHFEEHHDHDIDDDHECHHHHHFHHIIIIHHIIHHIHHB<FHH@FHHHFHHHFCDHIIIIIHHHIHHIIIHDHGHHHHHHHGHHFH@GEHIIHHHIDHHHHIIIIIHGIIIIHIIHHHHHIIIHGHGHHHHHHFEEHHHHIIGHF<IIIIHIIIIIHHHHIHHIIIIIHHGIHHIIIHEIHHIIIIIHIHGCHIIHEDHHHEIIIIIIIHFFFH
@HS3.1_353 HISEQ:380:H55W7BCXY:1:1101:4659:7254 1:N:0:AGCAGGAA orig_bc=AAAAAAAAAAAA new_bc=AAAAAAAAAAAA bc_diffs=0
TACAGAGGCCAAGAGCGTTGTTCGGATTTACTGGGCGTAAAGGGCGCGTAGGCGGCATGGCGTGTCGGATGTGAAATCTCCGGGCTCAACCCGGAAAGTGCGTCCGAAACTACCGTGCTGGAGTATGGGAGGGGGAATCGGAATGCAGGGTGTAGCGGTGAAATGCGTTGATATCCTGCAGAACACCGGAGGCGAAGGCGGATTCCTTGAACATCACTGACGCTGAGGCGCGAAAGTCGGGGGAGCAAACAGG
+
IIIIIIIIIIIIIIIIIIIIIIIIIIIIIIHIIIIIIHHFHIIIIIIIIIIIIIIIIIIIHIIIIIIIIIIIIIIIHIIIIIIIIIIIIIIIIIIIIIIIIIIIIIIIIIIIIIIIIIIIIIIIIIIIIIIIIIIIIHIIIIIIIIIIIIIIIIIIIIIIIIIIIIIIIIIIIIIIIHIIIIIIIIIIIIIIIIIIIIIIIIIIIIIIIIIIIIIIIIIIIIIIIIIIIIIIIIIIIIIIIIIIIIIIIIIII
@HS3.1_354 HISEQ:380:H55W7BCXY:1:1101:8185:7424 1:N:0:AGCAGGAA orig_bc=AAAAAAAAAAAA new_bc=AAAAAAAAAAAA bc_diffs=0
TACGGAGGGTACGAGCGTTAATCGGAATGACTGGGCGTAAAGGGCACGTAGGTGGATAGATAAGTCACAAGTGAAATACCCGGGCTTAACCTGGGATTGGCTCGTGAAACTGTTTAACTAGAGTACGGTAGAGGGGAGTAGAATTCCAAGTGTAGCGGTGAAATGCGTAGAGATTTGGAAGAATACCGGAGGCGAAGGCGGCTCTCTGGACCGATACTGACACTGAAGAGCGAAAGCGTGGGGAGCAAACAGG
+
IIIICHHIII<GHIIIIIIIIIIIIHIIHIIIIIIIIHHIIH?HC@HH1DFH1DGDG1FCEHHIIIGHG@HIHHHIFHHIIIIIIIIGHHIIIIIHHHGIHHHGHIHIIIIGF?@HFIIHHIEHC<FIIIIIHIHHHHEIIIIIHIHH@HIIHIIIIIIIIIHIIIIIIIIIIHHHG?HGIHE/IIII##IIIIIIIIIHIIIHHHHHHEHEHIIHIHIHF<IIIHCIHIIIHIIIIIIIIIIIIIHHIIHIH
@HS3.1_355 HISEQ:380:H55W7BCXY:1:1101:8862:7464 1:N:0:AGCAGGAA orig_bc=AAAAAAAAAAAA new_bc=AAAAAAAAAAAA bc_diffs=0
TACGGAGGGTACGAGCGTTAATCGGAATGACTGGGCGTAAAGGGCACGTAGGTGGATAGATAAGTCACAAGTGAAATACCCGGGCTTAACCTGGGATTGGCTCGTGAAACTGTTTAACTAGAGTACGGTAGAGGGGAGTAGAATTCCAAGTGTAGCGGTGAAATGCGTAGAGATTTGGAAGAATACCGGAGGCGAAGGCGGCTCTCTGGACCGATACTGACACTGAAGAGCGAAAGCGTGGGGAGCAAACAGG
+
IIIIIIIIIIIIIIIIIIIIIIIIIIIIIIIIIIIIIIIIIIIIIIIIGHHHGIIIIIIIIIIIHIIIIIIIIIIHHIIIIIIIIIIIIIIIIIIHIIIIIIIHIIIIIIIIIIIIIIIIIHIIIHIIIIIIIIIIIIIIIIIIIIHIIIIIIIIIIIIIIHIIIIIIIIIIIIIHHHIIIIIIIIIIIIIIIIIIIIHIGIIIIIIIIIIIIIIIIIIIHGIIIIIIIIIIIIIIIIIIIIIIIIIIIHHII
@HS3.1_356 HISEQ:380:H55W7BCXY:1:1101:9591:7329 1:N:0:AGCAGGAA orig_bc=AAAAAAAAAAAA new_bc=AAAAAAAAAAAA bc_diffs=0
TACGGAAGGTCCGGGCGTTATCCGGATTTATTGGGTTTAAAGGGAGCGCAGGCCGATTATTAAGCGTGACGTGAAATGTAGATGCTCAACATCTGAACTGCGTCGCGAACTGGTAGTCTTGAGTGAGTTCGATGTGGGCGGAATTCGTGGTGTAGCGGTGAAATGCTTAGATATGCCACAGAACGCCGTTGGCGGAGGCGGCTCTCTGGACCGATACTGACACTGAAGAGCGAAAGCGTGGGGAGCAAACAGG
+
IIIHIHIIIIIIIIIIIIIIIIIIIGHIGIHHHIIGGHIIIIIIIIIIIIIIIIIIHIIIIIIHIIIIIIIIIIIIIHIIIIIIIIIIIIIIIIIIHIIIIIIIIIIIIIIIIIIIIIIIIIIIIIIHIIIIIIIIIIIIIIIIHIIIIIIIIIIIIIIIIIIIIIIIIIIIIIIIIGHIIIHIIIIIHIIIIIIIIIIIIIIIIIIIIIIIIIIIIIIIIIIIIIIIIIIIIIIIIIIIIIIIIIIIIHHII
@HS3.1_357 HISEQ:380:H55W7BCXY:1:1101:10224:7467 1:N:0:AGCAGGAA orig_bc=AAAAAAAAAAAA new_bc=AAAAAAAAAAAA bc_diffs=0
TACGGAGGATGCGAGCGTTATCCGGATTTATTGGGTTTAAAGGGTGCGTAGGTGGTTTGTTAAGTTTGTGGTGAAAGCGTGCGGCTCAACCGTACCAAGCCATGAAAACTGGCGAACTTGAGTGCAAACGAGGTAGGCGGAATGTGATGTGTAGCGGTGAAATGCTTAGATATGTCACAGAACCCCGATTGCGAAGGCAGCTTACCAGCATGCAACTGACACTGAGGCACGAAAGCGTGGGTATCAAACAGG
+
IIIIIICFEHIIIIIIIIIHIHHIIGEHIIIIFGH<EGHEHHHIHIIIEHHIIIIIHIIHIIHHGHGIHIIIIIIHIIIIHHIIIIIIIIIIIIIIIIIIIIIIIIIIIIIIHIIIIIIIIIIIIIIIIIIIIIIIIIIIIIIIIIIIHIIIIIIHIIIIIIIIIIIIIIIIIIIIHHHIIIGIIIIIIHIIIIIIIIIIIIIIIIIIIHIIIHIIIIIIIIIIIIIIIIIIIIIIIIHHIIIIIIIIIIII
@HS3.1_358 HISEQ:380:H55W7BCXY:1:1101:18257:7433 1:N:0:AGCAGGAA orig_bc=AAAAAAAAAAAA new_bc=AAAAAAAAAAAA bc_diffs=0
TACGTAGGGTCCAAGCGTTATCCGGATTTACTGGGTGTAAAGGGCGAGTAGACGGCGCTGTAAGTCAGCTGTGAAAACTTAGGGCTCAACCTTAAGCCTGCAGCTGAAACTGTAGTGCTAGAGTGCAGGAGAGGTAAGCGGAATTCCTAGTGTAGCGGTGAAATGCGTAGATATTAGGAGGAACACCAGTGGCGAAGGCGGCTTACTGGACTGTAACTGACGTTGAGGCGCGAAAGTGTGGGGAGCAAACAGG
+
IIIIIIHIIIIIIIHIIIIIIIIIIIIIIIIGHIIDEHIIIIIIIIIIIIIIIIIIIIHIIIIIIIIIIIIIIIIHFHIIIIIHIIIIIHIIHIIIIIIIIIIHIIIIHHIIIIIIIIHIIIIIIIIIIIIIIIIHIIIIIIIIIIIIIIIIIIIIIIIIIIIIIIIIIIIIIIIIHHHIIIIIIIIIIIIIIIIIIIIIIIIIIIIIIIIIIIIIIIIIIIIIIIIIHHHIHGDDCIIIIIIIIIIIIIIII
@HS3.1_359 HISEQ:380:H55W7BCXY:1:1101:19260:7415 1:N:0:AGCAGGAA orig_bc=AAAAAAAAAAAA new_bc=AAAAAAAAAAAA bc_diffs=0
TACGGAGGATGCGAGCGTTATCCGGATTTATTGGGTTTAAAGGGTGCGTAGGTGGTTTGTTAAGTTTGTGGTGAAAGCGTGCGGCTCAACCGTACCAAGCCATGAAAACTGGCGAACTTGAGTGCAAACGAGGTAGGCGGAATGTGATGTGTAGCGGTGAAATGCTTAGATATGTCACAGAACCCCGATTGCGAAGGCAGCTTACCAGCATGCAACTGACACTGAGGCACGAAAGCGTGGGTATCAAACAGG
+
IHIEHIIIEHHHCHHHIIIHHCHIIHGEHHIHHHICDGHIIIIHIIHIDHHHFHHGHHIIIHHIH1FH#HHIFHHIHHHHHDHGIIIIIIHIIFHHHHIIIHGHEFHHHIHHHEEHHHHIIEHHHIEHHIIIHIFFHFIHIIHHHIHIIIIIHIIIIHHIHHFGHHIIHHIIHHHEHIIHHHHGHHDHHHIIIIIHIHHHEIIIHHHHHHFH@IHIIIHGGIHHGIHHIIIIIIHIIIHIIHHHHIIIIIII
@HS3.1_360 HISEQ:380:H55W7BCXY:1:1101:3258:7702 1:N:0:AGCAGGAA orig_bc=AAAAAAAAAAAA new_bc=AAAAAAAAAAAA bc_diffs=0
TACGGAGGGTACGAGCGTTAATCGGAATGACTGGGCGTAAAGGGCACGTAGGTGGATAGATAAGTCACAAGTGAAATACCCGGGCTTAACCTGGGATTGGCTCGTGAAACTGTTTAACTAGAGTACGGTAGAGGGGAGTAGAATTCCAAGTGTAGCGGTGAAATGCGTAGAGATTTGGAAGAATACCGGAGGCGAAGGCGGCTCTCTGGACCGATACTGACACTGAAGAGCGAAAGCGTGGGGAGCAAACAGG
+
IIIIIIIIIIIIIIIIIIIIIHIIIIIIIIHGHHIIICCHHIIIIIIICGHHDIHIIIIIIIIIIIIIIIIIIIIIHIIIIIIIIHHIIIIIIIIIIHIIIIIIHIIIIHHIIIIIIIIIHIIIIIIIIIIIIIIIIIHIIIIIIIIIIIIIIIIIIIIIIIIIIIIIIIIIIIHIHIIIIIIIIIIIIIIIIIIIIIIIIIIIIIIHHIIIIIIIHIIIIIIIIIIIIIHIIIIIIIIIIIIIIIIHIIIII
@HS3.1_361 HISEQ:380:H55W7BCXY:1:1101:3616:7548 1:N:0:AGCAGGAA orig_bc=AAAAAAAAAAAA new_bc=AAAAAAAAAAAA bc_diffs=0
TACGTAGGTGACAAGCGTTGTCCGGATTTACTGGGCGTAAAGAGCGCGCAGGCGGTCGATCAAGTCGAGTGTGAAAGCCCCCGGCTCAACTGGGGAGGGTCATTCGATACTGATCGACTCGAAGGCAGGAGAGGGTAGTGGAATTCCCGGTGTAGTGGTGAAATGCGTAGATATCGGGAGGAACACCAGTGGCGAAGGCGACTACCTGGCCTGTTCTTGACGCTGAGGCGCGAAAGCTAGGGGAGCAAACGGG
+
IIIIHHHIIIIIIIIIIIIIIIIIHHIIIIIIIIIIIHHIIIIIIHIIIIIIIIIHHIIIIIIIIIIIIHIIIIIHHHIIIIIIIHIIGIGHIIHIIIIIHHIIIIHEHHIHGHHGGHHFIIIIHHIIIIIIIIIHIIIIIIIIIIIIIIIIIIIIIIIIIIIIIIIIIIIIIIIIHHIIIIIIIIIIIIIIIIIIIIIIIIIIIIIIHIIIIIIIIIIIIIIIIIIIIIIIIIIIIIIIIIIIIIIIIIIII
@HS3.1_362 HISEQ:380:H55W7BCXY:1:1101:4542:7741 1:N:0:AGCAGGAA orig_bc=AAAAAAAAAAAA new_bc=AAAAAAAAAAAA bc_diffs=0
TACGGAGGGTGCGAGCGTTAATCGGAATAACTGGGCGTAAAGAGCTCGTAGGCGGTTTGTCAAGTCAGATGTGAAAGCCCCGGGCTTAACCTGGGAACCGCATTTGAAACTGACAGACTAGAGTACTGTAGAGGGAGGTAGAATTCCAGGTGTAGCGGTGAAATGCGTAGATATCTGGAGGAATACCGGTGGCGAAGGCGGCCTCCTGGACAGAGACTGACGCTGAGGAGCGAAAGCGTGGGGAGCAAACAGG
+
IIIIIHIIIIIIIIIIIIIIIIIIIIIIHIIIIIIIIIIIIIIIIIIIIIIIIIIIHIIIIIIIIIIIHIIIIIIIHIIIIIIIIIIIIIIIIIIIIIHIIIIIIIIIIIIIIIIHIIIIIIIIHIIIIIIIIIIIIIIIHIIIIHIIIIIIIIIIIIIIIIIIIIIIIIIIIIIIIIIIIIIIIIIIIIIIIIIIIIIIIIIIIIIIIIIIIIIIIIIIIIIIIIIIIIIIIIIIIIIIIIIIIIIIIIIII
@HS3.1_363 HISEQ:380:H55W7BCXY:1:1101:5609:7513 1:N:0:AGCAGGAA orig_bc=AAAAAAAAAAAA new_bc=AAAAAAAAAAAA bc_diffs=0
TACGGAGGGTGCGAGCGTTAATCGGAATAACTGGGCGTAAAGAGCTCGTAGGCGGTTTGTCAAGTCAGATGTGAAAGCCCCGGGCTTAACCTGGGAACCGCATTTGAAACTGACAGACTAGAGTACTGTAGAGGGAGGTAGAATTCCAGGTGTAGCGGTGAAATGCGTAGATATCTGGAGGAATACCGGTGGCGAAGGCGGCCTCCTGGACAGAGACTGACGCTGAGGAGCGAAAGCGTGGGGAGCAAACAGG
+
IHHIICHHGCGHIIHIICEHIIIIIIHHIIIHIIIIIIIIIIIIIIIIIIIIIIH/CHHIIIHIIHIHHHIIIIGHHHEGHHHIHIIIIIHIIIGI7EIIHIHHIIIIIHHHIIIIIIHIIIIHHHIIHIIIHGIIIIIIIIIIIHIIHIHHHIIIHIHHHIIIIIIHIIIIIIHHHIHIIIIIIIIIHIHIIIIHIIIIIIHEIIHHHIIIHIIIIIIIIIIIIIHIIIIEIIIHDHIIIHHIIHIIIHIIH
@HS3.1_364 HISEQ:380:H55W7BCXY:1:1101:12999:7696 1:N:0:AGCAGGAA orig_bc=AAAAAAAAAAAA new_bc=AAAAAAAAAAAA bc_diffs=0
TACGTAGGGGGCAAGCGTTGTCCGGATTTATTGGGCGTAAAGAGCGTGTAGGCGGCCGTGTAGGTCTGACGTGAAATCTGGAGGCTCAACCTCCAGCTGTCGTTGGAAACCGCGCGGCTAGAGTCCGGAAGAGGAGAGTGGAATTCCTGGTGTAGCGGTGAAATGCGCAGATATCAGGAAGAACACCTATGGCGAAGGCAGCTCTCTGGGACGGTACTGACGCTGAGACGCGAAAGCGTGGGGAGCGAACAGG
+
IIIIIFHHIIHIHIIHHIHIIIIIIGGHIIIIIIIIICEIIIIIIIIIIHIIIIIIIIHIIIIIIHHIHIIIIIIIHHIIIIIIIIIIIHHIIIIIIIIIIIIIGHHHHIIIIIIIIIIIIIIIIHIIHIIIIIIHIIIIIIIIIIIIIIIIIIIIIIIIIIIIIIIIIIIHIIIIHHIIIIIIIIIIIIIIIHHHIIIIIIIIIIIIIIIIIIIIIIIIIIIIIIIHIIIIIIIIIIIIIIIIIIIIIIIII
@HS3.1_365 HISEQ:380:H55W7BCXY:1:1101:14747:7701 1:N:0:AGCAGGAA orig_bc=AAAAAAAAAAAA new_bc=AAAAAAAAAAAA bc_diffs=0
TACGGAAGGTCCGGGCGTTATCCGGATTTATTGGGTTTAAAGGGAGCGCAGGCCGGAGGTCAAGCGTGACGTGAAATGTAGCCGCTCAACGGCTGAGTTGCGTCGCGAACTGGCTTTCTTGAGTGAGTACGACGTCAGCGGAATTCGTGGTGTAGCGGTGAAATGCTTAGATATCACGAAGAACCCCGATTGCGAAGGCAGCTGACGAGTCCTTTACTGACGCTAAAGCTCGAAGGTGCGGGTATCGAACAGG
+
IHIIIIIIIIIIIIIIIHIIIIIIIGICHIIIIHI<EHIIIGIHIIIHIHIIIIHIHCIHHIIIIIIIIIIHIIIIIHHIHIIIIIIIIIIIIIIIIIIHGIHIIIIIIIIIIIIIHGIIIIIIIIIIIIIHHHIIHHIIIIIIIIIIIIIIIIIHIIGIIHIIIIIHHIHIIIIHEHIHIIHHIHIHIIIIIIIIIHIIIIIIIIIIIHCGEHIHIIIIIIIIIIIIHHHIHHHHEDHIIIIHHIHIHIIII
@HS3.1_366 HISEQ:380:H55W7BCXY:1:1101:16890:7627 1:N:0:AGCAGGAA orig_bc=AAAAAAAAAAAA new_bc=AAAAAAAAAAAA bc_diffs=0
TACGTAGGGTGCGAGCGTTAATCGGAATTACTGGGCGTAAAGCGTGCGCAGGCGGCGGCTCAAGTCAGGTGTGAAATCCCCGGGCTTAACCTGGGAATTGCGCTTGAAACTAGGTCGCTAGAGTGTGGCAGAGGGGGGTGGAATTCCACGTGTAGCAGTGAAATGCGTAGAGATGTGGAGGAACACCGATGGCGAAGGCAGCCCCCTGGGTCAACACTGACGCTCAGGCACGAAAGCGTGGGGAGCAAACAGG
+
IIIIHHIIIIIIIIIIIHHHIIIIIIIIIIIIIIIIIDHIIIIIIIIIIGIIIIIIIIIIIIIIIIIHIIIIIIIIHIIIIIIIIGIIIIIIIIIIIIIIIIIIIIIIIIIIIIIIIIIIIIIIHHIIIIIIIIIIIIIIIIIIIIIIIIIIIIIIIIIIIIIIIIIIIIIIIIIIIHIIIIIIIIIIIIIIIIIIIIIIIIIIIIIIIIIIIIIIIIIIIIIIIIIIIIIIIIIIIIIIIIIIIIIIIIIII
@HS3.1_367 HISEQ:380:H55W7BCXY:1:1101:16793:7749 1:N:0:AGCAGGAA orig_bc=AAAAAAAAAAAA new_bc=AAAAAAAAAAAA bc_diffs=0
TACGTAGGTGGCAAGCGTTGTCCGGATTTACTGGGTGTAAAGGGTGCGCAGGCGGGATTGCAAGTTGGATGTGAAATACCGGGGCTTAACCCCGGAACTGCATCCAAAACTGTAGTTCTTGAGTGGAGCAGAGGTAAGCGGAATTCCGAGTGTAGCGGTGAAATGCGTAGATATTCGGAGGAACACCAGTGGCGAAGGCGGCTTACTGGGCTCTAACTGGCGCTGAGGCACGAAAGTGTGGGTAGCAAACAGG
+
IIIIIIIIIIIIIIIIIIIHIIIIIHIIIIIIIIIGHHHIIIIIIIIIIIIIIIIIIIIIIIIIIIIIIIIHIIIIHHIIIIIIIIIIIIIIIIIIIIIIIIIHIIIIIIIIIIIHIIIIIIIIIIIIIIIIIIHHIIIIIIIIIHHIHIIIIIIIIIIIIHIIIIIIIIIIIIGHHDIIIIIIIIIIIIIIIIIIIIIIIIIIIIIIIIIHIIIIIIIIIIIIIIIIIIIIIIIHHIIIIIIIIIIHIIIII
@HS3.1_368 HISEQ:380:H55W7BCXY:1:1101:19843:7711 1:N:0:AGCAGGAA orig_bc=AAAAAAAAAAAA new_bc=AAAAAAAAAAAA bc_diffs=0
TACGGAGGATGCGAGCGTTATCCGGATTTATTGGGTTTAAAGGGTGCGTAGGTGGTTTGTTAAGTTTGTGGTGAAAGCGTGCGGCTCAACCGTACCAAGCCATGAAAACTGGCGAACTTGAGTGCAAACGAGGTAGGCGGAATGTGATGTGTAGCGGTGAAATGCTTAGATATGTCACAGAACCCCGATTGCGAAGGCAGCTTACCAGCATGCAACTGACACTGAGGCACGAAAGCGTGGGTATCAAACAGG
+
IIIHIHDHCHHIIIHIIIIHIIIIIDEHIHIHHHIEEHHHIIIIHHIIEHHIIIIGEHHIIHIHHHIIIGIIIIIIHHIIIIIIHHIIIIIIIIIIIIIIIIIIIIIIIIIIIIHIHIIIIIIIHIIHHIIIIHHHHIIHIIHHHHIIIHIHHHIHIGIIIIIIIIIIHIIIIIIHHIIIIIIIIIHIHH#IIIIIIIIIIIIIIIIIIIHHFIHIIIIIHIIIIIIIIIIIIIIIIIIIIIIIHIIIIIII
@HS3.1_369 HISEQ:380:H55W7BCXY:1:1101:4844:7810 1:N:0:AGCAGGAA orig_bc=AAAAAAAAAAAA new_bc=AAAAAAAAAAAA bc_diffs=0
TACGGGGGGTGCAAGCGTTGTCCGGAATCATTGGGCGTAAAGCGTTCGTAGGCGGTACATTAAGTCTGGTGTTAAAGACTTGTGCTTAACACAAGATAGGCATTGGATACTGGTGAACTAGAATATGGCAGAGGTTAAGGGAATTCCCGGTGTAGCGGTGAAATGCGTAGATATCGGGAGGAACACCTGAGGCGAAAGCGCTTAACTGGGCCAAAATTGACGCTGAGGAACGAAAGCCGGGGGAGCAAATGGG
+
IIIIIIIIIIIIIIIIIIIIIIIIIIIIIIIIIIIIIIIIIIIIIIIIIIIIIIIIIIIIIIIIIIIIIIIIIIIIHIIIIIIIIIIIIIIIIIIIIIIIIIIIIIIIIIIIIIIIIIIIIIIIIIIIIIIIIIIIIIIIIIIIIIIIIIIIIIIIIIIIIIIIIIIIIIIIIIIIIIIIIIIIIIIHIIIIIIIIIIIIIIIIIIIIIIIIIIIIIIIIIIIIIIIIIIIIIIIIIIIIIIIIIIIIIIIII
@HS3.1_370 HISEQ:380:H55W7BCXY:1:1101:5192:7923 1:N:0:AGCAGGAA orig_bc=AAAAAAAAAAAA new_bc=AAAAAAAAAAAA bc_diffs=0
TACGTATGGAGCAAGCGTTATCCGGATTTACTGGGTGTAAAGGGAGCGTAGGCGGTGGTTTAAGTCTGATGTGAAAGCCCGGGGCTCAACCCCGGTATTGCATTGGAAACTGAATCACTAGAGTGTCGGAGGGGTAAGTGGAATTCCTAGTGTAGCGGTGAAATGCGTAGATATTAGGAGGAACACCAGTGGCGAAGGCGGCTTACTGGACGATTACTGACGCTGAGGCTCGAAAGCGTGGGGAGCAAACAGG
+
IIIIHIIIIIIIIIIIIIIIIIIIIIIIIIIIIIIGHIIIIIIIIIIIHIIIIIIHIIEIIIIIIIIIIIIIIIIIIIIIIIIIIIIIIIIIIIIIIIIIIIIIIIIIIIIIIIIIIIIIIIIIIIIIIIIIIIIIIIIIIIIIIIIIIIIIIIIIHIIIIIIIIIIIIIIIIHIHHHIIIIIIIIIIIIIIIIIIIIIIIIIIIIIIIIIIIIIIIIIIIIIIIIIIIIIIIIIIIIIIIIIIIIIIIIIII
@HS3.1_371 HISEQ:380:H55W7BCXY:1:1101:5017:7958 1:N:0:AGCAGGAA orig_bc=AAAAAAAAAAAA new_bc=AAAAAAAAAAAA bc_diffs=0
TACGGAGGGTACGAGCGTTAATCGGAATGACTGGGCGTAAAGGGCACGTAGGTGGATAGATAAGTCACAAGTGAAATACCCGGGCTTAACCTGGGATTGGCTCGTGAAACTGTTTAACTAGAGTACGGTAGAGGGGAGTAGAATTCCAAGTGTAGCGGTGAAATGCGTAGAGATTTGGAAGAATACCGGAGGCGAAGGCGGCTCTCTGGACCGATACTGACACTGAAGAGCGAAAGCGTGGGGAGCAAACAGG
+
HGHEE@EDHH1<C=H/C<0D<CFHI@@HCEH1<GHHHHHEG?CEHEE01<<CF6CGHFGEFHHE#HICHFHHCGHHEFEFHHBCE?FEFGHH?HHGIHHEHEHGFDGH<EGC/IHHHFHCHEHGHHHH?HHHHGHEHIHHIHCCHGIHHHHIHHIIHHHHHHEEDGHFFHHHGEECCFCEEGHIHHG?EH#IHHHHE/<FIIIHHH@IGIHHHHFHEFHFCEHHIIHHGIIIIIHHIIHDHIHH?CHHHDEFH
@HS3.1_372 HISEQ:380:H55W7BCXY:1:1101:5261:7809 1:N:0:AGCAGGAA orig_bc=AAAAAAAAAAAA new_bc=AAAAAAAAAAAA bc_diffs=0
TACGGAGGGTACGAGCGTTAATCGGAATGACTGGGCGTAAAGGGCACGTAGGTGGATAGATAAGTCACAAGTGAAATACCCGGGCTTAACCTGGGATTGGCTCGTGAAACTGTTTAACTAGAGTACGGTAGAGGGGAGTAGAATTCCAAGTGTAGCGGTGAAATGCGTAGAGATTTGGAAGAATACCGGAGGCGAAGGCGGCTCTCTGGACCGATACTGACACTGAAGAGCGAAAGCGTGGGGAGCAAACAGG
+
HIHEDHDHIIEHHIIHIIIIHIHEHHHHGHHHHHIHIHHHHHHIGGHHHHIIDHHIHHHFHHIIIHIIGHIIIHHECH?HIHHHIHHHIHHHHHIHEHHHEHEHIHHHHEEHHEEFCHHHGHHIEHEHHGGIHGGIHHGFHHFGGEHHHHEHHHHHIIIHHHIHHHHEEDHHHCEDF<IHHGFGIIHIHIHEECECHIIIHHHG?IHHHHGIHHGEGIHHEFHHEIHHGHHCEEHIHDHHGG1EHIHGIIIIH
@HS3.1_373 HISEQ:380:H55W7BCXY:1:1101:5903:7834 1:N:0:AGCACGAA orig_bc=AAAAAAAAAAAA new_bc=AAAAAAAAAAAA bc_diffs=0
TACGAGGGGTGCAAGCGTTGTTCGGAATCACTGGGCGTAAAGGGAGCGCAGGCGGAAGCTCAAGCGGATTGTACAATACCGGGGCCCAACCCCGGACCTGCAGTCCGAACTGGGTTTCTTGGATAGTTCAGGGGCAAGCGGAATTCCTGGTGTAGCGGTGGAATGCGTAGAGATCAGGAAGAACACCGATGGCGAAGGCAGCTTGCTGGGGACTTATCGACGCTCATGCTCGAAAGTGCGGGTAGCAAACAGG
+
11<<1DD/C0/0F1F?EGG/<1<CF<<<CG<<<@HHCF/<11CC10ECHH?//HFF<F@@EB1GBD?HHFGGIHHE>DGHCCHEE<E=DG8DHGGBHB=HHHDFHHHFD<=DHC#G?<@IHG@/GC<<EC#EEF<=#EEHECHHH#<HFHGC<HCIH##??DH#HHF1F1HHHEFED#GGHEHGCIIHHHG@?HHHGCHHHHFHEIIHHHCHD0?HH<HIIHFEHHEE1?HEHIDECGIHHEFHHEIIHHCHH
@HS3.1_374 HISEQ:380:H55W7BCXY:1:1101:8837:7753 1:N:0:AGCAGGAA orig_bc=AAAAAAAAAAAA new_bc=AAAAAAAAAAAA bc_diffs=0
TACGTAGGTGGCAAGCGTTATCCGGAATTATTGGGCGTAAAGAGTGAGTAGGCGGCAGGTTAAGTTTGGAGTTAAATTTATGGGCTCAACCCATAACCGCTCTGAAAACTGGCCAGCTAGAGTACGAGAGAGGTAAACGGAACTCCATGTGTAGCGGTGAAATGCGTAGATATATGGAAGAACACCGGTGGCGAAGGCGGTTTACTAGCTCGATACTGACGCTCAGTCACGAAAGCTTGGGGAGCAAATAGG
+
IIIIHHHIIIIIIIIIIIIHIIIIIEHIIIIIIIIIIHIIIIHIIIIEHHIIIHIIIHHHGHHHIIIIIIHHHHHIGHHHHHIHIHIIHHHHIIIHIIIIIIIIIIIHHIIHIIIIIIIHIIHIIIIIIIIIIIIHHIIIIIIIIIIIIIIIIIIIIIIIIIIIIIIHIIIIHIIIHIIIIHHIIIIIIIIGIIIIIIIIIIIIIIIIIIIIIIHIIIIIIIHHHHIHIIHHIIHIIIIIIIIIHIIIIHII
@HS3.1_375 HISEQ:380:H55W7BCXY:1:1101:8842:7788 1:N:0:AGCAGGAA orig_bc=AAAAAAAAAAAA new_bc=AAAAAAAAAAAA bc_diffs=0
TACGTAGGGGGCGAGCGTTGTCCGGAATTACTGGGCGTAAAGGGTGCGTAGGTGGCACTTTAAGTTGGATGTGAAATCCCCGTGCTTAACATGGGAGCTGCATCCAATACTGGAGAGCTAGAGTGCAGGAGAGGTAAGCGGAATTCCTAGTGTAGCGGTGAAATGCGTAGATATTAGGAGGAACACCAGTGGCGAAGGCGGCTTACTGGACTGTAACTGACACTGAGGCACGAAAGCGTGGGGAGCAAACAGG
+
IIIIIHGEHIHIHIIIIHHHHIHIIIIIIIIGGHIIIIIIIIIIIIIIHHIGIIHIHIHHIIIIIIIIIIIIIIIHHIIIIIIIIIIIIHHIIIIIIIIIIIIIIIIIIIIIIIIIIIHIIIIIHHIIIIIIIHHIIIIIIIIIIIIIIIIIHIIIIIIIIIIIIIIIIIIIIIIHHHIIIIIIIIIIIIIIIIIIIIIIIIIIIIIIIIIIIIIIIIIIIHIIHIIIIIIIIIIIIIIIIIIIIHIIIHIII
@HS3.1_376 HISEQ:380:H55W7BCXY:1:1101:10680:7853 1:N:0:AGCAGGAA orig_bc=AAAAAAAAAAAA new_bc=AAAAAAAAAAAA bc_diffs=0
TACGGAGGATGCAAGCGTTATCCGGATTTATTGGGTTTAAAGGGTGCGTAGGCGGCGCGTTAAGCGTGAGGTGAAAGCTCGGGGCTCAACCCCGGAACTGCCTCGCGAACTGGCGTGCTGGAATGCTCCTGCCGTGGGAGGAATGTGTGGTGTAGCGGTGAAATGCATAGAGATCACACAGAACACCGATTGCGAAGGCATCTCACGAAGGGGTTATTGACGCTGAGGCACGAAAGCGTGGGGATCAAACAGG
+
IIIIIIIIHIIIIIIIIIIIIIIIIHHIIIIIHIIEEHGIIIIIIIIIHIIIIIIIIIIIIIIIGIIIIIIIIIIIIHIIIIIIIIIIIIIIIIIIIIIIIIIIIIIIIIIIIIIIIIIIIIIIIIIIIIIIIIIIIIIIIIIIIIIIIIIIIIIIIIIIIIIIIIIIIIIIIIIIHHIIIIIIIIIIIIIIIIIIIIIIGIIIIIIIIIIIIIIIIIHHIIIIIIIIIIIIIIIIIIIIIIIIIIIIIIIII
@HS3.1_377 HISEQ:380:H55W7BCXY:1:1101:10934:7904 1:N:0:AGCAGGAA orig_bc=AAAAAAAAAAAA new_bc=AAAAAAAAAAAA bc_diffs=0
TACATAGGGGGCGAGCGTTATCCGGATTTATTGGGCGTAAAGGGTGCGTAGGCGGTAGATTAAGTCTAAGGTTAAAGTGCAGGGCTCAACCCTGTGATGCCTTAGAAACTGGTTTACTTGAGTTTGGTAGAGGTAAGTGGAACTCCATGTGTAGCGGTAAAATGCGTAAATATATGGAAGAACACCAGTGGCGAAGGCGGCTTACTGGGCCACAACTGACGCTGAGGCACGAAAGCGTGGGGAGCAAACAGG
+
IIIIIIIIIIIIIIIIIIIIIIIIIIHHHIHIIIIIIIIIIHHIIIIIHIIIHIIIIIIIIIIIHHIIIIIHIIIIFHHIIIIIIIIIIHIHIIIIIIIIIIIIIIIHIIIIIIIIIIIIHIIHHIIIIIIIIIIIIIIIIHIIIIIIIIIIIIIIIIIIIIHIIIIIIIIIIIIHGHIIIIIIIIHIIIIIIIIIIIIIHIHIIIIIIIIIIIIIIIIIIIHIIIIIIIIIIIHIIIIIIIIIIIIIIIII
@HS3.1_378 HISEQ:380:H55W7BCXY:1:1101:12530:7977 1:N:0:AGCAGGAA orig_bc=AAAAAAAAAAAA new_bc=AAAAAAAAAAAA bc_diffs=0
TACGGAGGGTGCAAGCGTTGTCCGGAATCATTGGGCGTAAAGAGTTCGTAGGTGGTTTGTTAAGTCTGGTGTTAAAGCCCGAAGCTCAACTTCGGTTCGGCATCGGATACTGGCAGACTAGAATGCGGTAGAGGTAAAGGGAATTCCTGGTGTAGCGGTGAAATGCGTAGATATCAGGAGGAACATCGGTGGCGTAAGCGCTTTACTGGGCCGTAATTGACACTGAGGAACGAAAGCCGGGGTAGCAAATGGG
+
IIIIIIIIIIIIIIIIIIIIIIIIIHIIIIIIIIIIIIIIIIIIFHIIHIIIDHHEHHIIIIIIHIIIIIIIIIIIHIIIIIIIIIIIIIIIIIIIIIIIIIIIIIIIIIIIIIIIIIIIIIIIIIIIIIIIIIIIIIIIIIIIHIIIIIIIIIIIIIIIIIIIIIIIIIIIIIIIIIIIIIIIIIIIIIIIIIIIIIIIIIIIIIIIIIIIIIIIIIIIHIIIIIIIIIIIIIIIIIIIIIIIIIIIIIIII
@HS3.1_379 HISEQ:380:H55W7BCXY:1:1101:12002:20187 1:N:0:AGCAGGAA orig_bc=AAAAAAAAAAAA new_bc=AAAAAAAAAAAA bc_diffs=0
TACGGAAGGTCCGCGCGTTATCCGGATTTATTGGGTTTAAAGGGAGCGCAGGCCGGAGGTCAAGCGTGACGTGAAATGTAGCCGCTCAACGGCTGAACTGCGTCGCGAACTGGCTTTCTTGAGTGAGTTCGATGTGGGCGGAATTCGTGGTGTAGCGGTGAAATGCTTAGATATCACGAAGAACTCCGATTGCGAAGGCAGCCCACAAGGCCTTTACTGACGCTAAAGCTCGAAGGTGCGGGTATCGAACAGG
+
@@E?E0DDHEEFH///<<C0DCFEH@<<D<1DHHHEHDH@GCECFHHG?/<C<HHFD?HEG@GEHEHHHEE<EA@B<<#<G1??@CCGFEG<CE<ADG@EHIHHIIGEHGDGHHFHEIHFC@FGHEHGCG?EGEHCHG?@E5#HCFHGHIHIHDHCHF@C@HH?FF#FCFC<1#1CD11CFEC<G0HHD/C<<CC#HHDG?EDHFGFE@HG@1E?G=ED<HIHCGGC<11GEE@?HH<HG@HFD1HEGG1HHH
@HS3.1_380 HISEQ:380:H55W7BCXY:1:1101:14833:20151 1:N:0:ATCAGGAA orig_bc=AAAAAAAAAAAA new_bc=AAAAAAAAAAAA bc_diffs=0
TACGGAGGATCCGAGCGTTATCCGGATTCATTGGGTTTAAAGGGTGCGCAGGCGGTTTCTTAAGTCAGCGGTAAAATCGCGGGGCTCAACCCCGTCCCGCCGTTGATACTGGGGAGCTTGATTACGGTCGAGGCAGGCGGAATTCGTCGTGTAGCGGTGAAATGCATAGATATGACGAAGAACACCGATTGCGTAGGCAGCCTACCAGGCCGTTAATGACGCTCATGCACGAAAGTGCGGGGATCGAACAGG
+
IIHIGIHH<FFHHHIII?GHEGFHGCEEEHC@FGHGHHIHIIIHHHHI/FHHGDH#HHHGEGHIB<D@@EHIHIIIGHHIGHDHHIHHIH0DDH0DH@EHHHHIHIFEHIEEGIHHIHIHHHF@:;CBHHH?IIHHHICFEF<DHHHHHHEGFHGHHGH1@EECIHHHHHFHFHI?EGHHHIHHHC=EHHEH@1<>?HEHD1HHE<G<CHC@C1F1@CCEFFD<<<<<<CIGFHC<C/E1HCD1HDIHHEEH
@HS3.1_381 HISEQ:380:H55W7BCXY:1:1101:15235:7835 1:N:0:AGCAGGAA orig_bc=AAAAAAAAAAAA new_bc=AAAAAAAAAAAA bc_diffs=0
TACGGAGGGTACGAGCGTTAATCGGAATGACTGGGCGTAAAGGGCACGTAGGTGGATAGATAAGTCACAAGTGAAATACCCGGGCTTAACCTGGGATTGGCTCGTGAAACTGTTTAACTAGAGTACGGTAGAGGGGAGTAGAATTCCAAGTGTAGCGGTGAAATGCGTAGAGATTTGGAAGAATACCGGAGGCGAAGGCGGCTCTCTGGACCGATACTGACACTGAAGAGCGAAAGCGTGGGGAGCAAACAGG
+
IIHIIEHHIHCHIGHHHHHHFHHIGIIIIIIHHIIII?EGHIHIIHHIGHHIDHIIIIIIIIIIHIIIIHIIIIIHHHIIIIIIHIIHIIIHHIIIIIHIHIIIIIIIIIHIIIIIIIIIIIIIIIIIHIIIIIHHHIIIIIIIIIIIIIIIIIIIIIIIIIIIIIIHIIIIIIGHGFHIIIIIIIIIIIIIIIIIIIIIIIIIIIIIIIIIIIIIIIIIIHIIIIIIIIIIIIHIIIIIIIIIIIIIIIIII
@HS3.1_382 HISEQ:380:H55W7BCXY:1:1101:18812:7937 1:N:0:AGCAGGAA orig_bc=AAAAAAAAAAAA new_bc=AAAAAAAAAAAA bc_diffs=0
TACGTAGGGGGCAAGCGTTATCCGGATTTACTGGGTGTAAAGGGTGCGTAGGTGGCTTGGCAAGTCAGATGTGAAAACCCGGGGCTTAACTCCGGGATTGCATTTGAAACTGTTGAGCTAGAGTGCAGGAGAGGTAAGTGGAATTCCTAGTGTAGCGGTGAAATGCGTAGATATTAGGAGGAACACCAGTGGCGAAGGCGGCTTACTGGACTGTAACTGACACTGAGGCACGAAAGCGTGGGGAGCAAACAGG
+
IIIIHIIIIIIIIIIIIIIIIIIIIIIIIIIHIIIHHIIIIHIIHIIIHIIIIIIIIIIIIIIIIIIIIIIIIIIHIHIIIIIIIIIIIIIIIIIHIIIIIIIIIIIIIIIIII#IIIIIIIIIIIIIIIIIIIIIIIIIIIIIIIIHIIIIIIIIIIIIIIIIIIIIIIIIIIHHHIIIIIIIIIIIIIIIIIIIIIIIIIIHIIIIIIIIIIIIIIIIIIIIIIIIIIIIIIIIIIIIIIIIIIIIIIIII
@HS3.1_383 HISEQ:380:H55W7BCXY:1:1101:4601:8174 1:N:0:AGCAGGAA orig_bc=AAAAAAAAAAAA new_bc=AAAAAAAAAAAA bc_diffs=0
TACGTAGGGGGCGAGCGTTATCCGAATTTATTGGGCGTAAAGCGTGTGTAGGCGGTTTATTAAGTCTAAGATTAAAGTCTGAGGCTTAACCTCAGTTCGTTTTAGAAACTGGTAGACTTGAGTGTGGTAGAGGCAAGTGGAATTTCTAGTGTAGCGGTTAAATGCGTAGATATTAGAAGGAACACCAGTGGCGAAGGCGGCTTGCTGGGCCATTACTGACGCTGAGACACGAAAGCGTGGGGAGCAAATAGG
+
IIIIIIIIIIIIIIIIIIIIIIIIHIIIIIIIIIIIIIIIIIIIHIIIHIIIIIIIIIIIIIIIIIIIIIHIIHIIHIIIIIIHIIIIIIIIIIIIIIIHIIIIIIIIIIIIIIIIIIIIIIIIIIIIIIIIIIIIIIIIIIIIIIIIIIIIIIIIIIIIHIIIIIIIIIIIIIIIIIIIIIIIIHHIIIIIIIIIIIIIHIIIIIIIIIIIIIIIIIIIIIIIIIIIHIIIIIIIIIIIIIIIIIIIIIII
@HS3.1_384 HISEQ:380:H55W7BCXY:1:1101:5390:8008 1:N:0:AGCAGGAA orig_bc=AAAAAAAAAAAA new_bc=AAAAAAAAAAAA bc_diffs=0
TACGGAGGATGCGAGCGTTATCCGGATTTATTGGGTTTAAAGGGTGCGTAGGCGGATGATTAAGCGTGAGGTGAAATGCCACGGCTCAACCGTGGAACTGCCTCGCGAACTGGTTGTCTGGAATGCCCCTGCCGTGGGAGGAATGTGTGGTGTAGCGGTGAAATGCATAGAGATCACACAGAACACCGATTGCGAAGGCATCTCACGAAGGGGTGATTGACGCTGAGGCACGAAAGCGTGGGGATCAAACAGG
+
IIIIIIIIIIIIIIIIIIIHIIHIIHHHIIIIIIIGHHIIIIIIIIIIDHHIIIIHHHHIHIIIIIIIIIIIIIHIHIIIIIIIIIIIIIIIIIIIIIIIIIIIIIIHIIIIIIIIIIIIIIIIIIIIIIIIIIIIIIIIIIIIIIIIIIIIIIIIIIIIIIIIIIIIIIIIIIIIIHIIIIIIGIIIIIIIIIIIIIIIHIIIIIIIIIIIIIIIIIIIIIIIIIIIIIIIIIIIIIIIIIIHHIIIIIIII
@HS3.1_385 HISEQ:380:H55W7BCXY:1:1101:8122:8143 1:N:0:AGCAGGAA orig_bc=AAAAAAAAAAAA new_bc=AAAAAAAAAAAA bc_diffs=0
TACGTAGGTGGCGAGCGTTGTCCGGATTTACTGGGTGTAAAGGGCGTGCAGCCGGGTCGGCAAGTCAGATGTGAAATGCATGGGCTTAACCCATGAACTGCATTTGAAACTGCTGGTCTTGAGTATCGGAGAGGTAATCGGAATTCCTGGTGTAGCGGTGAAATGCGTAGATATCAGGAAGAACACCAGTGGCGAAGGCGGATTACTGGACGACAACTGACGGTGAGGCGCGAAAGCGTGGGGAGCAAACAGG
+
IIIIIIIIIIIIIIIIIIIIIIIIIIIIIIIHHIIDHHIIIIIIIIIIIIIIIIIIIIIIHIIIIIIIIIIIIIIIIIIIIIIIIIIHIIIIIIIIIIIIIIIIIIIHIIHIIIIIIIIIIIIIIIIIIIIIIIIIIIIIIIIIIIHIIIIIIIIIIIIIIIIIIIIHIIIIIIIHIIIIIIIIIIIIIIIIIIIIIIIIIIIIIIIIIIIIIIIIIIIIIIIIIIIIIIIIIIIIIIIIIIIIIIIIIIIII
@HS3.1_386 HISEQ:380:H55W7BCXY:1:1101:10843:8110 1:N:0:AGCAGGAA orig_bc=AAAAAAAAAAAA new_bc=AAAAAAAAAAAA bc_diffs=0
TACGGAGGGTACGAGCGTTAATCGGAATGACTGGGCGTAAAGGGCACGTAGGTGGATAGATAAGTCACAAGTGAAATACCCGGGCTTAACCTGGGATTGGCTCGTGAAACTGTTTAACTAGAGTACGGTAGAGGGGAGTAGAATTCCAAGTGTAGCGGTGAAATGCGTAGAGATTTGGAAGAATACCGGAGGCGAAGGCGGCTCTCTGGACCGATACTGACACTGAAGAGCGAAAGCGTGGGGAGCAAACAGG
+
IIIIIHIIIIIIIIIIIIIIIIIIIIIIIIIHIIIIIIIIIHIIIIIIIIHIGIIIIIIIIIIIIIIIIIIIIIIHHHIIIIIIIIIIIIIIIIIHIIIIIIIIIIIIIIIIIIIIHIIIIIIIIHHIIIIIIIIIIIIIIIIIHIIHIIIIIIIIIIIIIIIIIIIIIIIIIIIIIIIIIIIIIIIIIIIIIIIIIIIIIIGIIIIIIIIIIIIIIIIIIIIIIIIIIIIIIIIIIIIIIIIIIIIIIIIII
@HS3.1_387 HISEQ:380:H55W7BCXY:1:1101:12096:8163 1:N:0:AGCAGGAA orig_bc=AAAAAAAAAAAA new_bc=AAAAAAAAAAAA bc_diffs=0
TACGGAGGGTGCGAGCGTTAATCGGAATAACTGGGCGTAAAGAGCTCGTAGGCGGTTAGTCAAGTCAGATGTGAAAGCCCCGGGCTTAACCTGGGAACTGCATTTGAAACTGACGAACTAGAGTACTGTAGAGGGAGGTAGAATTCCAGGTGTAGCGGTGAAATGCGTAGATATCTGGAGGAATACCGGTGGCGAAGGCGGCCTCCTGGACAGAGACTGACGCTGAGGAGCGAAAGCGTGGGGAGCAAACAGG
+
IIIIIHHIIHIIIIIIIIIIHIHIIIIIIIHIIHIIIIIIIIIIIHIIIIIIIIIHIIIIIIIIIIIIIIIIIIIIHIIIIIIIIIIIIIIIIIIIIIIIIIIIIIIIIIIIIIIIIIIIIIIIIIIIIIIIIHIIIIIIIIIIIIIIIIIIIIIIIIIIIIIIIIIIIIIIIIIIIIIIIIHIIIIIIIIIIIIIIIIIIIIIIHIIIIIIIIIIIIIIIIIIIIHIIIIIIIIIIIIIIIIIIIIIIIIII
@HS3.1_388 HISEQ:380:H55W7BCXY:1:1101:15681:8193 1:N:0:AGCAGGAA orig_bc=AAAAAAAAAAAA new_bc=AAAAAAAAAAAA bc_diffs=0
TACGGAAGGTCCGGGCGTTATCCGGATTTATTGGGTTTAAAGGGAGCGCAGGCCGATGGTTAAGCGTGACGTGAAATGTAGCCGCTCAACGGCTGAACTGCGTCGCGAACTGGCTATCTTGAGTGAGTTCGATGTTGGCGGAATTCGTGGTGTAGCGGTGAAATGCTTAGATATCACGAAGAACTCCGATTGCGAAGGCAGCCAACAAGGCCTTTACTGACGCTAAAGCTCGAAGGTGCGGGTATCGAACAGG
+
IIIIIIIIIHIIII/EHHIIIIIIIIIHIIIIGHIIIIIIIIIIIIHIIIIIIIIIHIIHIIIIIIIIIIIHIIIIHHIIIIIIHIIIIIIIIIIIHHIIHIIIIIIGIIIIIHIFHIIIIIIIIIIHIIIHIIIIIIIIIIIIIIIIIIIIIIIHIIHIHIIIIIIIIIHIHIIIIHIIIIIIIIIIIIIIIIIHIIIIIIIHIIIIIIHIIIIIIIIHIIIIHIIHIHIIIIIIHHHHIIHHFIIIIIIII
@HS3.1_389 HISEQ:380:H55W7BCXY:1:1101:18338:8179 1:N:0:AGCAGGAA orig_bc=AAAAAAAAAAAA new_bc=AAAAAAAAAAAA bc_diffs=0
TACGTATGGAGCAAGCGTTATCCGGATTTACTGGGTGTAAAGGGAGCGTAGACGGCATAGCAAGTCTGAAGTGAAATCCCGGGGCTCAACCCCGGAACTGCTTTGGAAACTGTTAAGCTGGAGTGCAGGAGAGGTAAGCGGAATTCCTAGTGTAGCGGTGAAATGCGTAGATATTAGGAGGAACACCAGTGGCGAAGGCGGCTTACTGGACTGTAACTGACGTTGAGGCTCGAAAGCGTGGGGAGCAAACAGG
+
GHHIDCHHHHIGHIHIIIIGHGGHHIIHHIHIHIIHIICCHHIDHEEHEHHHHHHHHHCC?FGHIGHHHIHIIHHHHHHHIIICHEHIIHHHHHHHHEHHHHIHFIIIHIIHGEEIGHHHIIIIHHIIIHIIIIHIIIHIIIHHHIIHIIHIIIIIIIIGIIIGIIIIIIIGIGHIIHIIHHHIIIHIIIHIHIIHIGIIIIIHHHIIIIIHGEIIIHIIIIIIIIIIIIHGIIIIIIIIIIIIIIIIIIHGG
@HS3.1_390 HISEQ:380:H55W7BCXY:1:1101:3498:8314 1:N:0:AGCAGGAA orig_bc=AAAAAAAAAAAA new_bc=AAAAAAAAAAAA bc_diffs=0
TACGGGGGGTGCGAGCGTTGTCCGGAATCATTGGGCGTAAAGAGTTCGTAGGTGGTATGTTAAGTCTGGTGTTAAAGGCAGAGGCTCAACTTCTGTATGGCACTGGATACTGGCAAACTGGAATGCGGTAGAGGTAAAGGGAATTCCTGGTGTAGCGGTGAAATGCGTAGATATCAGGAGGAACATCGGAGGCGTAAGCGCTTTACTGGGCCGTAATTGACACTGAGGAACGAAAGCCGGGGTAGCAAATGGG
+
IIIIIFHIIHHIHIIIIIIIIIIIIIIIIIIIIIIHIIHIIIIIFHHIIIIIGHIIIHIHHIIIIIIIIIIIIIIIIIIIIIIIIIHIIHIIIIIIIIIIIIIHIIIIIIIIIIIIIIIIIIHIIIIIIIIIIIIIIIIIIIIIIIIIIIIIIIIIIIIIIIIIIIIIIIIIIIIIHHIIIIIIIIIIIIIIIIIIIIIIIIIIIIIIIIIIIHIIIIIIIIIIIIIIIIHIIIIIIIIIIIIIIIIIIIIII
@HS3.1_391 HISEQ:380:H55W7BCXY:1:1101:3664:8302 1:N:0:AGAAGGAA orig_bc=AAAAAAAAAAAA new_bc=AAAAAAAAAAAA bc_diffs=0
TACGGAAGGTCCGGGCGTTATCCGGATTTATTGGGTTTAAAGGGAGCGCAGGCTGATGATTAAGCGTGACGTGAAATGTAGCCGCTCAACGGCTGAACTGCGTCGCGAACTGGTTATCTTGAGTGAGTTCGATGTTGGCGGAATTCGTGGTGTAGCGGTGAAATGCTTAGATATCACGAAGAACTCCGATTGCGAAGGCAGCCAACAAGGCCTTTACTGACGCTAAAGCTCGAAGGTGCGGGTATCGAACAGG
+
EHIIHD@HHHCCH/E<E<CGFHCHC0<C@F1<DF?0<<CDHHHFGHCH<CHDDHHIIIHGHHIHIIIHHHFEHHFEIHHIIIIIIIIIIIIIIHHIHIIIIIIIIIIHHHIIIHIIIIIIIIIIIIHIHIIIIHIIIIIIIIIIIIIIIIIIIIIIIIIIIIHIIIHIIIIIII#IHGIIIIIIIIIII#IIIIIIIII#IIIIIIIIIIIIIIIIIIIIIIIIIIIIIIIIIIHHHIHIIIIIIIIIHIIII
@HS3.1_392 HISEQ:380:H55W7BCXY:1:1101:12400:8488 1:N:0:AGCAGGAA orig_bc=AAAAAAAAAAAA new_bc=AAAAAAAAAAAA bc_diffs=0
TACGAAGGGGGCTAGCGTTGCTCGGAATCACTGGGCGTAAAGCGCACGTAGGCGGACTCTTAAGTCGGGGGTGAAATCCTGGGGCTCAACCCCAGAACTGCCTTCGATACTGAGAGTCTCGAGTCCGGGAGAGGTGAGTGGAACTGCGAGTGTAGAGGTGAAATTCGTAGATATTCGCAAGAACACCAGTGGCGAAGGCGGCTCACTGGCCCGGTACTGACGCTGAGGTGCGAAAGCGTGGGGAGCAAACAGG
+
HIIIG@GHHHDHIIHHIIIIIHIIIIHIIIIIHIIII<EHHICHCH<E<@DG@HHHIIIIHHIIIIIIIIIIHHHIGIIHIIIIIIIHHIIHGIHHHIIIIIIIIIIHIHIIIIIIIIIIIIHIHIIIIIIIIIIIHIIIIIIIIIIIIIIIHIIIIIIIIIIIIIIIIIIIIIIIIHIIIIIIIIIIIIIIIIIIIIIIIIIIIIIIIIIIIIIIIIIIIIIIIIIIHIIIIIIIIIIIIIIIIIIIIIIII
@HS3.1_393 HISEQ:380:H55W7BCXY:1:1101:17169:8355 1:N:0:AGCAGGAA orig_bc=AAAAAAAAAAAA new_bc=AAAAAAAAAAAA bc_diffs=0
TACGGAGGATGCGAGCGTTATCCGGATTTATTGGGTTTAAAGGGTGCGTAGGTGGTTTGTTAAGTTTGTGGTGAAAGCGTGCGGCTCAACCGTACCAAGCCATGAAAACTGGCGAACTTGAGTGCAAACGAGGTAGGCGGAATGTGATGTGTAGCGGTGAAATGCTTAGATATGTCACAGAACCCCGATTGCGAAGGCAGCTTACCAGCATGCAACTGACACTGAGGCACGAAAGCGTGGGTATCAAACAGG
+
IHIEHEHH=CEHHHDHHHDHIHHIG<<<GHEGFHH<DCEGHFHHGCHH0CEICHHHHEGHIHHHHHIIIHHIHCFHEGIIIIIHHHHEEHHHIIIIIHHIHHGG@DGHCECIIHGHIHIIEHGHEEFHDFHHEHIIIIHIHHIHHFHHHEHHHHHIIIIIIIIIHHIIHHHHHHHHGIHIIHIGIHHHHGIIIIIHH?IIIIGIHHIIHGIHHIIHGHGD<HIIIHGIHIIIHHHIIHIHIHHHHHH@HCIH
@HS3.1_394 HISEQ:380:H55W7BCXY:1:1101:20701:8314 1:N:0:AGCAGGAA orig_bc=AAAAAAAAAAAA new_bc=AAAAAAAAAAAA bc_diffs=0
TACGGAGGGTGCGAGCGTTAATCGGAATAACTGGGCGTAAAGAGCTCGTAGGCGGTTAGTCAAGTCAGATGTGAAAGCCCCGGGCTTAACCTGGGAACTGCATTTGAAACTGACGAACTAGAGTACTGTAGAGGGAGGTAGAATTCCAGGTGTAGCGGTGAAATGCGTAGATATCTGGAGGAATACCGGTGGCGAAGGCGGCCTCCTGGACAGAGACTGACGCTGAGGAGCGAAAGCGTGGGGAGCAAACAGG
+
IIIIIHIIIHHIIIIHIHHIIIIIIIIIIIIHIIIIIHHIIIIIIIIIEHIIIIIHHIIHIIIIHIIIHHIIIIIIHHIIIIIIIHIIIIHIIIIIIIIIIIIIIIIIIIIHHIIIIIIIIIIHHHIIIIIIIIIIIIHIIIIIHHICIIIIIHIIIIIIIIHIIIIIIIHHHIHHHHHIIHIIIIIIIIIIIIIIIIIIHHIIIIIIIIIIIIIIIIIHIIIIIIIIIIIIIIIIIIIIIIIIIIIIIIHII
@HS3.1_395 HISEQ:380:H55W7BCXY:1:1101:2034:8729 1:N:0:AGCAGGAA orig_bc=AAAAAAAAAAAA new_bc=AAAAAAAAAAAA bc_diffs=0
TACGTATGGGGCAAGCGTTATCCGGATTTACTGGGTGTAAAGGGAGCGTAGACGGCATGGCAAGTCTGATGTGAAAGCCCAGGGCTCAACCGTGGGACTGCATTGGAAACTGTCTAGCTAGAGTGCGGGAGAGGTAAGTGGAATTCCTAGTGTAGCGGTGAAATGCGTAGATATTAGGAGGAACACCAGTGGCGAAGGCGGCTTACTGGACCGTAACTGACGTTGAGGCTCGAAAGCGTGGGGAGCAAACAGG
+
IIIIEHHIIIIIIIIIIIIIIIIIIIIIIIIHIIICHHGIIIIIIIHIIIIIIIIICHIIHIIIIIIIIIIHIHIIHHIIIIIIIIIIIIIIIIIIIIIIIIIIIIIIIIIIHIIIIIIIIIIIHHIIIGHIIIIIIIIIIIIHHIIIIIIIIIIIIIIIIIIIIIIIIIIIIIIHHHHIIIIIIIIIIIIIIIIIIIIIIIIIIIIIIHIIIIIHIIIIIIIIIIIIIIIIIIIIIIIIIIIIIIIIIIIII
@HS3.1_396 HISEQ:380:H55W7BCXY:1:1101:5258:8554 1:N:0:AGCAGGAA orig_bc=AAAAAAAAAAAA new_bc=AAAAAAAAAAAA bc_diffs=0
TACGGAGGGTACGAGCGTTAATCGGAATGACTGGGCGTAAAGGGCACGTAGGTGGATAGATAAGTCACAAGTGAAATACCCGGGCTTAACCTGGGATTGGCTCGTGAAACTGTTTAACTAGAGTACGGTAGAGGGGAGTAGAATTCCAAGTGTAGCGGTGAAATGCGTAGAGATTTGGAAGAATACCGGAGGCGAAGGCGGCTCTCTGGACCGATACTGACACTGAAGAGCGAAAGCGTGGGGAGCAAACAGG
+
IIIIIIIIIIIIIIIIIIIIIHIIIIIIIIIHIIIIIEHIIIIIIIIIDHHIGHHIIIIIIIIIIIIIIIIIIIIIHIIIIIIIIIIIIIIIIIIIIIIIIGHIIIIIIIIIHIHIIIIIIIIIIIIIIIIIHIIIIIIIIIIIHIIIIIIIIIIIIIIIIIIIIIIIIIIIIIIIIHIIIIIHIIIIIIIIIIIIIIIIIIIIIIIIIIIIIIHGHIIIIIIIIIIIIIIIIIIIIIIIIIIIIIIIIIIII
@HS3.1_397 HISEQ:380:H55W7BCXY:1:1101:6266:8723 1:N:0:AGCAGGAA orig_bc=AAAAAAAAAAAA new_bc=AAAAAAAAAAAA bc_diffs=0
TACGGAGGGTGCGAGCGTTAATCGGAATAACTGGGCGTAAAGAGCTCGTAGGCGGTTAGTCAAGTCAGATGTGAAAGCCCCGGGCTTAACCTGGGAACTGCATTTGAAACTGACGAACTAGAGTACTGTAGAGGGAGGTAGAATTCCAGGTGTAGCGGTGAAATGCGTAGATATCTGGAGGAATACCGGTGGCGAAGGCGGCCTCCTGGACAGAGACTGACGCTGAGGAGCGAAAGCGTGGGGAGCAAACAGG
+
IIIIIIIIIHHIIIIIIIIIIIIIIIIIIIIIIHIIIDIIIIIIIIIIIIIIIIIIIIIIIIIIIIIIIIIIIIIIIHIIIIIIIIIIIIIIIIIIIIIIIIIIIIIIIIIIIIIIIIIIIIIIIIIIIIIIIIIIIIIIIIIIIIIIIIIIHIIIIIIIIIIIIIIIIIIIIIIIIHIIIIIIIIIIIIIIIIIIIIIIIIIIIIIIIIIIIIIIIIIIIIIIIIIIIIIIIIIHIIIIIIIIIIIIIIIII
@HS3.1_398 HISEQ:380:H55W7BCXY:1:1101:6852:8528 1:N:0:AGCAGGAA orig_bc=AAAAAAAAAAAA new_bc=AAAAAAAAAAAA bc_diffs=0
TACGGAGGATGCGAGCGTTATCCGGATTCATTGGGTTTAAAGGGTGCGCAGGCGGCCGAGCAAGTCAGCGGTGAAAGCCCGGGGCCCAACCCCGGAAGTGCCGTTGATACTGTTCGGCTTGAATGCGGTCGAGGCGGGCGGAACGTGGCGTGTAGCGGTGAAATGCGTAGATATGCCACAGAACGCCGATAGCGGAGGCAGCTCGCCAGGCCTGCATTGACGCTCGGGCACGAAAGCGTGGGGATCGAACAGG
+
FHHHEHHHIGHIHHHIIIIHIIHHIIFHHFIHFEHDHHIIIFHIIEHHGHHIGIIIIIIHIIIIIIIHHHHIHHHHIIIIIIIIIIIIIHHHIIIIIIIIIHIIIIHIIIIHHIIIIIIIHIFHHIHHIIIIIIHIIIHIIIIHIIHIHIIIIIIIIIIIIIIIIIIHIIIIIHHEHDHHHHHIIIHIIHHIIIIIIIIIIIIIIIIIIIIIIIIIIIIIIIIIIIIIIIIIIIIIIIIIHIIIIIHIIIIII
@HS3.1_399 HISEQ:380:H55W7BCXY:1:1101:8318:8554 1:N:0:AGCAGGAA orig_bc=AAAAAAAAAAAA new_bc=AAAAAAAAAAAA bc_diffs=0
TACGAAGGGGGCTAGCGTTGCTCGGAATCACTGGGCGTAAAGGGTGCGTAGGCGGGTCTTTAAGTCAGGGGTGAAATCCTGGAGCTCAACTCCAGAACTGCCTTTGATACTGAAGATCTTGAGTTCGGGAGAGGTGAGTGGAACTGCGAGTGTAGAGGTGAAATTCGTAGATATTCGCAAGAACACCAGTGGCGAAGGCGGCTCACTGGCCCGATACTGACGCTGAGGCACGAAAGCGTGGGGAGCAAACAGG
+
<CHIIIFD@DHHHIEHHIIHHHHIIIIIGFEH?@GEEHHDIHHEHHDHIHHCHHGHHHIIHIHIIEFGGHHIHIHEGIIIHIHHHIGHIEIHHIIIIIIHHHIHHIHHIIHIIIGIIIIIIHHHIIIGIHHIIHIIHIIIHHHHIIHHIIIIIIHIHGHEHEHFHIIGIIIIIIHIIGIIIIHIIIIIIHIIIIIIIIHIIIHIIIIHHCEFIHHHIIIIIIIIIIIIIIIIIIIIIIIIIIIHHHIHHHIHH
@HS3.1_400 HISEQ:380:H55W7BCXY:1:1101:10743:8522 1:N:0:AGCAGGAA orig_bc=AAAAAAAAAAAA new_bc=AAAAAAAAAAAA bc_diffs=0
TACGGAGGGTGCAAGCGTTAATCGGAATAACTGGGCGTAAAGGGCATGCAGGCGGTTAGACAAGTAGGATGTGAAATCCCCGGGCTCAACCTGGGAGCTGCATACTAAACTGTCAGACTAGAGTATTGCAGGGGGAGACGGAATTCCAGGTGTAGCGGTGGAATGCGTAGATATCTGGAAGAACACCAAAGGCGAAGGCAGTCTCCTGGGCAAATACTGACGCTCATATGCGAAAGCGTGGGTAGCAAACAGG
+
IIIGHHIIIEHHHIIIIIIHEHHIIIIIHHIIIIIIIIIIIIIIIHHIIIIIIIIIIIHIIIIIIEGHIIIIIIIIHIIIIIHIIIHIIIHHHIIIIIIIIIIIHHHIIIIHHIIIIIIIIIIHHHIIHIIIIIHDHHIIIIIIHIHHIIIIIIIIHIIIHIIIIIIIIIIIIIIEFHH6IIIIIIIIEGIIIIIIIIIGD1E?HIGIHGIIHHIHIIIIIIHGCD<@GGIIIIIIHC@IIHFIIIIIIHEII
@HS3.1_401 HISEQ:380:H55W7BCXY:1:1101:13202:8737 1:N:0:AGCAGGAA orig_bc=AAAAAAAAAAAA new_bc=AAAAAAAAAAAA bc_diffs=0
TACGGAGGATGCGAGCGTTATCCGGATTTATTGGGTTTAAAGGGTGCGTAGGTGGTTTGTTAAGTTTGTGGTGAAAGCGTGCGGCTCAACCGTACCAAGCCATGAAAACTGGCGAACTTGAGTGCAAACGAGGTAGGCGGAATGTGATGTGTAGCGGTGAAATGCTTAGATATGTCACAGAACCCCGATTGCGAAGGCAGCTTACCAGCATGCAACTGACACTGAGGCACGAAAGCGTGGGTATCAAACAGG
+
IIIIIHIIGIIIIIIIIIIHHHHIIGIIIIIIHIIEHIIGIIIIIIIIEHHIIIIIHHIIHIIIHHIIIIIIIIIIIHIHIIIIIIHIIIIIIHHIIHHIIIIIIIIIIIIIHIIIIIHIIIIIIIIIIIIIIIIHIIIIIIIIIIIHIIIIIIIHIIIIIIIIIIIIIIHIIIIIHIIIIIIIIIIIIIIIIIIHIIIIIIIIIIIIIHGGEIIIIIIIIIIIIIIIIIIIIIIIIIHIIIIIIIIIIHII
@HS3.1_402 HISEQ:380:H55W7BCXY:1:1101:13687:8554 1:N:0:AGCAGGAA orig_bc=AAAAAAAAAAAA new_bc=AAAAAAAAAAAA bc_diffs=0
TACGGAGGATGCGAGCGTTATCCGGATTTATTGGGTTTAAAGGGTGCGTAGGCGGATGATTAAGCGTGAGGTGAAATGCCACGGCTCAACCGTGGAACTGCCTCGCGAACTGGTTGTCTGGAATGCCCCTGCCGTGGGAGGAATGTGTGGTGTAGCGGTGAAATGCATAGAGATCACACAGAACACCGATTGCGAAGGCATCTCACGAAGGGGTGATTGACGCTGAGGCACGAAAGCGTGGGGATCAAACAGG
+
IIIIIIIIIIIIIIIIIIIIIHIIIGHIIIIIIHIEHIIIIIIIIIIIEHIIIIIHIHIHIIIIIIIIHHHIIIIIHHIIIIIIIIIIIIIIIIIIIIIIIIIIIIIHHHIIIIIIIIIIIIIIIIIIIIIIIIIIIIIIIIIIIIIIIIIIIIIIIIIIIIIIIIIIIIIIIIIIIIIIIIIIIIIIIHIIIIIIIIIHHIIIIIIHIIHIIIIIHIIIIIIIIIIIIIIIIIIIIIIIIIIIHIIIIIIII
@HS3.1_403 HISEQ:380:H55W7BCXY:1:1101:1122:8829 1:N:0:AGCAGGAA orig_bc=AAAAAAAAAAAA new_bc=AAAAAAAAAAAA bc_diffs=0
TACGGAAGGTCCGGGCGTTATCCGGATTTATTGGGTTTAAAGGGAGCGCAGGCCGACGTGTAAGCGTGTTGTGAAATGTACCGGCTCAACCGGTGAGTTGCAGCGCGAACTGCATGTCTTGAGTGCACCCGAGGAGGGCGGAATTCGTGGTGTAGCGGTGAAATGCTTAGATATCACGAAGAACTCCGATTGCGAAGGCAGCCCTCCAGCGTGTAACTGACGCTAATGCTCGAAAGTGCGGGTATCGAACAGG
+
IIHHIHHHIHIIHIIIIHIGHHIIIHEHIIIHFHHIHCFEHHIIHIIIIHIIIIIIIIHHIGHIIIIIHHHHIGGHHIGHHGHGHIHHIIIHHHHHHHEGHIIIHHIIIIHHIGHIIIII@FGHIHGGHIGHEHDHHIIIHGHHHHHEHHHHIIIHGHCHGHHHHHHHIH@FHG@HHHGHHHGGHFHHHHHIIHIHHC=DCC=EGHHIIGIHIIIHHIHIHG@IIIHHHIIHHEHC/F0HCHHEHCHIIHHFI
@HS3.1_404 HISEQ:380:H55W7BCXY:1:1101:1418:8939 1:N:0:AGCAGGAA orig_bc=AAAAAAAAAAAA new_bc=AAAAAAAAAAAA bc_diffs=0
TACGGAGGGTGCAAGCGTTAATCGGAATAACTGGGCGTAAAGGGCATGCAGGCGGTTGTATAAGTAGGGTGTGAAATCCCCGGGCTCAACCTGGGAACTGCATTCTAAACTGTACAACTAGAGTATTGCAGGGGGAGACGGAATTCCAGGTGTAGCGGTGGAATGCGTAGATATCTGGAAGAACACCAAAGGCGAAGGCAGTCTCCTGGGCAAATACTGACGCTCATATGCGAAAGCGTGGGTAGCAAACAGG
+
IIIIIIIIIIIIIIIIIIIIIIIIIIIIIIHHIIIIIHIIIIIIIIIIHHHHIIIIHIHHHIIIIIIIIIIHIIHIGIIIIIIIIIIIIIIIIIIIIIIIIIIIHIIIIIIIIIIIIIIIIIIIIIIIIIIIIIIIIIIIIIIIIIIIIIIIIIIIIIIIIIIIIIIIIIIIIIIIIIIIIIIIIIIIIIIIIIIIIIIIIIIIIIIIIIIIIIIIIIIIIIIIIIIIIIIIIIIIIIIIIIIIIIIIIIIII
@HS3.1_405 HISEQ:380:H55W7BCXY:1:1101:3360:8959 1:N:0:AGCAGGAA orig_bc=AAAAAAAAAAAA new_bc=AAAAAAAAAAAA bc_diffs=0
TACGGAGGGTGCGAGCGTTAATCGGAATAACTGGGCGTAAAGAGCTCGTAGGCGGTTTGTCAAGTCAGATGTGAAAGCCCCGGGCTTAACCTGGGAACCGCATTTGAAACTGACAGACTAGAGTACTGTAGAGGGAGGTAGAATTCCAGGTGTAGCGGTGAAATGCGTAGATATCTGGAGGAATACCGGTGGCGAAGGCGGCCTCCTGGACAGAGACTGACGCTGAGGAGCGAAAGCGTGGGGAGCAAACAGG
+
IIIHHCEHIHIIDHHDHHHHIIIIIIIIII?HIIIIHIHIIIHIGIIFHIIII#HDDHIIIHIIIGIHHGHHIFHH#HIHHIDHIIGIIHHIHICHIHHEEHHHIIHHH?F#IIIIIICHEHIHEH@E@@GHHH=EHIEHHHHHH#.#HG.8.:B@EEBCHHF@EEH1ADC?GHC@FF#GHIIHIIIIIIII#IIIIIIIIIIIIHIIIIIIHFHHIGIIIIIHHIHIIIIIIIIIIHHIHHIIIIIIIIIHH
@HS3.1_406 HISEQ:380:H55W7BCXY:1:1101:4590:8941 1:N:0:AGCAGGAA orig_bc=AAAAAAAAAAAA new_bc=AAAAAAAAAAAA bc_diffs=0
TACGGAGGGTGCGAACGTTAATCGGAATCACTGGGCGTAAAGCGCGCGTAGGCGGTTCGTTAAGTGGGATGTGAAATCCCCGGGCTTAACCTGGGAATTGCATTTCAAACTGGCCGACTAGAGTACGGTAGAGGGAGGTAGAATTTCCTGTGTAGCGGTGAAATGCGTAGATATAGGAAGGAATACCAGTGGCGAAGGCGGCCTCCTGGATCGATACTGACGCTGAGGCGCGAAAGCGTGGGGAGCAAACGGG
+
IIIIIHIIIIIIIIIIIHIIIIIIIIIIIIIIIIIIIIIIIIIIIIIIHIIIIIIIIIIIIHIIIIIIIIIIIIIIGIIIIIIIIIIIIIIIIIIIIHIIIIIIIIIIIIIIIIIIIIIIIIIIIIIIIIIIIIIIIIIIIIIIIIIIIIIIIIIIIIIIIIIIIIIIIIIIIHIIIHIIIIIIIIIIIIIIIIIIIIIIIIIIIIIIIIIIIIIIIIIIIIIIIIIIIIIIIIIIIIIIIIIIIIIIIIIII
@HS3.1_407 HISEQ:380:H55W7BCXY:1:1101:15198:8980 1:N:0:AGCAGGAA orig_bc=AAAAAAAAAAAA new_bc=AAAAAAAAAAAA bc_diffs=0
TACGGAGGGTGCAAGCGTTATCCGGATTCACTGGGTTTAAAGGGTGCGTAGGTGGAGTGGTAAGTCAGTGGTGAAATCTCCAAGCTTAACTTGGAAACTGCCGTTGATACTATCATTCTTGAATATCGTGGAGGTAAGCGGAATATGTCATGTAGCGGTGAAATGCTTAGATATGACATAGAACACCGATTGCGAAGGCAGCTTGCTACACGATCATTGACACTGAGGCACGAAAGCGTGGGGATCAAACAGG
+
IIIIIHIIIIIHIIIIIIIIIIIIIIIIIIIFHIIDDGHIIIIIGHIHEHHIGHIIIHHIIIIIHHIHIIIIIIIIHHHIIIIIIIIIIIIIIIIIIIIIIIIIIIIIIIIIIIIIIIIIIIIIIIIIIIIIIIIIIIIIIIIIIIIIIIIIIIIIIIIIIIIIIIIIIIIIIIIIIGIIIIIIIIIIIIIIIIIIIIIIIIIIIIIIIIIIIIIIIHIIIHIIIIIIIIIIIIIIIIIIIIIIIIIIIIIII
@HS3.1_408 HISEQ:380:H55W7BCXY:1:1101:15612:8997 1:N:0:AGCAGGAA orig_bc=AAAAAAAAAAAA new_bc=AAAAAAAAAAAA bc_diffs=0
TACGGAGGGTGCAAGCGTTAATCGGAATAACTGGGCGTAAAGGGCATGCAGGCGGTTAGACAAGTAGGATGTGAAATCCCCGGGCTCAACCTGGGAGCTGCATACTAAACTGTCAGACTAGAGTATTGCAGGGGGAGACGGAATTCCAGGTGTAGCGGTGGAATGCGTAGATATCTGGAAGAACACCAAAGGCGAAGGCAGTCTCCTGGGCAAATACTGACGCTCATATGCGAAAGCGTGGGTAGCAAACAGG
+
IIIIIHIIIHIIHIIIIHIIIIIIHHHHIIIIIIIIIHIIIIIIIIIIIIIIIIIHIIIHIIIIIIIIIIIIIIIHFIIIIIIIIIIIIIIIIHIIIIHIIIIHHIHIIIIIIIIIIIIIHIIIGIIIIIIIIIIIIIIIIIIIIIIHIIHIIIIIIIIIIIIIIIIIIIIIIIHHHHIIIIIIIIIIIHIIIIIIIIIIIHIIIIIIIIIIIHHIIIIIIIIIIIHIIIIHIIIHIIIIIIIIIIIIHIIII
@HS3.1_409 HISEQ:380:H55W7BCXY:1:1101:17176:8754 1:N:0:AGCAGGAA orig_bc=AAAAAAAAAAAA new_bc=AAAAAAAAAAAA bc_diffs=0
TACAGAGGCCAAGAGCGTTGTTCGGATTTACTGGGCGTAAAGGGCGCGTAGGCGGCGGGGCGTGTCAAGTGTGAAATCTCCGGGCCCAACCCGGAAAGTGCGCTTGAAACTACCCCGCTCGAGTGCGGAAGGGGGAATCGGAATGCAGGGTGTAGCGGTGAAATGCGTTGATATCCTGCAGAACACCGGAGGCGAAGGCGGATTCCTTGTACGCAACTGACGCTGAGGCGCGAAAGCCGGGGGAGCAAACAGG
+
IIIIIHIIIIIIIIIIIEHIIIIIIIIIIIIIIIIIIHIIIIIIIIIIIIIIIIIIIIIIIIFHIIIIHIIIIIIIHIIIIIIIIIIIIIIIIIIIIIIIIIIIIIIIIIIIIIIIIIIIIIIHIIIIIIIIIIIIIIIIIIIIIIIIIIIIIIIIIIIIIIIIIIIIIIIIIIIHIIIIIIIIIIIIIIIIIIIIIIIIGIIIIIIIIIHIIGIIIIIIIIIIIIIIIIIIIIIIIIIIIIIIIIHFHIIII
@HS3.1_410 HISEQ:380:H55W7BCXY:1:1101:18261:8841 1:N:0:AGCAGGAA orig_bc=AAAAAAAAAAAA new_bc=AAAAAAAAAAAA bc_diffs=0
TACGGAGGGTACGAGCGTTAATCGGAATGACTGGGCGTAAAGGGCACGTAGGTGGATAGATAAGTCACAAGTGAAATACCCGGGCTTAACCTGGGATTGGCTCGTGAAACTGTTTAACTAGAGTACGGTAGAGGGGAGTAGAATTCCAAGTGTAGCGGTGAAATGCGTAGAGATTTGGAAGAATACCGGAGGCGAAGGCGGCTCTCTGGACCGATACTGACACTGAAGAGCGAAAGCGTGGGGAGCAAACAGG
+
I1G1E<</C<CC<C0<<<D@CHHIFH@E@F111C<GD<<<CHHHHCG0<<FH1?AC1@A1FHHHFGEG@HFHF<BACECDD?GHFFEFCHGHD?GHEHHC@DHG@HGHHHHHFGHIIIHGCCDHHDHEIIHFHFC@HD8HHEFHHGHGHC;CFHHHEHI#GBIHEH@HGHCCGFCGFEIHI#HIIIHHHHHHCEECHDCHEHIIGIIIHHDIHEHHEGGFD<HF1HHF0EEECG=HIHC@IIIHIIIHHGEHE
@HS3.1_411 HISEQ:380:H55W7BCXY:1:1101:19491:8899 1:N:0:AGCAGGAA orig_bc=AAAAAAAAAAAA new_bc=AAAAAAAAAAAA bc_diffs=0
TACGGAGGGTGCAAGCGTTAATCGGAATAACTGGGCGTAAAGGGCATGCAGGCGGTTGTATAAGTAGGGTGTGAAATCCCCGGGCTCAACCTGGGAACTGCATTCTAAACTGTACAACTAGAGTATTGCAGGGGGAGACGGAATTCCAGGTGTAGCGGTGGAATGCGTAGATATCTGGAAGAACACCAAAGGCGAAGGCAGTCTCCTGGGCAAATACTGACGCTCATATGCGAAAGCGTGGGTAGCAAACAGG
+
IIIIIIIIIIIIIIIIIHIIEHIIIIIIIIIIIIIIIHIIIIIIIIIIIHIIHIIHHEEIIIIIIFIIIIIIIIIHGIIIIIIIIIHIHIIIIIIIIIIIIIIIIIIIIIIIIIIIIIIIIIIIIIIIIIIIIIIIIIIIIIIIIIIIIIIIIIIIIIIIIIIIIIIIIIIIIIIIIIIIIIIIIIIIIIIIIIIIIIIIIIIIIIIIIIIIIIIIIIIIIIHG<IIIIIIIIIIIIIIIIIIIIIIIIIIII
@HS3.1_412 HISEQ:380:H55W7BCXY:1:1101:2728:21434 1:N:0:AGCAGGAA orig_bc=AAAAAAAAAAAA new_bc=AAAAAAAAAAAA bc_diffs=0
TACGGAGGGTGCGAGCGTTAATCGGAATAACTGGGCGTAAAGAGCTCGTAGGCGGTTAGTCAAGTCAGATGTGAAAGCCCCGGGCTTAACCTGGGAACTGCATTTGAAACTGACGAACTAGAGTACTGTAGAGGGAGGTAGAATTCCAGGTGTAGCGGTGAAATGCGTAGATATCTGGAGGAATACCGGTGGCGAAGGCGGCCTCCTGGACAGAGACTGACGCTGAGGAGCGAAAGCGTGGGGAGCAAACAGG
+
IIIIIIIIIHIIIIIIIHIIIIIIIIIIIIIIIIIIIHIIIIIIIIIIIIIIIIIIIIIIIIIIIIIIIIIIIIIIHHHIIIIIIIIIIIIIIIIIIHHIIIIIIIIIIIIIIIIIIIIIIIIIIIHIIIIIIIIIIIIHIIIIIIIIIIIHHIIIIIIIIIIIIIIIIIHIIIHIHHIIIIIHIIIIIIIIIIIIIIHIIIIIIIIIIIIIIIIIIIIIIIIIIIIIIIIIIIIIIIIIIIIIIIIIIIHII
@HS3.1_413 HISEQ:380:H55W7BCXY:1:1101:10631:10308 1:N:0:AGCAGGAA orig_bc=AAAAAAAAAAAA new_bc=AAAAAAAAAAAA bc_diffs=0
TACGGAGGGTACGAGCGTTAATCGGAATGACTGGGCGTAAAGGGCACGTAGGTGGATAGATAAGTCACAAGTGAAATACCCGGGCTTAACCTGGGATTGGCTCGTGAAACTGTTTAACTAGAGTACGGTAGAGGGGAGTAGAATTCCAAGTGTAGCGGTGAAATGCGTAGAGATTTGGAAGAATACCGGAGGCGAAGGCGGCTCTCTGGACCGATACTGACACTGAAGAGCGAAAGCGTGGGGAGCAAACAGG
+
IIIIIIHHHIHIIIIIIHIIIIIIIIIIIIIHHIIIIHIIIHHHHHHIHHHIGIIHIIIIIIIIIIIIIIIHIIIIIIIIIIIIIIIIIIIIIIIHHIIIIGIIHIIIIIIIIIIIIIIIIIIIIIIIIIIIIIIIIIIIIIIIIIIIIIIIIIIIIIIIIIIIIIIIIIIIIIIIHIIIIIIIIIIIIIIIIIIIIIIIIIIIHIIIIIIIIIIIIIIIIIIIIIIIIIIIIIIIIIIIIIIIIIIIIIIII
@HS3.1_414 HISEQ:380:H55W7BCXY:1:1101:11191:10253 1:N:0:AGCAGGAA orig_bc=AAAAAAAAAAAA new_bc=AAAAAAAAAAAA bc_diffs=0
TACATAGGGGGCGAGCGTTGTCCGGAATGACTGGGCGTAAAGGGTGTGTAGGCGGTTATACAAGTTAAAAGTGAAATCCCCGGGCTTAACTCGGGTGCTGCTTTTAAGACTGTATGACTTGAGTGCAGTAGAGAAAAGTGGAATTCCTAGTGTAGCGGTGGAATGCGTAGATATTAGGAGGAACACCAGAGGCGAAGGCGACTTTTTGGACTGTAACTGACGCTGAGGCACGAAAGTGTGGGGAGCAAACAGG
+
IIIIIIIIIIIIIIIIIIIIIIIIIIIIIIIIIIIIIIHIIHIIHIHHIIIIIIIIIIIIIIIIIIIIIIIIIIIIIIIIIIIIIIIIIIIHIIIIIIIIIIIIIIHIIIIIIIIIIIIIIIIIHIIIIIIIIIIIIIIIIIIIIIIIIIIIIIIIIIIIIIIIIIIIIIIIIIHIHIIIIIIIIIIIIIIIIIIIIIIIIIIIIIIIIIIIIIIIIIIIIIIIIIIIIIHIIIIIIIIIIIIIIIIIIIIII
@HS3.1_415 HISEQ:380:H55W7BCXY:1:1101:11066:10431 1:N:0:AGCAGGAA orig_bc=AAAAAAAAAAAA new_bc=AAAAAAAAAAAA bc_diffs=0
TACGTAGGGGGCAAGCGTTATCCGGATTTACTGGGTGTAAAGGGAGCGTAGACGGTTTTTTAAGTCTGATGTGAAAGCTGGGGGCTCAACCCCCAAACTGCATTGGAAACTGGGGAACTAGAGTGTCGGAGAGGTAAGTGGAATTCCTAGTGTAGCGGTGAAATGCGTAGATATTAGGAGGAACACCGGTGGCGAAGGCGGCTTACTGGACGATGACTGACGTTGAGGCTCGAAAGCGTGGGGAGCAAACAGG
+
GHIIIIG=GHIHHIICHHH=CCCEHCHHHEHHFEH@GCGIHHHHGHHHHIIGHIIHIHFHIIHHEHHHHEHHFIIIHFH?AHHEHFHHHH?GIHHIHHEHIHIIHHHHGEHHEIHHHEIIIIHHHCIIIIIIIIIIIIIIIIIHHHFFGIIIIIIIHHFHHHIIIIIIIIIIIHIHHHIIIHEHHIIHIIIIIHIIIIIIIIIIIIIIIIIIIHHGIIIHIHHHHIGIIHIIIIIIIIIIIIIIIIIIIIIII
@HS3.1_416 HISEQ:380:H55W7BCXY:1:1101:12228:10262 1:N:0:AGCAGGAA orig_bc=AAAAAAAAAAAA new_bc=AAAAAAAAAAAA bc_diffs=0
TACGAGGGGTGCAAGCGTTGTTCGGAATTACTGGGCGTAAAGGGAGCGTAGGCGGAGATTCAAGCGGATTGTACAATCCCGGGGCCCAACCCCGGCTCTGCAGTCCGAACTGGATCTCTTGGATAGTTCAGGGGCAGGCGGAATTCCTGGTGTAGCGGTGGAATGCGTAGAGATCAGGAAGAACACCGATGGCGAAGGCAGCCTGCTGGGGACTTATCGACGCTGAGGCTCGAAAGTGCGGGTAGCAAACAGG
+
IIIIIIIIHIIIIIIIIIIIIIIIIIIIIIHIIIIIIIIIIHHIHHHIFHIIIIIIIIIIIIIIHIIIIIIIIIIIGHHIIIIIIIIIIIIIIIHIIIIIIIIIHIIIIIIHIIIHIHIIIIIIIHIIIIIIIIIHIIIIIIIIIIIIIIIIIIIIIIIIIIIIHIIIIIIHIIIIHIIIIIIIIIIIIIIIIIIIIIIIIIIIIIIIIIIIIIIIIIIIIIIIIIIIIIIIIIIIIIIIIIIIIIIIIIIII
@HS3.1_417 HISEQ:380:H55W7BCXY:1:1101:15393:10399 1:N:0:AGCAGGAA orig_bc=AAAAAAAAAAAA new_bc=AAAAAAAAAAAA bc_diffs=0
TACGGAGGATGCAAGCGTTATCCGGATTTATTGGGTTTAAAGGGTGCGTAGGCGGGTGCTTAAGCGTGAGGTGAAAGCTCGGGGCTCAACCCCGGAACTGCCTCGCGAACTGGGTGCCTTGAATGTCCGTGCCGTGGGAGGAATGTGTGGTGTAGCGGTGAAATGCATAGAGATCACACAGAACACCGATTGCGAAGGCATCTCACGAACGGATGATTGACGCTGAGGCACGAAAGCGTGGGGATCAAACAGG
+
IIIIIIIIIIIIIIIIIIIGIIIIIHHHIIIIHIIHHIIIIIIIIIIIIIIIIIIIIIIHIIIIIIIIIIIIIHIIIIIIIIIIIIIIIIIIIIIIIIIIHIIIIIIIIIIIIIIIIIIIIIIIIIIIIIIHIIHHIIIIIIIIIIIIIIIIHIIIIIIIIIIIIIIHIIIIIIIIIIIIIIIIIIIIIIIIIIIIIIIIHIIIIIIIIIIIIIIHIIIIIIIIIIIIIIIIIHIIIIHIIIIIHIIIIIIII
@HS3.1_418 HISEQ:380:H55W7BCXY:1:1101:1134:10691 1:N:0:AGCAGGAA orig_bc=AAAAAAAAAAAA new_bc=AAAAAAAAAAAA bc_diffs=0
TACGGAGGGTACGAGCGTTAATCGGAATGACTGGGCGTAAAGGGCACGTAGGTGGATAGATAAGTCACAAGTGAAATACCCGGGCTTAACCTGGGATTGGCTCGTGAAACTGTTTAACTAGAGTACGGTAGAGGGGAGTAGAATTCCAAGTGTAGCGGTGAAATGCGTAGAGATTTGGAAGAATACCGGAGGCGAAGGCGGCTCTCTGGACCGATACTGACACTGAAGAGCGAAAGCGTGGGGAGCAAACAGG
+
IIIIIIIIIIIIIIIIIHIIIIIIIIIIIIIIIIIIIFHIIIIIIIIIHIIIGHHIIIIIIHIIIIIIIIIIIIIIDHIIIIIIIIIIIIIIIIIIIIIIIIIIIIIIIIIIIHIHHIIIIIIIIIIIIIIIIIIIIIIIHIIIIIIIIIIIIIIIIIIIIIIIIIIHIIIIIIIIHHIIIIIIIIHIIIIIIIHIIIIIIIIIIIIIIIIIIIIIIIIIIIIIIIIIIIIIIIIIIIIIIIIHHIIIIHEII
@HS3.1_419 HISEQ:380:H55W7BCXY:1:1101:4461:10722 1:N:0:AGCAGGAA orig_bc=AAAAAAAAAAAA new_bc=AAAAAAAAAAAA bc_diffs=0
TACGGAGGGTACGAGCGTTAATCGGAATGACTGGGCGTAAAGGGCACGTAGGTGGATAGATAAGTCACAAGTGAAATACCCGGGCTTAACCTGGGATTGGCTCGTGAAACTGTTTAACTAGAGTACGGTAGAGGGGAGTAGAATTCCAAGTGTAGCGGTGAAATGCGTAGAGATTTGGAAGAATACCGGAGGCGAAGGCGGCTCTCTGGACCGATACTGACACTGAAGAGCGAAAGCGTGGGGAGCAAACAGG
+
IIIIIHIIIIIIIIIIIIIIIIIIIIIIIIIIIHIIIHIIIIIIGHIIFHGHFHIIIIIIIIIIIIHHIIIIIIIHHHIIIIIIIIIIIIIIIIIIIIIIIIIIIIIIIIIIIIIHIIIIIIIIIIIIIIIIIIIIIIIIIIIIIIIIHIIIIIIIIIIIIIIIIIIIIIIIIIIHHHIIIIIHIIIHIIIIIIIIIHIIIIIIIIIIIIIIIIIIIIIIIIIIIIIIIIIIIIIIIIIIIIIIIIIIIIIII
@HS3.1_420 HISEQ:380:H55W7BCXY:1:1101:7592:10538 1:N:0:AGCAGGAA orig_bc=AAAAAAAAAAAA new_bc=AAAAAAAAAAAA bc_diffs=0
TACGGAGGGTGCGAGCGTTAATCGGAATAACTGGGCGTAAAGAGCTCGTAGGCGGTTAGTCAAGTCAGATGTGAAAGCCCCGGGCTTAACCTGGGAACTGCATTTGAAACTGACGAACTAGAGTACTGTAGAGGGAGGTAGAATTCCAGGTGTAGCGGTGAAATGCGTAGATATCTGGAGGAATACCGGTGGCGAAGGCGGCCTCCTGGACAGAGACTGACGCTGAGGAGCGAAAGCGTGGGGAGCAAACAGG
+
IIIIIIDHGHIIIIHIIIIIIIIHIHIIIIIHIIIIIIIIIIIIIIIIHIIIIIIIIIIIIIIIIIIIIIIIIIIIIIIIIIIIIIIIIIIIIIIIIIHIIIIIIIIIIIIIIIIIIIIIIIIIIIIIIIIIIIIIIIIIIIIIIIIIIIIIIIIIIIIIIIIIIIIIIIIIIIIIIIIIIIIIIIIIIIIIIIIIIIIIIIIHIIHIIIHIIIIIIIIIIIIIIIIIIIIIIIIIIIIIIIIIIIIIIIIII
@HS3.1_421 HISEQ:380:H55W7BCXY:1:1101:10201:10587 1:N:0:AGCAGGAA orig_bc=AAAAAAAAAAAA new_bc=AAAAAAAAAAAA bc_diffs=0
TACGAAGGGGGCGAGCGTTGTTCGGAATTACTGGGCGTAAAGGGTGTGTAGGTGGAGTTGTAAGATAGCGGTGAAATACCTGAGCTTAACTTAGGAATTGCCGTTATAACTATGGCTCTAGAGTGATAGAGAGGATATTGGAATACCCAGTGTAGAGGTGAAATTCGTAGATATTGGGTAGAACACCGGAGGCGCAGGCGAGTATCTGGCTATCAACTGACGCTGAGGCACGAAAGCATGGGGATCAAACAGG
+
IIIIIIIIIIIIIIIIIIIHIIIIIIIIIIIIIIIHIHHIHIIIIIHHHHHIIIIIIIIIIIIIHIIIIIIIIIIHGHHIIIIIIIIIIIIIIIIIIHIIIIIIIIIIIIIIIIIHIIIIIIIIIIIIIIIIIIIIIIIIIIIIIIIIIIIIIIIIIIIIIIIIIIIIIIIIIIIIHIIIIIIIIIIIIIIIIIHIIIIIIHIIIIIIIIIIIIIIIIIIIIIIIIIIIIIIIIIHIIIIIIIIIIIIIIIII
@HS3.1_422 HISEQ:380:H55W7BCXY:1:1101:12914:10747 1:N:0:AGCAGGAA orig_bc=AAAAAAAAAAAA new_bc=AAAAAAAAAAAA bc_diffs=0
TACAGAGGTCCCTAGCGTTGTTCGGATTTACTGGGCGTAAAGGGCGCGTAGGCGGCCGAGCAAGTCAAGTGTGAAATCTCCGGGCTCAACCCGGAACGTGCGCTTGAGACTGCCCGGCTCGAGTGCGGAAGGGGGAATCGGAATATAGGGTGTAGCGGTGAAATGCGTTGATATCCTGTAGAACACCGGAGGCGAAGGCGGATTCCTTGTACGCAACTGACGCTGAGGCGCGAAAGTCGGGGGAGCAAACAGG
+
IIIIIHIIIIIIIIIIIHHIIIIIIIIIIIHIIIIHIHIIIIIHIIIIHHIIIIIIIIIIIIIIIIIIIIIIIIIHFHHIIIIIIIIIIIIIIIHIIIIIIIIIIIIIIIIIIIIIIIIIIIIIIIIIIHIIIIIIHIIIIIIIHHIIHIIIIIIIIIIIIIIIIIIIIIIIIIIIIIIIIIIIIIIIIIIIIIIIIIIIIIIIIIIIIIIIIIIIGIIHIIIIIIIIIIIIIIIHIIIIIIIIIIIIIIIII
@HS3.1_423 HISEQ:380:H55W7BCXY:1:1101:14087:10726 1:N:0:AGCAGGAA orig_bc=AAAAAAAAAAAA new_bc=AAAAAAAAAAAA bc_diffs=0
TACGTAGGGGGCAAGCGTTATCCGGATTTACTGGGTGTAAAGGGAGCGTAGGCGGTAATGCAAGTCAGAAGTGAAAGCCCGGGGCTCAACTCCGGGACTGCTTTTGAAACTGTGTTACTAGATTGCAGGAGAGGTAAGTGGAATTCCTAGTGTAGCGGTGAAATGCGTAGATATTAGGAGGAACACCAGTGGCGAAGGCGGCTTACTGGACTGTAAATGACGCTGAGGCTCGAAAGCGTGGGGAGCAAACAGG
+
IIIHIIIHIIIIIIIHIIIIIIIIIIIIIIHHHIIGHHHIIIGIIIIIIIHHIIIIIIIIGIIIHIIIIIIIIIIIHHHHIIIIIIIIIIIHIIIIHIIIIHIIIIIIIIIIIIIIIIIIIIIHIIIIIIIIIIIHIIIIIIIIIIIIIIIIIIIIIIIIIIIIIIIIIIIIHIIIHIIIIIIIIIIIIIIIIIIIIIIIIIHHHIIIIIIIIIIIIIIHIIIIIIIIHIIIIIIIIIIIIIIIIIIIIIIII
@HS3.1_424 HISEQ:380:H55W7BCXY:1:1101:15227:10640 1:N:0:AGCAGGAA orig_bc=AAAAAAAAAAAA new_bc=AAAAAAAAAAAA bc_diffs=0
TACGGAAGGTCCGGGCGTTATCCGGATTTATTGGGTTTAAAGGGAGCGCAGGCGGAAGGTTAAGCGTGACGTGAAATGTACCGGCTCAACCGGTGAGTTGCGTCGCGAACTGGTCTTCTTGAGTGAGTACGACGGAGTCGGAATTCGTGGTGTAGCGGTGAAATGCTTAGATATCACGAAGAACGCCGATTGCGAAGGCAGTCTCCGAGTCCTTAACTGACGCTAATGCTCGAAAGTGCGGGTATCGAACAGG
+
IIIIIEHIIIIIIIIIHHIGIIIIIGHHHCGGHIIDDHIIGIIIIHIIDHHHIIIIIIIHIIIIHHHIHIIIIIIHIIHIIIIIIIIIIIIIHIIIIIIHIIIIHHIHIIIIIIIIIIIIIIIIIIIIIIIIIIIIIIIIIIIIIIIIIHIIIIIIIIIIIIIIIIIHIIIIIIIIHHIIIIIIIIIIIIIIIIIIIIIIIIIIIIIIIIIIIIIHHIIIIIIIIIIIIIHIIIIHHIIIIIIIGIIIIIIII
@HS3.1_425 HISEQ:380:H55W7BCXY:1:1101:18901:10577 1:N:0:AGCAGGAA orig_bc=AAAAAAAAAAAA new_bc=AAAAAAAAAAAA bc_diffs=0
TACGGAGGGTACGAGCGTTAATCGGAATGACTGGGCGTAAAGGGCACGTAGGTGGATAGATAAGTCACAAGTGAAATACCCGGGCTTAACCTGGGATTGGCTCGTGAAACTGTTTAACTAGAGTACGGTAGAGGGGAGTAGAATTCCAAGTGTAGCGGTGAAATGCGTAGAGATTTGGAAGAATACCGGAGGCGAAGGCGGCTCTCTGGACCGATACTGACACTGAAGAGCGAAAGCGTGGGGAGCAAACAGG
+
IIIIIIIIIIIIIIIIIIIH<FHHIEHHHEHIIIIIIEHIIIIIHHIHHHHIHIIIIIIIIIIIIIIIIIIIIIIIIHIIIIIIIIIHIIIIIIIIIIIIIIIIHIIIIIIIIIIIIIIIIIIIIIIIIIIIIIIIIIIIHIHHIIIIIIIIIIIIIIIHIIIIIIIIIIHIIIIIIIIIIIIIIIIIIIIIIIIIIIIIIIIIIIHIIIIIIIIIIIIIIIIIIIIIIIIIIIIIIIIIIIIIIIIIIIIII
@HS3.1_426 HISEQ:380:H55W7BCXY:1:1101:19732:10590 1:N:0:AGCAGGAA orig_bc=AAAAAAAAAAAA new_bc=AAAAAAAAAAAA bc_diffs=0
TACGGAGGATCCGAGCGTTATCCGGATTCATTGGGTTTAAAGGGTGCGCAGGCGGTGCCTTAAGTCAGCGGTAAAATCGTGGGGCTCAACCCCATCCCGCCGTTGATACTGGGGCACTTGATTACGGTCGAGGCAGGCGGAATTCGTCGTGTAGCGGTGAAATGCATAGATATGACGAAGAACACCGATTGCGTAGGCAGCCTACCAGGCCGTTAATGACGCTCATGCACGAAAGTGCGGGGATCGAACAGG
+
IIIIIGHHGHIHIIIIIIHIIIIIIEHIIIHIFHIEGHIIIIIIIIIIIIIIIIHHHHIIHIIIIIIIIHIIIIIIFHIIIIIIHHHHIIIIIIGHHHIHIIIIIIIIIIIIIIHIIIIIIIIHIIIIHIIIIIIIHHHHIIIIHHFHIHIIHIIIIHGIIIIIIIIIIIIIIIIHHIHIIIHIIIIIIIIIIIHIIIIIIIHIIIIIIIIIIIIIIIIIIHHCIIIIIIIIIIIIIIIIIIIIIIIIIIII
@HS3.1_427 HISEQ:380:H55W7BCXY:1:1101:20238:10683 1:N:0:AGCAGGAA orig_bc=AAAAAAAAAAAA new_bc=AAAAAAAAAAAA bc_diffs=0
TACGTAGGTGGCGAGCGTTATCCGGAATTACTGGGTGTAAAGGGTGTGTAGGCGGGCCTGCAAGTCAGATGTGAAAATTATGGGCTTAACCCATAACCTGCATTTGAAACTGTAGGTCTTGAGGATAGGAGAGGTAAGTGGAATTCCCGGTGTAGCGGTGAAATGCGTAGATATCGGGAGGAACACCAGTGGCGAAGGCGGCTTACTGGACTATTACTGACGCTGAGACACGAAAGTGTGGGGAGCAAACAGG
+
IIIIIIIIIIIIIIIIIIIIIIIIIIIIIIIIIIIFHHIIIIIIHIIIIIIIIIIIIIIIIIIIIIIIIIIIIIIIEHHIIIIIIIIIIIIIIIIIIIIIIIIIIIIIIIIIIIIIIHIIIIIIIGIHIIIIIIIIIIIIIIIIIIIIIIIIIIIIIIIIIIIIIIIIIIIIIIIIIIIIIIIIIIIIIIIIHIIIIIIIIIIIIIIIIIIIIIIIIIIIIIIIIIIIIIIIIIIIIIIIIIIIIIIIIIIII
@HS3.1_428 HISEQ:380:H55W7BCXY:1:1101:2224:10771 1:N:0:AGCAGGAA orig_bc=AAAAAAAAAAAA new_bc=AAAAAAAAAAAA bc_diffs=0
TACGGAGGATGCGAGCGTTATCCGGATTTATTGGGTTTAAAGGGTGCGTAGGTGGTTTGTTAAGTTTGTGGTGAAAGCGTGCGGCTCAACCGTACCAAGCCATGAAAACTGGCGAACTTGAGTGCAAACGAGGTAGGCGGAATGTGATGTGTAGCGGTGAAATGCTTAGATATGTCACAGAACCCCGATTGCGAAGGCAGCTTACCAGCATGCAACTGACACTGAGGCACGAAAGCGTGGGTATCAAACAGG
+
IIIIIIIIIIIIIIIIIIIIIIIIIHHIIIIIHHIEHIIIIIIIHIIIHHHIHHIHIIIIIIIIGHIHIIIIIIIIHHIIIIIHIIIIIIIIIIIIIIIHHHIIIIIIIIIIIIIIHHIIIIIIIIIIIIHHIIIIHIIIIIIHIHIIIIIIIIIIIIIIIIIIIIIHIIIIIIIGHIIIIIIIIIIIHHIIIIIIIIIIIIHIIIIIIIIIIIIIIIIIIIIGHIIIIIIIIIIIIIIIIHIHIIIIIIII
@HS3.1_429 HISEQ:380:H55W7BCXY:1:1101:6384:10868 1:N:0:AGCAGGAA orig_bc=AAAAAAAAAAAA new_bc=AAAAAAAAAAAA bc_diffs=0
TACGTAGGTGGCAAGCGTTGTCCGGAATGACTGGGCGTAAAGGGTACGTAGGTGGCCATTCAAGTTAGTAGTGAAATCCCAGGGCTCAACTCTGGTGCTACTACTAAGACTGTGTGGCTTGAGTGCAGGAGGGGTAAGTGGAATTCCTAGTGTAGCGGTGGAATGCGTAGATATTAGGAAGAACACCAGTGGCGAAGGCGACTTACTGGACTGTAACTGACACTGAAGTACGAAAGCGTGGGGAGCAAACAGG
+
IIIIIIIIIIIIIIIIIIIIIIIIIIIIIIIIIIIIIIIIIIIIHIIHHIIIIIIHIIIIIIIIIIIIIIIIIIIHHFGHIIIIIIIIIHIHIIIIIIIIIHIIIHIIIIIIIIIIIHIIHIHIIIIIIIIHHIIIIIIIIIIIIIIIIIIIIIIIIIIIIIIIIIIIIIIIIIIIIIIIIIHIIIHIIIIIIIIIIIHIIIIIIIIIIIIIIIIIIIIHHHIIHIIIIIIIIIIIIIIIIIIIIIIIIIIII
@HS3.1_430 HISEQ:380:H55W7BCXY:1:1101:6760:10856 1:N:0:AGCAGGAA orig_bc=AAAAAAAAAAAA new_bc=AAAAAAAAAAAA bc_diffs=0
TACGAGGGGTGCAAGCGTTGTTCGGAATCACTGGGCGTAAAGGGAGCGTAGGCGGAAGCGCAAGCGGACTGTACAATACCGGGGCCCAACCCCGGACCTGCAGTTCGGACTGTGTTTCTTGGATAGTTCAGGGGCAGGCGGAATTCCTGGTGTAGCGGTGGAATGCGTAGAGATCAGGAAGAACACCGATGGCGAAGGCAGCCTGCTGGGGACTTTATCGACGCTGAGGCTCGAAAGTGCGGGTAGCAAACAGG
+
HHFIHCECH<<EHIHIIHHH<DHFHHFH@GIEFEHIEEDHFHIIHHHIDHGI?DHHIIHHIIIIIHGCGEH@GHHHFHHHCD<GHCC@HHHIIIHHGIIIIIHHFIIIHHGHHHFHFHHHHIHIGHFHIIIIIHHGHIIIIIHHHHEHIIIHHIHIIIIIIIIIIIIIIHHII#HHHHIIHIIHIIIHIIIIIIIIIIIIHIIIIIIIIIIIIIIIIIIIIHGCIIHHH@IIIIIIIIIIIHIIIIHHHIIHHH
@HS3.1_431 HISEQ:380:H55W7BCXY:1:1101:8775:10802 1:N:0:AGCAGGAA orig_bc=AAAAAAAAAAAA new_bc=AAAAAAAAAAAA bc_diffs=0
TACGGAAGGTCCGGGCGTTATCCGGATTTATTGGGTTTAAAGGGAGCGCAGGCTGAAGATTAAGCGTGACGTGAAATGTCCCGGCTCAACCGTGGAACTGCGTCGCGAACTGGTTTTCTTGAGTGAGTACGACGTCAGCGGAATTTGTGGTGTAGCGGTGAAATGCTTAGATATCACGAAGAACCCCGATTGCGAAGGCAGCTGACGAGTCCTTAACTGACGCTAAAGCTCGAAAGTGCGGGTATCGAACAGG
+
IIIICEEHIHHIIHIIHCEHIIIIH0DGEH11CFH0<<DHHHHIIIHIIIIIIHIIIIHIIIIHHIHIHIIHIHHHHHHHHHIIIIIIIHFHIIIIHHHHIHHHIIIIIIIIIHHIHHIIIIIIIIIIIIIIIHHDHHIIIHHIIIIIIIIHHIIIIIIHIIIIIHHIIIIHHHFHHGIHIIIIHIHIIIHIHHIHHHHIHIHG@GIHGHHIIHIIIIIIIIIIIIIHHIIIHHHDIIIIIIIIIIIHIIIII
@HS3.1_432 HISEQ:380:H55W7BCXY:1:1101:9929:10753 1:N:0:AGCAGGAA orig_bc=AAAAAAAAAAAA new_bc=AAAAAAAAAAAA bc_diffs=0
TACGGAGGGTGCAAGCGTTAATCGGAATAACTGGGCGTAAAGGGCATGCAGGCGGTTAGACAAGTAGGATGTGAAATCCCCGGGCTCAACCTGGGAGCTGCATACTAAACTGTCTGACTAGAGTATTGCAGGGGGAGACGGAATTCCAGGTGTAGCGGTGGAATGCGTAGATATCTGGAAGAACACCAAAGGCGAAGGCAGTCTCCTGGGCAAATACTGACGCTCATATGCGAAAGCGTGGGTAGCAAACAGG
+
IGIHIHHHIIIHIIHIHGHIIIIHIIHHHHHHHIIIIIIIIGHIIHIHIIIIHIIHHIHHHIIIHIIIIIIIHHHIFHHHHHDDHHHIIHIIHIIGIHIIIIIIIIIIIIIFIHHIIHIIHIIIHHHIHIIIHHHIIHIIHIIIIIIIIHHHHIIHHHHIIIIIHIHHIIIIIIIHHEEHFHHIIHHHHHIIIHIIHHHHG?CIHEHFEFIHG@HCIIHHHGEIIIHFHHIIIIIIHIIIIIIHHIG?HIHHH
@HS3.1_433 HISEQ:380:H55W7BCXY:1:1101:10072:10905 1:N:0:AGCAGGAA orig_bc=AAAAAAAAAAAA new_bc=AAAAAAAAAAAA bc_diffs=0
TACGGAGGGTGCAAGCGTTAATCGGAATAACTGGGCGTAAAGGGCATGCAGGCGGTTGTATAAGTAGGGTGTGAAATCCCCGGGCTCAACCTGGGAACTGCATTCTAAACTGTACAACTAGAGTATTGCAGGGGGAGACGGAATTCCAGGTGTAGCGGTGGAATGCGTAGATATCTGGAAGAACACCAAAGGCGAAGGCAGTCTCCTGGGCAAATACTGACGCTCATATGCGAAAGCGTGGGTAGCAAACAGG
+
IIIIHICHHHIIIIIIIIHIIIIIHIIIIIIIIIIHIEHHHIIIIHIIIIHIHHIEGIIIIIIIHIIIIIIIIIIIFIIHIIIIIIIIIIIIIIIIIIIIIIIIIIIIIIIIIIIIIIIIIIHIIIIIIIIIIIIIIIIIIIIIIIIIIIIIHIIIIIIGIIIIIIIIIIIIIIHIIHIIIIIIIIIIIIIIIHIIIIIIIIIIIIIIIIIIIIIHIIIIIIIIIIIIIIIIIIIIIIIIIIIIIIIIIIIII
@HS3.1_434 HISEQ:380:H55W7BCXY:1:1101:10051:10909 1:N:0:AGCAGAAA orig_bc=AAAAAAAAAAAA new_bc=AAAAAAAAAAAA bc_diffs=0
TACGGAGGATGCGAGCGTTATCCGGATTTATTGGGTTTAAAGGGTGCGTAGGTGGTTTGTTAAGTTTGTGGTGAAAGCGTGCGGCTCAACCGTACCAAGCCATGAAAACTGGCGAACTTGAGTGCAAACGAGGTAGGCGGAATGTGATGTGTAGCGGTGAAATGCTTAGATATGTCACAGAACCCCGATTGCGAAGGCAGCTTACCAGCATGCAACTGACACTGAGGCACGAAAGCGTGGGTATCAAACAGG
+
IIIII=FCGHIIIIHIIIIGHHIIICDEEEHHHCFDEHHHIEHHIIIHHHHH@GEDGHIIIHHHFHHH##HEHHHIFFHHHHIIIIGIIIIIIIHHIIIIIHIGHGFHIIIFHIDHGIHFEHIIGIEHHHGHHG@HHHHHGDHIIIHHIIIHHHGHHHFHIHHHHGHIIIHHGH1CBGHIHIHHGHHDHDCGCHFHG@HHIIIH@FC1HC1@@FHIHCEGC<1?F@HGEIHHDHHHHC?EFIHEFHHGFEHI
@HS3.1_435 HISEQ:380:H55W7BCXY:1:1101:13894:10861 1:N:0:AGCAGGAA orig_bc=AAAAAAAAAAAA new_bc=AAAAAAAAAAAA bc_diffs=0
TACGGAAGGTCCGGGCGTTATCCGGATTTATTGGGTTTAAAGGGAGCGCAGGCTGATGATTAAGCGTGACGTGAAATGTAGCCGCTCAACGGCTGAACTGCGTCGCGAACTGGTTATCTTGAGTGAGTTCGATGTTGGCGGAATTCGTGGTGTAGCGGTGAAATGCTTAGATATCACGAAGAACTCCGATTGCGAAGGCAGCCAACAAGGCCTTTACTGACGCTAAAGCTCGAAGGTGCGGGTATCGAACAGG
+
IIIIIIIIIIIIIIIIIIIIIIIIIHHIIIIIIIIDHHIIIIIIHIIIIIIIIIIIIIIIIIIIIIIIIIIIIIIIHHHIIIIIIIIIIIIIIIIGHHIIIIIIIIIIIIIIIIHIIIIIIIIIIIIIIIIIIIIIIIIIIIIIIIIIIIIIIIIIIIIIIIIIIIIIIIIIIIHIHHIIIIIIHIIIIIIIIIIIIIIIIIIIIIIIIIIIIHIIIIIHIIIIIIIIIIIIIIIIHIIIIIIIIIIIIIIII
@HS3.1_436 HISEQ:380:H55W7BCXY:1:1101:14835:10956 1:N:0:AGCAGGAA orig_bc=AAAAAAAAAAAA new_bc=AAAAAAAAAAAA bc_diffs=0
TACGGAGGGTGCGAGCGTTAATCGGAATAACTGGGCGTAAAGAGCTCGTAGGCGGTTAGTCAAGTCAGATGTGAAAGCCCCGGGCTTAACCTGGGAACTGCATTTGAAACTGACGAACTAGAGTACTGTAGAGGGAGGTAGAATTCCAGGTGTAGCGGTGAAATGCGTAGATATCTGGAGGAATACCGGTGGCGAAGGCGGCCTCCTGGACAGAGACTGACGCTGAGGAGCGAAAGCGTGGGGAGCAAACAGG
+
HGH1D0<CH<<GCG?HGCCE1DGHFECEHHE<<FGHH<?@HGHHHHHD<DHHEE?@?E@HHFEFEHHHFHIIHIHC>GGCED??EHHFFHGHHHGHHHGICHHF@F?CCGEECGHIIGC?C<FB@CCAB@HCEFEFHHHCGGHIHCD<B0ECFHHE5CD5@GEAGHHEEHC<B118GHHGD@HHHHHE<<>HE@HHC<@DC<0<?HF<<<@ED1D<@HG<<1<<<<<G0E<1D<0/E<CE@HEEHCIHHE@IH
@HS3.1_437 HISEQ:380:H55W7BCXY:1:1101:18475:10773 1:N:0:AGCAAGAA orig_bc=AAAAAAAAAAAA new_bc=AAAAAAAAAAAA bc_diffs=0
TACGGAGGGTACGAGCGTTAATCGGAATGACTGGGCGTAAAGGGCACGTAGGTGGATAGATAAGTCACAAGTGAAATACCCGGGCTTAACCTGGGATTGGCTCGTGAAACTGTTTAACTAGAGTACGGTAGAGGGGAGTAGAATTCCAAGTGTAGCGGTGAAATGCGTAGAGATTTGGAAGAATACCGGAGGCGAAGGCGGCTCTCTGGACCGATACTGACACTGAAGAGCGAAAGCGTGGGGAGCAAACAGG
+
IIIIIIIIIIFIIIIIIHIIIIIIGHIIIIIIIIIIICHHHHIIIIIIGHHGDHIIIIIIIIIIIIIIIIHIHIIIGIHIIIHIHIIIIIHIIIIIHIIHIHIIIIIIIIIIHHIIIIHIIIIIIIIIIIIIIIIIIIIIIIIIIIIIIIIIHIIIIIIIIIIIIIIGIIIIIIIIIHIIIIIIIIIIIIIIIIIIIIIIIIIIHIIIIIIIIIIIIIIIIIIIIIIIIIIIIIIIIIIIIIIIIIIIIIIII
@HS3.1_438 HISEQ:380:H55W7BCXY:1:1101:20117:10965 1:N:0:AGCAGGAA orig_bc=AAAAAAAAAAAA new_bc=AAAAAAAAAAAA bc_diffs=0
TACGGAGGATGCGAGCGTTATCCGGATTTATTGGGTTTAAAGGGTGCGTAGGTGGTCTGTTAAGTCTGTGGTGAAAGCGTGCGGCTCAACCGTACCAAGCCATGGATACTGGCGGACTTGAGTGCAAACGAGGTAGGCGGAATGTGACGTGTAGCGGTGAAATGCTTAGATATGTCACAGAACCCCGATTGCGAAGGCAGCTTACCAGCATGCAACTGACACTGAGGCACGAAAGCGTGGGTATCAAACAGG
+
IIIIIIIIHIIIIIIIIIIHIIIIIGHIHIIHIIIGEHHIIIIIIIIIIIIIIIIIIIIIIIIIIIIIIIIIHIIIHHIHIIIIIIIEGHHIIHIIIIII#IHIHHIIIIIIIIHHIIIHIIIEHHHFHHIIIHIIHIIIIIIIIHGIHHIIIIIIIHIHHGHIIGIIIIIIIIHHGIIIHIIHIHIIHGIIIIIHG@GHHHHGC?HHHHHG?HIIIIHIIIIHHIIIIHIIIIIIIHIIIIIIHIIIIHII
@HS3.1_439 HISEQ:380:H55W7BCXY:1:1101:20587:10826 1:N:0:AGCAGGAA orig_bc=AAAAAAAAAAAA new_bc=AAAAAAAAAAAA bc_diffs=0
TACGTAGGTGGCGAGCGTTATCCGGATTTACTGGGTGTAAAGGGCGCGTAGGCGGGGGTGCAAGTCAGATGTGAAATCTATGGGCTCAACTCATAAACTGCATTTGAAACTGTACTTCTTGAGTACTGGAGAGGTAGACGGAATTCCTTGTGTAGCGGTGAAATGCGTAGATATAAGGAAGAACACCAGTGGCGAAGGCGGTCTACTGGACAGCAACTGACGCTGAGGCGCGAAAGCGTGGGGAGCAAACAGG
+
HIII?GEEHHIHGIIIIDHIIIIGHHHIIIIIIIHGHHIHIHHIIIHIEHIIGIHHHHHIIIIIIIHHHGHIIHIHIHHIIIIIIGIHIIEIIIIIICHHHIHHHHHHIIIIIIIHHHHHHEHHHIIHIIIIIIHIIIHIIIIIHGIIHIIHHIGHEIIIIIIIIIIIIIHEIHIHGHGHIIIIIIIII#IIIHHIIHIIIHIIIIIIIHHHHHIIHIIHIIIIIHIIHHEHEIIIIIIIIIIIHECHHIIHE
@HS3.1_440 HISEQ:380:H55W7BCXY:1:1101:4244:11237 1:N:0:AGCAGGAA orig_bc=AAAAAAAAAAAA new_bc=AAAAAAAAAAAA bc_diffs=0
TACGGAGGATGCGAGCGTTATCCGGATTTATTGGGTTTAAAGGGTGCGTAGGTGGTTTGTTAAGTTTGTGGTGAAAGCGTGCGGCTCAACCGTACCAAGCCATGAAAACTGGCGAACTTGAGTGCAAACGAGGTAGGCGGAATGTGATGTGTAGCGGTGAAATGCTTAGATATGTCACAGAACCCCGATTGCGAAGGCAGCTTACCAGCATGCAACTGACACTGAGGCACGAAAGCGTGGGTATCAAACAGG
+
IIIIIIIIIIIIIIIIIIIIIIIEHHIIIIIIHIIGHHIIIIIIHIIIHHIIIIIIIIIIIIIIIIIIIIIIIIIIIIIIIIIIIIIIIIIIIIIIIIIIIIIIIIIIIIIIIIIIIIIIIIIIIIIIIIIIIIIIIIIIIIIIIIIIIIIIIIIIIIIIIIIIIIIIIIIIIIIHHIIIIIIIIIIIIIIIIIIIIIIIIIIIIIIIIIHIIIIIIIIIIIIIIIIIIIIIIIIIIIIIIIIIIIIIIIII
@HS3.1_441 HISEQ:380:H55W7BCXY:1:1101:4479:11083 1:N:0:AGCAGGAA orig_bc=AAAAAAAAAAAA new_bc=AAAAAAAAAAAA bc_diffs=0
TACGGAAGGTCCGGGCGTTATCCGGATTTATTGGGTTTAAAGGGAGCGCAGGCCGATGGTTAAGCGTGACGTGAAATGTAGCCGCTCAACGGCTGAACTGCGTCGCGAACTGGCCGTCTTGAGTGAGTTCGATGTGGGCGGAATTCGTGGTGTAGCGGTGAAATGCTTAGATATCACGAAGAACTCCGATTGCGAAGGCAGCCCACAAGGCCTTTACTGACGCTAAAGCTCGAAGGTGCGGGTATCGAACAGG
+
IIIIIIIIIIIIDCCHIIIIIIIIIIIGIIHHIIIHIIIIIIIIGIHIIIIIIIIIHIIIIIIIIIIIHIIHIIIIHIIIIIIIIIIIIIIIIIIIHHIIIHHHHHIIIIIIIHIIIIHIIIIIIIIIIIHHIHIIIIIIIIIIIIIIIIHIIIIIIIIIIIIIIIIIIIIIIIIIIIIIIIIIIIIIIIIIIIIIIIIIIIHIIHHIIIIIIIIIIIIIIIIIIIIIIIIIIIIHHHDIIIIHIIIIIIIII
@HS3.1_442 HISEQ:380:H55W7BCXY:1:1101:5915:11080 1:N:0:AGCAGGAA orig_bc=AAAAAAAAAAAA new_bc=AAAAAAAAAAAA bc_diffs=0
TACGGAAGGTTCGGGCGTTATCCGGATTTATTGGGTTTAAAGGGAGCGCAGGCGGAGGCTTAAGCGTGACGTGAAATGTAGCCGCTCAACGGCTGAGTTGCGTCGCGAACTGGGTTTCTTGAGTGAGTGCGACGTCAGCGGAATTCGTGGTGTAGCGGTGAAATGCTTAGATATCACGAAGAACCCCGATTGCGAAGGCAGCTGACGAGCCCTTTACTGACGCTAAAGCTCGAAGGTGCGGGTATCGAACAGG
+
IIIIIIIIIHHIIHIIIIDHIIHHIED<GHIIHII<CGEHHIIIGIHHIHHCDHHEIIHHIIIIIIIIIIHHIHHIHHHHIIIIHHHHHIHHEHIIIIGIIHIIIHHHHIIIHIIH#HCIIHHHIIIIIIIIIIHIIIIIIIIIIIIIHIIIIIIIIIIIIHIIIIIIIIIIIIIIIHIIIIIIHIHHIIHIIIIIIIIIIIIIIIIIIIIIIIIIIIIIIIIIIIIIIHHIIIIHHIIIIIIHIIIIIIIII
@HS3.1_443 HISEQ:380:H55W7BCXY:1:1101:4363:24305 1:N:0:AGCAGGAA orig_bc=AAAAAAAAAAAA new_bc=AAAAAAAAAAAA bc_diffs=0
TACGGAGGGTGCGAGCGTTAATCGGAATAACTGGGCGTAAAGAGCTCGTAGGCGGTTAGTCAAGTCAGATGTGAAAGCCCCGGGCTTAACCTGGGAACTGCATTTGAAACTGACGAACTAGAGTACTGTAGAGGGAGGTAGAATTCCAGGTGTAGCGGTGAAATGCGTAGATATCTGGAGGAATACCGGTGGCGAAGGCGGCCTCCTGGACAGAGACTGACGCTGAGGAGCGAAAGCGTGGGGAGCAAACAGG
+
IIIIIHHIIHIIIIIIIEHIIIIIIGIIIIIIIIIIIIIIHIIIIIIIEHHIIIIIIIIHIIIIHIIIHIIIIIIIHIIIIIIIIIIIIHIIIIIIHIHHIIHIIIIIIIHHIIIIIIIIIIHIIIIIIHIIIIIIIIHHIIIIIIIIIIIIIIIIIIIHIIIIIIIIIIIIHHIIHIIIIIIIIIIIIIIIIIHIHHIIIIIIIIIIIIHIHHIIIIIHIIIIIIIIIIIIIIHHIHIIIIIIIIIIIIIII
@HS3.1_444 HISEQ:380:H55W7BCXY:1:1101:11899:22209 1:N:0:AGCAGGAA orig_bc=AAAAAAAAAAAA new_bc=AAAAAAAAAAAA bc_diffs=0
TACGGAAGGTCCGGGCGTTATCCGGATTTATTGGGTTTAAAGGGAGCGTAGGCCGTTTCTTAAGCGTGTTGTGAAATGTAGGCGCCCAACGTCTGCACTGCAGCGCGAACTGGGGAACTTGAGTACGCGGGAAGTAGGCGGAATTCGTCGTGTAGCGGTGAAATGCTTAGATATGACGAAGAACTCCGATTGGGAAGCCAGCCTGCTGTAGCGCCACTGACGCTGATGCTCGAAAGCGTGGGTATCGAACAGG
+
IIIIIIGDH<FHCCDIIIIH@HHHIIHIHHCCCHHHGHIIHCHH@@GDHHIIIIIIIIIHHIIHHIGHHHIIIHIICHIGHIIIHIIIEHHHIIIIGHHIIIIIIHHDHHHEHEHHHIIHEHHEHIHHHHGHHIIHHIEHHIHHHIHIIHHHIGHIDHEHHHHHGHHIIIHEGHEHHEHIIIHDH@IIIIHHIIHIIHIHHHHIHCFDHHGCG?F<CHEHHHEIHECHIIIHH@HGHEIIIIIHHG@IHEHHH
@HS3.1_445 HISEQ:380:H55W7BCXY:1:1101:17276:22037 1:N:0:AGCAGGAA orig_bc=AAAAAAAAAAAA new_bc=AAAAAAAAAAAA bc_diffs=0
TACATAGGGGGCGAGCGTTGTCCGGAATGACTGGGCGTAAAGGGTGTGTAGGCGGTTTGGTAAGTTAGAAGTGTAATACCCAGGGCTTAACTCGGGTGCTGCTTCTAATACTGCCGGACTTGAGTGTCGGAGAGGATAGTGGAATTCCCAGTGTAGCGGTGGAATGCATAGATATTGGGAGGAACACCGGAGGCGAAAGCGGCTATCTGGACGACAACTGACGCTGAGGCACGAAAGCGTGGGGAGCAAACAGG
+
IIIIIIIIIIIIIIIIIIIIIIIIIIIHIHIIIIIIIHIIIHIIGHHHIIIIIIIHIGHFHIIIHIIHIIHCGCIIHAHHFHIIIIIHIIHIIIIIIIIIGIIIIIIIIIIIIIHHHHHHIIHIIIHHHIIHIHIIIIHHIHIHHHIIIIIIIIIIIIIIHIHHH1IIIIIIIIHHHHEIHIHHIIIIIIIIIIIIIIIIIIIIIIIGIIIIIHFIIIIIIIIIIIIGIIIIIHIIGIIIIIIIIIIIIIIIII
@HS3.1_446 HISEQ:380:H55W7BCXY:1:1101:19991:22025 1:N:0:AGCAGGAA orig_bc=AAAAAAAAAAAA new_bc=AAAAAAAAAAAA bc_diffs=0
TACGGAGGATCCGAGCGTTATCCGGATTCATTGGGTTTAAAGGGTGCGCAGGCGGTGCCTTAAGTCAGCGGTAAAATCGTGGGGCTCAACCCCATCCCGCCGTTGATACTGGGGCACTTGATTACGGTCGAGGCAGGCGGAATTCGTCGTGTAGCGGTGAAATGCATAGATATGACGAAGAACACCGATTGCGTAGGCAGCCTACCAGGCCGTTAATGACGCTCATGCACGAAAGTGCGGGGATCGAACAGG
+
IIIIIIIIHIIIIIIIIIIIIIIIIIIIIIIIHIIHHHIIIIIIIIIIIIIIIIIIHIIIIIIIIIIIIIIIIIIIHIIIHIIIIIIGIIIIIHIIIIIIIIIIIIIIIIIIIIIHIIIIIIIIIIIIIIIIIIIIIIIIIIIIIIIIIIIIIIIIIIIIIIIIHIIIIIIIIIIHHIIIIIIIIIIIIIIIIIIIIIIIIIIIIIIIIIIIIIIIIIIIIIHFIIIIIIIIIIHHIHIIIIIIIIIIIIII
@HS3.1_447 HISEQ:380:H55W7BCXY:1:1101:1106:22311 1:N:0:AGCAGGAA orig_bc=AAAAAAAAAAAA new_bc=AAAAAAAAAAAA bc_diffs=0
TACGGAGGATCCGAGCGTTATCCGGATTTATTGGGTTTAAAGGGAGCGTAGGCGGAGGATCAAGTCAGTTGTGAAATGTAGGCGCTTAACGTCTGCACTGCAGTTGAAACTGGTTCCCTTGAGTGCGTAAGAGGCAGGCGGAATTCGTCGTGTAGCGGTGAAATGCTTAGATATGACGAAGAACTCCGATCGCGAAGGCAGCTTGCCGGGCCGCAACTGACGCTGAAGCTCGAAGGTGCGGGTATCGAACAGG
+
IIIIIIIHHIIIIIIIIIIIIIIIIHHHIHIIDGHHHIIIIIIIHIIIHIIIIIIIHIIIHIIIHHIIHIIIIIIIFHHIIIIIIIHIIIIIIIIIIIHIIIHIIIIGIIFHIHIHGHIIIIIIIHIIHIIIIIHIIIIIIIIIIIIHHIHIIIIIIIHIIHHIIHHIIIIIHIHHHHIIIHGCDHHHHDIIIIIIHIIHIIIHIIHIIHHIHIIIIIIIIIIIIIIHHHHHHHECCIIIIIIHIIIIIHIII
@HS3.1_448 HISEQ:380:H55W7BCXY:1:1101:1642:22461 1:N:0:AGCAGGAA orig_bc=AAAAAAAAAAAA new_bc=AAAAAAAAAAAA bc_diffs=0
CACGTAGGGGGCAAGCGTTGTCCGGATTTATTGGGCGTAAAGAGCTCGTAGGTGGCTCGGTAAGTCGGGTGTGAAATTTCGAGGCTCAACCTCGAGACGCCACCTGATACTGCTGTGGCTAGAGTCCGGTAGGGGAGCGTGGAATTCCTGGTGTAGCGGTGAAATGCGCAGATATCAGGAGGAACACCAGCGGCGAAGGCGGCGCTCTGGGCCGGTACTGACACTGAGGAGCGAAAGCGTGGGGATCAAACAGG
+
@CH@<@CCHDC<EHIIHCEHEEEGD=@CC@CFHFEGCDHI1F?GHHHIHCHHHHGHEHHHHHHIIHGFHII@HG<DGGHIIGHGGCHIHIHHHFB@EDHHHIHIIHIHHFGHC:HHHGFHHIHHHEIHI?GGHHHCIHHGIIHGIIIHEHIIIIHIIIIIIIHIIIHHIHFH?GEEHGDFHHIIIHHHHHHII#IIIHHCHHHEGEHEEC??=IIHH?IHHFCC?HIHHHHIHIIIIIIIHFHHHEHHHF@HII
@HS3.1_449 HISEQ:380:H55W7BCXY:1:1101:5275:22274 1:N:0:AGCAGGAA orig_bc=AAAAAAAAAAAA new_bc=AAAAAAAAAAAA bc_diffs=0
TACGGAGGGTGCAAGCGTTATCCGGAATCATTGGGCGTAAAGAGTTCGTAGGCGGTTTATCAAGTCTGGTGTTAAATCCCGAAGCTTAACTTCGGTCCGGCACTGGATACTGGTAGACTAGAATGCGGTAGAGGTAAAGGGAATTCCTGGTGGAGCGGTGAAATGCGTAGATATCAGGAGGAACACCGGTGGCGTAAGCGCTTTACTGGGCCGTTATTGACGCTGAGGAACGAAAGCCGGGGGAGCAAATGGG
+
IIIIIIIIIGHHIIHIGHIIIIIIIIHIIIIHIIIIIIIIIIIIGHIIHIIIIIIHIIIIIIIIIIIHHIIIIIIHHHIIIIIIIIIIIIIIIIIIIIIIIIIIIIIHIIIIIIIIIIIIIIIIIIIIIIIIIIIIIIIIIIIIIIIIIIIIIIIIIIIIIIIIIIIIIIIIIIIIHHIIIIIIIIIIIIIIIIIIIIIIIIIIIIIIIIIIIIIIIIIIIIIGIIIIIIIIIIIIIIIIIIIIIIIIIIIII
@HS3.1_450 HISEQ:380:H55W7BCXY:1:1101:6489:22432 1:N:0:AGCAGGAA orig_bc=AAAAAAAAAAAA new_bc=AAAAAAAAAAAA bc_diffs=0
TACGGAGGGTGCGAGCGTTAATCGGAATAACTGGGCGTAAAGAGCTCGTAGGCGGTTAGTCAAGTCAGATGTGAAAGCCCCGGGCTTAACCTGGGAACTGCATTTGAAACTGACGAACTAGAGTACTGTAGAGGGAGGTAGAATTCCAGGTGTAGCGGTGAAATGCGTAGATATCTGGAGGAATACCGGTGGCGAAGGCGGCCTCCTGGACAGAGACTGACGCTGAGGAGCGAAAGCGTGGGGAGCAAACAGG
+
IIIIIHHHIHIIIIIIIHIIIIIIIIIIIIIIIIIIIHIIIIIIIIIIIIIIIIIHIIIIIIIIIIIIIIIIIIIIIIGIIIIIIIIIIIIIIIIIHIIIIIIIIIIIIIIIHHIIIIIIIIIIIIIIIIIIIHIIIIIIIIIIIHHIIIIIIIIIIIIIIIIIIIIIIIIIIIIIIHIIIIIIIIIIIIIIIIIIIIIIIIIHIIIIIIIIIIIIIIIIIIIIIIIIIIIIIIIIIIIIIIIIIIIIIIIII
@HS3.1_451 HISEQ:380:H55W7BCXY:1:1101:7390:22290 1:N:0:AGCAGGAA orig_bc=AAAAAAAAAAAA new_bc=AAAAAAAAAAAA bc_diffs=0
TACGGAGGATGCAAGCGTTATCCGGATTTATTGGGTTTAAAGGGTGCGTAGGCGGAGCTTTAAGCGTGAGGTGAAATGCCCGGGCTCAACCTGGGGACTGCCTCGCGAACTGGAGTTCTGGAATGCCCCTGCCGTGGGAGGAATGTGTGGTGTAGCGGTGAAATGCATAGAGATCACACAGAACACCGATTGCGAAGGCATCTCACGAAGGGGTGATTGACGCTGAGGCACGAAAGCGTGGGGATCAAACAGG
+
IHIHHEHDHIGIIIHIHEGHEHICHHIEHIGGGHHCGHCCHGEHIEHIIHHHHHGCHHHGGHHHIHHFCHHHIIHGHHHIIIIHIBGHHHIIHIHHHIIIIIIIHHIIHHIIIHIIIHHHIIIHIHHCHIHHIIIIIIIHIIIIHGHIIIIIIIIIIIIIIIIIIIIIIIHHHEHHHHGIIHHFHHHHHIIIIIIIIH#IIIIHIIIHIGIIIIIIIIIIHHIIIHHHEIIIIIIIIIIHIIIIHIHHGHHHI
@HS3.1_452 HISEQ:380:H55W7BCXY:1:1101:16078:22349 1:N:0:AGCAGGAA orig_bc=AAAAAAAAAAAA new_bc=AAAAAAAAAAAA bc_diffs=0
TACGTAGGGAGCAAGCGTTGTCCGGATTTACTGGGTGTAAAGGGTGCGTAGGCGGCTTTGTAAGTCAGATGTGAAATCTATGGGCTCAACCCATAAACTGCATTTGAAACTATAGAGCTTGAGTGAAGTAGAGGCAGGCGGAATTCCCTGTGTAGCGGTGAAATGCGTAGAGATAGGGAGGAACACCAGTGGCGAAGGCGGCCTGCTGGGCTTTAACTGACGCTGAGGCACGAAAGCGTGGGTAGCAAACAGG
+
IIIIIIIIIIIIIIIHIIIIIIIIIIIIIIIHIIIHIIHIIIIIHIIIIIIIIIIIHIIIIIIIIIIIIIIIIIIIIIIIIIIIIIIIIIIIIIIIHIIIIIIIIIIIIIIIIIIIIIHIIIIIIIIIIIIIIIIIIIIIIIIIIIIIIIIIIIIIIIIIIIIIIIIIIIIIIIIIIIIIIIIIIIIIIHIIIIIIIIIIIIIIIIIIIIIIIIIIIIIIIIIIIIIIIIIIIIIIIIIIIIIIIIIIIIIII
@HS3.1_453 HISEQ:380:H55W7BCXY:1:1101:20678:22336 1:N:0:AGCAGGAA orig_bc=AAAAAAAAAAAA new_bc=AAAAAAAAAAAA bc_diffs=0
TACGGAGGATGCGAGCGTTATCCGGATTCATTGGGTTTAAAGGGTGCGCAGGCGGACGATTAAGTCAGCGGTGAAAAGTATGCGCTCAACGCATATCGTGCCGTTGAAACTGGTTGACTAGGATACGTATGCTGTGGGAGGAATGTGTAGTGTAGCGGTGAAATGCATAGATATTACACAGAACACCGATTGCGAAGGCATCTCACAAATACGTCATTGACGCTGAGGCACGAAAGTGCGGGGATCAAACAGG
+
IIIIIIIIIIIIHIIIIIIIIIIIIFEHIHHHHHIECEHIIHIIIIIIIHIHHIIIIIFEHHIIHHIIIIIIHIHIIHIHIIIIHIIIIHIIIIHIIIHIIIIIIIHIHIIIIIIIHIHIIHIGHIIIHIIIHIIIIHHIIIIIIIIIHIIIHHHHIIIIIHIIIIIIIIIIIIIIIIIHIIIIIIHIIIIIIIIIIIIIIIIIIIIIIHHIIIIHHHIIIIIIIIIIIIIIIHHCCIIIIIIIIIIHGIIII
@HS3.1_454 HISEQ:380:H55W7BCXY:1:1101:2849:22546 1:N:0:AGCAGGAA orig_bc=AAAAAAAAAAAA new_bc=AAAAAAAAAAAA bc_diffs=0
TACAGAGGTCCCAAGCGTTGTTCGGATTCACTGGGCGTAAAGGGTGCGTAGGTGGTGGGGAAAGTTCGATGTGAAAGCTCCGAGCTTAACTCGGAAATGGCATTGAAAACTACCTTGCTTGAGGGTTGGAGGGGGGACTGGAATTCTCGGTGTAGCAGTGAAATGCGTAGATATCGAGAGGAACACCAGTGGCGAAGGCGAGTCCCTGGACAACTCCTGACACTGAGGCACGAAAGCTAGGGGAGCAAACAGG
+
IIIIIIIIIIIIIIIIIHIHHFHIIHIIIIIIIIIIIHHIIIIIHIIIHIIIHIIHHIHIGIHIGHHHHIIIGIIIHHIIIIIIIIIIIIIIIIIHIHIIIIIIIIIIIIIHHHHIHHHIIHHGHCFIIIIHIIHIIIIIIIIIIIIHIIIIIIIIIIHIHIIIIIIIIIIIHIIIHHIIIIIIIIIIIHIIIIIIIIIGIIIIIIIIIIIIHIIIHIIIIIIIIIIIIIIIIIIIIIIIIIIIIIIIIIIII
@HS3.1_455 HISEQ:380:H55W7BCXY:1:1101:7311:22623 1:N:0:AGCAGGAA orig_bc=AAAAAAAAAAAA new_bc=AAAAAAAAAAAA bc_diffs=0
TACGGAGGATGCAAGCGTTATCCGGATTTATTGGGTTTAAAGGGTGCGTAGGCTGTGGGGAAAGTCAGGGGTGAAAGCCCGGCGCTTAACGCCGGAACTGCCTTTGATACTTCTCTGCTGGAATACGGATGCCGTGGGAGGAATGAGTAGTGTAGCGGTGAAATGCATAGATATTACTCAGAACACCGATTGCGAAGGCATCTCACGAATCCGTCATTGACGCTGAGGCACGAAAGCGTGGGGATCAAACAGG
+
IIIIIGIIHIIIIIIIIIIIIIIIIHIIIHIHHIIGEHIIIIIIIIGIIHHIHHIIGHHIIIIIIIIHIIIIIIIIIIIIIIIIIIIIIIIIIIIIIIIIIHIIIIIIIIIHIHIIIIIIIIIGIIIIIHIHIIIIIIIIIIIHIIIIIIIIIIIIIIIIIIIIIIIIIIIIIIHIIIHIIHIIIIIIIIIIIIIIIIIIHIIIIIIIIIIIIIIIIIIIIIIIIIIIIIIIIIIHIIIIIIIIHIIIIIIII
@HS3.1_456 HISEQ:380:H55W7BCXY:1:1101:7736:22726 1:N:0:AGCAGGAA orig_bc=AAAAAAAAAAAA new_bc=AAAAAAAAAAAA bc_diffs=0
TACGGAGGATGCGAGCGTTATCCGGATTTATTGGGTTTAAAGGGTGCGTAGGTGGTTTGTTAAGTTTGTGGTGAAAGCGTGCGGCTCAACCGTACCAAGCCATGAAAACTGGCGAACTTGAGTGCAAACGAGGTAGGCGGAATGTGATGTGTAGCGGTGAAATGCTTAGATATGTCACAGAACCCCGATTGCGAAGGCAGCTTACCAGCATGCAACTGACACTGAGGCACGAAAGCGTGGGTATCAAACAGG
+
IIIIIIIIIIIIIIIIIIIIIIIIIHHIIIIIIIIHHIIIIIIIHIIIEHHIHIIHIIIIIIIIIIIIIIIIIIIIHIIIIIIIIIIIIIIIIIIIIIIIIIIIIIIIIIIIIIIIIHIIIIIIIIIIIIIIIIIIIIIIIIIIIIIIIIIIIIIIIIIIIIIIIIIIIIIIIIIIHIIIIIIIIIIIIIIIIIIIIIIIIIIIIIIIHIHGHIIIIIIIIIIIIIIIIIIIIIIIIIIIIIIIIIIIIIII
@HS3.1_457 HISEQ:380:H55W7BCXY:1:1101:9728:22549 1:N:0:AGCAGGAA orig_bc=AAAAAAAAAAAA new_bc=AAAAAAAAAAAA bc_diffs=0
TACGGAGGGTGCGAGCGTTAATCGGAATAACTGGGCGTAAAGAGCTCGTAGGCGGTTTGTCAAGTCAGATGTGAAAGCCCCGGGCTTAACCTGGGAACCGCATTTGAAACTGACAGACTAGAGTACTGTAGAGGGAGGTAGAATTCCAGGTGTAGCGGTGAAATGCGTAGATATCTGGAGGAATACCGGTGGCGAAGGCGGCCTCCTGGACAGAGACTGACGCTGAGGAGCGAAAGCGTGGGGAGCAAACAGG
+
IIIIIHIIIIIIIIIIIHIIIIIIIIIIIIIIIIIIIHHIIIIIIIIIIIIIIIIHHIIIIIIIIIIIIIIIIIIIHHHHIIIIIIIIIIIIIIIIIHIIHIIIIIIIIIIIIIIIIIIIIHIIIIIIIIIIIIIIIIIIIIIIIHIIIHIIIIIIIIIIIIIIIIIIIIIIIIIIIHIIIIIIIIIIIIIIIIIIIIIIIIIIIIIIIIIIIIIIIIIIIIIIIIIIIIIIIIIIIIIIIIIIIIIIIIIII
@HS3.1_458 HISEQ:380:H55W7BCXY:1:1101:9616:22638 1:N:0:AGCAGGAA orig_bc=AAAAAAAAAAAA new_bc=AAAAAAAAAAAA bc_diffs=0
TACGTAGGGAGCAAGCGTTATCCGGATTTATTGGGTGTAAAGGGTGCGTAGACGGGAAGACAAGTTAGTTGTGAAATCCCTCGGCTTAACTGAGGAACTGCAACTAAAACTATCTTTCTTGAGTGCGGGAGAGGAAAGTGGAATTCCTAGTGTAGCGGTGAAATGCGTAGATATTAGGAGGAACACCAGTGGCGAAGGCGACTTTCTGGACCGTAACTGACGTTGAGGCACGAAAGTGTGGGGAGCAAACAGG
+
IIIIHIIIIIIIIIIIIIIIIIIIIHHIIIIIIIIHHHIIIIIIIIIIIIIIIIIIIIIIIIIIIHIIIIIIIIIIGHHIIIIIIIIIIIIIIIIIIIIIIIIIIIIIIIIIIIIIHIIIIIIIIIHIIIIIIIIIIIIIIIIIIIIIIIIIIIIIIIIIIIIIIIIIIIIIIIIIHHIIIIIHHIIIIIIIIIIIIIIIIIIIIIIIIIIGIIIIIIIIIIIIIIIIIIIIIIIIIIIIIIIIIHIIIIIII
@HS3.1_459 HISEQ:380:H55W7BCXY:1:1101:9505:22648 1:N:0:AGCAGGAA orig_bc=AAAAAAAAAAAA new_bc=AAAAAAAAAAAA bc_diffs=0
TACGGAGGGTGCGAGCGTTAATCGGAATAACTGGGCGTAAAGAGCTCGTAGGCGGTTTGTCAAGTCAGATGTGAAAGCCCCGGGCTTAACCTGGGAACCGCATTTGAAACTGACAGACTAGAGTACTGTAGAGGGAGGTAGAATTCCAGGTGTAGCGGTGAAATGCGTAGATATCTGGAGGAATACCGGTGGCGAAGGCGGCCTCCTGGACAGAGACTGACGCTGAGGAGCGAAAGCGTGGGGAGCAAACAGG
+
IIIIIIHIIIIIHIIIIHHHGDHIIIIIIIIHHIHIIHIHIIGHIIIIIIIGIIHHIIIIIIIIIIIIIIIIIIIIHIHIIIIHHIIIIIGHIIIIIHIHHIIIIIIIIIIIIIIIIIIIIIIIIIIIIIIIIHIIIIIIIIIIIIIIIIIIIIIIIIIIIIIIIIIIIIIIIIIIHHIIIIIGIIIIIIIIIHIIIIIIIIIHIIIIIIHHIIIIIIIIIIIIIIIIIIIIIIIIIIIIIIIIIIIIIIIII
@HS3.1_460 HISEQ:380:H55W7BCXY:1:1101:12915:22631 1:N:0:AGCAGGAA orig_bc=AAAAAAAAAAAA new_bc=AAAAAAAAAAAA bc_diffs=0
TACGGAAGGTCCGGGCGTTATCCGGATTTATTGGGTTTAAAGGGAGCGCAGGCCGATTATTAAGCGTGACGTGAAATGTAGATGCTCAACATCTGAACTGCGTCGCGAACTGGTAGTCTTGAGTGAGTTCGATGTGGGCGGAATTCGTGGTGTAGCGGTGAAATGCTTAGATATCACGAAGAACTCCGATTGCGAAGGCAGCCCACAAGGCCTTTACTGACGCTAAAGCTCGAAGGTGCGGGTATCGAACAGG
+
IIIIIHIIIIIIIIIIIHIGIIIIIHIHIHIFHHHHHIIIIIIIIIIIIIIIIIIIIIIIIIIIIIIIIIIIHIIIIHIIIHIIIIIIIIIIIIIIIHIIIIIIIIIIIIIIIIIIIIIIIIIIIIIIHIIIIIIIIIIIIIIIIIIIIIIIIIIIIIIIHIIIIIIIIIIIIIIHHHIIIIIIHIIIIIIIIIIIIIIIIIIIIHIIIIIIIIIIIHE0IIIIIIIIHEIIIIIIIIIIIIIIIIIIIIIII
@HS3.1_461 HISEQ:380:H55W7BCXY:1:1101:1198:22988 1:N:0:AGCAGGAA orig_bc=AAAAAAAAAAAA new_bc=AAAAAAAAAAAA bc_diffs=0
TACGGAGGGTACGAGCGTTAATCGGAATGACTGGGCGTAAAGGGCACGTAGGTGGATAGATAAGTCACAAGTGAAATACCCGGGCTTAACCTGGGATTGGCTCGTGAAACTGTTTAACTAGAGTACGGTAGAGGGGAGTAGAATTCCAAGTGTAGCGGTGAAATGCGTAGAGATTTGGAAGAATACCGGAGGCGAAGGCGGCTCTCTGGACCGATACTGACACTGAAGAGCGAAAGCGTGGGGAGCAAACAGG
+
IIIIIIIHIIIIIIIIIIIIIIHIIIIIIIIHIIIIHCHIHIIIIIIIFHHHFGIIHIIIIIIIHIIIIIIIIIIIHIIIIIIIHIIIHHFIIIIIIIIHHHIIIIIIIIIIIIIIIIIIIIIIIIIIIIIIIIIIIIIIIIIIIIIIIIIIIIIIIIIIIIIIIHIIIIIIIIIHHDIIIIIIIIIIIIIIIIIIIIIIIIIIHIIIIHIIIIIIIIIIIIIIIIIIIIIIIIIIIIIIIIIIIIIIIIIII
@HS3.1_462 HISEQ:380:H55W7BCXY:1:1101:2925:22985 1:N:0:AGCAGGAA orig_bc=AAAAAAAAAAAA new_bc=AAAAAAAAAAAA bc_diffs=0
TACGGAGGATGCGAGCGTTATCCGGATTTATTGGGTTTAAAGGGTGCGTAGGTGGTTTGTTAAGTTTGTGGTGAAAGCGTGCGGCTCAACCGTACCAAGCCATGAAAACTGGCGAACTTGAGTGCAAACGAGGTAGGCGGAATGTGATGTGTAGCGGTGAAATGCTTAGATATGTCACAGAACCCCGATTGCGAAGGCAGCTTACCAGCATGCAACTGACACTGAGGCACGAAAGCGTGGGTATCAAACAGG
+
IIIIIIIIHIIIIIIIIIIIIIIIIIIIIIHIIIIHCHIIIIIIHIIIIIIIHHIHHIIHHHIIIIIIIIIIIIIIHIIHIIHIIIIIHIIIIHIIIIIIIHIIIIIIIIIIIIIIIIIIIIHIIIIIIIIIIIIIIIIIIIIIIIIIIIIIIIIIIIIIIIIIIIIIIIIIIIIIIIIIIIIIIIIIIIIIIIIIIIIIIIHIIIIIIIIIIHIIIIIIIIIIIGIIIIIIIIHIIIIIIIIIIIIIIIIH
@HS3.1_463 HISEQ:380:H55W7BCXY:1:1101:4032:22845 1:N:0:AGCAGGAA orig_bc=AAAAAAAAAAAA new_bc=AAAAAAAAAAAA bc_diffs=0
TACGGAGGATGCAAGCGTTATCCGGATTTATTGGGTTTAAAGGGTGCGTAGGCGGATGATTAAGCGTGAGGTGAAATGCCACAGCTCAACTGTGGAACTGCCTCGCGAACTGGTTGTCTGGAATGCCCCTGCCGTGGGAGGAATGTGTGGTGTAGCGGTGAAATGCATAGAGATCACACAGAACACCGATTGCGAAGGCATCTCACGAAGGGGTGATTGACGCTGAGGCACGAAAGCGTGGGGATCAAACAGG
+
IIIIIIIIHIIIIIIIIIIIIIIIIIIIIIIIIIIHHIIIIIIIIIIIIIIIIIIIIIIHIIIIIIIIIIIIIIIIIHIIIIIIIHIIHHHIIIIIIIIIIIIIIIIIIIIIIIIIIIIIIIIIIIIIIIIIIIHIIIIIIIIIIIIIIIIIIIIIIIIIIIIIIHIIIIIIIIIIIIIIHIIIIIIIIIIIIIIIIIIIIHIIIIIIIIIIIIIIIIIIIIIIIIIIIIIIIIIGIIIIIIIIIIIIIIHII
@HS3.1_464 HISEQ:380:H55W7BCXY:1:1101:8981:22928 1:N:0:AGCAGGAA orig_bc=AAAAAAAAAAAA new_bc=AAAAAAAAAAAA bc_diffs=0
TACGGAAGGTCCGGGCGTTATCCGGATTTATTGGGTTTAAAGGGAGCGCAGGCGGAGGATTAAGCGTGACGTGAAATGTCCCGGCTCAACCGTGGAACTGCGTCGCGAACTGGTTCTCTTGAGTGAGTGCGACGTCGGCGGAATTCGTGGTGTAGCGGTGAAATGCTTAGATATCACGAAGAACCCCGATTGCGAAGGCAGCCGACGAGTCCTTAACTGACGCTAAAGCTCGAAAGTGCGGGTATCGAACAGG
+
IIIIIHIIIIIIIIIIIIIIIIIIIGHHIHIIHIIHHIIIIIIIIIIIIIIIIIIIIIIII#IIIIIIIIIIIIIIIIIIIIIIIIIIIIIIIIIIIIIIIIIIIIIIIIIIIIHIIIIIIIIIIIIIIIIIIIIIIIIIIIIIIIIIIIIIIIIIIIIIIIIIIIIIIIIIIIHIIIIIIIIIIIIIIIIIIIIIIIIIIGIIIIIIIIIIIIIIIIIIIIIIIIIIIIIIIIIIIIIIIIIIIIIIIIIII
@HS3.1_465 HISEQ:380:H55W7BCXY:1:1101:9948:22911 1:N:0:AGCAGGAA orig_bc=AAAAAAAAAAAA new_bc=AAAAAAAAAAAA bc_diffs=0
TACGGAGGGTACGAGCGTTAATCGGAATGACTGGGCGTAAAGGGCACGTAGGTGGATAGATAAGTCACAAGTGAAATACCCGGGCTTAACCTGGGATTGGCTCGTGAAACTGTTTAACTAGAGTACGGTAGAGGGGAGTAGAATTCCAAGTGTAGCGGTGAAATGCGTAGAGATTTGGAAGAATACCGGAGGCGAAGGCGGCTCTCTGGACCGATACTGACACTGAAGAGCGAAAGCGTGGGGAGCAAACAGG
+
IIIIIIIIIIIIIIIIIDHIIIIIIIIIIIIIIIIHIHHGHIIIHIIIHIIIFHIIIIHIIHIIIIIIIIIIIIIIHIIIIIGIIIHIIIHHIIIHIIIIHIIIIIIIIIIIIHIIIIIIIIIIHIIIHIIIIIIIIIIIIIIIIIIIIIIIIIIIIIIIIIIIIIIIIIIIIIIIHGIHIIIEIIIIIIIIIIIIIIIIIIIIIIIIIIIIIHIIIIIIIHHHIHIIHIIIIIGIIIIIIIHHIIIHHHHII
@HS3.1_466 HISEQ:380:H55W7BCXY:1:1101:11249:22851 1:N:0:AGCAGGAA orig_bc=AAAAAAAAAAAA new_bc=AAAAAAAAAAAA bc_diffs=0
TACGGAAGGTCCGGGCGTTATCCGGATTTATTGGGTTTAAAGGGAGCGCAGGCGGAGGATTAAGCGTGACGTGAAATGTCCCGGCTCAACCGTGGAACTGCGTCGCGAACTGGTTTTCTTGAGTGAGTGCGACGTCGGCGGAATTCGTGGTGTAGCGGTGAAATGCTTAGATATCACGAAGAACCCCGATTGCGAAGGCAGCCGACGAGTCCTTAACTGACGCTAAAGCTCGAAAGTGCGGGTATCGAACAGG
+
IIIIIHHIIIIIHIIIIIIIIIIIIHIHIIIHHIHDEHIHEHHIIIIIHIIIIIIIIIHHHHIIHIHIHHIIIIIIIIIIIIIIIIIIIIIIIIIIHHHIIIIIIIIIIIIIIIIIIIIIIIIIIIIHIIIHHIHIIIIIIIIIIIIIIIIIIHIIIIIIIIIIIIIIIIIIIIHIIIIIIIIIIIIIIIIIIIIIIIIIIIIIIIIIIIIIIIIIIIIIIIIIIIHIIIIIIIIIIIIIIIIIIIIIIIIII
@HS3.1_467 HISEQ:380:H55W7BCXY:1:1101:13871:22821 1:N:0:AGCAGGAA orig_bc=AAAAAAAAAAAA new_bc=AAAAAAAAAAAA bc_diffs=0
TACATAGGGGGCAAGCGTTGTCCGGAATGACTGGGCGTAAAGGGTGTGTAGGCGGTTATACAAGTTAAAAGTGAAATCCCCGGGCTTAACTCGGGTGCTGCTTTTAAGACTGTATGGCTTGAGTGCAGTAGAGAAAAGTGGAATTCCTAGTGTAGCGGTGGAATGCGTAGATATTAGGAGGAACACCAGAGGCGAAGGCGACTTTTTGGACTGTAACTGACGCTGAGGCACGAAAGTGTGGGGAGCAAACAGG
+
IHHIFF1CGD/ECGEEHHCDHEGH<CCCFC<<DDFHC/<DC?HHHC<<<@CH@HHIHIHHIHIHFFD@GFIHIFIIHHEHHHF?HHHHHHEFCHHFCHHHHHIHIHHH@@FHEHGHIHIHHIIIGHHEIHHHEIIIIIHIIIHIHHFHHHHFIHHIIHHH?HIHIIIIIIHHIHHHGGIHHHEHIIIHIIIHIIIIIHIHHIIIIHHHHHIIHHF@HHHIHFHHGGEHGIIIIIHHHIHIIIIIIIIIHIHII
@HS3.1_468 HISEQ:380:H55W7BCXY:1:1101:15700:22762 1:N:0:AGCAGGAA orig_bc=AAAAAAAAAAAA new_bc=AAAAAAAAAAAA bc_diffs=0
TACGGAAGGTCCGGGCGTTATCCGGATTTATTGGGTTTAAAGGGAGCGCAGGCGGGCTTTTAAGCGTGACGTGAAATGTGGCGGCTCAACCGCCGATCTGCGTCGCGAACTGGGGGTCTTGAGTGCGGACGAGGTATGCGGAATTTGTGGTGTAGCGGTGAAATGCTTAGATATCACGAAGAACCCCGATTGCGAAGGCAGCATGCCAGGCCGTAACTGACGCTAATGCTCGAAGGTGCGGGTATCGAACAGG
+
I@HCG0C?H<CGC??CCCCEHGHIIII@HC1FCGF<00CHHEHICGHDCCHGDC?HHDHIHECFDEGH5EHG@F@E@GDIIIHHHIIEG?IHEHHHDHHIHIIIIHGGEEHIIHGEHHGIIHHHIIIIHGHFHHHHHIIIIIHIHIIIIHIHIIHHHHHHIIHHIHHHHIHGHFHGAGHHEHHIIIIIHHHHEHGFHEHHEHHEHIHHIHHIHGIIHIIHHHHHGCDHHHHHHEHEDHIHIIIHEHIIIIIIH
@HS3.1_469 HISEQ:380:H55W7BCXY:1:1101:17519:22964 1:N:0:AGCAGGAA orig_bc=AAAAAAAAAAAA new_bc=AAAAAAAAAAAA bc_diffs=0
TACGGAAGATGCGAGCGTTATCCGGATTTATTGGGTTTAAAGGGAGCGCAGGCGGAAGGTTAAGCGTGACGTGAAATGTACCGGCTCAACCGGTGAATTGCGTCGCGAACTGGTCTTCTTGAGTGAGTACGACGGAGTCGGAATTCGTGGTGTAGCGGTGAAATGCTTAGATATCACGAAGAACGCCGATTGCGAAGGCAGTCTCCGAGTCCTTAACTGACGCTAATGCTCGAAAGTGCGGGTATCGAACAGG
+
IIIIIIIIHIIIIIIIIIIIHIIHHHHFIIIGEHHD@GHHHIIIIHIHIIHIIIIIIIHHHIIIIIIIIIIIIIGHGHHHIIIIIHIIHHIIIIIHHHIIIIIIHHIIIIIIIHIIIIIIIHIIIIIIIIIIIIHIIHIIIIIIIHIGIIIIIIIIHIIIIIIIIIIIIHGIFHHHIIIIIHIIIIHIIIIIIIIHEFIHHIHHIHHHIIIIHIIIHIIIIIIIIHCHHEHHHIIGHGHHHHHFFIIHGHHII
@HS3.1_470 HISEQ:380:H55W7BCXY:1:1101:18631:22999 1:N:0:AGCAGGAA orig_bc=AAAAAAAAAAAA new_bc=AAAAAAAAAAAA bc_diffs=0
TACGGAGGGTGCGAGCGTTAATCGGAATAACTGGGCGTAAAGAGCTCGTAGGCGGTTTGTCAAGTCAGATGTGAAAGCCCCGGGCTTAACCTGGGAACCGCATTTGAAACTGACAGACTAGAGTACTGTAGAGGGAGGTAGAATTCCAGGTGTAGCGGTGAAATGCGTAGATATCTGGAGGAATACCGGTGGCGAAGGCGGCCTCCTGGACAGAGACTGACGCTGAGGAGCGAAAGCGTGGGGAGCAAACAGG
+
HHGIGHD/DCEHHIIHI<GCCGHIHHIIIIHIHHHIIC<GCCECGIIHHIIIIIIDCHHIIH@FEGIHFFHIE#F#DE@DE<CGHHHEFHHHHEEHHFHHIIHGFCCHHFEE@GEEEHHEIHHIIHHEF@GCG<EGEC0BBECCCIHFFGHHFHH@FDEDHIHEFEHHHHF@GHIHICHHHCCGHHGIIIHGHD0=CC@HDIHHCC?IHHHGC1EIHD<</<1CGHDHHCHEHCE<HHC<<<@C?@GCEHHFC
@HS3.1_471 HISEQ:380:H55W7BCXY:1:1101:1620:23035 1:N:0:AGCAGGAA orig_bc=AAAAAAAAAAAA new_bc=AAAAAAAAAAAA bc_diffs=0
TACGTAGGGGGCAAGCGTTATCCGGAATTACTGGGTGTAAAGGGAGCGCAGGCGGGATTGCAAGTCAGGTGTGAAATACATGGGCTCAACCCATGGGCTGCACTTGAAACTGTAGTTCTTGAGTGAAGTAGAGGTAAGCGGAATTCCTAGTGTAGCGGTGAAATGCGTAGATATTAGGAGGAACATCGGTGGCGAAGGCGGCTTACTGGGCTTTTACTGACGCTGAGGCTCGAAAGCGTGGGGAGCAAACAGG
+
IIIIHHHIIHIIIIHIIHIIIIIIIIIIIIIIIIHGHIIIIIHIIIIIIIIIIIIIIIIHIIIIIIHIIIIIHIIIIHIIHIIIIIIIIIIIIIIIIIHIIIIIIIIIIIHIIHIDHHHHIIIIIIIIIIHIIIIIIIIIIIIIIGHIHIIIIIIIIIIHIIIIIIIIIIIIIHFIHHIIIIIIIIIIIIIIIIIIIIIIIGIIIIIIIIIIIIIHIIIHIIIIIIIHHIIIIIIIIIIIIIIIIIIIIIFII
@HS3.1_472 HISEQ:380:H55W7BCXY:1:1101:3265:23098 1:N:0:AGCAGGAA orig_bc=AAAAAAAAAAAA new_bc=AAAAAAAAAAAA bc_diffs=0
TACGTATGGGGCAAGCGTTATCCGGATTTACTGGGTGTAAAGGGAGCGTAGGCGGCATGGCAAGTCAGAAGTGAAAGCCTGGGGCTCAACCCTGGAATTGCTTTTGAAACTGTCAAGCTAGAGTGTCGGAGGGGTAAGTGGAATTCCTAGTGTAGCGGTGAAATGCGTAGATATTAGGAGGAACACCAGTGGCGAAGGCGGCTTACTGGACGACTACTGACGCTGAGGCTCGAAAGCGTGGGGAGCAAACAGG
+
IIIIIIIIIIIIIIIIIIIIIIIIIIIIIIIIIIIHIIIIIIIIIIIIIIIIIIIIIIIIIIIIIIIIIHIIIIIIHIIIIIIIIIIIIIIIIHIIIIHIIHIIIIIIIIIIIIIIIIIIIIIIHIIIIIIIIIHIIIIIIIIHIIIIIIIIIIIIIIIIIIIIIIIIIHIIIIHHIIIIIHIIIIIIIIIIIIIIIIIIIIIIIIIIIIIIIIIIIIIIIIIIIIIIHHIIIIIIIIIIIIIIIIIIIIIII
@HS3.1_473 HISEQ:380:H55W7BCXY:1:1101:4960:23164 1:N:0:AGCAGGAA orig_bc=AAAAAAAAAAAA new_bc=AAAAAAAAAAAA bc_diffs=0
TACGGAGGGTGCGAGCGTTAATCGGAATAACTGGGCGTAAAGAGCTCGTAGGCGGTTAGTCAAGTCAGATGTGAAAGCCCCGGGCTTAACCTGGGAACTGCATTTGAAACTGACGAACTAGAGTACTGTAGAGGGAGGTAGAATTCCAGGTGTAGCGGTGAAATGCGTAGATATCTGGAGGAATACCGGTGGCGAAGGCGGCCTCCTGGACAGAGACTGACGCTGAGAAGCGAAAGCGTGGGGAGCAAACAGG
+
IGIIIIECEEHIIIGHHHHIHIIIIIIIIIIHHIIIHDHHIIIIIIIIHIIIIIIIIIIIIIIIIIIHIHIIIIIIHHHHIIIIIIIIIIGHIIIHIHIIIIIIIIIIHIHIHIIIIIIIIIIIIHIIIIIIIIIIIIIHIIIIHIIIIIIIIIIIIIIIIIIIIIIIIIIIHIIHHHIIIIIIIIIIIIIIIIIIIIIIIIIIHIIIIIIIIIIIIIIIIIIIIIHEIIIIIIIIIIIIIIIIIIIIIIIII
@HS3.1_474 HISEQ:380:H55W7BCXY:1:1101:5032:23088 1:N:0:AGCAGGGA orig_bc=AAAAAAAAAAAA new_bc=AAAAAAAAAAAA bc_diffs=0
TACGGAGGGTGCGAGCGTTAATCGGAATAACTGGGCGTAAAGAGCTCGTAGGCGGTTTGTCAAGTCAGATGTGAAAGCCCCGGGCTTAACCTGGGAACCGCATTTGAAACTGACAGACTAGAGTACTGTAGAGGGAGGTAGAATTCCAGGTGTAGCGGTGAAATGCGTAGATATCTGGAGGAATACCGGTGGCGAAGGCGGCCTCCTGGACAGAGACTGACGCTGAGGAGCGAAAGCGTGGGGAGCAAACAGG
+
IIIHIIC<CDCG<ECHHCHIIIIIIIIIIIIIIIIIIIHHHHEHEHIIHHIHHIIFHEHIIHHIIIIIGIIIIIIIHIIIIIIIHHHIIHHGHHIIIHIIIIIIIIIIIHHHEIIIHIIIIIIIHGGIHIHIIIHHIIHGIIHFHHHHFIIIIIIIIIIIIIIIIIIIIIIIIIHGHFIIIIIIIIIIIHIIIIIIIIIIIHHHIIIIHHHGHIHIIIIIIIIIIIIHHGIIIIIIIIIIHHHIIIIIIIHII
@HS3.1_475 HISEQ:380:H55W7BCXY:1:1101:12570:23036 1:N:0:AGCAGGAA orig_bc=AAAAAAAAAAAA new_bc=AAAAAAAAAAAA bc_diffs=0
TACGGAGGATGCGAGCGTTATCCGGATTTATTGGGTTTAAAGGGTGCGTAGGCTGTTTGTCAAGTCAGGGGTGAAATACCTGGGCTCAACCGAGGAATTGCCTTTGATACTGGCAGGCTTGAATACTGTTGCCGTGGGAGGAATGAGTAGTGTAGCGGTGAAATGCATAGATATTACTCAGAACACCGATTGCGAAGGCATCTCACGAAACAGCGATTGACGCTGAGGCACGAAAGCGTGGGGATCAAACAGG
+
IIIIIHEHCGHIGIIIIIIEHIIIHEGHIIIIHIID@EEHHHHIGHIIHIHIIIIHIIIHIIIIGIIHIIIHHHHIGIIIIIIIIHIIIIIIIIIIIIIIIIIIIIIIIIIIIIIIIIIIIIIIIIIIIIIIIIIIIIIIIIIIIIHIIIIIIIIIIIIIIIIIIIIIIIIIIIHHHIIIIIIIIIIIIHIIIIIIIIIIIIIIIIIIIHIIIIIIIIIIIIIIIIIIIIIIIIIIIIIIIIIIIIIIIIIIH
@HS3.1_476 HISEQ:380:H55W7BCXY:1:1101:9383:11056 1:N:0:AGCAGGAA orig_bc=AAAAAAAAAAAA new_bc=AAAAAAAAAAAA bc_diffs=0
TACGGAGGGTACGAGCGTTAATCGGAATGACTGGGCGTAAAGGGCACGTAGGTGGATAGATAAGTCACAAGTGAAATACCCGGGCTTAACCTGGGATTGGCTCGTGAAACTGTTTAACTAGAGTACGGTAGAGGGGAGTAGAATTCCAAGTGTAGCGGTGAAATGCGTAGAGATTTGGAAGAATACCGGAGGCGAAGGCGGCTCTCTGGACCGATACTGACACTGAAGAGCGAAAGCGTGGGGAGCAAACAGG
+
IIIIIIIIIIIIIIIIIIIIIIIIIIIIIIIIIIIIIIIIIIIIIIIIGHHIHIIIIIIIIIIIIIIIIIIIIIIIHHIIIIIIIIIIIIIIIIIIIIIIIIIIIIIIIIIIHIIIHIIIIIIIIIIIIIIIIIIIIIIIIIIIIIIIIIIIIIIIIIIIIIIIIIIIIIIIIIIIHHIIIIIIIIIIIIIIIIIIIIIIIIIIHIIIIIIIIIIIIIIIIHIIIIIIIIIIIIIIIIIIIIIIIIIIIIIII
@HS3.1_477 HISEQ:380:H55W7BCXY:1:1101:11780:11039 1:N:0:AGCAGGAA orig_bc=AAAAAAAAAAAA new_bc=AAAAAAAAAAAA bc_diffs=0
TACGTAGGGAGCGAGCGTTGTCCGGAATTACTGGGTGTAAAGGGAGCGTAGGCGGGATGGCAAGTCAGATGTGAAAACTATGGGCTTAACCCATAGACTGCATTTGAAACTGTTGTTCTTGAGTGAAGTAGAGGTAAGCGGAATTCCTGGTGTAGCGGTGAAATGCGTAGATATCAGGAGGAACACCGGTGGCGAAGGCGGCTTACTGGGCTTTTACTGACGCTGAGGCTCGAAAGCGTGGGTAGCAAACAGG
+
IIIIIIIIIIIIHIHIIIIIIIIIIIIIIIIHIHIDHEHIIIIIIIIIFHIIGIHIIIIIIIIIIIIIIIIIIIIIGIHGIIIIIIIIIIIIIIIIIIIIIIIIIIIIIIIIIIIIIIIIIIIIIIIIIIIIIIIIIIIIIIIIIIIIIIIIIIIIIIIIIIIIIIIIIIIIIIIIHIIIIIIIIIIIIIIIIIIIIIIIIIIIIIIIIIIIIIIIIIIHIIIIIIIIIIIIIIIIIIIIIIIIIIIIIIIII
@HS3.1_478 HISEQ:380:H55W7BCXY:1:1101:12351:11019 1:N:0:AGCAGGAA orig_bc=AAAAAAAAAAAA new_bc=AAAAAAAAAAAA bc_diffs=0
TACGTAGGTGGCAAGCGTTGTCCGGATTTACTGGGTGTAAAGGGCGTGCAGCCGGGCTGACAAGTCAGATGTGAAATCCCGCGGCTCAACCGCGGAACTGCATTTGAAACTGTTAGTCTTGAGTACCGGAGAGGTCATCGGAATTCCTTGTGTAGCGGTGAAATGCGTAGATATAAGGAAGAACACCAGTGGCGAAGGCGGATGACTGGACGGCAACTGACGGTGAGGCGCGAAAGCGTGGGGAGCAAACAGG
+
IEH@<C1CHEHH1<<1CCECE1DGCEHEFG1<CF?<</<@<CH=1C<E=E<11@@CEFCHEEE<@HF<@GGHC8<?<HFEHCC@HHEHEHHCE<GCGHHGHGFEEGHFDHCIIHGBCHFHFHEHHEHHG@IHEEG#GGCHEEEEG@GH@CHDHIIIHHGFC@EGHCCFHG@HHHHHHGGF?EHHEHHHHCC0#HHGC#0@@HHEGGEHEHH?ECHHHHHGIGHG=HHHHHIHHHHDEDHE@HHCGCHHHH@H@
@HS3.1_479 HISEQ:380:H55W7BCXY:1:1101:14428:11035 1:N:0:AGCAGGAA orig_bc=AAAAAAAAAAAA new_bc=AAAAAAAAAAAA bc_diffs=0
TACGTAGGGGGCAAGCGTTGTCCGGAATCATTGGGCGTAAAGAGCGCGTAGGCGGTCCGATAAGTCTGCCGTGAAAGCCAAGGGCTCAACCCTTGGATGCCGGTGGATACTGTCGGGCTAGAGTCCGGAAGAGGCGAGTGGAATTCCTGGTGTAGCGGTGAAATGCGCAGATATCAGGAAGAACACCAATGGCGAAGGCAGCTCGCTGGGACGGAACTGACGCTGAGGCGCGAAAGCGTGGGGAGCAAACAGG
+
IIIIIIIIIIIIIIIIIIIIIIIIIIHIIIIIIIIIIHHIIIIIIIIIIIIIIIIIIIIIIIIIIIIIIIIIIIIIIHIIIIIIIIIIIIIIIIIIIIIIIIIIIIIIIIIIIIIIIIHIIIIHIIIIIIIIIIIIIIIIIIIIHIIIIIIIIIIIIIIIIIIIIIIIIIIIIIIIIIIIIIIIIHHHIIIIIIIIIIIIIIIIIIIIIIIIIIIIIIIIIIIIIIIIIIIIIIIIIIIIIIIIIIIIIIIII
@HS3.1_480 HISEQ:380:H55W7BCXY:1:1101:14450:11140 1:N:0:AGCAGGAA orig_bc=AAAAAAAAAAAA new_bc=AAAAAAAAAAAA bc_diffs=0
TACGGAGGGTGCAAGCGTTAATCGGAATAACTGGGCGTAAAGGGCATGCAGGCGGTTGTATAAGTAGGGTGTGAAATCCCCGGGCTCAACCTGGGAACTGCATTCTAAACTGTACAACTAGAGTATTGCAGGGGGAGACGGAATTCCAGGTGTAGCGGTGGAATGCGTAGATATCTGGAAGAACACCAAAGGCGAAGGCAGTCTCCTGGGCAAATACTGACGCTCATATGCGAAAGCGTGGGTAGCAAACAGG
+
IIIIIIIIIIIIHIIIIHIIIIIIIIIIIIIIIIIIIIIIIIIIIIIIIIIIIIIHHIIIIIIIIIIIIIIIIIIIGHIIIIIIIIIIIIIIIIIIIIIIIIIIIIIIIIIIIIIIIIIIIIIHIIIIIIIGHIIIIIIIHIIIIIIIIIIIIIIIIIIIIIIIIIIIIIIIIIIHHIIIIIIIHIHHIIIIIIHIIIIIIGHHIIHIIIIIHHIIIIIIIIIIIIIIIIIIIIHHIIIIIIIIIIIIIIIII
@HS3.1_481 HISEQ:380:H55W7BCXY:1:1101:14580:11143 1:N:0:AGCAGGAA orig_bc=AAAAAAAAAAAA new_bc=AAAAAAAAAAAA bc_diffs=0
TACGGAGGGTGCAAGCGTTATCCGGATTCACTGGGTTTAAAGGGTGCGTAGGCGGGCAGGTAAGTCCGTGGTGAAATCTCTGAGCTTAACTCAGAAACTGCCATGGATACTATTTGTCTTGAATATTGTGGAGGTAAGCGGAATATGTCATGTAGCGGTGAAATGCTTAGATATGACATAGAACACCAATTGCGAAGGCAGCTTACTACACAGTTATTGACGCTGAGGCACGAAAGCGTGGGGATCAAACAGG
+
IIIIIHIIIHIIIIIIIIIIIIIIIIIIIIIIHIIC@HHIIIIIIIIIIIIIIIIIIHIHIIIIIIIIIIIIIIIIGIIIIIIIIIIIIIIIIIIIIIIIHIIIIIIIIIIIIIIIIIIIIIIIIIIIIIIIIIIIIIIIIIIIIIIIIIIIIIIIIIIIIIIIIIIIIIIIIIIHHIIIIIIIIIIIIIIIIIIIIIIIIIIIIIIIIIIIIIIIIIIIIIIIIIIIIIIIIIIIIIIIIIIIHIIIIIIII
@HS3.1_482 HISEQ:380:H55W7BCXY:1:1101:15411:11209 1:N:0:AGCAGGAA orig_bc=AAAAAAAAAAAA new_bc=AAAAAAAAAAAA bc_diffs=0
TACGGAAGGTCCGGGCGTTATCCGGATTTATTGGGTTTAAAGGGAGCGCAGGCGGGCTTTTAAGCGTGACGTGAAATGTAGATGCTCAACATCTGAACTGCGTCGCGAACTGGAGGCCTTGAGTGAGTACGACGTCAGCGGAATTCGTGGTGTAGCGGTGAAATGCTTAGATATCACGAAGAACCCCGATTGCGAAGGCAGCTGACGAGTCCTTTACTGACGCTAAAGCTCGAAAGTGCGGGTATCGAACAGG
+
IIIIIHHIIHIIIIIIIIIIHIIIIGHIIIIIEHIEHHIIIIIIIIIGHHHIIIIIIIIIHHEHIIIIIIHIIIHIHHHIIIIIIIIIIIIIIIIIIIIIIIHIIIIHIIHIIIIIIIIIHIIIIHIIIIIIIIIHIIIIIIHHIIIIIIIIIIIIIHHGIIIIIIIIIHIIIIIHHIIIIHHHIIIIIIIIIIIIIIIIIIIIIIIIIIIIIIIIIIIIIHIIIIIIIIHIIIIHHIHIGIIIHIHHIIIII
@HS3.1_483 HISEQ:380:H55W7BCXY:1:1101:20339:11217 1:N:0:AGCAGGAA orig_bc=AAAAAAAAAAAA new_bc=AAAAAAAAAAAA bc_diffs=0
TACGGAGGATCCGAGCGTTATCCGGATTCATTGGGTTTAAAGGGTGCGCAGGCGGTGCCTTAAGTCAGCGGTAAAATCGTGGGGCTCAACCCCATCCCGCCGTTGATACTGGGGCACTTGATTACGGTCGAGGCAGGCGGAATTCGTCGTGTAGCGGTGAAATGCATAGATATGACGAAGAACACCGATTGCGTAGGCAGCCTACCAGGCCGTTAATGACGCTCATGCACGAAAGTGCGGGGATCGAACAGG
+
IIIIIIIIIIIIIHIIIIIHIIIIIHHIHIIIHIIIGHIIIIHIIIIIIIIIIIIIIIIIIIIIIGHIIIHHIHHIHHIIIIIIHIHIIIIIIIIIIIIIIIIIIIHIIIIIIIHHHHIIIIIIIIIIIIIIIIIIIHIIIIIIIIIIIIIIIIIIIIIIIIGIHIIIIIIIIIIIHIIIIIIIIIIIIIIIIHIIIIIIIIIIIGIIIIIIIHIIIIIIIHG<IIHIIIIIIHHDHDIIIIIIIIIIIIII
@HS3.1_484 HISEQ:380:H55W7BCXY:1:1101:1530:11355 1:N:0:AGCAGGAA orig_bc=AAAAAAAAAAAA new_bc=AAAAAAAAAAAA bc_diffs=0
TACGTAGGTGGCGAGCGTTATCCGGATTTACTGGGTGTAAAGGGCGCGTAGGCGGGGATGCAAGTCAGATGTGAAATCTATGGGCTTAACTCATAAACTGCATTTGAAACTGTATTTCTTGAGTGCTGGAGAGGTAGACGGAATTCCTTGTGTAGCGGTGAAATGCGTAGATATAAGGAAGAACACCAGTGGCGAAGGCGGTCTACTGGACAGTAACTGACGCTGAGGCGCGAAAGCGTGGGGAGCAAACAGG
+
IIIIIIIIIIIIIIIIIHIIIIIIIIIIIIIIIIIHHHIGIIHIIIIIIIIFHIIIIIIIIIIIIIIIIIIIIIIIHHHIIIHHIIHIIIIIIIIHHIHIIIIIIIIIIIIIHIHIIHIIIIIIIIIIIIIIHIIIIIIIIIIIIIHIIIIIIIIIIIIIIIIIIIIIIHIIIIIIHHIIIIIIIIIHIIIIIIIIIIIIIIHIIIIIIIIHIIIIIIIIIIIIIIIHIIIIIIIIIIIIIIIIIIIIIIIII
@HS3.1_485 HISEQ:380:H55W7BCXY:1:1101:2481:11351 1:N:0:AGCAGGAA orig_bc=AAAAAAAAAAAA new_bc=AAAAAAAAAAAA bc_diffs=0
TACGTAGGTGGCGAGCGTTATCCGGATTTATTGGGCGTAAAGCGTGCGCAGGCGGTTTATTAAGTCTAGAATTAAAGCCCGAAGCTTAACTTCGGTTCGTTCTAGAAACTGGTAGACTCGAGTGTAGTAGAGGCAAATGGAATTCCTAGTGTAGCGGTAAAATGCGTAGATATTAGGAGGAACACCAGTGGCGAAGGCGATTTGCTGGGCTATTACTGACGCTCATGCACGAAAGCGTGGGGAGCAAATAGG
+
IIIIGHHHHIIIHHIIIIIIIIIIIHHIIHFHHHHIIIIIIHIIIHIIIIHIIIHCDHHIIIIIIIIHHHHIIIGHHHHIIHIIIIIIIIIIHIHHIHHHHIIIHHIIHHHHHIIIIHIIIIIIIIIHIHIIIHGIIIIIIIIHIIIIIIIIIIIIIIHIHHGIHHHHHIIIIHHHHIIIHHIIIHIIIIIHIIIIIIHIIIIIHIHIHGIIIIIIIHHHHH?GHHIIIIIIIIIHHHIIHIIIIIIIIIIH
@HS3.1_486 HISEQ:380:H55W7BCXY:1:1101:4199:11484 1:N:0:AGCAGGAA orig_bc=AAAAAAAAAAAA new_bc=AAAAAAAAAAAA bc_diffs=0
TACGGAGGATGCGAGCGTTATCCGGATTTATTGGGTTTAAAGGGTGCGTAGGCGGATTATTAAGTCAGCGGTGAAAGCGTGTGGCTCAACCATACCGAGCCGTTGAAACTGGTAGTCTTGAGTGCAAATGAGGTAGGCGGAATGTGACGTGTAGCGGTGAAATGCTTAGATATGTCCCAGAACTCCGATTGCGAAGGCAGCTTACCAAGATGTAACTGACGCTGATGCACGAAAGCGTGGGTATCAAACAGG
+
IIIIIIIIHIIIIIIIIIIIIIIIIHIIIIIIHIIHHIIIIIIIIIIIIIIIIIIIIIIIIIIIIIIIIIIIIIIIHIIHIIIIIIIIIIIIIIIIIIIIIIIIIIIIIIIIIIIIIIIIIIIIIIHIIIIIIIIIIIIIIIIIIIIIIIIIIIIIIIIIIIIIIIIIIIIIIIIIIIIIIIIHIIIIIIIIIIIIIIIIIIIIIIIIIIIIIIIIIIIIIIIIIIIIIIIIIIIIIIIIIIIIIIIIIHII
@HS3.1_487 HISEQ:380:H55W7BCXY:1:1101:6126:11421 1:N:0:AGCAGTAA orig_bc=AAAAAAAAAAAA new_bc=AAAAAAAAAAAA bc_diffs=0
TACGTAGGGGGCGAGCGTTATCCGGATTTATTGGGTGTAAAGGGTGCGTAGACGGCTATGCAAGTTAGTTGTGAAATCCCTCGGCTCAACTGAGGAACTGCAACTAAAACTGTAGAGCTTGAGTGCGGGAGAGGAAAGCGGAATTCCTAGTGTAGCGGTGAAATGCGTAGATATTAGGAGGAACACCAGTGGCGAAGGCGGCTTTCTGGACCGTAACTGACGTTGAGGCACGAAAGTGTGGGGAGCAAACAGG
+
IIIIIIIIIIIIIIIIIIIIIIIIIHHIIIHHHIIHHIIHEHIIIHIIIIIIIIHHIHIIIIIIHIIIIIHIIIIIGHIIIIIIIIIGIIIIIIIHIIIGIHIIIIIHIIHIIIIHIIIHHHHHHHIHHIIIIHHIIIIIHIIIIIIIHHHIIIIGHHIHIHIIIIIHIIHHIHIHHFIIIIGIHHHIIIHIIHIIIIIIIIIFHGIHHC@IIHGGHHHHIHHHIIIIIIIIIHIHHIIGIIIHHIIIIIIII
@HS3.1_488 HISEQ:380:H55W7BCXY:1:1101:8024:11348 1:N:0:AGCAGGAA orig_bc=AAAAAAAAAAAA new_bc=AAAAAAAAAAAA bc_diffs=0
TACATAGGGGGCGAGCGTTGTCCGGTATGACTGGGCGTAAAGGGTGTGTAGGCGGTTATACAAGTTAAAAGTGAAATCCCCGGGCTTAACTCGGGTGCTGCTTTTAAGACTGTATGACTTGAGTGCAGTAGAGAAAAGTGGAATTCCTAGTGTAGCGGTGGAATGCGTAGATATTAGGAGGAACACCAGAGGCGAAGGCGACTTTTTGGACTGTAACTGACGCTGAGGCACGAAAGTGTGGGGAGCAAACAGG
+
HIIIGHGHHIHIIIIIGHIGHIIIHCEHHHICGHHIHCECGHHIHHDHHHIHFHIIHHIIIIIHHHHHHHHIIIIIIGHIHHHHHHGHHHHHIIIIIIIIHGIIIIIIHIIIIIIIIIIIIIIIHHHIIIIIIIHIIIIIIIIIHGIHIIIIIIIIIIIIIIIHHIIIHHIHHHIIHHIIIIIIIIIHHIIIHHIIIIIIIIIIIIGIHHHGHHHIHIHIHIIIIIIHFIIHHHFGEIIIIIIIIIIIIHFII
@HS3.1_489 HISEQ:380:H55W7BCXY:1:1101:9842:11472 1:N:0:AGCAGGAA orig_bc=AAAAAAAAAAAA new_bc=AAAAAAAAAAAA bc_diffs=0
TACGTAGGGGGCAAGCGTTATCCGGATTTACTGGGTGTAAAGGGTGCGTAGGTGGTATGGCAAGTCAGAAGTGAAAACCCGGGGCTCAACCCCGCGGATTGCTTTTGAAACTGTCAGACTGGAGTACCGGAGAGGTAAGCGGAATTCCTAGTGTAGCGGTGAAATGCGTAGATATTAGGAGGAACACCAGTGGCGAAGGCGGCTTACTGGACGGTAACTGACACTGAGGCACGAAAGCGTGGGGAGCAAACAGG
+
IIIIHIIIIIIIIIIIIIIIIIIIIIIIIIIIIIIGHHIIIIIIFHIIGHHIHHHHHIIIIIIIIIIIHIIIIIIIIIIIIIIIIIIIIIIHIIIIIIIIIHIIIIIIIIIIIIIIIIIIIIIIIIIIIIIIIIIIIIIIIIIIIIIIIHHIIIIIIIIIIIIIIIIIIIIIIIHGIIIIIIIIIHIIIIIIIIIIIIIIIIIIIIIIIIIIHIIIIIIIIHGIIIIIIIIIIIIIIIIIIIIIIIIIIIIGII
@HS3.1_490 HISEQ:380:H55W7BCXY:1:1101:11916:11324 1:N:0:AGCAGGAA orig_bc=AAAAAAAAAAAA new_bc=AAAAAAAAAAAA bc_diffs=0
TACGTAGGTGGCAAGCGTTGTCCGGATTTACTGGGTGTAAAGGGCGCGTAGGCGGGATTGCAAGTCAGATGTGAAATCTCCGGGCTCAACCCGGAAATTGCATTTGAAACTGTAGTTCTTGAGTATCGGAGAGGCAAGCGGAATTCCTAGTGTAGCGGTGAAATGCGTAGATATTAGGAGGAACACCAGTGGCGAAGGCGGCTTGCTGGACGACAACTGACGCTGAGGCGCGAAAGCGTGGGGAGCAAACAGG
+
IIIIGHIIIIIIIIIIIIIIIIIIIIIIIIIIIIIGHHIIIIIIIIIIHIIIIIIIIIIIIIIIIIIIHIIIIIIIHHIIIIIIIIIIIIIIIIIIIIIIIIIIIIIIIIIIIIIIIIIIIIIIIIIIIIIIIIIIIIIIIIIIIIIIIIIIIIIIIIIIIIIIIIIIIIIIIIIIIIIIIIIIIIIIIIIIIIIIIIIIIIIIHIIIIIIIIIIIIIIIIIIIIIIIIIIIIIIIIIIIIIIIIIIIIIIII
@HS3.1_491 HISEQ:380:H55W7BCXY:1:1101:12674:11366 1:N:0:AGCAGGAA orig_bc=AAAAAAAAAAAA new_bc=AAAAAAAAAAAA bc_diffs=0
TACGTAGGGAGCGAGCGTTATCCGGATTTATTGGGTGTAAAGGGTGCGTAGACGGGAAGTTAAGTTAGTTGTGAAATCCCCAGGCTCAACCGTGGGACTGCCTCGCGAACTGGATTTCTGGAATGCCCCTGCCGTGGGAGGAATGTGTGGTGTAGCGGTGAAATGCATAGAGATCACACAGAACACCGATTGCGAAGGCATCTCACGAAGGGGTGATTGACGCTGAGGCACGAAAGCGTGGGGATCAAACAGG
+
IIIIHIIIIHIIIIIIIHIIIIIIIIIIIIIIIIIHHHIIIIIIHIGIIIIIIIIIHIIHHIIIEHHIIHIIHIHHHHIIIIIIIIIIIIIIIIIIIIIIIHIIIIIIIIIIIIIIIIIIIHHIHHHIIIIIIIHIIIIIIIIIIHHIHIIIIIIIIIIIHHIIIIIIIIIIIIIIIHIIIIHIIIIIIIIIIIIIIIHHEIIIIHHIIIIIIIIIIIIIIIIIIIIIIIIIIIIIIIIIIIIIHIIIIIIII
@HS3.1_492 HISEQ:380:H55W7BCXY:1:1101:15534:11367 1:N:0:AGCAGGAA orig_bc=AAAAAAAAAAAA new_bc=AAAAAAAAAAAA bc_diffs=0
TACGTAAGGGGCAAGCGTTATCCGGATTTACTGGGTGTAAAGGGAGCGTAGACGGTGAGGCAAGTCTGATGTGAAAACCCGGGGCTCAACCCCGGGATTGCATTGGAAACTGTCTGACTTGAGTACTGGAGGGGTAAGCGGAATTCCTGGTGTAGCGGTGAAATGCGTAGATATCAGGAGGAACACCGGTGGCGAAGGCGGCTTACTGGACAGTAACTGACGTTGAGGCTCGAAAGCGTGGGGAGCAAACAGG
+
IIIIIIIIIIIIIIIIIIIIIIIIIIIIIIHHIIIGHIIIIIIIIIIIIIIIIIIHHIIIIIIIIIIIIIIIIIIIHIIIIIIIIIIIIIIIIIIIIIIIIIIIIIIIIIIIIIIIIIIIIIIIIIIIIIIIIIIIIIIIIIIIIIIIIIIIIIIIIIIIIIIIIIIIIIIIIIIIHIIIIIIIIIIIIIIIIIIIIIIIIIIIIIIIIIIIIHHHIIIIIIIIIIIIHIIIIIIHIIIIIIIIIIIIIIIII
@HS3.1_493 HISEQ:380:H55W7BCXY:1:1101:16250:11428 1:N:0:AGCAGGAA orig_bc=AAAAAAAAAAAA new_bc=AAAAAAAAAAAA bc_diffs=0
TACGGAGGGTACGAGCGTTAATCGGAATGACTGGGCGTAAAGGGCACGTAGGTGGATAGATAAGTCACAAGTGAAATACCCGGGCTTAACCTGGGATTGGCTCGTGAAACTGTTTAACTAGAGTACGGTAGAGGGGAGTAGAATTCCAAGTGTAGCGGTGAAATGCGTAGAGATTTGGAAGAATACCGGAGGCGAAGGCGGCTCTCTGGACCGATACTGACACTGAAGAGCGAAAGCGTGGGGAGCAAACAGG
+
HIHI<<<EHIH1EHHIHHIFCGHHIIIIIH@FGHHHICCEEHHCHIIH<FEHEFHHGHIIGHHCHEHHHIHHFFHHFIHFHHHGDHFHHHHFGGHFHFCHCHHHHIHHH@GFIHHHIIIIIHHEHHHIHHHECHHHIHHGHHHHHIIHHHDEHHHHHHHFIIIIIHHIHHGGIIHEEHIGHIIHEGIHHDHIHFHHIIIIIIHEHIHIHIHHHIIIIIHHHHHGIIIIHIIIIHHEDCFHGHCIIIIIIHGCC
@HS3.1_494 HISEQ:380:H55W7BCXY:1:1101:18377:11447 1:N:0:AGCAGGAA orig_bc=AAAAAAAAAAAA new_bc=AAAAAAAAAAAA bc_diffs=0
TACGGAGGGTGCGAGCGTTAATCGGAATAACTGGGCGTAAAGAGCTCGTAGGCGGTTTGTCAAGTCAGATGTGAAAGCCCCGGGCTTAACCTGGGAACCGCATTTGAAACTGACAGACTAGAGTACTGTAGAGGGAGGTAGAATTCCAGGTGTAGCGGTGAAATGCGTAGATATCTGGAGGAATACCGGTGGCGAAGGCGGCCTCCTGGACAGAGACTGACGCTGAGGAGCGAAAGCGTGGGGAGCAAACAGG
+
IIIIIHHIIIIIIIIIIIHIIIIIIIIHIIIIIIIIIHHIIIIHIIIIIIIIGIIIIIIIIIIIIIHIIIIHIIIIIIHIIIHIIIIIIIIIHIIIIIIIIIIIIIIIIIIIIIIIIIIIIIIIIIIIIIIIIIIIIIIIIIIIIIIIIIIIIIIIIIIIIIIIIIIIIIIIIIIIHIIIIIIIIIIIIIIIIIIIIIIIIIIIIIIIIIIIIIIIIIIIIIIIIIIIIIIIIIIIIIIIIIIIIIIIIIIII
@HS3.1_495 HISEQ:380:H55W7BCXY:1:1101:1309:11528 1:N:0:AGCAGGAA orig_bc=AAAAAAAAAAAA new_bc=AAAAAAAAAAAA bc_diffs=0
TACGGAAGGTCCGGGCGTTATCCGGATTTATTGGGTTTAAAGGGAGCGCAGGCTGGATTTTAAGCGTGCTGTGAAATGTACCGGCTCAACCGGTGACGTGCAGCGCGAACTGGAGTCCTTGAGTGAGTACGAGGTATGCGGAATTCGTGGTGTAGCGGTGAAATGCTTAGATATCACGAAGAACTCCGATTGCGAAGGCAGCGTACCAGTCCTTAACTGACGCTAAAGCTCGAAAGTGCGGGTATCGAACAGG
+
IIIIIIIHIIIIIIHHIIIHIIIIIEHHIIIIIGIE@GFEHIIIIIIIIIIHGHFIIHHIHIIIIIIGEHIHHHHEHEFHIHIIIHHIIIIIHIIIIIIIIIIIHIIHIIHHHIIHIHIIIHIHIIIHIIIIIIIIIIIIIIIIIIIHIIIIIIIIIIIIIIIIIIIIIIIIIIIIIIIIIHHH@IIIIHIIIIIIIIIIIIIIIIIIIIGIIIHIHIIIIIIIIIIIIIIIIIIHCF0IIIIIIIIIIIIII
@HS3.1_496 HISEQ:380:H55W7BCXY:1:1101:2861:11514 1:N:0:AGCAGGAA orig_bc=AAAAAAAAAAAA new_bc=AAAAAAAAAAAA bc_diffs=0
TACGGAGGGCGCGAGCGTTGTTCGGAATTACTGGGCGTAAAGCGCGTGTAGGCGGCCAGGTAAGTCGGATGTGAAAGCCCGGGGCCCAACCCCGGAACTGCACCCGATACTGCCCGGCTGGAGTCCCGGAGAGGATGGCGGAATTTCCGGTGTAGAGGTGAAATTCGTAGATATCGGAAGGAACACCAGTGGCGAAGGCGGCCATCTGGACGGTGACTGACGCTGAGACGCGAAAGCGTGGGGAGCAAACAGG
+
HIIHEDDDHIII<HHHIIIHIEH@CCHHFE@@FHHHH<CEGHHHHH<FHHECEHCCHHFI@HHHIIGII0CGHIGHFCEHD?/ECHHHIIE=HHFHCHHHHCHEHIIHHHHEGCHHIHHHHHHIGIIHHIIIHIHHGEFIIIIIIHEHHIGHHCHHHGHHHFIHFHIIIHIIHE0CH@<CIIIIIIIIIHIHHIIIIIHHHF?EFHIHEFEHHHIHHIIIIHHHIHDCIHHHIIIIHHHHEIHFIHIHHHGHI
@HS3.1_497 HISEQ:380:H55W7BCXY:1:1101:4004:11581 1:N:0:AGCAGGAA orig_bc=AAAAAAAAAAAA new_bc=AAAAAAAAAAAA bc_diffs=0
TACGGAGGGTACGAGCGTTAATCGGAATGACTGGGCGTAAAGGGCACGTAGGTGGATAGATAAGTCACAAGTGAAATACCCGGGCTTAACCTGGGATTGGCTCGTGAAACTGTTTAACTAGAGTACGGTAGAGGGGAGTAGAATTCCAAGTGTAGCGGTGAAATGCGTAGAGATTTGGAAGAATACCGGAGGCGAAGGCGGCTCTCTGGACCGATACTGACACTGAAGAGCGAAAGCGTGGGGAGCAAACAGG
+
IIIIIHHIIIIIIIIIIHIIIIIIIIIIIIIIIIIIIIIIIIIIIIIIIIIIHHIIIIIIIIIIIIIIIIIIIIIIIHIIIIIIIIIIIIIIIIIIHIIIIIIIHIIIIIIIIIIIIIIIIIIIIIIIIIIIIIIIIIIIIIIIIIIIHIIIIIIIIIIIIIIIIIIIIIIIIIIIIHIIIIIIIIIIIIIIIIIIIIIIIIIIGIIIIIIIIIIIIIIIHHIIIIIIIIHIIIIIIIIIIIIIIIIIIHIII
@HS3.1_498 HISEQ:380:H55W7BCXY:1:1101:4773:11575 1:N:0:AGCAGGAA orig_bc=AAAAAAAAAAAA new_bc=AAAAAAAAAAAA bc_diffs=0
TACGGAGGGTACGAGCGTTAATCGGAATGACTGGGCGTAAAGGGCACGTAGGTGGATAGATAAGTCACAAGTGAAATACCCGGGCTTAACCTGGGATTGGCTCGTGAAACTGTTTAACTAGAGTACGGTAGAGGGGAGTAGAATTCCAAGTGTAGCGGTGAAATGCGTAGAGATTTGGAAGAATACCGGAGGCGAAGGCGGCTCTCTGGACCGATACTGACACTGAAGAGCGAAAGCGTGGGGAGCAAACAGG
+
IIIIIIIIIIIIIIIIIHIIIIIIIIIIIIIIIIIIIIIIIIHIIIIIDHHI<IIIIIIIIIIIIIIIIIIIIIIIHIHGIIIIIIIIIIIIIIIIIIIIIIIIIIIIIIIIIIIIIIIIIIIIIIIIIIIIIIIIHIIIIIIIIIIIIIIIIIIIIIIIIIIIIIIIIIIIIIHHIHIIIIIIIIIIIIIIIIIIIIIIIIIIIHHIIIIIIIIIIIIIHGIIIIIIIIIIIIIHIIIIIIIIGIIIIIIII
@HS3.1_499 HISEQ:380:H55W7BCXY:1:1101:7686:11729 1:N:0:AGCAGGAA orig_bc=AAAAAAAAAAAA new_bc=AAAAAAAAAAAA bc_diffs=0
TACGTAGGTGGCGAGCGTTGTCCGGAATTATTGGGCGTAAAGGGAGCGCAGGCGGGAAGGCAAGTCAGTCTTAAAAGTGCGGGGCTCAACCCCGTGCTGGGATTGAAACTGTCTTTCTTGAGTGCAGGAGAGGAAAGCGGAATTCCTAGTGTAGCGGTGAAATGCGTAGATATTAGGAGGAACACCAGTGGCGAAGGCGGCTTTCTGGACTGTAACTGACGCTGAGGCTCGAAAGCGTGGGGAGCGAACAGG
+
C@<EG?GEGHIHIDHEDCC?EHEHH0C<FF@CGHHIH<C<C?@G?=G<H?CCDHHEEF@HHFHHCH#HIIIEFG@1>FHEDDCEE9CFHI#CGHFD#GD#HDDGGGEHHCHHHHD<<<0DDBDHH?GHIIGHH?<F<FCHEIIHEHHHGGIIHDHHHEFCC<<EDAEIHCCFCAHC<<<CCBEFCCCCHGIIHHHCE<DH<1CHCDCEHC@FHIIHGEGC<C@HHE@CE0@IHE?CC1HGCHEC<1<<<1<1
@HS3.1_500 HISEQ:380:H55W7BCXY:1:1101:8475:11524 1:N:0:AGCAGGAA orig_bc=AAAAAAAAAAAA new_bc=AAAAAAAAAAAA bc_diffs=0
TACAGAGGCCCATAGCGTTGTTCGGATTTACTGGGCGTAAAGGGCGCGTAGGCGGCAGGGCGTGTCAAGTGTGAAATCTCCGGGCCCAACCCGGAAAGTGCGCTTGAAACTACCTTGCTCGAGGCCGGGAGAGGGAATCGGAATACAGGGTGTAGCGGTGAAATGCGTTGATATCCTGTAGAACACCGGAGGCGAAGGCGGATTCCTGGAACGGTACTGACGCTGAGGCGCGAAAGTCGGGGGAGCAAACAGG
+
IIIIIIIIIIIIIIIIIHIIHIIIIIIIIIIIIIIIIIIIIIIIIIIIIIIIIIIIIIIIIIIHIHIIIIIIIIIIHIIIIIIIIIIIIIIIIIIIIIIIIIIIIIIIIIIIIIIIIIIIIIIIGIIIIIIIIIIIIIIIIIIIIIIIIIIIIIIIIIIIIIIIIIIIIIIIIIIHFHIIIIIIIIIIIIIIIIIIIIIIIIIIIIIIIIIIIIHEIIIHIIIIIIIIIIIIIIIHIIIIIIIIIIIIIIIII
@HS3.1_501 HISEQ:380:H55W7BCXY:1:1101:19505:11593 1:N:0:AGCAGGAA orig_bc=AAAAAAAAAAAA new_bc=AAAAAAAAAAAA bc_diffs=0
TACGTAGGGGGCAAGCGTTATCCGGATTTACTGGGTGTAAAGGGAGCGCAGACGGCAGATCAAGTCTGATGTGAAATCCCGGGGCTCAACCCCGGAACTGCATTGGAAACTGGTCAGCTGGAGTGTCGGAGAGGTAAGCGGAATTCCTAGTGTAGCGGTGAAATGCGTAGATATTAGGAGGAACACCAGCGGCGAAGGCGGCTTACTGGACGATCACTGACGTTGAGGCTCGAAAGCGTGGGGAGCAAACAGG
+
IIIHCHHIIIIIIIIIIIIIIHIIIIHIIIHHHIICGHHHIIIIGHHIIIIIIIIIGIIHIIIIIHEHIEIHIHHHHIIIIIIIIIIIIIIHHIIIIIIIIIIHHIIIIIIIHHHHHIIGHIIHGHIIIIIIIIIIIIIIIIIIHHIIIIIIIIIIIIIIIIIIIIIIIIHIHEIIHHIIIHIIIIIIHGIIHIIIIIIIIIIIIIIIIHECE@CIIIIIIIIIIIIIIHIIIIIIIIIIIIIIIIIIHIHII
@HS3.1_502 HISEQ:380:H55W7BCXY:1:1101:1596:11813 1:N:0:AGCAGGAA orig_bc=AAAAAAAAAAAA new_bc=AAAAAAAAAAAA bc_diffs=0
TACGTAGGTGGCGAGCGTTATCCGGATTTACTGGGTGTAAAGGGTGTGTAGGCGGACCGGCAAGTCAGGTGTGAAAACTATTGGCTCAACTGATAGACTGCACTTGAAACTGCTGGCCTTGAGAGTCGGAGAGGTAAGCGGAATTCCCAGTGTAGCGGTGAAATGCGTAGATATTGGGAGGAACACCAGTGGCGAAGGCGGCTTACTGGACGACCACTGACGCTGAGACACGAAAGCGTGGGGAGCAAACAGG
+
IIIIIIIIIIIHIICFHHIIIIIIIIIHIIIHIHIFHCFHIHHIIIHIIIIIIIIIIIIIIIIIIIIIIIIIIIIIHHIIIIIIIHHIIIIIIIHIIHIIIIIHHIIIIIIIIIIHIIIHIIIHIIIIIIHIIIIIIIIIIIIIIHIHIIIIIIIIIIIIIIIIIHIIIIIIIIIHHDHIIHHIIIIIIIIIIIIIIIIIIIIIIIIIIIIIIIIIIIIIIIIIIIIIIIIIIIIIIIIIIIIIIIIIIIIII
@HS3.1_503 HISEQ:380:H55W7BCXY:1:1101:2562:11855 1:N:0:AGCAGGAA orig_bc=AAAAAAAAAAAA new_bc=AAAAAAAAAAAA bc_diffs=0
TACGGAAGGTCCTGGCGTTATCCGGATTTATTGGGTTTAAAGGGAGCGCAGGCTGGTTATTAAGCGTGACGTGAAATGTAGCCGCTCAACGGCTGAGTTGCGTCGCGAACTGGTAGTCTTGAGTGAGTGCGACGTCAGCGGAATTCGTGGTGTAGCGGTGAAATGCTTAGATATCACGAAGAACCCCGATTGCGAAGGCAGCTGACGAGCCCTTTACTGACGCTAAAGCTCGAAGGTGCGGGTATCGAACAGG
+
CFHEHEHHHIHHFEHHHHII@GCHEH=0DGHCF1CD0CGCDGHC@HICH?CCC@DCDDFGEFHHII@HIIHIHDC81CDHCGCH?HHCHHHDCHHHHHHHHHIIHIH<BDDHHGDEDGHGHGDGHHHHHHIIIDDHIHHHHEFEHEHHHEIIHHFD#EH@D<<ABD;@FE<FA7AAFGFHHHHFHD=55HGHHHHDHDEHD010C?E11<11G1HC0E<<CCCEHG?EEIHED</</C<1<?H@HCG<<<C@H
@HS3.1_504 HISEQ:380:H55W7BCXY:1:1101:2724:11872 1:N:0:AGCAGGAA orig_bc=AAAAAAAAAAAA new_bc=AAAAAAAAAAAA bc_diffs=0
TACGGAAGGTCCGGGCGTTATCCGGATTTATTGGGTTTAAAGGGAGCGCAGACGGCTTGGTAAGCGTGCAGTGAAATCCGGCGGCTCACCCGTCGGAGTGCTGCGTGAACTGCCTGGCTTGAGTGAGCCGGAAGAGGGTGGAATTTGTGGTGTAGCGGTGAAATGCTTAGATATCACGAAGAACTCCGATTGCGTAGGCAGCCCTCTGTAGCTTTACTGACGTTCATGCTCGAAGGTGCGGGTATCGAACAGG
+
IIIIIIIIIIIIIIIIIIIIIIIIIHIHIHIIHIIHHIIIIIIIHIIIIIIIIIIIHIIIIHIIIIIIIIIIIHIIIHIIIIIIIIIIIIIIIIIIIIIIIIIIIIIHHIIIIIIIIIIIIIIIIIIIIIIIIIIIIIIIIIIIIIIIIIIIIIIIIIIIHIIIIIHHIHIIIHIIHHIIIHIIGIIIIHIIIIIIIIIIHHHHHIIIIIIIIIHIIIIIIIIIHIHIIGIIIIIHCECIIIIIIIIIIIIII
@HS3.1_505 HISEQ:380:H55W7BCXY:1:1101:6052:11812 1:N:0:AGCAGGAA orig_bc=AAAAAAAAAAAA new_bc=AAAAAAAAAAAA bc_diffs=0
TACGGAGGATCCGAGCGTTATCCGGATTCATTGGGTTTAAAGGGTGCGCAGGCGGTGCCTTAAGTCAGCGGTAAAATCGTGGGGCTCAACCCCATCCCGCCGTTGATACTGGGGCACTTGATTACGGTCGAGGCAGGCGGAATTCGTCGTGTAGCGGTGAAATGCATAGATATGACGAAGAACACCGATTGCGTAGGCAGCCTACCAGGCCGTTAATGACGCTCATGCACGAAAGTGTGGGGAGCAAACAGG
+
IIIHIHIIHIIIIIIIIIIHIIIIIHHIIIIHHIIGHHIIIIIIIIIIIIIIIIIIIIIIIIIIIIIIIIIIIIIIHIIIIIIIIIIIIIIIIHIHIIIIIIIIIIIIIIIIIIIIIIIIIIIIIIIIIIIIIIIIIIIIIIIIIIIIIIIIIIIIIIIIIIIIHIIIIIIIIIIIIIIIIIIIIIIIIHIIIIIIIIIIIIIIIIIIIIIIIIIIIIIIIIIIIIIHIHIIIIHHIIIIIIIIIIIIIIII
@HS3.1_506 HISEQ:380:H55W7BCXY:1:1101:6666:11888 1:N:0:AGCAGGAA orig_bc=AAAAAAAAAAAA new_bc=AAAAAAAAAAAA bc_diffs=0
TACGGAAGGTCCGGGCGTTATCCGGATTTATTGGGTTTAAAGGGAGCGCAGGCCGACTGGTAAGCGTGACGTGAAATGTAGCCGCTCAACGGCTGAGTTGCGTCGCGAACTGTCAGTCTTGAGTGAGTTCGATGTTGGCGGAATTCGTGGTGTAGCGGTGAAATGCTTAGATATCACGAAGAACTCCGATTGCGAAGGCAGCCAACAAGGCCTTTACTGACGCTAAAGCTCGAAGGTGCGGGTATCGAACAGG
+
IIIIIIIIIHIIHIIIIIIIHIIIICEHIIIIHHICGHIIIIHIHIGIIIHIIIIIIIIIIIIIIIIIIIIIIIHIHHHIIHIIIHIIIIIIIIIIIIIIIIIHIIIIIIIIIIIHHHHIIIIIIIIIIHIIIIIIHIIIIIIIIIIIIIIIIIIIIIIIIIIIIIIIIIIIIIHIHHHIIIIIIIIIIIIIIIIIIIIIIIIIIIIIIIIIIIIHIIIIIIIIIIIIIHIIIIHEDIIIIIIHHIIIIIIII
@HS3.1_507 HISEQ:380:H55W7BCXY:1:1101:5225:25136 1:N:0:AGCAGGAA orig_bc=AAAAAAAAAAAA new_bc=AAAAAAAAAAAA bc_diffs=0
TACGGAGGATGCAAGCGTTATCCGGATTTATTGGGTTTAAAGGGTGCGTAGGCGGATGCCTAAGCGTGAGGTGAAATGCCACTGCTCAACAGTGGGCCTGCCTCGCGAACTGGGTGTCTTGAATGCCCCTGCCGTGGGAGGAATGTGTGGTGTAGCGGTGAAATGCATAGAGATCACACAGAACACCGATTGCGAAGGCATCTCACGAAGGGGTGATTGACGCTGAGGCACGAAAGCGTGGGGATCAAACAGG
+
IIIIIIIIIIIIIIIIIIIIIIIIIIIIIIIIIIIGHIIIIIIIIIIIIIIIIIIIIIIIIIIIIIHIIIIIIIIIHHIIHHHIIIIIIIIIIIIIIIIIIIIIIIIIIIIIIIIIIIIIIIIIIIIIIIIIIIIIIIIIIIIIIIIIIIIIIIIIIIIIIIIIIIIIIIIIIIIIIHIIIIIIIIIIIIIIIIIIIIIIHHIIIIIIIIIIIIIIIIIIIIIIIIIIIIIIIIIIIIIIIIIIIHIIIIIII
@HS3.1_508 HISEQ:380:H55W7BCXY:1:1101:1811:13010 1:N:0:AGCAGGAA orig_bc=AAAAAAAAAAAA new_bc=AAAAAAAAAAAA bc_diffs=0
TACGTAGGTGGCAAGCGTTGTCCGGAATTACTGGGTGTAAAGGGAGCGCAGGCGGGGAAGCAAGTCAGCTGTGAAATCCATGGGCTTAACCCATGAACTGCAGTTGAAACTGTTTTTCTTGAGTGAAGTAGAGGTAGGCGGAATTCCGAGTGTAGCGGTGAAATGCGTAGATATTCGGAGGAACACCGGTGGCGAAGGCGGCCTACTGGGCTTTTACTGACGCTGAGGCTCGAAAGTGTGGGGAGCAAACAGG
+
IIIHHHIIIIHHIIHHIIHIIIHIIIIIIIH@FHI<EFHHHHIIIIIIIHIHIIIIIHHHGIIHHHIIIIIIIHIIHIIHHHIIGIIHIIIIIHHHIIIIIIIIIHIIIIIIIIIIIIIHIIIIIHIIIIIIIIIHIIHGIIIHHEIHHIHIIIIIIIHIIIIIIIIIIIIIIIIIHGIIIIIIIIIIIIIIIIIIIIIIHGIIIIIIIIIIIIIIIIIIIGIIIIHIIHIIIIIIHIIIIIIHHHIIIIIII
@HS3.1_509 HISEQ:380:H55W7BCXY:1:1101:4986:13067 1:N:0:AGCAGGAA orig_bc=AAAAAAAAAAAA new_bc=AAAAAAAAAAAA bc_diffs=0
TACGTAGGGGGCGAGCGTTGTCCGGAATGACTGGGCGTAAAGGGCGTGTAGGCGGCGATTTAAGTTTGGAGTGAAAGTCCCGTTTTCAAGATGGGAATTGCTTTGGAAACTGGATTGCTTGAGTACAGAAGAGGTAAGCGGAATTCCCGGTGTAGCGGTGAAATGCGTAGAGATCGGGAGGAACACCAGTGGCGAAGGCGGCTTACTGGGCTGTAACTGACGCTGAGGCGCGAAAGCGTGGGGAGCGAACAGG
+
IIIIHHHIIIIIIIIHIIIIIIIIIIIIIIIHHIIIIHHIIIIIIIHIHIIIGIIIIIHHIIIIIIIIIIIIIIIIIIHIIIHHHHHIIIIIIIIIIIIIIHHI@IIIIIIIIIIIIIIIIIIIIIIHIIIIIIIIIIIIIIIIIIIIIIIIIIIIIIIIIIIIIIIIIIIIIIIIIHIIIIIIIIIIIIIIIIIIIIIIIIIGIIIIIIIIIIIHIIIIIIIIIIIIIIIIIIIIIIIIIIIIIIIIIIIII
@HS3.1_510 HISEQ:380:H55W7BCXY:1:1101:7115:13153 1:N:0:AGCAGGAA orig_bc=AAAAAAAAAAAA new_bc=AAAAAAAAAAAA bc_diffs=0
TACGGAAGGTCCGGGCGTTATCCGGATTTATTGGGTTTAAAGGGAGCGCAGGCTGGAGGTTAAGCGTGACGTGAAATGTAGCCGCTCAACGGCTGAACTGCGTCGCGAACTGGCTTTCTTGAGTGAGTACGACGCCGGCGGAATTCGTGGTGCAGCGGTGAAATGCTTAGATATCACGAGGAACTCCGATTGCGAAGGCAGCCGGCGAGGCCTTTACTGACGCTAAAGCTCGAAGGTGCGGGTATCGAACAGG
+
IIIIIIIIIIIIIIIIIIIIIIIIIIIIIHEHHIIHHIIIIIIIIIIIIIIIIIIIIIIIHIIIIIIIIIIIIIHHHIIIIIIIIIIIIIIIIIIIHIIIIIIIIIIIIIIIIIIIIIIIIIIIIIIIIIHIIIIIIIIIIIIIHIIIIIIH?IIIIIIIIIIIIIIIIIIIIIIHIIIIIIIIIIIIIIIIIIIIIIIIIIIIIIIIIIIIIIIIIIIIIIIIIIIIIIHIIIHHHIIIIIIIIIIIIIIII
@HS3.1_511 HISEQ:380:H55W7BCXY:1:1101:7643:13080 1:N:0:AGCAGGAA orig_bc=AAAAAAAAAAAA new_bc=AAAAAAAAAAAA bc_diffs=0
TACGGAGGATGCAAGCGTTATCCGGATTTATTGGGTTTAAAGGGTGCGTAGGCTGTGGGGAAAGTCAGGGGTGAAAGCCCGGCGCTTAACGCCGGAACTGCCTTTGATACTTCTCCGCTGGAATACGGATGCCGTGGGAGGAATGAGTAGTGTAGCGGTGAAATGCATAGATATTACTCAGAACACCGATTGCGAAGGCATCTCACGAATCCGTCATTGACGCTGAGGCACGAAAGCGTGGGGATCAAACAGG
+
FHHEHIDHHEHHHHCHIHHIHEGHIIHHIIEIHHF<DGHHHHIHIIEFHIH0FHHHGHEHHHIHHIHHHHHEHEHIIHHIIHH?HHHIIHIIHIHHIIIIHEIHGHHIIHHHFHIIHHIIIIGIIIHIIHEHHG?HHHHHHHHHECGAHHHECIIHIIIIIIHIHIHIHGIHHEGGHH?IIIHGIIHIHEGHHFGEIHFHHHECIHFIIIIIHIIIHHIHHIHIIIHHIIHFHHHIHHHFHHHHCHHHHHIHH
@HS3.1_512 HISEQ:380:H55W7BCXY:1:1101:9613:13218 1:N:0:AGCAGGAA orig_bc=AAAAAAAAAAAA new_bc=AAAAAAAAAAAA bc_diffs=0
TACGGAGGATGCAAGCGTTATCCGGATTTATTGGGTTTAAAGGGTGCGTAGGCTGTTCGACAAGTCAGGGGTGAAAGCCCAGTGCCTAACACTGGAACTGCCTTTGATACTGCCGAGCTGGAATACGGATGCCGTGGGAGGAATGAGTAGTGTAGCGGTGAAATGCATAGATATTACTCAGAACACCGATTGCGAAGGCATCTCACGAATCCGTCATTGACGCTGAGGCACGAAAGCGTGGGGATCAAACAGG
+
IIIHIHIHGIHIHIIHIIIIHIFHHGHIIHEEFIICHHIHGHHIIIIIIIHEIHIHIIIIIEIHHHHHIHHHHIIHEGHIIIIIIIHIIIIHHHHIIIHHHIIIIIHHHHIIFHHIIIIIIIHHFHHHIIIIIHHGIIIGHHHHIHIIIIIIIHIHHHIHHEFIHIIIIIIIIIIHECHHIHGFHGHIIHGCHHHHFCGHHHGHHHIIHEHHGIIHIIIIHIIIGIHHHIIIIIIIIIHHIIIIIHIHHHEFI
@HS3.1_513 HISEQ:380:H55W7BCXY:1:1101:11295:13028 1:N:0:AGCACGAA orig_bc=AAAAAAAAAAAA new_bc=AAAAAAAAAAAA bc_diffs=0
TACGTAGGGAGCAAGCGTTGTCCGGATTTACTGGGTGTAAAGGGTGCGTAGGCGGCTTTTTAAGTCAGATGTGAAATCTATGGGCTCAACCCATAAACTGCATTTGAAACTAGAGAGCTTGAGTGAAGTAGAGGCAGGCGGAATTCCCTGTGTAGCGGTGAAATGCGTAGAGATAGGGAGGAACACCAGTGGCGAAGGCGGCCTGCTGGGCTTTAACTGACGCTGAGGCACGAAAGCGTGGGTAGCAAACAGG
+
IIIIIIIIIIIIIIIIIIIIIIIIIIIIIIIIIIIHIIIIIIIIIIIIHIIIIIHIHHIIIIIIIIIIIIIIIIIIHIIIIIIIIIIIIIIIIIIIIIIIIIIIIIIIIIIHIIIIIHHIIIIIIIIIIIIIIIIIIIIIIIIIIIIIIIIHIIIIIIIIIIIIIHIIIIIIIIIIHIIIIIIIIIIHIIIIIIIIIIIIIIIIIIIIIIIHIIIIIIIIIIIIIHIIIIIIIIIGIIIIIIIIIIIEHIIII
@HS3.1_514 HISEQ:380:H55W7BCXY:1:1101:11324:13232 1:N:0:AGCAGGAA orig_bc=AAAAAAAAAAAA new_bc=AAAAAAAAAAAA bc_diffs=0
TACGGAGGGTGCGAGCGTTAATCGGAATAACTGGGCGTAAAGAGCTCGTAGGCGGTTAGTCAAGTCAGATGTGAAAGCCCCGGGCTTAACCTGGGAACTGCATTTGAAACTGACGAACTAGAGTACTGTAGAGGGAGGTAGAATTCCAGGTGTAGCGGTGAAATGCGTAGATATCTGGAGGAATACCGGTGGCGAAGGCGGCCTCCTGGACAGAGACTGACGCTGAGGAGCGAAAGCGTGGGGAGCAAACAGG
+
IIIIIIIIIHIHIIIIICHIIIIIIIIHIIIHIIIIHHIIIIIIIIIIIIIIIIHIIIIIIIIIIIIIIIIIIIIIHIIIIIIIIIHIIIIIIIIIHIIIIIIIIIIIIIIIIIIIIIIIIIIIIIIIHIIIIIIIIIIIHIIIIIIIIIIIIIIIIIIIIIIIIIIIIIIIIIIHIFHIIIIIIIIIIIIIIIIIIIIIIIIIIIIIIIIIIIIHIIIIHHGIIIIIIIIHIIIIIIIIIIIHIIIHIIIII
@HS3.1_515 HISEQ:380:H55W7BCXY:1:1101:16577:13193 1:N:0:AGCAGGAA orig_bc=AAAAAAAAAAAA new_bc=AAAAAAAAAAAA bc_diffs=0
TACGGAGGGTACGAGCGTTAATCGGAATGACTGGGCGTAAAGGGCACGTAGGTGGATAGATAAGTCACAAGTGAAATACCCGGGCTTAACCTGGGATTGGCTCGTGAAACTGTTTAACTAGAGTACGGTAGAGGGGAGTAGAATTCCAAGTGTAGCGGTGAAATGCGTAGAGATTTGGAAGAATACCGGAGGCGAAGGCGGCTCTCTGGACCGATACTGACACTGAAGAGCGAAAGCGTGGGGAGCAAACAGG
+
IIIIIIIIIIIIIIIIIIIIIIIIIIIIIIIIIIIHIHIIIIIIIIIIGHIIDHIIIIIIIIIHIIIIIIIIIIIIIIIIIIIIIIIIIIIIIIIIIIIIIIIIIIIIIIIIIIIIIIHIIIIIIIIIIIIIIIIIIIIIIIIIIIIIIIIIIIIIIIIIIIIIIIIIIIIIIIIIHHIIIIIIIIIIIIIIHIIIIIIIIIIIIIIIIIIIIIIIIIIIIIIIIIIIIIIIIIIIIIIIIIIIIIIIIIIII
@HS3.1_516 HISEQ:380:H55W7BCXY:1:1101:17444:13169 1:N:0:AGCAGGAA orig_bc=AAAAAAAAAAAA new_bc=AAAAAAAAAAAA bc_diffs=0
TACGGAAGGTCCGGGCGTTATCCGGATTTATTGGGTTTAAAGGGAGCGCAGGCTGATTATTAAGCGTGACGTGAAATGTAGCCGCTCAACGGCTGAACTGCGTCGCGAACTGGTAGTCTTGAGTGAGTTCGATGTAGGCGGAATTCGTGGTGTAGCGGTGAAATGCTTAGATATCACGAAGAACTCCGATTGCGAAGGCAGCCTACAAGGCCTTTACTGACGCTAAAGCTCGAAGGTGCGGGTATCGAACAGG
+
IIIIIIIIIIIIIIIIIIIIIIIIIIIIIIIIIIIHIIIIIIIIIIIIIIIIIIIIIIIIIIIIIIIIIIIIIIIIIHIIIIIIIHIIIIIIIIIIIIIIIIIIIIIIIIIIIIIIIIIIIIIIIIIIIIIIIIIIIIIIIIIIIIIIIIIIIIIIIIIIIIIIHIIIIIIIIIIIIIIIIHHIIIIIIIIIIIIIIIIIIIIIIIHIIIIIIIIIIIIIIIIIIIIIIIIIIIIIHIIIIIIIIIIIIIIII
@HS3.1_517 HISEQ:380:H55W7BCXY:1:1101:19952:13228 1:N:0:AGCAGGAA orig_bc=AAAAAAAAAAAA new_bc=AAAAAAAAAAAA bc_diffs=0
TACGGAGGGTACGAGCGTTAATCGGAATGACTGGGCGTAAAGGGCACGTAGGTGGATAGATAAGTCACAAGTGAAATACCCGGGCTTAACCTGGGATTGGCTCGTGAAACTGTTTAACTAGAGTACGGTAGAGGGGAGTAGAATTCCAAGTGTAGCGGTGAAATGCGTAGAGATTTGGAAGAATACCGGAGGCGAAGGCGGCTCTCTGGACCGATACTGACACTGAAGAGCGAAAGCGTGGGGAGCAAACAGG
+
IIIIIIIIIIHIIIIIIFIHEHIIGIIIIIIHIIIIIHGHIIIIGHGHFHHHDHHHIIIIIIIIIHHIIIIIIIIIIIIIIIIIIIIIIIHHHHIIIIIIIIHIIIIIIIIIIIIIIIIIIIIIIIHIIIIIIIIIIIIIIIIIHIIIIIIIIIIIIIIHIIIIIIIIIIIIIIIIIHIIIIIIIIIIHIIIIIIIIIIIIIIIIIIGIIIIIIIHIIIIIIIIIIIIIIIIIIIIIIIIIIIIIIIIIIIII
@HS3.1_518 HISEQ:380:H55W7BCXY:1:1101:20869:13048 1:N:0:AGCAGGAA orig_bc=AAAAAAAAAAAA new_bc=AAAAAAAAAAAA bc_diffs=0
TACGTAGGTGGCAAGCGTTATCCGGATTTACTGGGTGTAAAGGGCGCGTAGGCGGGGATGCAAGTCAGATGTGAAATCTATGGGCTTAACCCATAAACTGCATTTGAAACTGTATCTCTTGAGTGCTGGAGAGGTAGACGGAATTCCTTGTGTAGCGGTGAAATGCGTAGATATAAGGAAGAACACCAGTGGCGAAGGCGGTCTACTGGACAGTAACTGACGCTGAGGCGCGAAAGCGTGGGGAGCAAACAGG
+
IIHHHHIIIIIHIIIIIHHHHHHHIIGHHIIDGHIDGCGHFHHIHIHHEHHHHHIIIDFFFGHIHHHHGHHFHHIHHHHHIIHHHEHHGGHHHHHHHGEGEHIHEHHHHHIHHHIIIIIIIIIIIIHIHIIIIIIIHHIIHIHIIHIIIHIIIHHIIIHIIHHIIIIIIIIIIIIHHHHIIHHIIIIHHIIIIIIIIIIIIIIHIIHIIHHGHHHCIIIIIIIHIIIIIIIIIHHHDHIIIIIIIIIIHIIII
@HS3.1_519 HISEQ:380:H55W7BCXY:1:1101:3123:13257 1:N:0:AGCAGGAA orig_bc=AAAAAAAAAAAA new_bc=AAAAAAAAAAAA bc_diffs=0
GACGTAGGAAGCAAGCGTTGTCCGGAATAACTGGGCGTAAAGGGTGCGTAGGCGGCTTTTTAAGTCTGATGTGAAATCCCGTGGCTTAACCATGGAACTGCATTAGATACTGGGAAGCTGGAGTGCGGAAGAGGTTGACGGAATTACTAGTGTAGCGGTAGAATGCGTAGATATTAGTAAGAAGACCGGTGGCGAAGGCGGTCAACTGGGACGTAACTGACGCTGAGGCACGAAAGCGTGGGGAGCAAACAGG
+
IIIIIIIIIHIIIIIIIIIIIIIIIIIIHIIIIIIIIIIIIIIIIIIIIIIIIIIIIHIIIIIIIIIIIHIIIIIIHHIHHFHIIIHHIIIGIHIGHHIIIIIIIIIIIHHHHIIIHIHIIIIIHIHIHHHHIHBFHEEEIIIIIIIIHIIIIIIIIIHHIIIIIIIHIIIIIIIHIIHHIIIIIIIHIHHIIIIIIIIIIHHHEIGHGC1HIIIIIIIHHHIIIIIIGIIIIIIIIIIIIIIIIIIIIIIII
@HS3.1_520 HISEQ:380:H55W7BCXY:1:1101:4693:13438 1:N:0:AGCAGGAA orig_bc=AAAAAAAAAAAA new_bc=AAAAAAAAAAAA bc_diffs=0
TACGAGGGGTGCAAGCGTTGTTCGGAATTACTGGGCGTAAAGGGAGCGTAGGCGGAGATTCAAGCGGATTGTACAATCCCGGGGCCCAACCCCGGCTCTGCAGTCCGAACTGGATCTCTTGGATAGTTCAGGGGCAGGCGGAATTCCTGGTGTAGCGGTGGAATGCGTAGAGATCAGGAAGAACACCGATGGCGAAGGCAGCCTGCTGGGGACTCATCGACGCTGAGGCTCGAAAGTGCGGGTAGCAAACAGG
+
IIIIIEHHIIIIIIIIIIIIHHIIIIIIIIIIIIIIIIGHIIIIIIHIIGIIIIIIIIHIIIIIIIIHHIIIIIIIIHHIHIIIIIIIIIHIIIIHHIIIIIIIIIIIIIIIIIIIIIIIIIIIIHHHIIIIIHIIIIHIIIIIIIIIIIIIIIIIIIIIIIIIIIIIIIIIIIIIIHIIIIIIIIHIIIIIIIIIIIIIIIIIIIIIIIIIIIIIIIIIIIIIIIIIIIIIIIIIIIIIIIIIIIIIIIIII
@HS3.1_521 HISEQ:380:H55W7BCXY:1:1101:5958:13273 1:N:0:AGCAGGAA orig_bc=AAAAAAAAAAAA new_bc=AAAAAAAAAAAA bc_diffs=0
TACGTAGGTGACAAGCGTTATCCGGATTTACTGGGCGTAAAGGGCGTGTAGGCGGTCTTGCAAGTCAGAAGTGAAATTCCTGAGCTCAACTCGGGCGCTGCTTCTGAAACTGCAGGACTTGAGTGCTGGAGGGGATAGCGGAATTCCTAGTGGAGCGGTAAAATGCGCAGATATTAGGAAGAACACCGGTGGCGAAGGCGGCTATCTGGACAGTAACTGACGCTGAGGCGCGAAAGCGTGGGGAGCAAACAGG
+
IIIIIIIIIHIIIIIIIIIIIIIIIHIIIIIEHIIIIHDHHIIIIIIIIHIIIIIIIIIIIIIIIIIIIIIIIIIIIIIIIIIIIIIIIIIIIIIIIIIIIIIIIIIIIIIIIIIIIIHIIIIIIIIIIIIIIIIIIIIIIIIIIIIIIIIIIIIIIIIIIIIIIIIIIIIIIIIIIIIIIIIIIIIIIIIIIIIIIIIIIIIIIIIIIIIIIIIHHIIIHIIIIIIHCIIIIIIIIIIIIIIIIIIIIIIII
@HS3.1_522 HISEQ:380:H55W7BCXY:1:1101:7006:13314 1:N:0:AGCAGGAA orig_bc=AAAAAAAAAAAA new_bc=AAAAAAAAAAAA bc_diffs=0
TACGGAGGATCCGAGCGTTATCCGGATTCATTGGGTTTAAAGGGTGCGCAGGCGGTGCCTTAAGTCAGCGGTAAAATCGTGGGGCTCAACCCCATCCCGCCGTTGATACTGGGGCACTTGATTACGGTCGAGGCAGGCGGAATTCGTCGTGTAGCGGTGAAATGCATAGATATGACGAAGAACACCGATTGCGTAGGCAGCCTACCAGGCCGTTAATGACGCTCATGCACGAAAGTGCGGGGATCGAACAGG
+
IIIIIGIIGHIIIIIIIIIIIIIIIHHIIIIIIIIEHIIIIIIIIIIIIIIIIIIIIHIIIHIIIIIIIIIIIIIIHI#IIIIIIIIIIIIIIIIIIIIIIHIIIIHIIIIIIIIIIIIHIIIIIIIIIIIIHHIIIHIIIHHHIIHHIIIIIIHIIHHHHHIIIHGIIIHHIHIIIIIIIIIHIIIIHGHHHHIIIIIIIHIIHHHHCIIIIIIIIIIIHIIHIIIIIHIHHECECIIHIIHHHHIIHHHG
@HS3.1_523 HISEQ:380:H55W7BCXY:1:1101:7150:13333 1:N:0:AGCAGGAA orig_bc=AAAAAAAAAAAA new_bc=AAAAAAAAAAAA bc_diffs=0
TACGGAGGGTACGAGCGTTAATCGGAATGACTGGGCGTAAAGGGCACGTAGGTGGATAGATAAGTCACAAGTGAAATACCCGGGCTTAACCTGGGATTGGCTCGTGAAACTGTTTAACTAGAGTACGGTAGAGGGGAGTAGAATTCCAAGTGTAGCGGTGAAATGCGTAGAGATTTGGAAGAATACCGGAGGCGAAGGCGGCTCTCTGGACCGATACTGACACTGAAGAGCGAAAGCGTGGGGAGCAAACAGG
+
GHHHHGHGIIFHHIEDHCHHIGHHHHHHIIEHFHIIGHDHEEHIECHHEHGH<HHIHHIIIIIIIHHIIHIHIIHHHHHHHIHIHIIGIHHGGHHIIIHHHIHHIIIIIHHHHIGIHHIHHIHHIHHHHGIHIIIEIIIIIIIIIIGHHHEIIIIIIIIIIHEIIIIIIIHHHHHFGIIHHHHCIIIIIIIHHIIHIHGIIHHIIIGIHDIIIIIIIIIHHGFIIIIHIIIIIHHCHHIIIIIIIIIIHEHHF
@HS3.1_524 HISEQ:380:H55W7BCXY:1:1101:7255:13344 1:N:0:AGCAGGAA orig_bc=AAAAAAAAAAAA new_bc=AAAAAAAAAAAA bc_diffs=0
TACGGAGGGTGCAAGCGTTAATCGGAATAACTGGGCGTAAAGGGCATGCAGGCGGTTAGACAAGTAGGATGTGAAATCCCCGGGCTCAACCTGGGAGCTGCATACTAAACTGTCTGACTAGAGTATTGCAGGGGGAGACGGAATTCCAGGTGTAGCGGTGGAATGCGTAGATATCTGGAAGAACACCAAAGGCGAAGGCAGTCTCCTGGGCAAATACTGACGCTCATATGCGAAAGCGTGGGTAGCAAACAGG
+
EEFG@0<<FHEGC<F1CD0CCCCHECE@HEH@C11D<<C@<<@@1E@CC@F1/A?AC<@GD8CF?EGFHHCHHECFC<<G@FHEHGGEFCCHFHHHIFHDE<0EHHCCDHGGDGHIHHFHIHCDEHCHHHDHHEHHDAEHEHEHECHIHEHDCADE?HGHHIHFIHEHHH#FHHFFDDIHFFFHHHHGEHGIHGIHF<F<G@HC1<C@1HCHHHCFHEHF?@HHGIHHHGHGG@IIIIHFCIHEHEIHHEHFH
@HS3.1_525 HISEQ:380:H55W7BCXY:1:1101:9635:13425 1:N:0:AGCAGGAA orig_bc=AAAAAAAAAAAA new_bc=AAAAAAAAAAAA bc_diffs=0
TACGGAGGGTGCGAGCGTTAATCGGAATAACTGGGCGTAAAGAGCTCGTAGGCGGTTAGTCAAGTCAGATGTGAAAGCCCCGGGCTTAACCTGGGAACTGCATTTGAAACTGACGAACTAGAGTACTGTAGAGGGAGGTAGAATTCCAGGTGTAGCGGTGAAATGCGTAGATATCTGGAGGAATACCGGTGGCGAAGGCGGCCTCCTGGACAGAGACTGACGCTGAGGAGCGAAAGCGTGGGGAGCAAACAGG
+
IIIIIIIIIHIIIIHIICHIIHIIIIIIIIIIIHIIIHIIIIIIIIIIHIIHIIIHIHIIIIIIIIIIIHIIIIIIHHHIIIIIIIIHIIIIIIIIHIIIIIIIIIIIIIIIHIIIIIIIIIIIIIIIIIIIIIIIIIIIIIIHIIIIIIIIIIIIIIIIIIIIIIIIIIIIIIHHHGIIIIIHIGHIIIIIIIIIIIIHIHIIIIIIIIIIIIIIIGIIIIHIIIIIIIIIIIIHHIIIHIIIHEIIIIIII
@HS3.1_526 HISEQ:380:H55W7BCXY:1:1101:11220:13335 1:N:0:AGCAGGAA orig_bc=AAAAAAAAAAAA new_bc=AAAAAAAAAAAA bc_diffs=0
TACGTAGGGGGCGAGCGTTGTCCGGAATGATTGGGCGTAAAGGGCGCGTAGGCGGCCCGGTAAGTCTGGAGTGAAAGTCCTGCTTTTAAGGTGGGAATTGCTTTGGATACTGTCGGGCTTGAGTGCAGGAGAGGTAAGTGGAATTCCCAGTGTAGCGGTGAAATGCGTAGAGATTGGGAGGAACACCAGTGGCGAAGGCGACTTACTGGACTGTAACTGACGCTGAGGCGCGAAAGTGTGGGGAGCAAACAGG
+
IIIIII<<<<EHHHIIIIIIHIIIIHIIIIIHHIIIIHHIIIIIIIIIIIIIIIIIIIIIIIIIIIIIIHIHIIIIHIHHIIIIIHHIIIIHHIIHHFHIGGHIIIIIIIIIIIIIIIHIIIIIIHIIIIIIIIIHIIIIIIIHIIIIIIIIIIIIIIIIIIIIIIIIIIIIHHIIIIIIIIIIIIIIIIHIIIIIIIHIIIIIIIIIIIIIIIIIIIIIIIIIIIIIIIIIIIIIIIIIIIIIIIIIIIIII
@HS3.1_527 HISEQ:380:H55W7BCXY:1:1101:11001:13419 1:N:0:AGCAGGAA orig_bc=AAAAAAAAAAAA new_bc=AAAAAAAAAAAA bc_diffs=0
TACGGAGGGTGCGAGCGTTAATCGGAATAACTGGGCGTAAAGAGCTCGTAGGCGGTTTGTCAAGTCAGATGTGAAAGCCCCGGGCTTAACCTGGGAACCGCATTTGAAACTGACAGACTAGAGTACTGTAGAGGGAGGTAGAATTCCAGGTGTAGCGGTGAAATGCGTAGATATCTGGAGGAATACCGGTGGCGAAGGCGGCCTCCTGGACAGAGACTGACGCTGAGGAGCGAAAGCGTGGGGAGCAAACAGG
+
IIIIIEHHHHIIHHHIIIIIIIIHIIIIHHHHHHIIIIHHHIIHGHIIIIIIIIIGDHIIIIIIIIIIHIIIIHGHHHIHIIIIIIIIIIIIIIIIIIIIIIIGHHHIIIIIIIIIIIIIIIIIIIHIIIIIIHIIHHHHIIIIIIIIHIIIIIIIIIIIIIIIIIIIHHHHIIIIIHIIHGIIIIHIIIIIIIIIIIIIIIHHIIIIIIHHHEHHHHIIIIIIIHHHHIIIIIHIIIIIHIIIIHIIIIIIG
@HS3.1_528 HISEQ:380:H55W7BCXY:1:1101:13871:13290 1:N:0:AGCAGGAA orig_bc=AAAAAAAAAAAA new_bc=AAAAAAAAAAAA bc_diffs=0
TACGTAGGTGGCAAGCGTTGTCCGGATTTACTGGGTGTAAAGGGTGCGCAGGCGGGACTGCAAGTTGGATGTGAAATACCGGGGCTCAACCCCGGAACTGCATCCAAAACTGTAGTTCTTGAGTGGAGTAGAGGTAAGCGGAATTCCGAGTGTAGCGGTGAAATGCGTAGATATTCGGAGGAACACCAGTGGCGAAGGCGGCTTACTGGGCTCTAACTGACGCTGAGGCACGAAAGTGTGGGTAGCAAACAGG
+
IIIIIIIIIIIIIIIIIIIIIIIIIIIIIIIHHIIFHHGHIIIIIIIIIIIIIIIIHHIIIIIIIIIIIIIIIIIIHHIIIIIIIIIIIIIIIIIIIIIIIIIIIIIIIIIIIIIIIIIIIIIIIIIIIIIIIIIIIIIIIIIIIIIIHIIIIIIIIIIIIIIIIIIIIIIIIIIIIHIIIIIIIIIIIIIIIIIIIIIIIIIIIIIIIIIIIIIIIIIIIIIIIIIIIIIIIIIIIIIIIIIIIIIIIIIII
@HS3.1_529 HISEQ:380:H55W7BCXY:1:1101:14637:13314 1:N:0:AGCAGGAA orig_bc=AAAAAAAAAAAA new_bc=AAAAAAAAAAAA bc_diffs=0
TACGGAGGATGCAAGCGTTATCCGGATTTATTGGGTTTAAAGGGTGCGTAGGCGGTTTGCTAAGCGGGAGGTGAAATGCCGGCGCTCAACGTCGGAAGTGCCTCCCGAACTGGTGGACTGGAATGACTCTGCCGTGGGAGGAATGTGTAGTGTAGCGGTGAAATGCTTAGAGATTACACAGAACACCGATTGCGAAGGCATCTCACGAAGGGTTGATTGACGCTGAGGCACGAAAGCGTGGGGATCAAACAGG
+
IIIIIIIHHIIIIHIIIIIIIIIIIHGHHIIIHIIEEHIIIIIIIIIGIIIIIIIIIIIIIIIIIIIIIIIIIIIIIIIIIIIIIIIIIIIIIIIHIIIIIIIIIIIHIIIIIIIIHIIIIIIIIIIIIIIIIIIIIIIIHIIIIIIIIIIIIIIIIIIIIIIIIIIIIIIIIIIIIIIIIIIIIIIIIIIIIIIIHIIIGIIIIIIIIIIIIIIIIIIHIIIIIIIIIIIIIIIIIIIIIIIIIIIIIIIII
@HS3.1_530 HISEQ:380:H55W7BCXY:1:1101:15879:13272 1:N:0:AGCAGGAA orig_bc=AAAAAAAAAAAA new_bc=AAAAAAAAAAAA bc_diffs=0
TACGGAGGATCCGAGCGTTATCCGGATTTATTGGGTTTAAAGGGAGCGTAGGCGGAGGATCAAGTCAGCTGTGAAATGTAGACGCTCAACGTCTGCACTGCAGTTGAAACTGGTCCCCTTGAGTGCGTAAGGGGCAGGCGGAATTCGTCGTGTAGCGGTGAAATGCTTAGATATGACGAAGAACTCCGATCGCGAAGGCAGCTTGCCGGGCCGCAACTGACGCTGAAGCTCGAAGGTGCGGGTATCGAACAGG
+
HFHCE0FH0<FF1C<EHHH0GGC@F0<0<D1<D@GC0<1C<CF=CGH<<0CC1FHIIHHHHHCHDEHEFHG<FHGHFFHHHHEEDGHIHHHEHIIIIIIIIHIHIIIIHIHGHHIIIIIHHHCHHEFIIIIIHHHHHDHIIIIIHHHGHIGDIIIHIGHHIIIIIIIHIIIHIHHFHGIIIIHHEIIIIIIHHIIHHFCEHIIIIIIIIIIIIIIIIIIIIIIIIIIIIHIIIIIIIIIIIIIHIIIIIIIII
@HS3.1_531 HISEQ:380:H55W7BCXY:1:1101:18335:13417 1:N:0:AGCAGGAA orig_bc=AAAAAAAAAAAA new_bc=AAAAAAAAAAAA bc_diffs=0
TACGGAAGGTCCGGGTGTTATCCGGATTTATTGGGTTTAAAGGGAGCGCAGGCTGATGATTAAGCGTGACGTGAAATGTAGCCGCTCAACGGCTGAACTGCGTCGCGAACTGGTTATCTTGAGTGAGTTCGATGTTGGCGGAATTCGTGGTGTAGCGGTGAAATGCTTAGATATCACGAAGAACTCCGATTGCGAAGGCAGCCAACAAGGCCTTTACTGACGCTAAAGCTCGAAGGTGCGGGTATTGAACAGG
+
IIIIIIIIIIIIIGIHHHIIIIIIIHHHIIIHHIIGHIIIIIIIIIIIIIIIGIIIIIIIIIIIIIIIIIIIIIIIIHIIIIIIIIIIIIIIIIIIIIIIIIIIIIIIIIHGIIIIIIIIIIIIIIIIIIIIIIIIIIIIIIIIIIIIIIIIIIIIIIIIIIIIIIIIIIIIIIIHIHIIIIIIIIIIIIIIIIIIIIIIIHIIIIIIIIHIIIIIIIIIIIIIIIIIIHIIIIIIIIIIIIIIIIIHHIIII
@HS3.1_533 HISEQ:380:H55W7BCXY:1:1101:18690:13399 1:N:0:AGCAGGAA orig_bc=AAAAAAAAAAAA new_bc=AAAAAAAAAAAA bc_diffs=0
TACGGAGGGCGCAAGCGTTAATCGGAATAACTGGGCGTAAAGCGCGCGCAGGCGGTCATGCAAGTCAGATGTGAAATCCCGGTGCTTAACGTCGGGCGGTCATTTGAAACTGCATGACTAGAGTACTATATGGGAGGCTGGAATTTCAGGTGTAGCGGTGAAATGCGCAGATATCTGAAAGAACACCGGCGGCGAAGGCGGGCCTCTGGATAGTAACTGACGCTCAGGCGCGAAAGCGTGGGGAGCAAACAGG
+
HIIIIIHIIIIIIIIIIEGHGDGIIIIIHIIHIIIHIEHHIIIIHIIIIIIIIIIIHIIHIIIIIIIIIIHIHIHHHIIIIIHIIHIHIIHHHHIIIIIHCHEHHIIIIIIIIIIIIHIIIIHIGHHHIHIIIHIIIIIIIIIHIIHHIIIIHIIHIIIIIIIIIIIIIIIHIIIIHGIIIIHIHHIIIIIIHIIHIIIIIIIIIIIIIIIIHHHIIIIIIIIHIIIIIIIIIIIIIIIIIIIIHIIIHIIII
@HS3.1_534 HISEQ:380:H55W7BCXY:1:1101:19306:13329 1:N:0:AGCAGGAA orig_bc=AAAAAAAAAAAA new_bc=AAAAAAAAAAAA bc_diffs=0
TACGTAGGGTGCGAGCGTTAATCGGAATTACTGGGCGTAAAGCGTGCGCAGGCGATTCTATAAGACAGATGTGAAATCCCCGGGCTCAACCTGGGAATGGCATTTGTGACTGTAGAGCTAGAGTACGGTAGAGGGGGATGGAATTCCGCGTGTAGCAGTGAAATGCGTAGATATGCGGAGGAACACCGATGGCGAAGGCAATCCCCTGGACCTGTACTGACGCTCATGCACGAAAGCGTGGGGAGCAAACAGG
+
IIIIIIGIIIIIIGIIIIIIHIIIIIIHIIIHIIIIIIIIIIIIIIIIIIIIIIHHHHIIIIIIIIIIHHIIIIIIHHHIIIIIIIIIIIIEHIIIIIIIIIIIIIIIIIIIIIIIIIIIIIIIIIIIIIIIIIIHHIIIIIIIIIIIIIIIIIHIIIIIIIIIIIIIIHIIIIIIHGIIIIIIIIIIIIIIIIIIIIIIIIIIIIIIIHIIHIIIIIIIIIIHCIIIIIIIIIIIIIIIIIIIIIIIIIIII
@HS3.1_535 HISEQ:380:H55W7BCXY:1:1101:7525:13600 1:N:0:AGCAGGAA orig_bc=AAAAAAAAAAAA new_bc=AAAAAAAAAAAA bc_diffs=0
TACAGAGGTCGCAAGCGTTGTTCGGATTTACTGGGCGTAAAGGGCACGTAGGCTGCGAGGCGTGTCGAGTGTGAAATCTCCGGGCCCAACCCGGAAAGTGCGCTCGAAACTACCCCGCTGGAGTACGGGAGAGGGAAGGGGAATGCAGGGTGTAGCGGTGAAATGCGTTGATATCCTGCAGAACACCGGAGGCGAAGGCGCCTTCCTGGAACGTTACTGACGCTAAGGTGCGAAAGTCGGGGGAGCAAACAGG
+
IIIIIFHHIIIICHIHIHHIIIIIIIIIIIIHIIIIIHHIIIIIIIIIHIIIIIIIIIIIIHHIIIIIIHHHIIIIHHIIIIIIIIIIIIHIIIIIIIIIIIGHHIIHIIIIIIIIHIIIIIIHIIIIIIIIIIIIIIIIIIIIHHIIIIIIIIIHIIIIHIIIIIIIIHIHHIIIHDIHHGIIHIIIIIIHIIIIIIIIIIIIIIIIIIIIIIIIIIIIIHHIIIIIIIIIIIHIHIIIIIIIHFIIHGIII
@HS3.1_536 HISEQ:380:H55W7BCXY:1:1101:8453:13620 1:N:0:AGCAGGAA orig_bc=AAAAAAAAAAAA new_bc=AAAAAAAAAAAA bc_diffs=0
TACAGAGGTCCCGAGCGTTGTTCGGATTTACTGGGCGTAAAGGGCGCGTAGGCGGCGGGGCGTGTCAAGTGTGAAATCTCCGGGCTCAACCCGGAAAGTGCGCTTGAAACTACCCCGCTGGAGTACGGGAGAGGGAATCGGAATATAGGGTGTAGCGGTGAAATGCGTTGATATCCTATAGAACACCGGAGGCGAAGGCGGATTCCTTGAACGATACTGACGCTGAGGCGCGAAAGTCGGGGGAGCAAACAGG
+
IIIIIIHIIIIIIIIIIFGHIIHIIIIIIIIIIIIIIFHIIIIIIIIIIIIIIIIIIIIIIIHHIIIIIIIIIIIIHIIIIIIIIIHIIIIIIIIIIIIIIIIIIIIIIIIIIIIIIIIIIIIIHIIIIIIIIIIIIIIIIIIIIIIIIIIIIIIIIIIIIIIIIIIIIIIIIIIIHHIIIIHIHIIIIIIIIIIIIIIIIIIIIIIIIHHIIIIIIIHHIIIIIIIIHIIIIHHIHIIIIIIIIIIIIIHII
@HS3.1_537 HISEQ:380:H55W7BCXY:1:1101:20658:13668 1:N:0:AGCAGGAA orig_bc=AAAAAAAAAAAA new_bc=AAAAAAAAAAAA bc_diffs=0
TACGTAGGGGGCAAGCGTTATCCGGAATTACTGGGTGTAAAGGGTGCGTAGGCGGCACACTAAGTCAGCTGTGAAACCCCGTAGCTCAACTACGGGCTTGCAGTTGAAACTGGTGAGCTTGAGTACAGGAGGGGAAAGCGGAATTACTAGTGTAGCGGTGAAATGCGTAGATATTAGTAAGAACACCGGAGGCGAAGGCGGCTTTCTGGACTGAAACTGACGCTGAGGCACGAAAGCGTGGGGAGCAAACAGG
+
IIIIHHIIIIIIIIIIIHHIIIIIIIIIIIIIHIIFHHHIHIIIHHIIIIIIIIIIIIIIIIIIHIIIIIIIIIHIIIIIIIIIIHIHIIIHIIIIHIIIIIIIHIHIIHIHIIIIIIHIIIIHHHHIIIIHIIIIIIIIIIHIHHIHEIHHIGIIIIIIHHEIHIIHIHIIIHIIHHHIIIHCEHIIIIIHIIIIIIIIIIIIIIIIIHIIIHHHIIIIIIIIIIIIIIIIIIIIIIIIIIIIIIIIIIIII
@HS3.1_538 HISEQ:380:H55W7BCXY:1:1101:20956:26558 1:N:0:AGCAGGAA orig_bc=AAAAAAAAAAAA new_bc=AAAAAAAAAAAA bc_diffs=0
TACGGAGGGTGCGAGCGTTAATCGGAATAACTGGGCGTAAAGAGCTCGTAGGCGGTTAGTCAAGTCAGATGTGAAAGCCCCGGGCTTAACCTGGGAACTGCATTTGAAACTGACGAACTAGAGTACTGTAGAGGGAGGTAGAATTCCAGGTGTAGCGGTGAAATGCGTAGATATCTGGAGGAATACCGGTGGCGAAGGCGGCCTCCTGGACAGAGACTGACGCTGAGGAGCGAAAGCGTGGGGAGCAAACAGG
+
IIIIIHDIIGHHHIHII?CGHHHIIIIIIIIHIIIIICHHIIIIHIIICEHIIIIGEEHEFEHIIIHHHHHHIGHHHGIIIIHIIHHHIIIHIIIIHIHHHIIIHHHHHIHHIIIIHHGEHIIIIIIIIIHIIHIHIIIHHIIHHHHHIHIIIIHHIIIIHHGIHIHHHIHHHIIHG@HIIIHHHIIHIIIIIIIHHIIIIIIIIIIHHHHEGHGCIIHEIIIIIIIHEIIHIHHHIIIIIIIIIHFHEHHII
@HS3.1_539 HISEQ:380:H55W7BCXY:1:1101:3366:26852 1:N:0:AGCAGGAA orig_bc=AAAAAAAAAAAA new_bc=AAAAAAAAAAAA bc_diffs=0
TACGTAGGTGGCAAGCGTTGTCCGGAATTATTGGGCGTAAAGCGCATGTAGGCGGTAATTTAAGTCTGTCGTGAAACTGCGGGGCTCAGCCCCGTATGGCGATGGAAACTGGGTTACTTGAGTGCAGGAGAGGAAAGGGGAACTCCCAGTGTAGCGGTGAAATGCGTAGATATTGGGAAGAACACCGGTGGCGAAGGCGCCTTTCTGGACTGTGTCTGACGCTGAGATGCGAAAGCCAGGGTAGCGAACGGG
+
IIIHIIIIIIIIIIIFHHIIHHIHGHIIIGHIIHHHHHHHIIGIIHEHHHIEHIIHHGIIIIIIHGIIIIHHIIIHIHHIIIIIIIIIIHIIIIIIIIIIIIIHIIIIIHHGIIIHIGIIIIIIIIIIIIIIIIIIIIIIHHIIIIIIIIIIIIIIIIIIIIIIIIIIIIIIIIIHGIIIIIIIIIGIIHIHIIIIIHIIIIIIIIIIIIHHHGIIIIIIGIIIIIIHHIIIIIIIIIIIIIIIIIIIIIII
@HS3.1_540 HISEQ:380:H55W7BCXY:1:1101:14289:25862 1:N:0:AGCAGGAA orig_bc=AAAAAAAAAAAA new_bc=AAAAAAAAAAAA bc_diffs=0
TACAGAGGCCAAGAGCGTTGTTCGGATTTACTGGGCGTAAAGGGCGCGTAGGCGGCATGGCGTGTCGGATGTGAAATCTCCGGGCTCAACCCGGAAAGTGCGTCCGAAACTACCGTGCTGGAGTATGGGAGGGGGAATCGGAATGCAGGGTGTAGCGGTGAAATGCGTTGATATCCTGCAGAACACCGGAGGCGAAGGCGGATTCCTTGAACATCACTGACGCTGAGGCGCGAAAGTCGGGGGAGCAAACAGG
+
IIIIIIIIIIIIIIIIIHHHHIIIIIIIIIIIIIIIIIHIIIIIIIIIIIIIIIIIIIIIIIHIIIIIIIIIIIIIFHIIIIIIIIIIIIIIIIIIIIIIHIIIIIIIIIIIIIIIIHIIIIIIIIIIIIIIIIIIIIIIIIIIIIIIIIIIIIIIIIIIIIIIIIIHIIIIIIIIIGIIIIIIIIIIIIIIIIIIIIIIIIIIIIIIIIIIIIIHIHIIIIIIIIIIIIIIIIIIIIIIIIIIIIIIIIIII
@HS3.1_541 HISEQ:380:H55W7BCXY:1:1101:16001:25770 1:N:0:AGCAGGAA orig_bc=AAAAAAAAAAAA new_bc=AAAAAAAAAAAA bc_diffs=0
TACGGAAGGTCCAGGCGTTATCCGGATTTATTGGGTTTAAAGGGAGCGTAGGCCGGAGATTAAGTGTGTTGTGAAATGTAGATGCTCAACATCTGCACTGCAGCGCATACTGGTTTCCTTGAGTACACGCAACGTTGGCGGAATTCGTCGTGTAGCGGTGAAATGCTTAGATATGACGAAGAACTCCGATTGCGAAGGCAGCTGACGGGAGTGCAACTGACGCTGAAGCTCGAAAGTGCGGGTATCGAACAGG
+
IIIIIIIIIIIIIIIIIIIIIIIIIHIIIIIIIIIHIIIIIIIIIIIIIIIIIIIIHIHHIIIIIIIIIIIHIIIIHHIIIIIIIIIIIIIIIIIIIIIIIIIIIIIIHIIIIIIIIIIIIIIIIIIIIIIIIIIHIIIIIIIIIIIIIIIIIIIHIIIIIIIHIIIIIIIIIIIIIGHIIIIIHIIIIIIIIIIIIIIIIIIIIIIIIIIIIIIIIIIIIIIIIIIIIIHIIIIIIIIIIIIIIIIIIIIII
@HS3.1_542 HISEQ:380:H55W7BCXY:1:1101:4936:26035 1:N:0:AGCAGGAA orig_bc=AAAAAAAAAAAA new_bc=AAAAAAAAAAAA bc_diffs=0
TACGGGGGGTGCAAGCGTTGTCCGGAATCATTGGGCGTAAAGCGTTCGTAGGCGGTACATTAAGTCTGGTGTTAAAGACTTGTGCTCAACACAAGGTAGGCATTGGATACTGGTGAACTAGAATGCGGTAGAGGTTAAGGGAATTCCTGGTGTAGCGGTGAAATGCGTAGATATCAGGAGGAACACCGGAGGCGAAAGCGCTTAACCGGGCCGAAATTGACGCTGAGGAACGAAAGCCGGGGGAGCAAATGGG
+
IIIIIIIIIHHIIIIIIIIIIIIIIGHIIIIIIIIIIIIIIIIIIIIIIIIIHIIIIIIIIIIIIIIIIIIHIIIIHHHIIIIIIIIIIIIIIIIIIIIIIIHIIIIIIIIIIIIIIIIIIIIIIIIIIIIIIHGHIIHII/IIIIIIIIHIIIIIIIIHIIIIIIIIIHIIIIIIHGIIIIIIIIIIIHIIIGIHHIIIIIIIIIIHIHIIIIIIIIIIIIIHIIIIIIIIIIIIIIIIIIIIIIIIIIIII
@HS3.1_543 HISEQ:380:H55W7BCXY:1:1101:7226:26037 1:N:0:AGCAGGAA orig_bc=AAAAAAAAAAAA new_bc=AAAAAAAAAAAA bc_diffs=0
TACGGAGGATGCGAGCGTTATCCGGATTTATTGGGTTTAAAGGGTGCGTAGGTGGTTTGTTAAGTTTGTGGTGAAAGCGTGCGGCTCAACCGTACCAAGCCATGAAAACTGGCGAACTTGAGTGCAAACGAGGTAGGCGGAATGTGATGTGTAGCGGTGAAATGCTTAGATATGTCACAGAACCCCGATTGCGAAGGCAGCTTACCAGCATGCAACTGACACTGAGGCACGAAAGCGTGGGTATCAAACAGG
+
IIIIIHIIHIIIIIIIIIIIIIIIIHIIIIIIIIIEHHIIIIIIHHHHEHHIHHIGHIIIIIIIHIIIIIIIIIIIHFHHIIIIIHIIIIIIIIIIIIIIIIIIIIIIIIIIIIHIIHIIIIIIIIIIIIHIIIIIIIIIIIIHHIIIIIIIIIIHIHHHIIIIIHIIIHHIIHIIGIIIIIIIIIIIIIIIIIIHIIHHIIHIIIIIHHDDEIIIIIIIIIIIIIIIIIIIIIIIIIIHIIIHIHIIIIII
@HS3.1_544 HISEQ:380:H55W7BCXY:1:1101:7576:26063 1:N:0:AGCAGGAA orig_bc=AAAAAAAAAAAA new_bc=AAAAAAAAAAAA bc_diffs=0
TACGGAGGGTGCGAGCGTTAATCGGAATAACTGGGCGTAAAGAGCTCGTAGGCGGTTAGTCAAGTCAGATGTGAAAGCCCCGGGCTTAACCTGGGAACTGCATTTGAAACTGACGAACTAGAGTACTGTAGAGGGAGGTAGAATTCCAGGTGTAGCGGTGAAATGCGTAGATATCTGGAGGAATACCGGTGGCGAAGGCGGCCTCCTGGACAGAGACTGACGCTGAGGAGCGAAAGCGTGGGGAGCAAACAGG
+
IIIIIHIIIIIIIIIIIIIIIIIIIIIIIIIIIIIIIHIIIIIIIIIIIIIIIIIIIIIHIIIIIIIIIIIIIIIIIIIIIIIIIIIIIIIIIIIIIIIIIIIIIIIIIIIIIIIIIIIIIIIIIIIIIIIIIIIIIIIIIIIIIIIIIIIIIIIIIIIIIIIIIIIIIIIIIIIIIIIIIIIIIIIIIIIIIIIIIIIIIIIIIIIIIIIIIIIIIIIIIIIIIIIIIIIIIIHIIIIIIIIIIIIHHIHII
@HS3.1_545 HISEQ:380:H55W7BCXY:1:1101:8142:26008 1:N:0:AGCAGGAA orig_bc=AAAAAAAAAAAA new_bc=AAAAAAAAAAAA bc_diffs=0
TACGGAAGGTCCGGGCGTTATCCGGATTTATTGGGTTTAAAGGGAGCGCAGGCGGAGGCTTAAGCGTGACGTGAAATGTAGCCGCTCAACGGCTGAGTTGCGTCGCGAACTGGGTTTCTTGAGTGAGTGCGACGTCAGCGGAATTCGTGGTGTAGCGGTGAAATGCTTAGATATCACGAAGAACCCCGATTGCGAAGGCAGCTGACGAGCCCTTTACTGACGCTAAAGCTCGAAGGTGCGGGTATCGAACAGG
+
IHIHHG0CHHIIH<</<<E0D<FHCH<0FHHIHIIEC@GHGFFHEEHDHCHHIICCE<HHEC@HCCHHGHIH#@EHFIIHHHHIHIHIHHHHHIHHIHDHHHHHIIIIDIHHEHGGHE@F<AHHIHHIHHIHHHHHHHGHHG?GEGHHHIIHIHEDHHHHHHHAHHHIIGCHEGEHHEHEGCBG/DGDHDEG1GCHEGFHHDGHHIHIHIHHEF1FE@HHHIIGIIHIHEEHHIIHDCIHHIHHFG??IHHG?
@HS3.1_546 HISEQ:380:H55W7BCXY:1:1101:9673:26026 1:N:0:AGCAGGAA orig_bc=AAAAAAAAAAAA new_bc=AAAAAAAAAAAA bc_diffs=0
TACGGAGGATGCGAGCGTTATCCGGATTTATTGGGTTTAAAGGGAGCGCGGACTGGAGATTAAGTCAGCTGTTAAATGGCGGCGCCCAACGTCGTCCTGCGGTTGATACTGGTTTCCTTGAGTGCGGCATGGGCATGCGGAATTCACGGTGTAGCGGTGAAATGCTTAGATATCGTGAAGAACTCCGATCGCGAAGGCAGCGTGCCGGACCGTTACTGACGTTTAGGCTCGAAAGTGCGGGTATCAAACAGG
+
IIIIIIIIIIIIIIIIIIIIIIIIIHHIIIIIIIIHDHIIIIIIIIIIIIIIIIIIHIIHHIIIIIIIIIIIIIIIGIIIIIIIIIIIIIIIIIIIIIIIIIIIIIIIIIIIIIIIIIIIIIIIIIIIIIIIIIIIIIIHIIIIIIIIIIIIIIIIIIIIIIIIIIIIIIIIIIIIIIIIIIIIIIIIIIIIIIIIIIIIIIIIIIIIIIIIIIIIIIIIIIIIIIIIIIIIIIIIIIIIIIIIIIIIIIII
@HS3.1_547 HISEQ:380:H55W7BCXY:1:1101:10070:26216 1:N:0:AGCAGGAA orig_bc=AAAAAAAAAAAA new_bc=AAAAAAAAAAAA bc_diffs=0
TACGGAGGGTGCGAGCGTTAATCGGAATAACTGGGCGTAAAGAGCTCGTAGGCGGTTTGTCAAGTCAGATGTGAAAGCCCCGGGCTTAACCTGGGAACCGCATTTGAAACTGACAGACTAGAGTACTGTAGAGGGAGGTAGAATTCCAGGTGTAGCGGTGAAATGCGTAGATATCTGGAGGAATACCGGTGGCGAAGGCGGCCTCCTGGACAGAGACTGACGCTGAGGAGCGAAAGCGTGGGGAGCAAACAGG
+
IIHIIHIIIGIIIIIIIIIIIIIIIIIIGIIIIIIIIHHIIIIIIIIIIIIIHIIEHIIIIIHIIIIIIIIIIIIIIHHIIIIIIIIIIIIIIIIIIIIIHIIIIIIIIIIIIIIIIIIIIIIIIIIIIIIIIIIIIIIIIIIIIIIIIIIIIIIIIIIIIIIHIIIIIIIIIIHHIIIIIIIHIHIIIHIIIIIIIIIIIIIIHIIIIIIIIIIIIIIIIIIIIIIIIIIIIIIHIIIIIIIIHHIIIIIII
@HS3.1_548 HISEQ:380:H55W7BCXY:1:1101:10577:26013 1:N:0:AGCAGGAA orig_bc=AAAAAAAAAAAA new_bc=AAAAAAAAAAAA bc_diffs=0
TACGGAAGGTCCGGGCGTTATCCGGATTTATTGGGTTTAAAGGGAGCGCAGGCTGATGATTAAGCGTGACGTGAAATGTAGCCGCTCAACGGCTGAACTGCGTCGCGAACTGGTTATCTTGAGTGAGTTCGATGTTGGCGGAATTCGTGGTGTAGCGGTGAAATGCTTAGATATCACGAAGAACTCCGATTGCGAAGGCAGCCAACAAGGCCTTTACTGACGCTAAAGCTCGAAGGTGCGGGTATCGAACAGG
+
IIIIIHIIIIIIIIIIIIIHIIHIIEGHIIIHHIIEHIIIIIIIIIIIIIIIIIIIIIHIIIIIIIIIIIIIIIIIIIIIIIIIIIIIIIIIHIIIIIIIIIIIIIIIIIIIIIIIIIIIIIIIIIIIHIIIIIIIIIIIIIIIIIIIIIIIIIIIIIIIIIIIIIIIIIIIIIIIIIIIIIIIIIIIIIIIIIIIIIIIIIIIIIIIIIIIIIIIIIIIIIIIIIIIIIIIIIIIIIIIIIIIIIIIIIIII
@HS3.1_549 HISEQ:380:H55W7BCXY:1:1101:14397:26209 1:N:0:AGCAGGAA orig_bc=AAAAAAAAAAAA new_bc=AAAAAAAAAAAA bc_diffs=0
TACGGAGGATCCGAGCGTTATCCGGATTTATTGGGTTTAAAGGGAGCGTAGGCGGAGGATCAAGTCAGTTGTGAAATGTAGGCGCTCAACGCCTGCACTGCAGTTGAAACTGGTTCCCTTGAGTGCGTAAGAGGCAGGCGGAATTCGTCGTGTAGCGGTGAAATGCTTAGATATGACGAAGAACTCCGATCGCGAAGGCAGCTTGCCGGGCCGCAACTGACGCTGAAGCTCGAAGGTGCGGGTATCGAACAGG
+
IIIIIIIIHIIIIIIIIIIIIIIIIGHIIIIIHIIIIIIIIIIIIIIIIIIIIIIIIIIGHIIIIIIHHIIHIHIIDHHIIIIIIIIIIIIIIIIIIIIIIIIIIIIIIIIIHIIIIIIIIIIIIIIIHIIHIIIHHIIIIIIIIIIIIIIIIHHIIIIIIIIIIHHIHIHIHIIIIIIIIIHHHIIHHIIIIIIHIIHIHGIHIIIIIIIIIIIIIIIHIIIIIIIIIIIIIIIIIHIIIIIIIIIIIIIII
@HS3.1_550 HISEQ:380:H55W7BCXY:1:1101:19207:26044 1:N:0:AGCAGGAA orig_bc=AAAAAAAAAAAA new_bc=AAAAAAAAAAAA bc_diffs=0
TACGGAGGATACGAGCGTTATCCGGATTCATTGGGTTTAAAGGGTGCGCAGGCGGACCGGTAAGTCAGGGGTGAAATACTGCAGCTCAACTGCAGCCGTGCCTTTGATACTGCCGGACTGGAGTCCAAGGGGCGTGGCTGGAATGTGGCGTGTAGCGGTGAAATGCTTAGATATGCCACAGAACGCCGATCGTGAAGACAGGCCGCGAACTTGGCACTGACGCTCAGGCACGAAAGCGTGGGTATCAAACAGG
+
IHIHIHDHIIIIIIIIIIIIIIIIIGHIIIHGHIIHHIIIIIIIHIIIHIIIIIIIIIIHHHHIHHHHIIHGHIIGIHIIIIHIIHIIIHIIIIHIIIIIIIIIIIIIIIIIIIIIIHIIIIHIIIIIHIIIIIIIIIIIIIHIIIIIIIIIIIIIIIIIIIIIIHIIIIIIHIIIHIIIIIIIIIIIIIIIIIIIIIIIIIIIIIIIIHGIIIIIIIIIIIIIHIIIIIIIIIIIIIIIIIIIIIIIIIIII
@HS3.1_551 HISEQ:380:H55W7BCXY:1:1101:19363:26020 1:N:0:AGCAGGAA orig_bc=AAAAAAAAAAAA new_bc=AAAAAAAAAAAA bc_diffs=0
TACGGAGGGTGCGAGCGTTAATCGGAATAACTGGGCGTAAAGAGCTCGTAGGCGGTTTGTCAAGTCAGATGTGAAAGCCCCGGGCTTAACCTGGGAACCGCATTTGAAACTGACAGACTAGAGTACTGTAGAGGGAGGTAGAATTCCAGGTGTAGCGGTGAAATGCGTAGATATCTGGAGGAATACCGGTGGCGAAGGCGGCCTCCTGGACAGAGACTGACGCTGAGGAGCGAAAGCGTGGGGAGCAAACAGG
+
IIIIIFHHIHHIDHIIIIIIEHHIIHIIIIIIHFHIHHDHIIIIIIHIIIIIHHGCHHHIHIIIHHHHHIIIIIIIIIIEIIIHIIIIIHHIIHHHIHIHIIHHHHHHIIIIIIIIIIIIIIIIIHEIIIIIIHIIIIIIIIHIIIIIIIIIIIIIIIIIIIIIIIIIIIIIIIIIIHIIHIIIIIIIIIIIIIIIIIIIIIIIIIIIIIIIIIHIIIIIIIIIIIIIIHG@HECHCIIIHIIIIIIHIIIII
@HS3.1_552 HISEQ:380:H55W7BCXY:1:1101:2804:26316 1:N:0:AGCAGGAA orig_bc=AAAAAAAAAAAA new_bc=AAAAAAAAAAAA bc_diffs=0
TACGTAGGTGGCAAGCGTTATCCGGAATTATTGGGCGTAAAGAGTGAGCAGGCGGTTGATTAAGTCTGAGGTTAAAGCGTGGGGCTCAACCCCATAAAGCCTTGGAAACTGATCGACTAGAGTACGGGAGAAGTGAAGGGAACTCCGTGTGTAGCGGTGAAATGCGTAGATATATGGAAGAACACCAGTGGCGAAGGCGCTTCACTAGCCCGAAACTGACGCTCAGTCACGAAAGCGTGGGTAGCAAATAGG
+
IIIIHIIIII1GHIIIIIIIIIIIIHHIIIIIIIIIIHIIIIIIIIIIIIIIIIIHHHIIIIIIIIIIIIIIIIIIHIIIIIIIIIIIIIIIIIIIIIIIIIIIIIIIIIIIIIIIIIIIIIIIIIIIIIIIIHIIIIIIIIIHIIIIIIIIIIIIIHHIIIIIIIIHHIHIIIIIIIIIIIIIIIHIIIIIIIIIIIIIIIIIIIIIHIIIIIIIIIIIIIIIIIIIIIIIIIIIIIIIIIIIHIIHIIII
@HS3.1_553 HISEQ:380:H55W7BCXY:1:1101:4016:26378 1:N:0:AGCAGGAA orig_bc=AAAAAAAAAAAA new_bc=AAAAAAAAAAAA bc_diffs=0
TACGGAGGATGCAAGCGTTATCCGGATTTATTGGGTTTAAAGGGTGCGTAGGCGGTTTGCTAAGCGGGAGGTGAAATGCCGGCGCTCAACGTCGGAAGTGCCTCCCGAACTGGTGGACTGGAATGACTCTGCCGTGGGAGGAATGTGTAGTGTAGCGGTGAAATGCTTAGAGATTACACAGAACACCGATTGCGAAGGCATCTCACGAAGGGTTGATTGACGCTGAGGCACGAAAGCGTGGGGATCAAACAGG
+
IIIIIIIIIIIIHIIIIIIIIIIIIIIIIIIIIIIIIIIIIIIIIIIIIIIIIIIHIIIIIIIIIIIIIIIHHHIIHHIIIIIIIIIIIIIHIIIIIIIIIIIIIIIHIIIIIIIIIIIIIIHHHIHIIIIIIIIHIIIIIIIIIIIIIIIIIIIIIIIIIIIIIIHIIIIIIIIHIIIIIIIIHHIIIIIIIIIIIHIIHIIIIIIIIIIIIIIIIIIIIIIIIIIIIHHIIIIGIIIIIIIIHIIIIIIII
@HS3.1_554 HISEQ:380:H55W7BCXY:1:1101:5369:26447 1:N:0:AGCAGGAA orig_bc=AAAAAAAAAAAA new_bc=AAAAAAAAAAAA bc_diffs=0
TACGGAGGATGCGAGCGTTATCCGGATTTATTGGGTTTAAAGGGTGCGCAGGCGGCACGGCAAGCCGGCGGTCAAATCGCGGGGCTCAACCCCGCCCAGCCGTCGGAACTGCCGGGCTAGAGTGGGCGAGAAGTGCGCGGAATGCGTGGTGTAGCGGTGAAATGCATAGATATCACGCAGAACTCCGATTGCGAAGGCAGCGCACCGGCGCCCTACTGACGCTCAGGCACGAAAGCGTGGGTATCGAACAGG
+
IIIIIICC<FHIIIIIIIIIIHIIIHIHIIIIHIIGHIIIIIIIIIIIIIIIIIIIIIIIIIIIIIIIIIIHIHIHDIIIIIIIIIIIIIIIIIIIIIIIIIIIIIIIIIIIIIIIIIIIIIIIIIIIIIIIIIIIIIIIIIIIIIIIIIIIIIIIIIIIIIIIIIIIIIIIIIIIIIIIIIIHIIIIIIIIIIIIIIIIIIIIIIIIIIIIIIIIIIIIIIIIIIIIIIIIIIIIIIIIIIIIIIIIIIII
@HS3.1_555 HISEQ:380:H55W7BCXY:1:1101:6100:26454 1:N:0:AGCAGGAA orig_bc=AAAAAAAAAAAA new_bc=AAAAAAAAAAAA bc_diffs=0
TACAGAGGTCCCTAGCGTTGTTCGGATTTACTGGGCGTAAAGGGCGCGTAGGCGGCGAGGCAAGTCGAGTGTGAAATCTCCGGGCTCAACCCGGAAAGTGCGCTCGAGACTGCCCCGCTGGAGGACGGAAGAGGGAAGGGGAATGCAGGGTGTAGCGGTGAAATGCGTTGATATCCTGCAGAACACCGGAGGCGAAGGCGCCTTCCTTGTACGTACCTGACGCTGAGGCGCGAAAGTCGGGGGAGCAAACAGG
+
IIIIIIIIIIIIIIIIIHHIIIIIIHHIIIIIIIIIIHIIIIIIIIIIHIIIIIIIIIIIIIIIIIIIIIIIIIIIHIIIIIIIIHIIIIIIIIIIIIIIIHHIIIIIIIIIIIIIIHIIIIIIIIIIIIIIIIIIIIIIIIIIIIIIIIIIIIIIIIIIIIIIIIIIHIIHIIIIIIIIIIIIIIIIIIIIIIIIIIIIIIIGIIIIIIIIIIIIIIIIIIIIIIIIIIIIIIIIIIIIIIIIIIIIIIIII
@HS3.1_556 HISEQ:380:H55W7BCXY:1:1101:9256:26365 1:N:0:AGCAGGAA orig_bc=AAAAAAAAAAAA new_bc=AAAAAAAAAAAA bc_diffs=0
TACGTAGGTGGCAAGCGTTATCCGGAATTACTGGGTGTAAAGGGAGCGCAGGCGGGATAGCAAGTCAGCGGTGAAAATTATGGGCTCAACCCATAAACTGCCGTTGAAACTGTTATTCTTGAGTGGAGTAGAGGCAGGCGGAATTCCGAGTGTAGCGGTGAAATGCGTAGATATTCGGAGGAACACCAGTGGCGAAGGCGGCCTGCTGGGCTCTAACTGACGCTGAGGCTCGAAAGTGTGGGGAGCAAACAGG
+
IIIIHHIIIIIIIIIIIIIHIIIIIIIIIIIHHIHFHFHHHHIIIIIIIIIIIIIIIIIIIIIIIIIIIIIIIIIIIHIIIIIIIIIIIIIIIIIIIIIIIIIIIIIIIIHIIHIIIIIIIIIIIIIIIIIIIIIIIIIIIIIIIIIIIIIIIIIIIIIIIIIIIIIIIIIIIIIIHHIIIIIIIIIIIIIIIIIIIIIIIIIIIIIIIIIIIIIIIIIIIIIIIIIIIIIIIIIIIIIIIIIIIIIIIIIII
@HS3.1_557 HISEQ:380:H55W7BCXY:1:1101:9936:26299 1:N:0:AGCAGGAA orig_bc=AAAAAAAAAAAA new_bc=AAAAAAAAAAAA bc_diffs=0
CACGTAGGTGGCGAGCGTTGTTCGGATTTATTGGGCGTAAAGGGCGCGTAGGCGGAGGCTCAAGCTTGGTGTAAAATACCCCGGCTCAACTGGGGAGATGCGCTGAGAACTGAGCCACTAGAGTCCAGGAGGGGGAGTCGGAATTCCAGGTGTAGGGGTGAAATCTGTAGATATCTGGAAGAACACCGGTGGCGAAGGCGGGCTCCTGGCCATGGACTGACGCTGAGGCGCGAAAGTGTGGGGAGCGAACAGG
+
IIIIIIHIIIIIIIIIIIIIHIIIIHHIIIIEGHIIIHHIIIIIIIIIHHIIIIIHIIIIIIIHIIIIIIIIIIIHHHIHHIIIIHIIIIHIIIIIHIHIHIHIIIHHIIIIIIIIIIIIIIIIHIIIIIIIIIIIIIIIIIIIIIIIIIIIIIIIIIIIIIIIIIIIIIIHIIIIIIIIIIIIHIIIIIIIIIIIIIIIIIIIIIIIIIIIIIIIIIIIIIIIIIIIIIHIIIIIIIIIIIIIIIIIIIIII
@HS3.1_558 HISEQ:380:H55W7BCXY:1:1101:10613:26288 1:N:0:AGCAGGAA orig_bc=AAAAAAAAAAAA new_bc=AAAAAAAAAAAA bc_diffs=0
TACGTAGGTGGCGAGCGTTGTCCGGAATTATTGGGCGTAAAGGGAGCGCAGGCGGGACATCAGGTCTCACTTAAAAGTGCGGGGCTCAACCCCGTGATGGGTGAGAAACCGGTGTTCTTGAGTGCAGGAGAGGAAAGCGGAATTCCCAGTGTAGCGGTGAAATGCGTAGATATTGGGAGGAACACCAGTGGCGAAGGCGGCTTTCTGGACTGCAACTGACGCTGAGGCTCGAAAGCCAGGGGAGCGAACGGG
+
HIIIIIHIIIIIIIIIIIIIIIIIICEHIIIIIIIIIECHHIIIHIIIIGHHIIIIIIIIIIIIIHIIHIIHIHIIHHHHIIIIHHIIIIHHIIIIHHHIIHIIIIIIIIIIIIHIIIIIIIIIIHIIIIIIIHIIIIHIIHIIHIHIIIIIIIIIHIIIIIIIIIIIIIIIIIIIIIIIIIIIHIIIIIIIIIIIIIIIIIIIIIIIIIHIIIIIIIIIIIIIIIIIIHIIIIIIIIIIHIIIIIIIIIII
@HS3.1_559 HISEQ:380:H55W7BCXY:1:1101:16176:26392 1:N:0:AGCAGGAA orig_bc=AAAAAAAAAAAA new_bc=AAAAAAAAAAAA bc_diffs=0
TACGTAGGGGGCGAGCGTTGTCCGGAATGATTGGGCGTAAAGGGCGCGTAGGCGGCCCGGTAAGTCTGGAGTGAAAGTCCTGTTTTTAAGATGGGAATTGCTTTGGATACTGTCGGGCTTGAGTGCAGGAGAGGTAAGTGGAATTCCCAGTGTAGCGGTGAAATGCGTAGAGATTGGGAGGAACACCAGTGGCGAAGGCGACTTACTGGACTATAACTGACGCTGAGGCGCGAAAGTGTGGGGAGCAAACAGG
+
IIIIHIIIIIIIIIIIIIIIIIIIIIIIIHIIIIIIIIIIIIIIIIIIIIHIIIIIIIIIIIIIIIIIIHIHIIIIHHIIIIHIIIIIIIIIIIIHIIIIIIIIIIIIIIIIIIIGIIIIIIIIIIIIIIIHIIHIIIIIIIIIIIIHIIIIIIIIIIIIIIIIHHHHIHIHIIIIHHIIIIIIIIIHIIIIIIIIIIIHIIIIIIIIGIIHIIIHIIIIIIIIIHGIIIHHIIIHEIIHIGGIIHIHIIIHH
@HS3.1_560 HISEQ:380:H55W7BCXY:1:1101:17132:26358 1:N:0:AGCAGGAA orig_bc=AAAAAAAAAAAA new_bc=AAAAAAAAAAAA bc_diffs=0
TACGGAGGGTACGAGCGTTAATCGGAATGACTGGGCGTAAAGGGCACGTAGGTGGATAGATAAGTCACAAGTGAAATACCCGGGCTTAACCTGGGATTGGCTCGTGAAACTGTTTAACTAGAGTACGGTAGAGGGGAGTAGAATTCCAAGTGTAGCGGTGAAATGCGTAGAGATTTGGAAGAATACCGGAGGCGAAGGCGGCTCTCTGGACCGATACTGACACTGAAGAGCGAAAGCGTGGGGAGCAAACAGG
+
IIIIIIIIIIIIIIIIIHIIHIIIIIIIIGIIIIIIIHIIIIIIIIIIHIHIHHIHIIIIIIIIIIIIIIIIHHIIHHHIIIIIIIHIIIHIIIIHHIHHHIIHIIIIIIHHIIHIIIIIIIHHIIHIIIIIHHIGIHFHIIIIHIHIIIIIHIIHHHHIIIIIIIIIIIIIIHEEGDIIIIIHIGIHIHIIIIIIIIIIIIIIIIIIIIIIIIIIIIIHIHIHIIIIIIIIIIIGIIIIIIIIIIIIIIHII
@HS3.1_561 HISEQ:380:H55W7BCXY:1:1101:5669:26651 1:N:0:AGCAGGAA orig_bc=AAAAAAAAAAAA new_bc=AAAAAAAAAAAA bc_diffs=0
TACGGAAGGTCCGGGCGTTATCCGGATTTATTGGGTTTAAAGGGAGCGCAGGCGGAGGCTTAAGCGTGACGTGAAATGTAGCCGCTCAACGGCTGAGTTGCGTCGCGAACTGGGTTTCTTGAGTGAGTGCGACGTCAGCGGAATTCGTGGTGTAGCGGTGAAATGCTTAGATATCACGAAGAACCCCGATTGCGAAGGCAGCTGACGAGCCCTTTACTGACGCTAAAGCTCGAAGGTGCGGGTATCGAACAGG
+
IIIIIIIIIHHIIIIIIIIHIIIIIHIIIIIIIIID@GHIIIIIIIGIIIIIIIIIIIHHIHEHHIHIHHIIIHHHHHHHFHHIIIIIIIIIHIIHIEGIIIIIIHIIIIIIIHEHIIIIIIIIIHHHHIIIIIHIIIIIIIIIIIIHIIIIIIIIIIHIIIIIIIIIIIIIIHHHHFHIIHIIIHHHHIIIIIIIIHIHGIIIHHHHHHIIIIIIIIHIIIIHHHHIIIHIIIIIIIIIIIIH?IIIIIIII
@HS3.1_562 HISEQ:380:H55W7BCXY:1:1101:6881:26529 1:N:0:AGCAGGAA orig_bc=AAAAAAAAAAAA new_bc=AAAAAAAAAAAA bc_diffs=0
TACGTAGGTGGCAAGCGTTGTCCGGAATGACTGGGCGTAAAGGGTACGTAGGTGGCTATTCAAGTTAGTAGTGAAATCCCGGGGCTCAACTCCGGTGCTACTACTAAGACTGTTTAGCTTGAGTGCAGGAGGGGTAAGTGGAATTCCTAGTGTAGCGGTGGAATGCGTAGATATTAGGAAGAACACCGGTGGCGAAGGCGACTTACTGGACTGTAACTGACACTGAAGTACGAAAGCGTGGGGAGCAAACAGG
+
IIIIHCHHHHHIIIIIIIIIIIIIIDHHIHIHGHIIIEHHIHIIHIIIHIIIIIIIIIIIIIIIHHHIIHIIIIIIHHHIIIIIIIIIIIIIIIIHIIIIIIIIIIHHHHIIHIIIIHIIIIIHIIIIIHHIIIIIIIIIIIIIIIIIIIIHIHHIIIIIIHIIIIIIIIIIIIIIIIIIIIIIIIIIIIIIIIIIIIHIIIIIIIIIHHHHHEIIIIIIIIIIHIIIHIHIIHIIIIIIIIIIIIIIIIHII
@HS3.1_563 HISEQ:380:H55W7BCXY:1:1101:7103:26541 1:N:0:AGCAGGAA orig_bc=AAAAAAAAAAAA new_bc=AAAAAAAAAAAA bc_diffs=0
TACGGAGGGTACGAGCGTTAATCGGAATGACTGGGCGTAAAGGGCACGTAGGTGGATAGATAAGTCACAAGTGAAATACCCGGGCTTAACCTGGGATTGGCTCGTGAAACTGTTTAACTAGAGTACGGTAGAGGGGAGTAGAATTCCAAGTGTAGCGGTGAAATGCGTAGAGATTTGGAAGAATACCGGAGGCGAAGGCGGCTCTCTGGACCGATACTGACACTGAAGAGCGAAAGCGTGGGGAGCAAACAGG
+
IIIHHEHIIIIIIIIIIHIIHHHIIHIIIIIIIIIII<EHHIIIIIIIFGGHEHIHHHIHIIIIIIHIIIIIIHIIHIIIIIIIIIIIIIHIIIIIIIIIIHIIIIIIIIIIHHIIIGIIIIIIIIHIIIIIIIIIIIIIIIIIIIIIIIIIIIIIIIIIIIIHIIIIIIIIIIHIHHIIIIIIIIIIIIIIIIIIIIIIIIIIIIIIHIIIHIIIIIIIIIIIIIIIIIIIIIIIIIIIIIIIIIIIIIIII
@HS3.1_564 HISEQ:380:H55W7BCXY:1:1101:7419:26614 1:N:0:AGCAGGAA orig_bc=AAAAAAAAAAAA new_bc=AAAAAAAAAAAA bc_diffs=0
TACGGAGGGTGCGAGCGTTAATCGGAATAACTGGGCGTAAAGAGCTCGTAGGCGGTTTGTCAAGTCAGATGTGAAAGCCCCGGGCTTAACCTGGGAACCGCATTTGAAACTGACAGACTAGAGTACTGTAGAGGGAGGTAGAATTCCAGGTGTAGCGGTGAAATGCGTAGATATCTGGAGGAATACCGGTGGCGAAGGCGGCCTCCTGGACAGAGACTGACGCTGAGGAGCGAAAGCGTGGGGAGCAAACAGG
+
IIIIIHIIIIIIIIIIIHIIIIIIIIIIIIIIIIIIIIIIHHIIIIIIIIIIIIIIHIHHIIHIIIHHHIIIIIIHGHIIIIIIIIIIIIIIIIIIIIIIIIIIIIIIIHHIIIIIIIIIIIIHIHHHHIIIIIIIIIIIIIHIIIIIIIIIIIIIIIIIIIIIIIIIIIIIIIIHHIIIHHIHIIIIHIHIIIIIIIIIIIIIIIIIIIIHHHIIHHIIIIIIIHIIIIIIIIIIIIIIIIIIIIIIIIIII
@HS3.1_565 HISEQ:380:H55W7BCXY:1:1101:7916:26616 1:N:0:AGCAGGAA orig_bc=AAAAAAAAAAAA new_bc=AAAAAAAAAAAA bc_diffs=0
TACAGAGGCCAAGAGCGTTGTTCGGATTTACTGGGCGTAAAGGGCGCGTAGGCGGCATGGCGTGTCGGATGTGAAATCTCCGGGCTCAACCCGGAAAGTGCGTCCGAAACTACCGTGCTGGAGTATGGGAGGGGGAATCGGAATGCAGGGTGTAGCGGTGAAATGCGTTGATATCCTGCAGAACACCGGAGGCGAAGGCGGATTCCTTGAACATCACTGACGCTGAGGCGCGAAAGTCGGGGGAGCAAACAGG
+
HIIIIGIIIIHIIGIIIHHHCHIIIHIIIIIIIIIIIHIHHIIIIIIIHHIIHIIIIIIIIIGHHIIIIIIIIIIIHIIIIIHIIIIIIIIIIIIIIIIIIIIIIIIIIIIIHIIIHGIIIIHHIGIIIIIIIHIIIIIIIIIIIIIIIIIIIIIIIIIIIIIIIIIIIIIIIIIIIHIIIIIIIIIIIIIIIIIIIIIIIIIIIIIIIIIIHHGGIIHHIIIHIIIIIIIIIIIIIIIHIIIIHIIHIIIII
@HS3.1_566 HISEQ:380:H55W7BCXY:1:1101:8486:26682 1:N:0:AGCAGGAA orig_bc=AAAAAAAAAAAA new_bc=AAAAAAAAAAAA bc_diffs=0
TACGGAGGGTACGAGCGTTAATCGGAATGACTGGGCGTAAAGGGCACGTAGGTGGATAGATAAGTCACAAGTGAAATACCCGGGCTTAACCTGGGATTGGCTCGTGAAACTGTTTAACTAGAGTACGGTAGAGGGGAGTAGAATTCCAAGTGTAGCGGTGAAATGCGTAGAGATTTGGAAGAATACCGGAGGCGAAGGCGGCTCTCTGGACCGATACTGACACTGAAGAGCGAAAGCGTGGGGAGCAAACAGG
+
IIIIIFIIGIIIIIIHIIIIIHIIIIIIIIIIIIIIIEHIIIIIIIIIGHHIDHHHIIIIIHIIHHHIIIIIIIIIIIIIIIIIIIIIIIHIIIIIIIIIIIIIIIIIIIIIHHIIIIIIIIIIIIIIHIIIIIIIIIHIIIIIIIIHIIIIIIIIIIIIIIIIIIIIIIIIIIIHGGIIIIIIIIIIIIIIIIIIIIIHIIIIIIIIIIHIHIIIIIIIIIIIIIIIIIIIIIIIIIIIIIIIIIIIIIIII
@HS3.1_568 HISEQ:380:H55W7BCXY:1:1101:13196:26513 1:N:0:AGCAGGAA orig_bc=AAAAAAAAAAAA new_bc=AAAAAAAAAAAA bc_diffs=0
TACAGAGGCCCATAGCGTTGTTCGGATTTACTGGGCGTAAAGGGCGCGTAGGCGGCAGGGCGTGTCAAGTGTGAAATCTCCGGGCTCAACCCGGAAAGTGCGCTTGAAACTACTCTGCTCGAGGCCGGGAGAGGGAATCGGAATATAGGGTGTAGCGGTGAAATGCGTTGATATCCTATAGAACACCGGAGGCGAAGGCGGATTCCTGGAACGGTTCTGACGCTGAGGCGCGAAAGTCGGGGGAGCAAACAGG
+
IIIIIHIIIIIIIIIIIIIIHIIIIIIIIIHIIIIIIIIIIIIIHIIIHIIIIIIIIIIIIIIIIHIIHHGIIIIIHHIIHIIIIIIIIIIIIIIHIIIIIIIIIIIIIIIHIIIIIIIIIIIIIIIIIIIIIIIHHIIIIIIIIIIIIIHIIIIIIIIIIIIIIIIIIIIIIIHIGHIIIIIIIIIIIIIIIIIIIIIIIHHHIIIIIIIIIIIHIIIIIIIHIIIIIIIIIIIIHIIIIIIIIIIIIIIII
@HS3.1_569 HISEQ:380:H55W7BCXY:1:1101:14211:26691 1:N:0:AGCAGGAA orig_bc=AAAAAAAAAAAA new_bc=AAAAAAAAAAAA bc_diffs=0
TACGGAGGGAGCTAGCGTTGTTCGGAATTACTGGGCGTAAAGCGCACGTAGGCGGCTTTGTAAGTTAGAGGTGAAATCCCGGAGCTCAACTTCGGAACTGCCTTTGATACTGGCAATCTCGAGTCCGGAAGAGGTTAGTGGAATTCCCAGTGTAGAGGTGAAATTCGTAGATATTGGGAAGAACACCAGTGGCGAAGGCGGCTAACTGGTCCGGTACTGACGCTGAGGTGCGAAAGCGTGGGGAGCAAACAGG
+
IIIIICHIIHIHIIIIIIHIHIHHIHIIIIIGHHIIIIHIIIIIGHIIIIIIIHHIHIIIIIIIIHIHFHIHIIHIIIIIIIIIIIIIIIIIIIHHIIIIIIIIIIIIIIIIIIIIIIIIIIIIIIIIIIHIHIIIHIIIIIIIIHIIIIIIIIIIHIIIIIIIIIIIIIIIIIIHHFIIIIHIIIIIIIIIIIIIIIIIIIIIIIIIIGIIIIIIIIIIIIIIIHGIIIHIIIIHIIIIIIIIIHIIIIIII
@HS3.1_570 HISEQ:380:H55W7BCXY:1:1101:17331:26708 1:N:0:AGCAGGAA orig_bc=AAAAAAAAAAAA new_bc=AAAAAAAAAAAA bc_diffs=0
TACGGAAGGTCCGGGCGTTATCCGGATTTATTGGGTTTAAAGGGAGCGCAGGCCGGCTGTTAAGCGTGACGTGAAATGTAGATGCTCAACATCTGCACTGCGTCGCGAACTGTCAGCCTTGAGTGAGTTCGATGTTGGCGGAATTCGTGGTGTAGCGGTGAAATGCTTAGATATCACGAAGAACTCCGATTGCGAAGGCAGCCAACAAGGCCTTTACTGACGCTAAAGCTCGAAGGTGCGGGTATCGAACAGG
+
IIIIIIIIIIIIIIIIIIIIIIIIIHIIIIIIHIIHHIIIIIIIIIHIIIIIIIIIHIIIHIIIIIIIIIIIIIIIIIIIIIIIIIIIIIIIIIIIIIIIIIIIIIIIIIIIIIIIHIIHIIIIIIIIHIIIIIIIIIIIIIIIIIIIIIIIIIIIIIIIIIIIIIIIIIIIIIIIIIIIIIIIIIIIIIIIIIIIIIIIIIIIIIIIIIIIIIIIIIIIIIIIIIIIIIIIIIIIIIIIIIIIIIIIIIIII
@HS3.1_571 HISEQ:380:H55W7BCXY:1:1101:19838:26689 1:N:0:AGCAGGAA orig_bc=AAAAAAAAAAAA new_bc=AAAAAAAAAAAA bc_diffs=0
TACATAGGGGGCGAGCGTTGTCCGGAATGACTGGGCGTAAAGGGTGTGTAGGCGGTTAGGTAAGTTAGAAGTGTAATACCCAGGGCTTAACTCGGGTGCTGCTTCTAATACTGCTTGACTTGAGTGTCGGAGAGGATAGTGGAATTCCCAGTGTAGCGGTGGAATGCATAGATATTGGGAGGAACACCAGAGGCGAAAGCGGCTATCTGGACGACAACTGACGCTGAGGCACGAAAGCGTGGGGAGCAAACAGG
+
IIIIIIIIIHIIIIIIIIIIIIIIIIIIIIIIIIIIIFHHIHIIGHHGFGHIIIIHIIIIHIHHHHIHIIIIIIIIHHHIIIIIIGIIIIIIIIIIIHGIIIIIIIIIIIIIIIIIIIIIIIIIIIIIIHIIHHIIIIIIIIIIIIIIIIIIIHIIIIIIIIIIIIIHIIIIIIHHIIHIIIIIIIIHIIIIIIIIHIIIIIHIIHIIIIIIIIIIIIHIIIIIIIIIIIIIIIIIIIIIIIIIIIIHIIIIII
@HS3.1_572 HISEQ:380:H55W7BCXY:1:1101:4957:14528 1:N:0:AGCAGGAA orig_bc=AAAAAAAAAAAA new_bc=AAAAAAAAAAAA bc_diffs=0
TACGGAGGGTGCAAGCGTTAATCGGAATAACTGGGCGTAAAGGGCATGCAGGCGGTTAGACAAGTAGGATGTGAAATCCCCGGGCTCAACCTGGGAGCTGCATACTAAACTGTCTGACTAGAGTATTGCAGGGGGAGACGGAATTCCAGGTGTAGCGGTGGAATGCGTAGATATCTGGAAGAACACCAAAGGCGAAGGCAGTCTCCTGGGCAAATACTGACGCTCATATGCGAAAGCGTGGGTAGCAAACAGT
+
IIIIIIIIIIIIHIIIIHIIIIIIIIIIIIIIIIIIIIIIIIIIIIIIGIIIIIIIIIIIIIIIIHIIIIIIIIIIHHHIIIIIIIIIIIHIIIIIIHIIIIIIIIIIIIIIIIIIIIIIIIIIIIIGHIIIIIIIIIIIIIIIIIIIIIIIIHIIIIIIIIIIIIIIIHHIIIIIIIIIIIIIIIHIIHIIIIIIIIIIIHIIIIIIIIIIIIIIIIIIIIIHIIHIIIIIIIIGIIIIIIIIIIIIIIIII
@HS3.1_573 HISEQ:380:H55W7BCXY:1:1101:9470:14662 1:N:0:AGCAGGAA orig_bc=AAAAAAAAAAAA new_bc=AAAAAAAAAAAA bc_diffs=0
TACAGAGGGGGCAAGCGTTGTTCGGAATTACTGGGCGTAAAGGGCGCGTAGGCGGCCTTCTAAGTCGAACGTGAAATCCCCGGGCTCAACCCGGGAACTGCGTCCGAGACTGGAAGGCTCGAATCCGGGAGAGGGATGCGGAATTCCAGGTGTAGCGGTGAAATGCGTAGATATCTGGAGGAACATCGGTGGCGAAGGCGGCATCCTGGACCGGTATTGACGCTGAGGCGCGAAAGCCAGGGGAGCAAACGGG
+
IIIIIIIIIIIIIIIIIIIIIIIIIIIIIIIIIGIIIIIIIIIIIIIIIIIIIIIIHIIIIIIIIIIHIIIIIIIIHIIIIIIIIIIIIIIIIIIIIIIIIIIIIIIIIIIIIIIIIIIIIIIIIIIIIIIIIIIIIIIIIIIIIIIIIIIIIIIIIIIIIIIIIIIIIIIIIIIIIHIIIIIIIIIIIIIIIIIIIIIIIIIIIIIIIIIIIIIIIIIIIIIIIIIIIIIIIIIIIIIIIIIIIIIIIIIII
@HS3.1_574 HISEQ:380:H55W7BCXY:1:1101:11261:14736 1:N:0:AGCAGGAA orig_bc=AAAAAAAAAAAA new_bc=AAAAAAAAAAAA bc_diffs=0
TACGGAGGGTGCGAGCGTTAATCGGAATAACTGGGCGTAAAGAGCTCGTAGGCGGTTTGTCAAGTCAGATGTGAAAGCCCCGGGCTTAACCTGGGAACCGCATTTGAAACTGACAGACTAGAGTACTGTAGAGGGAGGTAGAATTCCAGGTGTAGCGGTGAAATGCGTAGATATCTGGAGGAATACCGGTGGCGAAGGCGGCCTCCTGGACAGAGACTGACGCTGAGGAGCGAAAGCGTGGGGAGCAAACAGG
+
IIIHIIHGIHIHHIIII/EHHHIIIIIIIIIIIIIIIEHFHIIIIIIIIHEHIIG#IHFHHIHIHHIIIIHIIHIHFHIHIIHHHIFIIHIIHGIIIFHHIHHHIIIIIHIIIIIIIIIIIIIIIIIIHIIIIHIIIHHIIIIIHIIHHIIIIIIIIIIIIIIHIIIIHIIIHHIHIHIIIHIHHCHGDIIIIHHIIIIIIHEIGHIIIHIHHHIIIIIIIIIIIIIIIHHIHIIGIIIIHHHIIIHEIIHII
@HS3.1_575 HISEQ:380:H55W7BCXY:1:1101:12982:14538 1:N:0:AGCAGGAA orig_bc=AAAAAAAAAAAA new_bc=AAAAAAAAAAAA bc_diffs=0
TACGGAGGGTACGAGCGTTAATCGGAATGACTGGGCGTAAAGGGCACGTAGGTGGATAGATAAGTCACAAGTGAAATACCCGGGCTTAACCTGGGATTGGCTCGTGAAACTGTTTAACTAGAGTACGGTAGAGGGGAGTAGAATTCCAAGTGTAGCGGTGAAATGCGTAGAGATTTGGAAGAATACCGGAGGCGAAGGCGGCTCTCTGGACCGATACTGACACTGAAGAGCGAAAGCGTGGGGAGCAAACAGG
+
HIIIIHIIIIIIIIIIIIIIIIIIIIIIIIIIIIIIIHIIIIIIIIIIHHHIHIIHIIIIHIIIIIIIIIIIIIIIHHIIIIIIIHIIIIIIHIIHIIIIIIIIIIIIIIIIIIIIIIIIIIIIIIIIIIIIIIIIIIIIIIHIIIIIIIIIIIIIIIIIIIIIIIIIIIIIIIIHHIIIIIIIIIIIIIIIIIIIIIIIIIIIIIIIIIIIIIIIIIIIIIIIIIIIIIIHIIIIIIIIIIIIIIIHHIIII
@HS3.1_576 HISEQ:380:H55W7BCXY:1:1101:14000:14662 1:N:0:AGCAGGAA orig_bc=AAAAAAAAAAAA new_bc=AAAAAAAAAAAA bc_diffs=0
TACGGAAGGTCCGGGCGTTATCCGGATTTATTGGGTTTAAAGGGAGCGCAGGCGGCCTTTTAAGCGTGACGTGAAATGCCGGGGCTCAACCTTGGAATTGCGTCGCGAACTGGCGGGCTTGAGTACGCTCGAGGCAGGCGGAATTCGTGGTGTAGCGGTGAAATGCTTAGATATCACGAGGAACCCCGATTGCGAAGGCAGCCTGCCGGGGTGTTACTGACGCTCATGCTCGAAGGTGCGGGTATCGAACAGG
+
IIIIIHIIIHIIIIIIIHIIIIIIIHIEHIIIIIIHHIHHIHIGIIIIIIGIIIIIIIIIIIIIIIIIIIIIIIIHIIHIIIIIIIIIHIHIHIIHIIIIIIIIIIIHIIIIIIIIIIIIIIIIIIHIHIIIIIIIIIIIIIIIIIIHHIIIIIHIIIIIIIIIIIIIIIIIIIHHHHIHI#IIIIIIIIIII#IIIIIIIIIIIHIIIIIIIIIIIIIIIIIIIIIIIIIIIIIIIIIIIIIIIIIIIIIII
@HS3.1_577 HISEQ:380:H55W7BCXY:1:1101:15664:14723 1:N:0:AGCAGGAA orig_bc=AAAAAAAAAAAA new_bc=AAAAAAAAAAAA bc_diffs=0
TACGTATGGTGCAAGCGTTATCCGGATTTACTGGGTGTAAAGGGAGCGTAGACGGCATGGCAAGCCAGATGTGAAAGGTATGGGCTCAACCCGTAAACTGCATTTGGAACTGTCAGGCTAGAGTGTCGGAGAGGTAAGTGGAATTCCTAGTGTAGCGGTGAAATGCGTAGATATTAGGAGGAACACCGGTGGCGAAGGCGGCTTACTGGACGATAACTGACGTTGAGGCTCGAAAGCGTGGGGAGCAAACAGG
+
G<CGHHIIH@GCGHHIIHIIIIIIGHHIIEHHFHE<GHCGCHHGEHHIHHHE@HHHHHHIGIHGEGHDFHHFHGHHFHHHHIIHHHIIHIFHIIIIIHHIHGGHHIIHHHHHFFIIIHIIIIIHHHIIIHHGEIIIIIIIIIIIIC@EIIIIHIIHIIIIIIIIIIIIIIHHIIIIHGIIIIIIHGHIIIHIIIIIIIIIIIHIHFIIHIIIIHIIHHHHHHHHIIIIIIIHIIIIIIIHHHHHIIIIIHHII
@HS3.1_578 HISEQ:380:H55W7BCXY:1:1101:19172:14622 1:N:0:AGCAGGAA orig_bc=AAAAAAAAAAAA new_bc=AAAAAAAAAAAA bc_diffs=0
TACGGAGGATGCGAGCGTTATCCGGATTTATTGGGTTTAAAGGGTGCGTAGGTGGTTTGTTAAGTTTGTGGTGAAAGCGTGCGGCTCAACCGTACCGAGCCATGAAAACTGGCGAACTTGAGTGCAAACGAGGTAGGCGGAATGTGATGTGTAGCGGTGAAATGCTTAGATATGTCACAGAACCCCGATTGCGAAGGCAGCTTACCAGCATGCAACTGACACTGAGGCACGAAAGCGTGGGTATCAAACAGG
+
IIIIIGII<CGHIHIIHIIIIIIIIEGEHHHIGHIEEEHIIHIIFHIIGHHHHHHGHHHIHIIHGFHHIIIIIEGEIIIIIHIIIIIIIHIIHHIHIHIIIIIIIIIIIIIIIIIHIGIIIIIIIIIIHIIIIIIIIIHIIIIIHHIIIIHIIIIIIIIIIIIIIIHIIIHIIIIHHIIIIIIIIIIIIIIIIIIIIIIIIIIIIIIIIIIIHHIIIIIHHIIHIIIHHGFIIIIIIIHHIIHGHIIIIIII
@HS3.1_579 HISEQ:380:H55W7BCXY:1:1101:19610:14639 1:N:0:AGCAGGAA orig_bc=AAAAAAAAAAAA new_bc=AAAAAAAAAAAA bc_diffs=0
TACGGAGGGTACGAGCGTTAATCGGAATGACTGGGCGTAAAGGGCACGAAGGTGGATAGATAAGTCACAAGTGAAATACCCGGGCTTAACCTGGGATTGGCTCGTGAAACTGTTTAACTAGAGTACGGTAGAGGGGAGTAGAATTCCAAGTGTAGCGGTGAAATGCGTAGAGATTTGGAAGAATACCGGAGGCGAAGGCGGCTCTCTGGACCGATACTGACACTGAAGAGCGAAAGCGTGGGGAGCAAACAGG
+
IIIIHHIHHIHIIIIIHHIH1FHHHGEHIIIHIIIIIHDHIIIIIHIHCDHHGHIIIIIIHIIIIHIIIIIIIIIIIIIIGHHIFHHIIIIHHHIHGIIIIIIIIIIIIIHIHHIIIIIIIIIIIIIIHIIIIIIIIIIIIIHHIIIIIIIIIIIIIIIIIIIHIIIIIIIIIIIIIIIIIIIIIIIIHIIIIIIIIIIIIIIIIIIIIIIIHIIIIIIIIHIIIIIIIIIIIIIIIIIIIIIIIIIIHIIHH
@HS3.1_580 HISEQ:380:H55W7BCXY:1:1101:19559:14683 1:N:0:AGCAGGAA orig_bc=AAAAAAAAAAAA new_bc=AAAAAAAAAAAA bc_diffs=0
TACGGAGGATGCGAGCGTTATCCGGATTTATTGGGTTTAAAGGGTGCGTAGGTGGTTTGTTAAGTTTGTGGTGAAAGCGTGCGGCTCAACCGTACCAAGCCATGAAAACTGGCGAACTTGAGTGCAAACGAGGTAGGCGGAATGTGATGTGTAGCGGTGAAATGCTTAGATATGTCACAGAACCCCGATTGCGAAGGCAGCTTACCAGCATGCAACTGACACTGAGGCACGAAAGCGTGGGTATCAAACAGG
+
IIIIIHIIHHIIIHIIIIIHIIIIIHHIIIIIHIIHHIIIIIIIHIIIHIIIIIIIHIIIHIIIHHIIIIIIIIIIIIIHHIIIIHIIIIIIIHIHIIIIIIIIIIIIIIIIIIIIIHIIIIIIIIIIIIIIIIIIIIIIIIIIIIIIIIIIIIIIIIIIIIIIIIIIIIHIIIIIHIIIIIIIIIIIIIIIIIIIIIIIIIIIIIIIIIIIIIIIIIIIIIIIIIIIIIIIIIIIIIIIIIIHIIIIIIII
@HS3.1_581 HISEQ:380:H55W7BCXY:1:1101:20503:14746 1:N:0:AGCAGGAA orig_bc=AAAAAAAAAAAA new_bc=AAAAAAAAAAAA bc_diffs=0
CACGTAGGTGGCGAGCGTTGTTCGGATTTATTGGGCGTAAAGGGCGCGTAGGCGGAGGCTCAAGCTTGGTGTAAAATACCCCGGCTCAACTGGGGAGATGCGCTGAGAACTGAGCCACTAGAGTCCAGGAGGGGGAGTCGGAATTCCAGGTGTAGGGGTGAAATCTGTAGATATCTGGAAGAACACCGGTGGCGAAGGCGGGCTCCTGGCCATGGACTGACGCTGAGGCGCGAAAGTGTGGGGAGCGAACAGG
+
IIIIIHIIIIIIHIIIHHHIIHIIIIIIIIHIIIIIIHHIIIIIIIIIHIHHIIII#IIIIIIIIHIII#I#IHIHCHHHIIIIHHIGIIIIIIIHIFIIIHFHHIIIIHIIIIGHHEHHHIHHEHFHIIIHIII#H##IIIIIIIIHIIIIIHIIII#IIIIII#IIIIIIII#GIHIIIHI#IIIIIIIIIIIIII#IIIIIIIIIIIIIIIIIIIIIIIIIIIIIIIIIIIHHHIIIIIIIIIIIIIIII
@HS3.1_582 HISEQ:380:H55W7BCXY:1:1101:2625:14803 1:N:0:AGCAGGAA orig_bc=AAAAAAAAAAAA new_bc=AAAAAAAAAAAA bc_diffs=0
TACAGAGGGTGCAAGCGTTGTTCGGAATCATTGGGCGTAAAGGGCGTGTAGGCGGTATGTTAAGTCATGTGTGAAATCCCTCGGCTCAACCGGGGAACGACGCATGAAACTGGCAAGCTAGAGTACCAAAGAGGGTGGTGGAATTCCCGGTGTAGCGGTGAAATGCGTAGATATCGGGAGGAACACCTGTGGCGAAGGCGGCCACCTGGTTGGATACTGACGCTGAGACGCGAAAGCGTGGGGAGCAAACAGG
+
HHFFGHHIHGHHHHHIIIHIIIIIHHHIIFHIIGIII<C@GEHDHHEHHGHHIIIHIIHHHIIIIIIIHHIIHFHHGHFEHIHHHGIIIIHHHHHIIHHHIIIIIIIHIHIGEFIIIHIIIHHHIHIIIIHIIIHHHHIIGIIHEIIIIHFIIIIIIIIIHEHHIIHHIIIGIIIIHHIIIHIIIHIIIIIIIIIIIIIIIIIIIIHHHCHHIIIIIIIIIGIHHIIIIIIIIIIIIIIIIIIIIIIIIIIII
@HS3.1_583 HISEQ:380:H55W7BCXY:1:1101:3774:14974 1:N:0:AGCAGGAA orig_bc=AAAAAAAAAAAA new_bc=AAAAAAAAAAAA bc_diffs=0
TACAGAGGCCAAGAGCGTTGTTCGGATTTACTGGGCGTAAAGGGCGCGTAGGCGGCATGGCGTGTCGGATGTGAAATCTCCGGGCTCAACCCGGAAAGTGCGTCCGAAACTACCGTGCTGGAGTATGGGAGGGGGAATCGGAATGCAGGGTGTAGCGGTGAAATGCGTTGATATCCTGCAGAACACCGGAGGCGAAGGCGGATTCCTTGAACATCACTGACGCTGAGGCGCGAAAGTCGGGGGAGCAAACAGG
+
IIIIIHIIIIHHIIHIIHIIIIIIIIIIIHHIHIIIIHIIIIIIIIIIIIIIIIIIIIIIIIHHIIIIHHIIIIIIHHIIIIHIIIIIIIIIIIIIIIIIIIIIIIIHIIIIIIIHIIIIIHHHIIIIIIIIIIIIIIIIIIIGIIIIHHHIIIIIIHEIHIIHHIIIIIGIIIIIIIIIIIHHIIIIIIIIIIIIIIIIIIIIIIIIIIHIIIIIHIIHIHHHHCIIIIIHIHIIIIIIIIIIHIHGF1GII
@HS3.1_584 HISEQ:380:H55W7BCXY:1:1101:5111:14760 1:N:0:AGCAGGAA orig_bc=AAAAAAAAAAAA new_bc=AAAAAAAAAAAA bc_diffs=0
TACGGAAGGTCCGGGCGTTATCCGGATTTATTGGGTTTAAAGGGAGCGCAGGCCGATGGTTAAGCGTGACGTGAAATGTAGGTGCTCAACATCTGCACTGCGTCGCGAACTGGCTATCTTGAGTGAGTTCGATGTTGGCGGAATTTGTGGTGTAGCGGTGAAATGCTTAGATATCACGAAGAACTCCGATTGCGAAGGCAGCCAACAAGGCCTTTACTGACGCTAAAGCTCGAAGGTGCGGGTATCGAACAGG
+
I@G<G<C<G<CG?/<<<<<<F1DHD00<D1<<<F1<<C<C<CHI?<D<//CH/<@<@@@G<HHH@/@D@FEHG6@H?HEHEHFHHHIHHHHIHHGFGEEH?C<CCEHEHGF0IIHGHIHEF@HFHHFHHIHEEEE?HIHFHEIIIIHHGEHDHHHHFEHEF<E@HEH@HIHFECHHFFHIH#EF@HCF<@@GCFGC@C1EC<<1DC<<<<CGC1GGCGE<CGCECEHD<1EEGF<</C<CFIHC1E@HGFCD@
@HS3.1_585 HISEQ:380:H55W7BCXY:1:1101:6132:14864 1:N:0:AGCAGGAA orig_bc=AAAAAAAAAAAA new_bc=AAAAAAAAAAAA bc_diffs=0
TACGGAGGATGCGAGCGTTATCCGGATTTATTGGGTTTAAAGGGTGCGTAGGTGGTTTGTTAAGTTTGTGGTGAAAGCGTGCGGCTCAACCGTACCAAGCCATGAAAACTGGCGAACTTGAGTGCAAACGAGGTAGGCGGAATGTGATGTGTAGCGGTGAAATGCTTAGATATGTCACAGAACCCCGATTGCGAAGGCAGCTTACCAGCATGCAACTGACACTGAGGCACGAAAGCGTGGGTATCAAACAGG
+
IIIIIEHIEHIIIIIIIIIIIIIIIGEHIHHHHIIECGHIEHHIHIIIHIHHHHHHHHHIIIIIIIHHIIIIIIIIEHHHHHIIIICIHIIIIIIIIIHHHIHIIIIIIIIIHHIIHIIHHHI0@HHHIIIIIIIIDIIIIIHHIHIIIIIIIIIIIIIIIIIIIIHHIHIIIHHHHIIIHHHH=IHHIIIIIIIIIIIIHIIIHIIIIIHIIIIIIIIHHFHGCEGCHIHIIHDHHIHIIHHHHIIIIIII
@HS3.1_586 HISEQ:380:H55W7BCXY:1:1101:11636:14773 1:N:0:AGCAGGAA orig_bc=AAAAAAAAAAAA new_bc=AAAAAAAAAAAA bc_diffs=0
TACGAAGGGTGCAAGCGTTAATCGGAATTACTGGGCGTAAAGGGTGTGTAGGTGGCCTGTTAAGTCTGTCGTGAAAGCCCTGGGCTCAACCTGGGAATGGCGGTGGATACTGGTGGGCCCGAGTACGGTAGAGGGTGGTGGAATTCCCGGTGTAGCGGTGAAATGCGTAGAGATCGGGAGGAACATCAGTGGCGAAGGCGGCCACCTGGACCAGTACTGACACTGAGACACGAAAGCGTGGGGAGCAAACAGG
+
IIIIII<<<DGHIIIIIHIIIIIIIHHIIIIHIIIHIHHHIHIIEHHIIIIHIIIIIIIIIIIIIIIIIIIIIIIIHIIIIIIIIHIIIIIIIIIIHIIIIIIIIIIIIIIIIIIIIIHIIIIIIIIIIIIIIIIIIIIIIIIIIIIIIIIIIIIIIIIIIIIIIIIIIIIIIIIIHHIIIIIIIIIIIIIIIIIIIIIIIIIIIIIIIIIIIIIIHIIIIIIIIIIIIIIIIIIIIIIIIIIIIIIIIIIII
@HS3.1_587 HISEQ:380:H55W7BCXY:1:1101:11785:14806 1:N:0:AGCAGGAA orig_bc=AAAAAAAAAAAA new_bc=AAAAAAAAAAAA bc_diffs=0
TACGTAGGTGGCAAGCGTTGTCCGGATTTACTGGGTGTAAAGGGCGCGTAGGCGGGCTTTCAAGTCAGATGTGAAATACCGAGGCTTAACTTCGGGGCTGCATTTGAAACTGTTAGTCTTGAGTATCGGAGAGGAAAGCGGAATTCCTAGTGTAGCGGTGAAATGCGTAGATATTAGGAGGAACACCAGTGGCGAAGGCGGCTTTCTGGACGACAACTGACGCTGAGGCGCGAAAGTGTGGGGAGCAAACAGG
+
IIIIHHHIHHIIHIHIIIIGHHIIIIHIIIEHHFHGHIHHHHHHHIHHHHIIHHIHHGHIHHIHHFHHGHHIHIGHFHHHIHHGHHIHIIGHHGECFEEHIHECFHHHHIHHIHIHF<DFHHHIHHEHHHHHIIIGHIIHHIIHHHHHIGGHIHHEGHIIIIEEHC=HEIHIIIHHGDEIHHGGHHIE@<FHHIHIIIGIG@EHFIHEIHHCIHEHE@EHC@CHEHHDEECFGEG<0HD@IIIHG<<1EHHHF
@HS3.1_588 HISEQ:380:H55W7BCXY:1:1101:12192:14938 1:N:0:AGCAGGAA orig_bc=AAAAAAAAAAAA new_bc=AAAAAAAAAAAA bc_diffs=0
TACAGAGGTCCCTAGCGTTGTTCGGATTTACTGGGCGTAAAGGGCGCGTAGGCGGCCGAGCAAGTCAAGTGTGAAATCTCCGGGCTCAACCCGGAACGTGCGCTTGAGACTGCCCGGCTCGAGTGCGGAAGGGGGAATCGGAATGCAGGGTGTAGCGGTGAAATGCGTTGATATCCTGCAGAACACCGGAGGCGAAGGCGGATTCCTTGTACGCAACTGACGCTGAGGCGCGAAAGTCGGGGGAGCAAACAGG
+
IIIIIIIIIIIIIIIIHIIIIIIIIGHIIIIIIIIIIIIIIIIIIIIIHIIIIIIIIIIIIIIIIIIIHIIIIIIIDHIIIIIIIIIIIIIIIIIIIIIIIIIIIIIIIIIIIIIIIIIIIIIIIIIIHHIIIIIIIIIIIIIIIIHHHIIIIIIIHIIIIIIIIIIIIIIIIIHHHHIHIIIIIIIIIIIIIIIIIIIIIIIIIIIIIHHIIIIIIIIHIIIIIIIIIIIIIIIIHIIIIIIIIIHEIIIII
@HS3.1_589 HISEQ:380:H55W7BCXY:1:1101:12410:14753 1:N:0:AGCAGGAA orig_bc=AAAAAAAAAAAA new_bc=AAAAAAAAAAAA bc_diffs=0
TACAGAGGCCAAGAGCGTTGTTCGGATTTACTGGGCGTAAAGGGCGCGTAGGCGGCATGGCGTGTCGGATGTGAAATCTCCGGGCTCAACCCGGAAAGTGCGTCCGAAACTACCGTGCTGGAGTATGGGAGGGGGAATCGGAATGCAGGGTGTAGCGGTGAAATGCGTTGATATCCTGCAGAACACCGGAGGCGAAGGCGGATTCCTTGAACATCACTGACACTGAAGAGCGAAAGCGTGGGGAGCAAACAGG
+
HIIIHH<DDGGHHIIIIHIIIII0CEHIHIIIIIIIIFHHHIIIIIIIIIIHIIIIIIIHIIHIHIIIFIIIIIIIFIIIIIIIIIIIIIIIIIHHIIIIIHIGIIIIIHHIIIIIIIIIIIIIIHHIIIIIIIIIIIHIIIIIIIIIIIIIIIIIHIIIIIIIIIIIIIIIIIHHIIIIIIIIIHIIIIIIIIIIIIIIIIIIIIIIIIIIIIIHIIIHHDIIIHIIIIIIIIIIIIIIIIIIIIIIIIIII
@HS3.1_590 HISEQ:380:H55W7BCXY:1:1101:12499:14832 1:N:0:AGCAGGAA orig_bc=AAAAAAAAAAAA new_bc=AAAAAAAAAAAA bc_diffs=0
TACAGAGGGTGCAAGCGTTGTTCGGAATCATTGGGCGTAAAGGGCGTGTAGGCGGTTTGTTAAGTCATGTGTGAAATCCCTCGGCTCAACCGGGGAACGACGCATGAAACTGGCAAGCTAGAGTACCAAAGAGGGGGGTGGAATTCCCGGTGTAGCGGTGAAATGCGTAGATATCGGGAGGAACACCTGTGGCGAAGGCGACCCCCTGGTTGGATACTGACGCTGAGACGCGAAAGCGTGGGGAGCAAACAGG
+
IIIIIF<<<<GHIIIIIHHHHIIIIIIIHIIHIIIGIHHIIIIIIIEHHFHIIIIHHIIHIHHIIIIIIIIIIIHICHHIIHIIIIIIIIIIIIIHIHHHIIHIIIIIIIIIIIIIIIHIIIIIIHHHIFHHIIIIIIIIIIIIIIHIIIIIIIIIIIIIIIIIHHIIIIIIIIIIHHHHHHIIHHIIIIIIHHIHIHIIIIHHIHIIIIIIIIIHHIIIIIIIIIIHHGHHIIIIIIIIIIIIIIIIIIIII
@HS3.1_591 HISEQ:380:H55W7BCXY:1:1101:12820:14788 1:N:0:AGCAGGAA orig_bc=AAAAAAAAAAAA new_bc=AAAAAAAAAAAA bc_diffs=0
TACGGAGGGTACGAGCGTTAATCGGAATGACTGGGCGTAAAGGGCACGTAGGTGGATAGATAAGTCACAAGTGAAATACCCGGGCTTAACCTGGGATTGGCTCGTGAAACTGTTTAACTAGAGTACGGTAGAGGGGAGTAGAATTCCAAGTGTAGCGGTGAAATGCGTAGAGATTTGGAAGAATACCGGAGGCGAAGGCGGCTCTCTGGACCGATACTGACACTGAAGAGCGAAAGCGTGGGGAGCAAACAGG
+
IHHHHIHHIIHIIIIIIIIIHIIIIDHHIIIIIIIIIDHIIIIIIGHIDGHHFHIIIIHIIIIIHHIHIIHIIIIIHG?FIIHIIG?GHIIHHIHIHHIIIIIIIIIIIIIIHHHHEHHHFHHHIHIIIIIIIHIIHHEIIIFHIHHFIIIIIIIHIIIIIIHIIHIHIIIIIHHHEFFFHIIHIHCIGIIHHHIIIGHIIHHHCIIIIIIIIIIIIIIIHHIIIIIIIIIIIIIIIIIIIIIIIHFGHHIII
@HS3.1_592 HISEQ:380:H55W7BCXY:1:1101:15279:14866 1:N:0:AGCAGGAA orig_bc=AAAAAAAAAAAA new_bc=AAAAAAAAAAAA bc_diffs=0
TACGGAGGATGCGAGCGTTATCCGGATTTATTGGGTTTAAAGGGTGCGTAGGTGGTTTGTTAAGTTTGTGGTGAAAGCGTGCGGCTCAACCGTACCAAGCCATGAAAACTGGCGAACTTGAGTGCAAACGAGGTAGGCGGAATGTGATGTGTAGCGGTGAAATGCTTAGATATGTCACAGAACCCCGATTGCGAAGGCAGCTTACCAGCATGCAACTGACACTGAGGCACGAAAGCGTGGGTATCAAACAGG
+
IHHIHIGDF@GHIDHDCEHGHHIIIGC@HHIHHHHGCEFHHHHIDEHHGHHIHHIHHEGHEHHIHHHHHHHHHIIIIHHEIIHHHIIIIIIEEGHHIIIHHIIIIHHHHHGIIIHHHHHHHGGHHIHHHHIIIIIIIIIIIIIIIIIHIHIHGIIIIHHHEGHIIIIHHGHHHHFFGHGHIIHGIIHHDGIIHIHHF?FGIIGIIIIIIHHHHFHHHIIIIIHHHHGHHHEHIIIIHHHHIIIHIIIIHHII
@HS3.1_593 HISEQ:380:H55W7BCXY:1:1101:16883:14787 1:N:0:AGCAGGAA orig_bc=AAAAAAAAAAAA new_bc=AAAAAAAAAAAA bc_diffs=0
TACGGAGGGTGCAAGCGTTAATCGGAATAACTGGGCGTAAAGGGCATGCAGGCGGTTAGACAAGTAGGATGTGAAATCCCCGGGCTCAACCTGGGAGCTGCATACTAAACTGTCAGACTAGAGTATTGCAGGGGGAGACGGAATTCCAGGTGTAGCGGTGGAATGCGTAGATATCTGGAAGAACACCAAAGGCGAAGGCAGTCTCCTGGGCAAATACTGACGCTCATATGCGAAAGCGTGGGTAGCAAACAGG
+
IIIIIHIIIIIIIIIIIHIIHHHIIIIIIIGIHIHHIHHIIIIIIIIIIIIIIIIIIIIIIIIIIIIIIIIIIIIIGHIIIIIIIIIIIIIIIIIIIIIIIIHIIIIIIIIIIIIIIIIIIIIIIIIIIIIIHIIIIIIHHIIIIIIIIIGIIIIHIIIIIIIIIIIHIIIIIIIIHHIIIIIHIIIIHFIIIIIIHIIIHHIHIIIHIIGIIIIIHIIHIIGHIIIIHHHIIIIIHHIIIIIIIIGIIIIII
@HS3.1_594 HISEQ:380:H55W7BCXY:1:1101:16911:14920 1:N:0:AGCAGGAA orig_bc=AAAAAAAAAAAA new_bc=AAAAAAAAAAAA bc_diffs=0
TACGGAGGGTGCGAGCGTTAATCGGAATAACTGGGCGTAAAGAGCTCGTAGGCGGTTAGTCAAGTCAGATGTGAAAGCCCCGGGCTTAACCTGGGAACTGCATTTGAAACTGACGAACTAGAGTACTGTAGAGGGAGGTAGAATTCCAGGTGTAGCGGTGAAATGCGTAGATATCTGGAGGAATACCGGTGGCGAAGGCGGCCTCCTGGACAGAGACTGACGCTGAGGAGCGAAAGCGTGGGGAGCAAACAGG
+
?<CE=0<F<0D0?E/<EC@0<1<CG=GH?EG?FEHHD<F01CHFEHIF/<EGGHHHHIHGHIHHHHHHEHHHEFC@>FECG/IHHGBHFBFHI#IHG@FHHGCHEHHHHHHHFHHHEIIHIIHHGFFIIIHIIHCCHFCIHGIHHFEFIIHHIIIIIIIIIIHHHHIIIHIHEEGHHHFGEHHCDIIHGHCHHHECIIDHEDC<CGHFGCF1GEHHHIIHHHHFHHGHHHIHEHFHHHEHIHHIFIIIHHHHH
@HS3.1_595 HISEQ:380:H55W7BCXY:1:1101:18138:14782 1:N:0:AGCAGGAA orig_bc=AAAAAAAAAAAA new_bc=AAAAAAAAAAAA bc_diffs=0
TACGGAGGGTACGAGCGTTAATCGGAATGACTGGGCGTAAAGGGCACGTAGGTGGATAGATAAGTCACAAGTGAAATACCCGGGCTTAACCTGGGATTGGCTCGTGAAACTGTTTAACTAGAGTACGGTAGAGGGGAGTAGAATTCCAAGTGTAGCGGTGAAATGCGTAGAGATTTGGAAGAATACCGGAGGCGAAGGCGGCTCTCTGGACCGATACTGACACTGAAGAGCGAAAGCGTGGGGAGCAAACAGG
+
IIIIIIIIIIIIIIIIIIIIHHIIIIIIIGIIIIIIIHIIIIIIIIIIHIHIGHIIIIIIIHIIIIIIIIIIIIIIHIIIIIIIIIIIIIIIIIIIIIIIIIIIHIIIIIIIIIIIIIIIIIIIIIIIIIIIIIIIIIIIIIIIIIIIIIIIIIIIIIIIIIIIIIIIIIIIIIHHIIIIIIIIIHIIIIIIIIIIIIIIIIIIIIIIIIIHIIIIIIIIHGIIHIIIIIIIIIIIIIIIIIIIIIIIIIIII
@HS3.1_596 HISEQ:380:H55W7BCXY:1:1101:18256:14951 1:N:0:AGCAGGAA orig_bc=AAAAAAAAAAAA new_bc=AAAAAAAAAAAA bc_diffs=0
TACAGAGGTCCCTAGCGTTGTTCGGATTTACTGGGCGTAAAGGGCGCGTAGGCGGCCGAGCAAGTCAAGTGTGAAATCTCCGGGCTCAACCCGGAACGTGCGCTTGAGACTGCCCGGCTCGAGTGCGGAAGGGGGAATCGGAATACAGGGTGTAGCGGTGAAATGCGTTGATATCCTGTAGAACACCGGAGGCGAAGGCGGATTCCTTGTACGCAACTGACGCTGAGGCGCGAAAGTCGGGGGAGCAAACAGG
+
IIIICH1EHIHIEHHIIIICHFHIIIIIII@HIIIIIIIIIIGIIIIIIIIIIIIC@HHHGHIIIIHEHHHIHHIIIHCHHHIIIIIIIIHHHIGHHHHHGHHHHHIIHGCD/D@HHEEHIIHDHCIHHIIGIIIHIHIIIIHHIIIIIIIIIIIIHIIIIIIIIIIFHIIIIHIHHDHIIIHDHHGIIIIIIIIIIGIIHHHHHHIHIIHIIHGHIIIIIIIHIIIIIIIIIIIHEIIIIIIIIIHIIHIII
@HS3.1_597 HISEQ:380:H55W7BCXY:1:1101:20265:14890 1:N:0:AGCAGGAA orig_bc=AAAAAAAAAAAA new_bc=AAAAAAAAAAAA bc_diffs=0
TACGGAGGGTGCAAGCGTTAATCGGAATAACTGGGCGTAAAGGGCATGCAGGCGGTTAAACAAGTAGGATGTGAAATCCCCGGGCTCAACCTGGGAGCTGCATACTAAACTGTTTAACTAGAGTATTGCAGGGGGAGACGGAATTCCAGGTGTAGCGGTGGAATGCGTAGATATCTGGAAGAACACCAAAGGCGAAGGCAGTCTCCTGGGCAAATACTGACGCTCATATGCGAAAGCGTGGGTAGCAAACAGG
+
IHHIIIIIIHHIIIIHHHEHEHHHIIIIIIIHIIIIIHIHIIIIIHIHIIIIGIIHHFHHIIIIIIIIIIIIIIIIHIIHGIIIHIHIIIHIIIIIIIIIIIIIIIIHIIEHHEIHHHIIIIIIIIIIHIHIHHHIIIIIIIIIIIIIIIIIHIIIIIIIHIIIIIIIIHIIIIIIIHIIIIIIIIIIHGIIHHIIIIIIIIIIIIIIIHIHHHIIIHIIIIIGIIIIIIIIIIIIIIIIIIIIIIIIIIIII
@HS3.1_598 HISEQ:380:H55W7BCXY:1:1101:1342:15030 1:N:0:AGCAGGAA orig_bc=AAAAAAAAAAAA new_bc=AAAAAAAAAAAA bc_diffs=0
TACGGAGGGTACGAGCGTTAATCGGAATGACTGGGCGTAAAGGGCACGTAGGTGGATAGATAAGTCACAAGTGAAATACCCGGGCTTAACCTGGGATTGGCTCGTGAAACTGTTTAACTAGAGTACGGTAGAGGGGAGTAGAATTCCAAGTGTAGCGGTGAAATGCGTAGAGATTTGGAAGAATACCGGAGGCGAAGGCGGCTCTCTGGACCGATACTGACACTGAAGAGCGAAAGCGTGGGGAGCAAACAGG
+
IIIIIIIIIIIIIIIIIIIIIHHHIHIIIHIHHHIIIFHIHIIIIIIIGIHHGHIHIIHIIIIIHIIIIIIIIHIIHIIIIHIIIHHIIIIIIIIIIIIIIIHIIIIIIIIIIIIIIIIIIIIIIIIIIIIIIIIIIIIIIIIIIIIIIIIIIIIIIIIIIIIIIIIIIIIIIIIIHHIIIIIIIIIIIIIIIIIIIIIIIIIIIIIIIIHIIIIIIIIIIIIIIIIIIIIIIIIIIIIIIIIIIIIIIIIII
@HS3.1_599 HISEQ:380:H55W7BCXY:1:1101:2190:15165 1:N:0:AGCAGGAA orig_bc=AAAAAAAAAAAA new_bc=AAAAAAAAAAAA bc_diffs=0
TACGGAGGGTGCGAGCGTTAATCGGAATAACTGGGCGTAAAGAGCTCGTAGGCGGTTAGTCAAGTCAGATGTGAAAGCCCCGGGCTTAACCTGGGAACTGCATTTGAAACTGACGAACTAGAGTACTGTAGAGGGAGGTAGAATTCCAGGTGTAGCGGTGAAATGCGTAGATATCTGGAGGAATACCGGTGGCGAAGGCGGCCTCCTGGACAGAGACTGACGCTGAGGAGCGAAAGCGTGGGGAGCAAACAGG
+
HHHIIHIIIIHHIIIIIIIIIIIIIHIIIIIIIHIIIIIHIHIIIIIIIIIIHHGHHIIHIIIIIHIIHIHIIIIIIIIIIHIIHIIHHHHIHHIHIHHIIIIIIIIIIIIIIIIIIIIIIIIIIIIIIIIIHIHHHIIIIIIIIIIIIIIIIIIIIIIIIIIIIHIHIIIIIHIIIIIIIIIIIIIIIHIIIIIIIIIIIHHGIIIIIIIIIIIIIIIIIIIIIIIIIIIIIIIIIHIIIIIIIIIIIIIII
@HS3.1_600 HISEQ:380:H55W7BCXY:1:1101:6904:15232 1:N:0:AGCAGGAA orig_bc=AAAAAAAAAAAA new_bc=AAAAAAAAAAAA bc_diffs=0
TACGGAAGGTCCGGGCGTTATCCGGATTTATTGGGTTTAAAGGGAGCGTAGGCTGGTATTTAAGCGTGACGTGAAATGTACGGGCTCAACCTGTGCCTTGCGTCGCGAACTGGGTCCCTTGAGTAATCAGTAGGCGGGCGGAATTCGTGGTGTAGCGGTGAAATGCTTAGATATCACGAGGAACTCCGATTGCGAAGGCAGCTCGCTGTTGTTTTACTGACGCTGAAGCTCGAAGGCGCGGGTATCGAACAGG
+
IIIIHCHIIHIIIIIIIIIIIIIIIHGHHIIIIHIGHHHIIIIIHIIIHIGIHIIIIIIIIIIIIIIHHIHIIIIIIIIIHIIIHIIIIIIIIIIIIHIIIIIIIIIHIIIIIIIIIIIIIIIIIIHIIIIIIIIIIIHIIIIIIIIIIIIIIIIIIIIIIIIIIIIIIIIIIIIHHGIIIIIIHIIIIIIIIIIIIIIIIIIIIIIIIIIIIIIHIIIIIIIIIIIIIIIIIIIIIIIIIIIIIIIHHIIII
@HS3.1_601 HISEQ:380:H55W7BCXY:1:1101:7544:15133 1:N:0:AGCAGGAA orig_bc=AAAAAAAAAAAA new_bc=AAAAAAAAAAAA bc_diffs=0
TACGGAAGGTCCGGGCGTTATCCGGATTTATTGGGTTTAAAGGGAGCGCAGGCTGGATTTTAAGCGTGTTGTGAAATGTACCGGCTCAACCGGTGATGTGCAGCGCGAACTGGAGTCCTTGAGTGAGTACGACGTCAGCGGAATTCGTGGTGTAGCGGTGAAATGCTTAGATATCACGAAGAACCCCGATTGCGAAGGCAGCTGACGAGTCCTTAACTGACGCTAAAGCTCGAAAGTGCGGGTATCGAACAGG
+
IIIIHCHIIGHH?EDDHIHHHHHIIEGHHIHIGHI<<@GHHEHG?CHIC?FHDHHIDCHHHHHIHIHHHIIIIFHIHHHHIIIIIIIHHIEHI<CEHHHEEGHHIGIIIIHHH@FDGIIHIIIHIHHIHIHIHIHIHIHIIIIIHHIIHIIIHIIIIIIIIIIIIHHIIIHIIIHGHDHDIIHIHHIIIIIIIIIIIIIIIIIHHHHGG@FHHIIIIIIIIIIIIIHHHCGIIIIHDIIIIIHG@HCIIIIII
@HS3.1_602 HISEQ:380:H55W7BCXY:1:1101:16354:28431 1:N:0:AGCAGGAA orig_bc=AAAAAAAAAAAA new_bc=AAAAAAAAAAAA bc_diffs=0
TACGGAGGATGCAAGCGTTATCCGGATTTATTGGGTTTAAAGGGTGCGCAGGCGGCGCGTTAAGTCAGTGGTGAAATATCCCGGCTCAACCGGGGAACTGCCATTGATACTGGCGTGCTAGAGTACGGACGGCGCCGGCGGAATGTGTCATGTAGCGGTGAAATGCTTAGATATGCCACAGAACACCGATCGCGAAGGCAGCTGGCGAGGCCGGGACTGACGCTCAGGCACGAAAGCGTGGGGATCAAACAGG
+
IIIIIIIIIIIIIIIIIIIIIIIIIHIIIIIIIIIDHHIIIIIIIIIHHIIIIIIIIGIIHIIIIIIIIIIIHIIIDIHIIIIIIIIIIIIIHIIIIIIIIIIIIIIIIIIIHIIIIIIIIIIIIIIIIIIIHIIHIHIIIIIIIIIIIHIIIIIIIIIIIIIIIIIIIIIIIIIIHIHIIIIIIIHIIIHIIIIIIIIIIIIIIIIIIIIIIIIIIIIIIIIIIIIIIIIIIIIIIIIIIIIIHIIIIIIII
@HS3.1_603 HISEQ:380:H55W7BCXY:1:1101:17544:28334 1:N:0:AGCAGGAA orig_bc=AAAAAAAAAAAA new_bc=AAAAAAAAAAAA bc_diffs=0
TACGTAGGTGGCAAGCGTTGTCCGGATTTACTGGGTGTAAAGGGCGCGTAGGCGGGATTGCAAGTCAGATGTGAAATCTCCGGGCTCAACCCGGAAATTGCATTTGAAACTGTAGTTCTTGAGTATCGGAGAGGCAAGCGGAATTCCTAGTGTAGCGGTGAAATGCGTAGATATTAGGAGGAACACCAGTGGCGAAGGCGGCTTGCTGGACGACAACTGACGCTGAGGCGCGAAAGCGTGGGGAGCAAACAGG
+
@GHHF1CGHHHEHHIFHDGHGHHIHDECHEH<D?@<<CGHIIIIIIGI/CHIHHHIHD@HHHE1<#@D<FCCEGHHHDDGHDHGHHHIHFIEG<?BC<FGGHHHHFHHGHIGD@0=HHHHHCEGGHGHIFF?GEH<FCFGC0EHEHHHIDFHHIHIHCC?GC<EG<BHC?G1F@EGCFD@@B@1GGHHEHG<<GHGH//HFCG<1CEC<C@GG1EGEHEHCC<1EGCCHHIHH=IGIHEEEF<CCC1C<1@FG
@HS3.1_604 HISEQ:380:H55W7BCXY:1:1101:13783:15200 1:N:0:AGCAGGAA orig_bc=AAAAAAAAAAAA new_bc=AAAAAAAAAAAA bc_diffs=0
TACAGAGGTCCCTAGCGTTGTTCGGATTTACTGGGCGTAAAGGGCGCGTAGGCGGCCAGGCAAGTCAAGTGTGAAATCTCCGGGCTCAACCCGGAACGTGCGCTTGAGACTGCCCGGCTCGAGTGCGGAAGGGGGAATCGGAATACAGGGTGTAGCGGTGAAATGCGTTGATATCCTGTAGAACACCGGAGGCGAAGGCGGATTCCTTGTACGCAACTGACGCTGAGGCGCGAAAGTCGGGGGAGCAAACAGG
+
IIIIIIHGHIIIIIHIIIIIIIIIHIIIIIIIIIIIIIIIIIIIIIIIIIIIIIIIIIIIIIIIIIIIIIIIIIIIDHHIIIIIIIIIIIIIIIIIIIIIIIHIIIIIIIIIIIIIIIIIIIIIIIIIHIIIIIIHIIIIIIIIIIHHIIIIIIIIIIIIIIIIIIIIIIIIIIIIIIIIIIIIIIIIIIIIIIIIIIIIIIIIIIIIIIIIIIIHIIHHIIIIIIIIIIIIIIIIIIIIIIIIIIIIIIIII
@HS3.1_605 HISEQ:380:H55W7BCXY:1:1101:15810:15241 1:N:0:AGCAGGAA orig_bc=AAAAAAAAAAAA new_bc=AAAAAAAAAAAA bc_diffs=0
TACGGAGGGCGCAAGCGTTAATCGGAATAACTGGGCGTAAAGCGCGCGCAGGCGGTCATGCAAGTCAGATGTGAAATCCCGGTGCTTAACGTCGGGCGGTCATTTGAAACTGCATGACTAGAGTACTATATGGGAGGCTGGAATTTCAGGTGTAGCGGTGAAATGCGCAGATATCTGAAAGAACACCGGCGGCGAAGGCGGGCCTCTGGATAGTAACTGACGCTCAGGCGCGAAAGCGTGGGGAGCAAACAGG
+
IIIIIHHIIIIIIIIIIEHIIIIIIIIIHHIIIHIIIIIIHIIIIIIIIIIIHIIHIHIIIIIIIHHHHHIHHIIIIHHIIIIIIIIIIIIIIGIHHIIIHHHHIIIHHIHHGIHIIHIIIHHIIIIIIHHHHHIIIIIIIIIIIHIIHIIHHIIIIIIIIIIIIIIIIIIIIIHHGEHIHIIIIGIIIIIIIIIIIIIHIIIIIIIIIIIIIHHIIIIIIIIIHIIIIIIIIIIIIIIIIIIIIIIHIIIII
@HS3.1_606 HISEQ:380:H55W7BCXY:1:1101:16513:15136 1:N:0:AGCAGGAA orig_bc=AAAAAAAAAAAA new_bc=AAAAAAAAAAAA bc_diffs=0
TACGTAGGTGGCGAGCGTTGTTCGGATTTATTGGGCGTAAAGGGTCCGCAGGTGGTTGGGTAAGTTTGACGTGAAATCCCGGAGCTCAACTCCGGAACTGCGTTGAAAACTGCCTGACTGGAGTATCGGAGAGGAGATTGGAATTCCAGGTGTAGCGGTGGAATGCGTAGATATCTGGAAGAACACCGAAAGCGAAGGCAGATCTCTGGACGATAACTGACACTCAGGGACGAAAGTATGGGGATCAAACAGG
+
IIIE1<FHFHEECHCD?HCCCCCGH@<CGCHHFEHIHHIHC1@HGHIIIIHD1DEAEHDCGHHGGFHHC@GCFHGHGECGHHICHGEHIHEFGIIHHHHIGFCHEHHIIIEEFHEEHHFHGHEFHEEHEHCHHHGEHEHHHHIHEHEGGG?CGEHCEHHGGHECGFHHGHIHIGC@GCG?HHHFE8HFHHEHHHHF<=EG<C@CHC@D<<<1F@HHC<?HEHH@IHECCHH?HHGG<HFEFHCIHEIHHHHCC
@HS3.1_607 HISEQ:380:H55W7BCXY:1:1101:19845:15013 1:N:0:AGCAGGAA orig_bc=AAAAAAAAAAAA new_bc=AAAAAAAAAAAA bc_diffs=0
TACGGAGGATGCGAGCGTTATCCGGATTTATTGGGTTTAAAGGGTGCGTAGGTGGTTTGTTAAGTTTGTGGTGAAAGCGTGCGGCTCAACCGTACCAAGCCATGAAAACTGGCGAACTTGAGTGCAAACGAGGTAGGCGGAATGTGATGTGTAGCGGTGAAATGCTTAGATATGTCACAGAACCCCGATTGCGAAGGCAGCTTACCAGCATGCAACTGACACTGAGGCACGAAAGCGTGGGTATCAAACAGG
+
IIIIIHIIIIIIIIIIIIIIIIIIIIIIIIIHHHIGHHIIIIIIHIIHHIIIIIIIIIIIIIIIHIIIIIIIHHHHIIIIHIIIIIIIIIHHHHIHIIIIIIIIIIIIIIIIHIHIIHHIIIIIIIIIIIIIIIIIIIIIIIIIIIIIIIIIIIIIIIIIIIIIIIIIIIIIIIIGHEIIIIIIIIIIIIIIIIIIIHIIIIIIIIIIIIHIIIIIIIIIIIIIIIIIIIIIIIIIIIIIIIIIHIIIIIII
@HS3.1_608 HISEQ:380:H55W7BCXY:1:1101:20066:15074 1:N:0:AGCAGGAA orig_bc=AAAAAAAAAAAA new_bc=AAAAAAAAAAAA bc_diffs=0
TACGGAAGGTCCGGGCGTTATCCGGATTTATTGGGTTTAAAGGGAGCGCAGGCTGATTATTAAGCGTGACGTGAAATGTAGCCGCTCAACGGCTGAACTGCGTCGCGAACTGGTAGTCTTGAGTGAGTTCGATGTTGGCGGAATTCGTGGTGTAGCGGTGAAATGCTTAGATATCACGAAGAACTCCGATTGCGAAGGCAGCCAACAAGGCCTTTACTGACGCTAAAGCTCGAAGGTGCGGGTATCGAACAGG
+
EHIID0DEEC<<<CCC<FHEH?GHDEEHHHHIFHFC0DHIIIIGFEHICHHHDFDCCFHHH@GGEHHHHHIHEHHHIIHH@??<?EDH@@CD?CIHHCHHGCGH?HFHHEHHHHH<?GD<DE#HFFGHIECBEFFCFEEE<CCHHCBF#@GEG/F?:1GCEGEHEDGFF#GEGHHCF@E<BE0AGECCCEHHHHG@C<@ECEEHHGC<1?C111@GCC@C/CGFGC<C111<1<CCC?<CEDHHEGC1<<1@C
@HS3.1_609 HISEQ:380:H55W7BCXY:1:1101:20204:15155 1:N:0:AGCAGGAA orig_bc=AAAAAAAAAAAA new_bc=AAAAAAAAAAAA bc_diffs=0
TACGGAGGACGCGAGCGTTATCCGGATTCATTGGGTTTAAAGGGTGCGCAGGCGGCCATGCAAGTCAGCGGTGAAAGCCCGGGGCCCAACCCCGGAAGTGCCGTTGATACTGTGTGGCTGGAATGCGGTCGAGGCGGGCGGAACGTGGCGTGTAGCGGTGAAATGCGTAGATATGCCACAGAACGCCGATAGCGGAGGCAGCTCGCCAGGCCTGCATTGACGCTCGGGCACGAAAGCGTGGGGATCGAACAGG
+
IIIIIIIIHHIIIHIIIIICHIIIIGHIIIIGHIIGHIIIIIIIIIIIGIIIHIIIIHHIIIIIIIIIIIIGIHIIIIHIIIIIHIIIIHIHIIIIHHIIIIIIIIHIHHHIIHHIIHIIIIIIIIIIIIIIIIIIIIIIIIIIIIIHIIIIIIIIIIIIIIIIIII#IIIIIIIIHGIIIIIIIIIIIHIIIIIIIII#IIIIIIIIIIIIIIHIIIIIIIIIHIHIIIIIIIIIIIIIIIIIIIIIIIIII
@HS3.1_610 HISEQ:380:H55W7BCXY:1:1101:2290:15478 1:N:0:AGCAGGAA orig_bc=AAAAAAAAAAAA new_bc=AAAAAAAAAAAA bc_diffs=0
TACGTAGGGTGCGAGCGTTGTCCGGAATTATTGGGCGTAAAGGGCTCGTAGGCGGTTTGTCGCGTCGGGAGTGAAAACCAGGTGCTTAACACCTGGCTTGCTTTCGATACGGGCAGACTAGAGGTATTCAGGGGAGAACGGAATTCCTGGTGTAGCGGTGAAATGCGCAGATATCAGGAGGAACACCGGTGGCGAAGGCGGTTCTCTGGGAATGACCTGACGCTGAGGAGCGAAAGTGTGGGGAGCGAACAGG
+
IIIIHHIIIIIIIIIIIIIIIIIIIIIIIIIIIIIIIIIIIIIIIIIIIIIIGIIIHIIIIIIIIIIIIIIIIIIIIIIIIIIIIIIIIIHIIIIIIIIIIIIIIIIIIIIIIIIIIIIIIIIIIIIHIIIIIIIIIIIIIIIIIIIIIIIIIIIIIIIIIIIIIIIIIIIIIIIIHHIIIIIIIIIIIIIIIIIIIIIIIIIIIIIIIIIIIIIIIIIIIIIIIIIIIIIIIIIIIIIIIIIIIIIIIIIII
@HS3.1_611 HISEQ:380:H55W7BCXY:1:1101:10630:15447 1:N:0:AGCAGGAA orig_bc=AAAAAAAAAAAA new_bc=AAAAAAAAAAAA bc_diffs=0
TACGGAAGGTCCGGGCGTTATCCGGATTTATTGGGTTTAAAGGGAGCGCAGGCGGAGGTGCAAGCGTGCCGTGAAAGCGCGGGGCTCAACCCCGTACAGCGGCGCGAACTGCTCCCCTTGGTTGCGGGAAGGGAAGGCGGAACTCGTGGTGTAGCGGTGAAATGCATAGATATCACGAAGAACTCCGATCGCGAAGGCAGCCTTCCGGCCCGCGAACGACGCTCATGCTCGAAGGCGCGGGTATCAAACAGG
+
IIIIIIIIIIHIIIIIIIIIIIIIIGGGHIIIHIIHHGHIIIIIIIIIGIIHIIFHIIIIIIIIIIIIIIHHIIIIIIIIIIIIIIIIIIIIIIIIIIIIIIIIIIIIIIIIIIIIIIIIIIIIIIIIIIIIIIIIIIIIIIIIIIIIIIIIIIIIIIIIIIIIIIIHIIIIIIIHHIIIIIIIIIIIIIIIIIIIIIIIIHIIIHIIIHIIIIIIIIIIIIIIIIHIIIIIIIIIIIIIIIIIIIIIIIII
@HS3.1_612 HISEQ:380:H55W7BCXY:1:1101:11769:15434 1:N:0:AGCAGGAA orig_bc=AAAAAAAAAAAA new_bc=AAAAAAAAAAAA bc_diffs=0
TACGGAGGGTGCGAGCGTTGTCCGGAATCACTGGGCGTAAAGGGCGCGTAGGCGGCCTGATAAGTAGGGGGTGAAATCCTGCGGCTTAACCGCAGGGCTGCCTTCTAAACTGTCAGGCTCGAGCACAGTAGAGGCAGGTGGAATTCCCGGTGTAGCGGTGGAATGCGTAGAGATCGGGAAGAACATCAGTGGCGAAGGCGGCCTGCTGGGCTGTTGCTGACGCTGAGGCGCGACAGCGTGGGGAGCAAACAGG
+
HEHIG0<<<<DHHIHHCEHIIHIIHIHHHE@GFHHEDHD=CHHGIHICFHHEFCDC@DEGHGHEDCGIHHIIHHHEDHHIIIHHIHEIHIHHHHBEHIHIIHHHHHHIIHHIHIIIIIHIHIIIHHHHEHGIIIGHIIIIIIHHHHHEHEFIIHIIHIHHHHHFIHHHIIIIIIIIIHIIIIIIIHIIHHIIIIIHIIHHIIIGIHHGHHHHIIHIHHIIIIIIIIIIIIIIIGHHHIIIIHIIIIIIHHHII
@HS3.1_613 HISEQ:380:H55W7BCXY:1:1101:12059:15267 1:N:0:AGCAGGAA orig_bc=AAAAAAAAAAAA new_bc=AAAAAAAAAAAA bc_diffs=0
TACGGAGGGTGCAAGCGTTAATCGGAATAACTGGGCGTAAAGGGCATGCAGGCGGTTGTATAAGTAGGGTGTGAAATCCCCGGGCTCAACCTGGGAACTGCATTCTAAACTGTACAACTAGAGTATTGCAGGGGGAGACGGAATTCCAGGTGTAGCGGTGGAATGCGTAGATATCTGGAAGAACACCAAAGGCGAAGGCAGTCTCCTGGGCAAATACTGACGCTCATATGCGAAAGCGTGGGTAGCAAACAGG
+
IIIIIIIIIIIIIIIIIHIIIIIIIIIIIIIIIIIIIIHIIIIIIIIIIIIHIIIHIHHIIIIIIIIHIIIIIIIHGHIIIIIIIIIIIIIIIIIIIIIIIIIIHIIIIIIIIIIIIIIIIHHIIIIIIIIIIIIIIIIIIIIIHIIIIIIIIIIIIIIIIIIIIIIIIIIIIIIIGIIIIIIIHIIIHIIIIIIIIIIIIIHIIIIIIIIIIIIIHIIIIIIIIIIIIIIIIIIIIIIIIIIIIIHHHIIII
@HS3.1_614 HISEQ:380:H55W7BCXY:1:1101:15414:15362 1:N:0:AGCAGAAA orig_bc=AAAAAAAAAAAA new_bc=AAAAAAAAAAAA bc_diffs=0
TACGTAGGTGGCAAGCGTTGTCCGGATTTACTGGGTGTAAAGGGCGTGCAGCCGGGCTTGCAAGTCAGGTGTGAAATCTATGGGCTCAACCCATAAATTGCACTTGAAACTGTAGGTCTTGAGTACCGGAGGGGCAATCGGAATTCCTAGTGTAGCGGTGAAATGCGTAGATTTTAGGAGGAACACCAGTGGCGAAGGCGGATTGCTGGACGGCAACTGACGGTGAGGCGCGAAAGTGTGGGGAGCAAACAGG
+
IHI@11<0<C@HEEC?C00/CCFEHH@EFF111<<1<<111<FHECE/0<C?CCEHI#@/CGHFDEGIHHIIHHEGEHIHHAC@FHG?FH1<BFCHHHEHCGHG0CDDDFEDDH?EHHHHFG/C</FGIHHHH#IHHFHHHCCC1?EGIIHHGIHHGHHGFE@D;HHHEGE@F@D1CFHHGEFCHHEHEGHE?HHEGHGIHIHHGIHHE<C<C1FCHIHFGHGGHHHHCHHHIHCC0HCGHHHFECIHIHHGE
@HS3.1_615 HISEQ:380:H55W7BCXY:1:1101:17484:15314 1:N:0:AGCAGGAA orig_bc=AAAAAAAAAAAA new_bc=AAAAAAAAAAAA bc_diffs=0
TACGGAGGGTGCGAGCGTTAATCGGAATAACTGGGCGTAAAGAGCTCGTAGGCGGTTTGTCAAGTCAGATGTGAAAGCCCCGGGCTTAACCTGGGAACCGCATTTGAAACTGACAGACTAGAGTACTGTAGAGGGAGGTAGAATTCCAGGTGTAGCGGTGAAATGCGTAGATATCTGGAGGAATACCGGTGGCGAAGGCGGCCTCCTGGACAGAGACTGACGCTGAGGAGCGAAAGCGTGGGGAGCAAACAGG
+
IIIIIGHIIIIIIIIIIIIIIHIIIIIIHIIIIIIIIIIIIIHIIIIIIIIIIIIHIIIIIIIIIIIIHHIIIIIIGHHIIIIGIIIHIIIIIIIIIIIIIIIIIIIIIIIIIIIIIIHIIIIIIIHIHIIIIHIIIIIIIIIIIIIIIIIIIIIIIIIIIIIIIIIIIIIIIIGIIIIIIIIIIIIIIIIIIIIIIIIIIIIIIIIIIIIIIIIIIIIIIIIIIIIIIIIIIIIHIIIIIIIIIIIIIIIII
@HS3.1_616 HISEQ:380:H55W7BCXY:1:1101:19800:15388 1:N:0:AGCAGGAA orig_bc=AAAAAAAAAAAA new_bc=AAAAAAAAAAAA bc_diffs=0
TACGGAGGGTGCGAGCGTTATCCGGAATTACTGGGTGTAAAGGGTGTGTAGGCGGGAAGGCAAGTCGGATGTGAAAATTATGGGCTCAACCCATAAAGTGCGACCGAAACTGTTTTTCTTGAGGATCGGAGAGGTAATGAGAATTCCCGGTGTAGCGGTGAAATGCGCAGAGATCGGGAGGAATACCGGTGGCGAAGGCGAATTACTGGACGATAACTGACGCTGAGACACGAAAGCGTGGGGAGCAAACAGG
+
IHIEH<EHHCGEDHDGHDH0C1CGH@CGFGHIIHI<CE1C?@HFD1<<FEGCCEHHCCH#EHDD<@GDFHEGGHHE8C<GHHHGEHCIHGC0DHHIHI#DHEHIHHIHHFFF:CD?HHHHHEG?FF.@HHIHHEEHGHFEHHIIGIHHFIIIIIIIIIHEIIIIHIHFIIHG#HHEFDHIHHHDHDC<CCIIIHG#HHIIIIHHHHHGFHG?HIIIIIIIIIIIHHD<ECEHIHIHIIHIHIIIIHHIIHHIH
@HS3.1_617 HISEQ:380:H55W7BCXY:1:1101:1398:15712 1:N:0:AGCAGGAA orig_bc=AAAAAAAAAAAA new_bc=AAAAAAAAAAAA bc_diffs=0
TACGGAGGATGCGAGCGTTATCCGGATTTATTGGGTTTAAAGGGTGCGTAGGCGGGACGTCAAGTCAGCGGTGAAATACTGTGGCTCAACCATAGTACTGCCGTTGAAACTGGCGACCTTGAGTGCGGCAGAGGTAGGCGGAATGTGTGGTGTAGCGGTGAAATGCTTAGATATCACACAGAACACCGATTGCGAAGGCAGCTTACTGGAGCGCAACTGACGCTGAGGCACGAAAGCGTGGGTATCGAACAGG
+
F1CHHG</ECFGHE/CC/<0D1<D/C00C1<F111<E01<C1<CGC@<GHH0D#GE#@<EDFCCC=5D1<F?BFDFD<F@1DCFDHHHGF#@GFEEG:0?//?F;0CD=DDF.C<D@/@GB<F/@DGCHFCGBCIHHCG?HHEECCFBC#CE#C/EG@FH#HCC@<CCG<<1FHD<1<EIIHHHGD#1#C0@1#FEC?EHEC<<<<1C<<HC<1GCG=HHHED1@D1@<EH@E=HIHEHEGC1C1IIHIHHF@
@HS3.1_618 HISEQ:380:H55W7BCXY:1:1101:6592:15637 1:N:0:AGCAGGAA orig_bc=AAAAAAAAAAAA new_bc=AAAAAAAAAAAA bc_diffs=0
TACGGAGGGTACGAGCGTTAATCGGAATGACTGGGCGTAAAGGGCACGTAGGTGGATAGATAAGTCACAAGTGAAATACCCGGGCTTAACCTGGGATTGGCTCGTGAAACTGTTTAACTAGAGTACGGTAGAGGGGAGTAGAATTCCAAGTGTAGCGGTGAAATGCGTAGAGATTTGGAAGAATACCGGAGGCGAAGGCGGCTCTCTGGACCGATACTGACACTGAAGAGCGAAAGCGTGGGGAGCAAACAGG
+
IIIIIGHIIIIIIIIIIDHHIIIIIIIIIIIIIIIIIIIIIIIIIIIIGHHIFHIHIIIHHIIIHIIIIIIIIIIIHEHIIIIIHIIIIIIIIIIIIIIIHIIIIIIIIIIIIIIIIIIIIIIIIIIHIIIIIIGIIIHIIIIIGIIIHIIIIIIIIIIIIIIIIIIIIIIIIIHHHHIIIIIIIIIIIIIIIIIIIIIIIIIIIIIIIIIIIIIIIIIIHIIIIIIIIIIIIIIIIIIIIIIIIIIIIIIII
@HS3.1_619 HISEQ:380:H55W7BCXY:1:1101:9930:15632 1:N:0:AGCAGGAA orig_bc=AAAAAAAAAAAA new_bc=AAAAAAAAAAAA bc_diffs=0
TACGGAGGATGCGAGCGTTATCCGGATTTATTGGGTTTAAAGGGTGCGTAGGCGGAATGTTAAGTCAGTGGTGAAAGCGTGCGGCTCAACCGTACCGAGCCATTGAAACTGGCGTTCTTGAGTGCAAGCGAGGTAAGCGGAATGTGACGTGTAGCGGTGAAATGCTTAGATATTAGGAGGAACACCAGTGGCGAAGGCGGATTGCTGGACGGCAACTGACGGTGAGGCGCGAAAGTGTGGGGAGCAAACAGG
+
IIIIIIHHHIIIIIIIIIIGIIIIIIIIIIIIIIIGHHIIIIIIIIIIHIIIIIIIIIHGHIIIIIIIHIIIHIHIDHHIIHIIIIIIIHHIIIIIIIIHIIIIIIHHIIIHHIHIIIIIIIHGHIIIHIIHIIIIIIIIIIIIIIIIIIIIIIIIIIIIIGIIHHIIIGIIIHIHIIIHIHFIHIIIIIIHIIIIIIIIIHHHHIIIIIHECHIIIIIIIIIIIIIIIIIIHIH=IIIIIIIIIHHHHIII
@HS3.1_620 HISEQ:380:H55W7BCXY:1:1101:10273:15613 1:N:0:AGCAGGAA orig_bc=AAAAAAAAAAAA new_bc=AAAAAAAAAAAA bc_diffs=0
TACGGAGGGTGCGAGCGTTAATCGGAATAACTGGGCGTAAAGAGCTCGTAGGCGGTTTGTCAAGTCAGATGTGAAAGCCCCGGGCTTAACCTGGGAACCGCATTTGAAACTGACAGACTAGAGTACTGTAGAGTGAGGTAGAATTCCAGGTGTAGCGGTGAAATGCGTAGATATCTGGAGGAATACCGGTGGCGAAGGCGGCCTCCTGGACAGAGACTGACGCTGAGGAGCGAAAGCGTGGGGAGCAAACAGG
+
CCHCE0CE?<EHHID?E<<0CC@<GECD1DCEF?DHHCC@1<CFHHHHIHIH?HDC@FEEEIIIIIHHFIIIIIIIHHHIHIIHIFCIIIGHIGIHHGHHIHHEHIIFIIHHHGEEHHHIIIHHIIIIIIIIHGHIHHHIIIIIIIIHIIIIIIIIIIIIIIIIIIIIIIIIHHG?IHIIIIHHHH#HIIGIGIIIIIIIIIIHIIIIIHIIIIIIIIIIIHIHHHDIIIIIIIIIIIIIIIIIIIIIIIIII
@HS3.1_621 HISEQ:380:H55W7BCXY:1:1101:12940:15642 1:N:0:AGCAGGAA orig_bc=AAAAAAAAAAAA new_bc=AAAAAAAAAAAA bc_diffs=0
TACGGAAGGTCCGGGCGTTATCCGGATTTATTGGGTTTAAAGGGAGCGCAGGCGGGCTATTAAGCGTGACGTGAAATGTGGCGGCTCAACCGCCGAACTGCGTCGCGAACTGGTGGTCTTGAGTAGGTACGACGTGGACGGAATTCGTGGTGTAGCGGTGAAATGCTTAGATATCACGAAGAACCCCGATTGCGAAGGCAGTCCACGAGTCCCTTACTGACGCTAATGCTCGAAAGTGCGGGTATCGAACAGG
+
IIHIIICHIIIIHIIIIIIIIIIIHHIIIIIIIIHDCEHIIIIIIHIIIIIIIHHIIIIIIIIIIIHIHIIIIIIIGIIIIIIIIIIIIIIIIIIHHIHIIIHIIIIIIIIIIIIIIIHIIIIIHIIIIIIIIIIIHIIIIIIIIIIHIIIIIIIIIIIIIIIIIIIIIIIIIIIIHHIIIIIIIIIIIIIIIIIIIIIIIHIIIIIIIHIIIIIIIIIIIIIIIIIIHHIHIIIIIIIIIIIIHIIIIIIII
@HS3.1_622 HISEQ:380:H55W7BCXY:1:1101:15069:15541 1:N:0:AGCAGGAA orig_bc=AAAAAAAAAAAA new_bc=AAAAAAAAAAAA bc_diffs=0
TACGGAGGGTGCGAGCGTTAATCGGAATAACTGGGCGTAAAGAGCTCGTAGGCGGTTAGTCAAGTCAGATGTGAAAGCCCCGGGCTTAACCTGGGAACTGCATTTGAAACTGACGAACTAGAGTACTGTAGAGGGAGGTAGAATTCCAGGTGTAGCGGTGAAATGCGTAGATATCTGGAGGAATACCGGTGGCGAAGGCGGCCTCCTGGACAGAGACTGACGCTGAGGAGCGAAAGCGTGGGGAGCAAACAGG
+
IIIIIIEHIHIIIIIIIIIIIIIIIIIIIIIIIIIIIIIIIIIIIIIIHIIIIIIIIIIIIIIIIIIIIIIIIHIIIIIIIIIIIIIIIIIHIIIIIIIIHIIIIIIIIIIIIIIIIIIIIIIHIIIIIIIIIIIIIIIIIIIIIIIIIIIIIIIIIIIIIIIIIIIIIIIIIIIIIIIIIIIIIIIIIIIIIIIIIIIIIIIHIIIIIIIHHIIIIIIIIIIIIIIIIIIIIIIHIIIIIIIIIIIIIIIII
@HS3.1_623 HISEQ:380:H55W7BCXY:1:1101:16346:15665 1:N:0:AGCAGGAA orig_bc=AAAAAAAAAAAA new_bc=AAAAAAAAAAAA bc_diffs=0
TACGTAGGGGGCAAGCGTTATCCGGATTTACTGGGTGTAAAGGGAGCGTAGGCGGCGATGCAAGTCAGGTGTGAAAGCCCGGGGCTCAACCCCGGGACTGCACTTGAAACTGTATTGCTTGAGTATCGGAGAGGTGAGTGGAATTCCTAGTGTAGCGGTGAAATGCGTAGATATTAGGAAGAACACCGGTGGCGAAGGCGGCTCACTGGACGACAACTGACGCTGAGGCTCGAAAGCGTGGGGAGCAAACAGG
+
IHIIIIIIIIIIGHIIIIIIIIIIHHHIIIIGGHIHHFHIIHIIGIIIHIIIIIIIIIIIIIIIIIIIIIIIIIIIIHIIIIIIIIIIIIIIIIIIIHIIIIIIIIIIHIIHHIIIIIIIIIHIIIIIIHIIIIIIIIIIIIIIIHIIIIIIIIIIIIIIIIIIIIIIIIIIHIIHHHIIIIIIIIIIIIIGIIIIIIIIIIIIIIIIIHIIIIIIIIIHIIIIIIIIIIIIIIIIIIIIIIIIIIIIIIIII
@HS3.1_624 HISEQ:380:H55W7BCXY:1:1101:17588:15606 1:N:0:AGCAGGAA orig_bc=AAAAAAAAAAAA new_bc=AAAAAAAAAAAA bc_diffs=0
TACGGAGGGTACGAGCGTTAATCGGAATGACTGGGCGTAAAGGGCACGTAGGTGGATAGATAAGTCACAAGTGAAATACCCGGGCTTAACCTGGGATTGGCTCGTGAAACTGTTTAACTAGAGTACGGTAGAGGGGAGTAGAATTCCAAGTGTAGCGGTGAAATGCGTAGAGATTTGGAAGAATACCGGAGGCGAAGGCGGCTCTCTGGACCGATACTGACACTGAAGAGCGAAAGCGTGGGGAGCAAACAGG
+
IIIIIIIIIHIIIIIIIHIIIIIIIIIIIIIHIIIIIEGIIGHIIIIIHIHIHIIIIIIIIIIIIIIIIIIHHIIIIGIIIIIIIIHIIIIIIIIIIIIIIIIIIIIIIIIIHIIIIIIIIIIHIIIIIIIIIIIIIIIIIIIIIIIIIIIIIIIIIIIIIIIIIIIIIIIIIIIIIIIIIIIIIIIIIIIIIIIIIIIIIIIIIIIIIIIIIIIIIIIIIIIIIIIIIIIIIIIIIIIIIIIIIIIHEIIII
@HS3.1_625 HISEQ:380:H55W7BCXY:1:1101:17902:15642 1:N:0:AGCAGGAA orig_bc=AAAAAAAAAAAA new_bc=AAAAAAAAAAAA bc_diffs=0
TACGTAGGTGGCAAGCGTTATCCGGATTTATTGGGCGTAAAGCGTGCGTAGGCGGTTTATTAAGTCTGAGATTAAAGCCTGTGGCTCAACCACAGTTCGTTTCAGATACTGATAGGCTAGAGTGCGGTAGAGGCAAATGGAATTCCTAGTGTAGCGGTGAAATGCGTAGATATTAGGAGGAACATCAGTGGCGAAGGCGATTTGCTGGGCCGTAACTGACGCTGAGGCACGAAAGCGTGGGGAGCAAATAGG
+
IIIIGH<<<<DHHHIIIIIIIIIIIIIIIIIIIIIIIIIIIIIIIIIIIIIII#IHHIIIIIIIIIIIIIIIIIIIIIIIIIIIHIIIIIIIIIIIIIIIIIIIIIIIIIIIIIIIIIIIIIIIIIIIIIIIIIIIIIIIIIIIIIIIIIIIIIIIIIIIIIIIIIIIIIIIIIHHGIIIIIIIHIHIIIIIIIIIIIIIIIIIIIIIIIIIIIIIIIIIIIIIIIIIIIIIIIIIIIIIIIIIIHIIIIII
@HS3.1_626 HISEQ:380:H55W7BCXY:1:1101:18284:15560 1:N:0:AGCAGGAA orig_bc=AAAAAAAAAAAA new_bc=AAAAAAAAAAAA bc_diffs=0
TACGGAAGGTCCGGGCGTTATCCGGATTTATTGGGTTTAAAGGGAGCGCAGGCTGGAGATTAAGCGTGACGTGAAATGTAGCCGCTCAACGGCTGAGTTGCGTCGCGAACTGGTTTTCTTGAGTGAGTACGACGTCAGCGGAATTCGTGGTGTAGCGGTGAAATGCTTAGATATCACGAAGAACCCCGATTGCGAAGGCAGCTGACGAGTCCTTTACTGACGCTAAAGCTCGAAGGTGCGGGTATCGAACAGG
+
IIIIIIIIIIIIIIIIIIIIIIIIIIIIIIIHIIIHEHIIIIIIIIIIIHIIIIIIIIHIIIIIIIIIIIIIIIIIHHIIIIIIIIIIIIIIIIIIIIIIIIIIIIIIIIIIIHIIIIIIIIIIIIIIIIIIIIIIIIIIIIIIIIIIIIIIIIIIIIIIIIIIIIIIIIIIIIIIIIIIIIHIIIIIHHHIIIIIIIIIIIIIIIIIHIIIIIIIIIIIIIIIIIIIIIIIIIIIHIIIIIIIIIIIIIIII
@HS3.1_627 HISEQ:380:H55W7BCXY:1:1101:18744:15561 1:N:0:AGCAGGAA orig_bc=AAAAAAAAAAAA new_bc=AAAAAAAAAAAA bc_diffs=0
TACGTAGGTGGCAAGCGTTGTCCGGATTTACTGGGTGTAAAGGGCGAGTAGGCGGATTTGCAAGTCAGATGTGAAATGCAGAGGCTTAACCTCTGAGCTGCATTTGAAACTGTAGGTCTTGAGTGATGGAGAGGCAGATGGAATTCCCGGTGTAGCGGTGGAATGCGTAGATATCGGGAGGAACACCGGTGGCGAAGGCGGTCTGCTGGACATTAACTGACGCTGAGGAGCGAAAGCGTGGGGAGCAAACAGG
+
HHHE<DGHIICHEHEHHHHIIIHHIHEHHIIHHHI<CC@HHEHDEHEECGHHGIIIHIIIHIIIIIGIHHIIIHFIIHHHHHIIIHHIIIHHHHHHHHHIIHIIIIIIHIHGEHGHHHHIIIIIIIHIHIIIIIIHIIIIIIIIIIIIHIIIHIIHIIIIIIIIIIIIIIIIIIIIIHIIIIIIIIHIHHIIIIIIHIHIHHHHIIIIHHHF1?HIIIHHIIIIIIIIIIIIIIIIIIIIIIIHIIIIIIIII
@HS3.1_628 HISEQ:380:H55W7BCXY:1:1101:20969:15732 1:N:0:AGCAGGAA orig_bc=AAAAAAAAAAAA new_bc=AAAAAAAAAAAA bc_diffs=0
TACAGAGGTCCCTAGCGTTGTTCGGATTTACTGGGCGTAAAGGGCGCGTAGGCGGCCGAGCAAGTCAAGTGTGAAATCTCCGGGCTCAACCCGGAACGTGCGCTTGAGACTGCCCGGCTCGAGTGCGGAAGGGGGAATCGGAATACAGGGTGTAGCGGTGAAATGCGTTGATATCCTGTAGAACACCGGAGGCGAAGGCGGATTCCTTGTACGCAACTGACGCTGAGGCGCGAAAGTCGGGGGAGCAAACAGG
+
IHIIIEFGEHFHGHFFH00<DHHIH=GHHGE<GHIII<CE@GIGHDHI<FHECDCCFHGDE/<D1<#1FEHCC1C@DD<CDHCHHCEE1CCD<EHCHDDHHDHGADEHEE<IIHHHHI@@CEC<HEHCGCDEHFDDEECHHEGF<CBGGHHH#CCHFI#G1EC?CC8GD7HGEG7B#DCIHIHHEIHHHHDEGGHEHHCG@?@<EHC0C0/GHHGG@ED0HEHEC=HDHCC<@CE</D?=1EG@FC1CD<1CF
@HS3.1_629 HISEQ:380:H55W7BCXY:1:1101:2700:15882 1:N:0:AGCAGGAA orig_bc=AAAAAAAAAAAA new_bc=AAAAAAAAAAAA bc_diffs=0
TACGGAAGGTCCGGGCGTTATCCGGATTTATTGGGTTTAAAGGGAGCGTAGGCCGGATATTAAGCGTGTTGTGAAATGTAGATGCTCAACGTCTGCACTGCAGCGCGAACTGGTGTCCTTGAGTGCGCAGGAAGTCGGCGGAATTCGTTGTGTAGCGGTGAAATGCTTAGATATGACGAAGAACTCCGATTGCGAAGGCAGCTGACTGTAGCGTTACTGACGCTGAAGCTCGAAGGTGCGGGTATCGAACAGG
+
IIIIIHHIIIIIIIIIIIIIIHIIIEHIIHIIIIIGHHIIIIIIHIHIIIIIIIIIIIIIIIIIIIIIHHHHHHHHEIIHIHIIIIIIIIIIIIIIIIIIIHIHIIIHHIIIIHIIIIIIIIIIIIIIIIIIIIIIIIIIIHCIIIHHGHHIIIIIHIIIIIIIIIIIHIIIIIIIIIIHHIIHCHHIHHIIIIIIIIIIHGIIIIIIIHIIHIIIIIIIHIIIIIIIHIIIIIIHGIIIHIIHHGIIHHIII
@HS3.1_630 HISEQ:380:H55W7BCXY:1:1101:5081:15795 1:N:0:AGCAGCAA orig_bc=AAAAAAAAAAAA new_bc=AAAAAAAAAAAA bc_diffs=0
TACGAGGGGTGCAAGCGTTGTTCGGAATTACTGGGCGTAAAGGGAGCGTAGGCGGAGATTCAAGCGGATTGTACAATCCCGGGGCCCAACCCCGGCTCTGCAGTCCGAACTGGATCTCTTGGATAGTTCAGGGGCAGGCGGAATTCCTGGTGTAGCGGTGGAATGCGTAGAGATCAGGAAGAACACCGATGGCGAAGGCAGCCTGCTGGGGACTTTATCGACGCTGAGGCTCGAAAGTGCGGGTAGCAAACAGG
+
IIIIHCEHH<EHIIIIIHHHHEIIIHECHHHHIIIIIHIIHIIICHHHDHIIIIIIIHHHIIGIIHH<DHIIHIIIHHIHIIIGHIHHHIIIHIIIIHIIIIIIFHIIIIIEHIIICHIHHIHHEGHIGECGHHIEIHHIHIHEHHIHIIHHHHEHHHHHIHIIIHGHHEHHEEHHHHEHHHEFCHHHEHHIIIIHHHEIHEIHCHHEIHGD<1HIHGIIIIIHFHHEHG?IIIIHF/IIIIIIIIIIIIIIII
@HS3.1_631 HISEQ:380:H55W7BCXY:1:1101:6126:15758 1:N:0:AGCAGGAA orig_bc=AAAAAAAAAAAA new_bc=AAAAAAAAAAAA bc_diffs=0
TACGGAAGGTCCGGGCGTTATCCGGATTTATTGGGTTTAAAGGGAGCGCAGGCGGAGGCTTAAGCGTGACGTGAAATGTAGCCGCTCAACGGCTGAGTTGCGTCGCGAACTGGGTTTCTTGAGTGAGTGCGACGTCAGCGGAATTCGTGGTGTAGCGGTGAAATGCTTAGATATCACGAAGAACCCCGATTGCGAAGGCAGCTGACGAGCCCTTTACTGACGCTAAAGCTCGAAGGTGCGGGTATCGAACAGG
+
IIIHIHHHIIIIHDDHIHIHHHIHI@HIIIEEGHICGHIHIIIIHIIHIIIGHIIIIIIIIHIIHIIIIIIIIHIIGHHHIHHHIFHIIIIIIIIIIIIIIIIIHHIHHIIIIIHHHIIIIIHIIIIHIIIIIIIIIIIIIIIIIIIIHIIIIIIIHIIIIIIIIIIIIIIIIIIHIHIIIIIIIHIIIIHIIIIIIIIIIIIIIIIHHGIHEIIIIIIIIIIIIIIIIIIIIIIHHIIIIIIIHIIIIIIII
@HS3.1_632 HISEQ:380:H55W7BCXY:1:1101:6222:15912 1:N:0:AGCAGGAA orig_bc=AAAAAAAAAAAA new_bc=AAAAAAAAAAAA bc_diffs=0
TACGGAGGATGCAAGCGTTATCCGGATTTATTGGGTTTAAAGGGTGCGCAGGCGGGCTGTTAAGTCAGCGGTGAAATGTCCCGGCTCAACCGGGGCACTGCCGTTGATACTGGCAGCCTAGAGTACAGACGGCGCCGGCGGAATGTGTCATGTAGCGGTGAAATGCTTAGATATGCCACAGAACACCGATCGCGAAGGCAGCTGGCGAGGCTGGTACTGACGCTCAGGCACGAAAGCGTGGGGATCAAACAGG
+
IHIIIHIIIIIIIIIIIIIIIIIIIIIIIHIIHIIEEHHIIIIIIIIIIIIIIIIIIIIIIHIIIIIIIIIIIIIIHIHIHIIIIIIHIIIIIIIIIIIIIIIIIIIIIIIIIIIIIIIIIIIIIIIIIIIIIIIHIIIIIIIHHIIIIEIIIIIIIIIIIIIIIIIIIIIIIIIHHHIIIIIIHIIIIIIIIIIIIIIIIIIIIIIIIIIIIIIIIIIIIIIIIIIIIIIIIIIIIIIIIIIIHIIIIIIII
@HS3.1_633 HISEQ:380:H55W7BCXY:1:1101:10226:29110 1:N:0:AGCAGGAA orig_bc=AAAAAAAAAAAA new_bc=AAAAAAAAAAAA bc_diffs=0
TACGGAGGGTACGAGCGTTAATCGGAATGACTGGGCGTAAAGGGCACGTAGGTGGATAGATAAGTCACAAGTGAAATACCCGGGCTTAACCTGGGATTGGCTCGTGAAACTGTTTAACTAGAGTACGGTAGAGGGGAGTAGAATTCCAAGTGTAGCGGTGAAATGCGTAGAGATTTGGAAGAATACCGGAGGCGAAGGCGGCTCTCTGGACCGATACTGACACTGAAGAGCGAAAGCGTGGGGAGCAAACAGG
+
IIIIIHIIIIIIIIIIIIHIEHHIIHIIIIIHHIIIIEHIFHIIIIIIFHHIHIIIHIIIIIIIIIIIIIIIIIIIIIIIIIIIHIIIIIIIIIIIIIHIIIHIIIIIIIIIHHIIIIIIIIIIIHIIIIIIIIIIIIIIIIIIIIIIIIIIIIIIIIIIIIIIIIIIIIIIIIIIHFIIIIIIIIIIIIIIIIIIIIIIIIIIIIIIIIIIIIIIIIIIIIIIIIIIIIIIIIIIIIIIIIIIIIIIIIIII
@HS3.1_634 HISEQ:380:H55W7BCXY:1:1101:10329:29209 1:N:0:AGCAGGAA orig_bc=AAAAAAAAAAAA new_bc=AAAAAAAAAAAA bc_diffs=0
TACGGAGGGTACGAGCGTTAATCGGAATGACTGGGCGTAAAGGGCACGTAGGTGGATAGATAAGTCACAAGTGAAATACCCGGGCTTAACCTGGGATTGGCTCGTGAAACTGTTTAACTAGAGTACGGTAGAGGGGAGTAGAATTCCAAGTGTAGCGGTGAAATGCGTAGAGATTTGGAAGAATACCGGAGGCGAAGGCGGCTCTCTGGACCGATACTGACACTGAAGAGCGAAAGCGTGGGGAGCAAACAGG
+
IIIIIHIIIIIIIIIIIIIIIIIIIIIIIIIIIIIIIHIIIIIIIIIIHHIIHIIIIIIIIIIIIIIIIIIIIIIIGHIIIIIIIIIIIIIIIIIIIIIIIIHIIIIIIIIIIIIIIIIIIIIIIIIIIIIIIIIIIIIIIIIIIIIIIIIIIIIIIIIIIIIIIIIIIIIIIIIIHIIIIIIIIIIIIIIIIIIIIIIIIIIIIIIIIIIIIIIIIIIIIHIIIIIIIIIIIIIIIIIIIIIIIIIIIIIII
@HS3.1_635 HISEQ:380:H55W7BCXY:1:1101:13054:29043 1:N:0:AGCAGGAA orig_bc=AAAAAAAAAAAA new_bc=AAAAAAAAAAAA bc_diffs=0
TACGGAGGGTGCAAGCGTTGTCCGGAATCATTGGGCGTAAAGAGTTCGTAGGTGGTTTGTTAAGTTAGGTGTTAAATTCCGAGGCTCAACTTCGGTATGGCACTTGATACTGGCAGACTTGAATGCGGTAGAGGTAAAGGGAATTCCTGGTGTAGCGGTGAAATGCGTAGATATCAGGAGGAACATCGGTGGCGTAAGCGCTTTACTGGGCCGTAATTGACACTGAGGAACGAAAGCCGGGGTAGCAAATGGG
+
IIIIIIIIIIIIIIIIIIIIIIIIIIIIIIGIIIIIIIIHIIHHFHIIHIIIFHIIIIIIIIIIIIIIIIIIHIIIIHIIIIIIIIIIIIIIIIIIIIIIIIIIIIIIIIIIIIIIIIIIIIIIIIIIIIIIIIIIIIIIIIIIIIIIIIIIIIIIIIIIIIIIIIIIIIIIIIIIIIIIIIIIIIIIIIIIIIIIIIIIIIIIIIIIIIIIIIIIIIIHHGIIIIIIIIIIIIIIIIIIIIIIIIIIIIIII
@HS3.1_636 HISEQ:380:H55W7BCXY:1:1101:1392:27570 1:N:0:AGCAGGAA orig_bc=AAAAAAAAAAAA new_bc=AAAAAAAAAAAA bc_diffs=0
TACAGAGGCCAAGAGCGTTGTTCGGATTTACTGGGCGTAAAGGGCGCGTAGGCGGCGAGGCGTGTCGGATGTGAAATCTCCGGGCTCAACCCGGAAAGTGCGTCCGAAACTACCTTGCTGGAGTCTGGGAGGGGGAATCGGAATATAGGGTGTAGCGGTGAAATGCGTTGATATCCTATAGAACACCGGAGGCGAAGGCGGATTCCTTGAACGGTACTGACGCTGAGGCGCGAAAGTCGGGGGAGCAAACAGG
+
IIIIIIIIIIIIIIIIIIIIHIHIIIIIIIIIIIIIIHIIIIIIIIIIHIIIHIIIIIIIIIIIIIIIIIIIIIIIIIIIIIIIIIIIIIHIIIIIIIIIIIIIIIIIIIIIIIIIIIIIIIIIHIIHIIIIIIIIIIIIIIIIHIIIIIIIIIIIIIIIIIIIIIIIIIIIIIIIHHIIIIIIIIIIIIIIIIIIIIIIIIIIIIIIIIHIIIIIIIIHIIIIIIIIIIIIIIIIIIIIIIIIIIIIIIIII
@HS3.1_637 HISEQ:380:H55W7BCXY:1:1101:2810:27732 1:N:0:AGCAGGAA orig_bc=AAAAAAAAAAAA new_bc=AAAAAAAAAAAA bc_diffs=0
TACGTAGGGTGCGAGCGTTAATCGGAATTACTGGGCGTAAAGCGTGCGCAGGCGGTTTTGTAAGCCAGATGTGAAATCCCCGGGCTCAACCTGGGAATGGCATTTGGGACTGCAAGGCTGGAGTTTGGCAGAGGAGACTGGAATTCCCGGTGTAGCAGTGAAATGCGTAGATATCGGGAGGAATACCGATGGCGAAGGCAGGTCTCTGGGCTATAACTGACGCTCATGCACGAAAGCGTGGGGAGCAAACAGG
+
IIFIIIIIIIIIIIIIHIIIHIIIIIGIIIIIHHIIIHIGHHEHHHIIHIIIHHIHIIIIIIIIHIIIHHIIIIIGIIHHHIIIIIIIIIIIIHIIIIIIIIIIIIIIIIIIHHHHIIIGIIIHIIIIIIIIIIHIIIIIIIIIIIIIIIIIIIIIIIHIIIIIIIIIIIIIIIIIIIIIIIIIIIIIIIIIHGD#IIIIIIIIIIIIIIIIHIHGIIIHIIIIIIIIIIIIIIIIIIIIIIIIIIIHIIIII
@HS3.1_638 HISEQ:380:H55W7BCXY:1:1101:4139:27661 1:N:0:AGCAGGAA orig_bc=AAAAAAAAAAAA new_bc=AAAAAAAAAAAA bc_diffs=0
TACGTAGGGTGCGAGCGTTAATCGGAATTACTGGGCGTAAAGTGTGCGCAGGTGGCCGCGCAAGTCGAGTGTGAAATCCCCGAGCTTAACTTGGGAATTGCGCTCGAAACTACGTGGCTCGAGTGTGGCAGAGGAAGGTGGAATTCCACGTGTAGCGGTGAAATGCGTAGAGATGTGGAGGAACACCGATGGCGAAGGCAGCCTTCTGGGCCAACACTGACACTCATGCACGAAAGCGTGGGGAGCAAACAGG
+
IIIIGHIIIIIIIIIIIIIIIIIIIHIIIIIHIIIIIHHHHIIIIIIIIIIIIIIIIIIIIIIIIIIIIHIIIIIIHIIIIIIIIHIIIIHIIIIIIIIIIIIHIIIIIIIIIIIIIIIIIIIIIIIIIIIIIIIIIIIIIIIIIIIIIIIIIIIIIIIIIIIIIIIIIIIIIIIIHIIIIIIIIIIIIIIIIIIIIIIIIIIIIIIIIIHIIIIIIIIHIHIHHGEIIIIIIIIIIIIIIIIIIIIIIIIII
@HS3.1_639 HISEQ:380:H55W7BCXY:1:1101:5942:27628 1:N:0:AGCAGGAA orig_bc=AAAAAAAAAAAA new_bc=AAAAAAAAAAAA bc_diffs=0
TACGAAGGGGGCTAGCGTTGTTCGGAATTACTGGGCGTAAAGCGCACGCAGGCGGATTGATTAGTCGGGGGTGAAATCCCGGGGCTCAACCTCGGAATTGCCTTCGATACTGTCAGTCTTGAGTCCGGGAGAGGTGAGTGGAATTCCTAGTGTAGAGGTGAAATTCGTAGATATTAGGAAGAACACCAGTGGCGAAGGCGGCTCACTGGCCCGGTACTGACGCTCATGTGCGAAAGCGTGGGGAGCAAACAGG
+
IIIIIIIIIIIIIIIIIIIIIIIIIIIIIIIIIIIIIIIIIIIIIIIIIIIIIIIIIIIHIIIIIIIIIIIIIIIIIIIIIIIIIIIIIIIIIIIIIIIIIIIIIIIIIIIIIIIIIIIIIIIIIIIIIIIIIIIIIIIIIIIIIIIHIIIIIIIIIIIIIIIIIIIIIIIIIIIIIIIIIIIIIIIIIIIIIIIIIIIIIIIIIIIIIIIIIIIIIIIIIIIIHGDIIIIIIIIIIIIIIIIIIIIIIIIII
@HS3.1_640 HISEQ:380:H55W7BCXY:1:1101:8641:27618 1:N:0:AGCAGGAA orig_bc=AAAAAAAAAAAA new_bc=AAAAAAAAAAAA bc_diffs=0
TACGGAGGATGCAAGCGTTATCCGGATTTATTGGGTTTAAAGGGTGCGTAGGCGGAAGCTTAAGCGTGAGGTGAAATGCCACTGCTCAACAGTGGGACTGCCTCGCGAACTGGGTTTCTGGAATGCCCCTGCCGTGGGAGGAATGTGTGGTGTAGCGGTGAAATGCATAGAGATCACACAGAACACCGATTGCGAAGGCATCTCACGAAGGGGTGATTGACGCTGAGGCACGAAAGCGTGGGGATCAAACAGG
+
IIIIIIIIIIIIIIIIIIIIIIIIIEHHIIIIHHIHHIIIIIIIIIIIIIIIIIIHIHIHIIIIIIIHHIIIIIIIHIIIHIIIIIIIHIIIIIIHIIIIIIIIIIIHIIIIIIIIHIIIIIIIIIIIIIIIIIIIIIIIIIIIIIIIIIIIIIIIIIIIIIIIIIIIIIIIIHIIIHIIIGIIIIIIIIIIIIIIIIIIHHIIIIIIIIIIIIIIIIIIIIIIIIIIIIIIIHIIIIHHF1IHGHIIHIIII
@HS3.1_641 HISEQ:380:H55W7BCXY:1:1101:9732:27680 1:N:0:AGCAGGAA orig_bc=AAAAAAAAAAAA new_bc=AAAAAAAAAAAA bc_diffs=0
TACAGAGGCCAAGAGCGTTGTTCGGATTTACTGGGCGTAAAGGGCGCGTAGGCGGCATGGCGTGTCGGATGTGAAATCTCCGGGCTCAACCCGGAAAGTGCGTCCGAAACTACCGTGCTGGAGTATGGGAGGGGGAATCGGAATGCAGGGTGTAGCGGTGAAATGCGTTGATATCCTGCAGAACACCGGAGGCGAAGGCGGATTCCTTGAACATCACTGACGCTGAGGCGCGAAAGTCGGGGGAGCAAACAGG
+
IIIIIHFEHHEHHIHHIHIIIIFIIIIHHHHHHHIIHCHHHHIIGIIHEHIIIIHIIGIIIIIIIIIIHHIIIHHHDGHIIIIIIIIIIIIIIIIIIIIHIHHIHIIIIIIIIIIIIIIIIIIIHIIIIIIIIIIIIIIIIIIIIIIIHIHIIIIIIHIHFIIIIIIHIIHFIIIHHHIIHHIIIIIIHHHIIIIIIIIIHIIIIIIIIIHHIIIHIIHHIHIIHIHIIHHFIIIIIIIIIIIIIIIIIIIII
@HS3.1_642 HISEQ:380:H55W7BCXY:1:1101:11755:27566 1:N:0:AGCAGGAA orig_bc=AAAAAAAAAAAA new_bc=AAAAAAAAAAAA bc_diffs=0
TACGGAAGGTCCGGGCGTTATCCGGATTTATTGGGTTTAAAGGGAGCGCAGGCGGAGGTGCAAGCGTGCCGTGAAAGCGCGGGGCTCAACCCCGTACAGCGGCGCGAACTGCTCCCCTTGGTTGCGGGAAGGGAAGGCGGAACTCGTGGTGTAGCGGTGAAATGCATAGATATCACGAAGAACTCCGATCGCGAAGGCAGCCTTCCGGCCCGCCAACGACGCTCATGCTCGAAGGCGCGGGTATCAAACAGG
+
ICHHIHFHIHIIGHHGHHIIIIIIIE0CEFCG<GHHHHIIIIIIHHIIIIIHIIHIHIHIHHIIIIIIHHIIHIIIHIIHIIHIHIIHIIHHIIGIIHHIHIIHIIHHGGHHHHHHHIIIIIHHIHIIFHIHIHIIIIIIIHIDHHIIIIIIGIIIIIIIIHIHHHHIIIIHIHHEGHCHGHHHIIHHIIIIIIIIIIHIIIHIIIIIHHEG@HIIIIIIIIIHHHIIIIIIIIIIIGIIHEIHIIIIIIII
@HS3.1_643 HISEQ:380:H55W7BCXY:1:1101:12322:27592 1:N:0:AGCAGGAA orig_bc=AAAAAAAAAAAA new_bc=AAAAAAAAAAAA bc_diffs=0
TACGGAAGGTCCGGGCGTTATCCGGATTTATTGGGTTTAAAGGGTGCGTAGGCGGTTTGCTAAGCGGGAGGTGAAATGCCGGCGCTCAACGTCGGAAGTGCCTCCCGAACTGGTGGACTGGAATGACTCTGCCGTGGGAGGAATGTGTAGTGTAGCGGTGAAATGCTTAGAGATTACACAGAACACCGATTGCGAAGGCATCTCACGAAGGGTTGATTGACGCTGAGGCACGAAAGCGTGGGGATCAAACAGG
+
IIIIIHIIIIIIIIIIHHIIIIIIIDHHIIHHIIIDGHHIIIIIIIIIIIIIIIIHHIIIIIIIIHIIHIIIIIIHFHHHIIIIIIIIHIIIHIIIIIIIIIIIIIIIIIIIIIIHIGIIIHGHIIIHIIIIIHFEHIHIIGHGHHIIHHHHIIIHIIHIIIHHHIGIIIIIIHHHFHFHIGIIIIIIIIGIHHHHIHCHEE<1G?ECGHEIIGHF0HCHCEIHIIHDHHHGHFHECIHIIIHH?HIHIHHHF
@HS3.1_644 HISEQ:380:H55W7BCXY:1:1101:13825:27560 1:N:0:AGCAGGAA orig_bc=AAAAAAAAAAAA new_bc=AAAAAAAAAAAA bc_diffs=0
TACGTAGGGGGCAAGCGTTGTCCGGATTTATTGGGCGTAAAGCGCGTGTAGGCGGCCAGATAGGTCTGGTGTGAAAACTCGAGGCTCAACCTCGAGAGGTCACTGGAAACCATTTGGCTAGAGTCCGGAAGAGGAGAGTGGAATTCCTGGTGTAGCGGTGAAATGCGCAGATATCAGGAAGAACACCTATGGCGAAGGCAGCTCTCTGGGACGGTACTGACGCTGAGACGCGAAAGCGTGGGGAGCAAACAGG
+
[truncated: 42,536,911 more chars]
