# Supplementary material for: Effect of dietary concentrate to forage ratio on growth performance, rumen fermentation and bacterial diversity of Tibetan sheep under barn feeding on the Qinghai-Tibetan plateau
Source: PeerJ. 2019 Aug 5;7:e7462. doi: 10.7717/peerj.7462 (PMC6686838; doi:10.7717/peerj.7462)
Supplement: Supplemental Information 6 — The 4 sequences in the file represent 4 Tibetan sheep in group HS3. [file peerj-07-7462-s006.zip › HS3_Samples of sequences/HS3.4.fastq]

@HS3.4_0 HISEQ:380:H55W7BCXY:1:1101:4968:2307 1:N:0:AGCAGGAA orig_bc=AAAAAAAAAAAA new_bc=AAAAAAAAAAAA bc_diffs=0
TACGGAAGATGCGAGCGTTATCCGGAATTATTGGGTTTAAAGGGAGCGTAGGCGGACCTTTAAGTCAGCGGTAAAATGTCAATGCCCAACATTGGCCTGCCGTTGATACTGTTGGTCTTGAATACACACAAGGAAGGTGGAATTCGTTGTGTAGCGGTGAAATGCTTAGATATGACGAAGAACTCCGATTGCGAAGGCAGCCTTCTGGGGTGCGATTGACGCTGAGGCTCGAAAGTGCGGGTATCAAACAGG
+
IIIIIIIIIIIIIIIIIIIIIIHIIHIIIIIHHIIIHIIIIIIHIIIIIHIHIIIIIIIIIIIIIIIIIIIIIIIIIIIIIIIIIIIIIIIIIHHHIIIIIIIIIIIIIIIIIIIIHIIIIIIIIIIIIIIIIIIIIIIHIIIIIIIIIIIIIIIIIIIIIIIIGHIIIIIIIIIIIIIIIIIHIIIIIIIIHIIIIIIIIIIIIIIIIIIHIIIIIIIIIIIIIIIIIIIIIIIIIIHIIIIIIIIIIIII
@HS3.4_1 HISEQ:380:H55W7BCXY:1:1101:10807:2398 1:N:0:AGCAGGAA orig_bc=AAAAAAAAAAAA new_bc=AAAAAAAAAAAA bc_diffs=0
TACGGAAGATGCGAGCGTTATCCGGATTTATTGGGTTTAAAGGGTGCGCAGGCGGTCTGCTAAGTTGGAGGTGAAAAGCCCGGGCTCAACCTGGGTCGTGCCTCCAATACTGGTGGACTAGAATGTCCGTGCCGTGGGAGGAATGAGTAGTGTAGCGGTGACATGCATAGATATTACTCAGAACACCGATTGCGAAGGCATCTCACGAACGGATGATTGACGCTCATGCACGAAAGCGTGGGGAGCGAACAGA
+
HEHEHCHDEGHHCCC?CHEC@@F@?E00DHE1FCGGH=CGEHCH<CCDDDCDHHB/<@GCGHFEGCGGHHEGCG@CDCH?HEHIIGEHIHFHCCHHHIIHHIICEHHHHHHIFFHFEGHHHECHFGHIHHIIIHHHFEFG@FEGF@CHIIIHGEDEIIHHHCCHHIHDGHHI@HHFHHIIIHGIHIIHEHHHHHHHHHHIIIIIHHHGHHGGEHHC@GHHHIHGFHHHCEEHHEHHHHF@HHGIIIHHHEIHH
@HS3.4_2 HISEQ:380:H55W7BCXY:1:1101:11224:2251 1:N:0:AGCAGGAA orig_bc=AAAAAAAAAAAA new_bc=AAAAAAAAAAAA bc_diffs=0
TACGGAAGGTCCGGGCGTTATCCGGATTTATTGGGTTTAAAGGGAGCGCAGGCCGGAGGTCAAGCGTGACGTGAAATGTAGCCGCTCAACGGCTGAACTGCGTCGCGAACTGGCTTTCTTGAGTGAGTTCGATGTGGGCGGAATTCGTGGTGTAGCGGTGAAATGCTTAGATATCACGAAGAACTCCGATTGCGAAGGCAGCCCACAAGGCCTTTACTGACGCTAAAGCTCGAAGGTGCGGGTATCGAACAGG
+
IIIIIHIIIIIIIIIIIIIIIIIIIHHHHIIIIIIEHIIIIIHIIIIIIIIIIIIIIIIIIIIIHIIIIIIIHIIIHHIIIIIIIIIIIIIIIIIIHIIIIIIIIIIIIIIIIIIIIIIIIIIIIIIIIIIIIIIIIIIIIIIIIIIIIHIIIIIIIIIIIIIIIHIIIIIIIIIHIIIIIIIIIHIIIIIIIIIIIIIIIIIIIIHIIIIIIIIIIIIIIIIIIIIIIIIIIIIIIIIIIIIIIIIIIIIII
@HS3.4_3 HISEQ:380:H55W7BCXY:1:1101:11486:2255 1:N:0:AGCAGGAA orig_bc=AAAAAAAAAAAA new_bc=AAAAAAAAAAAA bc_diffs=0
TACGTAGGGGGCAAGCGTTATCCGGATTTACTGGGTGTAAAGGGAGCGCAGACGGTATGGCAAGTCTGAAGTGAAATGTCGGGGCTCAACCCCGAAACTGCTTTGGAAACTGTCAAACTCGAGTGTCGGAGGGGTAAGCGGAATTCCTAGTGTAGCGGTGAAATGCGTAGATATTAGGAGGAACACCGGCGGCGAAGGCGGCTTACTGGACGATAACTGACGTTGAGGCTCGAAAGCGTGGGGAGCAAACAGG
+
IGIHCFGHICCFEE@@CE@GHHHIIEEHHH?GEFH<EEHHHHIIEHHIHIIHCH=<D1HGHGHFFHHIHHGHHHIHDCHHHHCHHIH?FH@DGHDHIHHHHHHEHGEHHHIIIIIIHHHHFED<C:FIHHHCFEEIIIHIIGIHIHIIHIHEHIHHIHHHHHHHIHIIHIHGHGFHHFIGIHIHIIIIHHHIIIIIHHEHHEHGIIHHIHGEEHEHE@HFHHEHHIHHHHCHHHEHHHEECGEGECIIIIHIG
@HS3.4_4 HISEQ:380:H55W7BCXY:1:1101:11348:2282 1:N:0:AGCAGGAA orig_bc=AAAAAAAAAAAA new_bc=AAAAAAAAAAAA bc_diffs=0
TACGGAAGGTCCGGGCGTTATCCGGATTTATTGGGTTTAAAGGGAGCGCAGGCGGAAGATTAAGCGTGACGTGAAATGTCCCGGCTCAACCGTGGAACTGCGTCGCGAACTGGTTTTCTTGAGTGGGTACGACGTCAGCGGAATTCGTGGTGTAGCGGTGAAATGCTTAGATATCACGAAGAACCCCGATTGCGAAGGCAGCTGACGAGTCCTCAACTGACGCTAAAGCTCGAAAGTGCGGGTATCGAACAGG
+
HHIHIGHIICGH<HHHHHHHI?GEHIIIHHHHHHI@GHHHEHIIIIIIIHIIHIIHIHHIIIIIIIHHHHIIIHIIIIIIIIIIIIIIIHIIHHIHHHHIIIHIIIIIIIIIIIIIIIIIIIIIIIIIIHIHHIHIIIHIIIIIIHHHHIIIIIIIIHIIIIIIIHFIIIHHGHIHHFIIIIIIIIIIIIIIIIIIIHIHIIIHHIIHHFIHIIIHIIIIHIHHEHIIHHIIIIIIIIIIIIHHHIHIIIIII
@HS3.4_5 HISEQ:380:H55W7BCXY:1:1101:12633:2496 1:N:0:AGCAGGAA orig_bc=AAAAAAAAAAAA new_bc=AAAAAAAAAAAA bc_diffs=0
TACGTAGGGGGCTAGCGTTGTCCGGAATCATTGGGCGTAAAGCGCGTGTAGGCGGTCCGGTAAGTCCGCTGTGAAAGTCGGGGGCTCAACCCTCGAATGCCGGTGGATACTGTCGGGCTAGAGTGCGGAAGAGGCGAGTGGAATTCCTGGTGTAGCGGTGAAATGCGCAGATATCAGGAGGAACACCTATTGCGAAGGCAGCTCGCTGGGACGTTACTGACGCTGAGACGCGAAAGCGTGGGGAGCAAACAGG
+
IIIIHIIIIIIIHIIGIIIIIIIIIIIIIIIIIHHIIHIGIIIIIIHHIIIIIIIIHHIIIHIHIGHIHIHHHIIGHHHIIHIIIIIIIIHFHIIHIIHIIIIIIIIIIIHHHIIHIIIIIIIHIIIIIIIIIIIIIIIHIIIIHIHIIIIIIIIIIIIIIIIIIIHHIIIIIIIHHDIHIIIIIHHEHGHIHIIIIIIIHHGIIIIIIGIIHHIIIIIIIIIIIIIIIIIIIIIIIIIIIIIIIIIIIIIII
@HS3.4_6 HISEQ:380:H55W7BCXY:1:1101:15342:2315 1:N:0:AGCAGGAA orig_bc=AAAAAAAAAAAA new_bc=AAAAAAAAAAAA bc_diffs=0
TACGTAGGTGGCAAGCGTTATCCGGAATCATTGGGCGTAAAGGGTGCGTAGGCGGCTTCTTAAGTTTGTAGTGAAAGCGTAGGGCTCAACTCTATTAAGCTACAAAAACTGGGAGGCTAGAGTGCGGTAGAGGCAAGTGGAATTCCATGTGTAGCGGTAAAATGCGTAGATATATGGAGGAACACCGGTGGCGAAGGCGGCTTGCTGGGCCGTAACTGACGCTGAGGCACGAAAGCGTGGGGAGCAAATAGG
+
IEEH<FGHCHHGEEHEHHIIIIIHDHIIIIHIIHHHHHHDGHHGIIHHIIIIHDFHHHHHIIIHHHHHHIIHHHIGHHHHHHHIIIHIIIHHGHHHHGAFHHHHHIIHHHEHIIIIIIHHEHIIIIHHHIIIIIIIIHIIHIIHHFHHHHIIIIHGIIIIIIIIIIHHHIIIIHHIHHHIIIIIIHIIIHIIIIIIIHIIIHIIIIGIIHIIIIIIIIIIIHIIIIIFIIIIIIIIIIHIGIIIIIIIHHII
@HS3.4_7 HISEQ:380:H55W7BCXY:1:1101:17841:2486 1:N:0:AGCAGGAA orig_bc=AAAAAAAAAAAA new_bc=AAAAAAAAAAAA bc_diffs=0
TACGTAGGGAGCGAGCGTTGTCCGGAATTACTGGGTGTAAAGGGAGCGTAGGCGGGACTGCAAGTCAGATGTGAAATGCCGGGGCTTAACCCCGGAGCTGCATTTGAAACTGTGGTTCTTGAGTGAAGTAGAGGCAAGCGGAATTCCTGGTGTAGCGGTGAAATGCGTAGATATCAGGAGGAACACCGGTGGCGAAGGCGGCTTGCTGGGCTTTTACTGACGCTGAGGCTCGAAAGCGTGGGTAGCAAACAGG
+
IIIHHIIIIIIIIIHIIIIIHIIIHIGIIIIHIIIHHHHHHIIIHHHIIIIHHHIIGHIIIIHHHIIIHHIIIHHIIHIIIIIIIIIIIIHHHIHIHHIIIIHIHHIIIIIIIIIIIIIIIHIIIIIIIIIIIIIIIIIIIIIIIIIIIIIIIIIIIIIIIIIIIIIIIIIIIIIIIIIHHHIIIIIIHIIIIIIIIIIIIIIHIIIIIIIIIIIIIIIIIIIIIIIHHIIIIIIIIIIIIIIIIIIIIHIII
@HS3.4_8 HISEQ:380:H55W7BCXY:1:1101:18127:2412 1:N:0:AGCAGGAA orig_bc=AAAAAAAAAAAA new_bc=AAAAAAAAAAAA bc_diffs=0
TACGGAGGATGCGAGCGTTATCCGGATTCATTGGGTTTAAAGGGTGCGCAGGCGGCTCGGCAAGTCAGCGGTGAAAGCCCGGGGCCCAACCCCGGAAGTGCCGTTGATACTGTCGGGCTGGAATGCGGTCGAGGCGGGCGGAACGTGGCGTGTAGCGGTGAAATGCGTAGATATGCCACAGAACGCCGATAGCGGAGGCAGCTCGCCAGGCCTGCATTGACGCTCGGGCACGAAAGTGTGGGGATCAAACAGG
+
HIIIIIIIIIIIIIIIIIIIIIIIIHIIHIIIHIIDGHIIIIIIIIIIIIIIIIIIIIIIHHIIIIIIIIIGIIHIIHHIIIIIIIIIIIIIIIIIIIIIIIIIIIIIIIIIIIIIIIIIIIIIIIIIIIIIIIIIIIIIIIIIIIIIIIIIIIIIIIIIIHIIIIIIIIIIIIIIIIIIIIIIIIIIIIIIIIIIIIIIIIHIIIIIIIIIHHEIIIIIIIIIIIIIIHHIIIIIIIIIIIIIHHHIIIIII
@HS3.4_9 HISEQ:380:H55W7BCXY:1:1101:2497:2669 1:N:0:AGCAGGAA orig_bc=AAAAAAAAAAAA new_bc=AAAAAAAAAAAA bc_diffs=0
TACGGAGGATGCGAGCGTTATCCGGATTTATTGGGTTTAAAGGGTGCGCAGGCGGCGCGGTAAGTCAGCGGTGAAATGTCCCGGCTCAACCGGGGAGCTGCCGTTGATACTGCCGAGCTTGAGTCCGAACGGCGCCGGCGGAATGTGTGGTGTAGCGGTGAAATGCATAGATATCACACAGAACACCGATCGCGAAGGCAGCTGGCGAGGACGGAACTGACGCTGAGGCACGAAGGCGTGGGGATCGAACAGG
+
IIIIIHII=CGHIIIIIHHEEEHHDCGHIIIIHIH<<GHHIIHIHHHIHIIIIIIDHHDHHIIIIIIIHIHHIHHIFHHHI@HIIHIIIIHHGHIHCHHIHHHIIIIIIIIIIHFHHIHI#IHIEDEDCHHHHHGHHIHHHHHE#?HHFHHIIIHHHEBHHIG?FH?HHIIEHHGHC@G1#EEHHHE>/>>HIHG<DHHE?CE//0F0?D<0G@F<000</1@C<FDC<<11HGD/</@HFD<<<<<<11CF1
@HS3.4_10 HISEQ:380:H55W7BCXY:1:1101:11408:2536 1:N:0:AGCAGGAA orig_bc=AAAAAAAAAAAA new_bc=AAAAAAAAAAAA bc_diffs=0
TACAGAGGTCGCAAGCGTTGTTCGGATTTACTGGGCGTAAAGGGCGCGTAGGCGGCCGTGCGTGTCGGATGTGAAATCTCCGGGCTCAACCCGGAAAGTGCGTCCGAAACTGCATGGCTCGAGTTCGGGAGAGGGAATCGGAATGCAGGGTGTAGCGGTGAAATGCGTTGATATCCTGCAGAACACCGGAGGCGAAGGCGGATTCCTGGAACGAAACTGACGCTCAGGCGCGAAAGTCGGGGGAGCAAACAGG
+
IIIIIIIIIIIIIIIIIEHIIIIIIGIIIIIIIIIIGHIIIIIIIIIIHIIIIIIIIIIIIIHIIIIIIIIHHIIIGHIIIIHIIIHIIIIIIIIIIIIIIIIIIIIIIIIIIIHHIIIIIIIHHIIIIIIIIHHHIIHIIIHIIIIIHIIIHHHIIIIHHIIIIIIIIIIIIIIIHHHIIIIIIIIIIIIIGIIIIIIIIIIIIHIIIIIIIIIHIIIIIIIIIIIHHHIIIIIIIIIIIIIIHIIIIIIII
@HS3.4_11 HISEQ:380:H55W7BCXY:1:1101:12912:2563 1:N:0:AGCAGGAA orig_bc=AAAAAAAAAAAA new_bc=AAAAAAAAAAAA bc_diffs=0
TACGGGGGGAGCAAGCGTTGTTCGGATTTACTGGGCGTAAAGGGCGCGTAGGCGGCCTCCGCAAGTCAGTTGTGAAATCTCCGAGCTTAACTCGGAAAGGTCAACTGATACTGCCGGGCTAGAGTGCGGAAGGGGCAACTGGAATTCTTGGTGTAGCGGTGAAATGCGTAGATATCAAGAGGAACACCTGCGGCGAAGGCGGGTTGCTGGGCCGACACTGACGCTGAGGCGCGAAAGCTAGGGGAGCGAACGGG
+
IIIIIIIIIDHHIIHIIIIIHIIIIIIIIIHIIHHIIEHIHIIGIHIIHHIIIIIIIIIIIIIIIIHIIHIIIIIIHHIIIIIIIIIIHHHIHIIIIIIIIIIIIIIIIIHHIIIIIIIIIIIIIIIIIIIIIIIHIIIIIIIIIIIIIIIIIIHIIIIIIIIIIIIIIIIIIIIIHHDIIIIIIIIIIIIIIIIIHIIIIIIIHIIIIIIIIIIIIIIIIIIIIIIIIIIIIIIIIIIIIIIIIIIIIIIIII
@HS3.4_12 HISEQ:380:H55W7BCXY:1:1101:2616:2845 1:N:0:AGCAGGAA orig_bc=AAAAAAAAAAAA new_bc=AAAAAAAAAAAA bc_diffs=0
TACGTAGGTCGCAAGCGTTATCCGGAATTATTGGGCGTAAAGAGTGAGCAGGCGGCATGGTAAGTCTGGAGTGAAAGCGTGGGGCTTAACCCCATACAGCTTTGGATACTACCAAGCTAGAGTACGTCAGAGGTTAACAGAACTCCATGTGTAGCGGTGAAATGCGTAGATATATGGAAGAATACCAGTGGCGAAGGCGGTTAACCAGGACGATACTGACGCTCAGTCACGAAAGCGTGGGGAGCAAATAGG
+
IIIIIIIIIIIIIIIIIHIIIIIIIHIIIIIIIIIHIHIIIIIIIIIIIIIIHIIIIIIIIIIIIIIIIIIIIHHIHHIIIIIIIIIIIIIIIIIIIIIIHIIIIIIIIIIIIIIIIIIIIIIIHIIIIIIIHHIIIIIIIIIIIIIIIIIIIIIIIIIIIIIIIIIIIIIIIIIHIIIIIIIIIIIHIIIIIIIIIIIIIIIIIIIIIIIIIIIIIIIIIIIIIIHIIIIIIIIIIIIIIIIIIIIIIIII
@HS3.4_13 HISEQ:380:H55W7BCXY:1:1101:3312:2903 1:N:0:AGCAGGAA orig_bc=AAAAAAAAAAAA new_bc=AAAAAAAAAAAA bc_diffs=0
TACGGAAGGTCCGGGCGTTATCCGGATTTATTGGGTTTAAAGGGAGCGCAGGCGGAAGATTAAGCGTGACGTGAAATGTCCCGGCTCAACCGTGGAACTGCGTCGCGAACTGGTTTTCTTGAGTGAGTACGACGTCAGCGGAATTTGTGGTGTAGCGGTGAAATGCTTAGATATCACGAAGAACCCCGATTGCGAAGGCAGCTGACGAGTCCTTAACTGACGCTAAAGCTCGAAAGTGCGGGTATCGAACAGG
+
IIHHHEHDHIIGIIIIIHHHFHIIHHHHEGGFGHHC0DHH?GGHFHGHHIHIIHHHHIHHIHHIIHHGHHFHHHGIHHGHGHIIIHHHIIHHIIIIHEHIEHHHHIIHIHHHFHHIIIIIIIIIIIIIEHHHIHHHHIHHIHHIHHHIIIGHIHIIHHHIIIIIIIEIIIIIIIHHHFIIHHIIIIGIHHEIIIIIIIIHIHIIIIIHHFIIIIIIIIIIIIIHHIIIHFIIIIIHHHIIHIIHIIGIIIIII
@HS3.4_14 HISEQ:380:H55W7BCXY:1:1101:5550:2818 1:N:0:AGCAGGAA orig_bc=AAAAAAAAAAAA new_bc=AAAAAAAAAAAA bc_diffs=0
TACGGGGGGTTCGAGCGGTTATCGGAATGACTGGGCGTAAAGGGCTGGTAGGTGGCATTGTGAGTCGGCAGTGAAATCCCCGTGCTTAACATGGGAACTGCTGCCGAAACAGCAGAGCTGGAGTATGGCAGAGGGAAACAGAATTCCAAGTGTAGCGGTGAAATGCGTAGAGATTTGGAAGAATACCAGAGGCGAAAGCGGTTTTCTGGGCCAATACTGACACTGAGCAGCGAAAGCGTGGGGAGCAAACAGG
+
111<C/<<C/<1<F@G</E/<C1CCEH?111DFE?1<</0DDDE11=0D1<==F@D#DF@81<C>1<HEEEHFHHIF<??G;0EGG?HGGIGHHFFEFEDHDE-<HHGCD/</</##DC/HHHHHHHGCIIHEHF@EF#HHHH#EEFEGEIIIHD#EHHIHHH#HHHFHIHH#HEIHGH#HHIHHHG@HEHHHGDCDDCEG@C1EHIHGC1C1FH?IIHHIIHHHHCHHHIHEHIHDCHHIHHIIIHHIHIHE
@HS3.4_15 HISEQ:380:H55W7BCXY:1:1101:12041:2865 1:N:0:AGCAGGAA orig_bc=AAAAAAAAAAAA new_bc=AAAAAAAAAAAA bc_diffs=0
TACGGAAGGTCCGGGCGTTATCCGGATTTATTGGGTTTAAAGGGAGCGCAGGCGGTCTATTAAGCGTGTTGTGAAATGTAGATGCTCAACATCTGAATTGCAGCGCGAACTGGTGGACTTGAGTGCGCGGAAAGTGGGCGGAATTTGTGGTGTAGCGGTGAAATGCTTAGATATCACGAAGAACTCCGATTGCGAAGGCAGCTCACTGTAGCGTTACTGACGCTGAGGCTCGAAAGTGCGGGTATCGAACAGG
+
GHIIIIGHIIHIIHDHHHIIHIIIIHEHIIIIIIIHIHHIIIHIHHHHCHIIIIIHHIHIIIIIHHCG@GHIIIHIGHHIHHHHIFHFIIIHIHEHIIIIIIIIIGIHHHIIHGHIIIIGHHIIIIIIIIIHFHHGIIHHGHGEHHHGHHIIIGIIIIEHIHHHHHGHHHHIHHHHIIIHIIIIIIIIIIHHHHHHHIHFIIGIIHIHEIIHIHFIIIHHDFHEHHDIIIIHHHIIHDHHHHHHCIIIIIHEC
@HS3.4_16 HISEQ:380:H55W7BCXY:1:1101:12143:2905 1:N:0:AGCAGGAA orig_bc=AAAAAAAAAAAA new_bc=AAAAAAAAAAAA bc_diffs=0
TACGGAGGATGCAAGCGTTATCCGGATTTACTGGGTGTAAAGGGTGCGTAGGTGGCTTGGCAAGTCAGATGTGAAAACCCGGGGCTTAACTCCGGGATTGCATTTGAAACTGTTAAGCTAGAGTGCAGGAGAGGTAAGTGGAATTCCTAGTGTAGCGGTGAAATGCGTAGATATTAGGAGGAACACCAGTGGCGAAGGCGGCTTACTGGACTGTAACTGACACTGAGGCACGAAAGCGTGGGGAGCAAACAGG
+
IIIIIIIIIIIIIIIIIIIIIIIIIIIIIIIIIIIDGHIIIIIIIIIIHIIIIIIIIIIIIIIIIIIIIHIIIIIIIIIIIIIIIIIIIIIIIIIIIIIIIIIIIIIIIIIIIIIIIIIIIIIIIIIIIIIIIIIIIIIIIIIIIIIIIIIIIIIIIIIIIIIIIIIIIIIIIHIIHHIIIIIIIIIIIIIIIIIIIIIIIIIIIIIIIIIIIIIIIIIIHGIIIIIIHIHIHIIIIIIIIIIIIIIIIIIII
@HS3.4_17 HISEQ:380:H55W7BCXY:1:1101:12266:2832 1:N:0:AGCAGGAA orig_bc=AAAAAAAAAAAA new_bc=AAAAAAAAAAAA bc_diffs=0
TACGAAGGGGGCTAGCGTTGCTCGGAATCACTGGGCGTAAAGCGCACGTAGGCGGCTTTTTAAGTCAGGGGTGAAATCCTGGAGCTCAACTCCAGAACTGCCTTTGATACTGAGAAGCTTGAGTCCGGGAGAGGTGAGTGGAACTGCGAGTGTAGAGGTGAAATTCGTAGATATTCGCAAGAACACCAGTGGCGAAGGCGGCTCACTGGCCCGGTACTGACGCTGAGGTGCGAAAGCGTGGGGAGCAAACAGG
+
IIIIIIIIIIIHIIHIIIIIIIIIIIIIIIIHIIIIIIHIIIIIIIIIIIIIHIIIIIIHIIIIIIIIIIIIIIIIIHIIIIIIIIIIIIIHIIIIIIIIIIIIIIIIIIIIIIIIIIIIIIIIIIIIIIIIIIIIIIIIIIIIIIIIIIIIIIIIIIIIIIIIIIIIIIIIIIIIIHIIIIIIIIIIIIIIIIIIIIIIIIIIIIIIIIIIIIIIIIIIIIIIIIIIIIIIIIIIIIIIIIIIIIIIIIIII
@HS3.4_18 HISEQ:380:H55W7BCXY:1:1101:15852:2953 1:N:0:AGCAGGAA orig_bc=AAAAAAAAAAAA new_bc=AAAAAAAAAAAA bc_diffs=0
TACGGAGGATGCGAGCGTTATCCGGATTTATTGGGTTTAAAGGGTGCGTAGGTGGTTTGTTAAGTTTGTGGTGAAAGCGTGCGGCTCAACCGTACCGAGCCATGAAAACTGGCGAACTTGAGTGCAAACGAGGTAGGCGGAATGTGACGTGTAGCGGTGAAATGCTTAGATATGTCACAGAACCCCGATTGCGAAGGCAGCTTACCAGCATGCGACTGACACTGAGGCACGAAAGCGTGGGTATCAAACAGG
+
IHHGHEHHIIIIIIHIHHHHIIIIIHCHIIIIHHHE@HIIHHIIIIII<EHGHHHIIIIIHHIHHHHIIIIIIIIHHHIIIIHIIHHGIIIIIHIIIIIIIIIIIHIIIIIIHHIIIIIIIIIIIIIIIIIIIIIIHIIIIIHIIIIIIIIIIIIIIIIIIIIIIIIIIIIIIIIHGIIIHHHHHIIIIIIIIIIIIIIIIIIIIHIIIIHHHHIIIIIIHIIIIIIHHIIIIIIIIHIIIIIIIIIIIHII
@HS3.4_19 HISEQ:380:H55W7BCXY:1:1101:17165:2751 1:N:0:AGCAGGAA orig_bc=AAAAAAAAAAAA new_bc=AAAAAAAAAAAA bc_diffs=0
TACGGAGGATGCGAGCGTTATCCGGATTTATTAGGTTTAAAGGGTGCGTAGGCGGGGCTTTAAGTCAGCGGTAAAATCATATAGCTTAACTATATCAAGCCATTGATACTGGAGTCCTTGAGTACGGTTGAGGCTGGCGGAATGTGTTGTGTAGCGGTGAAATGCTTAGATATGACACAGAACACCGATTGCGAAGGCAGCTAGCTAAGCCGGCACTGACGCTGAGGCACGAAAGCGTGGGGATCAAACAGG
+
IIHIHIHIIHIHHIHIIDICHHIIHIHHHIIIIHHH?H1FHEEHHCCHI@CHFHD/GCHHHHCEHHIHHHCGHIHHFGHHHIIHH#HGHHH@GHHIHIG?HCHEHG@FE@HGHHGHFHHCGACGGEF=CIHGHHCGGHHGHHHHBF18D8AFDGHHEGEEFADCHFFCF@IGCFHFF?E@GE<<<BCHH=EHFC@EEHHF@F<<C@DDD?HHHHCIHE<C1?GFC@CC<HF?@HHECF@CEFFEIHHG@HCC
@HS3.4_20 HISEQ:380:H55W7BCXY:1:1101:17043:2816 1:N:0:AGCAGGAA orig_bc=AAAAAAAAAAAA new_bc=AAAAAAAAAAAA bc_diffs=0
TACGGAGGGCGCAAGCGTTAATCGGAATAACTGGGCGTAAAGCGCGCGCAGGCGGTCATGCAAGTCAGATGTGAAATCCCGGTGCTTAACGCCGGGCGGTCATTTGAAACTGCATGACTAGAGTACTATATGGGAGGCTGGAATTTCAGGTGTAGCGGTGAAATGCGCAGATATCTGAAAGAACACCGGCGGCGAAGGCGGGCCTCTGGATAGTAACTGACGCTCAGGCGCGAAAGCGTGGGGAGCAAACAGG
+
IIIIIHHIIIHIHIIIIIIIIGIIIIIIIIIHIIIIIHIIIIIIIHIIHIIIIIIHIIIIIIIIIIIIIIIIIIIIGHHIIIIIIIHIIIIIIIIIIIIIIIIIIIIIIIIIIIIIIIIIIIIIIIIIIIIIIIIIIIIIIIIIIIIIIIIIIIIIIIIIIIIIIIIIIIIIIIIIIIIIIIIIIIIIIIIIIIIIIIIIIIIIIIIIIIIIIIIIIIIIIIIIIIIIIIIIIIIIIIIIIIIIIIIIIIIII
@HS3.4_21 HISEQ:380:H55W7BCXY:1:1101:17354:2912 1:N:0:AGCAGGAA orig_bc=AAAAAAAAAAAA new_bc=AAAAAAAAAAAA bc_diffs=0
TACGGAAGATGCGAGCGTTATCCGGATTTATTGGGTTTAAAGGGAGCGTAGGCGGGCTGTTAAGCCAGCGGTCAAATGTCATGGCCCAACCTTGGCATGCCGTTGGAACTGTCGGTCTTGAATACACACAAGGGCGGTGGAATTCGTTGTGTAGCGGTGAAATGCTTAGATATGACGAAGAACTCCGATTGCGAAGGCAGCCGCCTGGGGTGCGATTGACGCTGAGGCTCGAAAGTGCGGGTATCGAACAGG
+
IIIIIHIIIIIIIIIIIIIIIIIIIHHIIIIIIHIECEHIIIIIHIIIIIIIIIIIIIIIIIIIIIIIIIIHGIIIIIIIIIIIIIIIIIIIIIIIIIIIIIIIIIIIHIIIIIIIIIIIIHIIIIIIIIIIIIIIIIIIIIIIIIIIIIIIIIIIIIIIIIIIIIIIIIIIIIIHHIIIIIIHIIIIIIIIIIIIIIIIIIIIIIIHIIIIIIIIIIIIIIIIIIIIIIIIIIIIIIIIIIIIIIIIIIII
@HS3.4_22 HISEQ:380:H55W7BCXY:1:1101:17551:2860 1:N:0:AGCAGGAA orig_bc=AAAAAAAAAAAA new_bc=AAAAAAAAAAAA bc_diffs=0
TACGAGGGGTGCAAGCGTTGTTCGGAATTACTGGGCGTAAAGGGAGCGTAGGCGGAGATTCAAGCGGATTGTACAATCCCGGGGCCCAACCCCGGCTCTGCAGTCCGAACTGGATCTCTTGGATAGTTCAGGGGCAGGCGGAATTCCTGGTGTAGCGGTGGAATGCGTAGAGATCAGGAAGAACACCGATGGCGAAGGCAGCCTGCTGGGGACTTATCGACGCTGAGGCTCGAAAGTGCGGGTAGCAAACGGG
+
IIIIIIIIIIIIIIIIIIIIHIHIIIIIIIIIIIIIIHIIIIIIIIIIHIIIIIIIIIIIIIIIIIIHIIIIIIIIFHHIIIIIIIIIIIIIIIIIHIIIIIIIIIIIIIIIIIIIHIIIIIIIIIIIIIIHIIIIIIIIIIIIIIIIIIIIIIIIIIIIIIIIIIIIIIIIIIIIIIIIIIIIIIIIIIIIIIIIIIIIIIIIHIIIIIIIIIIIIIIIIIIIIIIIIIHIIIIIHIIIIIIIIIIIIIIII
@HS3.4_23 HISEQ:380:H55W7BCXY:1:1101:8556:3209 1:N:0:AGCAGGAA orig_bc=AAAAAAAAAAAA new_bc=AAAAAAAAAAAA bc_diffs=0
TACGTAGGGTGCGAGCGTTAATCGGAATTACTGGGCGTAAAGCGTGCGCAGGCGGTGACTCAAGTCAGATGTGAAATCCCCGGGCTTAACCTGGGAATTGCGTTTGAAACTGTGTCGCTTGAGTTTAGCAGAGGGGGGTAGAATTCCACGTGTAGCAGTGAAATGCGTAGAGATGTGGAGGAACACCGATGGCGAAGGCAGCCCCCTGGGCTAGAACTGACGCTCATGCACGAAAGCGTGGGGAGCAAACAGG
+
IIIIHHIIIIHIHIHIIFHHIHIIIIIHIIIHHIHIIIHIIIIIIIGIIIIIIIIIHHHGHIIIIIIIIIIIIIIIIIIIIIIIIHHIIIIIIIIIIHIIIIIIIHIIIIIIIIIIIIIIIIIIGIIIIIIIIIIIIIIIIIIIIIIIIIIIIIIIIIIIIIIIIIIIIIIIIIIIHIIIIIIIIIIIIIIIIIIIIIIIIIIIIIIIIIIIIIIIIIIIIIIIIIIIIIIIIIIIIIIIIIIIIIIIIIIII
@HS3.4_24 HISEQ:380:H55W7BCXY:1:1101:11107:3154 1:N:0:AGCAGGAA orig_bc=AAAAAAAAAAAA new_bc=AAAAAAAAAAAA bc_diffs=0
TACGTAGGTGGCGAGCGTTATCCGGATTTACTGGGTGTAAAGGGCGCGTAGGCGGGGGTGCAAGTCAGATGTGAAATCTATGGGCTCAACTCATAAACTGCATTTGAAACTGTACTTCTTGAGTACTGGAGAGGTAGACGGAATTCCTTGTGTAGCGGTGAAATGCGTAGATATAAGGAAGAACACCAGTGGCGAAGGCGGTCTACTGGACAGCAACTGACGCTGAGGCGCGAAAGCGTGGGGAGCAAACAGG
+
IIIIIIIIIIIIIIIIIIIIIIIIIIIIIIIIIIHHHHIIIIIIIIIIIGIIIIIIIIIIIIIIIIIIIIIIIIIIHHIIIIIIIIIIIIIIIIIIIIIIIIIIIIIIIIIIIIIIIIIIIIIIIIIIIIIIIIIIIIIIIIIIIIIIIIIIIIIIIIIIIIIIIIIIIIIIIIIIHHIIIIIIIIIIIIIIIIIIIIIIIIIHIIIIIIIIIIIIIHIIIIIIIIIIIHGIIIIIIIIIIIIIHHIHHIHII
@HS3.4_25 HISEQ:380:H55W7BCXY:1:1101:14293:3228 1:N:0:AGCAGGAA orig_bc=AAAAAAAAAAAA new_bc=AAAAAAAAAAAA bc_diffs=0
TACGGAAGGTCCGGGCGTTATCCGGATTTATTGGGTTTAAAGGGAGCGCAGGCGGGTTGTTAAGCGTGACGTGAAATGTAGCCGCTCAACGGCTGAACTGCGTCGCGAACTGGCAGTCTTGAGTGAGTACGACGTCAGCGGAATTCGTGGTGTAGCGGTGAAATGCTTAGATATCACGAAGAACCCCGATTGCGAAGGCAGCTGACGAGTCCTTTACTGACGCTAAAGCTCGAAGGTGCGGGTATCGAACAGG
+
IIIIIIIIIIIIIIIIIIIIIIIIIGHIIIIIIIIEHIIIIIIIIIIIIIIIIIIIIIIHIIIIIIIIIIIIIIHIHIHIIIIIIIIIIIIIIIIIIIIIIIIIIIIIIIIIIIIIIIIIIIIIIIIIIIIIIIIIIIIIIIIIIIIIIIIIIIIIIIIIIIIIIIIIIIIIIIIIIHIIIIIIIHIIIIHIIIIIIIIHIIIIIIIIIIIIIIIIIIIIIIIIIIIIIIIIIIIIIIIIIIIIIIIIIIIII
@HS3.4_26 HISEQ:380:H55W7BCXY:1:1101:15653:3096 1:N:0:AGCAGGAA orig_bc=AAAAAAAAAAAA new_bc=AAAAAAAAAAAA bc_diffs=0
TACGGAGGATGCAAGCGTTATCCGGATTTATTGGGTTTAAAGGGTGCGCAGGCGGCTTGTTAAGCGGGAGGTGAAATGCCGGCGCTCAACGTCGGAAGTGCCTCCCGAACTGGTGAGCTTGAATGACTCTGCCGTGGGAGGAATGTGTAGTGTAGCGGTGAAATGCTTAGAGATTACACAGAACACCGATTGCGAAGGCATCTCACGAAGGGTTGATTGACGCTGAGGCACGAAAGCGTGGGGATCAAACAGG
+
IHIIIFHICGIGFHIIIIGIIIIIIGHIIIIIHIIGHFHFHHIIIIIHIIIHIHGEFHIIHHIIIIIIIIIDDEHHIIIIIIIIIHIIIHIFHHIIHFHHHIIHHIIHHIHIIIHGHHHHHHHIHHHIHGIIIHGIIIIIHHHHIIHHIIHIIIIHHIIIIIIIIIHIIIHIIIIIHHHFIIHHIHHIHHIIIIIIIGHHCIGIHHHIIIHHGIIIIIIIIIIIIIIIIIIIHIIGIIIIIIIIIIIIIIIII
@HS3.4_27 HISEQ:380:H55W7BCXY:1:1101:3258:3285 1:N:0:AGCAGGAA orig_bc=AAAAAAAAAAAA new_bc=AAAAAAAAAAAA bc_diffs=0
TACATAGGGGGCAAGCGTTATCCGGATTTATTGGGTGTAAAGGGTGCGCAGACGGAGAAGCAAGTTGGTTGTGAAATCCCTCGGCTCAACTGAGGAACTGCAACCAAAACTACTTCCCTTGAGTGTCGGAGAGGAAAGTGGAATTCCTAGTGTAGCGGTGAAATGCGTAGATATTAGGAGGAACACCAGTGGCGAAGGCGACTTTCTGGACGATAACTGACGTTCATGCACGAAAGTGTGGGGAGCAAACAGG
+
IIIIIIIIIIIIIIIIIIIIIIIIIHHIIIIIIIIDHHIIIIIIIIIIIIIIIIIIIIIIIIIIIIIIIIIIIIIIGIHIIIIIIIIIIIIIIIIIIIIIIIIIIIIIIIIIIIIIIIIIIIIIIHIIIIIIIIIIIIIIIIIIIIIIIIIIIIIIIIIIIIIIIIIIIIIIIIIIHGIIIIIIIIIIIIIIIIIIIIIIIIIIIIIIIIIIIIIIIIIHIIIIIIIIIIIIIIHHHIIIIIIIIIIIIIIII
@HS3.4_28 HISEQ:380:H55W7BCXY:1:1101:4814:3328 1:N:0:AGCAGGAA orig_bc=AAAAAAAAAAAA new_bc=AAAAAAAAAAAA bc_diffs=0
TACGGAGGATACGAGCGTTATCCGGATTTATTGGGTTTAAAGGGTGCGCAGGCGGACCGTTAAGTCAGGGGTGAAAAGTTGGGGCTCAACTCCAATCGTGCCTTTGATACTGGCGGACTAGAGTGCAGGGGACGTGACTGGAATGTGATGTGTAGCGGTGAAATGCTTAGATATGTCACAGAACGCCGATCGTGAAGACAGGTCACGAATCTGCAACTGACGCTCATGCACGAAAGCGTGGGGATCAAACAGG
+
IIIHIIIIIIIIIIIIIIIIIIIIIGHIIIIIIHIHHIIIIIIIIIIHHHIIIIIIIIIIHHHIEHIIIIIGHIHHHHIIIHIHIIIIIHIIIIIIIIIIHIIIIIIIIIIIIIIIHIIIIIIIIHIIIIIIIGIIIIIIIIIIIIIIIIIIIHHIIIIIIIIIIIIIIIIIIIIIIIIIHHHIHIIIIIIIIIIIIIIIIHIIIIIIIIIIIIIIIHIIIIHIIIIIHIIIIIIIIIIIIIIIGHIIIIIII
@HS3.4_29 HISEQ:380:H55W7BCXY:1:1101:9339:3372 1:N:0:AGCAGGAA orig_bc=AAAAAAAAAAAA new_bc=AAAAAAAAAAAA bc_diffs=0
TACGGAGGGTACGAGCGTTAATCGGAATGACTGGGCGTAAAGGGCACGTAGGTGGATAGATAAGTCACAAGTGAAATACCCGGGCTTAACCTGGGATTGGCTCGTGAAACTGTTTAACTAGAGTACGGTAGAGGGGAGTAGAATTCCAAGTGTAGCGGTGAAATGCGTAGAGATTTGGAAGAATACCGGAGGCGAAGGCGGCTCTCTGGACCGATACTGACACTGAAGAGCGAAAGCGTGGGGAGCAAACAGG
+
HIIHIIIIHIGIIIIIHIIHEHHIGIIIIIIIEHHHIHHHIIIIIIIHGHHHGHHHHHIIIIIIIGDHIIIIIIIHHHHHGIIIIIIHHHGIIIIFIIIIIIHIHHIIIIIHHHIIIIIIIIIIIIIICIIIIIIIIHHIIIIIHIHIIIIIIIIIIIHHIHIIIHIIIIIIIIHIIHIIIIIIIIIIIIIIIIIIIIIIIIIIIIIIIIIIIIHIIIIIIIIIIIIIIIIIIIIIIIIIIIIIIIIIIIIII
@HS3.4_30 HISEQ:380:H55W7BCXY:1:1101:17014:3357 1:N:0:AGCAGGAA orig_bc=AAAAAAAAAAAA new_bc=AAAAAAAAAAAA bc_diffs=0
TACGGAGGGGGCTAGCGTTGTTCGGAATTACTGGGCGTAAAGCGTACGTAGGCGGCTTTGTAAGTTAGAGGTGAAAGCCCGGGGCTCAACCCCGGAATTGCCTTTAAGACTGCATCGCTTGAATCGCGGAGAGGTGAGTGGAATTCCGAGTGTAGAGGTGAAATTCGTAGATATTCGGAAGAACACCAGTGGCGAAGGCGGCTCACTGGACGCGTATTGACGCTGAGGTACGAAAGCGTGGGGAGCAAACAGG
+
IIIIIGHHIIIIIIIIIIIIIIIIIIIIIIIIIIIIIIHIIIIIIFHIHHIIIIIIIIIIIIIIHHIIIIIIIIIHIIIIIIIIIIIIIIIIIIIIIIIIIIIIIIIIIIIIIIIIIIIIIIIIIIIIIIIIHIIIIIIIIIIIIIIIIIIIIIIIIIIIIIIIIIIIIIIIIIHIHIIIIIIIIIIIIIIIIHIIIIIIIIIIIIIIIIIIIIIIIIIIIIIIIIIIIIIIIIIIIIIIIIIIIIIIIIIII
@HS3.4_31 HISEQ:380:H55W7BCXY:1:1101:17044:3427 1:N:0:AGCAGGAA orig_bc=AAAAAAAAAAAA new_bc=AAAAAAAAAAAA bc_diffs=0
TACGGAAGGTCCGGGCGTTATCCGGATTTATTGGGTTTAAAGGGAGCGCAGGCGGAAGGTTAAGCGTGACGTGAAATGTACCGGCTCAACCGGTGAATTGCGTCGCGAACTGGTCTTCTTGAGTGAGTACGACGGAGTCGGAATTCGTGGTGTAGCGGTGAAATGCTTAGATATCACGAAGAACGCCGATTGCGAAGGCAGTCTCCGAGTCCTTAACTGACGCTAATGCTCGAAAGTGCGGGTATCGAACAGG
+
IIIIHHIIIIIIIIIIIIIIIIIIIHHHIIIIHIIE=GHHIIIIIIHIIIIIIIIIIIIIIIIIIIIIIIIIIIIHIIHIIIIIIIIIIIIIIIIIIIIIIIIIIHIIIIIIIHHHIIHHIIIIIIIIIIIHHIIIIIIIHIIIIIIIIIIIIIIIIIIIHIIIIIIIIIIIIIIIIHIIIIIIIIIIIIIIIIIIIIIIIIIHHIIIIHIIIIIIIIIIIIIIIIHIIHHIIIIIIIIIIIIIHIIIIHIHI
@HS3.4_32 HISEQ:380:H55W7BCXY:1:1101:13004:6536 1:N:0:AGCAGGAA orig_bc=AAAAAAAAAAAA new_bc=AAAAAAAAAAAA bc_diffs=0
TACAGAGGTCTCAACCGTTGTTCGGATTCATTGGGCGTAAAGGGTGCGTAGGCGGCGGGGCAAGTCAGGTGTGAAATCTCGGGGCTCAACCCCGAAACTGCACTTGATACTGCCTTGCTCGAGTACTGGAGAGGAGACTGGAATTTACGGTGTAGCAGTGAAATGCGTAGATATCGTAAGGAAGACCAGTGGCGAAGGCGAGTCTCTGGACAGTTACTGACGCTGAGGCACGAAGGCCAGGGGAGCAAACGGG
+
IIIIIGHIIIIIIIIIIHHHHGIIIHIIIIIIIIIIIHHHIIIHIIIIHIIIIIIIIIIIIIIIIIIIIIIHHIIIHHHIIIIIIIIIIIIIIIIIIIHIIIIIIIIIIIIIIIIIIIIIIHHIIIHIIIIIIIIIIIIIIIIIIIIIIIIIHIIIIIIIIIIIIIIIIIIIIIIHIIIIIIIIIIIIHGIIIIIIIIIIIIIIIIIIIIIIIIIIIIIIIIIIIIIIIIIIIIIIIHIIIIIIIIIIIIIII
@HS3.4_33 HISEQ:380:H55W7BCXY:1:1101:15009:6625 1:N:0:AGCAGGAA orig_bc=AAAAAAAAAAAA new_bc=AAAAAAAAAAAA bc_diffs=0
TACGGAGGATCCGAGCGTTATCCGGATTCATTGGGTTTAAAGGGTGCGCAGGCGGCTTCTTAAGTCAGCGGTAAAATCGTGGGGCTCAACCCCATCCCGCCGTTGATACTGGGGAGCTTGATTACGGTCGAGGCAGGCGGAATTCGTCGTGTAGCGGTGAAATGCATAGATATGACGAAGAACACCGATTGCGTAGGCAGCCTACCAGGCCGTTAATGACGCTCATGCACGAAAGTGCGGGGATCGAACAGG
+
IIIIIHHIGHIIIIIIIIIHIIIIIEHIIIIIHIIGEHIIIIIIIIIIIIIIIIIIIIIIIIIIIIIIIIIIIIIIGHIIIIIIIIIIIHIIIIIIIIIIIIIIIIIIIIIIIIIIIIIIIIIIIIIGIIIIIIIIIIIIIIHIHIHIIIIIIIIIIIIIIIIIIIIIIIIIIIIIHIIIIIIIIIIIIIIIIIIHIIIIIIIIIIIIIIIIHIIHIIIIIHD<IIIHIIIIIIIIIIIIIIIIIIIIIIII
@HS3.4_34 HISEQ:380:H55W7BCXY:1:1101:9095:6795 1:N:0:AGCAGGAA orig_bc=AAAAAAAAAAAA new_bc=AAAAAAAAAAAA bc_diffs=0
TACGGAGGGTGCGAGCGTTAATCGGAATAACTGGGCGTAAAGAGCTCGTAGGCGGTTAGTCAAGTCAGATGTGAAAGCCCCGGGCTTAACCTGGGAACTGCATTTGAAACTGACGAACTAGAGTACTGTAGAGGGAGGTAGAATTCCAGGTGTAGCGGTGAAATGCGTAGATATCTGGAGGAATACCGGTGGCGAAGGCGGCCTCCTGGACAGAGACTGACGCTGAGGAGCGAAAGCGTGGGGAGCAAACAGG
+
IIIIIHIIIGHHEHCCHHEHHIIIIIEHHIHIEHIIIHHIGHHIHIIICHHHGHGEHIIIIIHHHIHHHIHIHHIHFFHIHIHGHIIHHIHIHIIIIIIGHHIHHIIIHIIIIIIIIIHIIHFHHHHHIIIHIIIHIIHHIIHIHIHHIIHIHGIIIIHHHIIHIIIHIHHHHFHHHHHEIIIHIIIIHCDHIIIIIIIIHHIIHIIIIIIIHHHFHGHHIHIHGIDHHIIIHG@GIHHHGIIIIIIIIIHIH
@HS3.4_35 HISEQ:380:H55W7BCXY:1:1101:10354:6751 1:N:0:AGCAGGAA orig_bc=AAAAAAAAAAAA new_bc=AAAAAAAAAAAA bc_diffs=0
TACGGAGGGTACGAGCGTTAATCGGAATGACTGGGCGTAAAGGGCACGTAGGTGGATAGATAAGTCACAAGTGAAATACCCGGGCTTAACCTGGGATTGGCTCGTGAAACTGTTTAACTAGAGTACGGTAGAGGGGAGTAGAATTCCAAGTGTAGCGGTGAAATGCGTAGAGATTTGGAAGAATACCGGAGGCGAAGGCGGCTCTCTGGACCGATACTGACACTGAAGAGCGAAAGCGTGGGGAGCAAACAGG
+
IIIIIHHIIIIIIIIIIHIIHIIIIIIIIIIIIIIIIHHIIIIIIIIIHIHIFHIHIIIIIIIIIIIHIGIIIIIIFHHIIIIIIIIIIIIIHHIIIIIIIIHIIIIIIIIIIIIIIIIIIIIIIIIIHIIIIIIIIIHIIIIIIIIIIIIIIIIIIIIIIIIIIIIIIIIIIIIIHIIIIIIIIIIIIIIIIIIIIIIIIIHIIIGIIIIIIIIIIIIIIIHIIIIIIHIIIIIIIIIIIIIIIIIIIIIII
@HS3.4_36 HISEQ:380:H55W7BCXY:1:1101:15208:6869 1:N:0:AGCAGGAA orig_bc=AAAAAAAAAAAA new_bc=AAAAAAAAAAAA bc_diffs=0
TACGTAGGGGGCAAGCGTTGTCCGGAATAACTGGGCGTAAAGGGAGCGTAGGTGGCGATTTAAGTGAAATGTGAAAGACCGGGGCTCAACTCCGGAACTGCATTTCATACTGGGTTGCTTGAGTGCAGGAGGGGTAAGCGGAATTCCTAGTGTAGCGGTAAAATGCGTAGATATTAGGAAGAACACCAGAGGCGAAAGCGGCTTACTGGACTGTAACTGACACTGAGGCTCGAAAGCGTGGGGAGCAAACAGG
+
IIIIIIIIIIIIIIIIIIIIIIIIIIIIIIIIIIIIIIIIIIIIIIIIHHHIHIIIIIIIIIIIIIIIIIIIHIIHIIIIIIIIIIIIIIIIIIIIIIIIHIIIIIIIIIIIIIIIIIIIIIIIIIIIIIIIIIIIIIIIIIIIIIIIIIIIIIIIIIIIIIIIIIIIIIIIIIIIHIIIIIIIIIIIIIIIIIIIIIIIIHIIIIIIIIIHIIIIIIIIIHIIIIIIIIHIIIIIIIIIIIIIIIIIIIHII
@HS3.4_37 HISEQ:380:H55W7BCXY:1:1101:15543:6891 1:N:0:AGCAGGAA orig_bc=AAAAAAAAAAAA new_bc=AAAAAAAAAAAA bc_diffs=0
TACGGAGGATGCAAGCGTTATCCGGATTTATTGGGTTTAAAGGGTGCGTAGGCTGTGGGGAAAGTCAGGGGTGAAAGCCCGGCGCTTAACGCCGGAACTGCCTTTGATACTTCTCCGCTGGAATACGGATGCCGTGGGAGGAATGAGTAGTGTAGCGGTGAAATGCATAGATATTACTCAGAACACCGATTGCGAAGGCATCTCACGAATCCGTCATTGACGCTGAGGCACGAAAGCGTGGGGATCAAACAGG
+
IIIIIHHIGHIFEHIIHHIGIHHHIIHIIIGFGHIDEHHHHIIIIIIIHIIHHIIIIHEHHIIIIIIIIIIIIIHHHIIIIHIIIIIIIIIGHIIIIIIIIIIIIIIIIIIIHHIIIIIHIIIIIIIIIHHHHIFHHHIIHHIIIIIHIIHIHHHIIGHGIIIIIIHHIIIGIIHHHIIHHIIIHGIHIIIIIIIIIIHHHIIIIIIIHHIIIHIIIIIIIIIIIIIIIIHHIIIIIHHIIIHHCIIIIIIHI
@HS3.4_38 HISEQ:380:H55W7BCXY:1:1101:16490:6812 1:N:0:AGCAGGAA orig_bc=AAAAAAAAAAAA new_bc=AAAAAAAAAAAA bc_diffs=0
TACGAAGGGTGCAAGCGTTGTTCGGAATTACTGGGCGTAAAGGGTGTGTAGGCGGTTTAGTAAGATAGCGGTGAAATGCCGGGGCTTAACCTCGGAACTGCCGTTATAACTATTGAACTAGAATGACAGAGAGGATATTGGAATACCCAGTGTAGAGGTGAAATTCGTAGATATTGGGTAGAACACCGGTGGCGAAGGCGAGTATCTGGCTGTAAATTGACGCTGAGGCACGAAAGCATGGGGATCAAACAGG
+
IIIIIIIIIIIIIIIIIIIIHIIIIIIIIIIHIIIIIHHIIHIIIIIIIIIIIIIIIIIIIIIIIIIIIIIIIIIIHHIIIIIIHIIIIIIIIIIIIIIIIIIIIIIIIIIIIIIIIIIIIIIIIIIIIIIHHIIIIIIIIIIIIIIIIIIHIHIIIIIIIIIIIIIIIIIIIIIIIHIIIIIIIIIIIHIIIIIIIIIIIIIIIIIIIIIIIIIIHIIIIIIIIIIIIIIIIIIIIIIIIIIIIIIIIIIII
@HS3.4_39 HISEQ:380:H55W7BCXY:1:1101:18838:6833 1:N:0:AGCAGGAA orig_bc=AAAAAAAAAAAA new_bc=AAAAAAAAAAAA bc_diffs=0
TACGTAGGTGGCGAGCGTTATCCGGATTTACTGGGTGTAAAGAGTGAGCAGGCGGCATGATAAGTTTGAAGTGAAAGCGTGGGGCTTAACCCCATACAGCTCCAAAAACTGTCAAGCTAGAGTGCGAGAGGGGCAAACGGAACTCCATGTGTAGCGGTGAAATGCGTAGATATATGGAAGAACACCAGTGGCGAAGGCGGTTTGCTAGCTCGATACTGACGCTCAGTCACGAAAGCGTGGGGAGCAAATAGG
+
IHHHHIIIIIGHIHHHHHIHHIIIIIIHHGHEHHHHIEHHHGCFHIHIIHHHGHIHHIHIIHHIHIHIHHHIIIHIDHIIIIHIIIIHHHFHIIIIHHIIHIHHHHHHIIIHIIIHFHIHIIIIHIHIHFHHHIIHHHEIIIIHHHHHIIIIIIHIIHIIIIHHIHHHHIHIHHHHHHIHIIIIIIHIIIIHHIIIIIIIIIIHEIIIIHEIIIHHHGHCC@@CIHHFHIHIIIGIIIHIHIHHHFHHHHII
@HS3.4_40 HISEQ:380:H55W7BCXY:1:1101:18856:6938 1:N:0:AGCAGGAA orig_bc=AAAAAAAAAAAA new_bc=AAAAAAAAAAAA bc_diffs=0
TACGGAAGGTCCGGGCGTTATCCGGATTTATTGGGTTTAAAGGGAGCGCAGGCGGAAGATTAAGCGTGACGTGAAATGTCCCGGCTCAACCGTGGAACTGCGTCGCGAACTGGTTTTCTTGAGTGAGTACGACGTCAGCGGAATTCGTGGTGTAGCGGTGAAATGCTTAGATATCACGAAGAACCCCGATTGCGAAGGCAGCTGACGAGTCCTTAACTGACGCTAAAGCTCGAAAGTGCGGGTATCGAACAGG
+
HHIIIIIIIIIIHDHIHHICHIFHIEEHHIIHHHIHIIGGHIIIIIHIHIIIIIIIHHHHIIIIIHGIHIIIIIIIHHHHHIIIIIIIIIIIIIIIIIIIIIHIIHHFIIHIIHHHHIIIIIIIIIIIIIIIIIIIIIIIIIIIIIIIHIIIIIIIHIIIIIIIIHHIHIIIIIIIIIIIIIIIIIIIHIHIIIIIIIIIIIIIIIIIHGIIIIIIIIIIIIIIIIIIHGHHIHIIIIIIIIHHIIIIIIIIH
@HS3.4_41 HISEQ:380:H55W7BCXY:1:1101:3161:7004 1:N:0:AGCAGGAA orig_bc=AAAAAAAAAAAA new_bc=AAAAAAAAAAAA bc_diffs=0
TACGGAGGGTGCGAGCGTTAATCGGAATAACTGGGCGTAAAGAGCTCGTAGGCGGTTAGTCAAGTCAGATGTGAAAGCCCCGGGCTTAACCTGGGAACTGCATTTGAAACTGACGAACTAGAGTACTGTAGAGGGAGGTAGAATTCCAGGTGTAGCGGTGAAATGCGTAGATATCTGGAGGAATACCGGTGGCGAAGGCGGCCTCCTGGACAGAGACTGACGCTGAGGAGCGAAAGCGTGGGGAGCAAACAGG
+
IIIIIIIIIHIIIIIIIHIIIIIIIIIIHIIIIIIIIIIIIIHIIIIIHIIIIIIIIIIIIIIIIIIIHHIIIIIIIIIIIIIIIIIIIIIIIIIIIGIIHIIIIIIIIIIIIIIIIIIIIIIIIIIIIIIIHIIIIIIHIIIIIIIIIIIHIIIIIIIIIIIIIIIIIIIIIIIIIIIIIIIIIHIIIIIIIIIIIIIIIIIHIIIIIIIIIIIIIIIIIIIIIIIIIIIIIIIHIIIIIIIIIIIIIIIII
@HS3.4_42 HISEQ:380:H55W7BCXY:1:1101:5021:7145 1:N:0:AGCAGGAA orig_bc=AAAAAAAAAAAA new_bc=AAAAAAAAAAAA bc_diffs=0
TACGTAGGGGGCGAGCGTTATCCGGAATTATTGGGCGTAAAGAGTACGTAGGCGGTTCTGTAAGCGTGAGGTGAAAGCCCGGGGCTTAACTCCGGTAAGCCTTTCGAACTGCAGGACTTGAGTGCTGGAGGGGAAAGTGGAATTCCTAGTGTAGCGGTGAAATGCGTAGATATTAGGAGGAACACCAGTGGCGAAGGCGACTTTCTGGACAGTAACTGACGCTGAGGTACGAAAGCGTGGGGAGCAAACAGG
+
IIIIHIIHIIIIIIIIIHIIIIIIIHIIIIIIIIIIIIIIIIHIIIIIIIIIIIIHHIIIIIIIIIIIIIIIIIIIHIIIIIIIIIIIIIIIIIIIIIIIIIIIIIIIIIIIIIIIIIIIIIIIIIIIIIIIIIIIIIIIIIHIIIIIIIIIIIIIIIIIIIIIIIIIIIIIIIHIIIIIHHIHIIIIIIIIIIIIIIIIHIIHIHIIIIIIIIIIIIIIIIIIIIIIIIIIIIIIIIIIIIIIIIIIIIII
@HS3.4_43 HISEQ:380:H55W7BCXY:1:1101:8808:7151 1:N:0:AGCAGGAA orig_bc=AAAAAAAAAAAA new_bc=AAAAAAAAAAAA bc_diffs=0
TACGGAGGATGCAAGCGTTATCCGGATTTATTGGGTTTAAAGGGTGCGTAGGCGGATGCTTAAGCGTGAGGTGAAATGCCCGGGCTCAACCTGGGAACTGCCTCGCGAACTGGGTATCTGGAATGTCCGTGCCGTGGGAGGAATGTGTGGTGTAGCGGTGAAATGCATAGAGATCACACAGAACACCGATTGCGAAGGCATCTCACGAACGGATGATTGACGCTGAGGCACGAAAGCGTGGGGATCAAACAGG
+
IIIIIIHHCHIIIIIIIIIIIIIIIGHIIIGHHIGDEHIIIIIIIIIIIIIIIIIIIIIHIIIIIIIIIIIIIIIIIIIIIIIIIIIIIIIIIIIIIIIIIIIIIIIIIIIIHIHHIIIHIIIIIIIIIIIHIIIIIIIIIIIIIIIIIIIIIIIIIIIIIIHIIIIIIIIIIIIIIHIIIIIIIIIIIIIIIIIIIIIIIIIIIIIIIIIIIIIIIIIIIIIIIIIIIIIIIIIIIIIIIIIHGIIIIIIII
@HS3.4_44 HISEQ:380:H55W7BCXY:1:1101:10689:7099 1:N:0:AGCAGGAA orig_bc=AAAAAAAAAAAA new_bc=AAAAAAAAAAAA bc_diffs=0
TACGGAGGGTACGAGCGTTAATCGGAATGACTGGGCGTAAAGGGCACGTAGGTGGATAGATAAGTCACAAGTGAAATACCCGGGCTTAACCTGGGATTGGCTCGTGAAACTGTTTAACTAGAGTACGGTAGAGGGGAGTAGAATTCCAAGTGTAGCGGTGAAATGCGTAGAGATTTGGAAGAATACCGGAGGCGAAGGCGGCTCTCTGGACCGATACTGACACTGAAGAGCGAAAGCGTGGGGAGCAAACAGG
+
IIIIIIIHIIIIIIIIIIIIIIIIIHIIIIIIIIIIIHHIIIIIIIIIHIHIFHHHIIIIIIIIIIIIIIIIIIIIIIIIIIIIIIIIIIIIIIIIIIIIIIIIHIIIIIIIIIIIIIIIIIIIIIIIIIIIIIIIIIIIIIIIIIIIIIIIIIIIIIIIIIIIIIIIIIIIIIIIIIIIIIIIIIIIIIIIIIIIIIIIIIIIIIIIIIIIIIIIIIIIIIIIIIIIIIIIIIIIIIIIIIIIIIIIIIIII
@HS3.4_45 HISEQ:380:H55W7BCXY:1:1101:14446:7165 1:N:0:AGCAGGAA orig_bc=AAAAAAAAAAAA new_bc=AAAAAAAAAAAA bc_diffs=0
TACGGAAGGTCCGGGCGTTATCCGGATTTATTGGGTTTAAAGGGTGCGCAGGCGGCTTGTTAAGCGGGAGGTGAAATGCCGGCGCTCAACGTCGGAAGTGCCTCCCGAACTGGTGAGCTTGAATGACTCTGCCGTGGGAGGAATGTGTAGTGTAGCGGTGAAATGCTTAGAGATTACACAGAACGCCGATTGCGAAGGCATCTCACGAAGGGTTGATTGACGCTGAGGCACGAAAGCGTGGGGATCAAACAGG
+
IIIIIIIIIIIIIIIIIIIIIIIIIGEHHHIHGHHEEHIIHIIIIIIIIIIIIIIIHHIHHIIIIIIIIIIHHIIIHHIIIIIIIIIIIIIGHIIIIIIIIIIIIIIIIIIIIIIIIIIIIIIIHIIIIIIIIIIIIIIIIIIIIHIIIIIIIIIIIIIIIIIIIHIIIIIIIIIIHHIIIIHG/IIIIIIIIIIIIIHIHIHIIIIIIIIIIIIIIIIIIIIIIIIIHIIIIIIHGIIIIIIIHHIIIIIII
@HS3.4_46 HISEQ:380:H55W7BCXY:1:1101:15245:7071 1:N:0:AGCGGGAA orig_bc=AAAAAAAAAAAA new_bc=AAAAAAAAAAAA bc_diffs=0
TACGGAGGGTGCAAGCGTTGTCCGGATTCATTGGGTTTAAAGGGTGCGCAGGCGGGAGATTAAGTCAGGGGTGAAAGACGGTTGCTCAACAATCGCAGTGCCTTTGATACTGGTTTTCTTGGGTGACCTTGAGGTAGGCGGAATGGGGGGTGTAGCGGTGAAATGCATAGATACCCCCCAGAACTCCGATTGCGAAGGCAGCCTACTGGAGGTTAACCGACGCTCAGGCACGAAAGCGTGGGGATCAAACAGG
+
IIIIHHHHIHIIIIIIHEHHHIIIIEGHIIIHIIIG=HHIIIHIIGHIIIHIGHHDHH@FIIHHIHHHIHIIIIHIIHIIIIHIGHIIIIHIHIIIIIIIIIIIIIIIIIIIIHIHHIIIIIIHGHIIHIHIIIGIIIHIIIIHHHIIIHIIIIIIIIIIIIHHIIIIIIIIIIIIIIIIIIIIIIIIIIIIIIIIIIIIIIIIIIIIIIIHIIIHIIIIIIIHIIIIIIIIIIIIIIIIIIIIIIIIIIIII
@HS3.4_47 HISEQ:380:H55W7BCXY:1:1101:15044:7248 1:N:0:AGCAGGAA orig_bc=AAAAAAAAAAAA new_bc=AAAAAAAAAAAA bc_diffs=0
TACGGAGGATGCAAGCGTTATCCGGATTTATTGGGTTTAAAGGGTGCGTAGGCGGATGATTAAGCGTGAGGTGAAAGCTCGGGGCTCAACCCCGGAACTGCCTCGCGAACTGGTTGTCTTGAATGTCCGTGCCGTGGGAGGAATGTGTGGTGTAGCGGTGAAATGCATAGAGATCACACAGAACACCGATTGCGAAGGCATCTCACGAACGGATGATTGACGCTGAGGCACGAAAGCGTGGGGATCAAACAGG
+
IIIIIIIIIIIIIIIGIIIIIIIIIEHDHIIIHIHHHIIIIIIIIIIIIIHHCHIHHIHHHIIIIIIIIIIIIIIIGHIIIIIIIIIIIIIIIIIIIIIIIIIIIIIIIIIIIIIIIIHHIIIIIHHIIIHHIIHHIIIIHIIIIIHIIIHHIIIIIIHIIIIIIIIIHIIIIIIIIHIIIIIHHIIIHIIIIIIIIGHIIHIIIIIIIIIIIIIIIHIIIIIIIIIIIIHHIHIIIIIIIIHFHIIIIIIII
@HS3.4_48 HISEQ:380:H55W7BCXY:1:1101:19967:7176 1:N:0:AGCAGGAA orig_bc=AAAAAAAAAAAA new_bc=AAAAAAAAAAAA bc_diffs=0
TACGTAGGGAGCGAGCGTTATCCGGATTTATTGGGCGTAAAGCGTGCGTAGGCGGTTTATTAAGTTTAAGATGAAAGGCTGGGGCTCAACTCCAGTTTGTCTTAAAAACTGGTAGGCTTGAGTATGGCAGAGGTAAATGGAATTTCTAGTGTAGCGGTGGAATGCGTAGATATTAGAAGGAACACCAGTGGCGAAAGCGATTTACTAGGCCAAAACTGACGCTGAGGCACGAAAGCGTGGGGAGCAAATAGG
+
IIIIHHIIIIHHIIIIIIIHHIHHIEHGHIIIIIIIIIIHIIIIHIHHDHHIHHHCHHIIHIIIIIIIIIIIIIIHFGHIIIIIIIIIIIIIIHIHIIIIIHIIHIIIIIIIHIHEEIHHIIIHIHHHHIHHIIIFHHIIIIIIHIHIIIIHHIIIIIIIIIIIHHGFHIIHHHHHHIIIIIIHIIIIHIHHIHIHHHEHGHEIHIIIIHFIIHGCCGIIHIIIIH@HIHIHIHHIIHHHIIIHIHIHG?HE
@HS3.4_49 HISEQ:380:H55W7BCXY:1:1101:9195:7432 1:N:0:AGCAGGAA orig_bc=AAAAAAAAAAAA new_bc=AAAAAAAAAAAA bc_diffs=0
TACGGAGGATGCGAGCGTTATCCGGATTTATTGGGTTTAAAGGGTGCGTAGGCGGAATGTTAAGTCAGTGGTGAAAGCGTGCGGCTCAACCGTACCGAGCCATTGAAACTGGCGTTCTTGAGTGCAAGCGAGGTAGGCGGAATGTGACGTGTAGCGGTGAAATGCTTAGATATGTCCCAGAACTCCGATTGCGAAGGCAGCTTACCAGTATGTAACTGACGCTGAGGCACGAAAGCGTGGGTATCAAACAGG
+
IIIIIHHHHHHHIIHIIIIIIIIIIHHHIIIIIIIGHGHH1GHHHIIIHHIIGHHIIIHGHIIIIIIIHIIGIIIHHHHIIIIIIIHHIIIIIIIIIIHIHIIIHIIIIIIHIIIIIIIIIIIIIIIHHIIIIHHIIIIIIIIHHIHIIHHIIIIIIIIIIHIIIIIIIIIHHIIHHIIHHHEGIIIIIIIHHIIIIIIIHIHIIIHHEHHIIHGIIIIHIIIIIIIIIIIIIIIIHHIIIIHIIIIIHIII
@HS3.4_50 HISEQ:380:H55W7BCXY:1:1101:10132:7317 1:N:0:AGCAGGAA orig_bc=AAAAAAAAAAAA new_bc=AAAAAAAAAAAA bc_diffs=0
TACAGAGGGTGCGAGCGTTAATCGGAATTACTGGGCGTAAAGCGCGCGTAGGCGGCTTTGCAAGTCGGGTGTGAAATCCCCAGGCTTAACCTGGGAACTGCATTCGAGACTGCACTGCTAGAGTATGGGAGAGGGAAGTGGAATTTCCGGTGTAGCGGTGAAATGCGTAGATATCGGAAGGAACATCAGTGGCGAAAGCGACTTCCTGGACCAATACTGACGCTCATGTGCGAAAGCGTGGGGAGCAAACAGG
+
IIHIIIFDGGHIIIIIIIIIEHIIIIIIIIIIIHIIIIIHIIIIIIIIIHHIIIIIIIIIIIIIIIIIIIIIIIIHHIIHIIIIIIIIHHIIIIIHIIIHIIIIIIIIIIIIIIIIIIIIIIIIIIIIIIIIIIIIIIIHIIIIIHIIIIIIIIIIIIIIIIIIIIIIIIIIIIIIIHIIIIHIIIIHIIIIIIIIIIIIIIIHIIIIIIIIIIIHIIHIIIIGIIIIIIIIIIIIIIIIIIIIIIIIIIIII
@HS3.4_51 HISEQ:380:H55W7BCXY:1:1101:11801:7259 1:N:0:AGCAGGAA orig_bc=AAAAAAAAAAAA new_bc=AAAAAAAAAAAA bc_diffs=0
TACGTAGGGAGCAAGCGTTGTCCGGATTTACTGGGTGTAAAGGGTGCGTAGGCGGCTTTGTAAGTCAGATGTGAAATCTATGGGCTCAACCCATAAACTGCATTTGAAACTATAGAGCTTGAGTGAAGTAGAGGCAGGCGGAATTCCCTGTGTAGCGGTGAAATGCGTAGAGATAGGGAGGAACACCAGTGGCGAAGGCGGCCTGCTGGGCTTTAACTGACGCTGAGGCACGAAAGCGTGGGTAGCAAACAGG
+
IIIHIGHHIHIIHHHEGCEEHDFHHHIIHIEHHIH1DHCGEEEHHFHHIIIHGIIHIIIIHHIHIHIIIHIIIIHIGHHIHIHIIIIIIIIEIIIHHIIGHIIIIIIIHIIIIIIHIHHIHIIIIIIIHGHIIHHHHHHHIIIHHHIIIIIIIIIIIIIIIIIIIIIIIIIIIHHIIHIIIIIIIIIIIIIHGIIIIIIIIIIIIIIIIHHGIHIIIIIIIIIIHIIIIHIHIIIIIIIHIIIIIIHIIIIII
@HS3.4_52 HISEQ:380:H55W7BCXY:1:1101:14229:7293 1:N:0:AGCAGGAA orig_bc=AAAAAAAAAAAA new_bc=AAAAAAAAAAAA bc_diffs=0
TACGGAGGGCGCGAGCGTTATCCGGATTCATTGGGTTTAAAGGGTGCGCAGGCGGCTGCCTAAGTCGGCGGTGAAATCCCGGGGCCCAACCCCGGAAGTGCCGTCGATACTGGGTGGCTGGAATGCGGTCGAGGCGGGCGGAACGTGGCGTGTAGCGGTGAAATGCGTAGATATGCCACAGAACGCCGGTAGCGGAGGCGGCTCGCCAGGCCTGCATTGACGCTCGGGCACGAAAGCGTGGGGATCGAACAGG
+
IIIIIGHHHHHIIIHIHHHHIIIIIHHIIIIHHHHDEEHHGHIIIIHHHHDCEHHHIIIHIIIHHIIIIIIEHIGEFHFIHIHIIHHHHHHIHIHIHIHHHHHHHIIIHIHIIIIIIIIIHIIHIIIHDGIIIIIIIIIIHGEHIIIIIIGIIIHHIIHHIIHIIIIIIIIIIHIHEHHIIIIIIHHIIIHIHIIHIIIIIIIIIIIIIHIIIIIIIHIIIIHHCHEIIIIHIIIIIIIIIHHHHIIHIIIII
@HS3.4_53 HISEQ:380:H55W7BCXY:1:1101:16880:7436 1:N:0:AGCAGGAA orig_bc=AAAAAAAAAAAA new_bc=AAAAAAAAAAAA bc_diffs=0
TACGGAGGATGCAAGCGTTATCCGGATTTATTGGGTTTAAAGGGTGCGTAGGCGGAGTCTTAAGCGTGAGGTGAAATGCCACTGCTCAACAGTGGAACTGCCTCGCGAACTGGGATTCTGGAATGCCCCTGCCGTGGGAGGAATGTGTGGTGTAGCGGTGAAATGCATAGAGATCACACAGAACACCGATTGCGAAGGCATCTCACGAAGGGGTGATTGACGCTGAGGCACGAAAGCGTGGGGATCAAACAGG
+
IIIIIIIIIIIIIIIIIIIIIIIIIIIIIIIIIIIGHDHIIIIIIIIIHIIIHIIIIHIIIIIIIIIIIIIHIIIIIIIIIIIIIIIIIIIIIIIIIIIIIIIIIIIIIIIIIIIIIIIIIIIIIIIIIIIIIIIIIIIIIIIIIIIIIIIIIIIIIIIIIIIIIIIIIIIIIIIIIIIIIIIIIIIIIIIIIIIIIIIIIIIIIIIIIIIIIIIIHHIIIIIIIIIIIIIIIIIIIIIIIIIIHIIIIIIII
@HS3.4_54 HISEQ:380:H55W7BCXY:1:1101:18221:7301 1:N:0:AGCAGGAA orig_bc=AAAAAAAAAAAA new_bc=AAAAAAAAAAAA bc_diffs=0
TACGGAGGATGCGAGCGTTATCCGGATTTATTGGGTTTAAAGGGTGCGTAGGCGGAGCTTTAAGCGTGAGGTGAAATGCCCGGGCTCAACCTGGGAACTGCCTCGCGAACTGGAGTTCTGGAATGCCCCTGCCGTGGGAGGAATGTGTGGTGTAGCGGTGAAATGCATAGAGATCACACAGAACACCGATTGCGAAGGCATCTCACGAAGGGGTGATTGACGCTGAGGCACGAAAGCGTGGGGATCAAACAGG
+
IIII=HHHHGHHIICHIIIHHIGIIICHHHIIIEHH=GHHHIIIHHHIIHIIGHII#HIIHIIIIDEIHHHGHHGH#EHIHHIHGFHHIIHHHHFHHHHIIIIIIHCCHIIIHEHHGEGHIIHHHE?#<DEFHIHEEHFIHCHHEHIGHIHGHIIHIIIIIHEIHHHHIIIHHHIIHCEGHHHHHHIHDEGIHIIIHHHC?HHHHE<1EDCFGFCF<IIIHHFIIHHE?EIHHIIIIIIIIHGD1IHIIHIII
@HS3.4_55 HISEQ:380:H55W7BCXY:1:1101:19051:7325 1:N:0:AGCAGGAA orig_bc=AAAAAAAAAAAA new_bc=AAAAAAAAAAAA bc_diffs=0
TACGGAGGATGCGAGCGTTATCCGGATTTATTGGGTTTAAAGGGAGCGCGGACGGGAGATTAAGTCGGCTGTTAAATGGCGGCGCCCAACGTCGACCTGCGGTTGATACTGGTTTCCTTGAGTGCGGCATGGGCAGGCGGAATTCACGGTGTAGCGGTGAAATGCTTAGATATCGTGAAGAACTCCGATCGCGAAGGCAGCTTGCCGGACCGTTACTGACGTTTAGGCTCGAAAGTGCGGGTATCAAACAGG
+
IIIIIIIIHHHIIIHHIIIHIIIHIHHHIIIIIHHDCGHHEEHHFHHIIIIIIIIIEHHHHGHIIHIIHIIIIHHHHHHHIIHHHIIHIIIHIIIHHIHIIHIIHFHHIIIIIIIHIIIIIIIIIIIIIIIIIIHIIHIIIIIIIIIIIHIIHIIHHHIIIIIHFIIIIIGHHIHHHHHIHHGHIHHIIIIIIIIIHIIIHIHDIEIHIIIIIIIIIIHIHGHIIHHECIIIIIIIHHIIIIHHIIIIIIII
@HS3.4_56 HISEQ:380:H55W7BCXY:1:1101:6529:7611 1:N:0:AGCAGGAA orig_bc=AAAAAAAAAAAA new_bc=AAAAAAAAAAAA bc_diffs=0
TACGTAGGGAGCGAGCGTTATCCGGATTTATTGGGTGTAAAGGGTGCGTAGGCGGTTTAACAAGTCTGTGGTTCAAGCCCGAAGCTTAACTTCGGTTCGCCACAGAAACTATTAAACTTGAGTATAGTAGAGGCAAGTGGAATTTCTAGTGTAGCGGTTAAATGCGTAGATATTAGAAGGAACACCAGTGGCGAAGGCGACTTGCTGGGCTATTACTGACGCTGAGGCACGAAAGCGTGGGGAGCAAATAGG
+
IIIIIHHIIIIIIIIIIIIIIGIIIEFIIIIHHIHDGHHIIIIIIIIIHIIHIIIIIIIIIIIIIIIIIIIHIIIIIIIIIIIIIHIIIIIIIIIIIIIIIIIIIIIIIIIIIIIIIIIIIIIIIIIIIIIIIHIIIIHIIIIHIIIIIIIIIIIIIIIHIIIIIIIIIIIIIIIIIIIIHIHHIIIIIIIIIIIIIIIIIIIIIIIIHIIIIIIIIIIIIIIIIHIIIIIIIIIIIIIIHIIIIIIIIIII
@HS3.4_57 HISEQ:380:H55W7BCXY:1:1101:7151:7574 1:N:0:AGCAGGAA orig_bc=AAAAAAAAAAAA new_bc=AAAAAAAAAAAA bc_diffs=0
TACGGAGGATGCGAGCGTTATCCGGATTTATTGGGTTTAAAGGGAGCGCGGACGGGAGATTAAGTCGGCTGTTAAATGGCGGCGCCCAACGTCGTCCTGCGGTTGATACTGGTTTCCTTGAGTGCGGCATGGGCAGGCGGAATTCACGGTGTAGCGGTGAAATGCTTAGATATCGTGAAGAACTCCGATCGCGAAGGCAGCTTGCCGGACCGTTACTGACGTTTAGGCTCGAAAGTGCGGGTATCAAACAGG
+
IIIIIHIIDHIIIIIIIIIIIIIIIHHHIIIIHIIHFHIIIIIIIIIIIIIIIIIIHIIIIIIIIIIIIIIIIIIIIIIIIIIIIIIIIIIHHIIIIIIIIIIIIIIIIIIIIIIIIIIIIIIIIIIIIIIIIIIIIIIIIIHIIIIIIIIIIIIIIIIIIIIIIIIIIIIIIIIIHIIIIIIIIIIIIIIIIIIIIIIIIIIIIIIIIIIIIIHIIIIIIIIIIIIIIIIIIIIIIIIIIIIIIIIIIIII
@HS3.4_58 HISEQ:380:H55W7BCXY:1:1101:8383:7546 1:N:0:AGCAGGAA orig_bc=AAAAAAAAAAAA new_bc=AAAAAAAAAAAA bc_diffs=0
TACGGAGGATGCGAGCGTTATCCGGATTCATTGGGTTTAAAGGGTGCGTAGGCGGCGTGCCAAGTCAGGGGTGAAAGGTTCCGGCTCAACTGGGACAGTGCCTTTGATACTGGTGTGCTGGAGTGCGCTTGCCGTGGGAGGAATGAGTGGTGTAGCGGTGAAATGCTTAGATATCACTCAGAACACCGATTGCGAAGGCATCTCACGAAGGCGTAACTGACGCTGAGGCACGAAAGCGTGGGGATCAAACAGG
+
IIIIIIIIIHIIIIIIIIIIIIIIIHHIHIHHHIIGHHHIIIIIIIIIIIIIIIIIIIIIIIIIIIIIIIIIIIIIHIHIIIIIIIIIIIIIIIIIIIIIHIIIIIIIIIIIIIIIIIIIIIIIIIIIIIIIIIIHIIIIIIIIIIIIIIIIIIIIIIIIIIIIIIIIIIIIIIIIIIIIIIIIIIIIIIIIIIIIIIIHGIIIIIHIIIIIIIIHIIIIIIIIIHIIIIIIIIIIIIIIIIIIHIIIIIIII
@HS3.4_59 HISEQ:380:H55W7BCXY:1:1101:9450:7564 1:N:0:AGCAGGAA orig_bc=AAAAAAAAAAAA new_bc=AAAAAAAAAAAA bc_diffs=0
TACGGAAGGTCCGGGCGTTATCCGGATTTATTGGGTTTAAAGGGAGCGTAGGCCGTCGTTTAAGCGTGTTGTGAAATGTAGGCGCCCAACGTCTGCACTGCAGCGCGAACTGGATGACTTGAGTACGCGGGAAGCAGGCGGAATTCGTCGTGTAGCGGTGAAATGCTTAGATATGACGAAGAACTCCGATTGCGAAGGCAGCCTGCTGTAGCGCCACTGACGCTGATGCTCGAAAGCGTGGGTATCGAACAGG
+
HHHEHE@EHEGFHIHHDEHCCEHHCCC<FFGHIHHH@ECCEGHHHIIGIIDHEHIHIHHIIIIIEHFGGEHHHHHGCGHHIIHIGIIIIIIIHIIIIIIHIIIHIIIHHHIIHHIHHFHHIIIIGIIHGIFCHEHH@GHGHHGHIIIHCCEEHEEHFHHHGCCHHHHHHHHHIIHHE@HC=EHHIHEIHHICHHHHIHHHCG<EEEHECFC<@1HHCHEHED<1EHHHHIIIIHHDIHEHHHIEH@G1FCEHH
@HS3.4_60 HISEQ:380:H55W7BCXY:1:1101:14579:7578 1:N:0:AGCAGGAA orig_bc=AAAAAAAAAAAA new_bc=AAAAAAAAAAAA bc_diffs=0
TACGGAGGATCCGAGCGTTATCCGGATTTATTGGGTTTAAAGGGAGCGTAGGCGGAGGATCAAGTCAGCTGTGAAATGTAGACGCTCAACGTCTGCACTGCAGTTGAAACTGGTCCCCTTGAGTGCGTAAGGGGCAGGCGGAATTCGTCGTGTAGCGGTGAAATGCTTAGATATGACGAAGAACTCCGATCGCGAAGGCAGCTTGCCGGGCCGCAACTGACGCTGAAGCTCGAAGGTGCGGGTATCGAACAGG
+
IIIIIHHIHIIIIIIIIIIIIIIIIHIIIIIIIIIGHHHIIGIIIIHHEHIGIIIIIIIIIIIIIIIIIIIIHHIIIHIIHIIIIIIIIIIHIIIIIIIIIIIIIIIHFIIIHIIHFHIIIIIIIIIHHIIIIIIHIIIIIIHIIIIHIIIIIIIHIIIIIIHHHHHHIIIIIIHIIHIIIIHIHIIIIGIIHHIIIHHEIHEHHIIIIIIIIIIIIIIIIIIIIIIIIIIIIIIIIIIIIIIIIIIIIIIII
@HS3.4_61 HISEQ:380:H55W7BCXY:1:1101:17403:7706 1:N:0:AGCAGGAA orig_bc=AAAAAAAAAAAA new_bc=AAAAAAAAAAAA bc_diffs=0
TACGTAGGGAGCAAGCGTTGTCCGGATTTACTGGGTGTAAAGGGTGCGTAGGCGGCTCTGCAAGTCAGCTGTGAAATCTATGGGCTCAACCCATAAATTGCAGTTGAAACTGTGGAGCTTGAGTGAAGTAGAGGTAGGCGGAATTCCCGGTGTAGCGGTGAAATGCGTAGAGATCGGGAGGAACACCAGTGGCGAAGGCGGCCTACTGGGCTTTAACTGACGCTGAGGCACGAAAGCATGGGTAGCAAACAGG
+
IIII<GHIG?GHCHIIIHICHIIIIHIIIIEHHIID@EHIIIIIIIIIIIIIHIIHHHFF#HIIIE@HHFHIIIHI@GEGHEGHIIIIIIIGEHHDHCEHHHC:0CIIHHHG/HHGGIIIIIIIHHH@HEIIIIIIIIIIIIHCBCCAGIIIIIIIII#IIIIIIIHIIIHDIHCCEHHCIGIHHHFEHHHIIIIIIHHHIHGHHHFCGC1H?EIIIIIHEEIIIIIIIIIIIIIIHEIIIIIHEIIIHIIII
@HS3.4_62 HISEQ:380:H55W7BCXY:1:1101:17648:7584 1:N:0:AGCAGGAA orig_bc=AAAAAAAAAAAA new_bc=AAAAAAAAAAAA bc_diffs=0
TACGGAGGATGCGAGCGTTATCCGGATTTATTGGGTTTAAAGGGTGCGTAGGCGGAATGTTAAGTCAGTGGTGAAAGCGTGCGGCTCAACCGTACCGAGCCATTGAAACTGGCGTTCTTGAGTGCAAGCGAGGTAAGCGGAATGTGACGTGTAGCGGTGAAATGCTTAGATATGTCCCAGAACTCCGATTGCGAAGGCAGCTTACCAGTATGTAACTGACGCTGAGGCACGAAAGCGTGGGTATCAAACAGG
+
IIIIIIIIHIIIIIIIIIIIIIIIIHHDHIHIHIHD@GHFIIIIIHIIHGIIIIIIHIIHIIIIIIII@HHHIIIIIHIIIHIIIHIIIIIIIIIHIHIHIIIIIIIIIIIIIIIIIIIIIIIIHIIIIIIIIIIIIIIIIIIIIIIIIIIIIIIIIIIIIIIIIIIIIIIIIIIHFIIIIHHGIIIIIHIIIIIIHH#IIIHIIIIIIIIIIIHIIIIIIIIIIIIIIIIIIIIIIIIIIIIIIIIIIIII
@HS3.4_64 HISEQ:380:H55W7BCXY:1:1101:2210:7969 1:N:0:AGCAGGAA orig_bc=AAAAAAAAAAAA new_bc=AAAAAAAAAAAA bc_diffs=0
TACGGAGGATGCGAGCGTTATCCGGATTTATTGGGTTTAAAGGGTGCGCAGGCGGACTGTTAAGTCAGCGGTGAAATGTCCCGGCTCAACCGGGGCCCTGCCGTTGATACTGGCAGACTTGAGCACGGACGGCGCCGGCGGAATGTGTCATGTAGCGGTGAAATGCTTAGATATGCCACAGAACACCGATCGCGAAGGCAGCTGGCGAGGCCGTAGCTGACGCTCAGGCACGAAAGCGTGGGGATCAAACAGG
+
IIIIIIIIIHIIHIHIIHHHHIIIIHIIHIIIHIIHGHHIIIIIIIIIIIIIIIIIIIIGHIIIIIIIIIIIHIIIHHIIIIIIIIIIIIIIIIIIIIIIIIIIIIHIIIIIIIIIIIIIIIIIIIIHHIIHIIIIIIIIIHIIIIIIIIIIIIIIIIIIIIIIIIIIIIIIIIHHIHIHIIIGIIIIIGIIIIIIIIHIIIHIHIIIIIGIIIIIIIIIIIIIIIIHIIIIHIIHIIIIIHIHHIIIHIIII
@HS3.4_65 HISEQ:380:H55W7BCXY:1:1101:3312:7940 1:N:0:AGCAGGAA orig_bc=AAAAAAAAAAAA new_bc=AAAAAAAAAAAA bc_diffs=0
TACGGAGGGTGCGAGCGTTAATCGGAATAACTGGGCGTAAAGAGCTCGTAGGCGGTTTGTCAAGTCAGATGTGAAAGCCCCGGGCTTAACCTGGGAACCGCATTTGAAACTGACAGACTAGAGTACTGTAGAGGGAGGTAGAATTCCAGGTGTAGCGGTGAAATGCGTAGATATCTGGAGGAATACCGGTGGCGAAGGCGGCCTCCTGGACAGAGACTGACGCTGAGGAGCGAAAGCGTGGGGAGCAAACAGG
+
IIIIIIIIHHIIIIIIIIIIIHIIHHIIIIIHIIIIIIHIIIHHIIIIIIIIIIIIIIIIIIIHIIIIHIHIHIIIHHIIIIIHIIIIIIIIIIIIIHIIIIIIIIIIIIIIIIIIIIIIIIIIIIHIIIIIIIIIIIIIIIIIIIIHIIHIIIIIIIIIIIIIIIIIIIIIIIIIIHIIIGIIIIIIIIIIIIIIIIIIIHECIHIIIIHIHHIIIIIIIIIIIIIIIIIIIIIIIIIIIHIIIIIIIIIII
@HS3.4_66 HISEQ:380:H55W7BCXY:1:1101:6088:7980 1:N:0:AGCAGGAA orig_bc=AAAAAAAAAAAA new_bc=AAAAAAAAAAAA bc_diffs=0
TACGGAGGATGCGAGCGTTATCCGGATTTATTGGGTTTAAAGGGTGCGCAGGCGGCGCGATAAGTCAGCGGTGAAATGTACCGGCTCAACCGGTGAGCTGCCGTTGATACTGTCGTGCTTGAGTGCGAGCGGCGCCGGCGGAATGTGTGATGTAGCGGTGAAATGCATAGATATCACACAGAACACCGATCGCGAAGGCAGCTGGCGAGGACGTTACTGACGCTGAGGCACGAAAGCGTGGGGATCAAACAGG
+
IIIIIIIIIIIIIIIIIIIIIIIIIHHIIIIIIIIGEHIIIIIIIIIIIIHIIIIIIIIHIIIIIIIIIIIIIIIIHIHHIIIIIIIIIIIIHIIIIIIIIIIIIIIIIIIIIIIIIIIIIIIIIIIIIIIIIIIIIIIHIIIIIIIIIIIIIIIIHIIIIIIIIIIIIIIIIIIIIIIIIIIIIIIIIIIIIIIIIIHIIIIIIIIIIIIIIIIIIIIIHIIIIIIIIIHIIIIIIIIIIIIIIIIIIIIII
@HS3.4_67 HISEQ:380:H55W7BCXY:1:1101:7046:7933 1:N:0:AGCAGGAA orig_bc=AAAAAAAAAAAA new_bc=AAAAAAAAAAAA bc_diffs=0
TACGGAAGGTCCGGGCGTTATCCGGATTTATTGGGTTTAAAGGGAGCGCAGGCCGGAGGTCAAGCGTGACGTGAAATGTAGCCGCTCAACGGCTGAACTGCGTCGCGAACTGGCTTTCTTGAGTGAGTTCGATGTGGGCGGAATTCGTGGTGTAGCGGTGAAATGCTTAGATATCACGAAGAACTCCGATTGCGAAGGCAGCCCACAAGGCCTTTACTGACGCTAAAGCTCGAAGGTGCGGGTATCGAACAGG
+
IIIIIIHGIHIIIIHIIIIIIIIIIHHHIGHIHIHDHHHIIIHIECHHIHHHDIHIHHH@HHHIIHIIIIIHHIHIHIIIIIHHIIHIIGIHHIIHHIIIIIIIIIIHIIIIIHHEHIIIIIIIHHHHFHIIIIIIHHIIIIIIIIHIHIIHDIHIHGIIIIIGIIIIHIIIHHHHIIIHIIIHIHHIIIIIHIIIIIIIIIIHIIIIIIIHIIIIIHHIIIIIIIIIIIHIIIHIHIIIIIIIHIIIIIHII
@HS3.4_68 HISEQ:380:H55W7BCXY:1:1101:9538:7869 1:N:0:AGCAGGAA orig_bc=AAAAAAAAAAAA new_bc=AAAAAAAAAAAA bc_diffs=0
TACGGAAGGTCCGGGCGTTATCCGGATTTATTGGGTTTAAAGGGAGCGCAGGCTGATTGCTAAGCGTGACGTGAAATGTAGCCGCTCAACGGCTGAACTGCGTCGCGAACTGGTGGTCTTGAGTGAGTACGACGTCAGCGGAATTCGTGGTGTAGCGGTGAAATGCTTAGATATCACGAAGAACCCCGATTGCGAAGGCAGCTGACGAGTCCTTTACTGACGCTAAAGCTCGAAGGTGCGGGTATCGAACAGG
+
IIIIIIIIIIIIHIIIIIIGHIIIHEGHIIIHCHHDEHIHIIIIGIIHIIIIIIIHHIIIIIIIIIIIIIIIIIIIIIIIIIIIIIHIIIIIIIIIIIIIIIIIIIIIIIIIIIIIIIIIIIIIIIIIHIIIIIIIIIIIIIIIIIIIIIIIIIIIIIIIIIIIIIIIIIIHIIIIIIIIIIIIIIIHHHIIHIIIIIIIIIIIIIIHGIIIIIIHIIIIIIIIIIIIIIIIIIIHIIIIIIIIIIIIIIIII
@HS3.4_69 HISEQ:380:H55W7BCXY:1:1101:12131:7885 1:N:0:AGCAGGAA orig_bc=AAAAAAAAAAAA new_bc=AAAAAAAAAAAA bc_diffs=0
TACAGAGGTCCCTAGCGTTGTTCGGATTTACTGGGCGTAAAGGGCGCGTAGGCGGCGAGGCGTGTCAAGTGTGAAATCTCCGGGCTCAACCCGGAAAGTGCGCTTGAAACTGCCTTGCTTGGAGTACGGAAGAGGGAATCGGAATATAGGGTGTAGCGGTGAAATGCGTTGATATCCTATAGAACACCGGAGGCGAAGGCGGATTCCTGGTACGTTACTGACGCTGAGGCGCGAAAGTCGGGGGAGCAAACAGG
+
IIIIIIIIIIIIIIIIIIIHIIIIIIIIIIIIIIIIIIIIIIIIIIIIHIIIIIIIIIIIIIIIIIIIIIIIIIIIGHIIIIIIIIIIIIIIIIIIIIIIIIIIIIIIIIIIIIIIIIIIIIIIIIIIIIIIIIIIHHHIIIIIIIIIIIIIIIIIIIIIIIIIIIIIIIIIIIIIIIGIIIIIIIIIIIIIIIIIIIIIIIIIHIIIHIIIIIIIIIIIIIIIIIIIIIIIIIIIIIIIIIIIIIIIIIIIII
@HS3.4_70 HISEQ:380:H55W7BCXY:1:1101:15505:7904 1:N:0:AGCAGGAA orig_bc=AAAAAAAAAAAA new_bc=AAAAAAAAAAAA bc_diffs=0
TACGGAGGGTACGAGCGTTAATCGGAATGACTGGGCGTAAAGGGCACGTAGGTGGATAGATAAGTCACAAGTGAAATACCCGGGCTTAACCTGGGATTGGCTCGTGAAACTGTTTAACTAGAGTACGGTAGAGGGGAGTAGAATTCCAAGTGTAGCGGTGAAATGCGTAGAGATTTGGAAGAATACCGGAGGCGAAGGCGGCTCTCTGGACCGATACTTACACTGAAGAGCGAAAGCGTGGGGAGCAAACAGG
+
IIIIIGIIIIIIIIIIIHIIIIHIIIIIIIIHHHIIIHIIIIIIIHIIDGHIFIHIIIIIIIIIIIIIIIIIIIIIIIIIIIIIIIIIIIIIIIIIIIIIIIIIIIIIIIIIIIIIIIIIIIIIIIIIIIIIIIIIIIIIIIIIIIIIIIIIIIIIIIIIIIIIIIIIIIIIIIIIHHIIIIIIIIIIIIIIIIIIIIIIIIIIIIIIIIIIIIIIIIIIIIIIIIIIIIIIIIIIIIIIIIIIIIIIIIIII
@HS3.4_71 HISEQ:380:H55W7BCXY:1:1101:15987:7771 1:N:0:AGCAGGAA orig_bc=AAAAAAAAAAAA new_bc=AAAAAAAAAAAA bc_diffs=0
TACGTAGGTGGCAAGCGTTGTCCGGATTTACTGGGCGTAAAGAGCGCGCAGGCGGTCGATTTAGTCGCGTGTGAAAGCCCCCGGCTCAACTGGGGAGGGTCACGCGATACTGATCGACTCGAAGGCAGGAGAGGGTAGTGGAATTCCCGGTGTAGTGGTGAAATGCGTAGATATCGGGAGGAACACCAGTGGCGAAGGCGACTACCTGGCCTGTTCTTGACGCTGAGGCGCGAAAGCTAGGGGAGCAAACGGG
+
IIIIHHIIIIIHIIIIIHHHHIIIIIIIIHIHIIIIIHDEHHIIIIHIIIIGIIIIIHIHHIIIIIIIIIIIHHIIIHFHHIIIIIIIIIIGIHIIIIHHIIIIIIIHHIIIIIIIIIIEIIIIIIIIIIIIIIIHIIIIIIIIIIIIIIIIHIIIIIHIIIIIIIIHIIIHIIIIHHIIHHHHIHHIIIIIIIIIIIIIIIIIIIIIIIIIIIIIIIIIIIIIIIIHIIIIIIIIIIHIIIIIIHIIIIIII
@HS3.4_72 HISEQ:380:H55W7BCXY:1:1101:16494:7961 1:N:0:AGCAGGAA orig_bc=AAAAAAAAAAAA new_bc=AAAAAAAAAAAA bc_diffs=0
TACGGAGGGTACGAGCGTTAATCGGAATGACTGGGCGTAAAGGGCACGTAGGTGGATAGATAAGTCACAAGTGAAATACCCGGGCTTAACCTGGGATTGGCTCGTGAAACTGTTTAACTAGAGTACGGTAGAGGGGAGTAGAATTCCAAGTGTAGCGGTGAAATGCGTAGAGATTTGGAAGAATACCGGAGGCGAAGGCGGCTCTCTGGACCGATACTGACACTGAAGAGCGAAAGCGTGGGGAGCAAACAGG
+
IIIIIIHIIIIIIIIIIHIIIIIIIIIIIIIIIIIIIHIIIIIIGIIIHIIIIIIIIIIIIIIIIIIIIIIIIIIHHHHHIIIIIIIIIIIIIIIIIIIIIIIIIIIIIIHIIIIIIIIIIIIIHIIIGHIIIIIIIIHIIIIIIIIIIIIIIIIIIIIIIIIIIIHIIIIIIIHIIHIIHIIIIIIIIIIIIIIIIIIIIIHIIIIIIIIIIIHHHIIIIIIIHIIIIHIIIIIIIIIIIIIIIIIHGIIII
@HS3.4_73 HISEQ:380:H55W7BCXY:1:1101:1779:8197 1:N:0:AGCAGGAA orig_bc=AAAAAAAAAAAA new_bc=AAAAAAAAAAAA bc_diffs=0
TACGTAGGGGGCGAGCGTTGTCCGGAATGATTGGGCGTAAAGGGCGTGTAGGCGGCCTGTTAAGTCTGGAGTGAAAGTCCTGTTTTCAAGATGGGAATTGCTTTGGATACTGGCGGGCTTGAGTGCAGGAGAGGTTATCGGAATTCCCGGTGTAGCGGTGAAATGCGTAGAGATCGGGAGGAACACCAGTGGCGAAGGCGGGTAACTGGACTGCAACTGACGCTGAGGCGCGAAAGTGTGGGGAGCAAACAGG
+
IIIIIIIIIIIIIIIIIHHIIIIIIIIIIICHHIIIIIIIIIIIIIHIIIIIIIIIHIIIIIIIIIIIIIIIIIIIIHIIIIHIIIIIIIIIIIIIIIIIIIIIIIIIIIIIIIIIIIIIIIIIIIIIIIIIIIIIIIIIIIIIIIIIIIIIIIIIIIIIIIIIIIIIIIIIIIIIIIIIIIIIIIIIIIIIIIIIIIIIIIIIIIIIIIIIIIIIIIIIIIIIIIIIIIIIIIIIIIIIIIIIIIIIIIIII
@HS3.4_74 HISEQ:380:H55W7BCXY:1:1101:8425:8227 1:N:0:AGCAGGAA orig_bc=AAAAAAAAAAAA new_bc=AAAAAAAAAAAA bc_diffs=0
TACGGAAGGTCCGGGCGTTATCCGGATTTATTGGGTTTAAAGGGAGCGCAGGCCGATGGTTAAGCGTGACGTGAAATGTAGCCGCTCAACGGCTGAACTGCGTCGCGAACTGGCTGTCTTGAGTGAGTTCGATGTGGGCGGAATTCGTGGTGTAGCGGTGAAATGCTTAGATATCACGAAGAACTCCGATTGCGAAGGCAGCCCACAAGGCCTTTACTGACGCTAAAGCTCGAAGGTGCGGGTATCGAACAGG
+
IIIIIIIIIIIIHHIIIIIIHIIIIHHIHIIIHIIHIIHIIIIIIIIIIIIIIIIIIIIHIIIIIIIIIIIIIIHIIHHIHIIIIIIIIIIIIIIIHIIIIIIIIIIIIIIIIHIIIIIIIIIIIIIIIIIIIIIIIIIIIIIIIIIIIIIIIIIIIIIIIIIIIIIIIIIIIIIIIIIIIIIIIIIIIIIIIIIIIIIIIIIIIIIIIIIIIIIHIIIIIIIIIIIIIIIIIIIIIIIIIIIIIIIIIIIII
@HS3.4_75 HISEQ:380:H55W7BCXY:1:1101:9233:8064 1:N:0:AGCAGGAA orig_bc=AAAAAAAAAAAA new_bc=AAAAAAAAAAAA bc_diffs=0
TACGTAGGTGGCAAGCGTTGTCCGGATTTACTGGGTGTAAAGGGCGTGTAGGCGGAGCAGCAAGTCAGAAGTGAAATCTCCGGGCTTAACCCGGAAACTGCTTTTGAAACTGTTGCCCTTGAGTATCGGAGAGGCAGGCGGAATTCCTAGTGTAGCGGTGAAATGCGTAGATATTAGGAGGAACACCAGTGGCGAAGGCGGCCTGCTGGACGACAACTGACGCTGAGGCGCGAAAGCGTGGGGAGCAAACAGG
+
IIIIHIIIIIIIIIIIIIIIIIIIIIIIIIIIIIIHHIIIIIIIIIHIIIIIIIIIIIIIIIIIIIIIIIIIIIIIHIIIIIIIIIIIIIIIIIIIIIIIIIIIIIIIIIIIIIHIHIIIIIIIIIIIIIIIIIIIIIIIIIIIIIIIIIIIIIIIIIIIIIIIIIIIIIIIIIIIHHIIIIIIIIIIIIIIIIIIIIIIIIIIIIIIIIIIIIIIIIIIIIIIIIIIIIIIIIIIIIIIIIIIIIIIIIIII
@HS3.4_76 HISEQ:380:H55W7BCXY:1:1101:17261:8229 1:N:0:AGCAGGAA orig_bc=AAAAAAAAAAAA new_bc=AAAAAAAAAAAA bc_diffs=0
TACGGAGGATGCAAGCGTTATCCGGATTTATTGGGTTTAAAGGGTGCGCAGGCGGGCTGTTAAGTCAGCGGTGAAATCTCCCGGCTCAACCGGGGAACTGCCGTTGATACTGGCAGCCTAGAGTACAGACGGCGCCGGCGGAATGTGTCATGTAGCGGTGAAATGCTTAGATATGCCACAGAACACCGATCGCGAAGGCAGCTGGCGAGGCTGGGACTGACGCTCAGGCACGAAAGCGTGGGGATCAAACAGG
+
IIIIIIIIIIIIIIIIIIIIIIIIIHFHIIHIHHIDHIIIIIIIIIIIIIIIIIIIIIIIIIIIIIIIIIIIIIIIHHHIIIIIIIIIIIIIIIIIIIIIIIIHIIIIIIIIIIIIIIIIIIIIIIIIIIIIIIHIIIIIIIIIIIIHIIIIIIIIIIHIIIIIIHIIIIIIIIIIIIIIIIIIIHIIIIIIIIIIIIIIIIIIIIIIIIIIIIIIIIIIIIIIIIIIHIIIIIHIIIIHHIIHHHHGIIIHI
@HS3.4_77 HISEQ:380:H55W7BCXY:1:1101:20342:8140 1:N:0:AGCAGGAA orig_bc=AAAAAAAAAAAA new_bc=AAAAAAAAAAAA bc_diffs=0
TACGGAGGATGCGAGCGTTATCCGGATTTATTGGGTTTAAAGGGTGCGCAGGCGGGCGATTAAGTCAGCGGTGAAAGGCTCGGGCTCAACCGGAGCAGTGCCGTTGATACTGGTTGCCTTGAATGCGGTCAAGGCCGGCGGAATGTGATGTGTAGCGGTGAAATGCTTAGATATGTCACAGAACCCCGATTGCGAAGGCAGCTTACCAGCATGCAACTGACACTGAGGCACGAAAGCGTGGGTATCAAACAGG
+
EHH1CG/C01DCEH//</<DG1DGHE0DHFC1<@G00<<1DF@0<EECDH??EG@GHHI?HGEHGEHE#IIHIHHI7?FHHHHHFC0CGHHIIHHHHE@GH#EGHFC0GF@HE?FDDHHFHHHHIIHHG?IGHHE<HH?HIIHCHHDG?HEIHDDGHIIHIIIIHIGHHHHHHHGCHHHIIII#CIH#HH#HGHII#IIIIIIHIHIIHCHGFHIHHEHHHHHHHIHIHIHHHIIIIIIIIHEIIIIIHHIIH
@HS3.4_78 HISEQ:380:H55W7BCXY:1:1101:6380:8260 1:N:0:AGCAGGAA orig_bc=AAAAAAAAAAAA new_bc=AAAAAAAAAAAA bc_diffs=0
TACGAGGGGTGCAAGCGTTATTCGGATTGATTGGGTGTAAAGGGTGTGCAGACGGCTTACTAAGTCACTTGTTAAATTCTTCGGCCTAACTGAAGATCTGCAGGTGATACTGGAAAGCTAGAGGGTGGAAGAGAGAAGTGGAATTCTCGGAGTAGCGGTAAAATGCGTAGATCTCGAGAGGAACACCAATGGCGAAGGCAGCTTCTTGGTCCATTCCTGACGTTCATACACGAAAGCGTGGGGAGCAAACAGG
+
IIIIIHHIIHIHIIHIIHHIHIIHHGGHHIHFCHH<EFHIIIIIHIHIIIIIIIHIIIHIIHIIHIIIIIIIIIIIIHHIIIIIIHIIIIIIIIIIIGIIIIIHHIHHIHIIIIIIGHHHIIIIIHHHHHIIIIIHIIIIIIIIIIHHIIIIIHIIIIIIIHIIIHHIIIIIIIIHHIIIIIIHIIIIHIIIIIIIIIIIIIIHHIIIIIIHEGEHIIIIIIIIIIHHIIIIHIIIIIIIIIIIIIIIIIGII
@HS3.4_79 HISEQ:380:H55W7BCXY:1:1101:9510:8334 1:N:0:AGCAGGAA orig_bc=AAAAAAAAAAAA new_bc=AAAAAAAAAAAA bc_diffs=0
TACGTAGGTGGCGAGCGTTGTCCGGATTTACTGGGCGTAAAGAGCGCGCAGGCGGTCGTTCAAGTCGAGTGTGAAAGCCCCCGGCTCAACTGGGGAGGGTCATTCGATACTGATCGACTCGAAGGCAGGAGAGGGAAGTGGAATTCCCGGTGTAGTGGTGAAATGCGTAGATATCGGGAGGAACACCAGTGGCGAAGGCGACTTCCTGGCCTGTTCTTGACGCTGAGGCGCGAAAGCTAGGGGAGCAAACGGG
+
IIIIIHHIIIIIHHIIHIHIIIHHIHIIIIIIIIIIIEHHIIIIIHHHDHHIIIIHIIHIIIIIIHHHIIIIIIIIIIHIIIIIIIIHHHHHIIHHIIIIIHIIIIIIIIIIIIIIIIIIIHIHIHIIIIIIIHIIIIIIIIIIIIIIIIHIHHIIIIIIIIIIIIIIIIIIIIIIIHIIIIIIHIIHIIIIIIIIIHIIIIIIIIIIIIIIIIIIIIIIHIIIIIIIIIIIIIHIHHFHIIIIIIIIIIIII
@HS3.4_80 HISEQ:380:H55W7BCXY:1:1101:13957:8397 1:N:0:AGCAGGAA orig_bc=AAAAAAAAAAAA new_bc=AAAAAAAAAAAA bc_diffs=0
TACGTATGGTGCAAGCGTTATCCGGATTTACTGGGTGTAAAGGGTGCGTAGGTGGCATGGTAAGTCAGATGTGAAAACTATGGGCTCAACCCATAGACTGCATTTGAAACTGCCGAGCTAGAGTGCAGGAGAGGAAAGTGGAATTCCTAGTGTAGCGGTGAAATGCGTAGATATTAGGAGGAACACCAGTGGCGAAGGCGGCTTTCTGGACTGTTACTGACACTGAGGCACGAAAGCGTGGGGAGCAAACAGG
+
IHIIHIGHIIIIIIIIIIIIIIIIHIIIIHIGHIG<ECEHHHIIHIHIHIIIIIHIIIHIIIIIIIIIIIIIIIHHFIIIIIIIHHIIIIIHIHIIIIIIIIIIIIIIHIIIIIIIIIIIIIIIIIIIIIIIIIIIIIIIIIIIIIIIIIIIIIIIIIIIIIIIIIIIIIIIIIIIHHIIIIIIIIIIIIIIIIIIIIIIIIIIIIIIIIIIIIIIIIIIIIIIIIIIIHIIIIIIIIIIIIIIIIIIIIIII
@HS3.4_81 HISEQ:380:H55W7BCXY:1:1101:14093:8483 1:N:0:AGCAGGAA orig_bc=AAAAAAAAAAAA new_bc=AAAAAAAAAAAA bc_diffs=0
TACGGAGGATGCGAGCGTTATCCGGATTTATTGGGTTTAAAGGGTGCGTAGGCGGCTTGGTAAGTCAGCGGTGAAATTCAGATGCTCAACATCTGGCGTGCCGTTGAAACTGCCGGGCTTGAATGCGGATGCCGTGGGAGGAATGTGTGGTGTAGCGGTGAAATGCATAGATATCACACAGAACACCGATTGCGAAGGCATCTCACGAATCCGCGATTGACGCTGAGGCACGAAAGTGCGGGGATCAAACAGG
+
IIIIICEHHIIIIIIIIIIIIIIIIGGHHIIHEHHDEHIIIIIIIHHIIIIIIIIHIIIIIIIIIIIIIIIIHHIIGIIIIIIIIIIHHHIIIIIIIIIIIIIIIIHIIIHIHIIIIIIGIIIIIIIIHHHIHIIIIIIHIIHIIIIIIIIIIIIIIHIIIIIIIIIIIIIIIHIHGGHIIHIIIIIIIIIIIIIIIIIHCIIIIIIIIIIIIIIIIIIIIIIIIIIIIIIIIIIIIIIIIIIIHIIIIIIII
@HS3.4_82 HISEQ:380:H55W7BCXY:1:1101:14891:8266 1:N:0:AGCAGGAA orig_bc=AAAAAAAAAAAA new_bc=AAAAAAAAAAAA bc_diffs=0
TACGGAGGATGCGAGCGTTATCCGGATTTATTGGGTTTAAAGGGTGCGTAGGCGGACTATTAAGTCAGCGGTGAAAAGTTATTGCTAAACGATAATCGTGCCGTTGAAACTGGTAGACTAGGATGCGGATGATGTAACAGGAATGTGTAGTGTAGCGGTGAAATGCATAGATATTACACAGAACACCAATTGCGAAGGCATGTTACAAAGCCGCGATTGACGCTGAGGCACGAAAGTGCGGGGATCAAACAGG
+
IIIIIHIHHIIIIIIIIIIHIIIII@EHIIHHHIIEEEHIHHIIIIIIIIIIIIIIIIIIIIIIIIIIIIIHHIIIIIIIIHIIIIIIIIIIIIIIIIIIIIIHIIIIIIIIIIIIIIIIIIIIIIIIIIIIIIIIIIIIIIIIIIIIIIIIIIIIIHIIIIIIIIIIIIIIIIIIHIHIHIIIIIIIIIGIIIIIIIIIIIIIIIIIIIIIIHIHGGIIIIIIIIIIIIIIIIIIIIIIIIIIHIIIIIIII
@HS3.4_83 HISEQ:380:H55W7BCXY:1:1101:17387:8399 1:N:0:AGCAGGAA orig_bc=AAAAAAAAAAAA new_bc=AAAAAAAAAAAA bc_diffs=0
TACGGAGGGTACGAGCGTTAATCGGAATGACTGGGCGTAAAGGGCACGTAGGTGGATAGATAAGTCACAAGTGAAATACCCGGGCTTAACCTGGGATTGGCTCGTGAAACTGTTTAACTAGAGTACGGTAGAGGGGAGTAGAATTCCAAGTGTAGCGGTGAAATGCGTAGAGATTTGGAAGAATACCGGAGGCGAAGGCGGCTCTCTGGACCGATACTGACACTGAAGAGCGAAAGCGTGGGGAGCAAACAGG
+
GHHHH@<?CEFFH=@/C<C0E1DGHHEHHIH@<CEFHE?HHEHHHFCG<<CG<HIHEHHHIHIIIIHHEIIIH@FEGGHHHHHHIHHHIIHIHIIGHIIIIIHIHIIIIHHEHIIIIHHFHHIHIHHHEHHEHHCHHHHHHHIIHHFHFIIIIIHIIIIIIIHHIIIIIIIIIIIHGFHIIHIHHGHIIIIHHIIIIHHIIHIIHEHGIIIIIHIIIIHHHGIHIIIIIIIIIIIHIIHIIIIIIHIHIIHHI
@HS3.4_84 HISEQ:380:H55W7BCXY:1:1101:18372:8396 1:N:0:AGCAGGAA orig_bc=AAAAAAAAAAAA new_bc=AAAAAAAAAAAA bc_diffs=0
CACGTAAGGCGCAAGCGTTGTTCGGAATCATTGGGCGTAAAGGGCGTGTAGGCGGCCGCATAAGTCGGGAGTGAAAGGCGCGGGCTCAACCCGCGGACTGCTCCCGATACTGTGCGGCTCGAGTCCCCGTGGCGCGGCCGGAATTCCAGGTGTAGGGGTGAAATCTGTAGATATCTGGAAGAACACCGGTGGCGAAGGCGGGCCGCGAGCGGGAGACTGACGCTGAGGCGCGAAGGTGCGGGTAGCGAACAGG
+
IIIIHIIIIIIHHIIIIIIIHHHIHHIIIIIIIIIIIHIIIIIIIIIIIIIIIIIIIIIHIIIIIIIIIIIEHIHIHIIIIIIIIHIIIIIIIIIHHEHHHIHIIIIIIIIIIIIIIIIIIIIIIIIIIIIIIIIIIHIHIIIIIIIIIIHIIIIIIIIIIIIGIIIIIIIIHIIGHHIIIIIIIIIIIIIIIIIIIIIIIHHIIHHEFHHIIIIIIIIIIIIIIIIIIIIIIIHF?HEIHIIIHIIIIIIII
@HS3.4_85 HISEQ:380:H55W7BCXY:1:1101:8126:8642 1:N:0:AGCAGGAA orig_bc=AAAAAAAAAAAA new_bc=AAAAAAAAAAAA bc_diffs=0
TACGTATGGTCCTAGCGTTGTCCGGAATGACTGGGCGTAAAGGGTGTGTAGGCGGATGTATATGTCAGATGTGAAATACCTCGGCTTAACTGAGGCATTGCGTTTGAAACTGTACATCTTGAGCATGTCAGGGGTAAGCGGAATTCCCGGAGTAGCGGTGAAATGCGTAGATATCGGGAAGAACACCGGTGGCGAAGGCGGCTTACTGGGGCATAGCTGACGCTGAGGCACGAAAGCGTGGGGAGCGAACGGG
+
F<<<F1<<FHHEFCH1CG=DEH?HHE?EHHI@EHHHH/C0<DFHFHHHG?GEEHBC@CCIHIHHECHHHHBFEHHAF@GH@HHHG;GB<EF71GHA0F?DEHHHHHGBDGHHFHHHEIIIHGDCGHGCHHH@CHCHHHHHEHIHEDHEHHEDHHHEHIHHIHHHIHHHIHEIHHGCHFH?HHHDIIIHHHH##IIIHDCGHCHFCHHHHHHHHG@FIIIIIHHIIIHHHIIIIIHFIHFHIIIHIHFHGHHII
@HS3.4_86 HISEQ:380:H55W7BCXY:1:1101:5782:8799 1:N:0:AGCAGGAA orig_bc=AAAAAAAAAAAA new_bc=AAAAAAAAAAAA bc_diffs=0
TACGGAAGGTCCGGGCGTTATCCGGATTTATTGGGTTTAAAGGGAGCGCAGGCGGAGGATTAAGCGTGACGTGAAATGTCCCGGCTCAACCGTGGAACTGCGTCGCGAACTGGTTTTCTTGAGTGAGTGCGACGTCGGCGGAATTCGTGGTGTAGCGGTGAAATGCTTAGATATCACGAAGAACCCCGATTGCGAAGGCAGCCGACGAGTCCTTAACTGACGCTAAAGCTCGAAAGTGCGGGTATCGAACAGG
+
IIIIIHIIIIIIIIIIIHIHIIIHIEHHIIHIHHICEHHIIIIIIIHIGIIIIIIIIIHHHHHIIGHIIHHIIHIHHHIIIIIIIIIIHIIIIIIHIHIIIIIIIIIIIIIHHHHIIIIIIIIIIIIHIIIIIIHHIIIIIIIIIIIIIIIIHIIIIIIIIIIIIIIIIIIIIIIIHHIHIEDIIIIHHHIIIIIIIIIIGHHHHIIIIIIIIIHGIIIIIIHHHG<IIIHHIIHF<IIIIIIHIIIIIIIII
@HS3.4_87 HISEQ:380:H55W7BCXY:1:1101:11179:8818 1:N:0:AGCAGGAA orig_bc=AAAAAAAAAAAA new_bc=AAAAAAAAAAAA bc_diffs=0
TACGGAGGATGCGAGCGTTATCCGGATTTATTGGGTTTAAAGGGTGCGTAGGCGGCTTGGTAAGTCAGCGGTGAAATTCAGATGCTTAACATCTGGCGTGCCGTTGAAACTGTCGGGCTGGAATGCGGATGCCGTGGGAGGAATGTGTGGTGTAGCGGTGAAATGCATAGATATCACACAGAACACCGATTGCGAAGGCATCTCACGAATCCGCGATTGACGCTGAGGCACGAAAGTGCGGGGATCAAACAGG
+
IIIIIIIIHIIIIIIIIIIIIIIIIHIIIIIIIIIGHIIIIIIIIIIIIIIIIIIIHIIIIIIIIIIIIIIHIIIIHIIIIIIIIIGIIIIIIIIIIIIIIIIIIIIIIIIIIIIIIIIIIIIIIIHIIIIIIIHHIIIIIIIIIIIIIIIICIIIIIIIIIIIIIIIIIIIIIIIIHIIIHIIHIIIIIIIIIIIIIIIIIIIIIIHHHIIIIHIIIIIIIIIIIIIIIIIIIIIIIIIIIIIIIIIIIIII
@HS3.4_88 HISEQ:380:H55W7BCXY:1:1101:12857:8962 1:N:0:AGCAGGAA orig_bc=AAAAAAAAAAAA new_bc=AAAAAAAAAAAA bc_diffs=0
TACGGAGGATGCGAGCGTTATCCGGATTTATTGGGTTTAAAGGGTGCGTAGGCGGGACGTCAAGTCAGCGGTGAAATACTGTGGCTCAACCATAGCATTGCCGTTGAAACTGGCGACCTTGAGTGCGGCAGAGGTAGGCGGAATGTGTGGTGTAGCGGTGAAATGCTTAGATATCACACAGAACACCGATTGCGAAGGCAGCTTACTGGAGCGCAACTGACGCTGAGGCACGAAAGCGTGGGTATCGAACAGG
+
IIIIIIIIHIIIIIIIIIIIIIIIIHIIHIHIIIIGCHHIIIIIIIIIIIIIIIIIIHIHIIIIIIIIIIIIIIIIHHIIIIIIIIIIIIIIIIIIIIIIIIIIIIIHIIIIIIIIIIIIIIIIIIIIIIIIIIIIIIIIIIIIIHIIIIIIIIIIIIIIIIIIIIHIIIIIIIIIIIIIIIIIIIIIIIIIIIIIIIIIIIIIIIIIIIIIIHIIIIIIIIIIIIIIIIIIIIIIIIIIIIIIIIIIIIIII
@HS3.4_89 HISEQ:380:H55W7BCXY:1:1101:13077:8785 1:N:0:AGCAGGAA orig_bc=AAAAAAAAAAAA new_bc=AAAAAAAAAAAA bc_diffs=0
TACGGAGGATGCGAGCGTTATCCGGATTTATTGGGTTTAAAGGGTGCGTAGGCGGAATGTTAAGTCAGTGGTGAAAGCGTGCGGCTCAACCGTACCGAGCCATTGAAACTGGCGTTCTTGAGTGCAAGCGAGGTAGGCGGAATGTGACGTGTAGCGGTGAAATGCTTAGATATGTCCCAGAACTCCGATTGCGAAGGCAGCTTACCAGAATGTAACTGACGCTGAGGCACGAAAGCGTGGGTATCAAACAGG
+
IIIHIEHIEHIIIIIIIIIEHIHIHDGHIIIIHIIGEHHIIIHIIIIIGHEHHIHGHHHHHIIIHIIHHIIIIIIHIHHHIIIIIHIIIHIIIIIHIIHHHHHIIHIIIIIIIIIIIIIIIIIIIIIIIIIIIIIIIIIIIIIIIIIIIIGIIIIIIIIIIIIHIHIIIIIHHIIIGHIIHIIIIIIIIIIIIIIIIIIIIIIIHIIIIIHIIIIIIIIIIIIIIIIIIIIIIHIIIIIIIIIIIIIIIIII
@HS3.4_90 HISEQ:380:H55W7BCXY:1:1101:14347:8979 1:N:0:AGCAGGAA orig_bc=AAAAAAAAAAAA new_bc=AAAAAAAAAAAA bc_diffs=0
TACGGAGGATGCGAGCGTTATCCGGATTCATTGGGTTTAAAGGGTGCGCAGGCGGCCGTGCAAGTCAGCGGTGAAAGCCCGGGGCCCAACCCCGGAAGTGCCGTTGATACTGTACGGCTTGAATGCGGTCGAGGCGGGCGGAACGTGGCGTGTAGCGGTGAAATGCGTAGATATGCCACAGAACGCCGATAGCGGAGGCAGCTCGCCAGGCCTGCATTGACGCTCGGGCACGAAAGCGTGGGGATCGAACAGG
+
IIIIIIIIIIIIIIIIIIIIIIIIIHIIIIIIIIIHHHIIIIIIIIIHIIIIIIIIIIIIIIIIIIIIIIIHIIIIIHGIIIIIIIIIIIIIIIIIIIIIIIIIIIIIIIIIIIIIIIIIIIIIIIIIHIIIIIIIIIIIIIIIIIIIIIIIIIIIIIIIIIIIIIIIIIIIIIIIHHIIIIIIIIIIIIIIIIIIIIIIIIIIIIIIIIIIIIIIIIIIIIIIIIIIHIIIIIIHIIIIIIIIIIIIIIIII
@HS3.4_91 HISEQ:380:H55W7BCXY:1:1101:16224:8899 1:N:0:AGCAGGAA orig_bc=AAAAAAAAAAAA new_bc=AAAAAAAAAAAA bc_diffs=0
TACGGAAGATGCGAGCGTTATCCGGATTTATTGGGTTTAAAGGGAGCGTAGGCGGACGCTTAAGCCTGCGGTCAAATGTCAGCGCCCAACGCTGGCCTGCCGTGGGAACTGGGTGTCTTGAATGTGCACAAGGAAGGTGGAATTCGTGGTGTAGCGGTGAAATGCTTAGATATCACGAAGAACTCCGATTGCGAAGGCAGCCTTCTGGGGCATGATTGACGCTGAGGCTCGAAAGCGCGGGAATCAAACAGG
+
IIIIIFHIIIIIIIIIIIIIIIIIIHHIIIIIIIIGHIHIIIIIHIIIIIIIIIIIIIIIIIIDHIIIIIIIHIIIHHHHIIIIIIIIIIIIIIIIHIIHIIIIIIIIIIIIIIIIIIIIHIIIIIHHIIIIIIIIIIIIIIIIIIIIIIIIIIIIIIIIIIIIIIIIIIIIIIHIIIIIIIIIIIIIIIIIIIIIIIIIHIIIIIIIIIHG<1HHIIIIIIIIIIIIIHIIIIIIIIIIIIIIIIIIIIII
@HS3.4_92 HISEQ:380:H55W7BCXY:1:1101:16925:8906 1:N:0:AGCAGGAA orig_bc=AAAAAAAAAAAA new_bc=AAAAAAAAAAAA bc_diffs=0
TACGTAGGTGGCGAGCGTTGTTCGGATTTATTGGGCGTAAAGGGTCTTTAGGAGGTTCGTTAAATGCGGGGTGAAATCCGGGAGCTCAACTCCCGAACTGCCCTGTAGACTGATGGACTAGGGTACTGGAGAGGTAAGCGGAATACCAAGTGTAGCGGTGGAATGCGTAGATATTTGGTAGAACACCGAGAGCGAAGGCAGCTTACTGGACTTTAACCGACTCTGAAGGACGAAAGCGTGGGGAGCAAACAGG
+
I?HECF?@@FHIIHHIHFECGFHHD<D@H?E<DHIHIEHDFHICFFGF?HHHFHEGIHFHCEFGHHHIIIIGHIHHHFHHHIIIIIHIIHHHHGIIHHGHHHIIHHHHHHHHIIIIIIIIIIHIHHHHIIIHHIIIIIIHHIHHHIIHHHIIHDIIHHHHHIIIIIIHIIIIHIHHD@HIIIIIHIHIIIIIHHHHHHIIIHCEIIIHHFC?H@IHHHHHFHIIHHHHHFGHGHEEHGHIIIIHHHHHHGHHH
@HS3.4_93 HISEQ:380:H55W7BCXY:1:1101:16996:8987 1:N:0:AGCAGGAA orig_bc=AAAAAAAAAAAA new_bc=AAAAAAAAAAAA bc_diffs=0
TACGGAAGGTCCGGGCGTTATCCGGATTTATTGGGTTTAAAGGGAGCGCAGGCGGAAGGTTAAGCGTGACGTGAAATGTACCGGCTCAACCGGTGAATTGCGTCGCGAACTGGTCTTCTTGAGTGAGTACGACGGAGTCGGAATTCGTGGTGTAGCGGTGAAATGCTTAGATATCACGAAGAACGCCGATTGCGAAGGCAGTCTCCGAGTCCTTAACTGACGCTAATGCTCGAAAGTGCGGGTATCGAACAGG
+
IIIIIIIIHIIIIIIIIIIIIIIIHHIIIIIIHHIEHHIIIIIIIIIIIIIIIIIIIIIIIIIIIIIIIIIIIIIIIIIIIIIIIIIIIIIIIIIIIIIIIIIIIIIIIIIIIIIIIIIIIIIIIIIIIIIIIIIIIIIIIIIIIIIIIIIIIIIIIIIIIIIIIIIIIIIIIIIIIHIIIIIIIIIIIIIIIIIIIIIIIIIIIIIIIIIIIIIIIIIIIIIIIIIIIIIIIHFCCIIIIIIIIIIIIIIII
@HS3.4_94 HISEQ:380:H55W7BCXY:1:1101:18580:8863 1:N:0:AGCAGGAA orig_bc=AAAAAAAAAAAA new_bc=AAAAAAAAAAAA bc_diffs=0
TACGGAGGGTACGAGCGTTAATCGGAATGACTGGGCGTAAAGGGCACGTAGGTGGATAGATAAGTCACAAGTGAAATACCCGGGCTTAACCTGGGATTGGCTCGTGAAACTGTTTAACTAGAGTACGGTAGAGGGGAGTAGAATTCCAAGTGTAGCGGTGAAATGCGTAGAGATTTGGAAGAATACCGGAGGCGAAGGCGGCTCTCTGGACCGATACTGACACTGAAGAGCGAAAGCGTGGGGAGCAAACAGG
+
IIIIHIIIIIIIIIIIIFHIIIIIIIIIIIIHIIIIIHIIIIIIIEHIHIIIGHHIIIIIIIIIIIIIIIIIIIIIHIIHIIIIIHIIIIHIIIIIIIIIIIHIIIIIIIIIIIIIIIIIIIIIIIIIIIIIIIIIIIIIIIIIIHIIIIIIIIIIIIIIIIIIIIIIIIIIIIIIHGHIIIGIIIIIIIIIIIIIIIIIIIIIIIIIIIIIIIIIIIIIIIIIIIIIIIIIIIIIIIIIIIIIIIIIIIIII
@HS3.4_95 HISEQ:380:H55W7BCXY:1:1101:8488:10873 1:N:0:AGCAGGAA orig_bc=AAAAAAAAAAAA new_bc=AAAAAAAAAAAA bc_diffs=0
TACGGAGGGTGCGAGCGTTAATCGGAATAACTGGGCGTAAAGAGCTCGTAGGCGGTTTGTCAAGTCAGATGTGAAAGCCCCGGGCTTAACCTGGGAACCGCATTTGAAACTGACAGACTAGAGTACTGTAGAGGGAGGTAGAATTCCAGGTGTAGCGGTGAAATGCGTAGATATCTGGAGGAATACCGGTGGCGAAGGCGGCCTCCTGGACAGAGACTGACGCTGAGGAGCGAAAGCGTGGGGAGCAAACAGG
+
IIIIIIIIIGHIIIIIIIIIIIIIIIIIIIIHIIIIIHIHIIIIIIIIIIIIIIIHHIIIIIIIIIIIIIIHIIIIIIHIIIIIIIGIIHIIIIIIIIHHIIIIIIIIIIIIIIIIIIIIIIIIIIIIIIIIIIIIIIIIIIIIIIIIIIIIIIIIIIIIIIIIIIIIIIIIIIIHHIIIIIIIIIIIIIIIIIIIIIIIIIIIIIIIIIIIIIIIIIIIIIIIIIIIIIIIIIIIIIIIIIIIIIIIIIIII
@HS3.4_96 HISEQ:380:H55W7BCXY:1:1101:8878:10833 1:N:0:AGCAGGAA orig_bc=AAAAAAAAAAAA new_bc=AAAAAAAAAAAA bc_diffs=0
TACGTAGGGAGCAAGCGTTATCCGGAATTATTGGGTGTAAAGGGTGCGTAGACGGGAGAGCAAGTTAGTTGTGAAACCCCTCGGCTTAACTGAGGAACTGCAACTAAAACTATTCTTCTTGAGTGCAGGAGGGGAAAGTGGAATTCCTAGTGTAGCGGTGAAATGCGTAGATATTAGGAAGAACACCAGTGGCGAAGGCGACTTTCTGGACTGTAACTGACGTTGAGGCACGAAAGTGTGGGGAGCAAACAGG
+
IIIIHIGHHHHIIIIIIIHIHHIIIHHHIIHHHIG<EEHIIIIHFHHIIIIIGHIHIIIIIIIIHIIIIIIIIIIHIHIHIIIHHIHIIIIHHHHHHIIIIIHIIHIIIIIIIHHHFHIIIIIIIHIIIIIIIIHIIIIIIIIIIHIIIIHHHIIHHIIIIIIIIIIIIIHIIIHHFIIIHIIHHHHIIIIIIIIIIIHHFFIIIIIIIIIIIIIIIIIIIIIIIIIIIIIIIIIIIIIIIHIIIIIIIHIII
@HS3.4_97 HISEQ:380:H55W7BCXY:1:1101:9282:10992 1:N:0:AGCAGGAA orig_bc=AAAAAAAAAAAA new_bc=AAAAAAAAAAAA bc_diffs=0
TACGTAGGTGGCAAGCGTTATCCGGAATTATTGGGCGTAAAGAGTGAGCAGGCGGCAGTTTAAGTCTGAGGTTAAAGCGTGGGGCTCAACCCCATAAAGCCTTGGAAACTGAACAGCTAGAGTACGAGAGAAGTAAGCGGAATTCCATGTGTAGCGGTGAAATGCGTAGATATATGGAGGAACACCAGTGGCGAAGGCGGCTTACTAGCTCGAAACTGACGCTCAGTCACGAAAGCGTGGGTAGCAAATAGG
+
IIIIHHGHIIIHIHIIIIIIIHIIIHIIIIIIIIIIIHIIGHIIIIIHHIHIIIHIIIIIIHIIHHIIHIIGHHIIHHHIHIIIIIIIIIIIIIHHIIIIIIIIIIIHIIIHIIHIIIIIIIHIIIIIIIIHIIIIIHIIIIIIIHHHIIIIIIIIIHHHHIIIIHIIIIIIIHGHHIHEHHHHHIIIIIIHIIHIGIIIIIIIIIIIIHHIIIIIIIIIHIHHIIIIHIIIIIIHIIIIHIIIIHIIIHII
@HS3.4_98 HISEQ:380:H55W7BCXY:1:1101:19962:10944 1:N:0:AGCAGGAA orig_bc=AAAAAAAAAAAA new_bc=AAAAAAAAAAAA bc_diffs=0
TACGGAGGATCCAAGCGTTATCCGGATTTATTGGGTTTAAAGGGTGCGTAGGCGGCCTATTAAGTCAGGGGTGAAAGACGGTGGCTCAACCATCGCAGTGCCTTTGATACTGATAGGCTTGATTACACTTGAGGTAGGCGGAATGTGACAAGTAGCGGTGAAATGCATAGATATGTCACAGAACACCAATTGCGAAGGCAGCTTACTAAGGTGTTAATGACGCTGAGGCACGAAAGCGTGGGGATCAAACAGG
+
III@HH<?@GHECHEHHHECH1DCCE==1DGHEFHHIIIIIIHE<GGHIFDHHHHHD=HIHHFADCHHHIIIIIIHECFGHHDECHHHHIIHHGEHHHHHEHHHHHHCGFF@HFCCEEHGDIHHHEGH?HGH1HHIHHECIIIHIHHFGHHGIIIHIIHEHGHHHIGHDGIIHECFCG@HHHHEHHIHEE@HHI#IHEG@HGIIIIIHHEHHHEHIHCIHHHHIHFEHHHHFHHHDHCC@HG@F<HHFHHCHH
@HS3.4_99 HISEQ:380:H55W7BCXY:1:1101:2934:11087 1:N:0:AGCAGGAA orig_bc=AAAAAAAAAAAA new_bc=AAAAAAAAAAAA bc_diffs=0
TACGGAGGATGCAAGCGTTATCCGGATTTATTGGGTTTAAAGGGTGCGTAGGCTGTTCGACAAGTCAGGGGTGAAAGCCCGGCGCCTAACGCCGGAACTGCCTTTGATACTGCCGAGCTGGAATACGGATGCCGTGGGAGGAATGAGTAGTGTAGCGGTGAAATGCATAGATATTACTCAGAACACCGATTGCGAAGGCATCTCACGAATCCGTCATTGACGCTGAGGCACGAAAGCGTGGGGATCAAACAGG
+
IIIEHHHHEFFGEHE?GGECHEHIHECEHIIHIHIGDEFHEHIIIIIIHIIFHGFHHHFHHEHHHHHGHHIIGEE@ECCGDHDHIGIIGIIHEHHIEHIHHIHIIIIHFIHHEHHGEHIIEHHCBGHHHIHIIIEHHIHEIHFCG?FFHHFHHHHHFHIEIIIIHIHIIIIIHHHHFFEHHHHIHHIIHHGHGIIHHHIHCCIIHHIHD0HIIGIIIIIHIIIIHHHHEHIIHHHDIHGHIIHHHHIHHHHII
@HS3.4_100 HISEQ:380:H55W7BCXY:1:1101:17555:11234 1:N:0:AGCAGGAA orig_bc=AAAAAAAAAAAA new_bc=AAAAAAAAAAAA bc_diffs=0
TACGGAGGGTGCAAGCGTTATCCGGATTCATTGGGTTTAAAGGGTGCGCAGGCGGACGGCCAAGTCGTGGGTGAAATCCCGCCGCTCAACGGTGGACGGTCCTACGATACTGGTCGACTGGAGTTCTGGTGGCGCGGCCGGAATGTGACGTGTAGCGGTGAAATGCATAGATATGTCACAGAACGCCGATCGTGAAGACAGGCCGCGAACCGGAGACTGACGCTCATGCACGAAAGCGTGGGTATCAAACAGG
+
IHIIIHHIIHHIHHIIIIIGIIIIIGHIIIIHFFI<CGGFHHIIIIIIIHIHIIHHHIIHIIIHHIHIIIIIHHHHGIHIIIIIIIIHIIIIIIIIIIIIIHIIIIIIIIIIIIIIIIIIIIIIHGIIIIIIIIIIIIHIIIIIIIIIIIIIIIIIIIIHIIIIIIIHIIIIHIIIIHHIIIIIIIIIIIIIIIIIIIIIIIIIIIIIIIIIIIIIIIIIIIIIIIHIHHIIIIIIIIIIIIIIIHIIIIIHI
@HS3.4_101 HISEQ:380:H55W7BCXY:1:1101:7844:11481 1:N:0:AGCAGGAA orig_bc=AAAAAAAAAAAA new_bc=AAAAAAAAAAAA bc_diffs=0
TACGGAGGATGCGAGCGTTATCCGGATTTATTGGGTTTAAAGGGTGCGTAGGCGGGTGCTTAAGCGTGAGGTGAAAGCTCGGAGCTCAACTCCGGAACTGCCTCGCGAACTGGGTGCCTTGAATGTCCGTGCCGTGGGAGGAATGTGTGGTGTAGCGGTGAAATGCATAGAGATCACACAGAACACCGATTGCGAAGGCATCTCACGAACGGATGATTGACGCTGAGGCACGAAAGCGTGGGGATCAAACAGG
+
IIIIIHIHIHHHIIIIIIIIIIIIIEHFHIIHHHICEEHIIIHIIIIIIIIIIIIIIIIIIIIIIIHHHIIHHIIIHIIIIIIIIIIIIIHIHIIIIIIIIIIIIIIIHHHIHIIIIIIIIIIIIIIIIIIIIIIIIIIIIIIIIIIIIIIIIIIIIIIIHIIIIIIIIIIIIIIIIHFHIHHIIIIIIIIIIIIIIIIIIIHIIIIIIIIIHHHIIIIIIIIIHIIIIHIHHHIIIIIIIIIIIIIIIIIIG
@HS3.4_102 HISEQ:380:H55W7BCXY:1:1101:8448:11279 1:N:0:AGCAGGAA orig_bc=AAAAAAAAAAAA new_bc=AAAAAAAAAAAA bc_diffs=0
TACGGAGGACGCGAGCGTTATCCGGATTCATTGGGTTTAAAGGGTGCGCAGGCGGCCATGCAAGTCAGCGGTGAAAGCCCGGGGCCCAACCCCGGAAGTGCCGTTGATACTGTGTGGCTGGAATGCGGTCGAGGCGGGCGGAACGTGGCGTGTAGCGGTGAAATGCGTAGATATGCCACAGAACGCCGATAGCGGAGGCAGCTCGCCAGGCCTGCATTGACGCTCGGGCACGAAAGCGTGGGGATCGAACAGG
+
IIIIIIHGHIIIIIIIIIIIIIIIIHHIIIIIIIIHHIIIIIIIIIIIIIIIIIIIIIIIIIIIIIIIIIIIIIIIIIIIIIIIIIIIIIIIIIIIIIIIIIIIIIIIIIIIIIIIIIIIIIIIIIIIIIIIIIIIIIIIIIIIIIIIIIIIIIIIIIIIIIIIIIIIIIIIIIIIHHIIIIIIIIIIIIIIIIIIIIIIIIIIIIIIIIIIIIIIIIIIIIIIIIIIIIIIIIIIIIIIIIIIIIIIIIIII
@HS3.4_103 HISEQ:380:H55W7BCXY:1:1101:12308:11428 1:N:0:AGCAGGAA orig_bc=AAAAAAAAAAAA new_bc=AAAAAAAAAAAA bc_diffs=0
TACAGAGGGTGCAAGCGTTAATCGGAGTTACTGGGCGTAAAGGGCGCGTAGGCGGTCATATAAGTGAGATGTGAAATCCCTGGGCTTAACCTAGGAACTGCAACTTATACTGTATGACTGGAGTATTGTAGAGGGTAGTGGAATTTCCGGTGTAGCGGTGAAATGCGTAGAGATCGGAAGGAACACCAGTGGCGAAGGCGGCTACCTGGACAAATACTGACGCTGAGGCGCGAGAGCGTGGGGAGCAAACAGG
+
IIIIIGHIGIIIIIIIIHHIIIIIIIIIIIIHHIIIIFHHIIIIIIHIHIIIIIIIIIIIIIIIIIIIIIIIIIIIHIIIIIHIIIIIIIIIIIIIIIIIIIIIIIIIIIIIIIIIIIIIIIIIIHIIIIIIIHIHIIIIIIIIIIIIIIIIIIIIIIIIIIIIIIIIIIIIIIIIIIIIIIIIIIIIIIIIIIIIIIIIIIIIIIIIIIIIIIIIIIIHIIIIIIIIHIIIIIIIIIIIIIIIIIIIIIIHI
@HS3.4_104 HISEQ:380:H55W7BCXY:1:1101:13732:11388 1:N:0:AGCAGGAA orig_bc=AAAAAAAAAAAA new_bc=AAAAAAAAAAAA bc_diffs=0
TACGGAGGATGCGAGCGTTATCCGGATTTATTGGGTTTAAAGGGTGCGTAGGCGGACGATTAAGTCAGCGGTGAAAGCGTGTGGCTCAACCATACCAAGCCGTTGAAACTGGTTGTCTTGAGTGTAAACGAGGTAGGCGGAATGTCACGTGTAGCGGTGAAATGCATAGATATGTGACAGAACCCCGATTGCGAAGGCAGCTTACCGGCATACAACTGACGCTGAGGCACGAAAGCGTGGGTATCAAACAGG
+
IIIIIHIIHIIIIIIIIIIIHIIIIHHIIIIIHIIEHHIIIIIIIIIIHGIIIIHHIIIHIIIIIIIIIIIIIIIIIIHIIIIIIIIIHIIIIH0IHIIGIIIIIIIIIIIIIIIIIIIIIIIIIIIIIIIIIIIIIIIIIIIIIIIIIIIIIIIIIIIIIIIIIIIIIIIIIIIIHIIIIIIIIIIIIIIIIIIIIIIIIIIIIIIIIIIIIIIIIIIIIIIIIIIIIIIIIIIIIIIIIIIIIIIIIIII
@HS3.4_105 HISEQ:380:H55W7BCXY:1:1101:17652:11263 1:N:0:AGCAGGAA orig_bc=AAAAAAAAAAAA new_bc=AAAAAAAAAAAA bc_diffs=0
TACGGAAGGTCCGGGCGTTATCCGGATTTATTGGGTTTAAAGGGAGCGCAGGCCGGAGGTCAAGCGTGACGTGAAATGTAGGGGCTCAACCTTTGAATTGCGTCGCGAACTGGCCTTCTTGAGTGAGTACGACGTCAGCGGAATTCGTGGTGTAGCGGTGAAATGCTTAGATATCACGAAGAACCCCGATTGCGAAGGCAGCTGACGAGTCCTTTACTGACGCTAAAGCTCGAAGGTGCGGGTATCGAACAGG
+
IIIIIIIIIIIIIIIIIIIIIIIIIIIIIIIIHHICHHIIIIIIIIIIIIIIIIIIIIIHHIIIIIIIIIIIIIIIIIIIIIIIIIIIIHIIIIIIIIIIIIIIIIIIIIIIIIIIIIIIIIIIIIIIIIIIIIIIIIIIIIIIIIIIIIIIIIIIIIIIIIIIIIIIIIIIIIIIIHIIIIIIIIIIIIHIIIIIIIIIIIIIIIIIIHIIHIIIIIIIIIIIIIIIIIIIIIIIHIIIIIIIIIIIIIIII
@HS3.4_106 HISEQ:380:H55W7BCXY:1:1101:3645:11566 1:N:0:AGCAGGAA orig_bc=AAAAAAAAAAAA new_bc=AAAAAAAAAAAA bc_diffs=0
TACAGAGGCCCGTAGCGTTGTTCGGATTTACTGGGCGTAAAGGGCGCGTAGGCGGCCCTGCGTGTCGGATGTGAAATCTCCGGGCTCAACCCGGAAAGTGCGTCCGAAACTGCAAGGCTCGAGTGCGGGATGGGGAAGGGGAATGCAGGGTGTAGCGGTGAAATGCGTTGATATCCTGCAGAACACCGGAGGCGAAGGCGCCTTCCTGGAACGCAACTGACGCTGAGGCGCGAAAGCCGGGGGAGCAAACAGG
+
IIIIIIIIIIIIIIIIIGHIIIIIIIIIIIIIIIIIIIIIIIIIIIIIHIIIIIIIIIIIIIHIIIIIIIIIIIIIIIIIIIIIIIIIIIIIIIIIIIIIIIIIIIIIIIIIIIIIIIIIIIIIIIIIIIHIIIIIIIIIIIIIIIIIIIIIIIIIIIIIIIIIIIIIIIIIIIIIIIIIIIIIIIIIIIIIIIIIIIIIIIIIIIIIIIIIIIIIIIIIIIIIIIIIHIIIIIIIIIIIIIIIIIIIIIIII
@HS3.4_107 HISEQ:380:H55W7BCXY:1:1101:6961:11733 1:N:0:AGCAGGAA orig_bc=AAAAAAAAAAAA new_bc=AAAAAAAAAAAA bc_diffs=0
TACGTAGGGAGCAAGCGTTGTCCGGATTTACTGGGTGTAAAGGGTGCGTAGGCGGCTTGGTAAGTCAGATGTGAAATGTATGGGCTCAACCCATGAACTGCATTTGAAACTATTGAGCTTGAGTGATGTAGAGGCAGGCGGAATTCCCTGTGTAGCGGTGAAATGCGTAGAGATAGGGAGGAACACCAGTGGCGAAGGCGGCCTGCTGGGCATTAACTGACGCTGAGGCACGAAAGCGTGGGTAGCAAACAGG
+
IIIIIIIIIGHIFIIIIIIIIIIIIIIIIHHHHHIDHIFHIHIIIIIIHIIIGIIIIIHHIHHIIIHHFHIHIHHIHHHIIIIIIIIIIHIIIIIIIIIIIIIHIIIIIHIIIIIHHHIIIIIIIIHIIHIIIIIHIIHIIGHHIIIIIHIIIIIIIIIHHIIIIIHHIIHHGGGIIIIIHHIHIIIHIIIIIIIIIIIHIIIIIIIIIIIIHHIIIIIIIIIGIIIIGIHIIIIIIIIHIIHHIHIIIIIIH
@HS3.4_108 HISEQ:380:H55W7BCXY:1:1101:9136:11658 1:N:0:AGCAGGAA orig_bc=AAAAAAAAAAAA new_bc=AAAAAAAAAAAA bc_diffs=0
TACGTAGGTGGCGAGCGTTGTCCGGATTTACTGGGCGTAAAGAGCGCGCAGGCGGTCGTGCAAGTCGCGTGTGAAAGCCCCCGGCTCAACTGGGGAGGGTCACGCGATACTGCTCGACTCGAAGGCAGGAGAGGGAAGTGGAATTCCCGGTGTAGTGGTGAAATGCGTAGATATCGGGAGGAACACCAGTGGCGAAGGCGACTTCCTGGCCTGTTCTTGACGCTGAGGCGCGAAAGCTAGGGTAGCAAACGGG
+
IIIIIIHHIIIIIIIIIHHIIHIIIIIIIIIHIIIIIDHHIIIIIIIIIIIIIIIEHIIIIIIIIIIIIIIIIIIIIIIIIIIIIIIIIIIIIIIIIIIIIIIIIIIIIIIIHIIIIIIIIIIIIIIIIIIIIIIIIIIIIIIIIIIIIIIIIIIIIIIIIIIIIIIIIIIIIIIIIHIIIIIIIIIIIIIIIIIIIIIIIIIIIIIIIIIIIIIIIIIIIIIIIIIIIIIIIIIIIIIIIIIIIIIIIIIII
@HS3.4_109 HISEQ:380:H55W7BCXY:1:1101:10938:11660 1:N:0:AGCAGGAA orig_bc=AAAAAAAAAAAA new_bc=AAAAAAAAAAAA bc_diffs=0
CACGTAAGTTGCGAGCGTTGTTCGGAATTATTGGGCGTAAAGGGTATGTAGGCGGTTCTGCAAGTCTGGTGTGAAATACCGGGGCTCAACCCCGGAACTGCGTTGGAAACTGCAGGACTTGAATCGCTGAGGGGCAGCCAGAATTCCAGGTGTAGGGGTGAAATCTGTAGATATCTGGAAGAATACCAATGGCGAAGGCAGGCTGCCAGCAGATGATTGACGCTGAGGTACGAAGGTGCGGGGAGCAAACAGG
+
IIIIIIIIIIIIIIIIIHIIIIIIIHIIIIIIIIIIIHHIIIIIIIIIIIIIIIIIIIIIIIIIIIIIIIIIIIIIFHIIIIIIIIIIIIIIIIIIIIIIIIIIIIIIIIIIIIIIIIIIIIIIIIIIIIIIIIIIIIIIIIIIIIIIIIIIIIIIIIIIIIIIIIIIIIIIIIIIIIIIIIIIIIIIIIIIIIIIIIIIIIIIIIIIIIIIIIIIIIIIIIIIIIIIIIIIIIHH<IIIIIIIIIIIIIIII
@HS3.4_110 HISEQ:380:H55W7BCXY:1:1101:11209:11720 1:N:0:AGCAGGAA orig_bc=AAAAAAAAAAAA new_bc=AAAAAAAAAAAA bc_diffs=0
TACGGAGGGTACGAGCGTTAATCGGAATGACTGGGCGTAAAGGGCACGTAGGTGGATAGATAAGTCACAAGTGAAATACCCGGGCTTAACCTGGGATTGGCTCGTGAAACTGTTTAACTAGAGTACGGTAGAGGGGAGTAGAATTCCAAGTGTAGCGGTGAAATGCGTAGAGATTTGGAAGAATACCGGAGGCGAAGGCGGCTCTCTGGACCGATACTGACACTGAAGAGCGAAAGCGTGGGGAGCAAACAGG
+
IIIIIHIIIIIIIIIHIHIIHIIIIIIIIIIIIIIIIHHIIIIIIIIIIIIIGHIIIIIIIIIIIIIHIIIIIIIIHHIIIIIIIIIIIIIIHIIIIIIIIIIIIIIIIIIIIIHIHIIIIIIIIIIIIIIIIIIIIIIIIIIIIIIIIIIIIIIIIIIIIIIIIIIIIIIIIIIIIHIIIIIIIIIIIIIIIIHIIIIIIIIIIIIIIIIIIIIIIIIIIIIIIIIIIIIIIIIIIIIIIIIIIIIIIIIIH
@HS3.4_111 HISEQ:380:H55W7BCXY:1:1101:18257:11737 1:N:0:AGCAGGAA orig_bc=AAAAAAAAAAAA new_bc=AAAAAAAAAAAA bc_diffs=0
TACGGAGGGTGCAAGCGTTAATCGGAATAACTGGGCGTAAAGGGCATGCAGGCGGTTGTATAAGTAGGGTGTGAAATCCCCGGGCTCAACCTGGGAACTGCATTCTAAACTGTACAACTAGAGTATTGCAGGGGGAGACGGAATTCCAGGTGTAGCGGTGGAATGCGTAGATATCTGGAAGAACACCAAAGGCGAAGGCAGTCTCCTGGGCAAATACTGACGCTCATATGCGAAAGCGTGGGTAGCAAACAGG
+
IIIIIHIIIIIIIIHFIIIIHHIIIIIIIIIIIIIIIIIIIIIIIIIIIIHHHIHHHHIIIIHIIIIIIIIHIHIIIHIIIIIIIIIIIIIIIIIHIIIIIIIIIIIIIIIIIHIIIIIIIIIIIIIIIIIIIIIIIIIIIIIIIIIIIIIIIIIIIIIIHIIIIIIIIIIIIIIHHHIIIIIIIIHHHGIIIIIIIIIIHHIHIIIIIHIIIHHHIIIIIIIIHHDIIIHIIIIIIIIIIIHIIIIIIIIII
@HS3.4_112 HISEQ:380:H55W7BCXY:1:1101:1053:11806 1:N:0:AGCAGGAA orig_bc=AAAAAAAAAAAA new_bc=AAAAAAAAAAAA bc_diffs=0
TACAGAGGCCAAGAGCGTTGTTCGGATTTACTGGGCGTAAAGGGCGCGTAGGCGGCCCGCTAAGTCGGATGTGAAATCTCCGGGCTCAACCCGGAAAGTGCGTCCGAAACTGGCGGGCTCGAGGCCGGGAGGGGGAATCGGAACGCAGGGTGTAGCGGTGAAATGCGTTGATATCCTGCAGAACACCGGAGGCGAAGGCGGATTCCTTGAACGGTTCTGACGCTGAGGCGCGAAAGTCGGGGGAGCAAACAGG
+
IHIIIIHHHIEHFHIIIIHIHHHIGHEHIIHICFHHIIIIIGHCHIGIIHIIHHHHIIIIHIDHFIIIIGIIHIIGCHHHIHHGHEIIHIHIIHIIIHHHHHHEHHHHHIHIIHHIHCCIIHHDEHIIIHIHIIIHHGIIIIHIHHIIIIIHIIIIIGIIIIIIIIIIIIIGIIHHFDIIIIIIIHIIIIIIIHIIIIIIIIIIIHFHHGGIIIIIIIHGIIIGIIHIIIIIIIHHGIIGIHHIIIIIIIIII
@HS3.4_113 HISEQ:380:H55W7BCXY:1:1101:1357:11938 1:N:0:AGCAGGAA orig_bc=AAAAAAAAAAAA new_bc=AAAAAAAAAAAA bc_diffs=0
TACGTAGGTGGCAAGCGTTGTCCGGATTTATTGGGTTTAAAGGGTGCGTAGGCGGCCTATTAAGTCAGTGCTGAAATATCCCGGCTTAACCGGGAGGGTGGCATTGATACTGATGGGCTTGAGTGGAGTCGAGGTAGGCGGAATTGACGGTGTAGCGGTGAAATGCTTAGATATCGTCAAGAACACCGATAGTGTAGACAGCTTACTAGACTCAGACTGACGCTGAGGCACGAAAGTGTGGGGATCAAACAGG
+
IIIIHIIIIIIIIIIIIIIIIIIIIHGHHIEHHIHGHHHIIIIIIIIHHIIIIIIIIIHIIIIIIIIIHIIIIIIIHHHIIIIIIHIIIIIIIIHIIIIIHIIIIIIHIIIIIIIIIHIIIIIIIIHHGHHIIIGIIIIIIIIIIIIIIIIIIIIIHIIIIIIIIIIIIIIIIIIIIIIIIIIIIIIIIIIIIIIIIHIIIIIIIIIIHHIHIIIIIIIIIIIIIIIIIIIIIIIIIIIIIIIIIIIIIIIII
@HS3.4_114 HISEQ:380:H55W7BCXY:1:1101:2738:11918 1:N:0:AGCAGGAA orig_bc=AAAAAAAAAAAA new_bc=AAAAAAAAAAAA bc_diffs=0
TACGGAAGGTCCGGGCGTTATCCGGATTTATTGGGTTTAAAGGGAGCGCAGGCTGGATTTTAAGCGTGCTGTGAAATGTACCGGCTCAACCGGTGACGTGCAGCGCGAACTGGAGTCCTTGAGTGAGTACGAGGTATGCGGAATTCGTGGTGTAGCGGTGAAATGCTTAGATATCACGAAGAACCCCGATTGCGAAGGCAGCGTACCAGTCCTTAACTGACGCTAAAGCTCGAAAGTGCGGGTATCGAACAGG
+
IHHIIHIIIIIIIIIIHIIIIIIIICH=FHIHGH@DCHHIIIIIIIIIIHHHCFHHHHIHHIIIIIIIEHHHHFHIHHIIIIIIHIIIIHIIIIHHHIIIIIHHHIIIIGIIIIIGHHHHIHHHHHHHIHHHHIIIIIIIHHIHHIIIIIHHHIIHHHHIIHHEIIHIHIHIIIIIHHIIHIHIGIHHIIHIIHIIIIIHHHHIIIIIIIHHHHHHHGIIIHHHIIHIIHHEHHHE<ECIIIIIIIIIIIIII
@HS3.4_115 HISEQ:380:H55W7BCXY:1:1101:6960:11752 1:N:0:AGCAGGAA orig_bc=AAAAAAAAAAAA new_bc=AAAAAAAAAAAA bc_diffs=0
TACGGAGGGTGCGAGCGTTAATCGGAATAACTGGGCGTAAAGAGCTCGTAGGCGGTTAGTCAAGTCAGATGTGAAAGCCCCGGGCTTAACCTGGGAACTGCATTTGAAACTGACGAACTAGAGTACTGTAGAGGGAGGTAGAATTCCAGGTGTAGCGGTGAAATGCGTAGATATCTGGAGGAATACCGGTGGCGAAGGCGGCCTCCTGGACAGAGACTGACGCTGAGGAGCGAAAGCGTGGGGAGCAAACAGG
+
HFHIHDHHIEG@EHIGIIIICHHIIGIHHIIIIGCFHHHCEHIIHIHIIHHHHIIEHHIHHHHHHHEHFCGHHIIIIHHHHEHHIHIIIHIIIEHHHHHIIFHIIIIHIIIHHEGHIIIIIIHIHHHEHIHHIIHIIHIIIIIIIIHIHHHHIIIIIIIHIIIIIHIIIIHIIIIHIHIIHHIIIIIIIIHIIIIIIIIIIIIHIIIIIIIIIIIHIHHHHGHIIHHIIHIIHIIHHHIIIIHHIHHHIIIII
@HS3.4_116 HISEQ:380:H55W7BCXY:1:1101:12599:11991 1:N:0:AGCAGGAA orig_bc=AAAAAAAAAAAA new_bc=AAAAAAAAAAAA bc_diffs=0
TACGGAGGATGCAAGCGTTATCCGGATTTATTGGGTTTAAAGGGTGCGTAGGCGGCTTGTTAAGCGTGAGGTGAAATGCCGGAGCTCAACCCCGGAACTGCCTCGCGAACTGGCGAGCTTGAATTCTCCTGCCGTGGGAGGAATGTGTGGTGTAGCGGTGAAATGCATAGAGATCACACAGAACACCGATTGCGAAGGCATCTCACGAAGGGGCGATTGACGCTGAGGCACGAAAGCGTGGGGATCAAACAGG
+
IIIIIIIIIIIIIIIIIIIIIHIIIHIIIIIIHIIEHHIIIIIIIIIIIIIIIIIIHIIHIIIIIIIIIIIIIIIIIHIIIIIIIIIIIIIIIIIIIIIIIIIIIIIIIIIIIIIIIIIIIIIIIIIIHIIIIIIIIIIIIIIIIHIIIIIIIIIIIIIIIIIIIIIIIIIIIIIHHHHIIHIIHIIIIHIIIIIIIIIIIIIIIIIIIIIIIIIIIIIHIIIIIIIIIIIIIIIIIIIIIIIIHIIIIIIII
@HS3.4_117 HISEQ:380:H55W7BCXY:1:1101:18828:11935 1:N:0:AGCAGGAA orig_bc=AAAAAAAAAAAA new_bc=AAAAAAAAAAAA bc_diffs=0
TACGAGGGGTGCAAGCGTTGTTCGGAATCACTGGGCGTAAAGGGAGCGTAGGCGGATGTTCAAGCGGATTGTACAATACCGGGGCCCAACCCCGGACCTGCAGTCCGAACTGGACATCTTGGATAGTTCAGGGGCAGGCGGAATTCCTGGTGTAGCGGTGGAATGCGTAGAGATCAGGAAGAACACCGATGGCGAAGGCAGCCTGCTGGGGACTTATCGACGCTGAGGCTCGAAAGCGCGGGTAGCAAACAGG
+
IIIIICFHHHIIIIIIIIIIIIIIIIIIIIIIIIIIIIIIIIIIEHGHHHIIIIIIIIIIIIIIIIIHIIIIIIIIHHIHHIIIIIIIIIIHIIIIIIIIIIIIIIIIIIIIIIIIIIIIIIIIHHIIIIIIIIIIIIIIIIHHIIIHIIIIIIIIIIIIIIIIIIIIIIIIIHIIIIIIIIIIIIIIIIIIIIIIIHIIIIIIIIIIIIIIIIHIIIIIIIIIIIIIIIIIIIHHIIHIIIIIIIIIIIIII
@HS3.4_118 HISEQ:380:H55W7BCXY:1:1101:20366:11814 1:N:0:AGCAGGAA orig_bc=AAAAAAAAAAAA new_bc=AAAAAAAAAAAA bc_diffs=0
TACGTAGGTGGCGAGCGTTATCCGGATTTACTGGGTGTAAAGGGCGCGTAGGCGGGGATGCAAGTCAGATGTGAAATCCATGGGCTCAACCCATGAACTGCATTTGAAACTGTATTTCTTGAGTGCTGGAGAGGTAGACGGAATTCCTTGTGTAGCGGTGAAATGCGTAGATATAAGGAAGAACACCAGTGGCGAAGGCGGTCTACTGGACAGTAACTGACGCTGAGGCGCGAAAGCGTGGGGAGCAAACAGG
+
IIIIIIIIIIIIIIIIIIIIIIIIIIIIIIIIIIIGHIIIIIIIIIIIHIIIIIIIIIIIIIIIIIIIHIIIHIIIIIIIIIIIIIIIIIIIIIIIIIIHIIIIIIIIIIIIIIIIIIIIIIIIIIIIIIIIIIIIIIIIIIIIIHIIIIIIIIIIIIIIIIIIIIIIIIIIIHIIHIIIIIIIIIIIIIIIIIIIIIIIIIIIIIIIIIIIIIIIIIIIIIIIIIIIIIIIIIIIIIIIIIIIIIIIIIIII
@HS3.4_119 HISEQ:380:H55W7BCXY:1:1101:5351:12155 1:N:0:AGCAGGAA orig_bc=AAAAAAAAAAAA new_bc=AAAAAAAAAAAA bc_diffs=0
TACGGGGGATGCGAGCGTTGTCCGGAATCATTGGGCGTAAAGAGTTCGTAGGTGGTTTGTTAAGTTAGGTGTTAAAGGCGTGGGCTCAACTCACGTATGGCACTTGATACTGGCAGACTTGAATGCGGTAGAGGTAAAGGGAATTCCTGGTGTAGCGGTGAAATGCGTAGATATCAGGAGGAACATCGGTGGCGTAAGCGCTTTACTGGGCCGTAATTGACACTGAGGAACGAAAGCCGGGGTAGCAAATGGG
+
IIIIIIIIHIIIIIIIIIIIIIIIIHIIIIHIIIIIIIIIIHGHGHIIGHHIFHIIIIHHIHIIIIIIIIIHIIIIHHIIIIIIIIIIIIIIIIIHIIIIIIIIIIIIIIIIIIIIIIIIIIIIIIIIIIIIIIIIIIIIIIIIIIIIIIIIIIIIIIIIIIIIIIIIIIIIIIIIIIIIIIIIHHIIIIIIIIIIIIIIIIIIIIIIIIIIIIIIIIIIHGIIIIIIIIIIIIIIIIIIIIIIIIIIIIIII
@HS3.4_120 HISEQ:380:H55W7BCXY:1:1101:6828:12102 1:N:0:AGCAGGAA orig_bc=AAAAAAAAAAAA new_bc=AAAAAAAAAAAA bc_diffs=0
TACAGAGGCCAAGAGCGTTGTTCGGATTTACTGGGCGTAAAGGGCGCGTAGGCGGCATGGCGTGTCGGATGTGAAATCTCCGGGCTCAACCCGGAAAGTGCGTCCGAAACTACCGTGCTGGAGTATGGGAGGGGGAATCGGAATGCAGGGTGTAGCGGTGAAATGCGTTGATATCTGGAGGAATACCGGTGGCGAAGGCGGCCTCCTGGACAGAGACTGACGCTGAGGAGCGAAAGCGTGGGGAGCAAACAGG
+
IIIIIIIIIIIIIIIIIHIIIIIIIIIIIIIIIIIIIHHIIIIIIIIIIIIIIIIIIIIIIIHIIIIIIIIIIIIIFHIIIIIIIIIIIIIIIIIIIIIIIIIIIIIIIIIIIIIIIIIIIIIHHIIIIIIIIIIIIIIIIIIIIIIIIIIIIIIIIIIIIIIIIIIIIIIIIIIIIIIIIIIHIIIIIIIIIIIIIIIIIIIIIIIIIIIIIIIIIIIIIIIIIIIIIIIIIIIIIIIIIIIIIIIIIIIII
@HS3.4_121 HISEQ:380:H55W7BCXY:1:1101:8940:12039 1:N:0:AGCAGGAA orig_bc=AAAAAAAAAAAA new_bc=AAAAAAAAAAAA bc_diffs=0
TACGGAAGGTCCGGGCGTTATCCGGATTTATTGGGTTTAAAGGGAGCGCAGGCGGAGGTGCAAGCGTGCCGTGAAAGCGCGGGGCTCAACCCCGTACAGCGGCGCGAACTGCTCCCCTTGGTTGCGGGAAGGGAAGGCGGAACTCGTGGTGTAGCGGTGAAATGCATAGATATCACGAAGAACTCCGATCGCGAAGGCAGCCTTCCGGCCCGCCAACGACGCTCATGCTCGAAGGCGCGGGTATCAAACAGG
+
IIIIIIIIIIIHHHIIIIIHIIIIIHIIIIIIHHIEHHHIIIIIHIIIIIIIIIIIIIIIIIIIIIIIIIIHIIIIIIIIIIIIIIIIIIIIIIIIIIIIIIIIIIIIIIIIHIIIIIIIIIIIIIIIHIIIIIIIIIIIIIIIIIHIIIIIIIIIIIIIIIIIIIIIIGIIIIHHHIIIIIIIIIIIIIIIIIIIIIIIIIIIIIIIIIIIIIIIIIIIIIIIIIIIIIIIIIIIHIIIIIHIIIIIIIII
@HS3.4_122 HISEQ:380:H55W7BCXY:1:1101:10132:12238 1:N:0:AGCAGGAA orig_bc=AAAAAAAAAAAA new_bc=AAAAAAAAAAAA bc_diffs=0
TACGTAGGTGGCAAGCGTTATCCGGATTTACTGGGTGTAAAGGGTGTGTAGGCGGAGAGGCAAGTCAGACGTGAAATGTACGGGCTCAACCCGTAAGTTGCGTTTGAAACTGTTTCCCTTGAGTGTCGGAGAGGTAAATGGAATTCCCGGTGTAGCGGTGAAATGCGTAGATATCGGGAGGAACACCGGTGGCGAAGGCGGTTTACTGGACGACAACTGACGCTGAGACACGAAAGTGTGGGGAGCAAACAGG
+
IIIIIIIIIIIIHIIIIHIIIIIIIIIIIIIHHIIHIDHHIIIIIIHHHHIIIIIIIIIIIIIIIIIIIIIIIIIIHIIIIIIIIHHIIIIIIIIIIIIIIIIHHIIIIIIIIIIIIIIIIIIIIIIIIIIIIIIIIIIIIIIIHIIIIIIIIIIIIIHHIIIIIIIIIIIIIIIIHIIIIIIIIIIIIIIIIIIIHIIIIIIIIIIIIIIHIIIIIIIIIIGHIIIHGIIIIIHG0IIIIIIIIIIIIIIII
@HS3.4_123 HISEQ:380:H55W7BCXY:1:1101:11877:12173 1:N:0:AGCAGGAA orig_bc=AAAAAAAAAAAA new_bc=AAAAAAAAAAAA bc_diffs=0
TACGGAAGGTCCGGGCGTTATCCGGATTTATTGGGTTTAAAGGGAGCGCAGGCGGAAGATTAAGCGTGACGTGAAATGTCCCGGCTCAACCGTGGAACTGCGTCGCGAACTGGTTTTCTTGAGTGAGTACGACGTCAGCGGAATTTGTGGTGTAGCGGTGAAATGCTTAGATATCACGAAGAACCCCGATTGCGAAGGCAGCTGACGAGTCCTTAACTGACGCTAAAGCTCGAAAGTGCGGGTATCGAACAGG
+
IIIIIIIIIIIIIHIIIHIHIIIIIHHHIHHIHIGCGHICHHHIGIIIIIIIIIIHIIIIIIIIIIHIIIIIHIIIHIIIIIIIIIIIIIIIIIIHIIIIIIIHHIIIIIIIIIIIIIIIIIIIIIIIIIIIIIIIIIIIIIIIIIIIIIIHIIIIIIIIIIIIIIHIIIIIIIIIHIIIIIIIIIIIIIIIIIIIIIIIIHIIIHIIIIIIIIIIIIIIIIIIIIIIHHHIIIIIIIIIIIIHIIIIIIIII
@HS3.4_124 HISEQ:380:H55W7BCXY:1:1101:18848:12211 1:N:0:AGCAGGAA orig_bc=AAAAAAAAAAAA new_bc=AAAAAAAAAAAA bc_diffs=0
TACGTAGGGACCGAGCGTTGTCCGGATTCATTGGGCGTAAAGAGCTCGTAGGCGGCCACTCAAGTCGAATGTGAAACCTCGAGGCTTAACCTCGAGCCTGCATTCGATACTGGGCGGCTAGAGTCTGGTAGGGGGATCTGGAATTCCTGGTGTAGCGGTGGAATGCGCAGATATCAGGAGGAACACCGGTGGCGAAGGCGGGATCCTGGGCCAGTACTGACGCTGAGGAGCGAAAGCGTGGGGAGCAAACAGG
+
IIIIIIIIIIIIIIGIIIIIIGHIIHIIIIIIIIIIIIHIIIIIIIIIIIIIIIIGIIIIIIIIIIIIHHIIIIHIIIIIIIHIIIHIIIHIIIIIIIIIIIIIIIIIIIIIIIHIIIIIIIIHHIIIHHHIIIHHHIIIIIIIIIIGHIIIIIIIIIIIHIIIIIIIIIHHHEHIHHIIIIHIIIHIIIIIIIIIIIIIIIHIIIIIIGIIIIIIIIHHIIIIIIIIHIIHIIIIIIIIIIIIIIIIHIIII
@HS3.4_125 HISEQ:380:H55W7BCXY:1:1101:3050:12455 1:N:0:AGCAGGAA orig_bc=AAAAAAAAAAAA new_bc=AAAAAAAAAAAA bc_diffs=0
TACGGAAGGTCCGAGCGTTATCCGGATTTATTGGGTTTAAAGGGTGCGTAGGCGGGGAAGCAAGTCAGCCGTAAAATTGTTGAGCTCAACTCAATCCCGCGGTTGAAACTGCCTCCCTTGAGTACACTAGAGGGCGATGGAATTCGTGGTGTAGCGGTGAAATGCATAGATATCACGAAGAACTCCGATTGCGTAGGCAGTCGCCTGGGGTGCCACTGACGCTGAGGCACGAAGGTGCGGGTATCAAACAGG
+
IIIIIHIIIIIIIIIIIIIIIIIIIGHIIHIIHIIE@GHIIIIIIIIIIIIIIIIIIIIIIHIIGIIIIIIIIIIHFIIIIHIIIIIHIIIIIGIIIIIIIIIIIIIIIIIIIIIIIIIIIIIIIIIIIIIIIIIIIIIIIIIIIIIIIIIIIIIIIIIIIIIIIIIIIIIIIIIIHIIIIIIIIIIIIIIIIHIIIIIIIIIIIIIIIIIIIIIIIIIIIIIIIIIIIIIIIIIIIIIIIIIIIIIIIIII
@HS3.4_126 HISEQ:380:H55W7BCXY:1:1101:9875:15064 1:N:0:AGCAGGAA orig_bc=AAAAAAAAAAAA new_bc=AAAAAAAAAAAA bc_diffs=0
TACGGAGGGTACGAGCGTTAATCGGAATGACTGGGCGTAAAGGGCACGTAGGTGGATAGATAAGTCACAAGTGAAATACCCGGGCTTAACCTGGGATTGGCTCGTGAAACTGTTTAACTAGAGTACGGTAGAGGGGAGTAGAATTCCAAGTGTAGCGGTGAAATGCGTAGAGATTTGGAAGAATACCGGAGGCGAAGGCGGCTCTCTGGACCGATACTGACACTGAAGAGCGAAAGCGTGGGGAGCAAACAGG
+
IIIIIIIHIIIIIIIIIHHIIIIIIIHIIIIIIIIIIEHHIIIHIHIIHIIIDIIIIIHIIIIIIIIIIIIIIIIIIIIIIIIIIIIIIIIIIHIIIIIIIIIIIHIIIIIIIIIIIIIIIIIHIIIIIIIIIIIIIIIIIIIIIIIIIIIIIIIIIIIIIIIIIIIIIIIIIIIIIHIIIIIIIIIIIIIIIIIIIIHIIIIIIIIIIIIIIIIIIIIIIIIIIIIIIIIIIIIIIIIIIIIIIIIIIIIII
@HS3.4_127 HISEQ:380:H55W7BCXY:1:1101:18174:13721 1:N:0:AGCAGGAA orig_bc=AAAAAAAAAAAA new_bc=AAAAAAAAAAAA bc_diffs=0
TACGGAGGGTACGAGCGTTAATCGGAATGACTGGGCGTAAAGGGCACGTAGGTGGATAGATAAGTCACAAGTGAAATACCCGGGCTTAACCTGGGATTGGCTCGTGAAACTGTTTAACTAGAGTACGGTAGAGGGGAGTAGAATTCCAAGTGTAGCGGTGAAATGCGTAGAGATTTGGAAGAATACCGGAGGCGAAGGCGGCTCTCTGGACCGATACTGACACTGAAGAGCGAAAGCGTGGGGAGCAAACAGG
+
IIIIHGHIIIIIIIIHHCGHHHEHGIHHHIIEHIIIHHHHIIIIIIIHDFGEDGH1DHHIIIIIHIIIIIIIIIIHHHHEHIHHHIIHIIHHIHIFHHHHIIIHGIIIIIHIHCIHIIIIIIIIIIIIIHIIIHHIIIIIIIIIIIIIIIIIHIIIHIIIIHHIIIIIIIIIIIHIHGIIIIIHIIIIIIIIIHIIIIIIIIIIHIIIIHHIIIIIIHIIIIIIIIIIIIIIIIIIIIIIIIIIHEHF1HIII
@HS3.4_128 HISEQ:380:H55W7BCXY:1:1101:2825:13913 1:N:0:AGCAGGAA orig_bc=AAAAAAAAAAAA new_bc=AAAAAAAAAAAA bc_diffs=0
TACGTAGGGGGCGAGCGTTGTCCGGAATGATTGGGCGTAAAGGGCGCGTAGGCGGCTTGATAAGTCTGGAGTGAAAGTCCTGTTTTCAAGATGGGAATTGCTTTGGATACTGTTGAGCTTGAGTGCGGGAGAGGTTATCGGAATTCCCGGTGTAGCGGTGAAATGCGTAGAGATCGGGAGGAACACCAGTGGCGAAGGCGGGTAACTGGACCGCAACTGACGCTGAGGCGCGAAAGTGTGGGGAGCAAACAGG
+
HIIIHHHHHIIDHIHIIIHHHIIIIGHIIIHHHIIIIHIIHHIIIIIIIIIIHIIGHIIGIHIIIIIIIIIIIIIIIHHHIHHIIIIIIIIIIIIIHHIIIIIHHIHIIIIHHHIIIIHIHIIIIIHIIIIIIIIIHEIIIIIIIIIIIIIIIIIIIIIIIIIIIIIIIIIIIHIIIHIIIIIIIIHIIIHIIIIIIIIIIHHHGIIIIIIGIIHIIIIIIIIIIIIIIIIIIIIIIIIIIIIIIIIIIIIII
@HS3.4_129 HISEQ:380:H55W7BCXY:1:1101:9226:13839 1:N:0:AGCAGGAA orig_bc=AAAAAAAAAAAA new_bc=AAAAAAAAAAAA bc_diffs=0
TACGTAGGGAGCAAGCGTTATCCGGATTTATTGGGTGTAAAGGGTGCGTAGACGGGAAATTAAGTTAGTTGTGAAATCCCTCGGCTCAACTGAGGAACTGCAACTAAAACTGGTTTTCTTGAGTGCAGGAGAGGAAAGTGGAATTCCTAGTGTAGCGGTGAAATGCGTAGATATTAGGAGGAACACCAGTGGCGAAGGCGACTTTCTGGACTGTAACTGACGTTGAGGCACGAAAGTGTGGGGAGCAAACAGG
+
IIIIIIIIGIIIIIIIIIIIIIIIIHHGHIIIHIIDHHIIIHIIIIIIIIIIIIIIIIIIIIIIIIIIIIIIIIIIHHIIIIIIIIIIIIIIIIIIIIIIIIIIIIIIIIIIIIIIIIIIIIIIIIIIIIIIIIIIIIIIIIIIIIIIIIIIIIIIIIIIIIIIIIIIIIIIIIIHHHIIIIIIIIIIIIIIIIIIIIIIIIIIIIIIIIIIIIIHIIIIIIIIIIIIIIIIIIIIIIIIIIIIIIIIIIIII
@HS3.4_130 HISEQ:380:H55W7BCXY:1:1101:11193:13882 1:N:0:AGCAGGAA orig_bc=AAAAAAAAAAAA new_bc=AAAAAAAAAAAA bc_diffs=0
TACAGAGGCCCATAGCGTTGTTCGGATTTACTGGGCGTAAAGGGCGCGTAGGCGGCAGGGCGTGTCAAGTGTGAAATCTCCGGGCTCAACCCGGAAAGTGCGCTTGAAACTACTCTGCTCGAGGCCGGGAGAGGGAATCGGAATATAGGGTGTAGCGGTGAAATGCGTTGATATCCTATAGAACACCGGAGGCGAAGGCGGATTCCTGGAACGGTTCTGACGCTGAGGCGCGAAAGTCGGGGGAGCAAACAGG
+
IIIIIIIIIIIIIIIIIHHIIIIIIIIIIIIIIIIIIIIIIIIIIIIIIIIIIIIIIIIIIIIIIIIIIIIIIIIIIIIIIIIIIIIIIIIIIIIIIIIIIIHIIIHIIIIIIIIIIIIIIIIIIIIIIIIIIIIIIIIIIIIIIIIIIIIIIIIIIIIIIIHIIIIIIIIHIIIIIHIIIIIIGHIIIIIIIIIIIIIIIIIGIIIIIIIIIIIIIIIIIIIIIIIIIIIIIIIHCIIIIIIIIIIHIIHII
@HS3.4_131 HISEQ:380:H55W7BCXY:1:1101:13373:13841 1:N:0:AGCAGGAA orig_bc=AAAAAAAAAAAA new_bc=AAAAAAAAAAAA bc_diffs=0
TACGGAAGGTCCGAGCGTTATCCGGATTTATTGGGTTTAAAGGGTGCGTAGGCGGGGAAGCAAGTCAGCCGTAAAATTGTTGAGCTCAACTCAATCCCGCGGTTGAAACTGCCTCCCTTGAGTACACTAGAGGGCGATGGAATTCGTGGTGTAGCGGTGAAATGCATAGATATCACGAAGAACTCCGATTGCGTAGGCAGTCGCCTGGGGTGCCACTGACGCTGAGGCACGAAGGTGCGGGTATCAAACAGG
+
IIIIIGIIIIIIIIIIIIIIIIIIIFEHIIIHHIIGEHIIIIIIIIIIIIIIIIIIIIIIIIIIIIIIIGIIIIIIIIIIIIIIIIIIIIIIIIIIIIIIIIIHIIIIIIIIIIIIIIIIIIIIIHIIIIIIIIIIIIIIIIIIIIIIIIIIIIIIIIIIIIIIIIIIIIIIIIHHHIIIIIIIIIIIIIIIIIIIIHIIIIIIIIIIIIIHIIIIIIIIIIIIIIIIIIIIIIIIIIIIIIIIIIIIIIII
@HS3.4_132 HISEQ:380:H55W7BCXY:1:1101:16337:13827 1:N:0:AGCAGGAA orig_bc=AAAAAAAAAAAA new_bc=AAAAAAAAAAAA bc_diffs=0
TACGGAAGGTCCGGGCGTTATCCGGATTTATTGGGTTTAAAGGGAGCGCAGGCGGGATATTAAGCGTGACGTGAAATGTAGGTGCTCAACATCTGAATTGCGTCGCGAACTGGTTTCCTTGAGTGCATTCGACGTCAGCGGAATTTGTGGTGTAGCGGTGAAATGCTTAGATATCACGAAGAACTCCGATTGCGAAGGCAGCTGACGAGACTGTAACTGACGCTAAAGCTCGAAAGTGCGGGTATCGAACAGG
+
IIIIIIIIIIHIIIIIIIIIIIIIIHHIIIIIHIIDHHIIIIIIIIIIIIIIIIIIHHHIIIIIIHIIIIIIIIIIHHIIIIIIIIIIIIIIIIIIIIIIIIIIIIIIIIIIIIIIIIIIIIIIIIIIIIIIIIIIIIIIIIIIIIIIIIIIIIIIIIIIIIIIIHEHIIIIIIIIHHIIIHIHHIIIIIHIIIIIIIIIIIIIIIIIIIIIIIIIIIIIIIIIIIIIIIIIIIIHHHIIIIIIHIIIIIIII
@HS3.4_133 HISEQ:380:H55W7BCXY:1:1101:1784:14230 1:N:0:AGCAGGAA orig_bc=AAAAAAAAAAAA new_bc=AAAAAAAAAAAA bc_diffs=0
TACGGAGGATGCGAGCGTTATCCGGATTTATTGGGTTTAAAGGGTGCGCAGGCGGCGTGTCAAGTCAGCGGTTAAAGTTCCGGGCTCAACCCGGTGTTGCCGTTGAAACTGGCATGCTTGAGTATGTGTGAGGCAGGCGGAATGCGTTGTGTAGCGGTGAAATGCATAGATATGACGCAGAACTCCGATTGCGAAGGCAGCTTGCCAACACTTGACTGACGCTGAGGCACGAAAGCGTGGGTATCGAACAGG
+
IHIIHHDIHIIIIIIIIIIIIIIIIHHGIIIIHGHHHIHIIIGHIIIIIIIGIIIHIIHHHIIIHHHIHHHHIIIIIHIIIIIIIIIIIHHHHHIIHHHHIIIIHIIIIIIIIIIIIIIIIIIIIIIIIIIIIIIIIIIIIIIHIIIIIIIIIIIIIIIIIIIIIIIIIIHIIIIHGIIIIIIHHIIIIIHIHIIIIHHIIIIIIIIHHIIGHIIIHIHIIIIIHIIHIIIIIIIIIIIHIHHGIIIIIIII
@HS3.4_134 HISEQ:380:H55W7BCXY:1:1101:2646:14109 1:N:0:AGCAGGAA orig_bc=AAAAAAAAAAAA new_bc=AAAAAAAAAAAA bc_diffs=0
TACGGAAGGTCCGGGCGTTATCCGGATTTATTGGGTTTAAAGGGAGCGCAGGCCGGCTTTTAAGCGTGACGTGAAATGTAGACGCTCAACGTCTGAATTGCGTCGCGAACTGGAGGCCTTGAGTGAGTACGACGTGTACGGAATTCGTGGTGTAGCGGTGAAATGCTTAGATATCACGAAGAACTCCGATTGCGAAGGCAGTGCACGAGTCCTTTACTGACGCTAAAGCTCGAAAGTGCGGGTATCGAACAGG
+
IIIIIIIIIIIIIIIIIIIIIIIIIHIIIIIIGHIEHHIIIIIIIIIIHIIIIIIIIIIIIIIIIIIIIIIIIIIIIIIIIIIIIIIIIIIIIIIIIIIIIIIIIIIIIIIIIIIIIIIIIIIIIIIIIIIIIIIIIIIIIIIIIIIIIIIIIIIIIIIIIIIIIIIIIIIIIIIHIIIIIIIIIIIIIIIIIIIIIIIIIIIIIIIIIIIIIIIIIIIIIIIIIIIIIIIIIIIIIIIIIIIIIIIIIIIII
@HS3.4_135 HISEQ:380:H55W7BCXY:1:1101:6683:14087 1:N:0:AGCAGGAA orig_bc=AAAAAAAAAAAA new_bc=AAAAAAAAAAAA bc_diffs=0
TACGTAGGGAGCGAGCGTTATCCGGAATTATTGGGTGTAAAGCGTGTGTAGGCGGGAAATTAAGTCTAAGGTCTAAGCCCGGAGCTCAACTCCGGATCGCCTTAGAAACTGATTTTCTTGAGTATGGTAGAGGCAAATGGAATTTCTAGTGTAGCGGTAAAATGCGTAGATATTAGAAGGAACACCAGTGGCGAAGGCGATTTGCTGGGCCAAAACTGACGCTGAGACACGAAAGCGTGGGGAGCAAATAGG
+
IIIGHIHIIIIIIIHIIEHIIIIIIIIIIIIIIIIIIIIIIIIIHIHIIIIIIIIIIHIIIIIIIIHHIIIIIIIIIIHIIHIIGIIIIIIHHIIIIHIIIIIIIIIIIIIIIIIIIIIIIIIIIIIIIIIIHIIIIIIIIIHIHIIIIGIIIIIIIIIIIIIIHHHIIHIIIIHIIIIIHHIIIHIIIIIIIIIIIIIIIIIIIIIIIIIIHIIIIIIIIIIIIIHIHEHHHEE/IIIIIIIIIIIIIIII
@HS3.4_136 HISEQ:380:H55W7BCXY:1:1101:9249:14238 1:N:0:AGCAGGAA orig_bc=AAAAAAAAAAAA new_bc=AAAAAAAAAAAA bc_diffs=0
TACGGAAGGTCCGGGCGTTATCCGGATTTATTGGGTTTAAAGGGAGCGCAGGCTGATTATTAAGCGTGACGTGAAATGTAGCCGCTCAACGGCTGAGTTGCGTCGCGAACTGGTAGTCTTGAGTGAGTTCGATGTTGGCGGAATTTGTGGTGTAGCGGTGAAATGCTTAGATATCACGAAGAACTCCGATTGCGAAGGCAGCCAACAAGGCCTTTACTGACGCTAAAGCTCGAAGGTGCGGGTATCGAACAGG
+
IIIHEEGDIIIIIIIIIEDHIIHHHHIEHEHEHHIGHCHIIHIIHHIDHIIIIIIHIIIHFH@CHHHIHIIGHHHHHHHHIIIIHIIIHIIIIIIIIIIIIIHIIIGHGDHIHHIGHIIIIIIIIIIHIIHIHIGHIIIIIIIIIHIIIIHHIIIHIIIHIIIIIHIIIIIIIIIHIIIIHGHEHHEIIGIHHIIIIHHIIIIHHGIIIIIIIHIIHIHHIIHIIIIIIIIIHFCE/IIIIIIIIIIHIHIII
@HS3.4_137 HISEQ:380:H55W7BCXY:1:1101:11339:14197 1:N:0:AGCAGGAA orig_bc=AAAAAAAAAAAA new_bc=AAAAAAAAAAAA bc_diffs=0
TACGTAGGTGGCGAGCGTTATCCGGATTTACTGGGTGTAAAGGGCGCGTAGGCGGGGATGCAAGTCAGATGTGAAATCCATGGGCTCAACCCATGAACTGCATTTGAAACTGTATTTCTTGAGTGCTGGAGAGGTAGACGGAATTCCTTGTGTAGCGGTGAAATGCGTAGATATAAGGAAGAACACCAGTGGCGAAGGCGGTCTACTGGACAGTAACTGACGCTGAGGCGCGAAAGCGTGGGGAGCAAACAGG
+
IIIIIIIIIHIIIIIIIHIIIIIIIIIIIIIIIIIFHHIIIGIHHIIIHHIIIIIHIIIIHIIIHIIIHIIIIIIHHHHIIIGIIIIIIIIIIIIIIIIIIIIHIIIIIIFIHHIGHHHIIIIIIIIHIIIIIIIIIIIIIIIIHHIIIIIIIIIIIIIIHHHIIIIIIIIIIIIIIHIIIIIIIHIIIIIHHIIIIIHHHHGIIIHGHIHIIIHEHIHECG?FIIIHHIHHHIHHHE?HIHIIIIH?HIIII
@HS3.4_138 HISEQ:380:H55W7BCXY:1:1101:17054:14086 1:N:0:AGCAGGAA orig_bc=AAAAAAAAAAAA new_bc=AAAAAAAAAAAA bc_diffs=0
TACGAAGGGTGCAAGCGTTGTTCGGAATTACTGGGCGTAAAGGGTGTGTAGGCGGTTTAGTAAGATAGCGGTGAAATGCCGGGGCTTAACCTCGGAACTGCCGTTATAACTATTGAACTAGAATGACAGAGAGGATATTGGAATACCCAGTGTAGAGGTGAAATTCGTAGATATTGGGTAGAACACCGGTGGCGAAGGCGAGTATCTGGCTGTAAATTGACGCTGAGGCACGAAAGCATGGGGATCAAACAGG
+
IIIIIIIIIIIIIIIIIIIIIIHIIIIIIIIIIIIIIHHIIIIIFHHIIIIIIIIIIIFIIIIIIIIIIIIIIIIIHIIIIIIIIIHIIIIIIIIIIIIIIIIHIIIIIIIIIIIIIIIIIIIIIIIIIIIIIIIIIIIIIIIIIIIIIIIIIIIHIIIIIIIIIIIIIIIIIIIIGHHIIIIIIIIIIIIIIIIIIIIIHHIIIIIIHHGIHIIIIIIIIIIIIIIIIIIIIIIIIIIIIIIIIIIIIIIII
@HS3.4_139 HISEQ:380:H55W7BCXY:1:1101:3801:14428 1:N:0:AGCAGGAA orig_bc=AAAAAAAAAAAA new_bc=AAAAAAAAAAAA bc_diffs=0
TACGGAGGATGCGAGCGTTATCCGGATTTATTGGGTTTAAAGGGTGCGTAGGTGGTTTGTTAAGTTTGTGGTGAAAGCGTGCGGCTCAACCGTACCAAGCCATGAAAACTGGCGAACTTGAGTGCAAACGAGGTAGGCGGAATGTGATGTGTAGCGGTGAAATGCTTAGATATGTCACAGAACCCCGATTGCGAAGGCAGCTTACCAGCATGCAACTGACACTGAGGCACGAAAGCGTGGGTATCAAACAGG
+
IIIIIIIIIIIIIIIIIIIIIIIIIEGHHI?HGHIDEHIIIIIIIIIIEHIIIIIHIIIIIHIIHHIIIIIIIIIIIIHHIIIIIIIIIIIIIIIHIIIIIIIIHIIIIIIIIIIIIIIIIIIIIHHIIIIIIIIIIIIIIIIIIIIIIIIIIIIIIIIIIIIIIIIIIIIIIIIHHIIIIIIHIIIIIIIIIIIIIIIIIIIIIIIIHIIIIIIIIIIIIIIHIIIIIIIIIIIIIIIIIIIIIIIIIIII
@HS3.4_140 HISEQ:380:H55W7BCXY:1:1101:10613:14250 1:N:0:AGCAGGAA orig_bc=AAAAAAAAAAAA new_bc=AAAAAAAAAAAA bc_diffs=0
TACGTAGGTGACAAGCGTTATCCGGATTTACTGGGCGTAAAGGGCGTGTAGGCGGTCTTACAAGTCAGATGTGAAATTCCCGGGCTCAACTTGGGCGCTGCATCTGAAACTGCAAGACTTGAGTGCTGGAGGGGATAGCGGAATTCCTAGTGGAGCGGTAAAATGCGCAGAGATTAGGAAGAACACCGGTGGCGAAGGCGGCTATCTGGACAGTAACTGACGCTGAGGCGCGAAAGCGTGGGGAGCAAACAGG
+
IIIIIIIIIIIIIIIIIIIIIIIIIIIIIHIIIIIIIHIIHIIIIHHHIIIIIIIHHHIIIIIIIIIIIIIIIIIIHHIIIIIIIIIIIIIHIIHIIIIIIIIIIIIIIIIIIIHIHIIIIIIIIIIIIIIIIIIIIIIIIIIIIIIIIIIIIIIIIIIIIGIIIIIIIIIIIHIIHHIIIIIIIIIIIIIIIIIIIIIIIHIIHIIIIIHIIIIIIIIIIIIIIIIIIIIIIIIIIIIIIIIIIHIIIIIII
@HS3.4_141 HISEQ:380:H55W7BCXY:1:1101:12531:14451 1:N:0:AGCAGGAA orig_bc=AAAAAAAAAAAA new_bc=AAAAAAAAAAAA bc_diffs=0
TACGGAGGGCGCAAGCGTTAATCGGAATAACTGGGCGTAAAGCGCGCGCAGGCGGTCATGCAAGTCAGATGTGAAATCCCGGTGCTTAACGTCGGGCGGTCATTTGAAACTGCATGACTAGAGTACTATATGGGAGGCTGGAATTTTAGGTGTAGCGGTGAAATGCGCAGATATCTGAAAGAACACCGGCGGCGAAGGCGGGCCTCTGGATAGTAACTGACGCTCAGGCGCGAAAGCGTGGGGAGCAAACAGG
+
IIIIIIIIIIIIIIIIIIIIIIIIIHIIHIIIIIHIIIIIIIIIIIIIIIIIIIIHHIIIIIIIIIIIHIIIIIIIIIIIIIIIIIIIIIIHIIHHIIIHHIIHIIHIIIIIIIIIIIIIIIIIIIIIIIIIIIIIIIIIIIIIIHIIIIIIIIIIIIIIIIIIIIIIIIIIIIIIIIHHIIIIIIIIIIIIIIIIIIIIIIIIIIIIIIHIIIIIIIIHIIIHIIIIIIIIIIIIIIIIIIIIIIIHFIIII
@HS3.4_142 HISEQ:380:H55W7BCXY:1:1101:13051:14305 1:N:0:AGCAGGAA orig_bc=AAAAAAAAAAAA new_bc=AAAAAAAAAAAA bc_diffs=0
TACGTAGGTGACAAGCGTTATCCGGATTTACTGGGCGTAAAGGGCGTGTAGGCGGCCTTGCAAGTCAGAAGTGAAATTCTCGGGCTCAACCCGGGCGCTGCTTCTGAAACTGTAGGGCTTGAGTGCTGGAGGGGATAGCGGAATTCCTAGTGGAGCGGTAAAATGCGTAGATATTAGGAAGAACACCGGTGGCGAAGGCGGCTATCTGGACAGTAACTGACGCTGAGGCGCGAAAGCGTGGGGAGCAAACAGG
+
HIIIII<<<DDHHIIIIIIIHIIIIIIIIHIIHHIIIIIIIIIIIIIIIIIIIIIHIIIIIIIIIHIIIIIIIIIIHIIIIIIIIIIIIIIIIIIIIIIIIIIIIIIIHHIIIIIIIIIIIIIIIIIIIIIIIIIIIIIIIIIIIIIIIIIIIIIIIIIIIIIHHIIIIIIIIIIHIHIIIIIIIIIIIIIIIIIIIIIIIIIIIIIIIIIIHIHIIIIIIIIIIIIIIIIIIIIIIIIIIIIIIIIIIIIII
@HS3.4_143 HISEQ:380:H55W7BCXY:1:1101:13581:14465 1:N:0:AGCAGGAA orig_bc=AAAAAAAAAAAA new_bc=AAAAAAAAAAAA bc_diffs=0
TACGGAAGGTCCGGGCGTTATCCGGATTTATTGGGTTTAAAGGGAGCGCAGGCCGTTTGGTAAGCGTGTTGTGAAATGTCCGGGCTCAACCTGGGCACTGCAGCGCGAACTGCCAGACTTGAGTGCACAGGAAGCGGGCGGAATTCGTGGTGTAGCGGTGAAATGCTTAGATATCACGAAGAACTCCAATTGCGAAGGCAGCTCGCTGTAGTGTTACTGACGCTAAAGCTCGAAAGTGCGGGTATCGAACAGG
+
IIIII<EHHIIIIIIIIHGIIHIIIDGHIIIHCHHDC=GHIIIIIIIIGIIIDHF/HFHHIIIIHHHHHHHHIIIIHHIIIIIIHHHIHFHHFHIIIHIIIIIIIIIIIIIIIHIIHIIIIIHIHIIIIIHHIIIIIIIIIIIHDIIIIIIIIIIIIIIIIIIIIIIIIIIIIHIIIIHHIIIIIIIIHHIIIIIIIGIIIIIIHIIIIIIIHHIIIIIIIHIIIIHHIIIIIIIIHIIIIIIIIHIIHIIII
@HS3.4_144 HISEQ:380:H55W7BCXY:1:1101:14835:14299 1:N:0:AGCAGGAA orig_bc=AAAAAAAAAAAA new_bc=AAAAAAAAAAAA bc_diffs=0
TACGGAAGGTCCGGGCGTTATCCGGATTTATTGGGTTTAAAGGGAGCGCAGGCGGAAGATTAAGCGTGACGTGAAATGTCCCGGCTCAACCGTGGAACTGCGTCGCGAACTGGTTTTCTTGAGTGAGTACGACGTCAGCGGAATTCGTGGTGTAGCGGTGAAATGCTTAGATATCACGAAGAACCCCGATTGCGAAGGCAGCTGACGAGTCCTTAACTGACGCTAAAGCTCGAAAGTGCGGGTATCGAACAGG
+
HIIIIIIICHIIDCCCHHHHIIIIIC@GHHHGDHH0<DGHIHIIIIHIIIIIGEIIIIHHHHHIIIIHHHGIIIHHHHHHHIIIIHIIIIIIIIHIIHHIHIIIIHHHHHHHHGGHHIIIIHIHIIIIIIHIHEIIIGIIIIHIIIIHIHIHIIIIIIIIIIIIIHIIIIIIIIHHHHHIIIIIIIIHIHHIIIIIIIIIIHIIIIIIIIIIIIHIIIIIIIIIIIIIIIIIIIIIIIHIIIIIHIIIIIIII
@HS3.4_145 HISEQ:380:H55W7BCXY:1:1101:11000:14518 1:N:0:AGCAGGAA orig_bc=AAAAAAAAAAAA new_bc=AAAAAAAAAAAA bc_diffs=0
TACGGAAGATGCGAGCGTTATCCGGATTTATTGGGTTTAAAGGGAGCGTAGGCGGACGCTTAAGCCTGCGGTCAAATGTCAGCGCCCAACGCTGGCCTGCCGTGGGAACTGGGTGTCTTGAATGTGCACAAGGAAGGTGGAATTCGTGGTGTAGCGGTGAAATGCTTAGATATCACGAAGAACTCCGATTGCGAAGGCAGCCTTCTGGGGCATGATTGACGCTGAGGCTCGAAAGCGCGGGAATCAAACAGG
+
IIIHHHIIIIIIIIHHIIIIHIIIIDEHHIIIHHIDGHIGIIIIIIHHHIIIIIHHHIIIIIHHIIHIIIIHIIIIFHIIIIIIIIIIIIIIIIIIIIIIIIIIIIIIIIIIIIIHHIIIIIIIIIIIIIIIIIIIIIIIIIIIIIIIIIIIIIIHIIIIIIIIIIIIIIIHFHIIHIIHIHHHGIIIHIIIIIIGIIIIHIIIIIIIIIIIIIHIIIIIIIIIIIHHGHIIHHHIIIIGIIIHHIIIIIII
@HS3.4_146 HISEQ:380:H55W7BCXY:1:1101:12237:14663 1:N:0:AGCAGGAA orig_bc=AAAAAAAAAAAA new_bc=AAAAAAAAAAAA bc_diffs=0
TACGGAGGATGCGAGCGTTATCCGGATTTATTGGGTTTAAAGGGTGCGCAGGCGGTATAGTAAGTCAGCGGTGAAAGACACGGGCTCAACCGGTGGGCTGCCGTTGATACTGCTATGCTGGAGTACGAGCGGCGCCGGCGGAATGTGTCATGTAGCGGTGAAATGCATAGAGATGACACAGAACACCGATCGCGAAGGCAGCTGGCGAGGACGTTACTGACGCTGAGGCACGAAAGCGTGGGGATCAAACAGG
+
IFHHI=C?0<CHC@CHHC@EGHHHD0<0<CG1<EE0<D1FCCEHGHHCDDHDHBGFCC6FHCB@E>DHIHHHDHHC1FCFHHIHIIIGHIHHIIHHIHFHHIIHGEGHDGDDGHEHIIHHHCGA@HHCHHCHC?CEHCHGHHGFHHHIEEFCFC<<<FF?HGEEG<<1HF#<71BGBEHHGCC=HGHI<CHE<>=CCEC#ECG<<IHGC<CHHC1FDHHEDIIHEC@G?D0CC=E?EC1<EGCCCEIHG<<<<
@HS3.4_147 HISEQ:380:H55W7BCXY:1:1101:17225:14690 1:N:0:AGCAGGAA orig_bc=AAAAAAAAAAAA new_bc=AAAAAAAAAAAA bc_diffs=0
TACGGAAGGTCCGGGCGTTATCCGGATTTATTGGGTTTAAAGGGAGCGCAGGCCGAAGGTTAAGCGTGACGTGAAATGTAGCCGCTCAACGGCTGAACTGCGTCGCGAACTGGCTTTCTTGAGTGAGTTCGATGTAGGCGGAATTCGTGGTGTAGCGGTGAAATGCTTAGATATCACGAAGAACTCCGATTGCGAAGGCAGCCTACAAGGCCTTTACTGACGCTAAAGCTCGAAGGTGCGGGTATCGAACAGG
+
IIIIIIIIIIIIIIIIIIIIIIIIIIIHIIIIIIIIIIIIIIIIIIIIIIIIIIIIIIIHHIIIIIIIIIIHIIIIHHIIIIIIIIIIIIIIIIIHIIIIIIIIIIIIIIIIIIIHIIIIIIIIIIIHHIIIIIIIIIIIIIIIIIIIHIIIHIIIIIIIIIIIIIIIIIIIIIIIIIIIHHHHHIIIIIIIIIIIIIIIIIIIIIIIIIIIIIIIIIIIIIIIIIIIIHIIIIHHHIIIIIIIIIIIIIIII
@HS3.4_148 HISEQ:380:H55W7BCXY:1:1101:20814:14561 1:N:0:AGCAGGAA orig_bc=AAAAAAAAAAAA new_bc=AAAAAAAAAAAA bc_diffs=0
TACGGAGGATGCGAGCGTTATCCGGATTTATTGGGTTTAAAGGGTGCGCAGGCGGGTTTTTAAGTCTGTGGTGAAAGCGTGCGGCTCAACCGTACCAAGCCATGGAAACTGGAGATCTTGAGTGCAAACGAGGTAGGCGGAATGTGATGTGTAGCGGTGAAATGCTTAGATATGTCACAGAACCCCGATTGCGAAGGCAGCTTACCAGCATGCAACTGACGCTCAGGCACGAAAGCGTGGGTATCAAACAGG
+
IIIIIIIIHHIIIIIIIHHIIIIIHIHHIIHG<GH<<DFGHIII<GHH<EHHDHHHHIHGHFHIIHHFCGHHHHHIHHHHHIIIIHDHHCIHIHIIHCHHIIIHIIHHIIIHHIIIIIIIIIIIIIHHIIIIIIIIIIIIIIIIIHIIHIIIIIIIIIIIIH#IIIIIHHHFIHIHFIHFHH#I#IIHHIIIIIIIIIIIIHHGIIIIIHIIIIHIIIIIIHEHIIIIIIIIIIIGIIIIIIIIIIHCHHII
@HS3.4_149 HISEQ:380:H55W7BCXY:1:1101:4559:14793 1:N:0:AGCAGGAA orig_bc=AAAAAAAAAAAA new_bc=AAAAAAAAAAAA bc_diffs=0
TACGAAGGGGGCTAGCGTTGTTCGGAATCACTGGGCGTAAAGGGCGCGTAGGCGGCTTTATAAGTCGGGGGTGAAAGCCTGTGGCTCAACCACAGAATTGCCTTCGATACTGTAGAGCTTGAGACCGGAAGAGGTAAGTGGAACTGCGAGTGTAGAGGTGAAATTCGTAGATATTCGCAAGAACACCAGTGGCGAAGGCGGCTTACTGGTCCGGTTCTGACGCTGAGGCGCGAAAGCGTGGGGAGCAAACAGG
+
IIIIHIIIIIIIIIIIIIIIIIIIIIIIIIIIHIIIIIIIIIIIIIIIIIIIIIIIIHIIIIIIHIIIIIIIIIIIIHIIIIIIIIIIIIIIHIIIIIIIIIIIIIHIIIIIIIIIIIIIIIIIIIIIIIIIIIIIIIIIIIIIIIIIIIIIIIIIIIIIIIIIIIIIIIIIIIIIIIIIIIIIIIIIIIIIIIIIIIIIIIIIIIIIHEIIIIIGIIIIIIIIIIIIIIIIIIIIIIIIIIIIIIIIIIIII
@HS3.4_150 HISEQ:380:H55W7BCXY:1:1101:5466:14954 1:N:0:AGCAGGAA orig_bc=AAAAAAAAAAAA new_bc=AAAAAAAAAAAA bc_diffs=0
TACGGAGGATGCAAGCGTTATCCGGATTTATTGGGTTTAAAGGGTGCGTAGGCGGAGTTTTAAGCGTGAGGTGAAATGCCACTGCTCAACAGTGGAACTGCCTCGCGAACTGGGATTCTGGAATGCCCCTGCCGTGGGAGGAATGTGTGGTGTAGCGGTGAAATGCATAGAGATCACACAGAACACCGATTGCGAAGGCATCTCACGAAGGGGTGATTGACGCTGAGGCACGAAAGCGTGGGGATCAAACAGG
+
IIIIIGIIEHHIIHIGHHHHIIHIHGEHIIIGFHIE0EHIIIIHHIIIHHHIHIIIHFIIIIIIIIGIIIIIIIIHIHHHIIIIHIIIIIIIIIIHHHHIIIIIIHIIIIIIHIIIIGIIIIHIIIHHIHIHIIIIIIIIIGIIIIIIIIIIIIIIIIIIIIIIIIIIIIIIIIIIHHHIIIIIIIIIIIIIIIIIIIIIIIHHHIIIIIIIIHIIIHIIIGIIIIIIIIIIIIIIIIIIIIIIIIIIIIIII
@HS3.4_151 HISEQ:380:H55W7BCXY:1:1101:6458:14751 1:N:0:AGCAGGAA orig_bc=AAAAAAAAAAAA new_bc=AAAAAAAAAAAA bc_diffs=0
TACGGAGGGTACGAGCGTTAATCGGAATGACTGGGCGTAAAGGGCACGTAGGTGGATAGATAAGTCACAAGTGAAATACCCGGGCTTAACCTGGGATTGGCTCGTGAAACTGTTTAACTAGAGTACGGTAGAGGGGAGTAGAATTCCAAGTGTAGCGGTGAAATGCGTAGAGATTTGGAAGAATACCGGAGGCGAAGGCGGCTCTCTGGACCGATACTGACACTGAAGAGCGAAAGCGTGGGGAGCAAACAGG
+
GHHIGGHHEHGEHDHHI?GEHHHIIIHIIIIIHGEHHIHIICHHECHHHFGH<HEHFHIIIIIHHHHHHHHEGFIHHGHHGC?HHHHHHGFEEIIIIGIIHIHI?HIIIIIIHHHFIHIFIIGIIHIIHGHG@GGEIIIIHIHHHEEHIIIIHHGHIHGHIIHIIIIHIHIIHHHHGDGHFHHHIIHIIIIHIHDGIHHGIIIIHIIIIHIIIHHHIHHHHIHIIIIHCHIIIHHCIIIIIGIHHHIHHIIII
@HS3.4_152 HISEQ:380:H55W7BCXY:1:1101:8656:14782 1:N:0:AGCAGGAA orig_bc=AAAAAAAAAAAA new_bc=AAAAAAAAAAAA bc_diffs=0
TACGTAGGGAGCAAGCGTTGTCCGGATTTACTGGGTGTAAAGGGTGCGTAGGCGGCTTTATAAGTCAGATGTGAAATCTATGGGCTCAACCCATAAACTGCATTTGAAACTATAGAGCTTGAGTGAAGTAGAGGCAGGCGGAATTCCCGGTGTAGCGGTGAAATGCGTAGAGATAGGGAGGAACACCAGTGGCGAAGGAGGCCTGCTGGGCTTTAACTGACGCTGAGGCACGAAAGCGTGGGTAGCAA
+
IIIIII?HI?GHHIIIIII/EHIIIIIIIIHHIIIFHIIHIHIIEHIIHIIIIII<HHI##<GHII?GHIIII#IIEHE11DGHII#III#HC<<0D#FHHIII0GHHIHI@#<GH0#HEHHHHH/CGGHI#HI=G<EFEHIIIIH#<#BFHIIHGHHIIHHIIHIIGHIICHIE@DHHIIHHIIIIHIHIHGIHII<#>/11<11C<11<<1<CCD0<0<HECF<<0<1G1@E0C<<111G<GD<1<
@HS3.4_153 HISEQ:380:H55W7BCXY:1:1101:9390:14905 1:N:0:AGCAGGAA orig_bc=AAAAAAAAAAAA new_bc=AAAAAAAAAAAA bc_diffs=0
TACGTAGGTGGCAAGCGTTGTCCGGATTTACTGGGTGTAAAGGGTGCGCAGGCGGGATTGCAAGTTGGATGTGAAATACCGGGGCTTAACCCCGGAACTGCATCCAAAACTGTAGTTCTTGAGTGGAGCAGAGGTAAGCGGAATTCCGAGTGTAGCGGTGAAATGCGTAGATATTCGGAGGAACACCAGTGGCGAAGGCGGCTTACTGGGCTCTAACTGACGCTGAGGCACGAAAGTGTGGGTAGCAAACAGG
+
HIIIHFHIIIIIIIIIIIIIIHHGHEHIIII@GFH<CCHHIIIIIHIIHIHIHHHIHHHFHHIIHHIIIIHIHHIIHIIIIHIIIIIHHHHIHIIHIIIIIHHHIIIIIHHIIHHIIIIHIIIIIIIIIIIIIIHHHHHIIIIIIIHGEIIIIIIIIIIIIIIHIIIIIIIIIHGHHGIIIIIIIIIIIHHIGIIIIIIIHIIGIIIIIIGHIIIIHIIIIIIIIIIHHIHIIIIHEIHIIIIIIIIIIIIII
@HS3.4_154 HISEQ:380:H55W7BCXY:1:1101:9443:14972 1:N:0:AGCAGGAA orig_bc=AAAAAAAAAAAA new_bc=AAAAAAAAAAAA bc_diffs=0
TACGTAGGGCGCAAGCGTTGTCCGGAATTATTGGGCGTAAAGAGCTCGTAGGTGGCTTGTCACGTCGGGTGTGAAAGCTTGGGGCTTAACTCCAGGTCTGCATTCGATACGGGCTGGCTAGAGGTAGGTAGGGGAGAACGGAATTCCTGGTGTAGCGGTGAAATGCGCAGATATCAGGAGGAACACCGGTGGCGAAGGCGGTTCTCTGGGCCTTACCTGACGCTGAGGAGCGAAAGCGTGGGGAGCGAACAGG
+
IHIIHHIIIIIIICHIIECEHIIIICCHHIHIIIIIIEHHHIIIEHGHDHHHIIIHEHHHHIIIIIHHIIIIHHIIHHHIIIHIIIIIIIIHIIIIHIIIIHIIIIHHIIIIIIGIIIIHHGIIIIIIHHIIIHIIHHIIIIIIIIIHIIIIIHIHIIHIIHHIIIIIIIIHIHIHHEHHGHEHIHHEIIIIIIHIIHHIIIIIIIIIIIIIIHHHHIIHHIIIIIIIHGIIIIIIIIIIIIHHIIHHHGIII
@HS3.4_155 HISEQ:380:H55W7BCXY:1:1101:10767:14935 1:N:0:AGCAGGAA orig_bc=AAAAAAAAAAAA new_bc=AAAAAAAAAAAA bc_diffs=0
TACGGAGGATGCAAGCGTTATCCGGATTTATTGGGTTTAAAGGGTGCGTAGGCGGATGATTAAGCGTGAGGTGAAAGCTCGGGGCTCAACCCCGGAACTGCCTCGCGAACTGGTTGTCTTGAATGTCCGTGCCGTGGGAGGAATGTGTGGTGTAGCGGTGAAATGCATAGAGATCACACAGAACACCGATTGCGAAGGCATCTCACGAACGGATGATTGACGCTGAGGCACGAAAGCGTGGGGATCAAACAGG
+
IHIIIIIIIHIIIIIIIIHEHIIIIIHHIHHHHIIHHHHHHIIHIIIIHIHHHIIHIIIIHIIIIIIIIIIIIIIIHHIIIIIIIIIIIIIIIIIIIIIIIHIIIIIIIIIIIIIIIIHIIIIIIIIIIIIIIIIIIIIIIIIIIIIIIIIIIIIIIIIIIIIIHIIIIIIIIIIIIHIIIIIIIIIIIIIIIIIIIIIIIIIIIIIIIIIIIIIIIIIIIIIIIIIIIIIIIIIIIIIIIIIIHIIIIIIII
@HS3.4_156 HISEQ:380:H55W7BCXY:1:1101:10953:14943 1:N:0:AGCAGGAA orig_bc=AAAAAAAAAAAA new_bc=AAAAAAAAAAAA bc_diffs=0
TACGGAAGGTCCGGGCGTTATCCGGATTTATTGGGTTTAAAGGGAGCGCAGGCTGATGATTAAGCGTGACGTGAAATGTAGCCGCTCAACGGCTGAACTGCGTCGCGAACTGGTTATCTTGAGTGAGTTCGATGTTGGCGGAATTCGTGGTGTAGCGGTGAAATGCTTAGATATCACGAAGAACTCCGATTGCGAAGGCAGCCAACAAGGCCTTTACTGACGCTAAAGCTCGAAGGTGCGGGTATCGAACAGG
+
IIIHIHIIIIIIIIIIIIIIIIIIIIIIIHIIHIIHHHIGIIHIIIIIIIIIHIIHIIIIHIHIIHIIHIIIIHHHGIIIIIIIIIIIIIHIIIHIIIIIIIIIHIIIIIIIIHIIIIIIHEIGIIHHIIHIIIHIIHIIIIHHHIHIIIIIIIIIIIIIIIIIIIIIIIIIIIHHHIIGGHHIHIIIIIHIIIIIIGIIHGIIIIIIIIIIHHHIIIIHIIIIHHIHHHHIHHHE/HHIIIIHHHHIIHIII
@HS3.4_157 HISEQ:380:H55W7BCXY:1:1101:12141:14919 1:N:0:AGCAGGAA orig_bc=AAAAAAAAAAAA new_bc=AAAAAAAAAAAA bc_diffs=0
TACGTAGGGGGCGAGCGTTGTCCGGAATGACTGGGCGTAAAGCGCGCGCAGGCGGCGCGCCGCGCCGGCCGTGAAAGCCCCCGGCTCAACCGGGGCGGGTCGGTCGGGACGGGCGCGCTGGAGGGTGTCAGAGGGGGGTGGAATGCCGCGTGGAGCAGTGAAATGCGTAGAGATGCGGCGGAACACCGGCGGCGAAGGCGGCCCCCTGGGGCGCACCTGACGCTGAGGCGCGAAGGCTAGGGGAGCGAACGGG
+
IIIIHI<<<CFHIIIIIIICHIHIIIIHIIIIIGIIIIGIIIIIIIIIIIIIIIIIIIIIIIIIIIIIIIIIHGIIIHIIIIIIIIIIIIIIIIIGIIIHIIIIIIIIIIIIIIIIIIIIIIIIIIIIIIIIIIIIIIIIIIIIIIIIIIIIIIIIIIIIIIHIIIIIIIIIIIHIHHIIIIIIIIIIIIIIIIIIIIIIIIIIIIIIIIIHHHIHIIIIIIIIHIIIIIIIIIIIIHIIIIIIIIIIIIIII
@HS3.4_158 HISEQ:380:H55W7BCXY:1:1101:13405:14851 1:N:0:AGCAGGAA orig_bc=AAAAAAAAAAAA new_bc=AAAAAAAAAAAA bc_diffs=0
TACGTAGGGTGCAAGCGTTGTCCGGAATTATTGGGCGTAAAGAGCTCGTAGGCGGTCTGTCGCGTCGGATGTGAAAACCCGGGGCTTAACCCCGGGCCTGCATTCGATACGGGCAGACTCGAGTGTGGTAGGGGAGACTGGAACTCCTGGTGTAGCGGTGAAATGCGCAGATATCAGGAAGAACACCGGTGGCGAAGGCGGGTCTCTGGGCCACTACTGACGCTGAGGAGCGAAAGCGTGGGGAGCGAACAGG
+
IIIIII<<DDEHIIIIIIIIIIIIIHIIIIIIIIIIIHIIIIIIIIIIHIIIIIIIIIIIIIIIIIIIHIIIIIHIHIIIIIIIIIIIIIIIIIIIIIIIIIIIIIIIIIIIIIIIIIIIIIIIIIIIIIIIIIIIIIIIIIIIIIIIIIIIIIIIIIIIIIIIIIIIIIIIIIIIIIIIIIIIIIIIIIIIIIIIIIIIIIIIIIIIIIIIIIIIIIIIIIIIIIIIIIIIIIIIIIIIIIIIIIIIIIIII
@HS3.4_159 HISEQ:380:H55W7BCXY:1:1101:12122:16574 1:N:0:AGCAGGAA orig_bc=AAAAAAAAAAAA new_bc=AAAAAAAAAAAA bc_diffs=0
TACGGAGGATGCAAGCGTTATCCGGATTTATTGGGTTTAAAGGGTGCGCAGGCGGCTTGTTAAGCGGGAGGTGAAATGCCGGCGCTCAACGTCGGAAGTGCCTCCCGAACTGGTGAGCTTGAATGACTCTGCCGTGGGAGGAATGTGTAGTGTAGCGGTGAAATGCTTAGAGATTACACAGAACACCGATTGCGAAGGCATCTCACGAAGGGTTGATTGACGCTGAGGCACGAAAGCGTGGGGATCAAACAGG
+
IIIHIE<<<DGHIIIIIIIIIIIIIHHHIIIIIIIG=GHHIHIIIIIIIIIHIIIIIIHHHIIIIIIIIIIIIIIIGHIIIIIIIIHIIIIHIIIIIIIIIIIIIIIIIIIIIIIIIIIIIIHIIIHIIIHHIIIIIIIIIIIIIIIIIIIIIIIIIIIIIIIIIIIIIIIIIIIIHIIIIIIIIIIIIIIIIIIIIIIHHIIIHIHIIIIIHIIIIIIIIHIIIIIIIIIIIIIIIIIIIIIIHIIIIIIII
@HS3.4_160 HISEQ:380:H55W7BCXY:1:1101:20166:16645 1:N:0:AGCAGGAA orig_bc=AAAAAAAAAAAA new_bc=AAAAAAAAAAAA bc_diffs=0
TACGGAGGGTACGAGCGTTAATCGGAATGACTGGGCGTAAAGGGCACGTAGGTGGATAGATAAGTCACAAGTGAAATACCCGGGCTTAACCTGGGATTGGCTCGTGAAACTGTTTAACTAGAGTACGGTAGAGGGGAGTAGAATTCCAAGTGTAGCGGTGAAATGCGTAGAGATTTGGAAGAATACCGGAGGCGAAGGCGGCTCTCTGGACCGATACTGACACTGAAGAGCGAAAGCGTGGGGAGCAAACAGG
+
ICHHH@CCH@DG0<<<CC<EHIHIFH1<<1<<<FHII<CHHHHCH1GECEHD1?IHFAFGGF?EGFHHGHIHIIEIHADHCGEIHIGFHGBCFHHGGHHHIIHGIIIIIIHFIIIIIHIHGIIHIIHHEHHHC@HHHEIIIIIIHHHHHIIHDHDEIHHGIHIIIIHCHHHHEHIHIHHHIIIIIIIIH#IIIIIHHHIHIIIIIIIIIHIIIIIIIIIIIHIIIIHIIIIIIIHIIIIIIHIIIHHGCIIII
@HS3.4_161 HISEQ:380:H55W7BCXY:1:1101:20021:16725 1:N:0:AGCAGGAA orig_bc=AAAAAAAAAAAA new_bc=AAAAAAAAAAAA bc_diffs=0
TACGTAGGGGGCAAGCGTTGTCCGGAATAACTGGGCGTAAAGGGAGTGTAGGTGGCGATTTAAGTGAAATGTGAAAGACCGGGGCTCAACTCCGGAACTGCATTTCATACTGGATTGCTTGAGTGCAGTAGGGGTAAGCGGAATTCCTAGTGTAGCGGTAAAATGCGTAGATATTAGGAGGAACACCAGTGGCGAAAGCGGCTTACTGGACTGTAACTGACACTGAGGCTCGAAAGCGTGGGGAGCAAACAGG
+
IIIIIIIIIIIIIIIIIIIIIIIIIIIIIIIIHIIIIHIIIIIIHIEHHHHIHHIIHHHIIIIIIIIHIHIIIIIIIIIIIIIIIIIIIIIIIIIIIIIIIIIIIIIIIIIIIIIIIIIIIIIIIIIIIIIIIIIIIHIIIIIIIIIIIIIIIIIIIIIIIIIIIIIIIIIIIIIHHIIIIIIIIIIIIHIIIIIIIIIIIIIIIIIIIIIIIIIIIIIIIHIIIIIIIIIIIIIIIIIIIIIIIIIIIIIII
@HS3.4_162 HISEQ:380:H55W7BCXY:1:1101:2693:16919 1:N:0:AGCAGGAA orig_bc=AAAAAAAAAAAA new_bc=AAAAAAAAAAAA bc_diffs=0
TACGGAAGGTCCGGGCGTTATCCGGATTTATTGGGTTTAAAGGGAGCGCAGGCGGAAGATTAAGCGTGACGTGAAATGTCCCGGCTCAACCGTGGAACTGCGTCGCGAACTGGTTTTCTTGAGTGAGTACGACGTCAGCGGAATTTGTGGTGTAGCGGTGAAATGCTTAGATATCACGAAGAACCCCGATTGCGAAGGCAGCTGACGAGTCCTTAACTGACGCTAAAGCTCGAAAGTGCGGGTATCGAACAGG
+
IIIIIIIIIIIIIIIIIIIIIIIIIHIIIIIIHIIGHHFIIIIIIIIIHIIIIIIIIIIIIIIIIIIIIIIIIIIIHHIIIIIIIIIIIIIIIIIIIIIIIIIHIHIIIIIIIIIIIIIIIIIIIIIIIIIIIIIIIIIIIIIIIIIIIIIIIIIIIIIIIIIIIIIIIIIIIIIIIIIIIIHIIIIIIIHIIIIIIIIIIIIIIIIIIIIIIIIIIIIIIIIIIIIIIIIIIIIIIIIIIIIIIIIIIIIII
@HS3.4_163 HISEQ:380:H55W7BCXY:1:1101:3870:16870 1:N:0:AGCAGGAA orig_bc=AAAAAAAAAAAA new_bc=AAAAAAAAAAAA bc_diffs=0
TACGGAGGGTACGAGCGTTAATCGGAATGACTGGGCGTAAAGGGCACGTAGGTGGATAGATAAGTCACAAGTGAAATACCCGGGCTTAACCTGGGATTGGCTCGTGAAACTGTTTAACTAGAGTACGGTAGAGGGGAGTAGAATTCCAAGTGTAGCGGTGAAATGCGTAGAGATTTGGAAGAATACCGGAGGCGAAGGCGGCTCTCTGGACCGATACTGACACTGAAGAGCGAAAGCGTGGGGAGCAAACAGG
+
IIIIHHIIIIIIIIIHIHHIIIIIIIIIIIIHIHIIIFHIIIIIIIIIHHIIHHIIIHIIIIIIIIIIIIHIIIIIHHHIIIIIIIIIIIIIIIIHHHIIIIIIIIIIIIIIIIIIIIIIIIIIIIIIIIIIIIIIIIIIIIIIIIIIIIIIIIIIIIIIIIIHIIIIIIIIIIIHHFHIIIHIIHIIHHIIIIIIIHIIIIIIIIIIIIHIIIIIIIIHGGIIIIIIIIIIIIIIIIIIIIIIHIIIIIHII
@HS3.4_164 HISEQ:380:H55W7BCXY:1:1101:4371:16987 1:N:0:AGCAGGAA orig_bc=AAAAAAAAAAAA new_bc=AAAAAAAAAAAA bc_diffs=0
TACGGAGGATGCGAGCGTTATCCGGATTTATTGGGTTTAAAGGGCGCGTAGGTGGTTTGTTAAGTTTGTGGTGAAAGCGTGCGGCTCAACCGTACCGAGCCATGAAAACTGGCGAACTTGAGTGCAAACGAGGTAGGCGGAATGTGACGTGTAGCGGTGAAATGCTTAGATATGTCACAGAACCCCGATTGCGAAGGCAGCTTACCAGCATGCGACTGACACTGAGGCACGAAAGCGTGGGTATCAAACAGG
+
@FH@0D/<0<1</<<<C<C0<<1<C0<G1C1<<<<D0<FHIH1E1/<C<<<EEHIHGFHF1D@E<#1<<<C<#?F@?C?GHE/BF/#GGC0F<0<DHHIHHFCEGHHIH0DFGCHCE#H#@#D8:FGCCEGEHEG?B@HHHFHHDHD0G#HCDHH@GGCC1C?HG#CHF@C@FD#<11HHHHHDCEC<<0DIHHIHIIH#C@?GD1C1<G/<EHIHEHIHHHGC<@C<EHGEH@HHHHEFHGECG@<<HIHE
@HS3.4_165 HISEQ:380:H55W7BCXY:1:1101:6342:16958 1:N:0:AGCAGGAA orig_bc=AAAAAAAAAAAA new_bc=AAAAAAAAAAAA bc_diffs=0
TACGGAGGGTACGAGCGTTAATCGGAATGACTGGGCGTAAAGGGCACGTAGGTGGATAGATAAGTCACAAGTGAAATACCCGGGCTTAACCTGGGATTGGCTCGTGAAACTGTTTAACTAGAGTACGGTAGAGGGGAGTAGAATTCCAAGTGTAGCGGTGAAATGCGTAGAGATTTGGAAGAATACCGGAGGCGAAGGCGGCTCTCTGGACCGATACTGACACTGAAGAGCGAAAGCGTGGGGAGCAAACAGG
+
IIIIIGEHIIIIIIIIICHIHIIIIIIFIIIHIHIIIEHIHIIIIIIIHIHIHIHHGHIIIIIIHIIIIIIHCGHHHHIHIHIIIGIIIHHEHIIIIHIIIHHIIIIIIHIIHIIIHIIIIIIIIIHIIIIIIIIIIIIIIIIIIIIHIIIIIIIIIIIIIIIIIIIIIIIHIIIIHHIIIIIIIIIIIIIIHIGIIIIIIIIIIIIIIHIIIIIIIIIIHGIIIIIIGIIIIIIIIIIIIIIIIIIIIIIII
@HS3.4_166 HISEQ:380:H55W7BCXY:1:1101:8852:16930 1:N:0:AGCAGGAA orig_bc=AAAAAAAAAAAA new_bc=AAAAAAAAAAAA bc_diffs=0
TACGTAGGTGGCAAGCGTTGTCCGGATTTACTGGGTGTAAAGGGCGTGTAGGCGGGCCCGCAAGTCAGATGTGAAATCCCGAGGCTTAACTTCGGAACTGCATCTGAAACTGCGGATCTTGAGTACTGGAGAGGAAAGTGGAATTCCTAGTGTAGCGGTGAAATGCGTAGAGATTAGGAGGAACACCAGTGGCGAAGGCGGCTTTCTGGACAGTAACTGACGCTGAGGCGCGAAAGCGTGGGGAGCAAACAGG
+
IHIHHIHFHIIIIIIIIIHIIIGHIIIHHHHIHHIGHIIHGHHIIDEHIIIIHIIII#IIIIIIG#FHIHIIIII#FGG#IIGIIIHIGIIHIIIIIIIIIGHHHHEHHHH@GCHHIEHHIHHHIIIIHHGHGHHHIHHHIIHHIIIHIIHIHIIIHHEHHIIIHHHHIIIIIHHHEDGHHHHIHHHHEFHHGHHIIHIIIIHGIIHHCHG<FHF1HHIHHHFCCFHDHIHGEHIDDDHHHHHHFG?HIHEHC
@HS3.4_167 HISEQ:380:H55W7BCXY:1:1101:11121:16766 1:N:0:AGCAGGAA orig_bc=AAAAAAAAAAAA new_bc=AAAAAAAAAAAA bc_diffs=0
TACGGAGGGCGCAAGCGTTAATCGGAATAACTGGGCGTAAAGCGCGCGCAGGCGGTCATGCAAGTCAGATGTGAAATCCCGGTGCTTAACGCCGGGCGGTCATTTGAAACTGCATGACTAGAGTACTATATGGGAGGCTGGAATTTCAGGTGTAGCGGTGAAATGCGCAGATATCTGAAAGAACACCGGCGGCGAAGGCGGGCCTCTGGATAGTAACTGACGCTCAGGCGCGAAAGCGTGGGGAGCAAACAGG
+
IIIIHGHHIIIIIIIIIDHHHIIIIIIIIIHIIIIIIIIIHHGHHHGHIIIHIIIHHIIIIIIIIHHIIIIIIIGEDHHIIIIIIGHHIIHIIIHIIIIIHIIIIIHIIIIIHIIHIIIIIIIIHHHHIHHHIIIIIIIIIIIIIIIIIIIIIIIIIIIIIIIIIIIIIIIIIIHHIIIIIIIIIIIIIIIIIIIIIIHHHGGHHHHGIIHIIIIIIIIIIIIHIIIIIIIIIIIIIIIIIIIIIIIIIIIII
@HS3.4_168 HISEQ:380:H55W7BCXY:1:1101:11901:16770 1:N:0:AGCAGGAA orig_bc=AAAAAAAAAAAA new_bc=AAAAAAAAAAAA bc_diffs=0
TACAGAGGGGGCAAGCGTTATTCGGAATTATTGGGCGTAAAGGGCGCGTAGGCGGCTTTTCAAGTGACGGGTGAAATCCCTCGGCTTAACCGAGGAACTGCCTGTCAGACTGGAAGGCTTGAGACCGGGAGAGGTGAGTGGAATTCCCAGTGTAGCGGTGAAATGCGTAGATATTGGGAGGAACACCAGTGGCGAAGGCGGCTCACTGGACCGGAACTGACGCTGAGGCGCGAAAGCGTGGGGAGCAAACAGG
+
IIIIIH<<<CHIIIIIIHIIIIIIIHIIIIIIIIIIIIIIIIIIIIIIEHHHIHHHIIIIIIIIIIIIHIIHHIIIHIIIHIHIIHIIIIIIIHIIIIHIIIIIIIIIHHIIIIIIIIIIIIIFIIIIIIIIIIIIIIIIIIIIIGHIIIIIIIIIHIIIIIIIIIIIIIIHIIIHGEHHIIIIIIIIIIIIIHHIIHIIIIIIIIIIIIIIIIIIIHIIIIIIHIIIIIIIIIIIIIIIIIIIIIIIIIHII
@HS3.4_169 HISEQ:380:H55W7BCXY:1:1101:11952:16949 1:N:0:AGCAGGAA orig_bc=AAAAAAAAAAAA new_bc=AAAAAAAAAAAA bc_diffs=0
TACGGAAGATGCGAGCGTTATCCGGATTTATTGGGTTTAAAGGGAGCGTAGGCGGGTTTTTAAGTCTGCGGTAAAATGTCGGCGCCCAACGTCGTCTTGCCGTGGAAACTGGGGACCTTGAATACACGCAAGGAAGATGGAATTCGTCGTGTAGCGGTGAAATGCTTAGATATGACGAAGAACTCCGATTGCGAAGGCAGTCTTCTGGAGTGCGATTGACG
+
H?<GHI=CHEHHIIHHHHIHHCHGHH@DHHIIIH@EHFEHGHHHFCGD<DEDHGHHH@CGH#HHIEHHCCDHHIIHHHII#IHHH#HHHIIHHDHHIHEHEHFCEFD0GGDDGHG<EDDE@AC/ACGHIEDDHHHFCFIHGFHHEHHCC?HHGIIHDBEG?<FHHGIFHE#DHIIHGIHHEG<6@@HHEHCFGDHHHI?G<1<1<<F@H?G<1<C0<<0<<
@HS3.4_170 HISEQ:380:H55W7BCXY:1:1101:14671:16877 1:N:0:AGCAGGAA orig_bc=AAAAAAAAAAAA new_bc=AAAAAAAAAAAA bc_diffs=0
TACGTAGGGGGCAAGCGTTATCCGGATTTACTGGGTGTAAAGGGAGCGTAGACGGCAATGCAAGTCTGATGTGAAAACCCGGGGCTCAACCGCGGGATTGCATTGGAAACTGTATAGCTCGAGTACTGGAGGGGCAGGCGGAATTCCTGGTGTAGCGGTGAAATGCGTAGATATCAGGAGGAACACCGGTGGCGAAGGCGGCCTGCTGGACAGAAACTGACGTTGAGGCTCGAAAGCGTGGGGAGCAAACAGG
+
IIIIHHFHHIIIIIIIIIIIIIIIIHIIIIIIIIIGHHIHIIIIIIIIIIIIIIIIIIIIIIIIIIIIIIIIIIIIIIIIIIIIIIIIIIIIIIIIIIIIIIIIIIIIIIIIHHIIIIIIIIIIIIIIIIIHIIIIIIIIIIIIIIIIIIIIIIIIIIIIIIIIIIIIIIIIIIIIIIIIIIIIIIIIIIIIIIIIIIIIIIIIIIIIHHIIHIIIIIIIIIIIIIIIIHIIIIHIIIIIIIIIIIIIIIIII
@HS3.4_171 HISEQ:380:H55W7BCXY:1:1101:2590:17180 1:N:0:AGCAGGAA orig_bc=AAAAAAAAAAAA new_bc=AAAAAAAAAAAA bc_diffs=0
TACAGAGGTGGCGAGCGTTGTTCGGATTTACTGGGCGTAAAGGGTGCGTAGGCGGCGACGTGTGCCGGACGTGAAATCCCGGGGCTCACCCCCGGACGTGCGTACGGGACTGCGTCGCTAGGGTTCGGTAGAGGGGATCGGAACGCAGGGTGTAGCGGTGAAATGCGTTGATATCCTGCGGAACACCGGAGGCGAAGGCGGATCCCTTGCACGACACCGACGCTGAGGCACGAAAGCGTGGGGAGCAAACAGG
+
IEHII?DEGHIIIDHDHFGHIIIIHIIIHFHGHHHIHEDGHHIIIIIHIIIIIIIIHHHIHHGHHIIIHHHHFFEGHHIIHHIIIIHIIIIHIIHIIHGIIIEHHHHHHHHIIIIIIIIHHAHIIIIIHHIHGHHHGHIIIHIIIHIIIIHIIIIIIIIIHHIHIIIHIIHHIHHHHHIIIIIIIIIIIIIHHHIIIIIIHIHHHHHHHIHIIHIIIIIIIHHHHHHCFHIIIIGIHIIIIHIIIIHHIHHII
@HS3.4_172 HISEQ:380:H55W7BCXY:1:1101:4301:17075 1:N:0:AGCAGGAA orig_bc=AAAAAAAAAAAA new_bc=AAAAAAAAAAAA bc_diffs=0
TACAGAGGCCCATAGCGTTGTTCGGATTTACTGGGCGTAAAGGGCGCGTAGGCGGCAGGGCGTGTCAAGTGTGAAATCTCCGGGCTCAACCCGGAAAGTGCGCTTGAAACTACTCTGCTCGAGGCCGGGAGAGGGAATCGGAATATAGGGTGTAGCGGTGAAATGCGTTGATATCCTATAGAACACCGGAGGCGAAGGCGGATTCCTGGAACGGTTCTGACGCTGAGGCGCGAAAGTCGGGGGAGCAAACAGG
+
IIIIIHIIIIIIIIIIIHIIIIIIIIIIIIIIIIIIIIIIIIIIIIIIIIIIIIIIIIIIIIIIIIIIIIHHIIIHHHIIIIIIIIIIIIIIIIIIIIIIIIIIIIIIIIIIIIIIIIIIIIIIIIIIIIIIIIIIIIIIIIIIIIIIIIIIIIIIIIIIIIIIIIIIIIIIIIIIHIIIIIIIIIIIIIIIIIIIIIIIIIIIIIIIIIIIIIIIHIIIIIIIIIIIIIIIIIIHCIIIIIIIIIIIIIIII
@HS3.4_173 HISEQ:380:H55W7BCXY:1:1101:6872:17126 1:N:0:AGCAGGAA orig_bc=AAAAAAAAAAAA new_bc=AAAAAAAAAAAA bc_diffs=0
TACGGAGGATGCAAGCGTTATCCGGATTTATTGGGTTTAGAGGGTGCGTAGGCGGTTTGCTAAGCGGGAGGTGAAATGCCGGCGCTCAACGTCGGAAGTGCCTCCCGAACTGGTGGACTGGAATGACTCTGCCGTGGGAGGAATGTGTAGTGTAGCGGTGAAATGCTTAGAGATTACACAGAACACCGATTGCGAAGGCATCTCACGAAGGGTTGATTGACGCTGAGGCACGAAAGCGTGGGGATCAAACAGG
+
IIIIII<<<DHIIIIIIIIIIIIIIHIIIIIIIIIGHII1DGHIIIIIIIIIIIIIIIIIIIIIIIIIHIIIIHIHIIIIIIIIIIIIIIIIIIIIIIIIIIIIIIIIIIIIIIIIIIIIIIIIIIHHIIIIIIIIIIIIIIIIIIIIIIIIIIIIIIIIIIIIIIIIIIIIIIIIIHIIIIIIIIIIIIIIIIIIIIIIHIIIIIIIIIIIIIIIIIIIIIIHIIIIIIIIIIIIIIIIIIIIIIIIIIIII
@HS3.4_174 HISEQ:380:H55W7BCXY:1:1101:10616:17177 1:N:0:AGCAGGAA orig_bc=AAAAAAAAAAAA new_bc=AAAAAAAAAAAA bc_diffs=0
TACGTAGGGAGCAAGCGTTATCCGGATTTATTGGGTGTAAAGGGTGCGTAGACGGGAAATTAAGTTAGTTGTGAAATCCCTCGGCTCAACTGAGGAACTGCAACTAAAACTGGTTTTCTTGAGTGCAGGAGAGGAAAGTGGAATTCCTAGTGTAGCGGTGAAATGCGTAGATATTAGGAGGAACACCAGTGGCGAAGGCGACTTTCTGGACTGTAACTGACGTTGAGGCACGAAAGTGTGGGGAGCAAACAGG
+
ICHHHGHIEGHIHHHHIHHHHIIIIGCGHIIIHHIDGEHHIHIIHGIIEEHHHGEHHHHHIIHIH?HHHIHIFHH@HIHHIIIIIIIIIIHIHHFHHHHHEHHIIIIHIIIIIHHFHHIIIIHHIGIIIIHHHHIHHIIIIHHHHIIHHIIIHIIEHIHIIIIIIIIIHIIIIIIIHHIIIIIIHIIIIIIIIIIIIIIIHHIHIIIIIIIIIIIIIIIIIIIIIIIIIIIIIIIIIIHFIIIIIIIIIIIII
@HS3.4_175 HISEQ:380:H55W7BCXY:1:1101:12137:17003 1:N:0:AGCAGGAA orig_bc=AAAAAAAAAAAA new_bc=AAAAAAAAAAAA bc_diffs=0
TACAGAGGTCGCAAGCGTTGTTCGGATTTACTGGGCGTAAAGGGCACGTAGGCTGCGAGGCGTGTCGAGTGTGAAATCTCCGGGCCCAACCCGGAAAGTGCGCTCGAAACTACCTTGCTGGAGTACGGGAGAGGGAAGGGGAATATAGGGTGTAGCGGTGAAATGCGTTGATATCCTATAGAACACCGGAGGCGAAGGCGCCTTCCTGGAACGTTACTGACGCTAAGGTGCGAAAGTCGGGGGAGCAAACAGG
+
IIIIHHHIIIIIIIHIIEHHHIIHIHHIIIHHIGIIIIIHIHIIHHGHHHIGHIHHIIIIIIHHHIIIIHHHHIHHDHIIIHIIHHHHIIIIIIIIHHHHHIGIIIIGIHIIHIIIIIIHIIIIIIIGHGHIHHHDHHIIHIIIIHGIIIIIIIIIIIHIIHIIIIIIIHHHHIIIHFHGIIIIHIHHIIIIHIIIHIIIIHCEHIIIIIIIIIIIHIHHHGIHHHIHHHIIHIIIDHHHHHHHHHFHIIIIG
@HS3.4_176 HISEQ:380:H55W7BCXY:1:1101:12179:17144 1:N:0:AGCAGGAA orig_bc=AAAAAAAAAAAA new_bc=AAAAAAAAAAAA bc_diffs=0
TACGGAGGATGCGAGCGTTATCCGGATTTATTGGGTTTAAAGGGTGCGTAGGCGGAATGTTAAGTCAGTGGTGAAAGCGTGCGGCTCAACCGTACCGAGCCATTGAAACTGGCGTTCTTGAGTGCAAGCGAGGTAAGCGGAATGTGACGTGTAGCGGTGAAATGCTTAGATATGTCCCAGAACTCCGATTGCGAAGGCAGCTTACCAGTATGTAACTGACGCTGAGGCACGAAAGCGTGGGTATCAAACAGG
+
I?HHHHC<<<CHH=EH?CEEHHEEDH<=GG?FFHI0<ECFHHHIIIII@CF@HIHFHHGD@HHGGHHFDGHIIHFFIHHGIHHIIIHHIIHIIHIHIIIGHHIIIHIIIIIHHIHHHHHIIHIIIIIHHIIIIIIIIIIIIIHHIIIIH#IIIHHEIIHEHHHHHGBIHIIHIHHHCFIIHHHHIIHIIIIIHIIIIIIHGEHHHEHHCHHIIIIIIIIIHHIIIIIIIIIHIHIIHIHIIGHHIIIIIHII
@HS3.4_177 HISEQ:380:H55W7BCXY:1:1101:3175:17346 1:N:0:AGCAGGAA orig_bc=AAAAAAAAAAAA new_bc=AAAAAAAAAAAA bc_diffs=0
TACGGGGGATGCAAGCGTTGTCCGGAATCATTGGGCGTAAAGAGTTCGTAGGTGGTTTGTTAAGTTAGGTGTTAAAGGCGTAGGCTCAACTTACGTATGGCACTTGATACTGGCAGACTTGAATGCGGTAGAGGTAAAGGGAATTCCTGGTGTAGCGGTGAAATGCGTAGATATCAGGAGGAACATCGGTGGCGTAAGCGCTTTACTGGGGTGCAACTGACGCTGATGCTCGAAGGTGCGGGTATCAAACAGG
+
IIIIIIIIHIIIIIHIGHIIIHIIIHHHIHIHIIIIIHIIHECHGFHHEHEH<#HEHEHIHIHHHIHHHHHHIHIIHGHIHIIIIIIIIIIIIIIIHHIIGIIHIIIIFHHIIIHHHHFHHHIIIHHIIIIIIIHIIHIIIIIIIIIGHIIIIIIIIHHHIIIIIIIIIIHIHHHHFHIIIIIIIIIIHIIIIIIHIIIHIIIIHHIIIIIIHHIIIIIIHIIIIIIHHGGIIIHH<HFEHIGIIHIIIHIII
@HS3.4_178 HISEQ:380:H55W7BCXY:1:1101:7249:17465 1:N:0:AGCAGGAA orig_bc=AAAAAAAAAAAA new_bc=AAAAAAAAAAAA bc_diffs=0
TACGGAAGGTCCAGGCGTTATCCGGATTTATTGGGTTTAAAGGGAGCGTAGGCCGGAGATTAAGTGTGTTGTGAAATGTAGATGCTCAACATCTGCACTGCAGCGCATACTGGTTTCCTTGAGTACACGCAACGTTGGCGGAATTCGTCGTGTAGCGGTGAAATGCTTAGATATGACGAAGAACTCCGATTGCGAAGGCAGCTGACGGGAGTGCAACTGACGCTGAAGCTCGAAAGTGCGGGTATCGAACAGG
+
IIIIIIIIIIIIIIIIIIIIIIIIIHHIIIIIIIIGHIIIIIIIHIIIIIIIHIIIIIIIIIIIIIIIIIIIIIIIIIIIIIIIIIIIIIIIIIIIIIIIIIIIIIIIIIIIIIIIIIIIIIIIIIIIIIIIIIIIIIIIIIIIIIIIIIIIIIIIIIIIIIIIIIIIIIIIIIIIIHIIIIIIHIIIIIIIIIIIIIIIIIIIIIIIIIIIIIIIIIIIIIIIIIIIIIIIIIIIIIIIIIIIIIIIIIIII
@HS3.4_179 HISEQ:380:H55W7BCXY:1:1101:8533:17293 1:N:0:AGCAGGAA orig_bc=AAAAAAAAAAAA new_bc=AAAAAAAAAAAA bc_diffs=0
TACGGAAGGTCCGGGCGTTATCCGGATTTATTGGGCTTAAAGGGAGCGTAGGCGGTATTTTAAGCGTGCAGTGAAAACCAGGTGCTTAACATCTGACGTGCTGCGCGAACTGGAGTACTTGAGTGAGCAGAACGGAGGCGGAATTTGTGGTGTAGCGGTGAAATGCTTAGATATCACGAAGAACTCCGATTGCGAAGGCAGCTTTCGGTAGCTTTACTGACGCTGATGCTCGAAGGTGCGGGTATCGACCAGG
+
E@@@C0<CEF@@CF<<<<C=F@@EH00<D11<<1?111<CC?GG<00C/0<EHHH<@BF6GHHCGGGEFIIHHE8<<#HHHIHHHH9G@GHHHCIHHGDE/DC#HECE<HHHHHCHG@D<CBFAC8H@D;<#EG/?=@D00G?H#F7G?H#DHGHBIHGHHGFHG#6#HCFHGECCCCHEC@G#C#HHEEH#<#GH##IHHDHHGEHFEIHHHG@FE0ECHIHHHHHGHCEHHFDE?HGHHHHHDEC<1C@HD
@HS3.4_180 HISEQ:380:H55W7BCXY:1:1101:11776:17370 1:N:0:AGCAGGAA orig_bc=AAAAAAAAAAAA new_bc=AAAAAAAAAAAA bc_diffs=0
TACGGAGGACGCGAGCGTTATCCGGATTCATTGGGTTTAAAGGGTGCGCAGGCGGCCTGCCAAGTCAGCGGTGAAAGCCCGGGGCCCAACCCCGGAAGTGCCGTTGATACTGGTGGGCTGGAATGCGGTCGAGGCGGGCGGAACGTGGCGTGTAGCGGTGAAATGCGTAGATATGCCACAGAACGCCGATAGCGGAGGCAGCTCGCCAGGCCTGCATTGACGCTCGGGCACGAAAGCGTGGGGATCGAACAGG
+
IIIIIIIIIIIIIIIIIIIIIIIIIHIIIIIIIIIDGHIIIIIIIIIIIIIIIIIIIIIIIIIIIIIIIIIIIIIIIHHIIIIIHIIIIIIIIIIIIIIIIIIIIIIIIIIIIIIIIIIIIIIIIIIIIIIIIIIIIIIIIIIIIHIIHIIIIIIIIIIIIIIIIIIIIHIIHIIIHIIIIIIIIIIIIIIIIIIIIIIIIIIIIIIIIIIIIIIIIIIIIIIHCIIIIIIIIIIIIIIIIIIIIIIIIIIII
@HS3.4_181 HISEQ:380:H55W7BCXY:1:1101:13200:17432 1:N:0:AGCAGGAA orig_bc=AAAAAAAAAAAA new_bc=AAAAAAAAAAAA bc_diffs=0
TACGGAGGGTACGAGCGTTAATCGGAATGACTGGGCGTAAAGGGCACGTAGGTGGATAGATAAGTCACAAGTGAAATACCCGGGCTTAACCTGGGATTGGCTCGTGAAACTGTTTAACTAGAGTACGGTAGAGGGGAGTAGAATTCCAAGTGTAGCGGTGAAATGCGTAGAGATTTGGAAGAATACCGGAGGCGAAGGCGGCTCTCTGGACCGATACTGACACTGAAGAGCGAAAGCGTGGGGAGCAAACAGG
+
HHHIIIIIIIIIIIIIIIIIIIIIIIIIIIIIIIIIIHIIIIIIIIIIHIHIDHIIIIIHIIIIIIIIIIIHHGIHHHHDIIIIIIIIIHIHIIIHHHIIIIIIHIIIIIHHIIIIIIIIIIIIIIIIIIIIIIIIIIHIIIIIIIIIIIIIIIIIIIIIIIIIIIIIIIIIIIIHIGIIIIIHIIIIIIIHIIIIIIIIIIIIHIIIIIIIIHIIIIIIIHIIIIIIIIIIIIIIIIIIIIIIIIIIIIIII
@HS3.4_182 HISEQ:380:H55W7BCXY:1:1101:19568:17276 1:N:0:AGCAGGAA orig_bc=AAAAAAAAAAAA new_bc=AAAAAAAAAAAA bc_diffs=0
TACGGAGGGTACGAGCGTTAATCGGAATGACTGGGCGTAAAGGGCACGTAGGTGGATAGATAAGTCACAAGTGAAATACCCGGGCTTAACCTGGGATTGGCTCGTGAAACTGTTTAACTAGAGTACGGTAGAGGGGAGTAGAATTCCAAGTGTAGCGGTGAAATGCGTAGAGATTTGGAAGAATACCGGAGGCGAAGGCGGCTCTCTGGACCGATACTGACACTGAAGAGCGAAAGCGTGGGGAGCAAACAGG
+
IIIIIIIIIIHIIIIIIIIIIIIIIHIIIIIIIIIIIHHIIIIIIIIIHHGHGGIIHIIIIIIIIIIIIIIIIIIIHHHHIIIIIIIIIIIIIIIIIIIIIIIIIIIIIIIIIIGIIIIIIIIIIIIIIIIIIIIIIIHIIIIIHIHIIIIIIIIIIIIIIIIIIIIIIIIIIIHIHHIIIIHEIIIIIIIIIIIIIIIIIIHIHIIIIIIIIIHIIIIIIHIIIIIIIIIIIIIIIIIIIIIIIIIIIIIII
@HS3.4_183 HISEQ:380:H55W7BCXY:1:1101:1482:17721 1:N:0:AGCAGGAA orig_bc=AAAAAAAAAAAA new_bc=AAAAAAAAAAAA bc_diffs=0
TACGGAGGATGCGAGCGTTATCCGGATTTATTGGGTTTAAAGGGTGCGCAGGCGGGTTTTTAAGTCTGTGGTGAAAGCGTGCGGCTCAACCGTACCAAGCCATGGAAACTGGAGATCTTGAGTGCAAACGAGGTAGGCGGAATGTGATGTGTAGCGGTGAAATGCTTAGATATGTCACAGAACCCCGATTGCGAAGGCAGCTTACCAGCATGCAACTGACGCTCAGGCACGAAAGCGTGGGTATCAAACAGG
+
IIIIIIHHHHIIIIIIIIIHIIIIIHFHHIEHGHICDHHHIIIIIHIIIIIIIIIIIIIIIIIIHHIHHHIFIHIIIIIIIIIIIIIIIIIIIIIIIIIIIIIIIIIIIIIIIIIIHIIIIIIIIIIIIIIIIIIIIIIIIIIIIIIIIIIIIIIIIIIIIIIIIIIIIIIIIIIHHIIIIIIIIIIIIIIIIIIIIIIIIIIIIIIIIIIIIIHIIIIIIIIIIIIIIIIIIIIIIIIIIIIIIIIIIHII
@HS3.4_184 HISEQ:380:H55W7BCXY:1:1101:2095:17739 1:N:0:AGCAGAAA orig_bc=AAAAAAAAAAAA new_bc=AAAAAAAAAAAA bc_diffs=0
TACGGAAGGTCCGGGCGTTATCCGGATTTATTGGGTTTAAAGGGAGCGCAGGCTGATTATTAAGCGTGACGTGAAATGTAGCCGCTCAACGGCTGAACTGCGTCGCGAACTGGTAGTCTTGAGTGAGTTCGATGTTGGCGGAATTCGTGGTGTAGCGGTGAAATGCTTAGATATCACGAAGAACTCCGATTGCGAAGGCAGCCAACAAGGCCTTTACTGACGCTAAAGCTCGAAGGTGCGGGTATCGAACAGG
+
IIIIIIIIIIIIHDHIIDHIIIIIICGHIIHIIIIHCHIIHIIIHIHHIHIIIIIIIIIIIIIIIIIIIHIIIIGIHGIIIIIIIIIIIIIHIHIIHHIIIEHIIIIIIHIIIIHIIHHHIIIIIIIGIIIIIIHHHIIIIIIHIIIIIIIIIIIIHHIIIIIIIIIIIIIIIIIHHEIIIIIHHIIIIIIIIIIIIIIIIIIIIIIIIIIIIIIHIGIIIIIHIIIIIIIIIIHIIIIIIIIHIIHIIIIII
@HS3.4_185 HISEQ:380:H55W7BCXY:1:1101:5920:17748 1:N:0:AGCAGGAA orig_bc=AAAAAAAAAAAA new_bc=AAAAAAAAAAAA bc_diffs=0
TACGTAGGGGGCGAGCGTTGTCCGGAATGATTGGGCGTAAAGGGCGCGTAGGCGGCCCGGTAAGTCTGGAGTGAAAGTCCTGCTTTTAAGGTGGGAATTGCTTTGGATACTGTCGGGCTTGAGTGCAGGAGAGGTAAGTGGAATTCCCAGTGTAGCGGTGAAATGCGTAGAGATTGGGAGGAACACCAGTGGCGAAGGCGACTTACTGGACTGTAACTGACGCTGAGGCGCGAAAGTGTGGGGAGCAAACAGG
+
HHIHHHIHGHIIHIHIIIHHIIIIHHHHIIIHIIIGHDCHIIHHGIIIIHEHIIIIHIIIIHHIIIIIIIHIIIIHHHIHIHHEHEGDHHIIIIIIHEHHHEIHIIHHIIIHIIIHIHIHIHIIIHIHGEHIHIHHIIIIIIIIIIHIIIIIIIIIIIIIIIIIIIIIIIIIIIIHHFIIIIIIHGHIIIIIIIIIIHHIHIIIIIIIIIHIIIHIIIIIIIIIIIIIIIHIIIIIIIHIIIIIGIIIIIIII
@HS3.4_186 HISEQ:380:H55W7BCXY:1:1101:6708:17573 1:N:0:AGCAGGAA orig_bc=AAAAAAAAAAAA new_bc=AAAAAAAAAAAA bc_diffs=0
TACGTAGGGGGCGAGCGTTGTCCGGAATGATTGGGCGTAAAGGGCGCGTAGGCGGCCCGGTAAGTCTGGAGTGAAAGTCCTGCTTTTAAGGTGGGAATTGCTTTGGATACTGTCGGGCTTGAGTGCAGGAGAGGTAAGTGGAATTCCCAGTGTAGCGGTGAAATGCGTAGAGATTGGGAGGAACACCAGTGGCGAAGGCGACTTACTGGACTGTAACTGACGCTGAGGCGCGAAAGTGTGGGGAGCAAACAGG
+
IIIIHIIIIIIIIIIIIIIIIIIIIIIIIHIIIIIIIIIIIIIIIIIIHIIIIIIIIIIIIIIIIIIIIIIIIIIIIIIIIIHHHIIIIIIIIIIIIIIIIIIIHIIIIIIIIIIIIIIIIIIIIIIIIIIIIIIIIIIIIIIIIIIIIIIIIIIIIIIIIIIIIIIIIIIIIIIIIIIIIIIIIHIIIIIIIIIIIIIIIIIIIIIIIIIIIIIIIIIIIIIIIIIIIIIIIIIIIIIIIIIIIIIIIIIII
@HS3.4_187 HISEQ:380:H55W7BCXY:1:1101:9090:17710 1:N:0:AGCAGGAA orig_bc=AAAAAAAAAAAA new_bc=AAAAAAAAAAAA bc_diffs=0
TACAGAGGGGGCAAGCGTTATTCGGAATTATTGGGCGTAAAGGGCGCGTAGGCGGCTTTTCAAGTGACGGGTGAAAGCCCTCGGCTTAACCGAGGAACTGCCTGTCAGACTGGAAGGCTTGAGACCGGGAGAGGTGAGTGGAATTCCCAGTGTAGCGGTGAAATGCGTAGATATTGGGAGGAACACCAGTGGCGAAGGCGGCTCACTGGACCGGAACTGACGCTGAGGCGCGAAAGCGTGGGGAGCAAACAGG
+
IIIIIIIIHIIHIIIIIHHIIIIIIHIIIIIHHIIIIIIIIIIIIIIIIHIHHIIIHIIIIIIIIIIIIIIIIIIIIIIIIIIIIIIIIIIIIIIIIIIIIIIIIIIIIIIIIIIIIIIIIIIIIIIIIIIIIIIIIIIIIIIIIIIHIIIHIIIIIIIIIIIIIIIIIIIIIIIIHIIIIIIIIIIIIIIIIIIIIIIIIIIIIIIIIIIIIIIIIIIIIIIIIIIIIIIIIIIHIIIIIIIIIIIIIIIII
@HS3.4_188 HISEQ:380:H55W7BCXY:1:1101:17468:17582 1:N:0:AGCAGGAA orig_bc=AAAAAAAAAAAA new_bc=AAAAAAAAAAAA bc_diffs=0
TACGGAGGGGGCTAGCGTTGTTCGGAATTACTGGGCGTAAAGCGTACGTAGGCGGCTTTGTAAGTTAGAGGTGAAAGCCCGGAGCTCAACTCCGGAATTGCCTTTAAGACTGCATCGCTTGAATCATGGAGAGGTGAGTGGAATTCCGAGTGTAGAGGTGAAATTCGTAGATATTCGGAAGAACACCAGTGGCGAAGGCGACTCACTGGACATGTATTGACGCTGAGGTACGAAAGCGTGGGGAGCAAACAGG
+
IIIIIHIIIIIIIIIIIIIIIIIIIGIIIIIIIIIIIIIIIIIIHIIIIIIIIIIIHHIIIIIIHIIIIIIIIIIIHIIIIIIIIIHIIIIHIIIIIHIIIIIIIIIIIIIIIIIIIIIIIIIIIIIII#IIIIIIIIIIIIIIIIIIIIIIIIIIIIIIIIIIIIIIIIIIIIIIIIIIIIIIIIIIIIIIIIIIIIIIIIIIIIIIIIIIIIIIIIIIIIIIIIIIIIIIIIIIIIIIIIIIIIIHEIIII
@HS3.4_189 HISEQ:380:H55W7BCXY:1:1101:19635:17680 1:N:0:AGCAGGAA orig_bc=AAAAAAAAAAAA new_bc=AAAAAAAAAAAA bc_diffs=0
TACGGAGGATGCGAGCGTTATCCGGATTTATTGGGTTTAAAGGGTGCGTAGGCGGAATGTTAAGTCAGTGGTGAAAGCGTGCGGCTCAACCGTACCGAGCCATTGAAACTGGTGTTCTTGAGTGCAAGCGAGGTAAGCGGAATGTGACGTGTAGCGGTGAAATGCTTAGATATGTCCCAGAACTCCGATTGCGAAGGCAGCTTACCAGTATGTAACTGACGCTGAGGCACGAAAGCGTGGGTATCAAACAGG
+
IIIIIIIIIIIIIIIIIIIIIIIIIGHIIIIIIIIHHIIIIIIIIIIIIIIIIIIIHIIHHIIIIIIIIIIIIIIIHHIIIIIIIIIIIIIIIIIHIIIIIIHIIIIIIIIIIIIIIIIIIIIIIIIIIIIIIIIIIIIIIIIIIIIIIIIIIIIIIGIIIIIIIIIIIIIIIIIIIIIIIIIIIIIIIIIIIIIIIIIIIIIIIIGIIIIIIIIIIIIIIIIIIIIIIIIIIIIIIIIIIIIIIIIIIIII
@HS3.4_190 HISEQ:380:H55W7BCXY:1:1101:7068:23635 1:N:0:AGCAGGAA orig_bc=AAAAAAAAAAAA new_bc=AAAAAAAAAAAA bc_diffs=0
TACGGAAGGTCCGGGCGTTATCCGGATTTATTGGGTTTAAAGGGAGCGCAGGCTGATTATTAAGCGTGACGTGAAATGTAGCCGCTCAACGGCTGAGTTGCGTCGCGAACTGGTAGTCTTGAGTGAGTTCGATGTTGGCGGAATTTGTGGTGTAGCGGTGAAATGCTTAGATATCACGAAGAACTCCGATTGCGAAGGCAGCCAACAAGGCCTTTACTGACGCTAAAGCTCGAAGGTGCGGGTATCGAACAGG
+
IIIHIHIIIHIIHIIIIIIIIIIIIGHHHHHHGHIDDHIGIIIIIIIIGIHIIIIIHIIIIIIIHIIIIIIIIIIIIHIIIIIIIIIIIIIIIIIHIIIIIIIIIIIIIIIIIIIIIIIIIIIIIIIIHIIIIIIIIIIIIIIIIIIIIIIIIIIIIIIIIIIIIIIIIIIIIIIHIIIIIIIIIIIIIIIIIIIIIIIIIIIIIIIIIIIIIIIIIIIIIIIIIIIIIIIIIIIIIIIIIIIIIIIIIIIII
@HS3.4_191 HISEQ:380:H55W7BCXY:1:1101:1963:23991 1:N:0:AGCAGGAA orig_bc=AAAAAAAAAAAA new_bc=AAAAAAAAAAAA bc_diffs=0
GACGAACCGTGCAAACGTTGTTCGGAATCACTGGGCTTAAAGGGCGCGTAGGCGGGTTTCCAAGTCTGTGGTGAAATCCTCCAGCTTAACTGGAGAAGTGCCGTGGATACTGGAAGTCTCGAGGAGGGTAGGGGCATCTGGAACTGCCGGTGGAGCGGTGAAATGCGTTGATATCGGCAGGAACTCCGATGGCGAAGGCAAGGTGCTGGACCCTTTCTGACGCTGAGGCGCGAAAGCCAGGGGAGCAAACGGG
+
IIIIIHHHHHIIIIIIIIIHHIIIIIIIIIIHHIIIEHIIGIIIIIIIHHIFEHHFHHIHHIIIFHIIIHIIHHHIHHIIIIIIIHHIIIIIHIHHIIIIIIIHHIIIIIHHIIIIIIIIIIIIIIIIIHIHIIIIHIIIIIIIIIIIIIIIIIIIIHIIIIIIIIIIIIIIIIIIHHIHIHHHHIIIIIIIIIIIIIIIIIIIIIIIIIIIIIHIIIIIIIHIIIIIIIIIIIIIIIIIIIIIIHIIIIIII
@HS3.4_192 HISEQ:380:H55W7BCXY:1:1101:4907:23848 1:N:0:AGCAGGAA orig_bc=AAAAAAAAAAAA new_bc=AAAAAAAAAAAA bc_diffs=0
TACGTAGGGAGCAAGCGTTATCCGGATTTATTGGGTGTAAAGGGTGCGTAGACGGAGAAGCAAGTTAGTTGTGAAATCCCTCGGCTCAACCGAGGAACTGCAACTAAAACTACTTCCCTTGAGTACTGGAGAGGAAAGTGGAATTCCTAGTGTAGCGGTGAAATGCGTAGATATTAGGAGGAACACCAGTGGCGAAGGCGACTTTCTGGACAGTAACTGACGTTGAGGCACGAAAGTGTGGGGAGCAAATAGG
+
IIIIIIIIIIIIIIIIIHIIHHHIIIIIIIIIIHIEHHHIIIIIIIHHHHIIIIIIIIIIIIIIHHIIFHIHHHIHCHIIIIIIHIIIIIIIIIIIIIIIIIIIIIIIIIIIIIIIIIIIIIEIHIIIIIIHIIIIIIHIIIIIIIIGIIIIIIIIIIIIIIIIIIHIHIIIIIIIHFIIIIIIHHIIIHIHIIIIIIIIHIIIIIIIIIIHIIIIIIIIIIIIIIIIIIIIIIHE<IIIIIIHIIIHHIHHI
@HS3.4_193 HISEQ:380:H55W7BCXY:1:1101:8633:23857 1:N:0:AGCAGGAA orig_bc=AAAAAAAAAAAA new_bc=AAAAAAAAAAAA bc_diffs=0
TACGGAGGGTGCGAGCGTTAATCGGAATAACTGGGCGTAAAGAGCTCGTAGGCGGTTAGTCAAGTCAGATGTGAAAGCCCCGGGCTTAACCTGGGAACTGCATTTGAAACTGACGAACTAGAGTACTGTAGAGGGAGGTAGAATTCCAGGTGTAGCGGTGAAATGCGTAGATATCTGGAGGAATACCGGTGGCGAAGGCGGCCTCCTGGACAGAGACTGACGCTGAGGAGCGAAAGCGTGGGGAGCAAACAGG
+
IIIIIHHIIIIIIIIIIHIIIIIIIIIIIIIHIIIIIIIIIIIIIIIIHIIIIIIHIIIIIIIIIIIIIIIIIIIIHIIIIIIIIIIIIIIIIIIIIIIIIIHIIIIIIIIIIIIIIIIIIIIHIIIIIIIIIIIIIIIIIIIIIIIIIIHIIIIIIIIIIIIIIIIIIIIHIIIIIIHIIIIIIIIIHIIHHIHIIIIIIIIIIIIIIIIIHEIHEIHGIIIHHHIIIIIIIIIIIIIIIIIIIIHHHCIHI
@HS3.4_194 HISEQ:380:H55W7BCXY:1:1101:9590:23802 1:N:0:AGCAGGAA orig_bc=AAAAAAAAAAAA new_bc=AAAAAAAAAAAA bc_diffs=0
TACGGAGGATGCGAGCGTTATCCGGATTTATTGGGTTTAAAGGGTGCGTAGGCGGATTATTAAGTCAGTGGTGAAATACCCGTGCTCAACATGGGCCGTGCCATTGATACTGGTAGTCTAGAGTTCCGTTGCCGTGGGAGGAATGAGTAGTGTAGCGGTGAAATGCATAGATATTACTCAGAACACCGATTGTGAAGACATCTCACGAAGCGGCGACTGACGCTGAGGCACGAAAGCGTGGGGATCGAACAGG
+
IIIIIIIIIIIIIIIIIIIIIIIIIIIIIIIIIIIHHIIIIIIIIIIIIIIIIIIIIIIIIIIIIIIIIIIIIIIIGIIHIIIIIIIIIIIIIIIIIIIIIIIIIIIIIIIIIIIIHIIIIIIIIIIIIIIHIIIIIIIIIIIIIIIIIIIIIIIIIIIIIIIIIIIIIIIIIIIIIHIIIIIIIIIIIHIIIIIIIIIIIIIIIIIIIIIIIIIIIIIHIIIIIIIIIIIIIIIIIIIIIIIIIIIIIIIII
@HS3.4_195 HISEQ:380:H55W7BCXY:1:1101:12678:23787 1:N:0:AGCAGGAA orig_bc=AAAAAAAAAAAA new_bc=AAAAAAAAAAAA bc_diffs=0
TACGTAGGGGGCAAGCGTTATCCGGATTTACTGGGTGTAAAGGGGGCGCAGACGGAATCGTAAGCCAGATGTGAAAGCCCCGGGCTCAGCCCGGGGAGTGCATTTGGAACTGCGGATCTAGAGTACTGGAGGGGCAGGCGGAATTCCTGGTGTAGCGGTGAAATGCGTAGATATCAGGAAGAACACCGGTGGCGAAGGCGGCCTGCTGGACAGAGACTGACGTTGAGGCCCGAAAGCGTGGGGAGCAAACAGG
+
IIIHFHHIIIIIIIIIIIIIIHIIIIIIIIIIIIIFHHIIIIIIIHIIIIIHIIIHIIIIIIHIIIIIIIIIIIIIHHHHIIHIIIIIIIIIIIIIIIIIIIHIIIIIHIIIIIIIHIIIIIIIIIIIIIIIIIIIIIHIIIHIHIIIIIHIHIIIIIIIIIIIIIIHIIHIIIIIHIIIIIHIIIIIIIIIHIIIIIHIIIIIIIIIHIIIIIIIIIIIIIIIIIIIIIHHIIIIIIIIIIIIIHIHIIIII
@HS3.4_196 HISEQ:380:H55W7BCXY:1:1101:18680:23986 1:N:0:AGCAGGAA orig_bc=AAAAAAAAAAAA new_bc=AAAAAAAAAAAA bc_diffs=0
TACGGAGGGTACGAGCGTTAATCGGAATGACTGGGCGTAAAGGGCACGTAGGTGGATAGATAAGTCACAAGTGAAATACCCGGGCTTAACCTGGGATTGGCTCGTGAAACTGTTTAACTAGAGTACGGTAGAGGGGAGTAGAATTCCAAGTGTAGCGGTGAAATGCGTAGAGATTTGGAAGAATACCGGAGGCGAAGGCGGCTCTCTGGACCGATACTGACACTGAAGAGCGAAAGCGTGGGGAGCAAACAGG
+
IIIIIIIIIIIIIIIIIHHIIHIIIIIIIIIIIIIIIIIIIIIIIIHIFHIIHHIIHIIIIIIIIIIIIIIIIIHHHHIIIIIIIIIIIIIIIIIIIIIHIIIIIIIIIIIHHIIIIIHIIIIHIIIIIIIIIIIIIIGIIIIIIIIIIIIIIIIIIIIIIIIIIIIIIIIIIIIIHHIGIIGIIIIIIHIIIIIIIIIIIIIIIIIIIIIIIIIIIIIIIIIIIIIIIIIIIIIIIIIIIIIIIIIIHIIII
@HS3.4_197 HISEQ:380:H55W7BCXY:1:1101:19596:23963 1:N:0:AGCAGGAA orig_bc=AAAAAAAAAAAA new_bc=AAAAAAAAAAAA bc_diffs=0
TACGTAGGTGGCGAGCGTTATCCGGATTTATTGGGCGTAAAGCGTGCGCAGACGGTTTGTTAAGTCCAAAATAAAAGCCCGAAGCTTAACTTCGGTTCGTTTTGGAAACTGGCAGGCTTGAGTATAGTAGAGGTAAACGGAATTTCTAGTGTAGCGGTAAAATGTGTAGATATTAGAAGGAACACCAGTGGCGAAGGCGGTTTACTGGGCTATTACTGACGTTCATGCACGAAAGCGTGGGGAGCAAATAGG
+
IIIIIIIIIIIIIIIIIIIIIIIIIHIIIIIIIIIIIIIIIIIIIIIIIIIIIIIIHIIIIIIIIIIIIIIIIIIIIIIIIHIIIIIIIIIIHIIHIIIIIIIIIIIIIIIIIIIIIIIIIIIIIIIIIIIIIIIGIIHIIIIIIIIIIIIIIIIIIIIIIIIIIIIIIIIIIIIHHIIIIIIIIIIIIIIIIIIIIIIIIIIIIIIIIIIIIIIIIIIIIIHGIIIIIIIIIIIIIIIIIIIIIIIIIIII
@HS3.4_198 HISEQ:380:H55W7BCXY:1:1101:4302:24070 1:N:0:AGCAGGAA orig_bc=AAAAAAAAAAAA new_bc=AAAAAAAAAAAA bc_diffs=0
TACGGAAGGTCCGGGCGTTATCCGGATTTATTGGGTTTAAAGGGAGCGCAGGCGGAAGATTAAGCGTGACGTGAAATGTCCCGGCTCAACCGTGGAACTGCGTCGCGAACTGGTTTTCTTGAGTGAGTACGACGTCAGCGGAATTTGTGGTGTAGCGGTGAAATGCTTAGATATCACGAAGAACCCCGATTGCGAAGGCAGCTGACGAGTCCTTAACTGACGCTAAAGCTCGAAAGTGCGGGTATCGAACAGG
+
IIIIIIIIIIIIIIIIIIIIIIIIIHIEHIIIHHIGHHIIIIIIIIIIIIIIIIIIIIIIIIIIIIIIIIIIIIIIIIIIIIIIIIIIIIIIIIIIIIIIIIIHIIIIIIIHIIIIIIIIIIIIIIIHIHIHIIIIIIIIIIIIIIIIIIHIIIIHIIHIIIIIIIIIIIIIIIIHHHIIIIIIIIIIIIIIIIIIIIIIIIIIIIIIIIIIIIIIIIIIIIIIIIIIIIIIIIIIIIIIIIIIIIIIIIIII
@HS3.4_199 HISEQ:380:H55W7BCXY:1:1101:4610:24069 1:N:0:AGCAGGAA orig_bc=AAAAAAAAAAAA new_bc=AAAAAAAAAAAA bc_diffs=0
TACGTAGGGAGCGAGCGTTGTCCGGAATTATTGGGTGTAAAGGGTGCGTAGGCGGCTTTGTAAGTCAGACGTGTAATTCAGAGGCTTAACCTCTTGACTGCGTTTGAAACTGCTTGGCTTGAGTGGAGTAGAGGCAGATGGAATTTCCAGTGTAGCGGTGAAATGCGTAGATATTGGAAGGAACATCGGTGGCGAAGGCGATCTGCTGGGCTCTAACTGACGCTGAGGCACGAAAGCATGGGGAGCAAACAGG
+
IIIIII<<<DGHIIHIIHIGIIIHIHIIIIIIHIIHIIIIIIHIIIIIHHIIIIIIIIIIIIIIIIIIIIIIIIIIIHIIIIIIIIHHIHIHIHIIIIIIIIHHIIIIIIIIIIIIIIIIIIIIIIIIHIIIIIIIIIIIIIIIIIIIIIIIIIIIIIIIIIIIIIIIIIIIIIIIHHIIIIIIHIIIIHIIIIHIIIIIIIIIIHIIIHIIIIHHIIIHIIIIIIIIIIIIIIIIIIIIIIIIHHIIIIIII
@HS3.4_200 HISEQ:380:H55W7BCXY:1:1101:10720:24026 1:N:0:AGCAGGAA orig_bc=AAAAAAAAAAAA new_bc=AAAAAAAAAAAA bc_diffs=0
TACAGAGGTCCCTAGCGTTGTTCGGATTTACTGGGCGTAAAGGGCGCGTAGGCGGCGTGGCGTGTCAAGTGTGAAATCTCCGGGCTCAACCCGGAAAGTGCGCTTGAAACTACCATGCTCGAGGCCGGGAGAGGGAATCGGAATCGAGGGTGTAGCGGTGAAATGCGTTGATATCCTCGAGAACACCGGAGGCGAAGGCGGATTCCTGGAACGGCACTGACGCTGAGGCGCGAAAGTCGGGGGAGCAAACAGG
+
GIIHHIIIHHGHIIIIIHIIIIIIIIGHIIIIIIIIIIIIII?HIIIIHIIIIIIIIIICED<HHEE1HIIHIIIIEG#DIIIIIIHHIIIIHHEHHFIIIHHHFA<HHHIICEHHHIICIIHIHIHIIIIIIICEHEEIIIHHEHFECIIIIIIGIIIIHIIIEIIH=HHCHIC@BCHHIIIIIIIDHDHFIIIIIIIIIHG?CIIHHG<CHCEHHIIIIIIHEIIHIIIIIIIHDHGIIIIIIIIIIIIII
@HS3.4_201 HISEQ:380:H55W7BCXY:1:1101:12169:24175 1:N:0:AGCAGGAA orig_bc=AAAAAAAAAAAA new_bc=AAAAAAAAAAAA bc_diffs=0
TACAGAGGTCGCAAGCGTTGTTCGGATTTACTGGGCGTAAAGGGCGCGTAGGCGGCCGTGCGTGTCGGATGTGAAATCTCCGGGCTCAACCCGGAAAGTGCGTCCGAAACTGCATGGCTCGAGTTCGGGAGAGGGAATCGGAATGCAGGGTGTAGCGGTGAAATGCGTTGATATCCTGCAGAACACCGGAGGCGAAGGCGGATTCCTGGAACGAAACTGACGCTCAGGCGCGAAAGTCGGGGGAGCAAACAGG
+
IIIIIIIIIIIIIIIIIEHIIIIIIIIIIIIIIIIIIHIIIIIIIIIIIIIIIIIIIIIIIIIIIIIIIIIIIIIIIHIIIIIIIIIIIIIIIIIIIIIIIIIIIIIIIIIIIHIIIIIIIIIIIIIIIIIIIIIIIIIIIIIIIIIIIIIIIIIIIIIIIIIIIIIIIIIIIIIIIIIIIIIIIIIIIIIIIIIIIIIIIIIIIIIIIIHIIHIIIIIHIIIIIIIIIIIIIIIIIIIIIIIIIIIIIIIII
@HS3.4_202 HISEQ:380:H55W7BCXY:1:1101:15554:24140 1:N:0:AGCAGGAA orig_bc=AAAAAAAAAAAA new_bc=AAAAAAAAAAAA bc_diffs=0
TACGGAAGGTCCGGGCGTTATCCGGATTTATTGGGTTTAAAGGGAGCGCAGGCCGATTATTAAGCGTGACGTGAAATGTAGATGCTCAACATCTGAACTGCGTCGCGAACTGGTAGTCTTGAGTGAGTTCGATGTGGGCGGAATTCGTGGTGTAGCGGTGAAATGCTTAGATATCACGAAGAACTCCGATTGCGAAGGCAGCCCACAAGGCCTTTACTGACGCTAAAGCTCGAAGGTGCGGGTATCGAACAGG
+
IIIIIIIIIIIIIIIIIHIIIIIIIIIIIIIIIIIHIIIIIIIIIIIIIIIIIIIIGIIIIIIIIIIIIIIIIIIIGIIIIIIIIIIIIIIIHIIIIIIIIIIIIIIIIIIIIIIIIIIIIIIIIIIHIIIIIIIIIIIIIIIIIIIIIIIIIIIIIIIIIIHIIIIIIIIIIIIIIIIIIIIIIIIIIIIIIIIIIIIIIIIIIIIIIIIIHIIIIIIIIIIIIIIIIHIIIIIIIIIIIIIHHIHIIIIII
@HS3.4_203 HISEQ:380:H55W7BCXY:1:1101:2943:24449 1:N:0:AGCAGGAA orig_bc=AAAAAAAAAAAA new_bc=AAAAAAAAAAAA bc_diffs=0
TACGGAGGATGCAAGCGTTATCCGGATTTATTGGGTTTAAAGGGTGCGCAGGCGGACTGTTAAGTCAGCGGTGAAATGTCCCGGCTCAACCGGGGCCCTGCCGTTGATACTGGCAGACTTGAGCACGGACGGCGCCGGCGGAATGTGTCATGTAGCGGTGAAATGCTTAGATATGCCACAGAACACCGATCGCGAAGGCAGCTGGCGAGGCCGTAGCTGACGCTCAGGCACGAAAGCGTGGGGATCAAACAGG
+
IIIIICHIGHHIIIHIIHHEHHHIIH<EHIIIEHI<@CFCDHHECHHICDHHHIGHGHIHHHHHHIIIHIIIIIHIGEGHIHHHHHIHIIIDHHHHIIIIIIHHHIIHHHIIIIHIIIIIIIIIIIIIIIIIIIHIIIIIIIIHHIIIHHHIIIIIHIIIIIIIIIHFIHHHIHIIEEHHIIIIIIIIHCIIIIIIIIIIIIIIHIIIIIIIHEIIIHIIIIHIIIIIHIIIIIIIIHIHIIIHCIIIHHHII
@HS3.4_204 HISEQ:380:H55W7BCXY:1:1101:3248:24384 1:N:0:AGCAGGAA orig_bc=AAAAAAAAAAAA new_bc=AAAAAAAAAAAA bc_diffs=0
TACGGAAGGTCCGGGCGTTATCCGGATTTATTGGGTTTAAAGGGAGCGCAGGCGGGATTTTAAGCGTGTTGTGAAATGTAACGGCTCAACCGTTGAATTGCAGCGCGAACTGGAGTCCTTGAGTGAGTACGACGTCAGCGGAATTCGTGGTGTAGCGGTGAAATGCTTAGATATCACGAAGAACTCCGATTGCGAAGGCAGCTGACGAGTCCTTAACTGACGCTAAAGCTCGAAAGTGCGGGTATCGAACAGG
+
CECHE0<CEHHHHHDCDCC0<GCHH0<<@CD1CEH<0<<F?CGHCH=D/CEHDHHH/E1FCHGGGHHHHGIHHEHHCCGGBDGIGHHG@?<CHHIHHHFDDFH#<FHEHHGHHCF#FIIHHEGGEHEH##HGEFEGGGEHHEEG<<EB1HEDEFC0IIIHIIHCGGHHIIIHHDG@1FHCIHGFCD<@<E=IIIIHHED1HEE0GE11D1CD11?IIIIIIIGHGGCC1<IIIIHC/H=IHC1D1G1IIIIIH
@HS3.4_205 HISEQ:380:H55W7BCXY:1:1101:4541:24259 1:N:0:AGCAGGAA orig_bc=AAAAAAAAAAAA new_bc=AAAAAAAAAAAA bc_diffs=0
TACGTAGGGGGCGAGCGTTATCCGGAATTATTGGGCGTAAAGAGTACGTAGGCGGTTCTGTAAGCGTGAGGTGAAAGCCCGGGGCTTAACTCCGGTAAGCCTTTCGAACTGCAGGACTTGAGTGCTGGAGGGGAAAGTGGAATTCCTAGTGTAGCGGTGAAATGCGTAGATATTAGGAGGAACACCAGTGGCGAAGGCGACTTTCTGGACAGTAACTGACGCTGAGGTACGAAAGCGTGGGGAGCAAACAGG
+
GEFEC@<0<<CHHIHH?H@HH?C0EDHHCHHIHEHEHICHEHDGHHH0D<FGHHHHEHHGIHIHHEHIHCEGEH?G6C1GHDIHHCHEHHHC=HHFIHIHEFHHGHGCGDGHHC/EDH#0C@CB0HDHHHHF<HHFGCEHHHEHE@BG?DF<CFHHIHEH#HE@EFC8EGFEHHGH?FC1ECGIHEFE@CCC<EEEE=EHCGC1CC@<HHEF?HHHCIIHHGF?G@HGEECHHIIIHHD<C<E@?ECGC@@<
@HS3.4_206 HISEQ:380:H55W7BCXY:1:1101:8504:24257 1:N:0:AGCAGGAA orig_bc=AAAAAAAAAAAA new_bc=AAAAAAAAAAAA bc_diffs=0
TACGGAGGATGCAAGCGTTATCCGGATTTATTGGGTTTAAAGGGTGCGTAGGCGGAGCTTTAAGCGTGAGGTGAAATGCCCGGGCTCAACCTGGGGACTGCCTCGCGAACTGGAGTTCTGGAATGCCCCTGCCGTGGGAGGAATGTGTGGTGTAGCGGTGAAATGCATAGAGATCACACAGAACACCGATTGCGAAGGCATCTCACGAAGGGGTGATTGACGCTGAGGCACGAAAGCGTGGGGATCAAACAGG
+
IIIIIIIIIIIIIIIIIIIIIIIIIHHHIIIIIIIHIIHIIIIIIIHIIIIHIIIIIIIIIIIIIIHHIIIHIIIIFHHIIIIIIIIIIIIIIIIIIIIIIIIIIIIIIIIIIHIHHIIIIIIIIIIIIIIIIIIIIIIIIIIIIIIIIIIIIHIIIIIIIIIIIIIIIIIIIIIIHHHHHHIIIIIIIIIIIIIIIIIIIIIIIIIIIIIIIIIIIIIIIIIIIIIIIIIIIIIIIIIIIIIIHIIIIIIII
@HS3.4_207 HISEQ:380:H55W7BCXY:1:1101:11887:24325 1:N:0:AGCAGGAA orig_bc=AAAAAAAAAAAA new_bc=AAAAAAAAAAAA bc_diffs=0
TACGAAGGGTGCAAGCGTTATCCGGATTCATTGGGTTTAAAGGGTGCGTAGGTGGGGCGATAAGTCAGTGGTGAAATCCTGCGGCTTAACCGTAGAATTGCCATTGATACTGTCGCTCTTGAGTACGCTTGACGTGGGCGGAATGTGCCGTGTAGCGGTGAAATGCTTAGATATGGCACAGAACACCGATAGTGAAGACAGCTCACGAAGGCGAAACTGACACTGAGGCACGAAAGCGTGGGGATCGAACAGG
+
IHIHH@GHHEEEHFCEEE@EHHIIIH@CFC11<D?<<CC@CFHHICHC<DEHHHHIHIIHHHEHGIIIHHHIIIIIIIIIIIIIHIIIHIHIIIIIIHIHHIHIGHHIHIIIHIIIIHIIHIIHIIIIGHIHHIIIIIIIIIIIIIIIIIIIIIHIIIIIIIIIIIIIIIIIIIIIHGHIIIIIIIIIIIIIIIIIIIIIIIIIHIIIIIIIIIIIHIIIIIIIIIIIIHIIIIIIIIIIIIIIIIIIIIIII
@HS3.4_208 HISEQ:380:H55W7BCXY:1:1101:14520:24368 1:N:0:AGCAGGAA orig_bc=AAAAAAAAAAAA new_bc=AAAAAAAAAAAA bc_diffs=0
TACGGAGGGTGCAAGCGTTGTCCGGAATCATTGGGCGTAAAGCGTTCGTAGGCGGTTTGCCAAGTCTGATGTTAAATCCCGGGGCTCAACGTCGGGCGGTCATTTGAAACTGCATGACTAGAGTACTATATGGGAGGCTGGAATTTCAGGTGTAGCGGTGAAATGCGCAGATATCTGAAAGAACACCGGCGGCGAAGGCGGGCCTCTGGATAGTAACTGACGCTCAGGCGCGAAAGCGTGGGGAGCAAACAGG
+
IIIIIIIHIIIIIIIIIIHIIIIIH@HHIIIIIIIIIIHIIIIIIIIIIIIIIIIIIIIIIIIHIIIIIIIIIIIIGIIHIIIIIIIIIIIHIIIIHIIHHIHHIIHHHIIIIIHHHIIIHIIIIGIIIHHIIIIIIGIIIIIIIIIIIIIIIIIIIIHIIIIIIIIIIIIIIIIHHHIIIIIIIIIIHIIIIIIGIIIIHHHIHIIHGHCIIIIIHIIHIIHIIIHHCIHIIIGGIIIIIIIIIIIIIIIII
@HS3.4_209 HISEQ:380:H55W7BCXY:1:1101:19950:24256 1:N:0:AGCAGGAA orig_bc=AAAAAAAAAAAA new_bc=AAAAAAAAAAAA bc_diffs=0
TACAGAGGTCGCGAGCGTTGTTCGGATTTACTGGGCGTAAAGGGCGCGTAGGCGGCGGATCGTGTCGGATGTGAAATCTCCGGGCCCAACCCGGAAAGTGCGTCCGAAACTGGTCCGCTGGAGTGCGGGAGAGGGAAGGGGAATATAGGGTGTAGCGGTGAAATGCGTTGATATCCTATAGAACACCGGAGGCGAAGGCGCCTTCCTGGAACGCAACTGACGCTGAGGCGCGAAAGCCGGGGGAGCAAACAGG
+
IIIIIIIIIIIIIIIIIHIIIIIIIIIIIIIIIIIIIIIIIIIHIIIDHHIIIIIIIIIIIIIIIIIHHHIIIIIIHHIIIIIIIHIIIIIIIIIHIIIIIIHHIIIIIIIIIIIIIIIIIIIHHIIIIHIIIIHHIHIIIIIIIHIIIIHIIIIIIIIHIIIIIIIIIIIIIIIIIGIHIIIHIIIIIIIIIIIIIIHHGIIIIIIIGIIIIIIIIHHGIHGIIIIIIIIIIIIIIIIIIIIIIIHHIIIII
@HS3.4_210 HISEQ:380:H55W7BCXY:1:1101:19897:24461 1:N:0:AGCAGGAA orig_bc=AAAAAAAAAAAA new_bc=AAAAAAAAAAAA bc_diffs=0
TACGTAGGGAGCAAGCGTTATCCGGATTTATTGGGTGTAAAGGGTGCGTAGACGGAGAAGCAAGTTAGTTGTGAAATCCCTCGGCTCAACCGAGGAACTGCAACTAAAACTACTTCCCTTGAGTACTGGAGAGGAAAGTGGAATTCCTAGTGTAGCGGTGAAATGCGTAGATATTAGGAGGAACACCAGTGGCGAAGGCGACTTTCTGGACAGTAACTGACGTTGAGGCACGAAAGTGTGGGGAGCAAACAGG
+
IIIIIIIIIIIIIIIIIIIIIIIIIHIIIIIIIIIIIIIIIIIIIIIIIIIIIIIIIHIIIIIIIIIIIIIIIIIIFHHIHIIIIIIIIIIIIIIIIIIIIIIIIIIIIIIIIIIIIIIIIIIIIHHIIIIIIIIIIIIIIIIIIIIIIIIIIIIIIIIIIIIIIIIIIIIIIIIIIIIIIIIHIIIIIIIIIIIIIIIIHIIIIIIIIIIIIIIIIIIIIIIIIIIIIIIIIIIIIIIIIIIIIIIIIIIIH
@HS3.4_211 HISEQ:380:H55W7BCXY:1:1101:20341:24443 1:N:0:AGCAGGAA orig_bc=AAAAAAAAAAAA new_bc=AAAAAAAAAAAA bc_diffs=0
TACGTAGGGGGCAAGCGTTATCCGGATTTACTGGGTGTAAAGGGAGCGTAGACGGTTTTTTAAGTCTGATGTGAAAGCTGGGGGCTCAACCCCCAAACTGCATTGGAAACTGGGGAACTAGAGTGTCGGAGAGGTAAGTGGAATTCCTAGTGTAGCGGTGAAATGCGTAGATATTAGGAGGAACACCGGTGGCGAAGGCGGCTTACTGGACGATGACTGACGTTGAGGCTCGAAAGCGTGGGGAGCAAACAGG
+
IIIHHIIIIIIIIIIIIIIIIIIIIIIIIIICHHGGHDHIIIIIHIIHHIIIIIIHIHIIIIIGHIIIHHIIHIIHHIIIIIIIIIIIIIHHIIIIIIHGGHHHHHIIHIFHHFIIIHGIHIIIHCHIHIIIIIIIIIIIIIIIIHHHHIIIIIHHHIHHIGIHIHIIIIIIIHHIHDHHHHHIIIHIHHGHHIHHHDFIIHIIIIHIIIIIIIIIHHHEIHHIIIIIIIHIIHIIIIIIIIIHHHIIIIIHI
@HS3.4_212 HISEQ:380:H55W7BCXY:1:1101:15876:24729 1:N:0:AGCAGGAA orig_bc=AAAAAAAAAAAA new_bc=AAAAAAAAAAAA bc_diffs=0
TACGTAGGTGGCGAGCGTTGTCCGGATTTACTGGGCGTAAAGGGCGTGCAGCCGGGTCCGCAAGTCAGATGTGAAATCCATGGGCTTAACCCATGAACTGCATTTGAAACTGCGGGTCTTGAGTGTCGGAGAGGTAATCGGAATTCCTGGTGTAGCGGTGAAATGCGTAGATATCAGGAAGAACACCAGTGGCGAAGGCGGATTACTGGACGATAACTGACGGTGAGGCGCGAAAGCGTGGGGAGCAAACAGG
+
IIIIIIIIIIIIIIIIIIIIIIIIIIIIIIHIIIIIIIHIIIIIIIIIIIIIIIIIIIIIIIIIIIIIIIIIIIIIDHIIIIIIIIIIIIIIIIIIIIIIIHHIIIIIIIIIIIIIHIIIIIIIIIIIIIIIIIHIIIIIIIIIIIIIIIIIIIIIIIIIIIIIIIIIIIIIIIIIIIIIIIIIIIIIIIIIIIIIIIIIIIIIIIIIIIIHIIIIIHIIIIIIIIIIIIIIIIIIIIIIIIIIIIIIIIIII
@HS3.4_213 HISEQ:380:H55W7BCXY:1:1101:16591:24502 1:N:0:AGCAGGAA orig_bc=AAAAAAAAAAAA new_bc=AAAAAAAAAAAA bc_diffs=0
TACGTATGGTGCAAGCGTTATCCGGATTTACTGGGTGTAAAGGGAGCGTAGACGGCAAAGCAAGTCTGATGTGAAAGCTATGGGCTCAACCCATAAACTGCATTGGAAACTGTTTAGCTAGAGTGTCGGAGAGGTAAGTGGAATTCCTAGTGTAGCGGTGAAATGCGTAGATATTAGGAGGAACACCGGTGGCGAAGGCGGCTTACTGGACGATAACTGACGTTGAGGCTCGAAAGCGTGGGGAGCAAACAGG
+
IIIIHEHHIHIIIIHIIIIIIHHIIHIIIIIIHII<GHHIIIIIIIIIIHIIIIIIIIIIIIIIIIIIHHIIIIHHHIIIIIIIIIIIIIIIIIIIIIIIIIIIIIIIIHIIIIIIIIIIIIIHIHIIIIIIIIIIIIIIIIIIHEIHIIIIIIIIIIIIIIIIIIIIIIIIIIIIIIIIIIIIIIIIIIIIIIIIIIIIIIIIIIIIIIIIIIIIIIIIIIIHIIIIIIIIIIIIIIIIIIIIIIIIIIIII
@HS3.4_214 HISEQ:380:H55W7BCXY:1:1101:4099:24754 1:N:0:AGCAGGAA orig_bc=AAAAAAAAAAAA new_bc=AAAAAAAAAAAA bc_diffs=0
TACGGAAGGTCCGGGCGTTATCCGGATTTATTGGGTTTAAAGGGAGCGCAGGCGGAAGGTTAAGCGTGACGTGAAATGTACCGGCTCAACCGGTGAATTGCGTCGCGAACTGGTCTTCTTGAGTGAGTACGACGGAGTCGGAATTCGTGGTGTAGCGGTGAAATGCTTAGATATCACGAAGAACGCCGATTGCGAAGGCAGTCTCCGAGTCCTTAACTGACGCTAATGCTCGAAAGTGCGGGTATCGAACAGG
+
F@FHCCCCEFCGHC<FCHH0DH?E<EC0F@HE?1CEHI1GHFCE1DHDHFC?HBDHHG@CCGE@<EEB8CCCGIHHG8??<70FFCDEEH0EHIHHHHHHE?FDEA/EHHHGCIHEHDGHEHEHCHEGDIHGIHEHHHHHHHGHIHEHHIGIIHDEGHHIIHEEFEHHHHHHHECHHHIHH#IIIHHEH##=H##HHH#HGCCIHHFF<CF<CFFECCHHHHFCHFDGCHG@GFFHCCG@@C@ECIIHIIIII
@HS3.4_215 HISEQ:380:H55W7BCXY:1:1101:5738:24986 1:N:0:AGCAGGAA orig_bc=AAAAAAAAAAAA new_bc=AAAAAAAAAAAA bc_diffs=0
TACGTAGGGAGCAAGCGTTGTCCGGATTTACTGGGTGTAAAGGGTGCGTAGGCGGCTTGGTAAGTCAGATGTGAAATGTATGGGCTCAACCCATGAACTGCATTTGAAACTATTGAGCTTGAGTGATGTAGAGGCAGGCGGAATTCCCTGTGTAGCGGTGAAATGCGTAGAGATAGGGAGGAACACCAGTGGCGAAGGCGGCCTGCTGGGCATTAACTGACGCTGAGGCACGAAAGCGTGGGTAGCAAACAGG
+
IIIIHHCDGHIIIIIIIIIIIIIIIHIIIIIGHHIDHHFHHHIIIIIIHHHIGIIIHHHHHHGIIIIHHIIIIIHIIIHIIIIIIIIIIIIHIIIIIIIIIIIIIIIIIIHIHHIIIIHIIIIIIIIIHIIIIIIIHIIIIIHHIIIIHIIIIIIIIIIIIIIIIIIIIIIIIHIHHHIIIIIIIIIIIHIIIIIIIHHHGIIIHIIIIIIIIIIIIIIIIIIIIIIIIIHHIIIHIIIIIIIIIIIIIIIII
@HS3.4_216 HISEQ:380:H55W7BCXY:1:1101:7519:24985 1:N:0:AGCAGGAA orig_bc=AAAAAAAAAAAA new_bc=AAAAAAAAAAAA bc_diffs=0
TACGTAGGGGGCGAGCGTTATCCGGATTTATTGGGCGTAAAGCGTGTGTAGGCGGTTTATTAAGTTCGAGATGAAAGGCAGTGGCTTAACCACTGTTTGTTTCGAATACTGATAGACTAGAGTGCAGTAGAGGCAATTGGAATTCATAGTGTAGCGGTGGAATGCGTAGATATTATGAGGAACATCAGTGGCGAAGGCGAATTGCTGGGCTGTTACTGACGCTGAGACACGAAAGCGTGGGGAGCAAATAGG
+
IIIIHHIIIIIIIIIIIIIIIIIIIHHIIIHHHHIIIIIIIIIIEHHHHIIIIIHIHHGHIIIIIIIIIIIIIIIIIIIIIHIIIIIIIHHIIIHIIIIIIIIIIIIIIIIIIIIIIHIIIIIIIIIIIIIIFHIIIIIIIIIIIIIIIIIIIHHIIIIIIIIHIIIIIIIIHHHIHHIIHHIHGIIIIIIIIIIIIIIIIIIIIIIIIIIIIIIIIIIIIIHIHGIIIIIIIIIIIIIIIIIIIIIIGIII
@HS3.4_217 HISEQ:380:H55W7BCXY:1:1101:13081:24836 1:N:0:AGCAGGAA orig_bc=AAAAAAAAAAAA new_bc=AAAAAAAAAAAA bc_diffs=0
TACGGAAGGTCCGGGCGTTATCCGGATTTATTGGGTTTAAAGGGAGCGCAGGCGGAAGATTAAGCGTGACGTGAAATGTCCCGGCTCAACCGTGGAACTGCGTCGCGAACTGGTTTTCTTGAGTGGGTACGACGTCAGCGGAATTCGTGGTGTAGCGGTGAAATGCTTAGATATCACGAAGAACCCCGATTGCGAAGGCAGCTGACGAGTCCTCAACTGACGCTAAAGCTCGAAAGTGCGGGTATCGAACAGG
+
IIIIIIIHIIIIIIIIIIIIHHIIIEHHIIIIHIIEHIIIIIIIIIIIIIIIIIIIIIIIIIIIHIIIIIIIIIHIHHIHIIIIIIIIIIIIIIIIHHIIHHIIHIIIIIIIIIIIIHIIIIIIIIIIIIIHIIIIIIIIIIIIIIIIIIIIIIIIIIIHIIIIIIHIIIIIIHHIIIIHHIHHIIHIHIIIIIIIIIIIIIIIIIIIIIIIHIIHHIIIIIIIIIIIIHIIIIIIIIIIIIIHIIIIIIIIH
@HS3.4_218 HISEQ:380:H55W7BCXY:1:1101:15023:24968 1:N:0:AGCAGGAA orig_bc=AAAAAAAAAAAA new_bc=AAAAAAAAAAAA bc_diffs=0
TACGGAAGATGCGAGCGTTATCCGGATTTATTGGGTTTAAAGGGAGCGTAGGCGGACGCTTAAGCCTGCGGTCAAATGTCAGCGCCCAACGCTGGCCTGCCGTGGGAACTGGGTGTCTTGAATGTGCACAAGGAAGGTGGAATTCGTGGTGTAGCGGTGAAATGCTTAGATATCACGAAGAACTCCGATTGCGAAGGCAGCCTTCTGGGGCATGATTGACGCTGAGGCTCGAAAGCGCGGGAATCAAACAGG
+
IHHIGGHH1@HH?0<<CHHDCCF@HC00D11DGHH<0DGECCHIHHIIHIGI=C@ED<BEHHHHEFHEIGHHIGIHHIIHHHIEHIIIIIIHGHHHGIIHHHHIHHGHIHHHHHGEHIHEHGHIIIIHFHIIIIIHGIHHHHHIIHIIIIIIHIHHHIIHIHIIIIIHHHHHIIHHGIHHCHHC@EGIDHHIIIHIHHGIIIHIIIIIIIIIGIIIIIIHHHIIIIHHIIHIIIIIIIHHIHIHIHHIHIIH
@HS3.4_219 HISEQ:380:H55W7BCXY:1:1101:19346:24773 1:N:0:AGCAGGAA orig_bc=AAAAAAAAAAAA new_bc=AAAAAAAAAAAA bc_diffs=0
TACGAAGGGGGCTAGCGTTGTTCGGAATTACTGGGCGTAAAGCGCACGTAGGCGGATCGATCAGTCAGGGGTGAAATCCCGCAGCTCAACTGCGGAACTGCCTTTGATACTGTCGATCTAGAGTATGGAAGAGGTGAGTGGAATTCCGAGTGTAGAGGTGAAATTCGTAGATATTCGGAGGAACACCAGTGGCGAAGGCGGCTCACTGGTCCATTACTGACGCTGAGGTGCGAAAGCGTGGGGAGCAAACAGG
+
HIIIIICHIIIIIIIIIIIHIIIIHIIIIIIHHGHIIHIIHHIHIHIIGHHIHHIHHHHHEHHHIHIHIEFDCHHHHHIIHIIIIIHIIIHIIHGHDHHHHIIIIIHIHHIIIHHHHHFHHHHEIIIIIIIIIIHHIHIHIIIIIIIIIIIIIIHIHIHIIIIIIIIHHHIIIIIIHHIHIIIIHIIIIIIIIIIIIIIHIIIIIIIHIIIIIIIIIIIIIIIIIIIIIIIIIIIIIIIIIHIIIIIIIHIHI
@HS3.4_220 HISEQ:380:H55W7BCXY:1:1101:19315:24951 1:N:0:AGCAGGAA orig_bc=AAAAAAAAAAAA new_bc=AAAAAAAAAAAA bc_diffs=0
TACGGAAGGTCCGGGCGTTATCCGGATTTATTGGGTTTAAAGGGAGCGCAGGCCGGAGGTCAAGCGTGACGTGAAATGTAGGGGCTCAACCTTTGAATTGCGTCGCGAACTGGCCTTCTTGAGTGAGTACGACGTCAGCGGAATTCGTGGTGTAGCGGTGAAATGCTTAGATATCACGAAGAACCCCGATTGCGAAGGCAGCTGACGAGTCCTTTACTGACGCTAAAGCTCGAAGGTGCGGGTATCGAACAGG
+
IIIIHGHIIHIIIHHHHHIIIIIIIHIHIHIIGHIDEHHIIIIIIIIIIIIIHIIIHIIIIIIIIIIIIIIIIHIIFHHHGHHIIIHIHIIIIIIIIIIIIIIIIIIIIHIIHIIHIIIHIHIIIGHIIIIIIIIIHHHHIIHHHHHHHIHHIIIHHHHIIIHIIIIHIIIIHIIHHIHIIIHIIIHHIIIIIIIIIIIIIIIHIIIIIIIIIIIIHIIIIIIIIIIIIIIIIIHIIIIIIIIHHIHHIIIIG
@HS3.4_221 HISEQ:380:H55W7BCXY:1:1101:2680:25133 1:N:0:AGCAGGAA orig_bc=AAAAAAAAAAAA new_bc=AAAAAAAAAAAA bc_diffs=0
TACGTAGGTGGCAAGCGTTGTCCGGAATTATTGGGCGTAAAGGGAGCGCAGGCGGGATGTCAAGTCTAAATTAAAAGTTCGGGAGTAATGCCCGTGATGGTTTGGAAACTGACATTCTTGAGAGCAGGAGAGGCAAGCGGAATTCCCGGTGTAGCGGTGAAATGCGTAGATATCGGGAGGAACACCAGTGGCGAAGGCGGCTTGCCGGACTGTGTCTGACGCTGAGGCTCGAAAGCCGGGGTAGCGAACGGG
+
IHHIIHHIIIIIFEGHHIIIIIIIICCGHHIIIIIIIIIIIIIIHHIIIIHHHIIIHHIIIEHGGHIHHHHHIIIIIHHHIIIIIIIHIIHHIIHHIIIHEIIHHHHHIIIIIIIHIIIIIIIIIIIIIIIIIIIIIIIHIHHIIHIIIHIIIHHIIIIIIHIIIIIHHHCHIIIIIIIIIIIIIIHIIIIIIIHIHHIIIIIIIIIIIHHHGIIIIIIIIIIHIIIIHIIIIIIIIHIHIIIIIIIIHFIH
@HS3.4_222 HISEQ:380:H55W7BCXY:1:1101:15263:26563 1:N:0:AGCAGGAA orig_bc=AAAAAAAAAAAA new_bc=AAAAAAAAAAAA bc_diffs=0
TACGGAGGGTACGAGCGTTAATCGGAATGACTGGGCGTAAAGGGCACGTAGGTGGATAGATAAGTCACAAGTGAAATACCCGGGCTTAACCTGGGATTGGCTCGTGAAACTGTTTAACTAGAGTACGGTAGAGGGGAGTAGAATTCCAAGTGTAGCGGTGAAATGCGTAGAGATTTGGAAGAATACCGGAGGCGAAGGCGGCTCTCTGGACCGATACTGACACTGAAGAGCGAAAGCGTGGGGAGCAAACAGG
+
IIIIIIIIIIIIIIIIIIIIIIIIIIIIIIIIIIIIIHHIIIIIIIIIHIIIDHIIIIIIIIIIIIIIIIIIIIIIHIIIIIIIIIIIIIIIIIIIIIIIIIHIIIIIIIIIIIIIIIIIIIIIIIIIIIIIIIIIIIIIIIIIHIIIIIIIIIIIIIIIIIIIIIIIIIIIIIIIHHIIIIIIIIIIIHIIIIIIIIIIIIHIIIIIIIIIIIIIIIIIHGIIIIIIIIIIIIIIIIIIIIIIIIIIIIIII
@HS3.4_223 HISEQ:380:H55W7BCXY:1:1101:15472:26676 1:N:0:AGCAGGAA orig_bc=AAAAAAAAAAAA new_bc=AAAAAAAAAAAA bc_diffs=0
TACGGAGGGTACGAGCGTTAATCGGAATGACTGGGCGTAAAGGGCACGTAGGTGGATAGATAAGTCACAAGTGAAATACCCGGGCTTAACCTGGGATTGGCTCGTGAAACTGTTTAACTAGAGTACGGTAGAGGGGAGTAGAATTCCAAGTGTAGCGGTGAAATGCGTAGAGATTTGGAAGAATACCGGAGGCGAAGGCGGCTCTCTGGACCGATACTGACACTGAAGAGCGAAAGCGTGGGGAGCAAACAGG
+
III@HHHIHEFHHIIIIIIDHIIIIIIIHIHIHIIIIHIIIIIIGHHIHIHICHHCACCCIHIIHIH8??IHHIIIIEEHDHIHIIIIIIFHHHGG1CCFHECECHHCIHIIC<0C@HHEIIIEHI?HCIIHII=IHHIIIIIIHI@ACIIIIIIIHIIIIIIIIIIIIIIIIID1@DHEIIHCIIHHHDIIIIIIIIIIH@IIHIIIIHF0HCIHIIIIHHIIIHEHEDIIHG<IHCEIIIIIIIIIIH@II
@HS3.4_224 HISEQ:380:H55W7BCXY:1:1101:5548:26794 1:N:0:AGCAGGAA orig_bc=AAAAAAAAAAAA new_bc=AAAAAAAAAAAA bc_diffs=0
TACGGAGGGTACGAGCGTTAATCGGAATGACTGGGCGTAAAGGGCACGTAGGTGGATAGATAAGTCACAAGTGAAATACCCGGGCTTAACCTGGGATTGGCTCGTGAAACTGTTTAACTAGAGTACGGTAGAGGGGAGTAGAATTCCAAGTGTAGCGGTGAAATGCGTAGAGATTTGGAAGAATACCGGAGGCGAAGGCGGCTCTCTGGACCGATACTGACACTGAAGAGCGAAAGCGTGGGGAGCAAACAGG
+
IIIIIIIIIIIIIIIIIHIIIIIIIIIIIHIHHIIIIHIIIIIIIIIIDGHIDGHHIIIHIIIIIIIIIIIIIIIIHHIIIIIIIIIIIHIIIIIIIIIIIIIIIIIIIIIIIIIIIIIIIHIHHHIIIIIIIIIIIHIIIIIIIHHIIIIIIIIIIIIIIIIIIIIIIHIIIIHHHIIIIIIIIIIIIIIIIIIIIIIIIIIIIIIIIIIIIIIIIIIIHHIIIIIIIIIIIIIIIIIIIIIIIIIHIHHII
@HS3.4_225 HISEQ:380:H55W7BCXY:1:1101:7734:26971 1:N:0:AGCAGGAA orig_bc=AAAAAAAAAAAA new_bc=AAAAAAAAAAAA bc_diffs=0
TACGGAGGATGCAAGCGTTATCCGGATTTATTGGGTTTAAAGGGTGCGCAGGCGGCTTGTTAAGCGGGAGGTGAAATGCCGGCGCTCAACGTCGGAAGTGCCTCCCGAACTGGTGAGCTTGAATGACTCTGCCGTGGGAGGAATGTGTAGTGTAGCGGTGAAATGCTTAGAGATTACACAGAACACCGATTGCGAAGGCATCTCACGAAGGGTTGATTGACGCTGAGGCACGAAAGCGTGGGGATCAAACAGG
+
IIIIIHIIIIIIIIIIIIIHIIIIIHIIIIIIIIIHGHHIIIIIIIIIIIIIIIIIHHIHIHHIIIIIIIIIIIIIIIIIIIIIIIIIIIIIIIIIIIIIIIIIIIIHHHIIIIIIIIIIIIIIIIIIIIIIIIIIIIIIIIIIIIIIIIIIIIIIIIIIIIIIIIHIIIIIIIHHHHIIIHIIIIIIIIIIIIIIIIIIIIIIIIIIIIIIIIIIIIIIIIIIIIIIGIIIIIIIHIIIIGIIIIIIIIIII
@HS3.4_226 HISEQ:380:H55W7BCXY:1:1101:17200:26980 1:N:0:AGCAGGAA orig_bc=AAAAAAAAAAAA new_bc=AAAAAAAAAAAA bc_diffs=0
TACGTAGGGAGCGAGCGTTGTCCGGAATTACTGGGTGTAAAGGGAGCGTAGGCGGGATGGCAAGTCAGATGTGAAAACTATGGGCTCAACCCATAGACTGCATTTGAAACTGTTGTTCTTGAGTGAAGTAGAGGTAAGCGGAATTCCTGGTGTAGCGGTGAAATGCGTAGATATCAGGAGGAACATCGGTGGCGAAGGCGGCTTACTGGGCTTTTACTGACGCTGAGGCTCGAAAGCGTGGGGAGCAAACAGG
+
IIIIHIIIIIIIIIIIIIIIIIIIIIIIIIIHHIIDHCGHIIIIIIHIHIIGIIIIIIIIIIIIIIIIIIIIIIIIIIIIIIIIIIIIIIIIIIIIIIIIIIIIIIIIIIIIIIIIIIIIIIIIIIIIIIIIIIIIIIIIIIIIIIIIIIIIIIIIIIIIIIIIIIIIIIIIIIIIIHIIIIIIIIIIIIIIIIIIIIIIIIIIIIIIIIIIIIIIIIIIIIIIIIIIIIIIIIIIIIIIIIIIIIIIIIIII
@HS3.4_227 HISEQ:380:H55W7BCXY:1:1101:19500:26806 1:N:0:AGCAGGAA orig_bc=AAAAAAAAAAAA new_bc=AAAAAAAAAAAA bc_diffs=0
TACGGAAGGTCCGGGCGTTATCCGGATTTATTGGGTTTAAAGGGAGCGCAGGCGGAAGATTAAGCGTGACGTGAAATGTCCCGGCTCAACCGTGGAACTGCGTCGCGAACTGGTTTTCTTGAGTGAGTACGACGTCAGCGGAATTCGTGGTGTAGCGGTGAAATGCTTAGATATCACGAAGAACCCCGATTGCGAAGGCAGCTGACGAGTCCTTAACTGACGCTAAAGCTCGAAAGTGCGGGTATCGAACAGG
+
IIIIIGIIIIIIIDHIIIIIIIIIIHHIIIIIHIIHHIIIIIIIIIIHIIIIIIIIIIHHIIIIIIIIIIIIIIIIHIIIIIIIIIIIIIIIIIIIIIIIIIIIIIIHIIIIIIIIIHIIIIIIIIIIIIIIIIHIIIIIIIIIHHIIIIIIIIIIIIIIIIIIIIIIIIIIIIIIIIIIIIIIIHIIIIHIHIIIIIIIIHGHIIIIHIIIHIHIIIIIIIIIIIIIIIIIIIIIIHGIIIIIIIIIIIIII
@HS3.4_228 HISEQ:380:H55W7BCXY:1:1101:20056:26784 1:N:0:AGCAGGAA orig_bc=AAAAAAAAAAAA new_bc=AAAAAAAAAAAA bc_diffs=0
TACGTAGGGGGCGAGCGTTATCCGGAATTACTGGGTGTAAAGGGTGCGTAGACGGGACATTAAGTCTGATGTGAAATACCAAGGCTCAACTTTGGAACTGCATCGGAAACTGGTGACCTAGAGTGCGGGAGAGGAAAGCGGAATTCTCAGTGTAGCGGTGAAATGCGTAGATATTGAGATGAACACCGGTGGCGAAGGCGGCTTTCTGGACCGTAACTGACGTTGAGGCACGAAAGCGTGGGTAGCAAACAGG
+
IIHIIHIIIIIIIHHIIIIIIIIIIIIIIIIHIIIHHHFHHIIIIIIIIIIIIIIIHIHHIIIIIIIIIIIIIIIIIIIHHIIHHHIHIIIIIIIIIIIIIIIIIIIIIIIIIIIIIIIIIHIIIIIIIIIIIHIIIIIIIIIIIIIIIIIIIIIIIIIIIIIIIIIIIIIIIIIIHGIIIIIIHIIIIIIIIIIIIIIIIIIIIIIIIIIIIIIIIIIIIIIIIIIIIIIIIIIIIIIIHIIIIIIIIIIII
@HS3.4_229 HISEQ:380:H55W7BCXY:1:1101:9890:27246 1:N:0:AGCAGGAA orig_bc=AAAAAAAAAAAA new_bc=AAAAAAAAAAAA bc_diffs=0
TACGGAGGGTGCAAGCGTTAATCGGAATAACTGGGCGTAAAGGGCATGCAGGCGGTTAGACAAGTAGGATGTGAAATCCCCGGGCTCAACCTGGGAGCTGCATACTAAACTGTCTGACTAGAGTATTGCAGGGGGAGACGGAATTCCAGGTGTAGCGGTGGAATGCGTAGATATCTGGAAGAACACCAAAGGCGAAGGCAGTCTCCTGGGCAAATACTGACGCTCATATGCGAAAGCGTGGGTAGCAAACAGG
+
IIIIIIIIIIIIIIIIHDHIIIIIIIIIIIHIIIIIIIIIIIHIIIIIIIIIIIIHHIIIIIIIIIIIIIIIIIIGGHIIIIIIIIIIIIIIIIIIIIIIIIIIHIIIIIIIIHIIIIIIIIIIHIIIIIIIIIIIHIIIIIIIIIIIIIHIHIIIIIIHIIIIIHIIIIIIIIIHHHIIIIIIIIIHIIIIIHIIIIIIHIIHIIIIIIIIIIIIIIIIIIIIIIHIIIIIIIIIIIIIIIIIIIIIIIHII
@HS3.4_230 HISEQ:380:H55W7BCXY:1:1101:14085:27013 1:N:0:AGCAGGAA orig_bc=AAAAAAAAAAAA new_bc=AAAAAAAAAAAA bc_diffs=0
TACGGAGGATCCGAGCGTTATCCGGATTTATTGGGTTTAAAGGGAGCGTAGGCGGGAAGTCAAGTCAGCTGTGAAATGTAGGTGCTCAACGCCTGCACTGCAGTTGAAACTGGTTTTCTTGAGTGCGTAAGGGGCAGGCGGAATTCGTCGTGTAGCGGTGAAATGCTTAGATATGACGAAGAACTCCGATCGCGAAGGCAGCTTGCCGGGCCGCAACTGACGCTGAAGCTCGAAGGTGCGGGTATCGAACAGG
+
IIIIIHIIHIHIIIIIIIIIIIHIIHHHHIIIHIIGGHIIIIIIHIIIIHIIIIIIIIIHIIIIIIIIIIIIHIIIFHGHHIIIIIIIIIIIIIIIIIIIIIIIIIIIIIIIIIIIIIIHIIIIIHIIIIIIIIIIIIHIHIIIIIIIIIIIIIIIIIIIIIIIIHIIIIIHHIIGHGIIIIHHHIIIHHIHIIHHIHHHHHHGHIIIIIIIIIIIHIIIIIIIIIIIIHHIHGC<CIIIIIIIIIIIIIIII
@HS3.4_231 HISEQ:380:H55W7BCXY:1:1101:3501:27373 1:N:0:AGCAGGAA orig_bc=AAAAAAAAAAAA new_bc=AAAAAAAAAAAA bc_diffs=0
TACGGAAGATGCGAGCGTTATCCGGATTTATTGGGTTTAAAGGGAGCGTAGGCGGACGCTTAAGCCTGCGGTCAAATGTCAGCGCCCAACGCTGGCCTGCCGTGGGAACTGGGTGTCTTGAATGTGCACAAGGAAGGTGGAATTCGTGGTGTAGCGGTGAAATGCTTAGATATCACGAAGAACTCCGATTGCGAAGGCAGCCTTCTGGGGCATGATTGACGCTGAGGCTCGAAAGCGCGGGAATCAAACAGG
+
IGIIHIIIIIIIIIIIIIIII@HHIHHIIIIIHGIGHEHIIIIIIIGI?HHIIHHIIIIIIIIIIII#HIIIIIIIIIIIIIIIIIIHIIIIIIIIIIIGHIIHIIIIIIIIIIIHHIIIIIIIIIIIIIIIIHIIIIIIIIIHHIIIIIIIIIIHIIIIIIIIIIIIIGHIIIIIIIIIIIHHHIIIIIIIIIIIIHHHEHIHIIIIHHIIIIIIIIIIIIIIIIIIIIIIIIIHHIIIIIIIIIIIIIII
@HS3.4_232 HISEQ:380:H55W7BCXY:1:1101:5921:27719 1:N:0:AGCAGGAA orig_bc=AAAAAAAAAAAA new_bc=AAAAAAAAAAAA bc_diffs=0
TACGGAGGGTACGAGCGTTAATCGGAATGACTGGGCGTAAAGGGCACGTAGGTGGATAGATAAGTCACAAGTGAAATACCCGGGCTTAACCTGGGATTGGCTCGTGAAACTGTTTAACTAGAGTACGGTAGAGGGGAGTAGAATTCCAAGTGTAGCGGTGAAATGCGTAGAGATTTGGAAGAATACCGGAGGCGAAGGCGGCTCTCTGGACCGATACTGACACTGAAGAGCGAAAGCGTGGGGAGCAAACAGG
+
HCHIIHIIHIIIHHIIIHHFIHHHICGHH@HHHIIIIEHHIIIII1GHFHHIHHIHIHIIIIIIH#IIHIIIHIIIFCHHHHIHIHHIIHHHIIIIGIHIIIIIHHHHIHHIIIIIIIIHHIIIIICHIHHGEIIHIHHGHIHHIIHCHHFHIHIIIIHIEFHIHHEFIIFFGECFGHIIIHIIIIHIHIIIIIIIIIHIHDHCCHGHHEHIIIHEIHHIHHIIIHIHIHEFIIIGHIIIIHGHEIIHIIIII
@HS3.4_233 HISEQ:380:H55W7BCXY:1:1101:7639:27725 1:N:0:AGCAGGAA orig_bc=AAAAAAAAAAAA new_bc=AAAAAAAAAAAA bc_diffs=0
TACGGAGGATGCAAGCGTTATCCGGATTTATTGGGTTTAAAGGGTGCGTAGGCTGTTTGGAAAGTCAGAGGTGAAAGCCCGGCGCCTAACGCCGGAACTGCCTTTGATACTTCCGAGCTGGAATACGGATGCCGTGGGAGGAATGAGTAGTGTAGCGGTGAAATGCATAGATATTACTCAGAACACCGATTGCGAAGGCATCTCACGAATCCGTCATTGACGCTGAGGCACGAAAGCGTGGGGATCAAACAGG
+
IIIIIIIIIIIIIIIIIIIIIIIIIHHIIIIIIIIHIIIIIIIIIIIIIIIIIIIIIIIIIIIIIIIIIIIIIIIIIIIIIIIIIIIIIIIIIIIIIIIIIIIIIIIIIIIIIIIIIIIIIIIIIIIIIIIIIIIIIIIIIIIIIIIIIIIIIIIIIIIIIIIIIIIIIIIIIIIHIIHIHIIIIIIIIHIIIIIIIIIIIIIIIIHHHIIIIIIIIIIIIIIIIIIIIIIIIIIIIIIIIIIIIIIIIIIII
@HS3.4_234 HISEQ:380:H55W7BCXY:1:1101:8849:27698 1:N:0:AGCAGGAA orig_bc=AAAAAAAAAAAA new_bc=AAAAAAAAAAAA bc_diffs=0
TACGGAGGATGCGAGCGTTATCCGGATTTATTGGGTTTAAAGGGTGCGTAGGCGGATTGGTAAGTCAGCGGTGAAACGCAAGGGCTCAACCCTTGACCTGCCGTTGAAACTGCCGGTCTTGAATGCGGATGCTGTGGGAGGAATGTGTGGTGTAGCGGTGAAATGCATAGATATCACACAGAACACCGATTGCGAAGGCATCTCACAAATCCGTGATTGACGCTGAGGCACGAAAGTGTGGGGATCAAACAGG
+
IIIICHIIHHIIHIIIIIICHIIIIEHHHHIHIIIGGHHIIIIIIIIIHHIIIIIHHIIIIIIIIIIIIIIIIIIHIIIIIIIIIIIIIIIIIIIIIIIIIIIIIIIIIIIIIIIIIIIIIIIIIIIIIIIIIIIIIIIIIIIIIIIIIIIIIIIIIIIIIIIIIIIIIIIIIIIIIHIIIIIIIIIIIIIIIIIIIIIIIIIIIIIIIHIIIIIIIIIIIIIIIIIIIIIIIIIIIIIIIIIIHIIIIIIII
@HS3.4_235 HISEQ:380:H55W7BCXY:1:1101:18975:27591 1:N:0:AGCAGGAA orig_bc=AAAAAAAAAAAA new_bc=AAAAAAAAAAAA bc_diffs=0
TACGGAGGATGCGAGCGTTATCCGGATTTATTGGGTTTAAAGGGTGCGTAGGCGGAATGTTAAGTCAGTGGTGAAAGCGTGCGGCTCAACCGTACCGAGCCATTGAAACTGGCGTTCTTGAGTGCAAGCGAGGTAAGCGGAATGTGACGTGTAGCGGTGAAATGCTTAGATATGTCCCAGAACTCCGATTGCGAAGGCAGCTTACCAGTATGTAACTGACGCTGAGGCACGAAAGCGTGGGTATCAAACAGG
+
IIIIIHIHHIHIIHIHHIIIIIIIIIHIIIIHGHIHCHIIIIIIIIIIHIDHHHIHHHHHIIIHIIIIIHIIIIIIIIIIHIIIIIIIIIHHIIIIIIIIIIIIIIIIIIIIIIIIIIIIIIIIIIIIIIIIIIIIIIIIIIIIIIIIIIIHIIIIIIIIIIIIIIIIIIIIIIIHHIIIIIIIIIIHIIIHIIIIIIIIIIIIIGIIHIHHHIIIIIIHIIIIIIIIIIIHIIIIIIIIIIHIIIIIIIII
@HS3.4_236 HISEQ:380:H55W7BCXY:1:1101:2752:27887 1:N:0:AGCAGGAA orig_bc=AAAAAAAAAAAA new_bc=AAAAAAAAAAAA bc_diffs=0
TTAGATACCCGAGTAGTCCCAGGCCACGTGTTTCGGTGCCAGCCGCCGCGGTAATACGGAGGATGCAAGCGTTATCCGGATTTATTGGGGTTAAAGGGTGCGTAGGCGGATGATTAAGCGTGAGGTGAAATGCCCGGGCTCAACCTGGGGACTGCCTCGCGAACTGGTTGTCTTGAATGCTCCTGCCGTGGGAGGAATGTGTGGTGTAGCGGTGAAATGCATAGAGATCACACAGAACACCGATTGCGAAGGCATCTCACGAAGGGGTGATTGACGCTGAGGCACGAAAGCGTGGGGATCAAACAGG
+
HHIGC1D<CHCCDCGHH1<<<1<D<<CCGH1DHHHIEGCHIHCCHDHDDEH?CGH@HEH0EDHHHHHHHEEHI=GHCEHD<<1C<FFHE/<<FG1CGH<CGH0CE@@#HHHH/D#GHHICDBEHHDFHIHHHHHCDHDCHFEHHGHHFHH@HFHE@GEGCIHHHIIF9FHEFEIHFHHIC=EC?C?GH5CGDEGHHGHHHHCEHEECDDHFHFEHHHCCD1GHHEGCCD<C<FGHHG<<=G?IIIHEFEHEHHGCCHHGGEHHHGEHHHHGGECCCEHGEEGC<@HIHIHDCEHIHGCCFHHGHFHI
@HS3.4_237 HISEQ:380:H55W7BCXY:1:1101:5723:27900 1:N:0:AGCAGGAA orig_bc=AAAAAAAAAAAA new_bc=AAAAAAAAAAAA bc_diffs=0
TACGGAAGGTCCGGGCGTTATCCGGATTTATTGGGTTTAAAGGGAGCGCAGGCTGGAGATTAAGCGTGACGTGAAATGTAGCCGCTCAACGGCTGAGTTGCGTCGCGAACTGGTTTTCTTGAGTGAGTACGACGTCAGCGGAATTCGTGGTGTAGCGGTGAAATGCTTAGATATCACGAAGAACCCCGATTGCGAAGGCAGCTGACGAGTCCTTTACTGACGCTAAAGCTCGAAGGTGCGGGTATCGAACAGG
+
IHHHH0DHFIHHIIIHHEHHIEFEHEE@EHHHEHHE@CFCGHHHHIGHIHDHIIIIHIHGGHHIHIIIHGIIIHEHGHHIIIIGIIHHHHHIHIIHIHIIIHHIIHIHHHDGHDHHIHIIIIIIIHHHHIIGHHIHHIHIIIIHHHHHHIIIHIIHHHHEHGIIIIIHHIHIIIIIHGHEGHEIGHHHHHHHHIHHHIIIHEEEGEHF1?HHHEFGHIIIHGHHHIIIHHIHHEIHCIIIIHIIHIIIHHIIH
@HS3.4_238 HISEQ:380:H55W7BCXY:1:1101:7694:27800 1:N:0:AGCAGAAA orig_bc=AAAAAAAAAAAA new_bc=AAAAAAAAAAAA bc_diffs=0
TACGGAAGGTCCAGGCGTTATCCGGATTTATTGGGTTTAAAGGGAGCGCAGGCTGATGATTAAGCGTGACGTGAAATGTAGCCGCTCAACGGCTGAACTGCGTCGCGAACTGGTTATCTTGAGTGAGTTCGATGTTGGCGGAATTCGTGGTGTAGCGGTGAAATGCTTAGATATCACGAAGAACTCCGATTGCGAAGGCAGCCAACAAGGCCTTTACTGACGCTAAAGCTCGAAGGTGCGGGTATCGAACAGG
+
IIIIIIHHIIIIHIIIIIIIHGIIIIIHIIHGHHIDEHHIIIHHHHIIIIIIIIIIHIIIIIIIIIIIIIIIIIIIHIIIIIIIIIIIIIIIIIIIIIIIIIIIIIIIIIIIIHIIIIIIIIIIIIIIIIIIIIHIIIIIIIIIIIIIIIIIIIIIIIIIIIIIIIIIIIIIIIIIIHIIIIIIHIIHIIHIIIIIIIHIIIHIIIIIIIIIIIIIIIIIIIIIIIIIIIIIIIIHIIIIIIIHIIIIIIIII
@HS3.4_239 HISEQ:380:H55W7BCXY:1:1101:13857:27954 1:N:0:AGCAGGAA orig_bc=AAAAAAAAAAAA new_bc=AAAAAAAAAAAA bc_diffs=0
TACGGAGGATGCAAGCGTTATCCGGATTTATTGGGTTTAAAGGGTGCGTAGGCGGAGCTTTAAGCGTGAGGTGAAATGCCCGGGCTCAACCTGGGAACTGCCTCGCGAACTGGAGTTCTGGAATGCCCCTGCCGTGGGAGGAATGTGTGGTGTAGCGGTGAAATGCATAGAGATCACACAGAACACCGATTGCGAAGGCATCTCACGAAGGGGTGATTGACGCTGAGGCACGAAAGCGTGGGGATCGAACAGG
+
IIIIIIIIIIIIIIIIIIIIIIIIIIIIIIIIIIIHIIIIIIIIIIIIIIIIIIIIIIIIIIIIIIIIHIIIIIIIIHIIIIIIIIIIIIIIIIIIIIIIIIIIIIIIIIIIIIIIIIIIIIIIIIIIIIIIIIIIIIIIIIIIIIIIIIIIIIIIIIIIIIIIIIIIIIIIIIIIIHIIIIIIHIIIIIIIIIIIIIIIIIIIIIIIIIIIIIIIIIIIIIIIIIIIIIIIIIIIIIIIIIIIIIIIIIIII
@HS3.4_240 HISEQ:380:H55W7BCXY:1:1101:16571:27842 1:N:0:AGCAGGAA orig_bc=AAAAAAAAAAAA new_bc=AAAAAAAAAAAA bc_diffs=0
TACGTAGGGGGCAAGCGTTGTCCGGAATGATTGGGCGTAAAGGGCGCGTAGGCGGCCCGGTAAGTCTGGAGTGAAAGTCCTGCTTTTAAGGTGGGAATTGCTTTGGATACTGTCGGGCTTGAGTGCAGGAGAGGTAAGTGGAATTCCCAGTGTAGCGGTGAAATGCGTAGAGATTGGGAGGAACACCAGTGGCGAAGGCGACTTACTGGACTGTAACTGACGCTGAGGCGCGAAAGTCGGGGGAGCAAACAGG
+
IIIIIIIIIIIIIIIIIHHIIIIIIHIIIIHIHIIIIIIIHIIIIIIIHIIIIIIIIHIIIIIIIIIIIIIIIIHIIIIIIIIIHHHIIIIIIIIIIHIIIIIIHIIIIIIIIIHIIIIIIIIIIIIHIIIIIIIIIIIHIIIIIIIHIIIHIIIIIIIIIIIIIIIIIIIIIHIHIHIIIIIIIIGIIIIIIIIIIIIIIIIIIIIIIIIIIIIIIIIIIIIIIIIIIIIIIIIIIIIIIIIIIIIIIIIII
@HS3.4_241 HISEQ:380:H55W7BCXY:1:1101:20943:27910 1:N:0:AGCAGGAA orig_bc=AAAAAAAAAAAA new_bc=AAAAAAAAAAAA bc_diffs=0
TACGGAGGGTGCGAGCGTTAATCGGAATAACTGGGCGTAAAGAGCTCGTAGGCGGTTAGTCAAGTCAGATGTGAAAGCCCCGGGCTTAACCTGGGAACTGCATTTGAAACTGACGAACTAGAGTACTGTAGAGGGAGGTAGAATTCCAGGTGTAGCGGTGAAATGCGTAGATATCTGGAGGAATACCGGTGGCGAAGGCGGCCTCCTGGACAGAGACTGACGCTGAGGAGCGAAAGCGTGGGGAGCAAACAGG
+
HIIIIHIIHCHHIIHIIEEHHIIIIHIIHII@HIIIIDHIIIHIIHIIHHIIHIICEIIIHHIIHHHIHIIIIIIIHIHIIIIIIIIIIIIIIIIHHIIHHGHHHHIHHIIHIIIIHIIHIIIHHHIIHGHIHIIIIHIHIHIIIIIIIIIHHFIGHHHHHHIIIIIHHHHHIIIIHFHHHCHHHIIIIIIIIIIIIIIIIIIIHIIHIIIHHHHHIIIIIIIIHHIHIIIHIIIIIIIIIIIHIHGIIIHII
@HS3.4_242 HISEQ:380:H55W7BCXY:1:1101:3201:28069 1:N:0:AGCAGGAA orig_bc=AAAAAAAAAAAA new_bc=AAAAAAAAAAAA bc_diffs=0
TACGGGGGATGCAAGCGTTGTCCGGAATCATTGGGCGTAAAGGGTTCGTAGGTGGTTTGTTAAGTTTGGTGTTAAAGGCATAGGCTCAACTTATGTATGGCACTGGATACTGGCAGACTAGAATGCGGTAGAGGTAAAGGGAATTCCTGGTGTAGCGGTGAAATGCGTAGATATCAGGAGGAACATCGGTGGCGTAAGCGCTTTACTGGGCCGTAATTAACACTGAGGAACGAAAGCCGGGGTAGCAAATGGG
+
IIIIIC<CCGHIIIIIIIHIIHIIHGHIIHFIIIIIIIIHIIIIHIIIHIHIGHIEHHIIIIIIHIIIIIIIIIIIHIIIIIHIIIIIGIIIHHIIIIIHEIHHIIIIIIIIHIIIIIIIIIIIIIHIIIIHHHHIIIIIIIIIHHHIIHHGIHIIIIIIIIIIIHIIIIIIIIIHHHIIHIIIIIIIIIIIIIIHHIIIIIIIIIIIIIHHIIIIIIIHD<IIIIHIHHHIHIIIGIIIIIIIIIIIIIIII
@HS3.4_243 HISEQ:380:H55W7BCXY:1:1101:3067:28073 1:N:0:AGCAGGAA orig_bc=AAAAAAAAAAAA new_bc=AAAAAAAAAAAA bc_diffs=0
TACGGAGGGTACGAGCGTTAATCGGAATGACTGGGCGTAAAGGGCACGTAGGTGGATAGATAAGTCACAAGTGAAATACCCGGGCTTAACCTGGGATTGGCTCGTGAAACTGTTTAACTAGAGTACGGTAGAGGGGAGTAGAATTCCAAGTGTAGCGGTGAAATGCGTAGAGATTTGGAAGAATACCGGAGGCGAAGGCGGCTCTCTGGACCGATACTGACACTGAAGAGCGAAAGCGTGGGGAGCAAACAGG
+
IIIIIHIIIIIIIIIIIHHIIIIIIIIIIIIIIIIHIIIIIIIIIIIIHHHIFIIIIIIIIIIIIIIIIIIIIIIIHIIIIIIIIIIIIIIIIIIIIIIIIIIIIIIIIIIIIIIIIIIIIIIIIIIIIIIIIIIIIIIIIIIIIIIHIIIIIIIIIIIIIIIIIIIIIIIIIIIIHHIIIIIIIIIIIIIIIIIIIIIIIIIIIIIIIIIIHIIIIIIIHHIIIIIIH=IIIIIIIHIIIIIIIIIIIIIII
@HS3.4_244 HISEQ:380:H55W7BCXY:1:1101:4455:28036 1:N:0:AGCAGGAA orig_bc=AAAAAAAAAAAA new_bc=AAAAAAAAAAAA bc_diffs=0
TACGTAGGGTGCAAGCGTTGTCCGGAATTATTGGGCGTAAAGAGCTCGTAGGCGGTTTGTTGCGTCGGCTGTGAAATCCCGAGGCTCAACCTCGGGTCTGCAGTCGATACGAGCAAACTAGAGTGTTGCAGGGGAGACTGGAATTCCTGGTGTAGCGGTGAAATGCGCAGATATCAGGAGGAACACCGGTGGCGAAGGCGGGTCTCTGGGCAACAACTGACGCTGAGGAGCGAAAGCGTGGGGAGCGAACAGG
+
IIIIHIIIIIIIIIIIIIIIHIHHIHHHIHHHIIIIIDHIIIIIIIIIIIIIIIIIIIIIIIIIIIIIIIIIIIIIIIIIIIIIIIIIIIIIIIIIIIIIIIIIIIIIIIIIIIIIIIIIIIIIIHIIIIIIIIIIIIIIIIIIIIIIIIIIIIIIIIIIIIIIIIIIIIIIIIIIHGIIIHIIIIIIIIIIIIIIIIIIIIIIIIIIIIIIIIIIIIIIIIIIIIIIIIIIIIIIIIIIIIIIIIIIIIIII
@HS3.4_245 HISEQ:380:H55W7BCXY:1:1101:4837:28222 1:N:0:AGCAGGAA orig_bc=AAAAAAAAAAAA new_bc=AAAAAAAAAAAA bc_diffs=0
TACGTAGGGTGCAAACGTTGTTCGGAATCACTGGGCATAAAGGGCGCGTAGGCGGTCCATTAAGTCCTTTGTTAAAGCCACCGGCTCAACCGGGGAATTGCAGGGGATACTGTTGGGCTTGAGTGCAGGAGGGGAGAGCGGAATTCCTGGTGGAGCGGTGAAATGCGTAGATATCAGGAGGAACGCCGGTGGCGAAAGCGGCTCTCTGGTCTGTTACTGACGCTGAGGCGCGAAAGCTAGGGGAGCAAACGGG
+
H1D1<1<=E<CGC11CG<<1E?CEHE1<CF1<@F1<F@@GH?1CCCD/<F/0<C8<<ECHGGHHGHHCEGGH#1HCCD?#CHH?CHDHF<#AA0#F;0EGADEB@@@@DB80HH#:GHHGDACF:8=.A/C@?<ECHE<0@@D<1<;F<#</<#?D<<@E@ECGC1GEHHFEGC8@?<<@<#GEC5C1D<08DGE@C=@1FC1HHEHIIHHEHHIHHHHHC1<@HHC<CHHHHHHCECCECFEHC<G<1CFII
@HS3.4_246 HISEQ:380:H55W7BCXY:1:1101:5065:28141 1:N:0:AGCAGGAA orig_bc=AAAAAAAAAAAA new_bc=AAAAAAAAAAAA bc_diffs=0
TACGGAGGATGCGAGCGTTATCCGGATTTATTGGGTTTAAAGGGTGCGCAGGCGGGTTTTAAGTCTGTGGTGAAAGCGTGCGGCTCAACCGTACCAAGCCATGGAAACTGGAGATCTTGAGTGCAAACGAGGTAGGCGGAATGTGATGTGTAGCGGTGAAATGCTTAGATATGTCACAGAACCCCGATTGCGAAGGCAGCTTACCAGCATGCAACTGACGCTCAGGCACGAAAGTGCGGGTATCGAACAGG
+
IIIIIIIIIIIIIIIIIIIIIIIIIIIIIIIIIIIHHIIIIIHIIIIIIIHIIIIIHHIIIIIIIIIIIIIIIIIIHHHIIIIIIIIIIIIIIHIIIIIIIIIIIIIIIIIIIIIHIIIIIIIIIHIIIIIIIIIIIIIIIIIIIIIIIIIIIIIIIIIIIIIIIHIIIIIIIIHIIIIIIIIIIIIIIIIIIIIIIIIIIIIIIIIIIIIIIIIIIIIIIHCIIIIIIIIIIIHIIIIIIIHIIIIIIII
@HS3.4_247 HISEQ:380:H55W7BCXY:1:1101:5766:28052 1:N:0:AGCAGGAA orig_bc=AAAAAAAAAAAA new_bc=AAAAAAAAAAAA bc_diffs=0
TACGGAGGGTACGAGCGTTAATCGGAATGACTGGGCGTAAAGGGCACGTAGGTGGATAGATAAGTCACAAGTGAAATACCCGGGCTTAACCTGGGATTGGCTCGTGAAACTGTTTAACTAGAGTACGGTAGAGGGGAGTAGAATTCCAAGTGTAGCGGTGAAATGCGTAGAGATTTGGAAGAATACCGGAGGCGAAGGCGGCTCTCTGGACCGATACTGACACTGAAGAGCGAAAGCGTGGGGAGCAAACAGG
+
IIIIIIIIIIIIIIIIIIHIIHIIIIIIIIIHHIIHIFDHGHIIIHIIDEGHFIHIIIIIIIHIIIHIIIIHIIHGHIIIIIIIIIIIIIHIIIIIIHIIIIIIIIIIIIIIIIIIIIIIIIIIIIIIIIIIIIIIIIIIIIIIIIIIIIIIIIIIIIIIIIIIIIIIIIIIIIIIHHIIIIIIIIIIIIIIIIIIIIIIIIIIIIIIIIIIIIIIIIIIIIIIIIIIIIIIIIIIIIIIIIIIIIIIIIIII
@HS3.4_248 HISEQ:380:H55W7BCXY:1:1101:10027:28055 1:N:0:AGCAGGAA orig_bc=AAAAAAAAAAAA new_bc=AAAAAAAAAAAA bc_diffs=0
TACGGAGGATGCAAGCGTTATCCGGATTTATTGGGTTTAAAGGGTGCGTAGGCGGTTTGCTAAGCGGGAGGTGAAATGCCGGCGCTCAACGTCGGAAGTGCCTCCCGAACTGGTGGACTGGAATGACTCTGCCGTGGGAGGAATGTGTAGTGTAGCGGTGAAATGCTTAGAGATTACACAGAACACCGATTGCGAAGGCATCTCACGAAGGGTTGATTGACGCTGAGGCACGAAAGCGTGGGGATCAAACAGG
+
IIIIIIIIIIIIIIIIIIIIIIIIIHIIIIIIGHIGGHHIIIIIIIIIIIIIIIIIIIIIIIIIIIIIIIIIIIIIHIIIIIIIIIIIIIIIIIIIIIIIIIIIIIIIIIIIIIIIIIIIIIIIIIIIIIHGIIIIIIIIIIIIIIIIIIIIIIIIIIIIIIIIIIIIIIIIIIIIIIIIIIIIIIIIIIIIIIIIIIIIIIIIIIIIIIIIIIIIIIIIIIIIIIIIIIIIIIIIIIIIIIIIIIIIIIIII
@HS3.4_249 HISEQ:380:H55W7BCXY:1:1101:14635:28059 1:N:0:AGCAGGAA orig_bc=AAAAAAAAAAAA new_bc=AAAAAAAAAAAA bc_diffs=0
TACGGAGGGCGCAAGCGTTAATCGGAATAACTGGGCGTAAAGCGCGCGCAGGCGGTCATGCAAGTCAGATGTGAAATCCCGGTGCTTAACGCCGGGCGGTCATTTGAAACTGCATGACTAGAGTACTATATGGGAGGCTGGAATTTCAGGTGTAGCGGTGAAATGCGCAGATATCTGAAAGAACACCGGCGGCGAAGGCGGGCCTCTGGATAGTAACTGACGCTCAGGCGCGAAAGCGTGGGGAGCAAACAGG
+
IIIIIIIIIIIIIIIIIHHIIIIIIIIIIIHHIIIIIIIIIIIIIIIIGIIIIIIHHIIIIIIIHIIIIIIIIIIIHIIIIIIIIIIIIIIIIIHIIIIIIIIIIIIIIIIIIIIIIIIIIIIIIIIIIIIIIIIIIIIIIIHIIIIIIIIIIIIIIIIIIIIIIIIIIIIIIIIIHIIIIIIIHIIIIIIIIIIIIIIIIIIIIHIIIIIIIIIIHIIIIIIIIIHIIIIIIIIIIIIIIIHIIIIIIIIIH
@HS3.4_250 HISEQ:380:H55W7BCXY:1:1101:4385:28380 1:N:0:AGCAGGAA orig_bc=AAAAAAAAAAAA new_bc=AAAAAAAAAAAA bc_diffs=0
TACGGAAGGTCCGGGCGTTATCCGGATTTATTGGGTTTAAAGGGAGCGCAGGCTGATGATTAAGCGTGACGTGAAATGTCCCGGCTCAACCGTGGAACTGCGTCGCGAACTGGTTATCTTGAGTGAGTACGACGTTGGCGGAATTCGTGGTGTAGCGGTGAAATGCTTAGATATCACGAAGAACCCCGATTGCGAAGGCAGCCGACGAGTCCTTAACTGACGCTAAAGCTCGAAAGTGCGGGTATCGAACAGG
+
IIIIIGIIIIIIIIIIIIIIGHIIIGGHIIIIIHHDGHIIHIIIIIIIIGIIIIIIIIIIIIIIIIIIIIIIIIIIIIIIIIIIIIIIIIIIIIIIHIIIIIIIIIIIIIIIIHIHIIIIIIIIIIIIIHIIIIIIIIIIIIIIIIIIIIIIIIIIIIIIIIIIIIIIIIIIIIIIIFIIIHIIIIIIIIIIIIIIIIIIIIIIIIIIIIIIIIIIIIIIIIIIIIIIIIIIIIIIIHEIIIIIIIIIIIIII
@HS3.4_251 HISEQ:380:H55W7BCXY:1:1101:16891:28466 1:N:0:AGCAGGAA orig_bc=AAAAAAAAAAAA new_bc=AAAAAAAAAAAA bc_diffs=0
TACGTAGGGAGCGAGCGTTATCCGGATTTATTGGGTGTAAAGGGTGCGTAGGCGGTTTGATAAGTCTGTGGTTTAATCCCGAAGCTTAACTTCGGTTCGCCACAGAAACTGTTTTACTTGAGTATGGTAGAGGCAAGTGGAATTTCTAGTGTAGCGGTAAAATGCGTAGATATTAGAAGGAACACCAGTGGCGAAGGCGACTTGCTAGGCCATCACTGACGCTGAGGCACGAAAGCGTGGGGAGCAAATAGG
+
IIIIHIIIIIIIIIIIIIIIIIIIIHHIIIHIHIIEHEHIHHIIIIIIIIIIIIIIIIIHHIIIIIIIIIIIIIIIHHHIIIIIIIIIIIIIIIIIIIIIIIIIIIIIIIIIIIIIIIIIIIIIIIIIIIIIIIIIIIIIIIIIIIIIIIIIIIIIIIIIIIIIIIIIIIIIIIIIIIIIIIIIIIIIIIIIIIIIIIIIIIIIIIIIIIIIIIIIIIIIIIIIIIIHIIIIIIIIIIIIIIIIIIIIIIII
@HS3.4_252 HISEQ:380:H55W7BCXY:1:1101:19654:28300 1:N:0:AGCAGGAA orig_bc=AAAAAAAAAAAA new_bc=AAAAAAAAAAAA bc_diffs=0
TACGTAGGGAGCGAGCGTTATCCGGATTTATTGGGTGTAAAGGGTGCGTAGGCGGTTTAATAAGTCTAAGGTCTAAGTCCGAAGCTCAACTTCGGTTCGCCTTAGAAACTGTTTTACTTGAGTATGGTAGAGGCAAGTGGAATTTCTAGTGTAGCGGTAAAATGCGTAGATATTAGAAGGAACATCAGTGGCGAAGGCGACTTGCTGGGCCATCACTGACGCTGAGGCACGAAAGCGTGGGGAGCAAATAGG
+
IIIIIIIIIHIIIIIGHIIIIIIIIFIIIIIGHIIHIHIIIIIHIIIIIIIIIIIHIIIIIIIIIIIHHIIIIIIHHIIIIIIIIIIIHIIIIIIIIIIIIIIIIIHHIIIIIIIIIIIIIIIIIIIIIHHIHIIIIIIIIIIHHIIIIIIIIHIIIIIIIIIIIIIIIIIIIHHHGIIIHIIIFIIIIIIIIIIIIIIIIIIIIIIIIGIIIIIHIHIIIIIIIIIHIHIIIIIIIIIIIIIHHIIIIIII
@HS3.4_253 HISEQ:380:H55W7BCXY:1:1101:20768:28329 1:N:0:AGCAGGAA orig_bc=AAAAAAAAAAAA new_bc=AAAAAAAAAAAA bc_diffs=0
TACGGAGGGTACGAGCGTTAATCGGAATGACTGGGCGTAAAGGGCACGTAGGTGGATAGATAAGTCACAAGTGAAATACCCGGGCTTAACCTGGGATTGGCTCGTGAAACTGTTTAACTAGAGTACGGTAGAGGGGAGTAGAATTCCAAGTGTAGCGGTGAAATGCGTAGAGATTTGGAAGAATACCGGAGGCGAAGGCGGCTCTCTGGACCGATACTGACACTGAAGAGCGAAAGCGTGGGGAGCAAACAGG
+
IHIIHIHDHHHHIIIIG/CE?GHHIHHCEHHIIEHIIHGHGGIHHHIHDGHG<FH#FCHFHHHH<FEHHHHFHCHHE#IEH#HIIH@GHHHIHHIED1DHHCEHCHCEGEFHGGEDEIGFHIHHEIHH#=HHHHHHCHHIIGIHCGIHHHHHHEHHHIIFGGH#DHHIHHIIH#?HD<EC1EIHCCHGIHHFIIIHHHHEHIGGGIHHIHIHHEHFHHIIHHFIIHGD0HHHIFHHIIIIIIHEHHCHHHGIH
@HS3.4_254 HISEQ:380:H55W7BCXY:1:1101:5230:28591 1:N:0:AGCAGGAA orig_bc=AAAAAAAAAAAA new_bc=AAAAAAAAAAAA bc_diffs=0
TACGGAGGATGCAAGCGTTATCCGGATTTATTGGGTTTAAAGGGTGCGTAGGCGGAGTCTTAAGCGTGAGGTGAAATGCCACTGCTCAACAGTGGAACTGCCTCGCGAACTGGGATTCTGGAATGCCCCTGCCGTGGGAGGAATGTGTGGTGTAGCGGTGAAATGCATAGAGATCACACAGAACACCGATTGCGAAGGCATCTCACGAAGGGGTGATTGACGCTGAGGCACGAAAGCGTGGGGATCAAACAGG
+
IIIIIIIIHIIIIIIIIIIHHHIIIHHIIHCHHHIE0CHHHIHIIIIIIIIIIIIIHHIIIIIHIIHIGHIIIHHIIHIIHIIIIIIHIIIIIIIIIIIIIIIIIIIIIIIIIIIIIIIIIIIIIIIIIIIIIIIIHIIHIIIIIIIIHIIIIIIIIIIIIIIIIIIIIIIIIIIHHHIIIIIIIIIIIIIIIIIIIIIIIIIIIIIIIIIIIIIIIIIIIIIIIIHIIIIIHIIIIIIIIIIIHIIIIIIII
@HS3.4_255 HISEQ:380:H55W7BCXY:1:1101:8636:28642 1:N:0:AGCAGGAA orig_bc=AAAAAAAAAAAA new_bc=AAAAAAAAAAAA bc_diffs=0
TACGGAAGGTCCGGGCGTTATCCGGATTTATTGGGTTTAAAGGGAGCGCAGGCGGATGATTAAGCGTGACGTGAAATGTGGCGGCTCAACCGCCGATCTGCGTCGCGAACTGGTTATCTTGAGTGAGTACGACGGAGGCGGAATTCGTGGTGTAGCGGTGAAATGCTTAGATATCACGAAGAACCCCGATTGCGAAGGCAGCCTCCGAGTCCTTTACTGACGCTAAAGCTCGAAAGTGCGGGTATCGAACAGG
+
IIIIGHHIIGHIIIIIIIIIIIIIIIHIIIIIHIIGHGHHIHIIIIIIIIIIGIIHIIIIIIIIIHHIHIIIHIIHCGHIHIIIIIIIIIIIIIIIGIIIIHHIHIIIIHHIIHHHHHIIIIHIIIIIHIIIHIIIIHIIIIIIIIIIIIIHHIIIIIHIIIIIIHIIIIIIIIHHHHIIHHHIIIHHIIIIIIIIIIIIIIHHIHIIIHHHIHIIIIIHIIIIIIIIIIHHIHIIIIIIIIHIHIIIIIIHI
@HS3.4_256 HISEQ:380:H55W7BCXY:1:1101:11354:28738 1:N:0:AGCAGGAA orig_bc=AAAAAAAAAAAA new_bc=AAAAAAAAAAAA bc_diffs=0
TACGTAGGGGGCAAGCGTTGTCCGGAATCATTGGGCGTAAAGCGCGTGTAGGCGGTTCGATAAGTCTGCTGTGAAAGTCCAAGGCTCAACCTTGGGATGCCGGTGGATACTGTCGGGCTAGAGTACGGAAGAGGCGAGTGGAATTCCCGGTGTAGCGGTGAAATGCGCAGATATCGGGAGGAACACCAATTGCGAAGGCAGCTCGCTGGGACGTCACTGACGCTGAGACGCGAAAGCGTGGGGAGCAAACAGG
+
IIIIHHIIHIIHIIIIIIIIIIIIIIIIIIIHHIIIIIIIIIIIIIHIIIIIIIIHHIIIIIIIIIHHIHIIHHHIIHIIIIIIIIIIIIIHHIIIIIIIHIIIIIIIIIHIHIIIIIIIIIIIIIIIIIIIIIGIIIHIIIIIIIIIIIIIIIIIHIIIIIIIIHIIIIIIIIIIIHIHIIIIIIIIIIIIIIIIIIIIIIIIIIIIIHEHGHIIHIIIIIIIIHHHC0IIIIIIIHIIIIIIIIIIIIHII
@HS3.4_257 HISEQ:380:H55W7BCXY:1:1101:3428:28798 1:N:0:AGCAGGAA orig_bc=AAAAAAAAAAAA new_bc=AAAAAAAAAAAA bc_diffs=0
TACGTAGGTGGCGAGCGTTATCCGGATTTACTGGGTGTAAAGGGCGCGTAGGCGGGGATGCAAGTCAGATGTGAAATCTATGGGCTTAACTCATAAACTGCATTTGAAACTGTATTTCTTGAGTGCTGGAGAGGTAGATGGAATTCCTTGTGTAGCGGTGAAATGCGTAGATATAAGGAAGAACACCAGTGGCGAAGGCGATCTACTGGACAGTAACTGACGCTGAGGCGCGAAAGTGTGGGGAGCAAACAGG
+
IIIIIIIIIIIIHIIIIIIIIIIIIIIIIIHHIIIDGFHIIIIIGIIIFHIIHIIIIHHIIIIIIIIIIIIIIIIIIHIIHIIIIHIIIIIIIIIIIIIIIIIIIIIHIHHIIIIIIIIIIIIIIIIIIIIIIIIIIIIIIIIIIIIIIIIIIIIIIIIIIIIIIHHIIIIIIIIIIIIIIIIIIIIIIIIHIIIIIIIIIIIIIHHIGIIIIIIIIHIIIIIIIIIIIIIIIIGD0HIIIIIIIIIIIIIII
@HS3.4_258 HISEQ:380:H55W7BCXY:1:1101:6977:28750 1:N:0:AGCAGGAA orig_bc=AAAAAAAAAAAA new_bc=AAAAAAAAAAAA bc_diffs=0
TACGTAGGGAGCGAGCGTTATCCGGAATTATTGGGCGTAAAGGGTGCGTAGATGGCAATGTAAGTCTTATGTAAAATTGTTGGGCTCAACCCAATAGGGCATAAGATACTGCATAGCTGGAGTACTGGAGAGGCAAGTGGAACTCCATGTGTAGCGGTAAAATGCGTAAATATATGGAAGAACACCAGTGGCGAAGGCGGCTTGCTAGCCAGATACTGACATTGAGGCACGAAAGCGTGGGGAGCAAACAGG
+
IIIIIIIIIIIIIIIIIHIIIIIIIHHIHHHIIIIIIIIIIIIIIIIIIIIIIIIIIIIIIIIIIIIIIIIIIIIIHHIIIIIIIIIIIIIIIIIIIIIIIIIIIIIIIIIIIIIIIIIIIIIIHIIIIIIIIIIIIIIIIIIIIIIIIIIIIIIIIIIIIIIIIIIIIIIIIIIIIIIIIIIIIIIIIIIIIIIIIIIIIIIIIIIIIIIIIIIIIIIIHIIIIIIHIHIIHIIIIIIIIIIIIIIIIIII
@HS3.4_259 HISEQ:380:H55W7BCXY:1:1101:17419:28905 1:N:0:AGCAGGAA orig_bc=AAAAAAAAAAAA new_bc=AAAAAAAAAAAA bc_diffs=0
TACGGAAGGTCCAGGCGTTATCCGGATTTATTGGGTTTAAAGGGAGCGCAGGCCGGTGTGTAAGCGTGACGTCAAATACAGCCGCTCAACGGTTGTCCGCGTCGCGAACTGCACGCCTTGAGTACGCTGCAAGTGGGCGGAATTCGTGGTGTAGCGGTGAAATGCTTAGATATCACGAAGAACTCCGATTGCGAAGGCAGCCCGCTGTTGCGTCACTGACGCTGAGGCTCGAAGGTGCGGGTATCGAACAGG
+
IIIIIHHIIIIIIIIIIIIIIIIIIHHIIIIHHIIEEHHHIIIIIIIIIIIHIIIIHHHIIIIHGIHIHHIIHIIIEHIIIIIIIIIIIIIIIIIHHIIIIIIGHIIIIIIIIIIIIIIIIIIIIIGIIIIIIHIHIIIIIHIHIIIIHGIIIIIIIHHHHHHIIHHIHHIIIIIHGDEHHEHGHHHIIHHIIIIHHIIHDHHEIHIHIIIHCHHHHIHGIIIIIHEEHHIIHHHIIHHIIIIIIIHHHGHH
@HS3.4_260 HISEQ:380:H55W7BCXY:1:1101:18846:28851 1:N:0:AGCAGGAA orig_bc=AAAAAAAAAAAA new_bc=AAAAAAAAAAAA bc_diffs=0
TACGGAGGGTACGAGCGTTAATCGGAATGACTGGGCGTAAATGGCACGTAGGTGGATAGATAAGTCACAAGTGAAATACCCGGGCTTAACCTGGGATTGGCTCGTGAAACTGTTTAACTAGAGTACGGTAGAGGGGAGTAGAATTCCAAGTGTAGCGGTGAAATGCGTAGAGATTTGGAAGAATACCGGAGGCGAAGGCGGCTCTCTGGACCGATACTGACACTGAAGAGCGAAAGCGTGGGGAGCAAACAGG
+
HEHEHC?<DHGHHIIHHHHE1<DGEH?EEHFEGHHFHCHCHEFE@1DE<FGHFC?6<<GEHIHI?CADHH?HGEFCC6GHIHHHGHIIII@GFEHCCHHHCG?EFHIHGEFGDHFIHIHIHHCHHHEG/HHHFHHHHGHHHHGHEHGCEEGE:IHHHHHDHHHDIHHIHHHFHHFGFDIIIIIHI#HHHEHH?HHHHDHHHHIHFG@GGIIIIIHHH?HGC@EHCIHIHGHCHHIHIIGIIIHIIIHHHIHEH
@HS3.4_261 HISEQ:380:H55W7BCXY:1:1101:4617:29237 1:N:0:AGCAGGAA orig_bc=AAAAAAAAAAAA new_bc=AAAAAAAAAAAA bc_diffs=0
TACGGAAGGTCCGGGCGTTATCCGGATTTATTGGGTTTAAAGGGAGCGCAGGCTGGAGCTTAAGCGTGACGTGAAATGTACCGGCTCAACCGGTGATGTGCGTCGCGAACTGGGTTCCTTGAGTGAGTACGACGTCAGCGGAATTCGTGGTGTAGCGGTGAAATGCTTAGATATCACGAAGAACCCCGATTGCGAAGGCAGCTGACGAGTCCTTAACTGACGCTAATGCTCGAAAGTGCGGGTATCGAACAGG
+
IIIIIIIIIHIIIIIIIHIIIIIIIHIIIIIIIIIHHIIIIIIIIIIIIIIIIIIIIIIIIIIIIIIIIIIIIIIIIIIIIIIIIIIIIIIIIIIIIIIIIIIIIIIIIIIIIIHHIIIIIIIIIIIIIIIIIIIIIIIIIIIIIIIIIIIIIIIIIIIHIIIIIIIIIIIIIIIIHIIIIIIIIIIIIHIIIIIIIIIIIIIIIIIIIIIIIIIHIIIIIHIIIIIHGHIIIIIGDIIIHIIIIIHIIIIII
@HS3.4_262 HISEQ:380:H55W7BCXY:1:1101:4820:29244 1:N:0:AGCAGGAA orig_bc=AAAAAAAAAAAA new_bc=AAAAAAAAAAAA bc_diffs=0
TACGTAGGTGGCAAGCGTTGTCCGGATTTACTGGGTGTAAAGGGCGTGTAGGCGGAGCAGCAAGTCAGAAGTGAAATCTCCGGGCTTAACCCGGAAACTGCTTTTGAAACTGTTGCCCTTGAGTATCGGAGAGGCAGGCGGAATTCCTAGTGTAGCGGTGAAATGCGTAGATATTAGGAGGAACACCAGTGGCGAAGGCGGCCTGCTGGACGACAACTGACGCTGAGGCGCGAAAGCGTGGGGAGCAAACAGG
+
HHIIEHHHHIIIHIIIHIIIHHHHIIGHHHHIHHHHHDHH?GHHIIHHHIIHHGIIIIHHIIHHHHHHIFFHHHHICHHIIIIIIIIIIIIIIIHHHEFHHEHHHHHIHIIHIIIIIIIHIIIIHEIIIIHHIHEIIIIIIIIIIIHIHIHIIHIIIIHIEIIHHHHHIIIIIHGHGHHHHIHFHHHIIHIIIIIIHIIHHEIIIIIHHHHGIIIHIIIHHHFHGHDIIIIIIIIIIIIIHIIIGIIIIIIII
@HS3.4_263 HISEQ:380:H55W7BCXY:1:1101:6358:29033 1:N:0:AGCAGGAA orig_bc=AAAAAAAAAAAA new_bc=AAAAAAAAAAAA bc_diffs=0
TACGTAGGGTGCGAGCGTTAATCGGAATTACTGGGCGTAAAGCGTGCGCAGGCGGTTCGTTGTGTCTGTGGTGAAAGCCCCGGGCTTAACCTAGGAATGGCCATGGAAACTGGCGAGCTGGAGTCTGGCAGAGGGGGGTGGAATTCCGCGTGTAGCAGTGAAATGCGTAGAGATGCGGAGGAACACCGATGGCGAAGGCAGCCCCCTGGGTCAAGACTGACGCTCAGGCACGAAAGCGTGGGGAGCAAACGGG
+
IHIIHHHIIIIIIIIIIIIIIIIIIIIIIIIEHIGIIIHHIIIIHCHIIIIIHIIHIIIGGHEIHHHIHIIIIIIIHHIIIIIHIIIIIHIIHHHIIHFHHIIIIIIIHHHIIIIIIHIIIIIHIIHIHIIIIIIIHIIIIIIIIIIIHHIIIIIIIIIIHIHIIIIIIIIIIIIIHHIIIHIIIIIIIIIIIIIIIIIIHIHHHGHIIIIHIIIHIIIIIIIIIIIIIIHIIIIIIIIIIIIIIIIIIIIII
@HS3.4_264 HISEQ:380:H55W7BCXY:1:1101:15443:29204 1:N:0:AGCAGGAA orig_bc=AAAAAAAAAAAA new_bc=AAAAAAAAAAAA bc_diffs=0
TACGGAGGATACGAGCGTTATCCGGATTCATTGGGTTTAAAGGGTGCGCAGGCGGACGCGCAAGTCAGTGGTGAAATCTCCCGGCTCAACCGGGACCGTGCCTCTGATACTGCGCGACTGGAGAATGAGTGGCGTGGCCGGAATGTGACGTGTAGCGGTGAAATGCATAGATATGTCACAGAACGCCGATCGTGAAGACAGGCCACGAACTCATGGCTGACGCTCATGCACGAAAGCGTGGGTATCAAACAGG
+
IIIHIIHIIIIIIIIIIIIIIIIIIIIIIIIIHIIEHHIIIIIIHIIIIIIIIIIIIIIIIIIIHIIIIIIIIIIIHHIIIIIIIIIIIIIIIIIIIIIIIIIIIIIIIIIIIIIIIIIIIIIIIIIIIIIIIIIIIIIIIIHIIIIIIIIIIIIIIIIIIIIIIIIIIIIIIIIIIIIIHIIIIIIIIIIIIIIIIIIIIIIIIIIIIIIIIIIIIIIIIIIIHIIIIIIIIIIIIIIIIIIIIIIIIIIII
@HS3.4_265 HISEQ:380:H55W7BCXY:1:1101:18941:29213 1:N:0:AGCAGGAA orig_bc=AAAAAAAAAAAA new_bc=AAAAAAAAAAAA bc_diffs=0
TACGAAGGGGGCTAGCGTTGTTCGGAATTACTGGGCGTAAAGCGCGCGCAGGCGGTCCTTCAAGTCAGAGGTGAAAGCCCAGGGCTCAACCCTGGAACGGCCTTTGAGACTAGAGGACTAGGGTACGGGAGAGGTGAGTGGAATTCCGAGTGTAGAGGTGAAATTCGTAGATATTCGGAAGAACACCAGTGGCGAAGGCGGCTCACTGGCCCGTTACCGACGCTCAGGCGCGACAGCGTGGGGAGCAAACAGG
+
IIIIIIIIIIIIIIIIIIIIIIIIIIIIIIIIIIIIIIIIHIIIIIIIIIIHIIIHHHIIIIIIIIIIIIIIIIHIHHIIIIIIIIIIIIIIIIIIIIIIIHIIIIIIIIIIIIIIIIIHIIIIIIIIIIIIIIIIIIIIIIIIIIIIIIIIIIIIIIIIIIIIIIIIIIIIIIIIHHIIIIIHIIIIIIIIIIIIIIIIIIIIIIIIIIIIIIIIIIIIIIIIIIIIIIIIIIIIIIIIIIIIIIIIIIIIH
@HS3.4_266 HISEQ:380:H55W7BCXY:1:1101:5522:29343 1:N:0:AGCAGGAA orig_bc=AAAAAAAAAAAA new_bc=AAAAAAAAAAAA bc_diffs=0
TACGTAGGTTGCGAGCGTTGTCCGGATTTACTGGGCGTAAAGCGCGCGCAGGCGGTCCTGAAAGTCGAGCGTGAAAGCTCCCGGCCCAACTGGGAGAGGCCGTTCGAAACTTCAGGACTTGAAGACGGGAGAGGCAAATGGAATTTCCGGTGTAGCGGTAAAATGCGTAGATACCGGAAGGAACACCAGTGGCGAAAGCGATTTGCTGGCCCGTCCTTGACGCTCAGGCGCGAAAGCTAGGGGAGCGACCGGG
+
GIIIHFHIIHIIIGIIHIHIIIIIIIIIHIIHHIIGIIIIIIHIHIIICHIIIIIHHIIHIIHIIHIIIIIIIIIHHIIIIIIIIIHIIIIIIIIHIIIIIIIIIIIIIIHHIIIIIIIIIIIIIIIIIIIIIIIIIIHIIIIIIIIIIIIIIIIIIIIIIIIIIIIIIIIIIIIGIHIIIIIIIIIIIIIIIIIIIHIIIIIIIIIIIIIIHHIIIIIIIIIHHIHIIIIIIIIGIIIIIIIIIIIIIIIII
@HS3.4_267 HISEQ:380:H55W7BCXY:1:1101:14261:29496 1:N:0:AGCAGGAA orig_bc=AAAAAAAAAAAA new_bc=AAAAAAAAAAAA bc_diffs=0
TACGTATGGTGCAAGCGTTATCCGGATTTACTGGGTGTAAAGGGTGCGTAGGTGGTGCAGCAAGTCAGAAGTGAAAACTCCGGGCTCAACCCGGAGACTGCTTTTGAAACTGCAGCACTGGAGTGCAGGAGAGGAAAGCGGAATTCCTAGTGTAGCGGTGAAATGCGTAGATATTAGGAGGAACACCAGTGGCGAAGGCGGCTTTCTGGACTGTTACTGACACTGAGGCACGAAAGCGTGGGGAGCAAACAGG
+
IIIIIIIIIIIIIIIIIIIIIIIIIIIIIIIHIIIHHHIIIIIIHIIIIIIIIIHIIIIIIIIIIIIIIHHIIIIIGIIIIIIIIIIIIIIIIIIIIIIIIIIIIIIIIIIIIIIIIIIIIIIIIHIIIIIIIIIIIIIIIIIIIIIIIIIIIIIIIIIIIIIIIIIIIIIIIIIIIIIIIIIIIIIIIIIIIIIIIIIIIIIIIIIIIIIIIIIIIIIIIIIIIHFIIIIIIIIIIIIIIIIIIIIIIIIII
@HS3.4_268 HISEQ:380:H55W7BCXY:1:1101:15356:29343 1:N:0:AGCAGGAA orig_bc=AAAAAAAAAAAA new_bc=AAAAAAAAAAAA bc_diffs=0
TACGGAGGATGCAAGCGTTATCCGGATTTATTGGGTTTAAAGGGTGCGCAGGCGGACTGTTAAGTCAGCGGTGAAATGTCCCGGCTCAACCGGGGCCCTGCCGTTGATACTGGCAGACTAGAGTACGGACGGCGCCGGCGGAATGTGTCATGTAGCGGTGAAATGCTTAGATATGCCACAGAACACCGATCGCGAAGGCAGCTGGCGAGGCCGGTACTGACGCTCAGGCACGAAAGCGTGGGGATCAAACAGG
+
IIIIIHIIIIIIIIIIIIIIIIIIIIIIIIIHHIIGHIIIIIIIIIIIIHIIIIIIIIIIHIIIIIIIIIIIIIIIGH@IIIIIIIIIIIIIIIIHIIIIIIIIIIIIIIIIIIIIIIIIIIIIIIIIIIIIIIIIIIIIIIIIIIIIIIIIIIIIIIIIIIIIIIIIIIIIIIIIIIIIIIIIIIIIIIIIIIIIIIIIIIIIIIIIIIIIIIHEIIIIIIIIIIIIIIIIIIIIIIIIIIIIIIIIIIIII
@HS3.4_269 HISEQ:380:H55W7BCXY:1:1101:9124:29600 1:N:0:AGCAGGAA orig_bc=AAAAAAAAAAAA new_bc=AAAAAAAAAAAA bc_diffs=0
TACGGGGGGGGCAAGCGTTGTTCGGAATTACTGGGCGTAAAGGGCGCGTAGGCGGTCTGTTAAGTTGGATGTGAAAACTGTGGGCTTAACCCATAGCCTGCATCCAAAACTAGCAGGCTAGAGTTCTGGAGGGGATAGCGGAATTCCTGGTGTAGCGGTGAAATGCGTAGATATCAGGAGGAACACCGGTGGCGAAGGCGGCTATCTGGACAGAGTCTGACGCTGAGGCGCGAAAGCTAGGGGAGCAAACAGG
+
IGIHI/EHIIHHHIIIIEHHIHIIHIIIIIIHIEHGIEHIIIIIIIIIHIIIIIIHIIIIIIIIIIHHHHIIIHHIHIIIIHHIIIIIIIHIHHIIIIIIIIIIIIIIIIIIIIHIIIIIHIIIHIIIIHIIIIIIHHIIIIIIIHHHIIIIIIIIIIIHHHIIIIIIIIIIIIIHHHHHHHFIIGIIIIIIIIIGIIIIIIIIIIIIIHEGGGIIIIIIIIIIIIIIIIHIIHIIIIIIIIHFIIIIIIIII
@HS3.4_270 HISEQ:380:H55W7BCXY:1:1101:9542:29707 1:N:0:AGCAGGAA orig_bc=AAAAAAAAAAAA new_bc=AAAAAAAAAAAA bc_diffs=0
TACGTAGGTGGCGAGCGTTATCCGGAATTACTGGGTGTAAAGGGTGTGTAGGCGGGCAAGTAAGTCAGATGTGAAAATTATGGGCTCAACCCATGAACTGCATTTGAAACTACATGTCTTGAGGATGGGAGAGGTAAATGGAATTCCCGGTGTAGCGGTGAAATGCGTAGATATCGGGAGGAACACCAGAGGCGAAGGCGGTTTACTGGACCATTACTGACGCTGAGACACGAAAGCGTGGGGAGCAAACAGG
+
IIIHGHHHIICHIIIIIHIIIIIIIIIIIIIIIII@GHIHHHIIHIIHHIIIIIIHIIHHIIHIIIIIIIIII?FGHHIIIIIIIHIIIIIIIIIIIIIIIIIIIIIIIIIIIIIIHIIHHHIIHIHHIIIIIIIIIHIIIIHHIIIIIIHHHIHHHCHIIHIIIHIIIIIIIIIIIIIIIIIIIHIIIIIIIIHIIHIIHHGHHGHEHIIIHHGHIIHGIIHHIIIIIIIIIIIIIIIIIIIHGIHHHEIII
@HS3.4_271 HISEQ:380:H55W7BCXY:1:1101:11938:29696 1:N:0:AGCAGGAA orig_bc=AAAAAAAAAAAA new_bc=AAAAAAAAAAAA bc_diffs=0
TACGGAAGATGCGAGCGTTATCCGGATTTATTGGGTTTAAAGGGAGCGTAGGCGGATGATTAAGTCTGCGGTAAAATGTCAGTGCTCAACGCTGGCCTGCCGTGGAAACTGGTTGTCTTGAATGTGCACAAGGAAGGTGGAATTCGTGGTGTAGCGGTGAAATGCTTAGATATCACGAAGAACTCCGATTGCGAAGGCATCCTTCTGGGGCATGATTGACGCTGAGGCTCGAAAGCGCGGGTATCAAACAGG
+
IHIIIHIIIIIIIIIIIIIIIIIIIIIHIGIIHIIGEHIGIIGHIIHIHHIIIIIIIIHHIIIIHIIIIIIIIIIIIIIIIIIIIIIIIIIIIIIIIIIIIIIHIIIIIIIIIIIIIHIIIIIIIIIIIIIIIIIGIIIIIIIIIIIIIIIIIIIIIHIIIIIIIIIIIIIIIIIHIIIIIIIIIIIIIIIIIIIIIIIIIIIIIIIIIIIIIIIIIIIIIIIIIIIIIIIIIIIIIIIIIIIIIIIIIIII
@HS3.4_272 HISEQ:380:H55W7BCXY:1:1101:18330:29651 1:N:0:AGCAGGAA orig_bc=AAAAAAAAAAAA new_bc=AAAAAAAAAAAA bc_diffs=0
TACGGGGGGTGCAAGCGTTGTCCGGAATCATTGGGCGTAAAGCGTTCGTAGGCGGTACATTAAGTCTGGTGTTAAAGACTTGTGCTCAACACAAGATAGGCATTGGATACTGGTGAACTAGAATGCGGTAGAGGTTAAGGGAATTCCTGGTGTAGCGGTGAAATGCGTAGATATCAGGAGGAACACCGGAGGCGAAAGCGCTTAACCGGGCCGAAATTGACGCTGAGGAACGAAAGCCGGGGGAGCAAATGGG
+
IIIIIIIIIHIIIIIIIIIIIIIIIIIIIIIIIIIIIIIIIIIIIIIIIIIIIIIIIIIIIIIIIIIIIIIIIIIIIIIIIIIIIIIIIIIIIIIIIIIIIIIIIIIIIIIIIIIIIIIIIIIIIIIIIIIIIIIIIIIIIIIIIIIHIIIIIIIIIIIIIIIIIIIIIIIIIIIIIIIIIIIIIIIIIIIIIIIIIIIIIIIIIIIIIIGIIIIIIIIIIIIIIIIIIIIIIIIIIIIIIIIIIIIIIIIII
@HS3.4_273 HISEQ:380:H55W7BCXY:1:1101:20332:29559 1:N:0:AGCAGGAA orig_bc=AAAAAAAAAAAA new_bc=AAAAAAAAAAAA bc_diffs=0
TACGGAAGGTCCGGGCGTTATCCGGATTTATTGGGTTTAAAGGGAGCGCAGGCGGAAGATTAAGCGTGACGTGAAATGTCCCGGCTCAACCGTGGAACTGCGTCGCGAACTGGTTTTCTTGAGTGAGTACGACGTCAGCGGAATTTGTGGTGTAGCGGTGAAATGCTTAGATATCACGAAGAACCCCGATTGCGAAGGCAGCTGACGAGTCCTTAACTGACGCTAAAGCTCGAAAGTGCGGGTATCGAACAGG
+
IIIIIIIIIIIIIEHIIIIIIIIIIIHIIIIIIIIHIIIIIIIIIIIIIIIIIIIIIIIIIIIIIIIIIHIIIIIIHIIIIIIIIIIIIIIIIIIIIHHHIIIIIIIIIIIIIIIIIIIIIIIIIIIIIIIIIIIIIIIIIIIIIIIIIIIIIIIHIIIIIIHIIIIIIIIIIIIIHHIIHIIIIIIIIIHIIIIIIIIIIIIIIIIIIIIIIIIIIIIIIIIIIIIIIIIIIIIIIIIIIIIIIIIIIIIII
@HS3.4_274 HISEQ:380:H55W7BCXY:1:1101:2997:29960 1:N:0:AGCAGGAA orig_bc=AAAAAAAAAAAA new_bc=AAAAAAAAAAAA bc_diffs=0
TACGGAGGGCGCAAGCGTTAATCGGAATAACTGGGCGTAAAGCGCGCGCAGGCGGTCATGCAAGTCAGATGTGAAATCCCGGTGCTTAACGCCGGGCGGTCATTTGAAACTGCATGACTAGAGTACTATATGGGAGGCTGGAATTTCAGGTGTAGCGGTGAAATGCGCAGATATCTGAAAGAACACCGGCGGCGAAGGCGGGCCTCTGGATAGTAACTGACGCTCAGGCGCGAAAGCGTGGGGAGCAAACAGG
+
IHHHIDHIIIDHIDHEHHIFIIII@HEG?FHEEHHIHCEEHHIHHHHGD?FHCHGCFCHHIGHFFHHHHIFHHFHHDEHFHIHHHHHIHIHHHHIHHHGHHIHFEHFE#DHIIIIFHHHHHHHHHEH;B@GFHCHIHIIIIHHHHHGCCGHHIHHHIHIHHCGHHIIIIIFFC<1CC@BGEHHHHHHIHE>E>HHGCH?E<D1D1<1<<<<1GD<D00HDHIHCCCDIHECC<0CCF<@EEF<<<1G<G@CC@
@HS3.4_275 HISEQ:380:H55W7BCXY:1:1101:6949:29812 1:N:0:AGCAGGAA orig_bc=AAAAAAAAAAAA new_bc=AAAAAAAAAAAA bc_diffs=0
TACGGAAGGTCCGGGCGTTATCCGGATTTATTGGGTTTAAAGGGAGCGCAGGCGGAAGATTAAGCGTGACGTGAAATGTCCCGGCTCAACCGTGGAACTGCGTCGCGAACTGGTTTTCTTGAGTGAGTACGACGTCAGCGGAATTTGTGGTGTAGCGGTGAAATGCTTAGATATCACGAAGAACCCCGATTGCGAAGGCAGCTGACGAGTCCTTAACTGACGCTAAAGCTCGAAAGTGCGGGTATCGAACAGG
+
IIIIIHHHHEHHIIIIIIIGGHIIIHHHGHHCGHFDEHHGIHIIIIIIIIIIIIHIHHHIIIHHHHHHHIHHHHIIGIIIIIIIHHHIIIIIIIHHHHIHIHHHIHIIIHIIHIIIHIIIIIIIIIIIIIIHIIHIIIIIIGIIIIIIIIIIIIIHIIIIIIIIIIHIIIIIIIIIIIIIIIHIIIHIIHIIIHFHHIIIIIIIIIIIIHIIIIIIIIIIIIIIIIIIIIHIIIIGIIIIIIIHHIIIHIIII
@HS3.4_276 HISEQ:380:H55W7BCXY:1:1101:11483:29823 1:N:0:AGCAGGAA orig_bc=AAAAAAAAAAAA new_bc=AAAAAAAAAAAA bc_diffs=0
TACGGAGGATGCGAGCGTTATCCGGATTTATTGGGTTTAAAGGGTGCGCAGGCGGGCGATTAAGTCAGCGGTGAAAGGCTCGGGCTCAACCGGAGCAGTGCCGTTGATACTGGTTGCCTTGAATGCGGTCAAGGCCGGCGGAATGTGGCGTGTAGCGGTGAAATGCATAGATATGCCACAGAACACCGATAGCGAAGGCAGTTGGCCGGGCCTGCATTGACGCTGAGGCACGAAAGCGTGGGGATCGAACAGG
+
IIIHIHIIIIIIIIIIIIIIIIIIIHIGHHIIIIIIIIIIIIIIIIIIIIIIIIIIIIHHIHIIHIIIIIIIIIIHIIIIIIIIIIIIIIIIIIIIIIIIIIIIIIIHHIIIIIIIIIIIIIIIIIIIIIIIIIIIIIIIIIIIIIIIIIIIIIIIIIIIIIIIIIIIHIIIIIIHIIHIIIHIIIIIIIIIIIIIIIIIIIIIIIIIIIHIIIIIIIIIIIIIIIIIIIIIIIIIIIIIIHIIIIIIIIIII
@HS3.4_277 HISEQ:380:H55W7BCXY:1:1101:14020:29810 1:N:0:AGCAGGAA orig_bc=AAAAAAAAAAAA new_bc=AAAAAAAAAAAA bc_diffs=0
TACGGAGGATGCAAGCGTTATCCGGATTTATTGGGTTTAAAGGGTGCGTAGGCGGAAGCTTAAGCGTGAGGTGAAATGCCCGGGCTCAACCTGGGAACTGCCTCGCGAACTGGGTTTCTGGAATGTCCGTGCCGTGGGAGGAATGTGTGGTGTAGCGGTGAAATGCATAGAGATCACACAGAACACCGATTGCGAAGGCATCTCACGAACGGATGATTGACGCTGAGGCACGAAAGCGTGGGGATCAAACAGG
+
IIIIIIIIIIIIIIIIIIIIIIIIIHIIIIIIIIIHGHGIIIIIIIIIIIIIIIIIIIIIIIIIIIIIIIHHIIIIIIIIIIIIIIIIIIIIIIIIIIIIIIIIIIIIIIIIIIIHHIIIIIIIIIIIIIIIIIIIIIIHIIIIIIIIIIIIIIIIIIHIIIIIIIIIIIIIIIIIIHIIIIIHIIIIIIIIIIIIIIIHHIIIIIIIIIIIIIHHIIIIIIIIIIIIIIIIIIIIHIIIIIHHHIIIIIIII
@HS3.4_278 HISEQ:380:H55W7BCXY:1:1101:15420:29807 1:N:0:AGCAGGAA orig_bc=AAAAAAAAAAAA new_bc=AAAAAAAAAAAA bc_diffs=0
TACGGAAGGTCCGGGCGTTATCCGGATTTATTGGGTTTAAAGGGAGCGCAGGCGGACTGTCAAGCGTGCCGTGAAAGCGCGGGGCTCAACCCCGTACAGCGGCGCGAACTGGCGGTCTTGGTTGCGGGAAGGGGAGGCGGAACTCGTGGTGTAGCGGTGAAATGCATAGATATCACGAAGAACTCCGATCGCGAAGGCAGCCTCCCGGCCCGTCAACGACGCTCATGCTCGAAGGCGCGGGTATCAAACAGG
+
IIIIIIIIIIHIIIIIIIIIIIIIIEHIIIIIIIIDEHIIIIIIIIIIIIIIIIIIIIIIIIIIIIIIIIIIIIIIIIIIIIIIIIIIIIIIIIIIIIIIHIIIIIIIIIIIIIIIIIIHIIHHIIIIIIIIIIIIIIIIIIIIIIIIIIIIIIIIIIHIIIIIIIIIIIIIIIIIHIHIIHIHIIIIIIIIIIIIIIIIIIHIIIIIIIIIIIIIIIIIIIIIIIHIIIIIIIIIIIIIIIHIIIIHIIII
@HS3.4_279 HISEQ:380:H55W7BCXY:1:1101:4949:30117 1:N:0:AGCAGGAA orig_bc=AAAAAAAAAAAA new_bc=AAAAAAAAAAAA bc_diffs=0
TACGGAGGGTGCGAGCGTTAATCGGAATAACTGGGCGTAAAGAGCTCGTAGGCGGTTAGTCAAGTCAGATGTGAAAGCCCCGGGCTTAACCTGGGAACTGCATTTGAAACTGACGAACTAGAGTACTGTAGAGGGAGGTAGAATTCCAGGTGTAGCGGTGAAATGCGTAGATATCTGGAGGAATACCGGTGGCGAAGGCGGCCTCCTGGACAGAGACTGACGCTGAGGAGCGAAAGCGTGGGGAGCAAACAGG
+
IIIIIHIIIIIIIIIIIFHIIIIIIIIIIIIIIIIIHIIIIIIHHIIIIIIIIIIIIIIIIIIHHHIIIIIIIIIIHHHIIIIIIIHIIIIIIIIIIIIIIIIIIIIIIIIIIIIIIIIIIIIIIIIIHIIIIIIHIIIIIIIIIHIIIIIIIIIIIIIIIIIIIIIIIIIIIIIIHIIIIIIIIIIHIIIIIIIIIIIIIIIIIIIIIIIIIIIIIIIIIIIIIIIHIIIIIIIIIIIIIIIIIIIIIIIII
@HS3.4_280 HISEQ:380:H55W7BCXY:1:1101:8450:30037 1:N:0:AGCAGGAA orig_bc=AAAAAAAAAAAA new_bc=AAAAAAAAAAAA bc_diffs=0
TACGGAGGATGCAAGCGTTATCCGGATTTATTGGGTTTAAAGGGTGCGTAGGCGGGATTTTAAGCGTGAGGTGAAATGCCACGGCTCAACCGTGGAACTGCCTCGCGAACTGGGATTCTTGAATGCCCCTGCCGTGGGAGGAATGTGTGGTGTAGCGGTGAAATGCATAGAGATCACACAGAACACCGATTGCGAAGGCATCTCACGAAGGGGTGATTGACGCTGAGGCACGAAAGCGTGGGGATCAAACAGG
+
IIHIIIHGHCHHHI?HHHHHIHHHIECDHHEHHIIEEHFHIHIDHHHHEHHHEEHHH?HFCHHHIIEHGHICHIIIHH@GFFHHHDCCH#HIIIIHHHHI7DHIIHHIHHIHHHFHHHHHHEHIIHC:EHEHEIHHIHCHHHHIIHHHHIIIIIHIIIHIHHGHGHFHIHHHGGFEF@H@GHHHFHHHHIHEIIHHHIFD1HEFHG?F@DHCC?CFCDHGIIHHH@IFHEHEHE=H?HEHHHHHDHHEHFGEE
@HS3.4_281 HISEQ:380:H55W7BCXY:1:1101:13857:30313 1:N:0:AGCAGGAA orig_bc=AAAAAAAAAAAA new_bc=AAAAAAAAAAAA bc_diffs=0
TACGGAGGGTGCGAGCGTTAATCGGAATAACTGGGCGTAAAGAGCTCGTAGGCGGTTAGTCAAGTCAGATGTGAAAGCCCCGGGCTTAACCTGGGAACTGCATTTGAAACTGACGAACTAGAGTACTGTAGAGGGAGGTAGAATTCCAGGTGTAGCGGTGAAATGCGTAGATATCTGGAGGAATACCGGTGGCGAAGGCGGCCTCCTGGACAGAGACTGACGCTGAGGAGCGAAAGCGTGGGGAGCAAACAGG
+
HIIIIIHIIHHIIIIIIHHHHHHIIIHGHHHGIIIIIIHIIIFHIIIIHIIIIIIHHIHHHIIIHIIHHIHIIHII>GHIIIIIIIIIIIHHIIIIHIIHHIIHIIHIHIIIIIIIHHIIIIIIHIIHHHIIIHIGHIIHIIHGHHIHGIIIIIIIIIIIIIIIHIIHIIIIIIIHHHIIIIIIIIIIIIIIIIIIIHIIIIIHHIIIIIIIHIHIIIIIIIHGIIIIIIIIIIIIIIIIIIIIIIIIIIHII
@HS3.4_282 HISEQ:380:H55W7BCXY:1:1101:14043:30492 1:N:0:AGCAGGAA orig_bc=AAAAAAAAAAAA new_bc=AAAAAAAAAAAA bc_diffs=0
TACAGAGGTCTCAAGCGTTGTTCGGATTCATTGGGCGTAAAGGGTGCGTAGGTGGCGGGGTAAGTCAGGTGTGAAATTTCGGAGCTTAACTCCGAAACTGCATTTGATACTGCCTTGCTTGAGGACTGGAGAGGAGACTGGAATTCACGGTGTAGCAGTGAAATGCGTAGAGATCGTGAGGAAGACCAGTGGCGAAGGCGGGTCTCTGGACAGTTCCTGACACTGAGGCACGAAGGCCAGGGGAGCAAACGGG
+
IIIIIHIIIIHIEHIIIHHIHIIIIIIIHI?GHIIIIEHHIIIICHIIHHII@HHHHIHHIIHHIIIIIFIIHIIIIIHIIHGHIIIIIIHEHIHIIHIIIIIIIIIIIIIIIIIIIIIHIHIHHHHIIIIIIIHHHCIIIIIIIIHIHIIIIIIIIIIIIIIIIIIIIIIHIIHIHHIIIIIHIIIIIFIIIIIIIIIIIIHEEIIIIIHFD<CCIIIIIHIIIIIIIIIIIIIHIHGIIIIIIIIIIIIII
@HS3.4_283 HISEQ:380:H55W7BCXY:1:1101:20047:30256 1:N:0:AGCAGGAA orig_bc=AAAAAAAAAAAA new_bc=AAAAAAAAAAAA bc_diffs=0
TACGGAGGATGCGAGCGTTATCCGGATTTATTGGGTTTAAAGGGTGCGCAGGCGGCGTGTCAAGTCAGCGGTTAAAGTTCCGGGCTCAACCCGGTGTTGCCGTTGAAACTGGCATGCTTGAGTATGTGTGAGGCAGGCGGAATGCGTTGTGTAGCGGTGAAATGCATAGATATGACGCAGAACTCCGATTGCGAAGGCAGCTTGCCAACACTTGACTGACGCTGAGGCACGAAAGCGTGGGTATCGAACAGG
+
IIIIIHIIEHIIIHIIIIIIIIIIIDGHIIHIIIIHEHHIIIIIIIIIIIIIIIGIH#IHIIIIIIIIIIIHHIIHDHHHHIIIIIIIIIIIIIHIIIIIHIIIIIIIIIIIHIIIIIHIIIHHIIIIIIIIIIIIIIHIIIIIIIHHFIIIIIIIIIIIIIIIIIIIIIHIHIIHHHIIIIHHIIIIIIIIIIIIIIIIIIIIIHIHHHIGIIIIIIIIIIIIIIIIIIIIIIIIIHIIIIIIIIIIIIII
@HS3.4_284 HISEQ:380:H55W7BCXY:1:1101:20979:30374 1:N:0:AGCAGGAA orig_bc=AAAAAAAAAAAA new_bc=AAAAAAAAAAAA bc_diffs=0
TACGGAGGATGCAAGCGTTATCCGGATTTATTGGGTTTAAAGGGTGCGCAGGCGGCTTGTTAAGCGGGAGGTGAAATGCCGGCGCTCAACGTCGGAAGTGCCTCCCGAACTGGTGAGCTTGAATACACACAAGGATGGTGGAATTCGTCGTGTAGCGGTGAAATGCTTAGATATGACGAAGAACTCCGATTGCGAAGGCAGCCATCTGGGGTGCGATTGACGCTGAGGCTCGAAAGTGCGGGAATCAAACAGG
+
IIIIIIIIHHIIIIIIIIIIIIIIIHHHHIIFGHIE0DGHHIHIHIHIIHIIIIIHEHHHHHIIHIIIGHIGHIIHHIIHHIIHIBHHHIIHGHIHIHHIIHHHHHIHGHIHHIIHIIHHIIEHEHGHHHHHHHEHIHFIIHHHIIIIIIIHIGIHIIHHHHHIGIIIHIHIIIHGDGHHIHIH#IIHHHHHIIHIHHHFHHEHIIIIIIHHGEHHIIHHIIIIIHIIIIIIIHIIHHHIIIIHIIIIIHFHH
@HS3.4_285 HISEQ:380:H55W7BCXY:1:1101:4049:30735 1:N:0:AGCAGGAA orig_bc=AAAAAAAAAAAA new_bc=AAAAAAAAAAAA bc_diffs=0
TACGGAAGGTCCGGGCGTTATCCGGATTTATTGGGTTTAAAGGGAGCGCAGGCCGGCGATTAAGCGTGCTGTGAAATGCCGCGGCTCAACCGTGGAAGTGCAGCGCGAACTGGTCGTCTTGAGTGCGTACGACGTAGGCGGAATTCGTGGTGTAGCGGTGAAATGCTTAGATATCACGAAGAACCCCGATTGCGAAGGCAGCCTACGAGGCCGCAACTGACGCTAAAGCTCGAAGGTGCGGGTATCGAACAGG
+
IHIIIHHIIIIIIIIIIIHHIIIHIHIHHIIIHIIEEEHFHIIIIIHIIIIIHIIIIIIHIIHIIIHIIIIHIIHHFHHIIIIIIIIIIHHIIIIIHHHIIIIIIIIIIIIIHIIIIIIHIIHHIIIIIIIIIHHIIIIIIIIIIIIIIIIIIHHIIIIIIIIIIIHIIIIIIIHHIHIIIIHHIIIHHIIIIIIIIIIIIIIHIIIIIIHIIIIIIIIIIIIIIIHIIHIIIIIIHHCIHHHHIIHIIIIII
@HS3.4_286 HISEQ:380:H55W7BCXY:1:1101:8530:30721 1:N:0:AGCATGAA orig_bc=AAAAAAAAAAAA new_bc=AAAAAAAAAAAA bc_diffs=0
TACGGAGGGTGCGAGCGTTAATCGGAATAACTGGGCGTAAAGAGCTCGTAGGCGGTTTGTCAAGTCAGATGTGAAAGCCCCGGGCTTAACCTGGGAACCGCATTTGAAACTGACAGACTAGAGTACTGTAGAGGGAGGTAGAATTCCAGGTGTAGCGGTGAAATGCGTAGATATCTGGAGGAATACCGGTGGCGAAGGCGGCCTCCTGGACAGAGACTGACGCTGAGGAGCGAAAGCGTGGGGAGCAAACAGG
+
IIIIIGHIIHHIIIIIIHIIIIIIIIIIIIIIIIIIIIIIIIIIIIIIIIIIIIIHIHIIIIIIIIIIIIHIIIIIHHIIHIHIIIHIIIIIIIIIIHIIHIHIIIIIIIIIIIIIIIIIIIIHIIIIIIIIIHIHIIIIIIIIIIHIIIIIIIIIIIIIIIIIIIIIIIIIHHHHHGIIIIIIIIIIIIIIIIIIIIIIIIIIIIIIIIHIHGHIIIIIIIIIIIIIIIHIIIIIIIIIIHIIIHIIHIIII
@HS3.4_287 HISEQ:380:H55W7BCXY:1:1101:9916:30614 1:N:0:AGCAGGAA orig_bc=AAAAAAAAAAAA new_bc=AAAAAAAAAAAA bc_diffs=0
TACGGAAGGTCCGGGCGTTATCCGGATTTATTGGGTTTAAAGGGAGCGCAGGCGGAAGATTAAGCGTGACGTGAAATGTCCCGGCTCAACCGTGGAACTGCGTCGCGAACTGGTTTTCTTGAGTGAGTACGACGTCAGCGGAATTTGTGGTGTAGCGGTGAAATGCTTAGATATCACGAAGAACCCCGATTGCGAAGGCAGCTGACGAGTCCTTAACTGACGCTAAAGCTCGAAAGTGCGGGTATCGAACAGG
+
IIIIIIIIIHIIIIIIIIIIIIIIIIIIIIIIIIIHHIIIIIIIIIIIIIIIIIIIIIIIIIIIIIHIHIIIIIIIHHIIIIIIIIIHIIIIIIIIIIHIHIIIIIIHHIIIIHIIIIIIIIIIIIIIIIIIIIHHIIIIIIIIIIIIIIIIIIIIIIIIIIIIIIIHIIIIIIIHIDIIIHIIIIIHIIIIIIIIIIIIIIIIIIIIHFIIGIIHIIIIIIIIIIIIIIHIIIIIIIIIIIIIIIIIIIIII
@HS3.4_288 HISEQ:380:H55W7BCXY:1:1101:1494:30830 1:N:0:AGCAGGAA orig_bc=AAAAAAAAAAAA new_bc=AAAAAAAAAAAA bc_diffs=0
TACGGAGGATCCGAGCGTTATCCGGATTTATTGGGTTTAAAGGGAGCGTAGGCGGAGGATCAAGTCAGCTGTGAAATGTAGACGCTCAACGTCTGCACTGCAGTTGAAACTGGTCCCCTTGAGTGCGTAAGGGGCAGGCGGAATTCGTCGTGTAGCGGTGAAATGCTTAGATATGACGAAGAACTCCGATCGCGAAGGCAGCTTGCCGGGCCGCAACTGACGCTGAAGCTCGAAGGTGCGGGTATCGAACAGG
+
HHICCHHHEHIIEHHHHHH@FHCEH0<EHHECFHH<00<CFHIIHHIHDEHEHI?HHHDEHHHGHFFHGHE<HGHHBCGHH#:EFCEIHHIECGHIIIIHHHIGHHIHHHHHFHEHEFIIHGHIHEDHHIHHIHGEGHIIIIIIHIHCEIIIIIIIIIII#IIHHHGIII#IIHEDEGIHHGCC<IIIIIGIIHIIIIHEIIHE?H?IIIIIIIIIIIIIIIIHIIHHHIIIIHCH?DCIHHGG@HGIIIHII
@HS3.4_289 HISEQ:380:H55W7BCXY:1:1101:8705:30838 1:N:0:AGCAGGAA orig_bc=AAAAAAAAAAAA new_bc=AAAAAAAAAAAA bc_diffs=0
TACGGAGGATGCGAGCGTTATCCGGATTTATTGGGTTTAAAGGGTGCGTAGGCGGTTTGTCAAGTCAGCGGTGAAACGCAAGGGCTTAACCCTTGACCTGCCGTTGAAACTGATTGACTAGAATGCGGATGCTGTGGGAGGAATGTGTGGTGTAGCGGTGAAATGCATAGATATCACACAGAACACCGATTGCGAAGGCATCTCACAAATCCGTGATTGACGCTGAGGCACGAAAGTGTGGGGATCAAACAGG
+
HIIIGHIGHHIHHIIHHDEFEEEEDHEE1CG1<GH0<<@GHIIIHHGIHHHIIIHIDHHHIIIIIIHGIIIHHIIIIIHIIIIIIIIIIIIIHIIHHIIIIIIIIIIIIIHHHHIIIIIIHIIIIHIIIIIIIIHIIGIIIIIIIIIIIIIIIIIIIIIIIIIIIIIIIIIIIIIIIHHIIIIIIIIIIIIIIIIIIIIIIIIIIIIIIHIIIIIIIIIIIIIIIIIIIIIIIIIIIIIIIIIIIIIIIIIHI
@HS3.4_290 HISEQ:380:H55W7BCXY:1:1101:11903:30929 1:N:0:AGCAGGAA orig_bc=AAAAAAAAAAAA new_bc=AAAAAAAAAAAA bc_diffs=0
TACGGAGGATGCAAGCGTTATCCGGATTTATTGGGTTTAAAGGGTGCGTAGGCGGAAGCTTAAGCGTGAGGTGAAATGCCCGGGCTCAACCTGGGAACTGCCTCGCGAACTGGGTTTCTGGAATGTCCGTGCCGTGGGAGGAATGTGTGGTGTAGCGGTGAAATGCATAGAGATCACACAGAACACCGATTGCGAAGGCATCTCACGAACGGATGATTGACGCTGAGGCACGAAAGCGTGGGGATCAAACAGG
+
IIIIIIIIIIIIIIIIIIIIIIIIIEHHHIIIHIIDGIIIIIIIIIIIIIIIIIIIIIIIIIIIHIIIHIIIIIIHHHIIIIIIIIIIIIIIIIIIIIIIIIIIIIIIIIIIIIHIIIIIIIIIIIIIIIIIIIHIIIIIIIIIIIIIIIIIIIIIIIIIIIIIIIHIIIIIIIIIHHIIIIIIIIIIIIIIIIIIIIIIIIIIIIIIIIIHIIIIIIIIIIIIIIHIIIIIIIIIIIIIIIIHHHIIIIIII
@HS3.4_291 HISEQ:380:H55W7BCXY:1:1101:12239:30932 1:N:0:AGCAGGAA orig_bc=AAAAAAAAAAAA new_bc=AAAAAAAAAAAA bc_diffs=0
TACGGAGGATGCGAGCGTTATCCGGATTTATTGGGTTTAAAGGGTGCGCAGGCGGGCGATTAAGTCAGCGGTGAAAGGCTCGGGCTCAACCGGAGCAGTGCCGTTGATACTGGTTGCCTTGAATGCGGTCAAGGCCGGCGGAATGTGGCGTGTAGCGGTGAAATGCATAGATATGCCACAGAACACCGATAGCGAAGGCAGTTGGCCGGGCCTGCATTGACGCTGAGGCACGAAAGCGTGGGGATCGAACAGG
+
IIIIIIIIHIIIIIIGIIIHIIIIIHIIIIIHHIIDEHIIIIIHIIIIIIIIIIIIIIHHIIIIIIHHHIIIIIIIHHIHIIHIIHHIIIIIIIIIIIIIIIIIIIIIIIIIIIIIIIIIIIIIIIIIIIIIIIIIIIIIIIIIIIIIIIIIIIIIIIIIIIIIIIIIIIIIIIIHHGIIIIIIIIIHIIHIIIIIIIIIIIIIIIIIIIIIIIIIIIIIIIIIIIIIIIIIIIIIIIHIIIIIIIIIIIIII
@HS3.4_292 HISEQ:380:H55W7BCXY:1:1101:15157:30877 1:N:0:AGCAGGAA orig_bc=AAAAAAAAAAAA new_bc=AAAAAAAAAAAA bc_diffs=0
TACGGAGGATGCAAGCGTTATCCGGATTTATTGGGTTTAAAGGGTGCGCAGGCGGCTTGTTAAGCGGGAGGTGAAATGCCGGCGCTCAACGTCGGAAGTGCCTCCCGAACTGGTGAGCTTGAATGACTCTGCCGTGGGAGGAATGTGTAGTGTAGCGGTGAAATGCTTAGAGATTACACAGAACACCGATTGCGAAGGCATCTCACGAAGGGTTGATTGACGCTGAGGCACGAAAGCGTGGGGATCAAACAGG
+
IIIIIIIIHHIIHIIIICGHHIIIIEGCHHHFHIH<CH?EHHIHIGHHHGIHIHHIIGIIIIIIIIII#HIIIHIF<DGHHIIIIIIIIIIHIIIIIHHGHHHIHHIIHIHIIHIIIIHIHHHHIIHIIIIHHHEHGIGHHIHHEHIIIIHHIHHHHH?EEFHHIHIHIHHIHHIIIIHIIIHGHFHH@DEHIIHFHIIIGIHHHHHFIIIHIIGIIHHHHIIIIHIHHHIIHIIHIIIIIHHIIHIHFHIII
@HS3.4_293 HISEQ:380:H55W7BCXY:1:1101:11712:31122 1:N:0:AGCAGGAA orig_bc=AAAAAAAAAAAA new_bc=AAAAAAAAAAAA bc_diffs=0
TACGGAGGGTACGAGCGTTAATCGGAATGACTGGGCGTAAAGGGCACGTAGGTGGATAGATAAGTCACAAGTGAAATACCCGGGCTTAACCTGGGATTGGCTCGTGAAACTGTTTAACTAGAGTACGGTAGAGGGGAGTAGAATTCCAAGTGTAGCGGTGAAATGCGTAGAGATTTGGAAGAATACCGGAGGCGAAGGCGGCTCTCTGGACCGATACTGACACTGAAGAGCGAAAGCGTGGGGAGCAAACAGG
+
IIIIIHHHIIIIIIIIIHHIIIIIIIIIIIIIIIIIIHHHIHIHIHIHDGHIDHHHIIIIIHHIHHIIHIIIIIIIHIIIIIIIHIIHIIHIIHHHIIIIIIIIIIIIIIIIHIIIHIIIHIIIIIIIHIGIIIHIIIIIIIHIIIIIIIIIIIIIIIIIIHIIIIIHHIIIIIIIHDIIIIIIIIIIIIIIIIIGIIIIIIIIIIIIIIIIIIHIIIIIIIIIIIIIHIHHHHIGIIIIHHIIIIHHIIIHI
@HS3.4_294 HISEQ:380:H55W7BCXY:1:1101:14843:31189 1:N:0:AGCAGGAA orig_bc=AAAAAAAAAAAA new_bc=AAAAAAAAAAAA bc_diffs=0
TACGGAAGGTCCGGGCGTTATCCGGATTTATTGGGTTTAAAGGGAGCGCAGGCTGATGATTAAGCGTGACGTGAAATGTAGCCGCTCAACGGCTGAACTGCGTCGCGAACTGGTTATCTTGAGTGAGTTCGATGTTGGCGGAATTCGTGGTGTAGCGGTGAAATGCTTAGATATCACGAAGAACTCCGATTGCGAAGGCAGCCAACAAGGCCTTTACTGACGCTAAAGCTCGAAGGTGCGGGTATCGAACAGG
+
IIIIIFIIIIIIIIIIIIIIIIIIIHHIIIIIIIIGHIIIIIIIHIIIHIIIGIIIIHHIIIIIIIIIIIIIIIIIIIHIIIIIIIIIIIIIHIIIIIIIIIIIIIIIIIIIIIIIIIIIIIIIIIIIIIIIIIIIIIIIIIIIIIIIIIIIIIIIIIIIIIIIIIIIIIIIIIIIIIIIIIIIIIIIIIIIIHIIIIIIIIIIIIIIIIIIIIIHIIIIIIIIIIIIIIIHHGCCCIIIIIIIIIIIIIIII
@HS3.4_295 HISEQ:380:H55W7BCXY:1:1101:3958:31392 1:N:0:AGCAGGAA orig_bc=AAAAAAAAAAAA new_bc=AAAAAAAAAAAA bc_diffs=0
TACGGAAGGTCCGGGCGTTATCCGGATTTATTGGGTTTAAAGGGAGCGCAGGCGGAAGATTAAGCGTGACGTGAAATGTCCCGGCTCAACCGTGGAACTGCGTCGCGAACTGGTTTTCTTGAGTGAGTACGACGTCAGCGGAATTTGTGGTGTAGCGGTGAAATGCTTAGATATCACGAAGAACCCCGATTGCGAAGGCAGCTGACGAGTCCTTAACTGACGCTAAAGCTCGAAAGTGCGGGTATCGAACAGG
+
IIIIIIIIIHIIIIIIIIIHIIIIIHHHIIIHIIIDEHHIHIIIGIIIIIIIIIIHIIHIIIIIIHHHIIHIIIIIHHHIIIIIIIIIIIIIIIIIHIHIIIIIIIIIIIIIIIIIIIIIIIIIIHIIIIIIIIHIIIIIIIIIIIIIIIIIIIIIIIIIIIIIIIIIIIIIIIHIIIIIIIIIHIHIIIIIIIIIIIIIIIIIIIIIHHHIIIIIIIIIIIIIIIIIIHHIIIIIIF0IIIIHHIIIIHIII
@HS3.4_296 HISEQ:380:H55W7BCXY:1:1101:13190:31358 1:N:0:AGCAGGAA orig_bc=AAAAAAAAAAAA new_bc=AAAAAAAAAAAA bc_diffs=0
TACGTAGGTGGCGAGCGTTATCCGGATTTACTGGGTGTAAAGGGCGCGTAGGCGGGGATGCAAGTCAGATGTGAAATCCATGGGCTCAACCCATGAACTGCATTTGAAACTGTATTTCTTGAGTGCTGGAGAGGTAGACGGAATTCCTTGTGTAGCGGTGAAATGCGTAGATATAAGGAAGAACACCAGTGGCGAAGGCGGTCTACTGGACAGTAACTGACGCTGAGGCGCGAAAGCGTGGGGAGCAAACAGG
+
HHHIGHEEEHIIIIIIIIIIIHIIIHIIIHHIHII<DCGGHHHHEHHICCFEHIIHIIIIIIHIHFCCGHHGEGHHGEEHHIIHIHHHIIIIHIIEHHHIIGHHHIIIEHIIIHHHHHCIHHIIHG@FHHHHFGHHIIHIIIIHHHGDHHIIIHIIHIHIHIHHIHIIHHHIHHHHHHIIHHFFHHHIIIIIIHIHIHHHEEHEHHHCIFHHHIHHIHHIIHHHIIIIIIIHHHHHEHIIIHIIIIHIIHIII
@HS3.4_297 HISEQ:380:H55W7BCXY:1:1101:17518:31343 1:N:0:AGCAGGAA orig_bc=AAAAAAAAAAAA new_bc=AAAAAAAAAAAA bc_diffs=0
TACGGAGGGTGCGAGCGTTAATCGGAATAACTGGGCGTAAAGAGCTCGTAGGCGGTTAGTCAAGTCAGATGTGAAAGCCCCGGGCTTAACCTGGGAACTGCATTTGAAACTGACGAACTAGAGTACTGTAGAGGGAGGTAGAATTCCAGGTGTAGCGGTGAAATGCGTAGATATCTGGAGGAATACCGGTGGCGAAGGCGGCCTCCTGGACAGAGACTGACGCTGAGGAGCGAAAGCGTGGGGAGCAAACAGG
+
IIIIIHIIIIIIIIIIIHIIIIIIIIHIHHIIIIIIIHIIIIIIIIIIHIIIIIIHIHIIIIIIIIIIIIIIIIIIIHIIIHIIIIIIIIIIIIIIIIIIIIIIIIIIIIIIIIIIFHIIIIIIIIIIIIIIIIIIIIIIIIIIIIIIIIIIIIIIIIIIIIIIIIIIIIIIIIIIIHIIIIIIIIIIIIIIIIIIIIIIIIIHIIIIIIIIIIIIIIIIIIIIIIIIIIIIIIIGIIIIIIIIIIIIIIIII
@HS3.4_298 HISEQ:380:H55W7BCXY:1:1101:17966:31276 1:N:0:AGCAGGAA orig_bc=AAAAAAAAAAAA new_bc=AAAAAAAAAAAA bc_diffs=0
TACGTAGGGGGCAAGCGTTGTCCGGAATCATTGGGCGTAAAGCGCGCGTAGGCGGCCCGGTAAGTCCGCTGTAAAAGTCCAGGGCTCAACCCTGGAAAGCCGGTGGATACTGTCGGGCTCGAGTCCGGAAGAGGCGAGTGGAATTCCTGGTGTAGCGGTGGAATGCGCAGATATCAGGAGGAACACCGATAGCGAAGGCAGCTCGCTGGGACGGTACTGACGCTGAGGCGCGAAAGCGTGGGGAGCGAACAGG
+
HEHHHIHIIGIIDIIFHHHHIIIIHIDHIIIIIIIIIIIHHIIIIHIIIIIIHHHIIIIIIHHIIHHIHIIIIHIIHHHIIIIIIHIIHHIIIIIIIHGHIIIIIHFHIIIIIIIHIIIIIHHHIIIIIIIIIIHHGIIIIIIIIIIIIIIIIIIIIIIIIIIIIIIIIIIIIIIHIHIIIIIIIIIIIIIIIIIIIIIIIIIIIIIIIIHIIIIIIIIIIIIIIIIIHIIIIIIIIIIIIIIIIIIIIIIII
@HS3.4_299 HISEQ:380:H55W7BCXY:1:1101:7258:31570 1:N:0:AGCAGGAA orig_bc=AAAAAAAAAAAA new_bc=AAAAAAAAAAAA bc_diffs=0
TACGTAGGGGGCGAGCGTTGTCCGGAATGACTGGGCGTAAAGGGTGTGTAGGCGGTTGCACAAGTTAAAAGTGAAATCCCCGGGCTTAACTCGGGTGCTGCTTTTAAGACTGTGTGACTTGAGTGCAGTAGAGAAAAGTGGAATTCCTAGTGTAGCGGTGGAATGCGTAGATATTAGGAGGAACACCAGAGGCGAAGGCGACTTTTTGGACTGTAACTGACGCTGAGGCACGAAAGTGTGGGGAGCAAACAGG
+
IIIIIIIIIIIIIIIIIIIIIIIIIIIIIIIIIIIIIHHCHIIIHIIIIIIIIIIIIIIIIIIIGHHHIIHIIIIHDHIIIIIHIHIIIIIIIIIIIIIIIIIIIHIIIIIIIIIIHIIIIIIIIHIIIIIIIIIIIIIIIIIIIIIIIIIIIIIIIIIIIIIIIIIIIIIIIIIIIIIIIHEIIIIIHGHIIIIIIIIIIIIIIIIIIIIIIIIIIIIIIIIIIIIIIIIIIIIIIIIIIIIIIIIIIIIII
@HS3.4_300 HISEQ:380:H55W7BCXY:1:1101:15814:31515 1:N:0:AGCAGGAA orig_bc=AAAAAAAAAAAA new_bc=AAAAAAAAAAAA bc_diffs=0
TACGGAAGGTCCGGGCGTTATCCGGATTTATTGGGTTTAAAGGGAGCGCAGGCGGAAGATTAAGCGTGACGTGAAATGTCCCGGCTCAACCGTGGAACTGCGTCGCGAACTGGTTTTCTTGAGTGAGTACGACGTCAGCGGAATTCGTGGTGTAGCGGTGAAATGCTTAGATATCACAAAGAACCCCGATTGCGAAGGCAGCTGACGAGTCCTTAACTGACGCTAAAGCTCGAAAGTGCGGGTATCGAACAGG
+
IGICHCECHFGHCD?/FCHHHCGHC<0<D1<<DHH<0<CGH?CGGCH/<EHCEHHCD#GHHCHHHHIIFHII#@EFCFHCHGHEHHEB<G=HEH?HHHFFGHHHDD?<<;0=D<=7<==G@C<8CGGFFHHHGEHEGEFEH<<<8CEHHHDBF?DC?E?EIHHHIHD1HFB191B<1#1<FAGHEGE><<00@DC>EEDB101=@HF@HIHED<11=CHCHGD1HIHHHEIHEIHHE<C1F??HFHHCHIIHE
@HS3.4_301 HISEQ:380:H55W7BCXY:1:1101:8327:31871 1:N:0:AGCAGGAA orig_bc=AAAAAAAAAAAA new_bc=AAAAAAAAAAAA bc_diffs=0
TACAGAGGCCAAGAGCGTTGTTCGGATTTACTGGGCGTAAAGGGCGCGTAGGCGGCATGGCGTGTCGGATGTGAAATCTCCGGGCTCAACCCGGAAAGTGCGTCCGAAACTACCGTGCTGGAGTATGGGAGGGGGAATCGGAATGCAGGGTGTAGCGGTGAAATGCGTTGATATCCTGCAGAACACCGGAGGCGAAGGCGGATTCCTTGAACATCACTGACGCTGAGGCGCGAAAGTCGGGGGAGCAAACAGG
+
IIIIIIIIHIIIIIIIIHHHIIIIIIIIIIIIIIIIIHIIIIIIIIIIIIIIIIIIIIIIIIIIIIIIIIIIIIIIHHIIIIIIIIIGIIIIIIIIIIIIIIIIIIIIIIIIIIIIIIIIIIIIIIIIIIIIIIIIIHIIIIIIIIIIIIIIIIIIIIIIIIIIIIIIIIIIIIIIHIIIIIIIIIIIIIIIIIIIIIIIIIIIIIIIIIIIIHIIIIIIIIIIIIIIIIHIIIIHCIIIIIIIIIIIIIIII
@HS3.4_302 HISEQ:380:H55W7BCXY:1:1101:9101:31948 1:N:0:AGCAGGAA orig_bc=AAAAAAAAAAAA new_bc=AAAAAAAAAAAA bc_diffs=0
TACGGAGGATGCGAGCGTTATCCGGATTTATTGGGTTTAAAGGGTGCGCAGGCGGCGCGGTAAGTCAGCGGTGAAATGTCCCGGCTCAACCGGGGAGCTGCCGTTGATACTGTCGTGCTTGAGTGCGAACGGCGCCGGCGGAATGTGTGGTGTAGCGGTGAAATGCATAGATATCACACAGAACACCGATCGCGAAGGCAGCTGGCGAGGACGCAACTGACGCTGAGGCACGAAGGCGTGGGGATCGAACAGG
+
IIIIHIHHHHIIIIIIIEHIIIIIHIIHIIIIHHHGHEHHHIIIIIIIIIIIIIHIIIIIIIIIHIIIIIIIHIIIHIIIIIIIIIIIHIIHHHIGIIHIIIIIIIIIIIIIHIIIIFHHHIHIIIIHIIHHHIHIIIIIIHIGIHIIIIIIIIIHIIIHHHIIIIIIHIIIIIIIIFIIICHGIIIIIHHIGIHHIIHHGCFIHGHHHIDHH@GHDIIIIHEHEIIIHHEH@IIIDHIHIIIIHIHHIIHII
@HS3.4_303 HISEQ:380:H55W7BCXY:1:1101:3023:32012 1:N:0:AGCAGGAA orig_bc=AAAAAAAAAAAA new_bc=AAAAAAAAAAAA bc_diffs=0
TACGTAGGTGGCAAGCGTTATCCGGATTTACTGGGTGTAAAGGGTGTGTAGGCGGGACTTCAAGTCAGATGTGAAAATTATGGGCTTAACTCATAACCTGCATTTGAAACTGTAGTTCTTGAGAGTCGGAGAGGTAGATGGAATTCCCGGTGTAGCGGTGAAATGCGTAGATATCGGGAGGAACACCAGTGGCGAAGGCGATCTACTGGACGACCACTGACGCTGAGACACGAAAGCGTGGGGAGCAAACAGG
+
IIIIHIIIIIIIIIIIIIIIIIIIIIIIIIIHIIIHIIIIIIIIHIHIIIIIIIIIIIIIIIIIIIIIIIIIIIIIIIIIIIIIIIIIIIIIIHIIIIIIIIIIIIIIIIIIIIIIIHIIIIIIHIIIIIIIIIIIIIHIIIIIIIIIIIIIIIIIIIIIIIIIIIIIIIIIIIIIIHIIIIIIIIIIIIIIIIIIIIIIIIHIIIIIIIIHHIHIIIIIIIIIIIIIIIIIIIIIIIIIIIIIIIIIIIIII
@HS3.4_304 HISEQ:380:H55W7BCXY:1:1101:4102:32197 1:N:0:AGCAGGAA orig_bc=AAAAAAAAAAAA new_bc=AAAAAAAAAAAA bc_diffs=0
TACGTAGGGGGCGAGCGTTGTCCGGAATTACTGGGCGTAAAGGGTGCGTAGGTGGCACTTTAAGTTGGATGTGAAATCCCCGTGCTTAACATGGGAGCTGCATCCAATACTGGAGAGCTAGAGTGCAGGAGAGGTAAGCGGAATTCCTAGTGTAGCGGTGAAATGCGTAGATATTAGGAGGAACACCAGTGGCGAAGGCGGCTTACTGGACTGTAACTGACACTGAGGCACGAAAGCGTGGGGAGCAAACAGG
+
IIIIHIIIIIIIIIIIIIIIIIIIIIIIIIIIIIIIIIIIIIIIIIIIHIIIIIIIIIIIIIIIIIIIIIIIIIIIHHIIIIIIIIIIIIIIIIIIHHIIIIIIIIIIIIIIIIIIIIIIIIIIIIIIIIIIIIIIIIIIIIIIIIIIIIIIIIIIIIIIIIIIIIIIIHIIIIHIHIIIIIIIIIIIIIIIIIIIIIIIIHIIIIIIIIIIIIIIHIIIIHIIIIHHHIIIIIIIIIIHIIIIIIIIIIIII
@HS3.4_305 HISEQ:380:H55W7BCXY:1:1101:5670:32014 1:N:0:AGCAGGAA orig_bc=AAAAAAAAAAAA new_bc=AAAAAAAAAAAA bc_diffs=0
TACGAAGGGGGCTAGCGTTGTTCGGAATCACTGGGCGTAAAGGGCGCGTAGGCGGCTTTATAAGTCGGGGGTGAAAGCCTGTGGCTCAACCACAGAATTGCCTTCGATACTGTAGAGCTTGAGACCGGAAGAGGTAAGTGGAACTGCGAGTGTAGAGGTGAAATTCGTAGATATTCGCAAGAACACCAGTGGCGAAGGCGGCTTACTGGTCCGGTTCTGACGCTGAGGCGCGAAAGCGTGGGGAGCAAACAGG
+
IIIIIIIIIIIIIIIIIIHIIIIIIIIIGIIIIIIIIIDHHIIIIIIIIIIIHIIHHHIIIIIIIIIIIIIIIIIIIIIIIIIIIIIIIIIIIIIIIIIIIIIIIIIIIIIIIIIIIIIIIIIIIIIIIIIIIIIIIIIIIIHIIIIIIIIIIIIIIIIIIIIIIIIIIIIIHHEIIHIIIIIIIIIIIIIIIIIIIIIIIIIIIIIIIIIIIIIIIIIIIIIIIIIIIIIIIIIIIIIIIIIIIIIIIIIII
@HS3.4_306 HISEQ:380:H55W7BCXY:1:1101:6739:32199 1:N:0:AGCAGGAA orig_bc=AAAAAAAAAAAA new_bc=AAAAAAAAAAAA bc_diffs=0
TACGTAGGTGGCGAGCGTTGTCCGGAATTATTGGGCGTAAAGGGAGCGCAGGCGGGAAGGCAAGTCAGTCTTAAAAGTGCGGGGCTCAACCCCGTGATGGGATTGAAACTGTCTTTCTTGAGTGCAGGAGAGGAAAGCGGAATTCCTAGTGTAGCGGTGAAATGCGTAGATATTAGGAGGAACACCAGTGGCGAAGGCGGCTTTCTGGACTGTAACTGACGCTGAGGCTCGAAAGCGTGGGGAGCGAACAGG
+
IIHIHHHIIIIIIHIIIIIHIIIIHHHIIIIIHIHIICEHHHIIHIIGIIIIGIIIHIIIIGHIIIIIIIIHIIIIIIIIIIIIIIIIIIIHIIHHIIIIIIIIIIIIIIIIIIIIIIIIIIIIIIIIIIIIIIIHHHIIIIIHIIHIIIIIIIIIIIIIIIIIIIIIIIIIIIIHHIIIIIIIGIIIIIIIIIIIIIIIIIIIIIIIIIIIIIIIIGIIIIIIIIIIIIIIIIIIIIIIIIIIIIIIIIII
@HS3.4_307 HISEQ:380:H55W7BCXY:1:1101:10938:32217 1:N:0:AGCAGGAA orig_bc=AAAAAAAAAAAA new_bc=AAAAAAAAAAAA bc_diffs=0
TACGGAAGGTCCGGGCGTTATCCGGATTTATTGGGTTTAAAGGGAGCGTAGGCGGGCTGTTAAGCGTGTCGTGAAAAGCATCGGCTCAACCGGTGTCGTGCGGCGCGGACTGGCGGTCTTGAGTGGGTAGAAAGCCGGCGGAATTCGTGGTGTAGCGGTGAAATGCTTAGATATCACGAAGAACTCCGATTGCGAAGGCAGCTGGCTGTATCCTTACTGACGCTAAAGCTCGAAAGCGCGGGTATCGAACAGG
+
IIIIIIIIIIIIIIIIIIIIIIIIHEHHIIIHHHICGHIIIIIIIIIIIIIIIIIIIIIIIIIIIIHIIIIIIIIIIIHIIIIIIIIIIIIIIIIIIIIIIIIIIIIIIIIIIIIIIIIIIIIIIHIIIIIIIIIIIIIIIIIIIIIIIIIIIIIIIIIIIIIIIIIIIIIIIIIIIHIIIIIIIIIIIIIIIIIIIIIIHIIIIIIIHIIIIIIIIIIIIIIIIIIIIIIIIIIIIIIIIIIIIIIIIIIII
@HS3.4_308 HISEQ:380:H55W7BCXY:1:1101:20055:32074 1:N:0:AGCAGGAA orig_bc=AAAAAAAAAAAA new_bc=AAAAAAAAAAAA bc_diffs=0
TACGTAGGTGGCGAGCGTTGTTCGGATTTATTGGGCGTAAAGGGTCCGCAGGTGGTTGGATAAGTTTGACGTGAAATCCCAGAGCTCAACTCTGGAACCTCGTTGAAAACTGTCTGACTGGAGTATCGGAGAGGAGATTGGAATTCCAGGTGTAGCGGTGGAATGCGTAGATATCTGGAAGAACACCGAAAGCGAAGGCAGATCTCTGGACGATAACTGACACTCAGGGACGAAAGTATGGGGATCAAACAGG
+
HIIIIIIIIIIIIIIIIIIIIIIIIHIIIIIIIIIIIHHIIIIIHHIIGIIIGHIHIIGHHEHIIIHHHHIIIHIIHICHHHHIIIHIIIHIIIIFHCEEIIIIIIHHHFHHHHHIIIIHIIICGEHHIIIDHHHIHHIIIIIIIGHIIIHHGIIIIIIIIIIIHHHHIHHHHIHIIHHEIIIIIHHC6HGIIIIIIIIHIHIIIIIIIIIHGIIIIIIHHFHF1IIIGIIIIIIHEHIIIIIIHIIIIIIII
@HS3.4_310 HISEQ:380:H55W7BCXY:1:1101:6622:32344 1:N:0:AGCAGGAA orig_bc=AAAAAAAAAAAA new_bc=AAAAAAAAAAAA bc_diffs=0
TACGGAGGATGCAAGCGTTATCCGGATTTATTGGGTTTAAAGGGTGCGTAGGCTGACGTGTAAGTCAGAGGTGAAATCTCCGGGCTCAACCTGGGAACTGCCTTTGATACTGCATGTCTGGAGTTCGGATGCCGTGGGAGGAATGGGCAGTGTAGCGGTGAAATGCATAGATATTGCCCAGAACACCGATTGCGAAGGCATCTCACGAATCCGACACTGACGCTGAGGCACGAAAGCGTGGGGATCAAACAGG
+
IIIIIHIIIIIIIIIIIIIIIIIIIHHIIIGIHIIGHHIHHIIIIIIIHIIIIIIIIIIIIIIIIIIIIIIHIIIIGHIIIIIIIHIIIIIIIIIIIIIIIIIIIIHIIIIIIIIIIIIIIIIIIIHIIIIIIIIIIIIIIIIIIIIIIIIIIIIIIIIIIIIIIIGIIIIIIIIHIIIIIHHIIIIIIIIIIIIIIIIIIIHIIIIHHDIIIIIIIIIIIIIIIIIHIIIHIIIIIIIIIIIIIIIIHIIII
@HS3.4_311 HISEQ:380:H55W7BCXY:1:1101:7677:32327 1:N:0:AGCAGGAA orig_bc=AAAAAAAAAAAA new_bc=AAAAAAAAAAAA bc_diffs=0
TACGTAGGGGGCAAGCGTTATCCGGATTTACTGGGTGTAAAGGGAGCGTAGACGGAATGGCAAGTCTGATGTGAAAGCCCGGGGCTCAACTCCGGGACTGCATTGGAAACTGTCAATCTTGAGTGCAGGAGGGGTAAGCGGAATTCCTAGTGTAGCGGTGAAATGCGTAGATATTAGGAGGAACACCGGTGGCGAAGGCGGCTTACTGGACTGTAACTGACGTTGAGGCTCGAAAGCGTGGGGAGCAAACAGG
+
IHIIHIHIIHIIHIIIIIIHHIIHHHIIIIIHCHIDHEH?HHIIHIIIIIIIGIIIIIIIIHIIIIIIIIIIIIIIIIIIIIIHIIIIIIGHIIIIHIIIIIIIIHIIIIIIIIIIIIIIIIIIIHIIIIHHIIIHIIHHIIIIIIIIIIIIIIIIIIIIIIIIIIIIIIIIHHIIHHIIIHIIIIIHHIIIIHIIIIIIIIIHIIIIIIIIHIIIIIIIIIIIIIIIIIIIIIIIIIIIIIIHIIIIIIIII
@HS3.4_312 HISEQ:380:H55W7BCXY:1:1101:8581:32319 1:N:0:AGCAGGAA orig_bc=AAAAAAAAAAAA new_bc=AAAAAAAAAAAA bc_diffs=0
TACGGAAGGTCCGGGCGTTATCCGGATTTATTGGGTTTAAAGGGAGCGCAGGCTGGATTTTAAGCGTGCTGTGAAATGTACCGGCTCAACCGGTGACGTGCAGCGCGAACTGGAGTCCTTGAGTGAGTACGAGGTATGCGGAATTCGTGGTGTAGCGGTGAAATGCTTAGATATCACGAAGAACTCCGATTGCGAAGGCAGCATACCAGTCCTTAACTGACGCTAAAGCTCGAAAGTGCGGGTATCGAACAGG
+
IIIIIIIIIIIIIIIIIIIGIIIIIEHHIIIIGHIDEEHHIHIIHHHIIIHHIHHIHIIIIIIIIIIIIIIIIIIIIIIIIIHIIHIIIIIHIIIIIIIIIIIIIIIIIIIIIIIGHHIIIIIIIIIIIIIIIIIIHHIIIIIIIIIIIIIIIIIIIIIIIIIIIIIIIIIIIIIHHIIIIIHHIIIIIIIIIIIIIIIIIIIIIIIIIIIIIIIIIIIIIIIIIIIIIIIIIIIIIIHIIIIHIIIIIIIII
@HS3.4_313 HISEQ:380:H55W7BCXY:1:1101:8532:32481 1:N:0:AGCAGGAA orig_bc=AAAAAAAAAAAA new_bc=AAAAAAAAAAAA bc_diffs=0
TACGGAAGGTCCGGGCGTTATCCGGATTTATTGGGTTTAAAGGGAGCGCAGGCGGAAGATTAAGCGTGACGTGAAATGTCCCGGCTCAACCGTGGAACTGCGTCGCGAACTGGTTTTCTTGAGTGAGTACGACGTCAGCGGAATTTGTGGTGTAGCGGTGAAATGCTTAGATATCACGAAGAACCCCGATTGCGAAGGCAGCTGACGAGTCCTTAACTGACGCTAAAGCTCGAAAGTGCGGGTATCGAACAGG
+
IIIIIGHIIHIIIIIIIHIIIIIIIHHHIIIHFHIDEHIIIIIIIIIIIIHHIIIIIIIHIIIIIIIIIIIIIIIIIHIIIIHIIIIIIIIIIIIHHIIIIIIIIIIIIHHIHHIIIIIIIIIIIIIIIIIIIIIIIIIIIIIHIIIIHIIIIIIIIIIIIIIIIIIHIIIIIIIIHHIIIHHIIIIIIHIIIIIIIIIIIIIIIIIHHCIIIIIHIIIIIIIIIIIIIIIIIIIIDIIIIIIIIIIIIIIII
@HS3.4_314 HISEQ:380:H55W7BCXY:1:1101:2462:32653 1:N:0:AGCAGGAA orig_bc=AAAAAAAAAAAA new_bc=AAAAAAAAAAAA bc_diffs=0
TACGGAGGATGCGAGCGTTATCCGGATTTATTGGGTTTAAAGGGTGCGTAGGTGGTTTGTTAAGTTTGTGGTGAAAGCGTGCGGCTCAACCGTACCAAGCCATGAAAACTGGCGAACTTGAGTGCAAACGAGGTAGGCGGAATGTGATGTGTAGCGGTGAAATGCTTAGATATGTCACAGAACCCCGATTGCGAAGGCAGCTTACCAGCATGCAACTGACACTGAGGCACGAAAGCGTGGGTATCAAACAGG
+
IIIHIHIIIIIHIIIIIIIIHIIIIEGHIIGIHIIDEHHIIIIIHIIHDGFHHHIIII#I#IIIIIIGIIIIIHIIHIIIIIIIIIIIIIIIIIIIIIIIHIIHIIIIIIIIIIHHIIIHIHIIHIHIIIHIIIIIIHGIIHIIIIIHHIIHGIIIIIIIIIIIHHIIHIIIIIIHGIIIIIIHIIIIIIIIIIIIHHGHHHEHHIIHHIIIHIIHIIIHHIIIIIIHHIIIIIIIIIIIIIIIIIIIIIII
@HS3.4_315 HISEQ:380:H55W7BCXY:1:1101:14769:32679 1:N:0:AGCAGGAA orig_bc=AAAAAAAAAAAA new_bc=AAAAAAAAAAAA bc_diffs=0
TACGTAGGTGGCAAGCGTTATCCGGAATTATTGGGCGTAAAGAGGGAGCAGGCGGCAAGATAAGTTTGAAGTGAAAGCGTGGAGCTCAACTCCATACAGCTTCGAAAACTGTCTAGCTAGAGTACGAGAGAAGTGAACGGAACTCCATGTGTAGCGGTGAAATGCGTAGATATATGGAAGAACACCAGTGGCGAAGGCGGTTCACTAGCTCGAAACTGACGCTCAGTCCCGAAAGCGTGGGTAGCAAATAGG
+
C<D<<@C0<DEEGE@C@DG@1F1<<D/1<<1<GGEHH/<@1<<1<0E@CCCHCCHIHHA1D8#@@FB<#GDHHB<#1<CB0/AC<GCHIHHIFHHHHHIGCHFC<C@HHHHCC@F@?IIHHHEHE<DDE0AGEA?F0C<<G0<G<8<BHHEC@DE<<#<GHGCC1EHC@GFHHGCG<<@HD@GC1CH@DGHEHIIHD?<F<@ED1EHEF<E<<<1<<0<<111ECC</?D11@IF<0D1<@HEDD1<FCD11
@HS3.4_316 HISEQ:380:H55W7BCXY:1:1101:5620:34066 1:N:0:AGCAGGAT orig_bc=AAAAAAAAAAAA new_bc=AAAAAAAAAAAA bc_diffs=0
TACGGAGGGTGCGAGCGTTAATCGGAATAACTGGGCGTAAAGAGCTCGTAGGCGGTTAGTCAAGTCAGATGTGAAAGCCCCGGGCTTAACCTGGGAACTGCATTTGAAACTGACGAACTAGAGTACTGTAGAGGGAGGTAGAATTCCAGGTGTAGCGGTGAAATGCGTAGATATCTGGAGGAATACCGGTGGCGAAGGCGGCCTCCTGGACAGAGACTGACGCTGAGGAGCGAAAGCGTGGGGAGCAAACAGG
+
HFIHHG?CHCEECGCHHCD@GHHII@@HHHHHIIIIHEHC1<1DGHHHCGHHGHGGCFIHIIGHHHHHHHHGIIHIHHGHHHIIHIIHHHEIIIIIIHHIIHIIIIIHIHIHHHHIGIIHIIIHHIIIIIIIIIIIIIHIIIIIIIIHHIIIIIIIIIIIIHHHIHIIIHHHHHHHCHIIIIIIIIIIHHIIIIIIIIIIIHHEIIIIHHHFHHHIIIHEIIIIIHHHDHIIIHHGIHIIIIIIIIIIIHIII
@HS3.4_317 HISEQ:380:H55W7BCXY:1:1101:8354:34199 1:N:0:AGCAGGAA orig_bc=AAAAAAAAAAAA new_bc=AAAAAAAAAAAA bc_diffs=0
TACGGAGGGTGCGAGCGTTAATCGGAATAACTGGGCGTAAAGAGCTCGTAGGCGGTTAGTCAAGTCAGATGTGAAAGCCCCGGGCTTAACCTGGGAACTGCATTTGAAACTGACGAACTAGAGTACTGTAGAGGGAGGTAGAATTCCAGGTGTAGCGGTGAAATGCGTAGATATCTGGAGGAATACCGGTGGCGAAGGCGGCCTCCTGGACAGAGACTGACGCTGAGGAGCGAAAGCGTGGGGAGCAAACAGG
+
IIIIIHIIIIIIIIIIIHII?GHIIHIIIIIHIIIIIHIIIIIIHIIIHHIIIIIIIIIHIIIIHIIIIIIIIIIHGHIIIIIIIIHIIIIIHIIIHIIIIIIIIIIIIIIIIIIIIIIIIIIIHHHIIIIIIIIIIIHIIIIIIIIIIIIIHIIIIIIIIIIIIIIIIIIIIIIIIIIIIIIIIHIIIIIIIIIIIIIIHIHHIIHIIIIIHGIIIGIIIHIIIIIIIIIHIIIIIIIIIIIIIIIIIIIII
@HS3.4_318 HISEQ:380:H55W7BCXY:1:1101:9845:34291 1:N:0:AGCAGGAA orig_bc=AAAAAAAAAAAA new_bc=AAAAAAAAAAAA bc_diffs=0
TACGGAAGGTCCGGGCGTTATCCGGATTTATTGGGTTTAAAGGGAGCGCAGGCGGAAGATTAAGCGTGACGTGAAATGTCCCGGCTCAACCGTGGAACTGCGTCGCGAACTGGTTTTCTTGAGTGAGTACGACGTCAGCGGAATTTGTGGTGTAGCGGTGAAATGCTTAGATATCACGAAGAACCCCGATTGCGAAGGCAGCTGACGAGTCCTTAACTGACGCTAAAGCTCGAAAGTGCGGGTATCGAACAGG
+
IIIIIGHIIHIIIIIIIIIIIIIIIEHHIIIIHIHEGHIIIIIIIIIIIIIIIIHIIIIIIIIIIIIIIIIIIIIIHHHHIIIIIHIIHIIIIIIHGHHIIIIIHIIHHIIIIIIIIIIIIIIIIIIIIIIIIIIIIIIIIHHIIIIIIHHIIIIIHHHHIIIHIHHIIIIHIIIIIHHIIIEHFIIIIHHHHIIIIIIIIIIIIIIHG1HGH?IIIHIIIIIIIIIHGHHHHHHHCIIIIIHHFIHIIIIII
@HS3.4_319 HISEQ:380:H55W7BCXY:1:1101:10906:34386 1:N:0:AGCAGGAA orig_bc=AAAAAAAAAAAA new_bc=AAAAAAAAAAAA bc_diffs=0
TACGTAGGTGGCAAGCGTTGTCCGGATTTACTGGGTGTAAAGGGCGCGTAGGCGGGATTGCAAGTCAGATGTGAAATCTCCGGGCTCAACCCGGAAATTGCATTTGAAACTGTAGTTCTTGAGTATCGGAGAGGCAAGCGGAATTCCTAGTGTAGCGGTGAAATGCGTAGATATTAGGAGGAACACCAGTGGCGAAGGCGGCTTGCTGGACGACAACTGACGCTGAGGCGCGAAAGCGTGGGGAGCAAACAGG
+
IIIIIIIIIIIIIIIIIIIIIIIIIIIIIIIHIIICGHHHIIIIIIIIHIIIIIIIIIIIIIIIIIIIIIIIIIIIIIHIIIIIIIIIIIIIIIIIIIIIIIIIIIIIIIIIIIIIIIIIIIIIIIIIIIIIIIIIIIIIIIIIIIIIIIIIIIIIIIIIIIIIIIIIIIIIIIIIHIIIIIIIIIIIIIIIIIIIIIIIIIIIIIIIIIIIIIIIIIIIIIIIIIIIIIIIIIIIIIIIIIIIIIIIIIIII
@HS3.4_320 HISEQ:380:H55W7BCXY:1:1101:11845:34255 1:N:0:AGCAGGAA orig_bc=AAAAAAAAAAAA new_bc=AAAAAAAAAAAA bc_diffs=0
TACGTAGGTGGCAAGCGTTGTCCGGATTTACTGGGTGTAAAGGGCGCGTAGGCGGGCTTTCAAGTCAGATGTGAAATACCGAGGCTTAACCTCGGGGCTGCATTTGAAACTGTTAGTCTTGAGTATCGGAGAGGAAAGCGGAATTCCTAGTGTAGCGGTGAAATGCGTAGATATTAGGAGGAACACCAGTGGCGAAGGCGGCTTTCTGGACGACAACTGACGCTGAGGCGCGAAAGTGTGGGGAGTAAACAGG
+
IIIIGHFHGHIIHIIIIIHIIIIIIIIIIIHHIIIDEFHIIIIIIIIIFHIHIIHHIIIIIIIIIIIIIIIIIHIIHHIIIIIIIIIIIIIIIIIIIIIIIIIIIIIIIIIIIIIIIIIIIIHIIIIIIIIIIIIIIIIIIIIIIIIIIIHIIIIIIIHIIIIIIIIIIIIIIIHIIHIIIIIIIIIIIIIIIIIIIIIIIIIIIIIIIIIIIIIIIIIIIIIIIIIIHHHIIIIIIIIIIHIIG?IIIIIHI
@HS3.4_321 HISEQ:380:H55W7BCXY:1:1101:14637:34296 1:N:0:AGCAGGAA orig_bc=AAAAAAAAAAAA new_bc=AAAAAAAAAAAA bc_diffs=0
TACGGAGGGTGCGAGCGTTAATCGGAATAACTGGGCGTAAAGAGCTCGTAGGCGGTTAGTCAAGTCAGATGTGAAAGCCCCGGGCTTAACCTGGGAACTGCATTTGAAACTGACGAACTAGAGTACTGTAGAGGGAGGTAGAATTCCAGGTGTAGCGGTGAAATGCGTAGATATCTGGAGGAATACCGGTGGCGAAGGCGGCCTCCTGGACAGAGACTGACGCTGAGGAGCGAAAGCGTGGGGAGCAAACAGG
+
IIIIIIIIIHIIIIIIIHHIIIIIIIIIIIIHIIIIIIIIHIIIIIIIHIIIIIIIIIIHIIIIIIIIIIIIIIIIHIIIIIIIIIHIIIIIIIIIIIIIIIIIIIIIIIIIIIIIIIIIIIIIIIIIIIIIIIIIIIIIIIIIIIIIIIIIHIIIIIIIIIIIIIIIIIIIIIIHHIIIIIIIHHIIIIIIIIIIIIIIIIIIIIIIHHIHHIIIIIIIIIIIIIIIIIIIIIIIIIIIIIIIIIIIHHHII
@HS3.4_322 HISEQ:380:H55W7BCXY:1:1101:17379:34476 1:N:0:AGCAGGAA orig_bc=AAAAAAAAAAAA new_bc=AAAAAAAAAAAA bc_diffs=0
TACGGAGGGTGCGAGCGTTAATCGGAATAACTGGGCGTAAAGAGCTCGTAGGCGGTTAGTCAAGTCAGATGTGAAAGCCCCGGGCTTAACCTGGGAACTGCATTTGAAACTGACGAACTAGAGTACTGTAGAGGGAGGTAGAATTCCAGGTGTAGCGGTGAAATGCGTAGATATCTGGAGGAATACCGGTGGCGAAGGCGGCCTCCTGGACAGAGACTGACGCTGAGGAGCGAAAGCGTGGGGAGCAAACAGG
+
IIIIIHHHIIIIIHIHHFHHHIIIIIEHHIIHIIIGIHIGGHIIIIIIEHHIIIIHHIHHHIIIIIIIIIIIIIHIHHHFHIIIIIIIIIIIIIHIHIIIIIIHIIIIIIIIHIIIIIIIIIIIIIIHHIIIIIIIIIIIIIIIIIIIHIIIIIIIIIIIIIIIHIIIIIIIIIIIIHIIIIIIIIIIIIIIIIIIIIIIIIIIIIIIIIIIHIIIIIIIIIIIIIHIIHHIIIIIIIIIIIIIIIIHGIIII
@HS3.4_323 HISEQ:380:H55W7BCXY:1:1101:2305:34532 1:N:0:AGCAGAAA orig_bc=AAAAAAAAAAAA new_bc=AAAAAAAAAAAA bc_diffs=0
TACGGAGGGTGCGAGCGTTAATCGGAATAACTGGGCGTAAAGAGCTCGTAGGCGGTTAGTCAAGTCAGATGTGAAAGCCCCGGGCTTAACCTGGGAACTGCATTTGAAACTGACGAACTAGAGTACTGTAGAGGGAGGTAGAATTCCAGGTGTAGCGGTGAAATGCGTAGATATCTGGAGGAATACCGGTGGCGAAGGCGGCCTCCTGGACAGAGACTGACGCTGAGGAGCGAAAGCGTGGGGAGCAAACAGG
+
IIIIIIIIIIIIIIIIIIIIIIIIIIIIHHIIIIHIIIIIIIIIIIIIIIIGIIIIIIIIIIHIIIIIIIIIIIIIHIHIIIIHIIIIIIIIIIIIHIIIIIIIIIIIIIIHIIIIIIIIIIIIIIIIIIIIIIIIIIIIIIIIIIIIIIIHIIIIIIIIIIIIIIIIIIIIIIIIIHIIHIIIIIHIIIIIIIIIIHIIIIIGIIIIIIIIIIIIIIIIIIIIIIIIIIIIIIIIIIHIIIIIIIIIIIIII
@HS3.4_324 HISEQ:380:H55W7BCXY:1:1101:4383:34738 1:N:0:AGCAGGAA orig_bc=AAAAAAAAAAAA new_bc=AAAAAAAAAAAA bc_diffs=0
TACGGAGGATGCGAGCGTTATCCGGATTTATTGGGTTTAAAGGGTGCGTAGGCGGGACGTCAAGTCAGCGGTGAAATACTGTGGCTCAACCATAGTACTGCCGTTGAAACTGGCGACCTTGAATGCGGCAGAGGTAGGCGGAATGTGTGGTGTAGCGGTGAAATGCTTAGATATCACACAGAACACCGATTGCGAAGGCAGCTTACTGGAGCGCAACTGACGCTGAGGCACGAAAGCGTGGGTATCGAACAGG
+
IIIIIIIIIIIIIIIIIIIIIIIIIHHHHIHIIIIHHIIIIIIIIIIIHIIIIIIIIIIIIIIIIIHIIIIIIIIIHIIIIIIIIIIIIIIIIIIIIIIIHIIIIIIIIIIIIIIIIIIIIIHIIIIIIIIIIIIIIIIIIIIIIIIIIIIIIIIIIIIIIIIIIIIIHIIIIIIIIIIIHIIIIIIIIIIIIIIIIIIIIIIIIIIIIIIIIIIIHIIIIIIIIIIIIIHIIIIIIIIIIIIIIIIIIIIII
@HS3.4_325 HISEQ:380:H55W7BCXY:1:1101:9297:34550 1:N:0:AGCAGGAA orig_bc=AAAAAAAAAAAA new_bc=AAAAAAAAAAAA bc_diffs=0
TACGGAAGGTCCGTGCGTTATCCGGATTTATTGGGTTTAAAGGGAGCGCAGGCGGAAGATTAAGCGTGACGTGAAATGTCCCGGCTCAACCGTGGAACTGCGTCGCGAACTGGTTTTCTTGAGTGAGTACGACGTCAGCGGAATTTGTGGTGTAGCGGTGAAATGCTTAGATATCACGAAGAACCCCGATTGCGAAGGCAGCTGACGAGTCCTTAACTGACGCTAAAGCTCGAAAGTGCGGGTATCGAACAGG
+
IIIIIGIIIIIII1DHHHIIIIIIIHIIIIHIIGHEGHIIIIIIIIIIIHIIIIIIIIHHIIIIIIIIIIIIHIIIIIIIIIIIIIIIIIIIIIIIIIIIIIIIIIIIIIIIIIIIIIIIIIIIIIIIIIIIIIIIIIIIIIIIIIIIIIIIIIIIHIIIIIIIIIIIIIIIIIIIIHIIIIIIIIIIIIIIIIIIIIIIIIIIIIIHIIIIIIIIIIIIIIIIIIIIIIIIIIIIIIIIIIIHIIIIIIIII
@HS3.4_326 HISEQ:380:H55W7BCXY:1:1101:10406:34571 1:N:0:AGCAGGAA orig_bc=AAAAAAAAAAAA new_bc=AAAAAAAAAAAA bc_diffs=0
TACGGAGGATGCGAGCGTTATCCGGATTTATTGGGTTTAAAGGGTGCGTAGGCGGCGTGTCAAGCAGGGGGTGAAATGCCGGTGCTCAACACCGGAGCTGCCTTCTGAACTGGCATGCTGGAGTGGCAGTGCCGTTGGAGGAATGAGTGGTGTAGCGGTGAAATGCTTAGATATCACTCAGAACACCGATTGCGAAGGCATCTGACGAACTGCCCACTGACGCTGAGGCACGAAAGCGTGGGGATCAAACAGG
+
IIIIIIIIIIIIIIIIIIIIIIIIIHIIIIIIIIIHHIIIIIIIIIIIIIIIIIIIIIIIIIIIIIIIIIIIIIIIIIIIIIIIIIIIIIIIIIIHIIIIIIIIIIIIIIIIIIIIIIIIIIIIIIIIIIIIIIIIIIIIIIIIIIIIIIIIIIIIIIIIIIIIIIIIIIIIIIIIIHIIIIHIIIIIIIIIIIIIIIIIIIIIIIIIIIIIIIIIIIIIIIIIIIIIIIIIIIIIIIIIIIIIIIIIIIIII
@HS3.4_327 HISEQ:380:H55W7BCXY:1:1101:11668:34744 1:N:0:AGCAGGAA orig_bc=AAAAAAAAAAAA new_bc=AAAAAAAAAAAA bc_diffs=0
TACGGAGGATGCAAGCGTTAATCGGAATAACTGGGCGTAAAGCGCGCGCAGGCGGTCATGCAAGTCAGATGTGAAATCCCGGTGCTTAACGTCGGGCGGTCATTTGAAACTGCATGACTAGAGTACTATATGGGAGGCTGGAATTTCAGGTGTAGCGGTGAAATGCGCAGATATCTGAAAGAACACCGGCGGCGAAGGCGGGCCTCTGGATAGTAACTGACGCTCAGGCGCGAAAGCGTGGGGAGCAAACAGG
+
IIIIIIHHHIIIIIIIIHIIIIIIIIIIIIIIIIIIIHIIIIIIIIIIIIIIIIIIIIIIIIIIHIIIIIIIIIIIIIIIIIIIIIIIIIIIIIIIIIIIIIIIIIIIIIIIIIIIIIIIIIIIIIIIIIIIIIIIIIIIIIIIIIIIIIIIIIIIIIIIIIIIIIIIIIIIIIIIIIIIIIIIIIIIIIIIIIIIIIIIIIIIIIIIIIHIIIIIIIIIIIIIIIIIIIIIIIIIIIIIIIIIIIIIIIIII
@HS3.4_328 HISEQ:380:H55W7BCXY:1:1101:12628:34595 1:N:0:AGCAGGAA orig_bc=AAAAAAAAAAAA new_bc=AAAAAAAAAAAA bc_diffs=0
TACGTAGGGGGCAAGCGTTATCCGGATTTACTGGGTGTAAAGGGAGCGTAGACGGAATAGCAAGTTTGAAGTGAAACCCCTGGGCTTAACCCAGGACTTGCTTTGAAAACTGTTAATCTAGAGTACTGGAGGGGTATGGGGAATTCCTAGTGTAGTAGTGAAATGCGTAGATATTAGGAGGAACACCGGAGGCGAAGGCGCCATACTGGACAGATACTGACGTTGAGGCTCGAAAGCGTGGGGAGCAAACAGG
+
IIIHHHIIIIHIHIIIIIIIIIIIIIIIIIIHHIIGHCHHIIIIHIIIHHHIIIIIIIHIIIIIHIIIIIIIIIIIHHHIIIIIIIIIIIIIIIIIIIIIIIIIIIIIIIIIIIIIIIIIIIIIIIIIIIIIIIIIIIIIIIIIIIIIIIIIIIIIIIIIIIIIIIIIIIIIIIIIIIIIIIIIIIIIIIIIIIIIIIIIIIIIIIIIIIIIIIIIIIIIIIIIIIIIIIIIIIIIIIIIIIIIIHIHIIIII
@HS3.4_329 HISEQ:380:H55W7BCXY:1:1101:15034:34737 1:N:0:AGCAGGAA orig_bc=AAAAAAAAAAAA new_bc=AAAAAAAAAAAA bc_diffs=0
TACGGAAGGTCCGGGCGTTATCCGGATTTATTGGGTTTAAAGGGAGCGCAGGCGGGCTTTTAAGCGTGACGTGAAATGTGGCGGCTCAACCGCCGATCTGCGTCGCGAACTGGGGGTCTTGAGTGCGGACGAGGTATGCGGAATTTGTGGTGTAGCGGTGAAATGCTTAGATATCACGAAGAACCCCGATTGCGAAGGCAGCATGCCAGGCCGTAACTGACGCTAATGCTCGAAGGTGCGGGTATCGAACAGG
+
IIIIIHIIIIIIIIIIIIIIIIIIIGHIHIIIIIIHHIIIIIIIIIIIIIIIIIIIIIIIHHIIHIHIIIIHIIIIIHIIIIIIIIIIIIIIHIIIIIIIIIIIIIIIIIIIIIIIIIIIIIIIIIIIIIIIIIIIIIIIIIIIIIHIIIIIIIIIIIIIIIIIIIGIIIIIIHIIIIIIIIHIIIIIIHIIIIIIIIIIIIIIIIIIIIIIIIIIIIIIIIIIIIIIHIIIIIHHCIIIHIIIIIIIIIIII
@HS3.4_330 HISEQ:380:H55W7BCXY:1:1101:19197:34648 1:N:0:AGCAGGAA orig_bc=AAAAAAAAAAAA new_bc=AAAAAAAAAAAA bc_diffs=0
TACGGAGGATCCGAGCGTTATCCGGATTTAGTGGGTTTAAAGGGAGCGTAGGCGGGAGATCAAGTCAGCTGTGAAATGTAGACGCTCAACGTCTGCACTGCAGTTGAAACTGGTTTTCTTGAGTGCGTAAGGGGCAGGCGGAATTCGTCGTGTAGCGGTGAAATGCTTAGATATGACGAAGAACTCCGATCGCGAAGGCAGCTTGCCGGGCCGCAACTGACGCTGAAGCTCGAAGGTGCGGGTATCGAACAGG
+
CCGHIHHH0<F1<G<C<CCEEE@HC=C01<11<<<<0<<<CCEH10EC<0<GFHGEHHHIFGE@HEHHIHHHHHHHFE?@GFEGCACADHHECHHHG?BF/HIHHGHE=EHF:DEHIHHF@FEHHIG@HHH?F@EECDC?IHHHF87?@CHCFCHHHHIC?CEHC@HFHFGDF1G@F<EHCC0?FIDGIHHE?ECEEGE@GCC</<<E</<DHHIHECCHIIHFHHDHEE@IIHDH?HEF<<HIHCHEIHGIH
@HS3.4_331 HISEQ:380:H55W7BCXY:1:1101:1225:34938 1:N:0:AGCAGGAA orig_bc=AAAAAAAAAAAA new_bc=AAAAAAAAAAAA bc_diffs=0
TACGTAGGGTGCAAGCGTTGTCCGGAATTATTGGGCGTAAAGAGCTCGTAGGCGGTTTGTTGCGTCGGCTGTGAAATCCCGAGGCTCAACCTCGGGTCTGCAGTCGATACGAGCAAACTAGAGTGTTGCAGGGGAGACTGGAATTCCTGGTGTAGCGGTGAAATGCGCAGATATCAGGAGGAACACCGGTGGCGAAGGCGGGTCTCTGGGCAACAACTGACGCTGAGGAGCGAAAGCGTGGGGAGCGAACAGG
+
IIIIIIIIIIIIIIIEHEHHHHIIIIIIIIIIHHIIIHHHIIIIIHIIIHIIIIIHHIHHIIIIIIIIIHIIIIIIGIIIIIIIIIIIIIIHIIIGHHIIIIIIIIIIIIIIIIIIIIIIIIIIIIIIIIIIIIIHIIIIIIIIIIIIIIIIHIIIIIIIIIIIIIIIIIIIIIIHIIIIIIIIHHIIIIIIIIHIIIIIIIIIIIIIIIIIIIIIIIIIIIIIIIIIIIIIIIIIIIIIIIIIIIIIIIIII
@HS3.4_332 HISEQ:380:H55W7BCXY:1:1101:10298:34897 1:N:0:AGCAGGAA orig_bc=AAAAAAAAAAAA new_bc=AAAAAAAAAAAA bc_diffs=0
TACGGAAGGTCCGGGCGTTATCCGGATTTATTGGGTTTAAAGGGAGCGTAGGCCGGATATTAAGCGTGTTGTGAAATGTAGATGCTCAACGTCTGCACTGCAGCGCGAACTGGTGTCCTTGAGTGCGCAGGAAGTCGGCGGAATTCGTTGTGTAGCGGTGAAATGCTTAGATATGACGAAGAACTCCGATTGCGAAGGCAGCTGACTGTAGCGTTACTGACGCTGAAGCTCGAAGGTGCGGGTATCGAACAGG
+
III?HHIGIEFH/<?EHCHHIFEHH<0DFHC@CGH0<<FHH?GHHCGHHEH01HHDFHHGCEHHHGHIGIHIHAHEEEGACCIHFIIIIIHHHHCHHIHDHHECHEEHHG@HHHIGIHHFHHIIHHHHGCHHCFBHHIHHHIIIIHIIIIIHIIIIIHHHIIIHHIHIIIIIIIHHF@IIIIHHEIIFIIIIIIIIHIIIIHHHFHHIIIIIIIIIIIIIIIIHIIIIIIIIIIIIHHIIIHHIHHGIIIHII
@HS3.4_333 HISEQ:380:H55W7BCXY:1:1101:12887:34914 1:N:0:AGCAGGAA orig_bc=AAAAAAAAAAAA new_bc=AAAAAAAAAAAA bc_diffs=0
TACGGAGGGTACGAGCGTTAATCGGAATGACTGGGCGTAAAGGGCACGTAGGTGGATAGATAAGTCACAAGTGAAATACCCGGGCTTAACCTGGGATTGGCTCGTGAAACTGTTTAACTAGAGTACGGTAGAGGGGAGTAGAATTCCAAGTGTAGCGGTGAAATGCGTAGAGATTTGGAAGAATACCGGAGGCGAAGGCGGCTCTCTGGACCGATACTGACACTGAAGAGCGAAAGCGTGGGGAGCAAACAGG
+
IIIIIIIIIIIIIIIIIHHIIIIIIIIIIIIIIHIIIHIIHIIIIIIIGHIIHIIIIIIIIIIIIIIIIIIIHIIIHIIIIIIIHIIIIHIIIIIIIIIIIIIIIIIIIIIHIIIIIIIIIIIIIIHIIIIIIIIIIIIIIIIIIIIIIIIIIIIIIIIIIIIIIIIIIIIIIIIIIHIIIIIIIIIIIIIIIIIIIIIIIIIIIIIIIIIIIIIIIIIIIIIIIIIIIIIIIIIIIIIIIIIIIIIIIIIII
@HS3.4_334 HISEQ:380:H55W7BCXY:1:1101:1728:35052 1:N:0:AGCAGGAA orig_bc=AAAAAAAAAAAA new_bc=AAAAAAAAAAAA bc_diffs=0
TACAGAGGCCCGTAGCGTTGTTCGGATTTACTGGGCGTAAAGGGCGCGTAGGCGGCCAGGCGTGTCGGATGTGAAATCTCCGGGCTCAACCCGGAAAGTGCGTCCGAAACTGCCCGGCTCGAGTGCGGGATGGGGAAGGGGAATGCAGGGTGTAGCGGTGAAATGCGTTGATATCCTGCAGAACACCGGAGGCGAAGGCGCCTTCCTGGAACGCAACTGACGCTGAGGCGCGAAAGTCGGGGGAGCAAACAGG
+
IIIIIIIIIIIIIIIIHHHIHIIIIIIIIIIIIIIIIHIIHIIIIIIIIIIIIIIIIIIIIIIIIIIIHIIIIIIIIIIIIIIHIIIIIIIIIIIIIIIIIIIIIIIIIIIIIIIIIIIIIIIIIIIIIIIIIIIIIIIIIIIIIIIIIIIIIIIIIIIIIIIIIIIHIIIIIIIIHHIIIIIIHIIIIHIIIIIIIIIIIIIIIIIIIIHHHIIIIIIIIIIIIIIIIIIIIHHFCIIIIIIIIIIIIIIII
@HS3.4_335 HISEQ:380:H55W7BCXY:1:1101:6494:35211 1:N:0:AGCAGGAA orig_bc=AAAAAAAAAAAA new_bc=AAAAAAAAAAAA bc_diffs=0
TACAGAGGTCCCTAGCGTTGTTCGGATTTACTGGGCGTAAAGGGCGCGTAGGCGGCCAGGCAAGTCAAGTGTGAAATCTCCGGGCTCAACCCGGAACGTGCGCTTGAGACTGCCCGGCTCGAGGCCGGGAGAGGGAATCGGAATGCAGGGTGTAGCGGTGAAATGCGTTGATATCCTGCAGAACACCGGAGGCGAAGGCGGATTCCTTGGACGGCACTGACGCTGAGGCGCGAAAGTCGGGGGAGCAAACAGG
+
IHIIIEHIIIIIHHHHHHEHIIIIIIHIIHHHIIIIHHIGIHIIIIIIIIIIIIIIIHIIIIIIHIIIIIIIIIIHHHIIIIHIIIIIIIIIHIIIIIIIIIIIIIIIIIIIIIIIHIIIIIIIIIIIIIIIIIHIIHIIIIIIIHIIIIGHIIIIIIIIHIIIIIIEIIIIIIIHHHGIIIIIIIIHIIHIIIIIIIIIIIIIIIHDIIHIIIIIIIIIIIIIIIIIHIIIIIIIIIIIIGIIIIIIIIIII
@HS3.4_336 HISEQ:380:H55W7BCXY:1:1101:6835:35179 1:N:0:AGCAGGAA orig_bc=AAAAAAAAAAAA new_bc=AAAAAAAAAAAA bc_diffs=0
TACGGAAGGTCCGGGCGTTATCCGGATTTATTGGGTTTAAAGGGAGCGCAGGCTGGAGATTAAGCGTGACGTGAAATGCCGCGGCTCAACCGTGGAAGTGCGTCGCGAACTGGTTTCCTTGAGTGTATTCGACGTCAGCGGAATTCGTGGTGTAGCGGTGAAATGCTTAGATATCACGAAGAACTCCGATTGCGAAGGCAGCTGGCGAGGCTATAACTGACGCTAAAGCTCGAAGGTGCGGGTATCGAACAGG
+
IIIIICHIIIIIIIIIIIIIIIIIIHHIIIIIIIIHIIIIIIIIIIIIIIIIIHHIHIIIIIIIIIIIIHIIIIIIHHHHHHIIIIIIIIIIIIIIIIIIHHIIHIIHIHIIHIIIHHIIIHHIIIIIIIHIIHIHIIIIIIIIIIIIIIIIIIIIIHIHIIIIIIIIIIIIIIIIIHIIIHHHHIIHCHIIIIIIIIHHIIIIIIIIIIIIIHIIHHHHIIIHIIIIIIIIIIIIIIIIIIIHHHHHIIIII
@HS3.4_337 HISEQ:380:H55W7BCXY:1:1101:7344:35148 1:N:0:AGCAGGAA orig_bc=AAAAAAAAAAAA new_bc=AAAAAAAAAAAA bc_diffs=0
TACGGAAGGTCCTGGCGTTATCCGGATTTATTGGGTTTAAAGGGAGCGCAGGCTGGTTATTAAGCGTGACGTGAAATGTAGCCGCTCAACGGCTGAGTTGCGTCGCGAACTGGTAGTCTTGAGTGAGTGCGACGTCAGCGGAATTCGTGGTGTAGCGGTGAAATGCTTAGATATCACGAAGAACCCCGATTGCGAAGGCAGCTGACGAGCCCTTTACTGACGCTAAAGCTCGAAGGTGCGGGTATCGAACAGG
+
HHH?=<DCHHEGH?1<CGH0CHHIGHIEHFH1<@GHII@HIH?C1E0ECED/CHFHG1HHGHHHGHH#HFHEEHHHHIHHH<?G@<HHHIGHCHFFHGHHHGCHHHHIIHHFDFFHIEIHHFEIHHHG@FCE@HHIIHEIIHHHHHHHHFEHHGGIIIIIHCHHHIHIHEIIIIHGFDIHIHHDHHDCDHHHHEHIHHIIHHHIIIIIIGHH?HHIIHGIIHIIHHDIIHHFHEDDD?GHEHHGCIIHHHEHI
@HS3.4_338 HISEQ:380:H55W7BCXY:1:1101:12029:35022 1:N:0:AGCAGGAA orig_bc=AAAAAAAAAAAA new_bc=AAAAAAAAAAAA bc_diffs=0
TACGGAGGATGCGAGCGTTATCCGGATTTATTGGGTTTAAAGGGTGCGTAGGTGGTTTGTTAAGTTTGTGGTGAAAGCGTGCGGCTCAACCGTACCAAGCCATGAAAACTGGCGAACTTGAGTGCAAACGAGGTAGGCGGAATGTGATGTGTAGCGGTGAAATGCTTAGATATGTCACAGAACCCCGATTGCGAAGGCAGCTTACCAGCATGCAACTGACACTGAGGCACGAAAGCGTGGGTATCAAACAGG
+
IIIIIICEEHIIIIIIIIIHHIIIIIIIIIIHGHIHHIIHHHIIIIIHEHIIGHIHIIHFHIIIIIHIIIIIHHHHHHHHIIIHIIIHIIIIHIIHIHIIHFFHIIIHHIIHHHIGIIIIHIIHHHIIIIIIHIIIGIIIIIIIIGIIIIIHHIIIHHHIIIIIHIIIIIIIIIHHIIIIIIIIIHHIIIIHIIIIIHHHFIIIIIIIIIHHFIIIIIIHHIIIIIIIIIIIHHIIIIIIIHHIIIIIIHHI
@HS3.4_339 HISEQ:380:H55W7BCXY:1:1101:2900:35370 1:N:0:AGCAGGAA orig_bc=AAAAAAAAAAAA new_bc=AAAAAAAAAAAA bc_diffs=0
TACGGAGGATGCAAGCGTTATCCGGATTTATTGGGTTTAAAGGGTGCGTAGGCGGTTTGCTAAGCGGGAGGTGAAATGCCGGCGCTCAACGTCGGAAGTGCCTCCCGAACTGGTGGACTGGAATGACTCTGCCGTGGGAGGAATGTGTAGTGTAGCGGTGAAATGCTTAGAGATTACACAGAACACCGATTGCGAAGGCATCTCACGAAGGGTTGATTGACGCTGAGGCACGAAAGCGTGGGGATCAAACAGG
+
HCHHIHHIIIHIHHHIIIIFIIIII0@HHIHIHHHDCHGHIHIIIIIIIHHIIIIDHIIIIIHGHHIIHCHHHHEHCHDHHHIIIIIIIIIIIIHHHHGHHEHIIIIIIHGIIHIEIIIIHHHHGHEEIIHHHHHHHIHIHHHHIIIIIIIIIIHHIIIHIIIIIIIHIIIIIHHIGFIIHCHIIHHIHHIIIHHIHHIIFHIIIHHIIIHIIIIHHIIHIIIHIIIIHIIIIIIIIIIIIIIIHIIIIIIII
@HS3.4_340 HISEQ:380:H55W7BCXY:1:1101:7286:35318 1:N:0:AGCAGGAA orig_bc=AAAAAAAAAAAA new_bc=AAAAAAAAAAAA bc_diffs=0
TACGGAGGATGCAAGCGTTATCCGGATTTATTGGGTTTAAAGGGTGCGTAGGCGGATGATTAAGCGTGAGGTGAAAGCTCGGGGCTCAACCCCGGAACTGCCTCGCGAACTGGTTGTCTTGAATGTCCGTGCCGTGGGAGGAATGTGTGGTGTAGCGGTGAAATGCATAGAGATCACACAGAACACCGATTGCGAAGGCATCTCACGAACGGATGATTGACGCTGAGGCACGAAAGCGTGGGGATCAAACAGG
+
IIIIIIIIIIIIIIIIIIIHIIIHIHHHHIHIHIIGHIIIIIIIIIIIIIHIHIIIIHHIIIIIIIIIIIIIIIIIIIHIIIIIIIIIIIIIIIIIIIIIIHIIIIIIIIIIIIIIIIIIIIIIIIIIIIIIIIIIIIIIIIIIIIIIIIIIIIIIIIIIIIIIIIIIIIIIIHIIHGIIIIIIHIIIIIIIIIIIIIIIIIIIIIIIIIIIIIIIIIIIIIIIIIIIIIIIIIIIIIIIIIIIIIIIIIIHH
@HS3.4_341 HISEQ:380:H55W7BCXY:1:1101:17131:35374 1:N:0:AGCAGGAA orig_bc=AAAAAAAAAAAA new_bc=AAAAAAAAAAAA bc_diffs=0
TACGGAAGGTCCGGGCGTTATCCGGATTTATTGGGTTTAAAGGGAGCGCAGGCGGAAGATTAAGCGTGACGTGAAATGTCCCGGCTCAACCGTGGAACTGCGTCGCGAACTGGTTTTCTTGAGTGAGTACGACGTCAGCGGAATTTGTGGTGTAGCGGTGAAATGCTTAGATATCACGAAGAACCCCGATTGCGAAGGCAGCTGACGAGTCCTTAACTGACGCTAAAGCTCGAAAGTGCGGGTATCGAACAGG
+
IIIIIIIIIHIIIIIIIIIHIIIIIHHIIIIIIII<DHIIIIIIIIHIIIIIIIHHHHHIIIIIIIIIIIIIIHIIHHIGIIIIIIIIIHHIIIIHHHIIIIHIIGIIIIIIHHIIGIIIIIIIIIHIIIIIIIIIHIHIIIIIIIIHIIIIIIIIIHIHHIIIIIIIIIIIIIIIHHIHIIIIIIIIIIIIIIIIIHGIIIIIIIIIIHIIHIIHIIIIIIIIIIIIIHIIIIIHEHIIIIIHHIIIIIIII
@HS3.4_342 HISEQ:380:H55W7BCXY:1:1101:18904:35425 1:N:0:AGCAGGAA orig_bc=AAAAAAAAAAAA new_bc=AAAAAAAAAAAA bc_diffs=0
TACGTAGGTGACAAGCGTTATCCGGATTTACTGGGCGTAAAGGGCGTGTAGGCGGCCTTGCAAGTCAGAAGTGAAATTCTCGGGCTCAACCCGGGCGCTGCTTCTGAAACTGTAGGGCTTGAGTGCTGGAGGGGATAGCGGAATTCCTAGTGGAGCGGTAAAATGCGTAGATATTAGGAAGAACACCGGTGGCGAAGGCGGCTATCTGGACAGTAACTGACGCTGAGGCGCGAAAGCGTGGGGAGCAAACAGG
+
HHIIHIIIIIEHIIIIHHIIIIIIIHIIIIIIIIIIIIIIIIIIIHHHIIIIIIIIIIIIIIIIIIIIIIIIIIIIIHIIIIIIIIIIIIIIIIIIIIIIIIIIIIIIIIIIIIIIIIIIIIIIIIIIIIIIIIIIIIIIIIIIIIIIIIIIIIIIIIIIIIIIIIIIIIIIIIIIIHIIIIIIIIIIIIIIIIIIIIIIIIIIIIIIIIIIIIIIIIIIIIIIIIIIIIIIIIIIIIIIIIIIIIIIIIIII
@HS3.4_343 HISEQ:380:H55W7BCXY:1:1101:3152:35510 1:N:0:AGCAGGAA orig_bc=AAAAAAAAAAAA new_bc=AAAAAAAAAAAA bc_diffs=0
TACGGAAGGTCCGGGCGTTATCCGGATTTATTGGGTTTAAAGGGAGCGCAGGCTGATTGTTAAGCGTGACGTGAAATGTAGCCGCTCAACGGCTGAACTGCGTCGCGAACTGGCAGTCTTGAGTGAGTACGACGTCAGCGGAATTCGTGGTGTAGCGGTGAAATGCTTAGATATCACGAAGAACCCCGATTGCGAAGGCAGCTGACGAGTCCTTTACTGACGCTAAAGCTCGAAGGTGCGGGTATCGAACAGG
+
IIIIIIIIIIIIIIIIIIIIIIIIIIHIIIIIIHIGHIIIHIIIIIIIGIIIIIIIIIIIIIIHIHIIHIIHHIIIHHHIIIIIIIIIIIIIIIIHIIIIIIIIIIIIIIIIIIIIIIIHIIIIIIIIIIIIIIIIIIIIIIIIIIIIIIIIIIIIIIIIIIIIIIIIIIIIIIIIIIIIIIIIHHIIIIIIIIIIIIIIIIIIIHHIIHIHIIIIIIIIIIIIIIIIIIIIIIHEEGIIIIIHHIIIIIIII
@HS3.4_344 HISEQ:380:H55W7BCXY:1:1101:6971:35609 1:N:0:AGCAGGAA orig_bc=AAAAAAAAAAAA new_bc=AAAAAAAAAAAA bc_diffs=0
TACGAGGGGTGCAAGCGTTGTTCGGAATTACTGGGCGTAAAGGGAGCGTAGGCGGAGATTCAAGCGGATTGTACAATCCCGGGGCCCAACCCCGGCTCTGCAGTCCGAACTGGATCTCTTGGATAGTTCAGGGGCAGGCGGAATTCCTGGTGTAGCGGTGGAATGCGTAGAGATCAGGAAGAACACCGATGGCGAAGGCAGCCTGCTGGGGACTTATCGACGCTGAGGCTCGAAAGTGCGGGTAGCAAACAGG
+
IHEHGHHHIHHHIIIIHIIIHHIFHHIIHHHHHHIHHCD=HHIIGHFHCCHHHIGHHHGIIIHIIIHCCHHHHIHHIIHHHHIHIHHIIH?<DHHD?GEHHHHEFFHEIIIIIHHHIHHHHH@FGH/B/HD@HGHHGIIIIIIIIIG@IIIIIIIIIIIHHIIIIIIIIIGCIHG1HGHEIIIIIHHD>III#IIIIIHCHH@IIIIIHEHGF@HHCDIHF1IIIIHD11IIIIHF/E@IHF1IIIIIHG?II
@HS3.4_345 HISEQ:380:H55W7BCXY:1:1101:8487:35661 1:N:0:AGCAGGAA orig_bc=AAAAAAAAAAAA new_bc=AAAAAAAAAAAA bc_diffs=0
TACGGAAGGTCCGAGCGTTATCCGGATTTATTGGGTTTAAAGGGAGCGTAGGCGGACTGTTAAGTCAGTCGTTAAATCGCGTGGCTCAACCACGCTCAGCGATTGAAACTGTCAGTCTTGAGTGCACAAGAGGCAGGTGGAATTCGAGGTGTAGCGGTGAAATGCTTAGATATCTCGAAGAACTCCGATTGCGAAGGCAGCTTGCTGGGGTGCAACTGACGCTGATGCTCGAAGGTGCGGGTATCAAACAGG
+
IIIIIHIIHHIIIIIIIHHHIIIIICGGHIIIGHID<GHHIIIHHIIHHIIIIIIIIIIIIIIIIIIIIIIIIIIIIIIIIIIIIIIIIIIIIIIIIIIIIIIIIIIIIIIIIIIIIIIIIIIIIIIIIIIIIIIIIIIIIIIIIIIIIIIIIIIIIIIIIIIIIIIIIIIIIIIIHIIIIIIIIIIIIIHIIIIIIIIIIIIIIIIIIIIIIIIIIIIIIIIIIIIIIIIIIIIIIIIIIIIIIIIIIIII
@HS3.4_346 HISEQ:380:H55W7BCXY:1:1101:11926:35731 1:N:0:AGCAGGAA orig_bc=AAAAAAAAAAAA new_bc=AAAAAAAAAAAA bc_diffs=0
TACAGAGGTCCCTAGCGTTGTTCGGATTTACTGGGCGTAAAGGGCGCGTAGGCGGCCGAGCAAGTCAAGTGTGAAATCTCCGGGCTCAACCCGGAACGTGCGCTTGAGACTGCCCGGCTCGAGTGCGGAAGGGGGAATCGGAATATAGGGTGTAGCGGTGAAATGCGTTGATATCCTATAGAACACCGGAGGCGAAGGCGGATTCCTTGTACGCAACTGACGCTGAGGCGCGAAAGTCGGGGGAGCAAACAGG
+
IIIIIIHHHIIIIIIIIIIIIIIIIIIIIIIIIIIIIHIIHIIIIIIIIIIIIIIIIIIIIIIIIIIIIIIIIIIIHHIIIIIIIIIIIIIIIIIIIIIIIIIIIIIIIIIIIIIIIIIIIIIIIIIIIIIIIIIIIIHIIIIIIHIIIIIIIIIIIIIIIIIIIIIIIIIIIIIIHHIIIIIIIIIIIHIIIIIIIIIIIIHGIIIGIIIIIIIIIIIIIIIIIIIIIIIIIIIIIIIIIIIIIIIIIIIII
@HS3.4_347 HISEQ:380:H55W7BCXY:1:1101:2480:35922 1:N:0:AGCAGGAA orig_bc=AAAAAAAAAAAA new_bc=AAAAAAAAAAAA bc_diffs=0
TACGTATGGTGCAAGCGTTATTCGGATTTACTGGGTGTAAAGGGAGCGTAGACGGCATAGCAAGTCTGAAGTGAAATGCGGGGGCTCAACCCCTGAACTGCTTTGGAAACTGTTAAGCTAGAGTGTCGGAGAGGTTAGTGGAATTCCTAGTGTAGCGGTGAAATGCGTAGATATTAGGAGGAACACCGGTGGCGAAGGCGGCTAACTGGACGATAACTGACGTTGAGGCTCGAAAGCGTGGGGAGCAAACAGG
+
IIIIIIIIIIIIIIIIIHIIIIIIIIIIIIIIIII@HHHIIIIIHIIIIIIIIIIHIIIIIIIIIIIIIHIIIIIIHHHHIHIIIIIIIIIIHIIIIIIIIIIHIIIIIHIIIIIIIIIIIIIEHFIHIIIHIIHHIIIIIIIHIIIIIIIIIIIIIIIIIIIIIIIHIIIHIHIIHHIIIIHIIIIIIIIIIIIIIIIIIIHIIIIIIIIIIIIIIIHHIIIHIIIIIIIIIIIIHIIIIIIIIIIIIIIII
@HS3.4_348 HISEQ:380:H55W7BCXY:1:1101:3067:35878 1:N:0:AGCAGGAA orig_bc=AAAAAAAAAAAA new_bc=AAAAAAAAAAAA bc_diffs=0
TACGGAGGGTGCGAGCGTTAATCGGAATAACTGGGCGTAAAGAGCTCGTAGGCGGTTAGTCAAGTCAGATGTGAAAGCCCCGGTCTTAACCTGGGAACTGCATTTGAAACTGACGAACTAGAGTACTGTATAGGGAGGTAGAATTCCAGGTGTAGCGGTGAAATGCGTAGATATCTGGAGGAATACCGGTGGCGAAGGCGGCCTCCTGGACAGAGACTGACGCTGAGGAGCGAAAGCGTGGGGAGCAAACAGG
+
IIIIIHHIIIIIIIIIIHIIIIIIIHIIIIIIIIIIIIIIIIIIHIIIEHHIGIIHIIIIIIIIHIIIIIIIIIIIIIIIIIIIIIIIIIIIIIIIIIIIIIIIIIIIIIIIIIIIIIIIIIIIIIIIIIIIIIIIIIIIIIIIIIIIIIIIIIIIIIIHIIIIIIIIIIIIIIIIIIIIIIIIIIIIIIIIIIIIIHHIIIIHIIIIIIIIIIIIIIIIIIIIIIGIIIIIIIIIIIIIIIIIIIIIIIIIH
@HS3.4_349 HISEQ:380:H55W7BCXY:1:1101:5474:35919 1:N:0:AGCAGGAA orig_bc=AAAAAAAAAAAA new_bc=AAAAAAAAAAAA bc_diffs=0
TTAGATACCCCAGTAGTCCACATCGGGTGCCAGCAGCCGCGGTAATACGGAAGGTCCGGGCGTTATCCGGATTTATTGGGTTTAAAGGGAGCGCAGGCGGAAGATTAAGCGTGACGTGAAATGTCCCGGCTCAACCGTGGAACTGCGTCGCGAACTGGTTTTCTTGAGTGAGTACGACGTCAGCGGAATTCGTGGTGTAGCGGTGAAATGCTTAGATATCACGAAGAACCCCGATTGCGAAGGCAGCTGACGAGTCCTTAACTGACGCTAAAGCTCGAAAGTGCGGGTATCGAACAGG
+
IHIIIHHHGHIIHIIIHFEHHHHHHHHHHHHCEHEHHHHIIHDHIHIHIICEHHHEHHHHHHCEEGH@GHHEEGHHDGHICEFHHHGHIIIHDHHHHGHIIHGG?HHHIGH<BHIHIIHHHHCIIIHIIHEHHHDHIIIIHHF.GHIIHHFHHHFCEHHGGEIIGIIIHIHHHIIHIIIHIIIIIHEHHIHHIIIIIIHIIIHIIIIIIHIIIIHHFHEIIHDGIHDHIIIHEHIHIIIIGIIIHHIIIIIIIIIIIIIIIIIIIIIIIIIIIIHIGIIIIHIHHIIIHIIHIIIIII
@HS3.4_350 HISEQ:380:H55W7BCXY:1:1101:9231:35885 1:N:0:AGCAGGAA orig_bc=AAAAAAAAAAAA new_bc=AAAAAAAAAAAA bc_diffs=0
TACGGAAGGTCCGGGCGTTATCCGGATTTATTGGGTTTAAAGGGAGCGCAGGCGGAAGATTAAGCGTGACGTGAAATGTCCCGGCTCAACCGTGGAACTGCGTCGCGAACTGGTTTTCTTGAGTGAGTACGACGTCAGCGGAATTCGTGGTGTAGCGGTGAAATGCTTAGATATCACGAAGAACCCCGATTGCGAAGGCAGCTGACGAGTCCTTAACTGACGCTAAAGCTCGAAAGTGCGGGTATCGAACAGG
+
IIIIIIIIIIIIIIIIIIIIIIIIIGHIIIIIIIIHHIIIIIIIIIGIIIIIIIIIIIIIIIIIIIIIIIIIIIIIIIIIIIIIIIIIIIIIIIIIHIIHHIIIIIIIIIIIIIIHIIIIIIIIIIIIIIHIIIIIIIIIIIIIIIIIIIIIIIIIIIIIIIIIIIIIIIIIIIIIIIIIIIIIIIIIIIHIIIIIIIIFIIIIIIIIIIIIIIIHIHIIIIIIIIIHIIHIIIIIIIHIIIIIIIIIIIIII
@HS3.4_351 HISEQ:380:H55W7BCXY:1:1101:10202:35864 1:N:0:AGCAGGAA orig_bc=AAAAAAAAAAAA new_bc=AAAAAAAAAAAA bc_diffs=0
TACGGAAGGTCCGGGCGTTATCCGGATTTATTGGGTTTAAAGGGAGCGCAGGCGGGCTATTAAGCGTGACGTGAAATGTGGCGGCTCAACCGCCGAACTGCGTCGCGAACTGGTGGTCTTGAGTAGGTACGACGTGGACGGAATTCGTGGTGTAGCGGTGAAATGCTTAGATATCACGAAGAACCCCGATTGCGAAGGCAGTCCACGAGTCCCTTACTGACGCTAATGCTCGAAAGTGCGGGTATCGAACAGG
+
IIIIIIIIIIIIIIIIIIIIIIIIIIHHIIIIHIIHHIIIIIIIIIIIIIIIIIIIIIIIIIIIIIIIHIIIIIIIIIIIIIIIIIIIIIIIIIIIHIIIIIIIIIIIHHIIIIIIIIIIIIIIIIIIIIIIIIIIIIIIIIIIIIIIIIIIIIIIIIIIIIIIIIIIIIIIIIIIIIIIIIIIIIIIIIIIIIIIIIIIIIIIIIHHIGIIIIIIIIIIIIIIIIIIIIIIIIIIIIIIIIIIIIIIIIIII
@HS3.4_352 HISEQ:380:H55W7BCXY:1:1101:11296:35826 1:N:0:AGCAGGAA orig_bc=AAAAAAAAAAAA new_bc=AAAAAAAAAAAA bc_diffs=0
TACAGAGGTCGCGAGCGTTGTTCGGATTTACTGGGCGTAAAGGGCGCGTAGGCGGTAGTGCGTGTCGCGTGTGAAATCTCCGGGCTCAACCCGGAAAGTGCGCGCGAAACTGCAATACTCGAGTACGGGAAGGGGAATCGGAATCGAGGGTGTAGCGGTGAAATGCGTTGATATCCTCGAGAACACCGGAAGCGAAGGCGGATTCCTGGAACGAGACTGACGCTGAGGCGCGAAAGCCGGGGGAGCAAACAGG
+
HIIIIIHHHHIIIIHIHHIIIIIIIIIIIIIIIIIIIHIIIIIIIIIIHHIIIIIIIHIIIIIIIIIIIHIIIIHHIIHIIIIIIIIIIIIIIIIIIIIIIIIIIIIIIIIIIIIIIIIIIIIIIIIIIIIIIIIIIIIIIIIIIIIIHIIIIIIIIIIIIIIIIIIIIIIIIIIIIIIIIIIHIIIIIIIIIIIIIIIIIHHHIIIIIIIIIIIIIHIIIIIIIHIIHIIIIIIIIIIIIIIIIHIIIIIII
@HS3.4_353 HISEQ:380:H55W7BCXY:1:1101:11433:35984 1:N:0:AGCAGGAA orig_bc=AAAAAAAAAAAA new_bc=AAAAAAAAAAAA bc_diffs=0
TACGGAGGATGCGAGCGTTATCCGGATTTATTGGGTTTAAAGGGTGCGTAGGCGGGACGTCAAGTCAGCGGTGAAATACTGTGGCTCAACCATAGTACTGCCGTTGAAACTGGCGACCTTGAGTGCGGCAGAGGTAGGCGGAATGTGTGGTGTAGCGGTGAAATGCTTAGATATCACACAGAACACCGATTGCGAAGGCAGCTTACTGGAGCGCAACTGACGCTGAGGCACGAAAGCGTGGGTATCGAACAGG
+
IIIIIICFHHIIIIIIIHIIIIIIIIGHHIEHIIIEGHHIIIIIIIIIIIIHIIIIIIIGHIIIIIIIIIIIIIIIHIIIIIIIIIIIIIIIIIIIHIIIIIIIIIIHHIIIGHHIIHIIIHIIIIIIIIIIIIIIIIIIIIIIIHHIIIIIIIIIIIIIIIIIHHHIIIIIIIIIHIIIIIHIIHIHIIIIIHIIIIIIIIIIIIIIIIIIHHIIIHIIIIIIIIIIIHHIIIIGIIIIIIIIIIIIIIIIH
@HS3.4_354 HISEQ:380:H55W7BCXY:1:1101:18181:35793 1:N:0:AGCAGGAA orig_bc=AAAAAAAAAAAA new_bc=AAAAAAAAAAAA bc_diffs=0
TACGTAGGGGGCGAGCGTTGTCCGGAATTACTGGGCGTAAAGGGTGCGTAGGTGGCACTTTAAGTTGGATGTGAAATCCCCGTGCTTAACATGGGAGCTGCATCCAATACTGGAGAGCTAGAGTGCAGGAGAGGTAAGCGGAATTCCTAGTGTAGCGGTGAAATGCGTAGATATTAGGAGGAACACCAGTGGCGAAGGCGGCTTACTGGACTGTAACTGACACTGAGGCACGAAAGCGTGGGGAGCAAACAGG
+
IHIIHFHIHIHHHEHGDHHIHIIHDHCHHHIFHHIIIIIIGIIICCHDGHEHHHG@FBHHIHHIIIHHHHIIIIIIHHHHHIIHHIIHHIIIIIIIHIHIIIIIHIIIIIIIIIIIHHIIIIHIIHIHGHIHFIHFIHHEIIHIHFHHIIIHHIHIHHHEHIIIIIIIIIIIIIIIHFHHHCCIIIIIIGIIIIIIIIIIIIIIIIIIIIIIIIIHHHIIIHIIIIIIHIIIIIIIIIIIIIIIIHIIIIIII
@HS3.4_355 HISEQ:380:H55W7BCXY:1:1101:4772:36062 1:N:0:AGCAGGAA orig_bc=AAAAAAAAAAAA new_bc=AAAAAAAAAAAA bc_diffs=0
TACGGAGGATCCGAGCGTCATCCGGATTCATTGGGTTTAAAGGGTGCGCAGGCGGCTTCTTAAGTCAGCGGTAAAATCGTGGGGCTCAACCCCATCCCGCCGTTGATACTGGGGAGCTTGATTACGGTCGAGGCAGGCGGAATTCGTCGTGTAGCGGTGAAATGCATAGATATGACGAAGAACACCGATTGCGTAGGCAGCCTACCAGGCCGTTAATGACGCTCATGCACGAAAGTGCGGGGATCGAACAGG
+
IIIIIHIIHIIIIIIIIIIHIIIIIEHIIIIIIIIEGHIIIIIIIIIIIIIIIIIIIIIIIIIIIIHIIIIIHIIIHIIIIIIIIHIIIIIIIIHIIIIIIIIIIIIIIIIIIIHIIIIIIIIIIIIIIIIIIIIIIIIIIIIIIIIIIIIIIIIIIHIIIIIIIIIIIIIIIIIIIIIIIIIIIIIIIIIIIIIIIIIIIIIIIIIIHIIIIIIIIIIIIIIHIIIIIHHIIIIIIIIIIIIIIIIIIIII
@HS3.4_356 HISEQ:380:H55W7BCXY:1:1101:6071:36225 1:N:0:AGCAGGAA orig_bc=AAAAAAAAAAAA new_bc=AAAAAAAAAAAA bc_diffs=0
TACGGAGGGTACGAGCGTTAATCGGAATGACTGGGCGTAAAGGGCACGTAGGTGGATAGATAAGTCACAAGTGAAATACCCGGGCTTAACCTGGGATTGGCTCGTGAAACTGTTTAACTAGAGTACGGTAGAGGGGAGTAGAATTCCAAGTGTAGCGGTGAAATGCGTAGAGATTTGGAAGAATACCGGAGGCGAAGGCGGCTCTCTGGACCGATACTGACACTGAAGAGCGAAAGCGTGGGGAGCAAACAGG
+
IIIIHHIIIIIIIIIIIIIICHHIIIIIIIIIIHIIIIIIIIIIIIIIGHHIDIIIIIIIIIIIIIIIIIIIIIIIIHIIIIIIIIIIIIIIIIIIIIIIIIIIIIIIIIIIIIIIIIIIIIIIIIIIIIIIIIIIIIIIIIIHIIIIIIIIIIIIIIIIIIIIIIIIIIIIIIHIIIIIIIIIIHIIIIIIIIIIIIIIIIIIIIIIIIIIIIIIIIIIIIIIIIIIIIIIIIIIIIIIIIIIIIIIIIIII
@HS3.4_357 HISEQ:380:H55W7BCXY:1:1101:6452:36012 1:N:0:AGCAGGAA orig_bc=AAAAAAAAAAAA new_bc=AAAAAAAAAAAA bc_diffs=0
TACGGAGGGCGCAAGCGTTAATCGGAATAACTGGGCGTAAAGCGCGCGCAGGCGGTCATGCAAGTCAGATGTGAAATCCCGGTGCTTAACGCCGGGCGGTCATTTGAAACTGCATGACTAGAGTACTATATGGGAGGCTGGAATTTCAGGTGTAGCGGTGAAATGCGCAGATATCTGAAAGAACACCGGCGGCGAAGGCGGGCCTCTGGATAGTAACTGACGCTCAGGCGCGAAAGCGTGGGGAGCAAACAGG
+
IIIIIIIIIIIIIIIIIIHFHHIIIHIIGIHHIIIIIIIIIIIIIIIIIIIIIIIHHIIIHIIIIIIIIIIIIIIIIHIIIIIIIIIIIIIIIIIIIIIIIIIIIIIIIIIIIIIIIIIIIIIIIIIIIIIIIIIIIIIIIIIIIIIIIIIIIIIIIIIIIIIIIIIIIIIIIIIIIHIIIIIIIIIIIIIIIIIIIIIIIIIIIIIIIIIIIIIIIIIIIIIIIIIIIIIIIIIIIIIIIIIIIIIIIIIII
@HS3.4_358 HISEQ:380:H55W7BCXY:1:1101:16511:36046 1:N:0:AGCAGGAA orig_bc=AAAAAAAAAAAA new_bc=AAAAAAAAAAAA bc_diffs=0
TACGGAAGATGCGAGCGTTATCCGGATTTATTGGGTTTAAAGGGAGCGTAGGCGGACCTTTAAGTCAGCGGTAAAATGTCAATGCCCAACATTGGCCCGCCGTTGATACTGTTGGTCTTGAATACACACAAGGAAGGTGGAATTCGTTGTGTAGCGGTGAAATGCTTAGATATGACGAAGAACTCCGATTGCGAAGGCAGCCTTCTGGGGTGCGATTGACGCTGAGGCTCGAAAGTGCGGGTATCAAACAGG
+
IIIHIHIIHHIIIIHGHIHHHHIIIHIHHHHIIHIHHIHIIIIIIIIGIIIIGIHHIIIIHHIIIEGEHHIHIIIIHHHIIIHHHFGFHIIIIG@0GHIIIHIHIHHHHEHHHIHHHHHIIIHIIIIHHHHHHEHIIHHHHIFHHHHHIGIHHIIIHIIHHFHIHHGIIIHIHFGCHIHHHHE@DHHHHEIIHHHIIHIHFIHIGECHHHEIHFHGEIIGHHIIIIIIIIIHHHIIHHHHHHG1IIHHHHHH
@HS3.4_359 HISEQ:380:H55W7BCXY:1:1101:17322:36101 1:N:0:AGCAGGAA orig_bc=AAAAAAAAAAAA new_bc=AAAAAAAAAAAA bc_diffs=0
TACGGAGGATGCGAGCGTTATCCGGATTTATTGGGTTTAAAGGGTGCGTAGGTGGTTTGTTAAGTTTGTGGTGAAAGCGTGCGGCTCAACCGTACCAAGCCATGAAAACTGGCGAACTTGAGTGCAAACGAGGTAGGCGGAATGTGATGTGTAGCGGTGAAATGCTTAGATATGTCACAGAACCCCGATTGCGAAGGCAGCTTACCAGCATGCAACTGACACTGAGGCACGAAAGCGTGGGTATCAAACAGG
+
IIIIIDDHCGHHHHGIHHIIIIIIIDCGHIIGHIIDGHEHHIIIHHIIHHHHHIIHHHHIIHEHGHHIIIIIHHIIGHHHHIIIIIIIIIIIIIIIIEFGEHIHIIIIIIIIGIIIHHIIIIIHIIIIIIIIIIIHHBIHHHHHIIIHIHHHIIEIIHHHIIIIIIIIIIIHGHHGHIIIGHHCIIIIHHIHHHIGIIHHHIIIIHIIHHHIIIIIIIHG<HEHIIIHHHIIIHIHHEIGIHHGIIIIIIIH
@HS3.4_360 HISEQ:380:H55W7BCXY:1:1101:19661:36105 1:N:0:AGCAGGAA orig_bc=AAAAAAAAAAAA new_bc=AAAAAAAAAAAA bc_diffs=0
TACGAAGGGGGCGAGCGTTGTTCGGAATTACTGGGCGTAAAGGGTGTGTAGGCGGCCATGTAAGATAGCGGTGAAATCCCGGGGCTCAACCTCGGAATTGCCATTATTACTATGTGGCTAGAATGACAGAGAGGATATTGGAATACCCAGTGTAGAGGTGAAATTCGTAGATATTGGGTAGAACACCGGTGGCGAAGGCGAGTATCTGGCTGTAAATTGACGCTGAGGCACGAAAGCATGGGGAGCAAACAGG
+
IEHHEHEEHDECHHIHHHHIIIIIIHCGHHHHHIHHHHIIIIHH<DCGHHHHHIIHCC<FFHH#?1GHIHII#HHHHHHHEH#IIHIIIHI#@GHH?HHIHHGFG@@DHHIE@DHIIIIIHIFFHD@DGHHCHGEDDDBEHIHGHFCGHIIIIIICGHHEHHHIHGBHFHHCCAD6BCEHIIIHHHHHHHHHIEGGHIIIIHGCFD1HEC1<D11F0=CGDHF<@D1EEGCGHIHGC@@CIHGC11@1G@1EI
@HS3.4_361 HISEQ:380:H55W7BCXY:1:1101:19569:36162 1:N:0:AGCAGGAA orig_bc=AAAAAAAAAAAA new_bc=AAAAAAAAAAAA bc_diffs=0
TACGTAGGTGGCAAGCGTTGTCCGGATTTACTGGGTGTAAAGGGCGTGTAGCCGGGTTGGCAAGTCAGATGTGAAATCTATGGGCTTAACTCATAAACTGCATTTGAAACTGCTGATCTTGAGTATCGGAGAGGCAATCGGAATTCCTAGTGTAGCGGTGAAATGCGTAGATATTAGGAGGAACACCAGTGGCGAAGGCGGATTGCTGGACGACAACTGACGGTGAGGCGCGAAAGCGTGGGGAGCAAACAGG
+
IIIIIHIIHIHIIIIIIIIIIHIIIIIIIHHHHIIDGHHIIIIIIHHHHIIIIIIIHHDDHHHIIIGIHHIIIIIIHHIIIIIIIIIIIIIIHIIIHIIIIIHGHIIIHIHIIHIIIIIIIIIIIHIIHHIIHIIHIIIIIIIIIIHHIHHIIGHIHHIHIIHHHHHIIIIIIHIIIIIIHHIGIIIIGIIIHIIIHHHHHHHH@HHHIIHEIIIIIHIHGIIHIIIIIHHHIIHHIIIHIIIIIIIIIIIII
@HS3.4_362 HISEQ:380:H55W7BCXY:1:1101:20729:36003 1:N:0:AGCAGGAA orig_bc=AAAAAAAAAAAA new_bc=AAAAAAAAAAAA bc_diffs=0
TACGGAGGATGCAAGCGTTATCCGGATTTATTGGGTTTAAAGGGTGCGCAGGCGGGTTTTTAAGTCTGTGGTGAAAGCGTGCGGCTCAACCGTACCAAGCCATGGAAACTGGAGATCTTGAGTGCAAACGAGGTAGGCGGAATGTGATGTGTAGCGGTGAAATGCTTAGATATGTCACAGAACCCCGATTGCGAAGGCAGCTTACCAGCATGCAACTGACGCTCAGGCACGAAAGCGTGGGTATCAAACAGG
+
IIIIIIIIHIIHIIIIIIIIHIIIIIEHHIHIHHI<@EEHHHIIHIIIIHIIIIIIGHHHIIHIHIHHHIIIIHHIHIIIIIIIHEHHIIGIIIHIIHIIHHIIIHHIGIIIHIIIIIIIIGIHIIIIIIIIIIIHIIIIIIIIIIIHIIIIIIIIIIHIIIIHIHIHIIIIIIHHHHHIIHIIIHHEIHIIIHIIHHHHGIGHIIHIIIIIHIIIIIHIHHHEIIIHFIIIIIIIHIIIIIIIIIIIIHII
@HS3.4_363 HISEQ:380:H55W7BCXY:1:1101:1610:36315 1:N:0:AGCAGGAA orig_bc=AAAAAAAAAAAA new_bc=AAAAAAAAAAAA bc_diffs=0
TACGGAAGATGCGAGCGTTATCCGGATTTATTGGGTTTAAAGGGAGCGTAGGCGGATGCTTAAGTCTGCGGTAAAATGTCGATGCTCAACATCGTCCTGCCGTGGAAACTGGGTGTCTTGAATGTGCACAAGGTGGATGGAATTCGTGGTGTAGCGGTGAAATGCTTAGATATCACGAAGAACTCCGATTGCGAAGGTAGTCCACTGGGGCATGATTGACGCTGAGGCTCGAAAGTGCGGGAATCAAACAGG
+
IIIIIIIIIIIIIIIIIIIIIIIIIIIIIIIIHIIEHIIIIIIIIIIIIIIIIIIIIIIIIIIIIIIIIIIIIIIIIIIIIIIIIIIIIIIIIIIIIIIIIIIIIIIIIIIIIIIIIIIIIIIIIIIIIIIIIIIIIIIIIIIIIIIIIIIIIIIIIIIIIIIIIIIIIIIIIIIIGIIIIIIHIIIIIIIIIIIIIIIIIIIIIIIIIIIIIIIIIIIIIIIIIIIIIIIIIHFDIIIIIIIIIIIIIIII
@HS3.4_364 HISEQ:380:H55W7BCXY:1:1101:1859:36295 1:N:0:AGCAGGAA orig_bc=AAAAAAAAAAAA new_bc=AAAAAAAAAAAA bc_diffs=0
TACGGAGGGTACGAGCGTTAATCGGAATGACTGGGCGTAAAGGGCACGTAGGTGGATAGATAAGTCACAAGTGAAATACCCGGGCTTAACCTGGGATTGGCTCGTGAAACTGTTTAACTAGAGTACGGTAGAGGGGAGTAGAATTCCAAGTGTAGCGGTGAAATGCGTAGAGATTTGGAAGAATACCGGAGGCGAAGGCGGCTCTCTGGACCGATACTGACACTGAAGAGCGAAAGCGTGGGGAGCAAACAGG
+
IIIIIIHIIIIIHIIIIHIIIHIIIIIIIIIHIIIIIEHIIHHHIII=<CGHFHHHHHHHIIIIGIIIIIIIIIIIIIIHIIHIHHHHHHIIHGHIHHHHHHIIHHIIHHHHHIIIIIHIIHHHIIIHIHHHIIHIIIHFIIIHIIHEHIIIIIIIIIIIHIIHIIHHIHIIIIHHHHIIIIIIIIIIIIIIIIIHHIHHHIIIIIIIIHIIIIHIIIIHHFIIIIIIIIGIIIIHIIGIIIIIIIIIIHIII
@HS3.4_365 HISEQ:380:H55W7BCXY:1:1101:7439:36340 1:N:0:AGCAGGAA orig_bc=AAAAAAAAAAAA new_bc=AAAAAAAAAAAA bc_diffs=0
TACGTAGGTGGCAAGCGTTATCCGGATTTACTGGGTGTAAAGGGCGCGTAGGCGGGGATGCAAGTCAGATGTGAAATCTATGGGCTTAACTCATAAACTGCATTTGAAACTGTATCTCTTGAGTGCTGGAGAGGTAGACGGAATTCCTTGTGTAGCGGTGAAATGCGTAGATATAAGGAAGAACACCAGTGGCGAAGGCGGTCTACTGGACAGTAACTGACGCTGAGGCGCGAGAGCGTGGGGAGCAAACAGG
+
IIIIIIIIIIIIHIIIIIIIIIIIIIIIIIIHHIIGHHIIIIIHHIGIIIIIIIIIIIIIIIIIIIIIIIIIIIIIFHIIIIIIHIIIIIIIIIIIIIIIIIIIIIIHHIIHHHIIHIIIIIIIIIIIIIIIIIIIIIIIIIIIIIIIIIIIIIIIIIIIIIIIIIIIIIIIIIIIIIIIIIIIIIIIIIIIIIIIIIIHIIIIIIIIIIIIIIIIIIIIIIIIIIIIGIIIIIIIIIIIIIIIIIIIIIIII
@HS3.4_366 HISEQ:380:H55W7BCXY:1:1101:10608:36407 1:N:0:AGCAGGAA orig_bc=AAAAAAAAAAAA new_bc=AAAAAAAAAAAA bc_diffs=0
TACGGAAGGTCCGGGCGTTATCCGGATTTATTGGGTTTAAAGGGAGCGCAGGCTGATGATTAAGCGTGACGTGAAATGTAGCCGCTCAACGGCTGAACTGCGTCGCGAACTGGTTATCTTGAGTGAGTTCGATGTTGGCGGAATTCGTGGTGTAGCGGTGAAATGCTTAGATATCACGAAGAACTCCGATTGCGAAGGCAGCCAACAAGGCCTTTACTGACGCTAAAGCTCGAAGGTGCGGGTATCGAACAGG
+
<<<C<<CC@CFHC?<<FCE@@@C<C0<D<D@G@@G<<C<C1DGCCGED?/F</HHIHF1<D@EHGHIIIIHEIGFEH@FH<FCHFFEIIHIHFDDFC1<HHCCFHEHHFIIHHFCDGIHEIIIHFHFHBHHHFHBDHIHFIIIIIHEEIHIIIIHHHIIIHIIIIH@HIIIIHHHCEGIFIHGE0HG<@F@IIIIIHIIHIHEIHIHIIIIHHEHIIIIIIIIHHHHHFEIIHF?C/IHIIHFHCIIIIHEII
@HS3.4_367 HISEQ:380:H55W7BCXY:1:1101:10357:36638 1:N:0:AGCAGGAA orig_bc=AAAAAAAAAAAA new_bc=AAAAAAAAAAAA bc_diffs=0
TACGGAAGGTCCGGGCGTTATCCGGATTTATTGGGTTTAAAGGGAGCGCAGGCGGAGGCTTAAGCGTGACGTGAAATGTAGCCGCTCAACGGCTGAGTTGCGTCGCGAACTGGGTTTCTTGAGTGAGTGCGACGTCAGCGGAATTCGTGGTGTAGCGGTGAAATGCTTAGATATCACGAAGAACCCCGATTGCGAAGGCAGCTGACGAGCCCTTTACTGACGCTAAAGCTCGAAGGTGCGGGTATCGAACAGG
+
IIIIIIIIIIIIIIIIIIIIIIIIIHIIIIIIHHIGHIIIIIIIIIIIIIIIIIIIIIIIIIIIIIIIIIIIIIIIIIIIIIIIIIIIIIIIIIIIIIIIIIIIIIIIIIIIIIIIIIIIIIIIIIIIIIIIIIIIIIIIIIIIIIIIIIIIIIIIIIIIIIIIIIIIIIIIIIIIIIIIIIIIIHIIIIIIIIIIIIHIIIIIIIIIIIIIIIIIIIIIIIIIIIIIIIIIIIIIIIIIIIIIIIHIIIIII
@HS3.4_368 HISEQ:380:H55W7BCXY:1:1101:13399:36627 1:N:0:AGCAGGAA orig_bc=AAAAAAAAAAAA new_bc=AAAAAAAAAAAA bc_diffs=0
TACGGAAGGTCCGAGCGTTATCCGGATTTATTGGGTTTAAAGGGAGCGTAGGCGGAAGCTTAAGTCAGCCGTTAAATAGCGGGGCTCAACCCCGTAGTGCGGTTGAAACTGAGTTTCTTGAGTGCACAAGAGGTAGGTGGAATTCGTGGTGTAGCGGTGAAATGCTTAGATATCACGAAGAACTCCGATTGCGAAGGCAGCTTACTGGGGTGCAACTGACGCTGAAGCTCGAAGGTGCGGGTATCAAACAGG
+
GHHHHHHHHCHHIIHIHIHEEHHIICGHEHHHIHHG@HHIHECCGHHDHHHHIIHHFGHHIHHIHIIIIIICHIIHGIHHHIHHHHICHGIHHIHIIIIIIHHIHHHIIEHHIIHHHGHIIIHIIHGHIIIIIIHHIIIIIIIHIIIIIIIIIHHHIIIIIIGIIIIIIIIIIHFGEIIIHHHGHHIHHHIIIIIIIHHIIHIHHIIIHHHIIIIIIIIIHHHHGIIIIIIIIIHHIIIIIIIIHIIIHIIH
@HS3.4_369 HISEQ:380:H55W7BCXY:1:1101:13826:36590 1:N:0:AGCAGGAA orig_bc=AAAAAAAAAAAA new_bc=AAAAAAAAAAAA bc_diffs=0
TACGGAAGGTCCGGGCGTTATCCGGATTTATTGGGTTTAAAGGGAGCGCAGGCTGATTATTAAGCGTGACGTGAAATGTAGCCGCTCAACGGCTGAGTTGCGTCGCGAACTGGTAGTCTTGAGTGAGTTCGATGTTGGCGGAATTTGTGGTGTAGCGGTGAAATGCTTAGATATCACGAAGAACTCCGATTGCGAAGGCAGCCAACAAGGCCTTTACTGACGCTAAAGCTCGAAGGTGCGGGTATCGAACAGG
+
IIIIIHIIIIIIIIIIIIIHIIIIIGHIIIIIIIIGHHIIIIIIIIIIHIIIIIIIHIIIIIIIIIIIHIIIIIIIFIHIIIIIIIIIIIIIIIIIIIIIIIIIIIIIIIIIIIIIIIIIIIIIIIIIIIIIIIIIIIIIIIIIIIIIIIIIIIIIIIIIIIIIIIIIIIIIIIIIIHIIIIIIHIIIIIIIIIIIIIIIIIIIIIIIIIIIIIIIIIIIIIIIIIIIIIIIIIIIHIIIIIIIHIIIIIIII
@HS3.4_370 HISEQ:380:H55W7BCXY:1:1101:8805:36949 1:N:0:AGCAGGAA orig_bc=AAAAAAAAAAAA new_bc=AAAAAAAAAAAA bc_diffs=0
TACGGAGGGTACGAGCGTTAATCGGAATGACTGGGCGTAAAGGGCACGTAGGTGGATAGATAAGTCACAAGTGAAATACCCGGGCTTAACCTGGGATTGGCTCGTGAAACTGTTTAACTAGAGTACGGTAGAGGGGAGTAGAATTCCAAGTGTAGCGGTGAAATGCGTAGAGATTTGGAAGAATACCGGAGGCGAAGGCGGCTCTCTGGACCGATACTGACACTGAAGAGCGAAAGCGTGGGGAGCAAACAGG
+
IIIIIIIIIIIIIIIIIHIIIIIIIIIIIIIHIIIIIHIIIIIIIIIIFHHIHHIIIIIIIIIIIIHIIIIIIIIIHHIIIIIIIIHIIIIIIIIIIIIIIIIIIIIIIIIIIHIIIIIIIIIIIIIIIIIIIIIIIIIIIIIIIIIIIIIIIIIIIIIIIIIIIIIIIIIIIIIIIHIHIIIIIIIIIIIIIIIIIIIIHIIHHIIIIIIHIIIIIIIIIIIIIIIIIIIIIIIIIIIIIIIIIIIIIHIII
@HS3.4_371 HISEQ:380:H55W7BCXY:1:1101:14203:36842 1:N:0:AGCAGGAA orig_bc=AAAAAAAAAAAA new_bc=AAAAAAAAAAAA bc_diffs=0
TACGTAGGTGGCAAGCGTTGTCCGGATTTATTGGGTTTAAAGGGTGCGTAGGCGGCCCTGTAAGTCAGTGGTGAAATATTTCAGCTCAACTGGAATTGTGCCATTGATACTGCGGGGCTTGAGTACAGATGAGGTAGGCGGAATTGACGGTGTAGCGGTGAAATGCTTAGATATCGTCAAGAACACCTATAGCGAAGGCAGCTTACTAGGCTGTAACTGACGCTGAGGCACGAAAGTGTGGGGATCAAACAGG
+
HCGHEHHEEFHIHHFHECCCH?GHHE@DHFEHEHCC@EHIHHIIIIHCEHH0FHHHH#HHHIIIHHEHF1HHGCEGEEDEGCHHHHIIHHHHHH@GEHEGCHHHIHGEHHIGHD<DHHIIHIHIIIIIHIHFHHHHIIHHHHHHHCHIIIHHIHIIIIIHHEHIIIIIHGDIIHHG@GIIH#IIIIHHIHCIHHFIIHIHHEHHIIHHEHFHIIIHIIIIIIIIHGEIHHHHHHIIHIIIIHHHFHHHIIIII
@HS3.4_372 HISEQ:380:H55W7BCXY:1:1101:15798:36875 1:N:0:AGCAGGAA orig_bc=AAAAAAAAAAAA new_bc=AAAAAAAAAAAA bc_diffs=0
TACGGAAGGTCCGGGCGTTATCCGGATTTATTGGGTTTAAAGGGAGCGCAGGCCGGAGGTCAAGCGTGACGTGAAATGTAGCCGCTCAACGGCTGAACTGCGTCGCGAACTGGCTTTCTTGAGTGAGTTCGATGTGGGCGGAATTCGTGGTGTAGCGGTGAAATGCTTAGATATCACGAAGAACTCCGATTGCGAAGGCAGCCCACAAGGCCTTTACTGACGCTAAAGCTCGAAGGTGCGGGTATCGAACAGG
+
IIIIIIIIIIHIIIIIIIIIIIIIIHEHIIIIIIIEHIIIIIIIHIIIIIIIIIIIIIHHHIIIIIIIIIIIIIIIHHHIIIIIIIIIIIIIIIIIHIIIIIIIIIIIIIIIIIIHIIIIIIIIIHIIIIIIIIIIIIIIIIIIIIIIIIIIIIIIIIIIIIIIIIIIIIIIIIIIIIIIIIIIIIIIIIIIIIIIIHIIIIIIIIIIIIIIIIIIIIIIIIIIIIIIIIIIIIIIIIIIIIIIIIHIIIIII
@HS3.4_373 HISEQ:380:H55W7BCXY:1:1101:18138:36889 1:N:0:AGCAGGAA orig_bc=AAAAAAAAAAAA new_bc=AAAAAAAAAAAA bc_diffs=0
TACAGAGGCCAAGAGCGTTGTTCGGATTTACTGGGCGTAAAGGGCGCGTAGGCGGCATGGCGTGTCGGATGTGAAATCTCCGGGCTCAACCCGGAAAGTGCGTCCGAAACTACCGTGCTGGAGTATGGGAGGGGGAATCGGAATGCAGGGTGTAGCGGTGAAATGCGTTGATATCCTGCAGAACACCGGAGGCGAAGGCGGATTCCTTGAACATCACTGACGCTGAGGCGCGAAAGTCGGGGGAGCAAACAGG
+
IIIIIHHIHHHH@F@C?C<CHIIII=CGHHCFEHIIIH?EH@HIF<EHEHHIEEGHHEHCGHCHGHCHGEHHGHHHHCHHHHHIHIIHIIHHHHHHHDHHECDHHHIHGDFHIIIIIHHIHGIIIIHFHHIHHHEHECEHIIHIIIHIIIIIIHHGHIIHEHHDHEHEIHCEIHHHHHIHIHIHHHIIHIIIHIIIHHHHEHHEIHHHHGDHGIHHH=HHIIIIIIIIHIIHHHHHIIIIHIIIIIHIIIIII
@HS3.4_374 HISEQ:380:H55W7BCXY:1:1101:18547:36884 1:N:0:AGCAGGAA orig_bc=AAAAAAAAAAAA new_bc=AAAAAAAAAAAA bc_diffs=0
TACGGAGGGTACGAGCGTTAATCGGAATGACTGGGCGTAAAGGGCACGTAGGTGGATAGATAAGTCACAAGTGAAATACCCGGGCTTAACCTGGGATTGGCTCGTGAAACTGTTTAACTAGAGTACGGTAGAGGGGAGTAGAATTCCAAGTGTAGCGGTGAAATGCGTAGAGATTTGGAAGAATACCGGAGGCGAAGGCGGCTCTCTGGACCGATACTGACACTGAAGAGCGAAAGCGTGGGGAGCAAACAGG
+
IIIIIIIIIIIIIIIIIIIIIIIIIIIIIIIIIIIIIHIIIIIIIIIIGHHIFIIIIIIIIIIIIIIIIIIIIIIIIIIIIIIIIIIIIIIIIIIIIIIIIIIIIIIIIIIIHIIIIIIIIIIIIIIIIIIIIIIIIIIIIIIIIIIIIIIIIIIIIIIIIIIIIIIIIIIIIIIIHFIIIIIIIIIIIIIIIIIIIIIIIIIIIIIIIIHIIIIIIIIIIHIIIIIIIIIIIIIHIIIIIIIIIIIIIIHII
@HS3.4_375 HISEQ:380:H55W7BCXY:1:1101:8885:37059 1:N:0:AGCAGGAA orig_bc=AAAAAAAAAAAA new_bc=AAAAAAAAAAAA bc_diffs=0
TACGGAGGATGCGAGCGTTATCCGGATTTATTGGGTTTAAAGGGTGCGTAGGTGGTTTGTTAAGTTTGTGGTGAAAGCGTGCGGCTCAACCGTACCAAGCCATGAAAACTGGCGAACTTGAGTGCAAACGAGGTAGGCGGAATGTGATGTGTAGCGGTGAAATGCTTAGATATGTCACAGAACCCCGATTGCGAAGGCAGCTTACCAGCATGCAACTGACACTGAGGCACGAAAGCGTGGGTATCAAACAGG
+
IIIIIIIIIIIIIIIIIIIIIIIIIHIIIIHHHHIEEHHIIIIIHIIIHIIIIHIFGHIHIIIIHFIIIIIIIIHIHIIIIIIIIIIIIIHIIIIIIIIIIIIIIIIIIIIIIIIIGIIIIIIIIIIIIIIIIIIIIIIIIIIIIIIIIIIIIIIIIIIIIIIIIIIIIIIIIIIIHHIIIIIIIIIIIIIIIIIIIIIIIIIIIIIIIIHHHIIIIIIIIIIIIIIIHHIIIIIIIIIIIIIIIIIIIIII
@HS3.4_376 HISEQ:380:H55W7BCXY:1:1101:9852:37194 1:N:0:AGCAGGAA orig_bc=AAAAAAAAAAAA new_bc=AAAAAAAAAAAA bc_diffs=0
TACGTAGGGAGCGAGCGTTATCCGGATTTATTGGGTGTAAAGGGTGCGTAGGCGGTTTGATAAGTCTGTGGTTTAATCCCGAAGCTTAACTTCGGTTCGCCACAGAAACTGTCTTGCTTGAGTATGGTAGAGGCAAGTGGAATTTCTAGTGTAGCGGTAAAATGCGTAGATATTAGAAGGAACACCAGTGGCGAAGGCGACTTGCTAGGCCATTACTGACGCTGAGGCACGAAAGCGTGGGGAGCAAATAGG
+
IIIIIIIIIIIIIIIIIIIIIIIIIIIHIIIHHIIHHHEHHHHIIIIIIFFHGHIEHIHIIIIIHIIIIIIHIIIHIHHFHIHIHIIIIIIIHIIIHHIIIIHIIIIIIIIIIHHHIHIIIIHHIIIIIIIIIIIIIIIIIIIHIIIIHIIIIIIHHIIIIIIIIIIIIIIIIIIIHIIIIIIIIIIIIIIIIIIIIIIIIIIIIIIIIHHHIIIIIIIIIIIIIIIIIIIIIIIIIIIIIIIIIIIIIIII
@HS3.4_377 HISEQ:380:H55W7BCXY:1:1101:11758:37085 1:N:0:AGCAGGAA orig_bc=AAAAAAAAAAAA new_bc=AAAAAAAAAAAA bc_diffs=0
TACAGAGGTCTCGAGCGTTGTTCGGATTTACTGGGCGTAAAGGGCGCGTAGGCGGCGCGGCGTGTCGAGTGTGAAATCTCCGGGCTCAACCCGGAAAGTGCGCTCGAAACTGCCGTGCTCGAGTGCGGGAGAGGGAATCGGAATGCAGGGTGTAGCGGTGAAATGCGTTGATATCCTGCAGAACACCGGATGCGAAGGCGGATTCCTGGAACGCAACTGACGCTGAGGCGCGAAAGTCGGGGGAGCAAACAGG
+
GFE@C<DEHHHH@CGCFHEDC1DC/DGEHIHGIHHIICHHIIGHGDHDHIIHCHHHHIEDHIHHIIHGHHHHGHIEDIHFIIIIGIIHHHHHHHIIHIIIGIGIIIIHHIIHIIIIHIHHIIIIIIHIHFHHGFHEIIIIIIIHIIIIIIIIIIHFHIIIIIIIHIIHHIIIHIHHHDFHIIIIIIIIIIIIIIIIHIHHIHHGHIFHEIIHHGEIHIIIIIIIIIIIIIIIIIIIHIHEHHIIIIIIIIIHH
@HS3.4_378 HISEQ:380:H55W7BCXY:1:1101:14671:37062 1:N:0:AGCAGGAA orig_bc=AAAAAAAAAAAA new_bc=AAAAAAAAAAAA bc_diffs=0
TACGGAAGGTCCGGGCGTTATCCGGATTTATTGGGTTTAAAGGGAGCGCAGGCGGGTTTTTAAGCGTGTTGTGAAATGTACCGGCTCAACCGGTGACTTGCAGCGCGAACTGGAGACCTTGAGTGAGTACGAGGAAGGCGGAATTCGTGGTGTAGCGGTGAAATGCTTAGATATCACGAAGAACTCCGATTGCGAAGGCAGCTTTCCAGTCCTTAACTGACGCTAAAGCTCGAAAGTGCGGGTATCGAACAGG
+
IIIIIIIIIIIIIIIIIIIIIIIIIIIIIIIIHIIE=EHHIIIHIIIIHIHIIIIIIIIIIIIIIIIIIIIIIIIIIIIIHIIIIIIIIIIIIIIIIIIIIIIIIIIIIIIIIIIIIIIIIIIIIIIHIIIIIIIIIIHIIIIIIIIIIIIIIIIIIIIIIIIIIIIIIIIIIIIHHIIIIIIIIIIIIIIIIIIIIIIIIIIIIIIIIIIIIIIIIIIIIIIIIIIIIIIIIIIIIIIIIIIIIIIIIIIII
@HS3.4_379 HISEQ:380:H55W7BCXY:1:1101:1896:37446 1:N:0:AGCAGGAA orig_bc=AAAAAAAAAAAA new_bc=AAAAAAAAAAAA bc_diffs=0
TACAGAGGGTGCAAGCGTTGTTCGGAATCATTGGGCGTAAAGGGCGTGTAGGCGGTTTGTTAAGTCATGTGTGAAATCCCTCGGCTCAACCGGGGAACGACGCATGAAACTGGCAAGCTAGAGTACCAAAGAGGGTGGTGGAATTCCCGGTGTAGCGGTGAAATGCGTAGATATCGGGAGGAACACCTGTGGCGAAGGCGGCCACCTGGTTGGATACTGACGCTGATACGCGAAAGCGTGGGGAGCAAACAGG
+
HIIIIIIIIIIIIIIIIGHHHIHIIIIIIIIIIIIIIHGHIIIIIIHIIGIHIIIHIIIIIIIIIHIIIIIIIIIIHHHIIIIIIHHIIIIIIIIIIIIIIIIIIIIIIIIIIIIIIIIIIIIIIIHIHIIIIIIIIIIIIIIIIIHIIIIIIIIIIIIIIIIIIIIIIIIIIIIIIHIIIIIIIIIIIIIIIIIIIIIIIIIIHHIIIIIIIIIIIIIIIIIIIH<IIIIIIIIIIIIIIIIIIIIIIIIII
@HS3.4_380 HISEQ:380:H55W7BCXY:1:1101:6445:37459 1:N:0:AGCAGGAA orig_bc=AAAAAAAAAAAA new_bc=AAAAAAAAAAAA bc_diffs=0
TACGGAGGATGCAAGCGTTATCCGGATTTATTGGGTTTAAAGGGTGCGTAGGCGGAGCTTTAAGCGTGAGGTGAAATGCCCGGGCTCAACCTGGGGACTGCCTCGCGAACTGGAGTTCTGGAATGCCCCTGCCGTGGGAGGAATGTGTGGTGTAGCGGTGAAATGCATAGAGATCACACAGAACACCGATTGCGAAGGCATCTCACGAAGGGGTGATTGACGCTGAGGCACGAAAGCGTGGGGATCAAACAGG
+
IIIIIIIIIIIIIIIIIIIIIIIIIHIIIIIIIIIIIIIIIIIIIIIIIIIIIIIIIIIIHIIIIIIIIIIIIIIIHIIIIIIIIIIIIIIIIIIIIIIIIIIIIIIIIIIIIIIHHIIIIIIIIIIIIIIIIIIIIIIIIIIIIIIIIIIIIIIIIIIIIIIIIIIIIIIIIIIIIIIIIIIIIIIIIIIIIIIIIIIIIIIIIIIIIIIIIIIIIIIIIIIIIIIIIIIIIIIIIIIIIIIIHIIIIIIII
@HS3.4_381 HISEQ:380:H55W7BCXY:1:1101:19823:37353 1:N:0:AGCAGGAA orig_bc=AAAAAAAAAAAA new_bc=AAAAAAAAAAAA bc_diffs=0
TACGGAGGATGCGAGCGTTATCCGGATTTATTGGGTTTAAAGGGTGCGTAGGCGGCACTTCAAGTCGGCGGTAAAATATTCGGGCTCAACCCGGGCGAGCCGTCGAAACTGTAGAGCTAGAGTGGAAGAGAAGTGGGCGGAATGCGCGGTGTAGCGGTGAAATGCATAGATATCGCGCAGAACTCCGATTGCGAAGGCAGCTCACCGGCTTCAAACTGACGCTGAAGCACGAAAGCGTGGGGATCGAACAGG
+
IIIHIHEDHHHGCHHHIIIIIHIID0<EHIII@CFCG@FHHIIIIIGHFHHHIIHIGIIEHHHIHHHHHGHHHHHHHHHHHHHHHHHIIFHHIIHHHIHIHIGHHHHIIIIHIHHIHIIGHIHIHIIIIIHHHGEHIIHIIIIIIHFEIIHGIIIIIIIHIIIHEHIIIHIIIHCDFHIIIIIHIIHIIIIIIHIIIIIIIIIIIIIIIHHGIIIIIHHIIIIIIIIIIIIIIIIIIIIIIIIIHGIIIIII
@HS3.4_382 HISEQ:380:H55W7BCXY:1:1101:5961:37736 1:N:0:AGCAGGAA orig_bc=AAAAAAAAAAAA new_bc=AAAAAAAAAAAA bc_diffs=0
TTAGAAACCCGAGTAGTCCGCCTGATGTGCCAGCAGCCGCGGTAATACGGAAGGTCCGGGCGTTATCCGGATTTATTGGGTTTAAAGGGAGCGCAGGCTGATGATTAAGCGTGACGTGAAATGTAGCCGCTCAACGGCTGAACTGCGTCGCGAACTGGTTATCTTGAGTGAGTTCGATGTTGGCGGAATTCGTGGTGTAGCGGTGAAATGCTTAGATATCACGAAGAACTCCGATTGCGAAGGCAGCCAACAAGGCCTTTACTGACGCTAAAGCTCGAAGGTGCGGGTATCGAACAGG
+
IIIIIIIIIIIIIIIIIIIIHIIIIIIIIIIIIIIIIIHIIIIIIIIIIIIIIIIIIIIIIIIIIIIIIIHHHHIIHHIIHHHIIFHHIIIIIIIIIIIIIIIIIIIIIIIIIIIIIIIIIIIIIIIIHIIIHIIIIIIIIHHIHIIIIIIIIIIIIIIIIIIIIIHIIIIIHIIIIIIIIIIIIIIIIHIIIIIIIIIIIIIIIIIIIIHIIIIIIIIIIHHIIIIHHDIIIHHHIIIIIIIIIIIIIIIIIIIHIIIIIGIIIIIIIIIIIIIIIIIIIIIIIIIIIIIIIIIIII
@HS3.4_383 HISEQ:380:H55W7BCXY:1:1101:7785:37672 1:N:0:AGCAGGAA orig_bc=AAAAAAAAAAAA new_bc=AAAAAAAAAAAA bc_diffs=0
TACGTAGGTGGCAAGCGTTATCCGGAATTATTGGGCGTAAAGAGTGAGCAGGCGGTTAATTAAGTCTGAGGTTAAAGCGTGGGGCTCAACCCCATAAAGCCTTGGAAACTGATTGACTAGAGTACGGGAGAAGTGAAGGGAACTCCATGTGTAGCGGTGAAATGCGTAGATATATGGAAGAACACCAGTGGCGAAGGCGCTTCACTAGCCCGAAACTGACGCTCAGTCACGAAAGCGTGGGTAGCAAATAGG
+
IIIIIIIIIIIIIIIIIIIIIIIIIIIIIIIHIIHHIHICHIIIIHHIIIIIIIIIIIIIHHIIIIIIIIHIIIIIIIIIIHIIIIHIIHIHIIIIIIIIHIIIIIIIIIIHIIIIIIIIHIIIIIIIIIIIIIHIIIIIIIIIIHIIIIIIIIIIIIIIIIIIIIIIIIIIIIIHGIIHIIIIIIIIIIIIIHIIIIIIIIIIIIIIIIIIIIIIHHIIIIIIIIHIIIIIIIIIIIIIIIIIIIIIIIII
@HS3.4_384 HISEQ:380:H55W7BCXY:1:1101:14174:37501 1:N:0:AGCAGGAA orig_bc=AAAAAAAAAAAA new_bc=AAAAAAAAAAAA bc_diffs=0
TACGGAGGACGCGAGCGTTATCCGGATTCATTGGGTTTAAAGGGTGCGCAGGCGGCCGAGCAAGTCAGCGGTGAAAGCCCGGGGCCCAACCCCGGAAGTGCCGTTGATACTGTTCGGCTGGAATGCGGTCGAGGCGGGCGGAACGTGGCGTGTAGCGGTGAAATGCGTAGATATGCCACAGAACGCTGATAGCGGAGGCAGCTCGCCAGGCCTGCATTGACGCTCGGGCACGAAAGCGTGGGGATCGAACAGG
+
IIIIIIIIIIIIHGHIIIIHHIIIIHHHIIIHHHI<EHIIIIIIIIIIGIIIIIIIIIIIIIIIIIIIIIIIIHIIIIHIIIIIIIIIIIIIIIIIIIIIIIIIIIIIIIIIIIIIIGIIIIIIIIIIIIIIIIIIIIIIIIIIIIIIIIIIIIIIIIIIIIIIIIIIIIIIIIIIHHIIIIHIIIIIIIIIIIIIIIIIIIIIIIIIIIIIIIIIIIIIIIIIIIIIIIIIIIIIIIIIIIIIIIIIIIIII
@HS3.4_385 HISEQ:380:H55W7BCXY:1:1101:17441:37726 1:N:0:AGCAGGAA orig_bc=AAAAAAAAAAAA new_bc=AAAAAAAAAAAA bc_diffs=0
TACGGAGGATACAAGCGTTATCCGGATTTATTGGGTTTAAAGGGTGCGCAGGCGGACCGCTAAGTCAGGGGTGAAAAGTTGGGGCTCAACTCCAATCGTGCCTTTGATACTGGCGGACTAGAGTGCGATAGGCGTGGCCGGAATGTGGTGTGTAGCGGTGAAATGCTTAGATATGCCACAGAACACCGATCGAGAAGTCAGGTCACGAGTTCGCAACTGACGCTCATGCACGAAAGCGTGGGGATCAAACAGG
+
IIIIHIIIHIIIIIIHIIIIIIIIICEHIHIIHIIGHIIIIIIIFHHIIIIIIIIIIIIIIIHIIIIIIHIIHHIIHHHIIIIIHIIIIIIIIIIIIHIIHHIHIIIIIIIIIIIHIHIIIIIIIIIIIIIHIIHIIIIIHIHIIIIIIHIIIHIIIIIIIIIIHHEIIHHIHHIHHHIHIIIIHIIIHIIIIIIHHHIIIIIIIIIIIIHIIIHIIIIIIIHHHHHHIIIIHIIIHIGIIIIHIHIIIIHII
@HS3.4_386 HISEQ:380:H55W7BCXY:1:1101:19457:37542 1:N:0:AGCAGGAA orig_bc=AAAAAAAAAAAA new_bc=AAAAAAAAAAAA bc_diffs=0
TACGAAGGGTGCAAGCGTTACTCGGAATTACTGGGCGTAAAGCGTGCGTAGGTGGTTTGTTAAGTCTGATGTGAAAGCCCTGGGCTCAACCTGGGAATGGCATTGGATACTGGCAATCTAGAGTGCGGTAGAGGGTAGTGGAATTCCCGGTGTAGCAGTGAAATGCGTAGATATCGGGAGGAACATCTGTGGCGAAGGCGACTACCTGGACCAGCACTGACACTGAGGCACGAAAGCGTGGGGAGCAAACAGG
+
IEHHHHGHHHEHIHHHGHHIHIIIIDFHIHIGEHHIIDHHIHIIIIIHEEHE<GHB@HHIIHIIHIIIIIIHIHHHFHIHHHIHIIIIIIIIGIHHCHIHHHHIIIIIHIHHIIGHHFHIIIIHIIIHIIIFHIHHFHHHFEHHIEFHHDFEHIII@EEGHIHHIHHIIHIHDEHHG<EGDHGH?EGIHHH=@IHHHHHEGCGCIHFHHGHH@HGCHHIHEGHEHHHHCFEGHHIHHHGGEHFHIIIHHEHHE
@HS3.4_387 HISEQ:380:H55W7BCXY:1:1101:20499:37518 1:N:0:AGCAGGAA orig_bc=AAAAAAAAAAAA new_bc=AAAAAAAAAAAA bc_diffs=0
TACGGGGGGTGCAAGCGTTGTCCGGAATCATTGGGCGTAAAGCGTTCGTAGGCGGTACATTAAGTCTGATGTTAAATCCCCGTGCTTAACACGGGCAAGGCATTGGATACTGGTGAACTGGAATGCGGCAGAGGTTAAGGGAATTCCTGGTGTAGCGGTGAAATGCGTAGATATCAGGAGGAACACCGGCGGCGAAAGCGCTTAACCGGGCCGAAATTGACGCTGAGGAACGAAAGCCGGGGGAGCAAATGGG
+
IIIIIIIIIIIIIIIIIIIIIIIIIIIIIIIIIIIIIIIIIIIIHHIIHHIIIIIIIIIHHIIIIIIIIIIIHIIIHHIIIIIIIIIIIIIIIIIIIIIIGIHIIIIIIIIIIHIIIIIIIIIIIIIIIIIIIIIIIIIIIIIIIIIIIIIIIIIIHIIIIIIIIIIIIIIIIIIHHFIIIIHHIIIIIIIIIIIHIIIIIIIIIIIIIIIIIIIIIIIIIIIIIIIIIIIIIIIIIIIIIIIIIIIIIIIII
@HS3.4_388 HISEQ:380:H55W7BCXY:1:1101:19787:37825 1:N:0:AGCAGGAA orig_bc=AAAAAAAAAAAA new_bc=AAAAAAAAAAAA bc_diffs=0
TACGGAGGGTGCGAGCGTTAATCGGAATAACTGGGCGTAAAGAGCTCGTAGGCGGTTAGTCAAGTCAGATGTGAAAGCCCCGGGCTTAACCTGGGAACTGCATTTGAAACTGACGAACTAGAGTACTGTAGAGGGAGGTAGAATTCCAGGTGTAGCGGTGAAATGCGTAGATATCTGGAGGAATACCGGTGGCGAAGGCGGCCTCCTGGACAGAGACTGACGCTGAGGAGCGAAAGCGTGGGGAGCAAACAGG
+
FHHGGGHHIIHHGIIIIIFIEHHHIIIIIIIIIIHHHCHDHIIIHIIIIHIIIIIIHIIHIHIIIIIIIIIIIIIIIIHHHHIIIIGIIIIIIIIIIIIIHIIIIIHHIIIIIIIIIIIIIIIIIHIIIIIIIHHGHHHIIIIIIGIIIIIIIIIIIIIIIIIIIIHGIIIIHIHHHGIIIIIIIIIIIIIIIIIIIIIIHHIHIIIIHHHIIIIIIIIIIIIIIIIIIHHIIIIIIIIIIIIIIIIIIIIII
@HS3.4_389 HISEQ:380:H55W7BCXY:1:1101:16545:38177 1:N:0:AGCAGGAA orig_bc=AAAAAAAAAAAA new_bc=AAAAAAAAAAAA bc_diffs=0
TACGGAAGGTCCGGGCGTTATCCGGATTTATTGGGTTTAAAGGGAGCGCAGGCGGAAGATTAAGCGTGACGTGAAATGTACCGGCTCAACCGGTGACGTGCGTCGCGAACTGGTTTTCTTGAGTGAGTACGACGTGTACGGAATTCGTGGTGTAGCGGTGAAATGCTTAGATATCACGAAGAACTCCGATTGCGAAGGCAGTGCACGAGTCCTTTACTGACGCTAAAGCTCGAAGGTGCGGGTATCGAACAGG
+
IIIIIIIIHIHIIIIIIHIIIIIII<EHIIIIHHHDGHGHIIHIHHGIGGHIIIIIIIIIIIIIIIIIIIIIIIIIHIIHHIIIIIIIIIIIIIIIIIIIIIIIIIIIIIIIIIHIIIIIIIIIIIIIIIIIIIIIIIIIIIIIIIIIIIIIIIIIIIIIIIIIIIIIIIIIIIIIIIIIIHIIIIIIIIIIIIIIIIIIIIIIIIIIIIIIIIIIIIIIIIIIIIIIIIIIIIIIIIIIIIIIIIHIIIIII
@HS3.4_390 HISEQ:380:H55W7BCXY:1:1101:1431:38467 1:N:0:AGCAGGAA orig_bc=AAAAAAAAAAAA new_bc=AAAAAAAAAAAA bc_diffs=0
TACGGAGGGTGCGAGCGTTAATCGGAATAACTGGGCGTAAAGAGCTCGTAGGCGGTTAGTCAAGTCAGATGTGAAAGCCCCGGGCTTAACCTGGGAACTGCATTTGAAACTGACGAACTAGAGTACTGTAGAGGGAGGTAGAATTCCAGGTGTAGCGGTGAAATGCGTAGATATCTGGAGGAATACCGGTGGCGAAGGCGGCCTCCTGGACAGAGACTGACGCTGAGGAGCGAAAGCGTGGGGAGCAAACAGG
+
IICHIHHIICGHHI?<CE@HEEHHIIGHIHIEHIHIICEGHIIIHHHHCGHHHHIHEGHHIGHHHGIHHHHHHFEEDE<DGD#IHHIHGCHHHIIIHIGHFFHIIIIHIIHIIIIIIIIIIIHIHEIHHIIHIIIIIIIIIIHIHGIIIIIIHIIHIHGHIIHHIHHHIIIIIHHEFHHHHHIIHHHIIIHIIIHHHDIIIIFIIHGIIHHFIIHEIIHEHHHHIIIIHIIIIIHIIIIIIIHHIIHHHHHII
@HS3.4_391 HISEQ:380:H55W7BCXY:1:1101:12417:38434 1:N:0:AGCAGGAA orig_bc=AAAAAAAAAAAA new_bc=AAAAAAAAAAAA bc_diffs=0
TACGGAGGATGCAAGCGTTATCCGGATTTATTGGGTTTAAAGGGTGCGCAGGCGGACTGTTAAGTCAGCGGTGAAATGTCCCGGCTCAACCGGGGCCCTGCCGTTGATACTGGCAGACTAGAGTACGGACGGCGCCGGCGGAATGTGTCATGTAGCGGTGAAATGCTTAGATATGCCACAGAACACCGATCGCGAAGGCAGCTGGCGAGGCCGGTACTGACGCTCAGGCACGAAAGCGTGGGGATCAAACAGG
+
IIIHIIIIIIIIIIIIIIHIIIIIIGHIIIIGGHIDGHIHIIIIIIIIGIIIIIIIIIIIIIHIIIIIIIIIIIIIGIHIIIIIIIIIIIIIIIIIIIIIIIIIIIIIIIIIIIIIIIIIIIIIIIIIIIIIIIIIIIIIIIIIIIIIIIIIIIIIIIIIIIIIIIIIIIIIIIIIHHIIIIIIIIIIIHIIIIIIIIIIIIIIIIIIIIIIIIIIIIIIIIIIIIIIIIIIIIIIIIIIIIIIIIIIIIIII
@HS3.4_392 HISEQ:380:H55W7BCXY:1:1101:13494:38442 1:N:0:AGCAGGAA orig_bc=AAAAAAAAAAAA new_bc=AAAAAAAAAAAA bc_diffs=0
TACGTAGGGTGCAAGCGTTAATCGGAATTACTGGGCGTAAAGCGTGCGCAGGCGGTGATGTAAGACAGTTGTGAAATCCCCGGGCTCAACCTGGGAACTGCATCTGTGACTGCATCGCTGGAGTGCGGCAGAGGGGGATGGAATTCCGCGTGTAGCAGTGAAATGCGTAGATATGCGGAGGAACACCGATGGCGAAGGCAATCCCCTGGGCCTGCACTGACGCTCATGCACGAAAGCGTGGGGAGCAAACAGG
+
IIIIHGHIIIIIIIIIIHIIIIIIIIIIIIIIIIIIIIIIIIIIIIIIIIIIIIIIIHIIIIIIIIIIHIIIIIIIIIIIIIIIIIIIIIIIIIIIIIIIIIIIIIIIIIIIIIIIIIIIIIIIIIIIIIIIIIIGIIIIIIIIIIIIIIIIIIIIIIIIIIIIIIIIIIIIIIIIIIIIIIIIIIIIIIIIIIIIIIIIIIIIIIIIIIIIIIIIIIIIIIIIIIIIIIIIIIIIIIIIIIIIIIIIIIIII
@HS3.4_393 HISEQ:380:H55W7BCXY:1:1101:14503:38305 1:N:0:AGCAGGAA orig_bc=AAAAAAAAAAAA new_bc=AAAAAAAAAAAA bc_diffs=0
TACGTAGGGGGCGAGCGTTGTCCGGAATGATTGGGCGTAAAGGGCGCGTAGGCGGCCTTTTAAGTCTGAAGTGAAAGTCCTGGTTTTAAGTTGGGAATTGCTTTGGATACTGGAAGGCTTGAGTGCAGGAGAGGTAAGTGGAATTCCCAGTGTAGCGGTGAAATGCGTAGAGATTGGGAGGAACACCAGTGGCGAAGGCGACTTACTGGACTGTAACTGACGCTGAGGCACGAAAGTGTGGGGAGCAAACAGG
+
IIIIGHHHIIIIGIIIIHIIIHIIIHIIIIHIIIIIIIIIHIIIIIIIHHIIIIIGIHIIIIIIHIIIIIIIIIIIHIIIIIIHEHHHIIIIIIIHIIIIIIIIIIIIIIHIIIHIIHFHIIIIIIIIIIIIIIIIIIIIIIIIIIHIIIIIIIIIIIIIIIIIIIIIIIIIIIIHIIIIIIIIHIIIIIIIIIIIIIIIIHIGIIIIIIIIIIIIHIIIIIIIIIHGC1IIIIIIHIIIIIIIIHIIHIIII
@HS3.4_394 HISEQ:380:H55W7BCXY:1:1101:15281:38401 1:N:0:AGCAGGAA orig_bc=AAAAAAAAAAAA new_bc=AAAAAAAAAAAA bc_diffs=0
TACGGAAGGTCCGGGCGTTATCCGGATTTATTGGGTTTAAAGGGAGCGCAGGCGGAAGATTAAGCGTGACGTGAAATGTCCCGGCTCAACCGTGGAACTGCGTCGCGAACTGGTTTTCTTGAGTGAGTACGACGTCAGCGGAATTCGTGGTGTAGCGGTGAAATGCTTAGATATCACGAAGAACCCCGATTTCGAAGGCAGCTGACGAGTCCTTAACTGACGCTAAAGCTCGAAAGTGCGGGTATCGAACAGG
+
HIIIHGHHHHHIIGDHHHICEHIIIHHIIHIIIHHHDHHIIIGHFFHIIIIICHHIIICHIIIIIIHIHHHHEHEHGFHC<FDD@FHFHEHIHHIIGHIHHHIIIIIIIIIIHFHHHIIGEHHHEHHIIHHHHHIHHHGDHHHHHHHHHHHHIHIEDIIIIIIIHHHHEIIIIHHCCEA#HHHCHHEDHHIHHFEFHHHEEGC<<IHHG@?IHEC<<0@<CC<1HHC@@1CDEIHHE<EHIIHEHHEF@HHEG
@HS3.4_395 HISEQ:380:H55W7BCXY:1:1101:16718:38426 1:N:0:AGCAGGAA orig_bc=AAAAAAAAAAAA new_bc=AAAAAAAAAAAA bc_diffs=0
TACGTAGGGGGCAAGCGTTATCCGGATTTACTGGGTGTAAAGGGAGCGCAGACGGTGATGCAAGTCTGAAGTGAAACCCCACGGCTCAACTGTGGGCTTGCTTTGGAAACTGTATGACTGGAGTACTGGAGAGGTAAGCGGAATTCCTAGTGTAGCGGTGAAATGCGTAGATATTAGGAGGAACATCGGTGGCGAAGGCGGCTTACTGGACAGCAACTGACGTTGAGGCTCGAAGGCGTGGGGAGCAAACAGG
+
IIIIIIIIIIIIIIIIIHIIIIIIIIIIIIIIIIIGHHIHIIIIHHIIIHHHIIIHGHIIIIHIIIIIIIIIIIIIGHIIIIIIIIIIIIIGIIIIIIHHHIHHIIIIIIIIIIIIIIHHHHIHIIIIIIIHHHEHIIIIIIIHIIHHIIHIHHIIIIIIIIIHIIIIIIIEHHHHHIIIHHHHGIHCIIHIIHIIHHIIIHIHGFFIIHHGHHHHHGIHIHHHIHIIIIIIIHHIHHIIHIHIIIHIIIIHH
@HS3.4_396 HISEQ:380:H55W7BCXY:1:1101:11457:38664 1:N:0:AGCAGGAA orig_bc=AAAAAAAAAAAA new_bc=AAAAAAAAAAAA bc_diffs=0
TACGTAGGTGGCAAGCGTTGTCCGGATTTACTGGGTGTAAAGGGCGTGTAGGCGGAGCAGCAAGTCAGAAGTGAAATCTCCGGGCTTAACCCGGAAACTGCTTTTGAAACTGTTGCCCTTGAGTATCGGAGAGGCAGGCGGAATTCCTAGTGTAGCGGTGAAATGCGTAGATATTAGGAGGAACACCAGTGGCGAAGGCGGCCTGCTGGACGACAACTGACGCTGAGGCGCGAAAGCGTGGGGAGCAAACAGG
+
HIIHHHFHGHIIIIIIIIIIIHHIGDHIIII?GHHHGHIHIIIHIIHHHIIIIIIIIIHIIIIIIIIIIHIIIHHIHHIIHIIIHIHHIIIGIHHHHIHIIIIIIIIIIIHIIIIHHHIIHHIHHHHHIIIIIHIIIIIIIIIIIHHIHIIIHIIIIIIHHHIHIIHFIIIIIIIHFGHHIHHIHHHIIHHGIIHIHIIHIIIIIHHIIHIIIHHIIIIIIIGIIHIIIIIIIIIHIIIIIIIIIIIIIIIII
@HS3.4_397 HISEQ:380:H55W7BCXY:1:1101:12007:38634 1:N:0:AGCAGGAA orig_bc=AAAAAAAAAAAA new_bc=AAAAAAAAAAAA bc_diffs=0
TACGGAAGGTCCGGGCGTTATCCGGATTTATTGGGTTTAAAGGGAGCGCAGGCGGAAGATTAAGCGTGACGTGAAATGTCCCGGCTCAACCGTGGAACTGCGTCGCGAACTGGTTTTCTTGAGTGAGTACGACGTCAGCGGAATTTGTGGTGTAGCGGTGAAATGCTTAGATATCACGAAGAACCCCGATTGCGAAGGCAGCTGACGAGTCCTTAACTGACGCTAAAGCTCGAAAGTGCGGGTATCGAACAGG
+
IIIIIGHIIHHIIIIIIIIHIIIIIHHHHIIIHIIHDHIIIIIIGIIIIIIIHIIIIHHHHIHIIIIIIIIGGHHIGHHHHIIIIIIIIIIIHIHHIIIIIIHGIIHIIIIIIHHIIIHIIIIIIIIIHHIHIIIIIIIIIIIIIIIIIIIIIIIIIIIIIIIIIIHIIIIIIIHGHHIIIIIIIIIIIIHIIIIIIIIIIIIIIIIIHHIIIIIIIIIIIIIIIIIIIIIIIIIIIHHIIIIIIIIIIIIII
@HS3.4_398 HISEQ:380:H55W7BCXY:1:1101:12853:38568 1:N:0:AGCAGGAA orig_bc=AAAAAAAAAAAA new_bc=AAAAAAAAAAAA bc_diffs=0
TACGGAGGATGCGAGCGTTATCCGGATTTATTGGGTTTAAAGGGTGCGCAGGCGGCGCGGTAAGTCAGCGGTGAAATGTCCCGGCTCAACCGGGGAGCTGCCGTTGATACTGTCGTGCTTGAGTGCGAACGGCGCCGGCGGAATGTGTGGTGTAGCGGTGAAATGCATAGATATCACACAGAACACCGATCGCGAAGGCAGCTGGCGAGGACGCAACTGACGCTGAGGCACGAAGGCGTGGGGATCGAACAGG
+
IIIIIIIIIIIIIIIIIIIIIIIIIHIIIIIIHIIHHHIIIIIIIIIIIIIIIIIIIIIHIIIIIIIIIIIIIIIIHIIIIIIIIIIIIIIIIIIIIIIIIIIIIIIIIIIIIIIIIIIIIIIIIIIIIIIIIIIIIIIIIIIIIIIIIIIIHIIIIIIIIHIIIIIIIIIIIIIIIHIIIIIIIIIIIHIIIIIIIIIIIIIIIIIIIIIIIHHIIIIIIIIIIIIIIIIIIIHIIHIIIIIIHIIHCIIII
@HS3.4_399 HISEQ:380:H55W7BCXY:1:1101:15190:38715 1:N:0:AGCAGGAA orig_bc=AAAAAAAAAAAA new_bc=AAAAAAAAAAAA bc_diffs=0
TACGGAAGGTCCGGGCGTTATCCGGATTTATTGGGTTTAAAGGGAGCGCAGGCCGGAGGTCAAGCGTGACGTGAAATGTAGCCGCTCAACGGCTGAACTGCGTCGCGAACTGGCTTTCTTGAGTGAGTTCGATGTGGGCGGAATTCGTGGTGTAGCGGTGAAATGCTTAGATATCACGAAGAACTCCGATTGCGAAGGCAGCCCACAAGGCCTTTACTGACGCTAAAGCTCGAAGGTGCGGGTATCGAACAGG
+
IIIIIHIIIIHIIIIIIIIGIHIIIDHHHIIHHHHDEHIIIIIIIIGIIIIIIIIIIIIHHHIIIIIIIIIIIIIIIHIIIIIIIIIIIIIIIIIIIIIIIIIIIIIIIIIIIIIHHIIIIHIIIIIIIIIIIIIIIIIIIIHIIIIIHIIIIIIIIIIIIIIIIIIIIIIIIIIIIIIIIIIIIIIIIIIIIIIIIIIIIIIIIIIIIIIIHIIHIIIIIIIIIIIHIIHIIIIIIIIIIIIIIHHHGHHHI
@HS3.4_400 HISEQ:380:H55W7BCXY:1:1101:18519:38532 1:N:0:AGCAGGAA orig_bc=AAAAAAAAAAAA new_bc=AAAAAAAAAAAA bc_diffs=0
TACGGAGGATGCGAGCGTTATCCGGATTTATTGGGTTTAAAGGGTGCGTAGGTGGTTTGTTAAGTCAGTGGTGAAAGCGTGCGGCTCAACCGTACCGAGCCATTGATACTGGCGAACTTGAGTGCAAACGAGGTAGGCGGAATGTGTTGTGTAGCGGTGAAATGCTTAGATATGTCACAGAACCCCGATTGCGAAGGCAGCTTACCAGCATGCAACTGACACTGAGGCACGAAAGCGTGGGTATCAAACAGG
+
ICFC@0C?01<CC0</<E<<GHHII0<0DFC1<EF0<0<G1<DGG?C/<EC<1<<<@DFHFEH@FECCH@HG@FHHHCHHGECDHIC@CHHHIGHDGEFC<HGE@HGHHHHG/</<@HHEFHHA@DBC=EGF1HCHHHIIHHF@F<#HHIHEGHHDHII<6BHHCIHIIIHHD<8@E?HHCCCG<@1@DGHHEGIH#@?HHHCGGD1HIHHF<HHFHHGF<<1?G1C1CCF1GC/HD1<1HHCHEHHHEEFG
@HS3.4_401 HISEQ:380:H55W7BCXY:1:1101:5470:38934 1:N:0:AGCAGGAA orig_bc=AAAAAAAAAAAA new_bc=AAAAAAAAAAAA bc_diffs=0
TACAGAGGCCAAGAGCGTTGTTCGGATTTACTGGGCGTAAAGGGCGCGTAGGCGGCATGGCGTGTCGGATGTGAAATCTCCGGGCTCAACCCGGAAAGTGCGTCCGAAACTACCGTGCTGGAGTATGGGAGGGGGAATCGGAATGCAGGGTGTAGCGGTGAAATGCGTTGATATCCTGCAGAACACCGGAGGCGAAGGCGGATTCCTTGAACATCACTGACGCTGAGGCGCGAAAGTCGGGGGAGCAAACAGG
+
IIIIIIIIIIIIIIIIIIHHGHIIIIIIIIIHIIIIIEHIIIIIIIIIIIIIIIIIIIIIIIIIIIIIIIIIIIIIIIIIIIIIIIIIIIIIIIIIIIIIIIIIIIIIIIIIIIIIIIIIIIIIIHIIIIIIIIIIIIIIIIIIIIIIIIIIIIIIIIIIIIIIIIIIIIIIIIIHIIIIIIIIIIIIIIIIIIIIIIIIIIIIIIIIIIIIIIIIHEIIIIIHIIIIIIIIIIIIIIIIIIIIIIIIIIIII
@HS3.4_402 HISEQ:380:H55W7BCXY:1:1101:6340:38816 1:N:0:AGCAGGAA orig_bc=AAAAAAAAAAAA new_bc=AAAAAAAAAAAA bc_diffs=0
TACGGAAGGTCCGGGCGTTATCCGGATTTATTGGGTTTAAAGGGAGCGCAGGCGGAAGATTAAGCGTGACGTGAAATGTCCCGGCTCAACCGTGGAACTGCGTCGCGAACTGGTTTTCTTGAGTGAGTACGACGTCAGCGGAATTCGTGGTGTAGCGGTGAAATGCTTAGATATCACGAAGAACCCCGATTGCGAAGGCAGCTGACGAGTCCTTAACTGACGCTAAAGCTCGAAAGTGCGGGTATCGAACAGG
+
IIIIIIIIIIIIIIIIIHIFHIIIIIIHIHHEHIID@GCHIIIIIIHIHIIIIIIIIIIHIIIIIIIHIIIIIIIIIIIIIIIIIIIIIHIIIIIIIIIIIIIIHIHIIIIIIIHIIIIIIIIIIIIIIIIIIIIIIIIIIIIIIIIIIIIIIIIIIIIIIIIIIIIIIIIIIIHIIIIIIIIIIIIIIIIIIIIIIIIIIIIIIIIIIIIIIIIIIIIIIIIIIIIIIHHIIIIIIIIIIIIIIIIIIIIII
@HS3.4_403 HISEQ:380:H55W7BCXY:1:1101:7552:38985 1:N:0:AGCAGGAA orig_bc=AAAAAAAAAAAA new_bc=AAAAAAAAAAAA bc_diffs=0
TACGTAGGTGGCAAGCGTTGTCCGGAATTACTGGGTGTAAAGGGAGCGCAGGCGGGGAAGCAAGTCAGCTGTGAAATCCATGGGCTTAACCCATGAACTGCAGTTGAAACTGTTTTTCTTGAGTGAAGTAGAGGTAGGCGGAATTCCGAGTGTAGCGGTGAAATGCGTAGATATTCGGAGGAACACCGGTGGCGAAGGCGGCCTACTGGGCTTTTACTGACGCTGAGGCTCGAAAGTGTGGGGAGCAAACAGG
+
IIIIHIIIIIIIIIHHIIIIIIIIIIIIIIIFHHH<EFHHIIIIIIIIIIIIIIIIIIIIIIIIIIIIHIIIIIIIHHIIIIIIIIIIIIIIIIIIIHIIIIIIIIIIIIIIIIIIIIIIIIIIIIIIIIIIIIIIIIIIIIIIIHIIIIIIIIIIIIIIIIHIIIIIIIIIIIIIIIIIIIIIIIIIIIIIIIIIIIIIIIIIIIIIIIIIIIIIIIIIIIIIIIIIHHIIIIIIIIIIIIIIIIIIIIIII
@HS3.4_404 HISEQ:380:H55W7BCXY:1:1101:12529:38768 1:N:0:AGCAGGAA orig_bc=AAAAAAAAAAAA new_bc=AAAAAAAAAAAA bc_diffs=0
TACGGAGGATGCGAGCGTTATCCGGATTTATTGGGTTTAAAGGGTGCGTAGGCGGAGCTTTAAGCGTGAGGTGAAATGCCCGGGCTCAACCTGGGAACTGCCTCGCGAACTGGAGTTCTGGAATGCCCCTGCCGTGGGAGGAATGTGTGGTGTAGCGGTGAAATGCATAGAGATCACACAGAACACCGATTGCGAAGGCATCTCACGAAGGGGTGATTGACGCTGAGGCACGAAAGCGTGGGGATCAAACAGG
+
IIIIIIIIIIIIGIIIIIIHIIIIIHIIIIHIHHIHIIIIIIIIIIIIIIIIIIIHHIHGIIIIIIIIIIIIIIIIHHIIIIIIIIIIIHHIIIIIIHIIIIIIIIIIIIIIIIIIIIIIIIIIIIIIIIIIIIIIIIIIIIIIIIIIIIIIIIIIIIIIIIIIIIIIIIIIIIIIIHIIIIIIIIIIIIIIIIIIIIIIIIIIIIIIIIIIIIIHIIIIIIIIIIIIIIIIIIIIIIIIIIIIIIIIIIIII
@HS3.4_405 HISEQ:380:H55W7BCXY:1:1101:13395:38792 1:N:0:AGCAGGAA orig_bc=AAAAAAAAAAAA new_bc=AAAAAAAAAAAA bc_diffs=0
TACAGAGGCCCATAGCGTTGTTCGGATTTACTGGGCGTAAAGGGCGCGTAGGCGGCAGGGCGTGTCAAGTGTGAAATCTCCGGGCCCAACCCGGAAAGTGCGCTTGAAACTACCTTGCTCGAGGCCGGGAGAGGGAATCGGAATACAGGGTGTAGCGGTGAAATGCGTTGATATCCTGTAGAACACCGGAGGCGAAGGCGGATTCCTGGAACGGTACTGACGCTGAGGCGCGAAAGTCGGGGGAGCAAACAGG
+
IIIIIIIIIIIIIIIIIHIIIIIIIIIIIIIHIIIIIIIIIIIIIIIIIIIIIIIIIIIIIIIIIIIIIHIIIIIIHHIIIIIIIIIIIIIIIIIIIIIIIIIIIIIIIIIIIIIIIIIIIIIIHIIIIHIIIIIIIIIIIIIIIIIIIIIIIIIIIIIIIIIIIIIIIIIIIIIIIIIIIHIIIIIIIIIIIIIIIIIIIIIHIIIIIIIGIIIIIIIIIIIIIIIIIIIIIIIIIIIIIIIIIIIIIIIII
@HS3.4_406 HISEQ:380:H55W7BCXY:1:1101:15823:38887 1:N:0:GGCAGGAA orig_bc=AAAAAAAAAAAA new_bc=AAAAAAAAAAAA bc_diffs=0
TACGGAGGGTGCGAGCGTTAATCGGAATAACTGGGCGTAAAGAGCTCGTAGGCGGTTAGTCAAGTCAGATGTGAAAGCCCCGGGCTTAACCTGGAAACTGCATTTGAAACTGACGAACTAGAGTACTGTAGAGGGAGGTAGAATTCCAGGTGTAGCGGTGAAATGCGTAGATATCTGGAGGAATACCGGTGGCGAAGGCGGCCTCCTGGACAGAGACTGACGCTGAGGAGCGAAAGCGTGGGGAGCAAACAGG
+
IIIIIHHHIEHIIIIIIHHIIIIIIIIIIIIIIIIIIHIIIIIIIIIIIHHIIIIGHIIIIIHIHHHIHIIIIIIHHHIIIIHIIIIIHIIIIIIIHIIIHIIIIIIHIIIHIIIIIIIIIIIHIFIHIHHGIIIIIIIHIIIIIIIIIIIIHHIHIIIIIIIIIIIIIIIIIHHFHIIIIIIIIIIIIIIIIIIIIIIIIIHGIIFHIIIIIGIIHHIIIIIIIIIIIIIIIIIIIHHIIIIIHHIIIHIII
@HS3.4_407 HISEQ:380:H55W7BCXY:1:1101:17845:38827 1:N:0:AGCAGGAA orig_bc=AAAAAAAAAAAA new_bc=AAAAAAAAAAAA bc_diffs=0
TACGGAGGGTACGAGCGTTAATCGGAATGACTGGGCGTAAAGGGCACGTAGGTGGATAGATAAGTCACAAGTGAAATACCCGGGCTTAACCTGGGATTGGCTCGTGAAACTGTTTAACTAGAGTACGGTAGAGGGGAGTAGAATTCCAAGTGTAGCGGTGAAATGCGTAGAGATTTGGAAGAATACCGGAGGCGAAGGCGGCTCTCTGGACCGATACTGACACTGAAGAGCGAAAGCGTGGGGAGCAAACAGG
+
IIIIIIIIHIIIIIIIIIIIIIIIIIIIIIIIIIIIIIHIHIIHIIHIHIHIGHIIHIIIHIIIIIIIIIIHIIIHHFIIIIIIIIIIIIHIIIIIHIIIIIIIIHIIIIIIIHIIIIIIIIIIIIIIIHIIIIIIIIIIIIHHGIIIHIIIHIIIIIIIIIIIIIIIIIHGIIIHHHIIIIIIIIIHIIIIIIIIIIIIIHIHHIIIIIHIHGIIIIIHIHHIIIIIIIIIHIIIIHIIIIIIIIIIIIIII
@HS3.4_408 HISEQ:380:H55W7BCXY:1:1101:19870:38764 1:N:0:AGCAGGAA orig_bc=AAAAAAAAAAAA new_bc=AAAAAAAAAAAA bc_diffs=0
TACGGAGGGTACGAGCGTTAATCGGAATGACTGGGCGTAAAGGGCACGTAGGTGGATAGATAAGTCACAAGTGAAATACCCGGGCTTAACCTGGGATTGGCTCGTGAAACTGTTTAACTAGAGTACGGTAGAGGGGAGTAGAATTCCAAGTGTAGCGGTGAAATGCGTAGAGATTTGGAAGAATACCGGAGGCGAAGGCGGCTCTCTGGACCGATACTGACACTGAAGAGCGAAAGCGTGGGGAGCAAACAGG
+
IIIIIIHHIIIIIGHHHIIIEHHII@EHIIIIIIIIICHHIIHIHIIICHHIGHIIIIIIIIIIIGGHFHHHIIIIHHHIIHHIIIIIIIHHHIIHHHHIIIIIIIIIIIIHIHIHIIIIIIIHGHIIGHIIIHHIIIIIIIHHFHGIIIHHGHIHIHEHIIIIIIIIIIIIIHIHHHIIIIIIIIGIGIIIIHHIIIIHHIIIIIIIHHHIIIIIIIIIHHEHIHIIIIHIIIIIIIIIIIIHHGIIIIIHH
@HS3.4_409 HISEQ:380:H55W7BCXY:1:1101:5031:39133 1:N:0:AGCAGGAA orig_bc=AAAAAAAAAAAA new_bc=AAAAAAAAAAAA bc_diffs=0
TACGGAGGGTACGAGCGTTAATCGGAATGACTGGGCGTAAAGGGCACGTAGGTGGATAGATAAGTCACAAGTGAAATACCCGGGCTTAACCTGGGATTGGCTCGTGAAACTGTTTAACTAGAGTACGGTAGAGGGGAGTAGAATTCCAAGTGTAGCGGTGAAATGCGTAGAGATTTGGAAGAATACCGGAGGCGAAGGCGGCTCTCTGGACCGATACTGACACTGAAGAGCGAAAGCGTGGGGAGCAAACAGG
+
IGIIIHHIIIIIIGIIIHHHHIIIIIIIIHIHHHIIIEHHIIIIIIIIFHHIDHHIIHIIIIIHHHIIFHIIIIIIHHHHIIHHHHIHIHIIIHHIIHIIIIIIFHIHIEHHHHIHIHIIIGHIIIIIHHHHHIFHIIHEIHHIIHHIIIHIIIHGIIIIHIIIHHIIIIIIIIIIHGHEIIIIIHGHIIIIIIIIIIIHIIIIIIIIIIIIIIIHHIIHHHIIIIIIIIIIIIIHIIIIIIIIHHIIHIIII
@HS3.4_410 HISEQ:380:H55W7BCXY:1:1101:5929:39147 1:N:0:AGCAGGAA orig_bc=AAAAAAAAAAAA new_bc=AAAAAAAAAAAA bc_diffs=0
TACGGAGGATACAAGCGTTATCCGGATTTATTGGGTTTAAAGGGTGCGCAGGCGGACCGTTAAGTCAGGGGTGAAAAGTTGGGGCTCAACTCCAATCGTGCCTTTGATACTGGCGGACTAGAGTGCGATAGGCGTGGCCGGAATGTGGCGTGTAGCGGTGAAATGCTTAGATATGCCACAGAACACCGATCGAGAAGTCAGGTCACGAGTTCGCAACTGACGCTCATGCACGAAAGCGTGGGGATCAAACAGG
+
IIIHIIIIIIIIIIIIIIHHHIIIGHIHHIIIIIIIIHIIIIIHIIHDDHIIIIHHIIIIIHIIIIIIIIIIIIIIIIIHIIIIIIIIHHHIIHIIIIIIIIIIHIIIIIIIIIIIIHHIIIIIIIIIIIIIIIIIIIHIIIIIIIIIIIIIIIIIIIIIIIIIIIIIIIIIIIIHHHIIIIIIIIIIIIIIIIIIIIIIIIIIIIIIIIIIIIIIIIIIIIIIIIIIIIIIIIIIIIIIIIIIIIIIIIIII
@HS3.4_411 HISEQ:380:H55W7BCXY:1:1101:5975:39178 1:N:0:AGCAGGAA orig_bc=AAAAAAAAAAAA new_bc=AAAAAAAAAAAA bc_diffs=0
TACGGAAGGTCCGGGCGTTATCCGGATTTATTGGGTTTAAAGGGAGCGCAGGCTGGATTTTAAGCGTGCTGTGAAATGTACCGGCTCAACCGGTGACGTGCAGCGCGAACTGGAGTCCTTGAGTGAGTACGAGGTATGCGGAATTCGTGGTGTAGCGGTGAAATGCTTAGATATCACGAAGAACTCCGATTGCGAAGGCAGCGTACCAGTCCTTAACTGACGCTAAAGCTCGAAAGTGCGGGTATCGAACAGG
+
IIIHHEEEHCEHDC<EC<FEH<GHD<CCHH@EFGHGHHIIIIFHHHHH?CEHGIHHFHHIHGFECFEHDGIIHHHHHHHIHIHHHIIIIIIHIIIIIIIHHIHEHHICHIFHHHHEIIIIIIIIHHHHIIHFEIIHHHFHEHHHFHHIIIIIIIIIIGIHHHIHIIHHIIIHIIIHHHIIIHIIHHIIHHEIHIIIIHIHHHFHHHEIIHGIIIHHHDIIIIIIIIIIHHHHHHHIIHGIIIIIHHEHHIHHH
@HS3.4_412 HISEQ:380:H55W7BCXY:1:1101:20140:47031 1:N:0:AGCAGGAA orig_bc=AAAAAAAAAAAA new_bc=AAAAAAAAAAAA bc_diffs=0
TACGGAGGATGCGAGCGTTATCCGGATTTATTGGGTTTAAAGGGTGCGTAGGCGGAGCTTTAAGCGTGAGGTGAAATGCCACAGCTCAACTGTGGAACTGCCTCGCGAACTGGAGTTCTGGAATGCCCCTGCCGTGGGAGGAATGTGTGGTGTAGCGGTGAAATGCATAGAGATCACACAGAACACCGATTGCGAAGGCATCTCACGAAGGGGTGATTGACGCTGAGGCACGAAAGCGTGGGGATCAAACAGG
+
IIIIIIIIEGHIIII<EEHHHHIHHC<GHIHHIHIE0DHHFIIHI1<CHHHIIIIIIIIIIIIHGHDGHHHHHIIIEHGIIHIHIEHIGEGHHIIIIHIIGHHHECHFGCHHHFHFHHIHIIEIHHHCCDHFIIHEHHHHIHHHHEEFFHGHHHHHGIIIIIHHIIIHHHFHHHGFGEEHHFHHHHGHEHIHHHHECHF<1GIIHGFEE<HCF1?HGE@CHCIHEHED1<HHIIHCHHHCHHHHEHHFFIHGI
@HS3.4_413 HISEQ:380:H55W7BCXY:1:1101:3313:47368 1:N:0:AGCAGGAA orig_bc=AAAAAAAAAAAA new_bc=AAAAAAAAAAAA bc_diffs=0
TACGGAGGGTGCGAGCGTTAATCGGAATAACTGGGCGTAAAGAGCTCGTAGGCGGTTAGTCAAGTCAGATGTGAAAGCCCCGGGCTTAACCTGGGAACTGCATTTGAAACTGACGAACTAGAGTACTGTAGAGGGAGGTAGAATTCCAGGTGTAGCGGTGAAATGCGTAGATATCTGGAGGAATACCGGTGGCGAAGGCGGCCTCCTGGACAGAGACTGACGCTGAGGAGCGAAAGCGTGGGTAGCAAACAGG
+
IIIIIIIIIHIIIIIIIHIIIIIIIIIIIIIIIIIIIIIIIIIIIIIHEHIIIIIIIIIIIIIIIIIIIIIIIIIIGIIIIIIIIIHIIIIIIIIIIHIIIIIIIIIIIIIIIIHIIIIIIIIIIIIIIIIIIIIIIIIIIIIIIHIIIIIIIHIIIIIIIIIIIIIIIIIIIIIIIHIIIIIHIHIIIIIIIIIIIIIIIIHIIIIIIIIIIIIIIHIIIIIIIIIIIIHIIIIIIIIIIIHIIHIIIIIII
@HS3.4_414 HISEQ:380:H55W7BCXY:1:1101:14452:47253 1:N:0:AGCAGGAA orig_bc=AAAAAAAAAAAA new_bc=AAAAAAAAAAAA bc_diffs=0
TACGGAGGATGCGAGCGTTATCCGGATTTATTGGGTTTAAAGGGTGCGTAGGCGGATGATTAAGTCTGTGGTGAAAGCGTGTGGCTCAACCATACCGAGCCATGGAAACTGGTTATCTTGAGTACAGACGAGGTAGGCGGAATGTGATGTGTAGCGGTGAAATGCTTAGATATGTCACAGAACTCCGATTGCGAAGGCAGCTTACCAGGCTGTAACTGACGCTGAGGCACGAAAGCGTGGGTATCAAACAGG
+
IIIIIGHIIIIIIIIIIIIIIIIIIHIIIIIIIHIEHHIIIIIIIIIIIIIIIIIIIIIIIIIIIIIIIIIIIIIIHIIIHIIIIIIIIIIIIIIIIIIIIIIIIIIIIIIIIIIIIIIIIIIIIIIIIIIIIIIIIIIIIIIIIIIIIIIIIIIIIIIIIIIIIIIIIIIIIIIHHIIIIIIIIIIIIIIIIIIIIIIIIIIIIIIIIIIIHIIIIIIIIIIIIIIIIIIIIIIIIIIIIIIIIIIIIIIH
@HS3.4_415 HISEQ:380:H55W7BCXY:1:1101:2765:47651 1:N:0:AGCAGGAA orig_bc=AAAAAAAAAAAA new_bc=AAAAAAAAAAAA bc_diffs=0
TACGTAGGTGACAAGCGTTATCCGGATTTACTGGGCGTAAAGGGCGTGTAGGCGGTCTTGCAAGTCAGAAGTGAAATTCCTGAGCTCAACTCGGGCGCTGCTTCTGAAACTGCAGGACTTGAGTGCTGGAGGGGATAGCGGAATTCCTAGTGGAGCGGTAAAATGCGCAGATATTAGGAAGAACACCGGTGGCGAAGGCGGCTATCTGGACAGTAACTGACGCTGAGGCGCGAAAGCGTGGGGAGCAAACAGG
+
IIIIHIIIIIIIIIIIIIIIIIIIIIIIIIIIIIIIIIIIIIIIIIHIIIIIIIIIIIIIIIIIIIIIIIIIIIIIHIIIIIIIIIIIIIIIIIIIIIIIIIIIIIIIIIIIIIIIIIHIIIIIIIIIIIIIIIIIIIIIIIIIIIIIIIIIIIIIIIIIIIIIHIIIIIIIIIIIIIIIIIIIIIIIIIIIIIIIIIIIHIIIIIIIIIIIIIIHIIIHIIIIIIIIIIIIIIIIIIIIIIIIIIIIIIIII
@HS3.4_416 HISEQ:380:H55W7BCXY:1:1101:3446:47530 1:N:0:AGCAGGAA orig_bc=AAAAAAAAAAAA new_bc=AAAAAAAAAAAA bc_diffs=0
TACGGAGGATGCAAGCGTTATCCGGATTTATTGGGTTTAAAGGGTGCGCAGGCGGCGCGTTAAGTCAGCGGTGAAATGTCCCGGCTCAACCGGGGCACTGCCGTTGATACTGGCGTGCTCGAGTACAGACGGCGCCGGCGGAATGTGTCATGTAGCGGTGAAATGCTTAGATATGCCACAGAACACCGATCGCGAAGGCAGCTGGCGAGGCTGGTACTGACGCTCAGGCACGAAAGCGTGGGGATCAAACAGG
+
HHHHE@CEEG@CGFIHHEH@HHIHDHG@G<1<<FH@=<CGHHHHE@HHIHHIIGD>CC<E@GE?1D#CGEFI@1<CB<<HHFHIHHICEHHIIIG?GHIHCEDEA@G@F?B=GFCDHBE@GHEFEHBDIHHEC?.CC?EF?DHGCHCHEH@CEGAHHIG@EG@HHG<A@7CFFGEDB<BBHHIHG5BDHC<HHHHGDECHEE<</C1D11<1<11HEE<C/CC1HGE=HHHEG@G<HF@?1C?CHC@@FD<<1
@HS3.4_417 HISEQ:380:H55W7BCXY:1:1101:8200:47537 1:N:0:AGCAGGAA orig_bc=AAAAAAAAAAAA new_bc=AAAAAAAAAAAA bc_diffs=0
TACGGGGGATGCGAGCGTTGTCCGGAATCATTGGGCGTAAAGAGTTCGTAGGTGGCACGTTAAGTCTGGTGTTAAATGCAGAGGCTCAACTTCTGTTCGGCACTGGATACTGGCGAGCTTGAATGCGGTAGAGGTAAAGGGAATTCCTGGTGTAGCGGTGAAATGCGTAGATATCAGGAGGAACATCGGTGGCGTAAGCGCTTTACTGGGCCGTAATTGACACTGAGGAACGAAAGCCAGGGTAGCAAATGGG
+
IIIIIHCHCHIIHIIIIIHIIIIIIIIIHIIIIIIIIHHIHIIIHIHIHIHIIIIIIIIIIIIIIIIIIIIIIIHHIIHIIIIIIIIIIIIIIIIIIIIIIIIIIIIIIIIIIIIIIIIIIIIIIIIIHIHIIIIIIIIIIIIIIIIIIIIIIHIIIIIIIIIIIIIIIIIIIIIIHHIIIIHIHHIIIIIIIIIIIIIIIIIIIIIIIIIIIIIIIIIHIHIIIIIIIIIIIIIIIIIIIIIIIIIIIIIII
@HS3.4_418 HISEQ:380:H55W7BCXY:1:1101:8737:47714 1:N:0:AGCAGGAA orig_bc=AAAAAAAAAAAA new_bc=AAAAAAAAAAAA bc_diffs=0
TACGGAAGGTCCGGGCGTTATCCGGATTTATTGGGTTTAAAGGGAGCGCAGGCGGGTTGTTAAGCGTGACGTGAAATGTAGGGGCTCAACCTTTGAATTGCGTCGCGAACTGGCGACCTTGAGTGGGTACGACGCGGACGGAATTCGTGGTGTAGCGGTGAAATGCTTAGATATCACGAAGAACTCCGATTGCGAAGGCAGTCCGCGAGTCCCCAACTGACGCTAAAGCTCGAAAGTGCGGGTATCGAACAGG
+
IIIIIIHHIHHIIIIIIIIIHIIIIIHIHIIIIIIHIGGHIIIIIHIIIIIIIIIIIIIIIIIIIIIIIIIIIIHHIHIHIIIIIHHHIIIIIIIIIHIIIGGIIIIIIIIHIIIIIIIIIIIHIIIHIHHHHIIIIHIIIIHIIIIIHIIIIIIIIIIIIIIIIIHIIIIIIIIIHIIHHIHIHIIIIIIIIIIIIIIHHHIIGIIIHIIHHIIHIIIIIIIIHIIIIHIIIIIIHIIIIIIIIIIIIIIII
@HS3.4_419 HISEQ:380:H55W7BCXY:1:1101:9348:47652 1:N:0:AGCAGGAA orig_bc=AAAAAAAAAAAA new_bc=AAAAAAAAAAAA bc_diffs=0
TACGGAGGATGCGAGCGTTATCCGGATTTATTGGGTTTAAAGGGTGCGCAGGCGGGCTGTTAAGTCAGCGGTGAAAGTTCCCGGCTCAACCGGGTCAGTGCCGTTGATACTGACAGTCTTGAATGCGGTCAAGGCCGGCGGAATGTGGCGTGTAGCGGTGAAATGCATAGATATGCCACAGAACACCGATAGCGAAGGCAGCTGGCCGGGCCTGCATTGACGCTCAGGCACGAAAGCGTGGGGATCGAACAGG
+
IHHIIIIIIIIIIIIIIIIIHHIIIHIIIIHHHHHHCHIIGHHHFHFHIIICHIIHIIFHHEIIIIIIIIIIIIIIIHIHHHIIIIIIIIIIIHGIIIIIIIIIIIIIIIIIIIIIIIHIIIIHIIIIIIIIIIIIIIIIIHHIIIIIHHIHHIIIIIIIIIIIIIIIIIIHIIIHHHIIIIIIIIHIIHHIIIIIIIIIIIIIIHDIIIIIIIIIIIIIIIIIIIIIIIIIIIIHIIIIIIIHIIIIIIIII
@HS3.4_420 HISEQ:380:H55W7BCXY:1:1101:11519:47520 1:N:0:AGCAGGAA orig_bc=AAAAAAAAAAAA new_bc=AAAAAAAAAAAA bc_diffs=0
TACGGAGGATGCGAGCGTTATCCGGATTTATTGGGTTTAAAGGGTGCGTAGGTGGTTTGTTAAGTTTGTGGTGAAAGCGTGCGGCTCAACCGTACCAAGCCATGAAAACTGGCGAACTTGAGTGCAAACGAGGTAGGCGGAATGTGATGTGTAGCGGTGAAATGCTTAGATATGTCACAGAACCCCGATTGCGAAGGCAGCTTACCAGCATGCAACTGACACTGAGGCACGAAAGCGTGGGTATCAAACAGG
+
IIIIIIIIIIIIIIIIIIIIIIIIIGHHIHHHHIHCEHIIIIIIHHIIHIIIIIGGIIHHHIIIHFIIIHIHIIIIHHIIIIHIIIIIIIIIIHIHHIIIIIHIIIIIIIHIIIIHIHIHIIIIIIHHIIIIIIIIIIIIIIIIHIIIIIHIIIIIIIIIIIIIIIIIIIIIIIIHHIIIIIIIIIIHHHIIIHIIIIIIIIIIIIIIHIIIIIIIIIIIIIIIIIIIIIIIIIIIIIIIIIIIIIIIIIII
@HS3.4_421 HISEQ:380:H55W7BCXY:1:1101:12479:47665 1:N:0:AGCAGGAA orig_bc=AAAAAAAAAAAA new_bc=AAAAAAAAAAAA bc_diffs=0
TACGGAGGATGCAAGCGTTATCCGGATTTATTGGGTTTAAAGGGTGCGCAGGCGGGCTGTTAAGTCAGCGGTGAAATGTCCCGGCTCAACCGGGGCACTGCCGTTGATACTGGCAGCCTAGAGTACAGACGGCGCCGGCGGAATGTGTCATGTAGCGGTGAAATGCTTAGATATGCCACAGAACACCGATCGCGAAGGCAGCTGGCGAGGCTGGTACTGACGCTCAGGCACGAAAGCGTGGGGATCAAACAGG
+
IHIIIIIIGIIIIIIIIIIIIIIHIHHHHIIIIIIEHIIIIIIIIIIIIIIIIIIIIIIHIHIIIIIIIIIIIIIHIIIIIIIIIIIIIIIIIIIIIIIIIIIIIIIIIIIIIIIIIHIIIIIIIIIIIIIIIIIIIIIIIIIIIIIIIIIIIIIIIIIIIIIIIIIIIIIIIIIIHIIIIIIIIIIIIIIIIIIIIIIIIIIIIIIIIIIIIIIIIIIIIIIIIIIIIIIIIIIIIIIIIIIIIIIIIIIII
@HS3.4_422 HISEQ:380:H55W7BCXY:1:1101:5352:47758 1:N:0:AGCAGGAA orig_bc=AAAAAAAAAAAA new_bc=AAAAAAAAAAAA bc_diffs=0
TACGGAGGATGCAAGCGTTATCCGGATTTATTGGGTTTAAAGGGTGCGCAGGCGGACTGTTAAGTCAGCGGTGAAATGTCCCGGCTCAACCGGGGCCCTGCCGTTGATACTGGCAGACTAGAGTACGGACGGCGCCGGCGGAATGTGTCATGTAGCGGTGAAATGCTTAGATATGCCACAGAACACCGATCGCGAAGGCAGCTGGCGAGGCCGGTACTGACGCTCAGGCACGAAAGCGTGGGGATCAAACAGG
+
IIIIIIIIIIIIIIIIIHIHIHIIGGHIIIIIHIIDEHHIHIIIIIIIIIIIIIIIIIHIIIIIIIIIIIIIIGIIHHHIHIIIIIIIIIIIIIIIHIIIIIIIIIIIIIIIIIIIIIIIIIIIIIIIIIIIIIIIIIIIIIIIIIIIIIIIIIIIIIIIIIIIIIIIIIIIIIIIGHIIIIHIHIIIIIIIIIIIIIIIIIIIIIIIIIIIIIIIIIIIIIIIIIIIIIIIIIIIIIIIIIIIHIIIIIIII
@HS3.4_423 HISEQ:380:H55W7BCXY:1:1101:5770:47931 1:N:0:AGCAGGAA orig_bc=AAAAAAAAAAAA new_bc=AAAAAAAAAAAA bc_diffs=0
TACGTAGGGGGCGAGCGTTGTCCGGAATTACTGGGCGTAAAGGGTGCGTAGGTGGCACTTTAAGTTGGATGTGAAATCCCCGTGCTTAACATGGGAGCTGCATCCAATACTGGAGAGCTAGAGTGCAGGAGAGGTAAGCGGAATTCCTAGTGTAGCGGTGAAATGCGTAGATATTAGGAGGAACACCAGTGGCGAAGGCGGCTTACTGGACTGTAACTGACACTGAGGCACGAAAGCGTGGGGAGCAAACAGG
+
HIIIHIIIIIIIIIIIIIIIIIIHIIHIIIIGHHIIIIIIIIIIIIIIHIIIIIIIHIHHIIIIIHHIIIIIIIIHDHIHIIIIIIFGHHHIIIIIIIIIIHIIHIIIIIIIIIIIIIIIIIIIIHIIIHIIIIIIIIIIIIIIIIIIIIIIIIIIHIIIIIIIIIIIIIIIIIIIHHIIIHEIHIIIIIIIIIIIIIIIGIIIIIIIIIIIIHIHIIIIIHIIIIIIIIIIIIIIIIIIIIIIIIIIIIIII
@HS3.4_424 HISEQ:380:H55W7BCXY:1:1101:10819:47899 1:N:0:AGCAAGAA orig_bc=AAAAAAAAAAAA new_bc=AAAAAAAAAAAA bc_diffs=0
TACGGAGGATGCAAGCGTTATCCGGATTTATTGGGTTTAAAGGGTGCGCAGGCGGCGCGTTAAGTCAGCGGTGAAATGTCCCGGCTCAACCGGGGCACTGCCGTTGATACTGGCGTGCTCGAGTACAGACGGCGCCGGCGGAATGTGTCATGTAGCGGTGAAATGCTTAGATATGCCACAGAACACCGATCGCGAAGGCAGCTGGCGAGGCTGGTACTGACGCTCAGGCACGAAAGCGTGGGGATCAAACAGG
+
IIIIIIIIIIIIIIGIIIIIIIIIIHHIIIHIIIIGEHIIIIIIIIIIIIIIIIIIIIIIIIIIIIIIHIIHIIIIHHIIIIIIIIIIIIIIIIIIIIIIIIIIIIIIIIIIIIIIIIIIIIIIIIIIIIIIIIIIIIIIIIIIIIIIIIIIIIIIIIIIIIIIIIIIIIIIIIIIIEHIIIIIIIIIIIIIIIIIIIIIIIIIIIIIIHIIIIIIIIIIIIIIHIIIIIHIIIIIIIIIIIIIHIIIIIIII
@HS3.4_425 HISEQ:380:H55W7BCXY:1:1101:11480:47781 1:N:0:AGCAGGAA orig_bc=AAAAAAAAAAAA new_bc=AAAAAAAAAAAA bc_diffs=0
TACGGAGGGTGCGAGCGTTAATCGGAATAACTGGGCGTAAAGAGCTCGTAGGCGGTTAGTCAAGTCAGATGTGAAAGCCCCGGGCTTAACCTGGGAACTGCATTTGAAACTGACGAACTAGAGTACTGTAGAGGGAGGTAGAATTCCAGGTGTAGCGGTGAAATGCGTAGATATCTGGAGGAATACCGGTGGCGAAGGCGGCCTCCTGGACAGAGACTGACGCTGAGGAGCGAAAGCGTGGGGAGCAAACAGG
+
IIIIIHIIIHIHIIIIIIIIIHIIIIIIIIIIIIIIIHHIIIIIIIIIHIIHIIHIIIIIIIIIIIIIIIIIIIIIIIIIIHIIIIHIIIIIIIIIIHIIIIIIIIIIIIIIIIIIIIIIIIIIIIIIIIIIIHIIIIIIIIIIIIIIIIIIIIIIIIIIIIIIIIIIIIIIIIHIIIIIIIIIIIIIIIIIIIIIIIIIIIIIIIIIIIIIIIIIIIIIIIIIIIIIIIIIIIIIIIIIIIIIIIIIIIIII
@HS3.4_426 HISEQ:380:H55W7BCXY:1:1101:15742:47886 1:N:0:AGCAGGAA orig_bc=AAAAAAAAAAAA new_bc=AAAAAAAAAAAA bc_diffs=0
TACGGAGGATACAAGCGTTATCCGGATTTATTGGGTTTAAAGGGTGCGCAGGCGGACCGTTAAGTCAGGGGTGAAAAGTTGGGGCTCAACTCCAATCGTGCCTTTGATACTGGCGGACTAGAGTGCGATAGGCGTGGCCGGAATGTGGCGTGTAGCGGTGAAATGCTTAGATATGCCACAGAACACCGATCGAGAAGTCAGGTCACGAGTTCGCAACTGACGCTCATGCACGAAAGCGTGGGGATCAAACAGG
+
IIIIIIIIIIHIIIIIIIIIIIIIIGHHIIIIHHIHIIIIIIIIHIIIIIIIIIIIIIIIHIIIHIIIIIIHIIIIIIIIIIIIIIIIIIIIIIIIIIIIIIIIIIIIIIIIIIIIIIIIIIIHIIIIIIIIHIIIIIIIIIIIIIIIIIIIIIIIIIIIIIIIIIIIIIIIIIIIIIIIIHIHIIIIHHIIIIIHHHIIIIIIIIIIIIIIIIIIIIIIIIIIIIIIIIIIIIIIIIIIIIHIHHIIIIIII
@HS3.4_427 HISEQ:380:H55W7BCXY:1:1101:4071:48044 1:N:0:AGCAGGAA orig_bc=AAAAAAAAAAAA new_bc=AAAAAAAAAAAA bc_diffs=0
TACGGAGGATGCGAGCGTTATCCGGATTTATTGGGTTTAAAGGGTGCGTAGGTGGTTTGTTAAGTTTGTGGTGAAAGCGTGCGGCTCAACCGTACCAAGCCATGAAAACTGGCGAACTTGAGTGCAAACGAGGTAGGCGGAATGTGATGTGTAGCGGTGAAATGCTTAGATATGTCACAGAACCCCGATTGCGAAGGCAGCTTACCAGCATGCAACTGACACTGAGGCACGAAAGCGTGGGTATCAAACAGG
+
IHIGIEDH=GHIHH<CEHH=GHIHI=<GHIGIE<F<CGHEHIHFDGHDDGEDHGHHIIIHGIIIHIIHHHHIGHIHGIIIIIIIIHIIIIIIIIHIIIIIHIIIIIIIIIIIHIIHIHIIIIHHIIIHIIIIIIHIIIIIIIIIIIIIIIIHIIHIIIIIIIIIIIIIIIHHHIIHHIIIIIIHHIIIHIIIIIIIIIIHIIHIHHIIIIIIIIIIIIIIIIIIIIIIIIIIIIIIIIIHIIIIIIIIIIII
@HS3.4_428 HISEQ:380:H55W7BCXY:1:1101:12276:48192 1:N:0:AGCAGGAA orig_bc=AAAAAAAAAAAA new_bc=AAAAAAAAAAAA bc_diffs=0
TACGGAGGATCCGAGCGTTATCCGGATTTATTGGGTTTAAAGGGAGCGTAGGCGGGAGATCAAGTCAGTTGTGAAATGTAGACGCTCAACGTCTGCACTGCAGTTGAAACTGGTTTTCTTGAGTGCGTAAGGGGCAGGCGGAATTCGTCGTGTAGCGGTGAAATGCTTAGATATGACGAAGAACTCCGATCGCGAAGGCAGCTTGCCGGGCCGCAACTGACGCTGAAGCTCGAAGGTGCGGGTATCGAACAGG
+
IIIIIHIIEHHHGHIIIHHGIIIIIDHHIIHEGEHD@GHIIIIIHHIIIIIHHIIIHHIHHHIIIIIIIHHHHIIHDGHHIIIIIIIIIIIHHIIIIIIIHIIIIIIIIIIIIIIIHHHHIIIIHIIIIIIIIIHIIHHIIIIIIIIHIIIIIHHIIIHHIIIIHIEGHIIIHHIHHIHIHHGFFHIIIHHIHHIIIIHIIIIIHIIIIIIIIIIIIIIIIIIIIIHIHFIIIIHIIIIIIIIHIIIIIIIII
@HS3.4_429 HISEQ:380:H55W7BCXY:1:1101:6221:48416 1:N:0:AGCAGGAA orig_bc=AAAAAAAAAAAA new_bc=AAAAAAAAAAAA bc_diffs=0
TACGGAAGGTCCGGGCGTTATCCGGATTTATTGGGTTTAAAGGGAGCGCAGGCCGGAGGTCAAGCGTGACGTGAAATGTAGCCGCTCAACGGCTGAACTGCGTCGCGAACTGGCTTTCTTGAGTGAGTTCGATGTGGGCGGAATTCGTGGTGTAGCGGTGAAATGCTTAGATATCACGAAGAACTCCGATTGCGAAGGCAGCCCACAAGGCCTTTACTGACGCTAAAGCTCGAAGGTGCGGGTATCGAACAGG
+
IIIIIHIIIIIIIHHIHHIHIIIIIHHHIIIIIIIHIIIIIIIIIIIIIIIIIIIIIIIHHIHIIIIIIIIIIIIIHIIIIIIIIIIIIIIIIIIIIIIIHIIIIIIIIIIIIIIIIIHIIIIIIIIIHIIIIIIIIIIIIIIIIIIIIIIIIIIIIIIIIIIIIIIIIIIIIIIHIIIIIIIIIIIIIIIIIIIIIIIIIIIIIIIIIIIIIIIIIIIIIIIIIIIIIIIIIIIIIIIIIIIIIIIIIIIII
@HS3.4_430 HISEQ:380:H55W7BCXY:1:1101:6519:48436 1:N:0:AGCAGGAA orig_bc=AAAAAAAAAAAA new_bc=AAAAAAAAAAAA bc_diffs=0
TACAGAGGGTGCGAGCGTTAATCGGAATTACTGGGCGTAAAGCGCACGTAGGCGGCTTGGTATGTCGGGTGTGAAATCCCCGGGCTCAACCTGGGAACTGCATCCGAAACTGCCTTGCTCGAGTATGGGAGAGGGAAGTGGAATTTCCGGTGTAGCGGTGAAATGCGTAGATATCGGAAGGAACATCAGTGGCGAAGGCGACTTCCTGGACCAATACTGACGCTCAGGTGCGAAAGCGTGGGGAGCAAACAGG
+
IHIIIHIIHHHHIIIIIDHHHIIIIIHIIIIIIHIIIIIIIIIIHICHIGIIIIIIHIIIIIIIIIIIIIIIIIIIHHHIIIIIIIIIIIIIIIIIIIHIIHIIIIIIIIHIIIIIIIIIIIIIHIIIIIIIIIIHIIIIIIIIIIIIIIIIIIIIIIIIIIIIIHIIIIIIIIIIIHIIIIIIIHIIIIIIIIIIIIIIIIIHHIIIIIIIIIIIIIIIIIIIIIIIIIIIIIIIIIIIIIIIIIIIIIIII
@HS3.4_431 HISEQ:380:H55W7BCXY:1:1101:9757:48438 1:N:0:AGCAGGAA orig_bc=AAAAAAAAAAAA new_bc=AAAAAAAAAAAA bc_diffs=0
TACGGAGGGTTCGAGCGTTAATCGGAATGACTGGGCGTAAAGGGCTGGTAGGTGGCTTTGTGAGTCGGCAGTGAAATCCCCGTGCTTAACATGGGAACTGCTGCCGAAACAGCAGAGCTGGAGTATGGCAGAGGGAAACAGAATTCCAAGTGTAGCGGTGAAATGCGTAGAGATTTGGAAGAATACCAGAGGCGAAAGCGGTTTTCTGGGCCAATACTGACACTGAGCAGCGAAAGCGTGGGGAGCAAACAGG
+
IIIIIHHIIIIIIIIIIHIIIIIIIIIIIIIIIIIIIIIIIIIIIIIIHIIIIIIHHIIIIIIIIIIIIIIIIIHHHHHIIIIIHIIIIIIIIIIIIIIIIIIIIIIIIIIIIIIIIIIIIIIIIIHIIIIIIIIIIIIIIIIIHIIIIIIIIIIIIIIIIIIIIIIIIIIIIIIIIIIIIIIIIIIIIIIIIIIIIIIIIIIIIIIIIIIIIHIIIIIIIIIIIIIIIIIIIIIIIIIIIIIIIIIHIIIHH
@HS3.4_432 HISEQ:380:H55W7BCXY:1:1101:10597:48344 1:N:0:AGCAGGAA orig_bc=AAAAAAAAAAAA new_bc=AAAAAAAAAAAA bc_diffs=0
TACGGAGGACGCGAGCGTTATCCGGATTCATTGGGTTTAAAGGGTGCGCAGGCGGCCGAGCAAGTCAGCGGTGAAAGCCCGGGGCCCAACCCCGGAAGTGCCGTTGATACTGTTCGGCTGGAATGCGGTCGAGGCGGGCGGAACGTGGCGTGTAGCGGTGAAATGCGTAGATATGCCACAGAACGCCGATAGCGGAGGCAGCTCGCCAGGCCTGCATTGACGCTCGGGCACGAAAGCGTGGGGATCGAACAGG
+
IFHHIHHHGHHHDHHHHHHHIIIIIHHIEHHHHHHG@HHIHHHHIIHHGHIHIIIIIHHIIIHHIIIIIIIIIIIIHHHHHHHIIIIIIIIIIIIIIIHIIIHIIIIIHHIIIHIIIHHIHIIHIIIIIIIIHIIHIIIIIIIIIIIIIIIIIIIIIIIHIIIIHIIIIIIIIHHCGHIIIIHHHHEIIIIIIHIIIIIIHIIIIIIIIGIIHIIHIIIIIIHCEHIIIHHIHIGIIIIIIIIIHIIIFIIII
@HS3.4_433 HISEQ:380:H55W7BCXY:1:1101:11114:48432 1:N:0:AGCAGGAA orig_bc=AAAAAAAAAAAA new_bc=AAAAAAAAAAAA bc_diffs=0
TACGTAGGGAGCGAGCGTTATCCGGATTTATTGGGTGTAAAGCGTGTGTAGGCGGTTTATTAAGTCTGAGGTTTAATCCCGGAGCTTAACTCCGGTTCGCCTCAGAAACTGATTTACTTGAGTGTGGTAGAGGCAAGTGGAATTTCTAGTGTAGCGGTAAAATGCGTAGATATTAGAAGGAACACCAGTGGCGAAGGCGGCTTGCTGGGCCATTACTGACGCTGAGACACGAAAGCGTGGGGAGCAAATAGG
+
IIIIIIHIIIIIIIIIIIIIIIIIIHIIIIHHHHHHIIIGIIIIIIIIIIHIIIGHHIIIIIIIIIIIHIIIIIIHFGHHHHHIIIIHIHIIHIIIIIIIIIHIIIIHIIIHHIHHHIIIIIIIIIIIIIIIIIIIIIIIIIIIIIIIIIIIIIIIIIHIIIIIIIIIIIIIIIIIIIIIIIIIIIHIIIIIIIIIIIIIIIIIIIIIIIIIIIIIIIIIIIIIIIIIIHIIIIIIIIIIIHIIIIIIHIII
@HS3.4_434 HISEQ:380:H55W7BCXY:1:1101:11006:48460 1:N:0:AGCAGGAA orig_bc=AAAAAAAAAAAA new_bc=AAAAAAAAAAAA bc_diffs=0
TACAGAGGTCGCAAGCGTTGTTCGGATTTACTGGGCGTAAAGGGCGCGTAGGCGGCCGTGCGTGTCGGATGTGAAATCTCCGGGCTCAACCCGGAAAGTGCGTCCGAAACTGCATGGCTCGAGTTCGGGAGAGGGAATCGGAATGCAGGGTGTAGCGGTGAAATGCGTTGATATCCTGCAGAACACCGGAGGCGAAGGCGGATTCCTGGAACGAAACTGACGCTCAGGCGCGAAAGTCGGGGGAGCAAACAGG
+
HIIHHEHGHHIHIIIIIEHHHHEHIIIIIIEHIHHIICHHHIIIHHDHCHHEHIHIHHHHHHHHHIHIHIHIHIIHHHIEHHHIIHHIIIIIIIIHIHHHGIHDGHIIIIIIIIIIIIHGIIIHGIIIIIIIIIGIIIIIIIHHIIHGGIIIIIIIIIIIIIIIIHIIIIIIIHEHFFHIIIIIIIIIIIIIIIIIIHIIIIIIHHG@HHHIIHHHIIIIIIHGGIHHHHIIIIIIIHHIIIIIIIIHHHIII
@HS3.4_435 HISEQ:380:H55W7BCXY:1:1101:13377:48376 1:N:0:AGCAGGAA orig_bc=AAAAAAAAAAAA new_bc=AAAAAAAAAAAA bc_diffs=0
TACGTAGGGGGCAAGCGTTATCCGGATTTACTGGGTGTAAAGGGAGCGCAGACGGCAGCGCAAGTCTGATGTGAAATCCCGGGGCTCAACCCCGGAACTGCATTGGAAACTGCGCAGCTCGAGTATCGGAGAGGTAAGCGGAATTCCTAGTGTAGCGGTGAAATGCGTAGATATTAGGAGGAACACCGGCGGCGAAGGCGGCTTACTGGACGAAGACTGACGTTGAGGCTCGAAAGCGTGGGGAGCAAACAGG
+
HHH@1<D<GD/CHEHHI0D<G1GCC0GCGIHHEHFFGCHH@EEE?0<<CEHHHHDDHH<GHHHCFFHHFHEGGHF@DFHFEDBBHHFHHHHDHHHGEHHFEGGGEGHHHIIIHFHHHIHFIHHHHIIH?IIGHHIHHHHIHHHHHGIIHGHHHIHHCIFHIIIIIIIHIIHFHHGCHEI#HEHHIHHHHGIIHHHIIHHIIIIHHIHHHIHC@IHHHFEIIIHHIIIHIHIIHGIHIHHHIIIHHEIHHE@HH
@HS3.4_436 HISEQ:380:H55W7BCXY:1:1101:13838:48379 1:N:0:AGCAGGAA orig_bc=AAAAAAAAAAAA new_bc=AAAAAAAAAAAA bc_diffs=0
TACGTAGGGAGCAAGCGTTGTCCGGATTTACTGGGTGTAAAGGGTGCGCAGGCGGCTCTGCAAGTCAGCTGTGAAATCTATGGGCTCAACCCATAAATTGCAGTTGAAACTGTGGAGCTTGAGTGAAGTAGAGGTAGGCGGAATTCCCGGTGTAGCGGTGAAATGCGTAGAGATCGGGAGGAACACCAGTGGCGAAGGCGGCCTACTGGGCTTTAACTGACGCTCAGGCACGAAAGCATGGGTAGCAAACAGG
+
<1<<<C<GC@<CCFC1E<<<<G@<E0DGEH11<<D<<<1<<CDC1<0CC?FC/HG@<#HHGHHIIIHHHHHIHIIHEDAH@FEHECGIHHGEHIHIIHIIHGGGHHHHHHEGCCFHIIHEIIIFEE@F:IIHHIHHHE@?IIIIIIHDIIIIHIIIIIIIIIIIIIIIIIIHIIIIH#IIIIIHHGIIIIIIIIIIIIIIIIGIHIIIIGIGHHHHIIIIIIIHEIIIIIIIIIIIIHHIIIHIIIIIIH@II
@HS3.4_437 HISEQ:380:H55W7BCXY:1:1101:17428:48306 1:N:0:AGCAGGAA orig_bc=AAAAAAAAAAAA new_bc=AAAAAAAAAAAA bc_diffs=0
TACGGAAGGTCCGGGCGTTATCCGGATTTATTGGGTTTAAAGGGAGCGCAGGCTGATGATTAAGCGTGACGTGAAATGTCCCGGCTCAACCGTGGAACTGCGTCGCGAACTGGTTATCTTGAGTGAGTACGACGTTGGCGGAATTCGTGGTGTAGCGGTGAAATGCTTAGATATCACGAAGAACCCCGATTGCGAAGGCAGCCGACGAGTCCTTAACTGACGCTAAAGCTCGAAAGTGCGGGTATCGAACAGG
+
IIIIIIHIIHIIHHIIIICHHIIIIHHHIH@HHHH<ECFHIIIHIIIIIIIIGHIHEHHHHHIIIIHIIIIIIIHGHH@GIIHIIIIIIIHIIIIHIHIIIIIIIHIIIIIIHIIHIHI?IHIIIIIIIIHIIIIHIIIIIIIIIIIIIIIIIIIHIIIIIIIIIIIIIIIHIHHGHFHGIHIIIIIIHIIIIIIIIIIIIIHGIIIIHHIIIIIIIIIIIIIIIHIIIHIIIIIHIIIIIIIIIIIIIIIII
@HS3.4_438 HISEQ:380:H55W7BCXY:1:1101:18106:48454 1:N:0:AGCAGGAA orig_bc=AAAAAAAAAAAA new_bc=AAAAAAAAAAAA bc_diffs=0
TACGGAGGATGCGAGCGTTATCCGGATTTATTGGGTTTAAAGGGTGCGCAGGTGGTTTGTTAAGTTTGTGGTGAAAGCGTGCGGCTCAACCGTACCAAGCCATGAAAACTGGCGAACTTGAGTGCAAACGAGGTAGGCGGAATGTGATGTGTAGCGGTGAAATGCTTAGATATGTCACAGAACCCCGATTGCGAAGGCAGCTTACCAGCATGCAACTGACACTGAGGCACGAAAGCGTGGGTATCAAACAGG
+
CHHIICCHC@HHIHIHHIHFHHHIHDGHHH?1FFHHHIIIHIIIFFFHHHHHHCHFGHGHHHICH#@HHHHHHHIGHHGHEHHHI?CHGHIIHHHEHHHHIHHHHIGIIIIIIHHHIIIHIIIIHHHHHHIHEIIIHEHGHIIHHIIIIHCIIHIIHGEFFFIIHIIHHIHGHEHHHHHIEHHICIIHIHHHHIIHHHEH?HIFIGIIHEHC?HHIH?GGGEEHFHHHHHHHIHIHEGCEHHHHHHIIIIHG
@HS3.4_439 HISEQ:380:H55W7BCXY:1:1101:18748:48323 1:N:0:AGCAGGAA orig_bc=AAAAAAAAAAAA new_bc=AAAAAAAAAAAA bc_diffs=0
TACGGAGGGTGCGAGCGTTAATCGGAATAACTGGGCGTAAAGAGCTCGTAGGCGGTTAGTCAAGTCAGATGTGAAAGCCCCGGGCTTAACCTGGGAACTGCATTTGAAACTGACGAACTAGAGTACTGTAGAGGGAGGTAGAATTCCAGGTGTAGCGGTGAAATGCGTAGATATCTGGAGGAATACCGGTGGCGAAGGCGGCCTCCTGGACAGAGACTGACGCTGAGGAGCGAAAGCGTGGGGAGCAAACAGG
+
IIIIIHIIIHHIIIIIIIIIIIIIIIIIIIIIIIIIIIIIIIHIIIIIIIIIIIIIIIIIHIIIIIIIIIIIIIIIHHHIIIIIIIIHIIIIIIIIHIIIIIIIIIIIIIIIIIIIIIIIIIIIIIIIIIIIIIIIIIIIIIIIIIIIIIIIIIIIIIIIIIIIIIIIIIIIHIIHIHIIIIIIIIIIIIIIHIIIIIIIIHHIIIIIIIIIIIIIIIIIIIIIIIIIIIIIIIIIIIIIIIIIIIIIIIIII
@HS3.4_440 HISEQ:380:H55W7BCXY:1:1101:20797:48428 1:N:0:AGCAGGAA orig_bc=AAAAAAAAAAAA new_bc=AAAAAAAAAAAA bc_diffs=0
TACGGAAGATGCGAGCGTTATCCGGATTTATTGGGTTTAAAGGGAGCGTAGGCGGGTTTTTAAGTCTGCGGTAAAATGTCGGCGCCCAACGTCGTCTTGCCGTGGAAACTGGGGACCTTGAATACACGCAAGGAAGATGGAATTCGTCGTGTAGCGGTGAAATGCTTAGATATGACGAAGAACTCCGATTGCGAAGGCAGTCTTCTGGAGTGCGATTGACGCTGAGGCTCGAAAGTGCGGGTATCAAACAGG
+
IHIHIIHIIEHHHIIGIHHIIIIIIHEEFHHHHHHG@@GHHHIGEHHIHEHHIIIHEG@<EGHI?FEHHIIIFEHIHIIIIGIIIIHGHHIHEHC@EEHHGHIIIHGFHHHHIIIIHHIIIIHIIIIIFIIIIIIIIIIHHIIIHIHGIHHDDHHHIIHHCGIIHI#HHFHFGD<<<FHFEHIHIHHE#HHIHHIIHHFIHHIHHHIHHIHGHGCIHGEIHHIHHIHIIHHIIIIHE0IIIIIIIIIIHHII
@HS3.4_441 HISEQ:380:H55W7BCXY:1:1101:2026:48688 1:N:0:AGCAGGAA orig_bc=AAAAAAAAAAAA new_bc=AAAAAAAAAAAA bc_diffs=0
TACGGAGGGTGCGAGCGTTAATCGGAATAACTGGGCATAAAGAGCTCGTAGGCGGTTAGTCAAGTCAGATGTGAAAGCCCCGGGCTTAACCTGGGAACTGCATTTGAAACTGTCGAACTAGAGTACTGTAGAGGGAGGTAGAATTCCAGGTGTAGCGGTGAAATGCGTAGATATCTGGAGGAATACCGGTGGCGAAGGCGGCCTCCTGGACAGAGACTGACGCTTAGGAGCGAAAGCGTGGGGAGCAAACAGG
+
HHH1CCC/FGCEDDD/CC0<1D?E0<1DGC<<1C<F11<DHE?FGFH@/01CCDH#8<<DGFDEGHEGHHIHGEH1D@HC<?G?CHHE8FCE@EF?HGHGCHG@CF<<DCEE/<E<CHICE?FD?CFGCDG//FHHH?CFEHHHHEC<C<:C:CCEHEBCED70E<19BH1@F@<18DEEEEFHC@/C<0C<8>C<<CE@C0<1HC<11CCCD1GHHEHC/HF<1</HE<0FHHHF</1E<GC<C?G@C<11C
@HS3.4_442 HISEQ:380:H55W7BCXY:1:1101:5676:48507 1:N:0:AGCAGGAA orig_bc=AAAAAAAAAAAA new_bc=AAAAAAAAAAAA bc_diffs=0
TACGGAGGGTACGAGCGTTAATCGGAATGACTGGGCGTAAAGGGCACGTAGGTGGATAGATAAGTCACAAGTGAAATACCCGGGCTTAACCTGGGATTGGCTCGTGAAACTGTTTAACTAGAGTACGGTAGAGGGGAGTAGAATTCCAAGTGTAGCGGTGAAATGCGTAGAGATTTGGAAGAATACCGGAGGCGAAGGCGGCTCTCTGGACCGATACTGACACTGAAGAGCGAAAGCGTGGGGAGCAAACGGG
+
IIIHHCHHIG@F0DE<C/<0E1CGHE1GHHHE<FHEH/<CDFHCEHH<1<<EDFG<CGHGHHHGEHGH@<FCGHHFHEHDGHHIIGFHHGEHEHHHGHEHEEHHHHIHIIIHHFFGHIHIHEGHEHHIFIHHEFHEHHHEGHCHFHHGHHFDHHHHHHIHHIIHGIHIIIIIIHGHGDEIHF@EE?HEHIIIIIHHDIHHHHHEHIGHIHCEC<1EFCG<GCF?HIIHIHIHHG=CC/<0D<@HGCFCF<<<1
@HS3.4_443 HISEQ:380:H55W7BCXY:1:1101:16999:48611 1:N:0:AGCAGGAA orig_bc=AAAAAAAAAAAA new_bc=AAAAAAAAAAAA bc_diffs=0
TACGTAGGTCACGAGCGTTATCCGGAATTATTGGGCGTAAAGAGTGAGCAGGCGGCATGGCAAGTCTGAGGTGAAAGCGTGGGGCTCAACCCCATACAGCCTTGGAAACTACCAAGCTAGAGTGCGCGAGAGGTAAACGGAACTCCATGTGTAGCGGTGAAATGCGTAGATATATGGAAGAACACCGGTGGCGAAGGCGGTTTACCAGCGCTGCACTGACGCTCAGTCACGAAAGCGTGGGGAGCAAATAGG
+
IIIIIIIIIIIIHHGIIHHHHIHIHGHHHIGCGHIIIHIIEHHIHIIIIIIIIIIIHIIIIIIIHHIIIIIIIIIHIHHIIHIIIHIIIHH0EHHIIIHGIIIIIHIIIGIIHHHIIIIIIIIIIGIIIIIIIIIIIIIIHIIIIIIIHIIIIIIIIIIIIIIIIIIIIIIIIIHHHIHIIIIIHIIIIIIIIIIIIIIIIIIIIIIIIIIIIIIIIIIIIIIIIIIIIIIIIIIIIIIIIIIIIIIIIIII
@HS3.4_444 HISEQ:380:H55W7BCXY:1:1101:20538:3439 1:N:0:AGCAGGAA orig_bc=AAAAAAAAAAAA new_bc=AAAAAAAAAAAA bc_diffs=0
TACGGAGGGTACGAGCGTTAATCGGAATGACTGGGCGTAAAGGGCACGTAGGTGGATAGATAAGTCACAAGTGAAATACCCGGGCTTAACCTGGGATTGGCTCGTGAAACTGTTTAACTAGAGTACGGTAGAGGGGAGTAGAATTCCAAGTGTAGCGGTGAAATGCGTAGAGATTTGGAAGAATACCGGAGGCGAAGGCGGCTCTCTGGACCGATACTGACACTGAAGAGCGAAAGCGTGGGGAGCAAACAGG
+
IIIIHGHHIIII@GHHIEHHHHHIIIHIGHHHHI1EHCHHIIIIIIIIDFHI<HHHHIIIIIIIGHIHIHIIIIIHIIIIIIIIIHIIIIIIIIIIIIIHIIIIHIIIIIHIIIIIIIIIIIIIIHIIIIIIIIIIIIIIIIIIIIIIIIIIIIIIIIIIIIIIIIIIIIIIIIIIIHIIIIIIIIIIIIIIIIIIIIIIIIIIIIIIIIIHIIHHIIIIIIIIIIIIIIIIIIIIIIIIIIIIIIIIIIIII
@HS3.4_445 HISEQ:380:H55W7BCXY:1:1101:15307:3585 1:N:0:AGCAGGAA orig_bc=AAAAAAAAAAAA new_bc=AAAAAAAAAAAA bc_diffs=0
TACGGAGGATGCGAGCGTTATCCGGATTTATTGGGTTTAAAGGGTGCGTAGGCGGCTTGGTAAGTCAGCGGTGAAATTCGGATGCTCAACATCTGGCGTGCCGTTGAAACTGCCGTGCTTGAATGCGGATGCCGTGGGAGGAATGTGTGGTGTAGCGGTGAAATGCATAGATATCACACAGAACACCGATTGCGAAGGCATCTCACGAATCCGCGATTGACGCTGAGGCACGAAAGTGCGGGGATCAAACAGG
+
IIIIIIIIIIIIIIIIIIIIIIIIIGHIIIIHIIIGHHIIIIIIIIIIIIIIIIIIHIIIIIIIIIIIIIIIIIIIIHIIIIIIIIIIIIIIIIIIIIIIIIIIIHIIIIIHIIIIIIIIIIIIIIIIIIIIIIIIIIIIIIIIIIIIIIIIIIIIIIIIIIIIIIIIIIIIIIIHHHIIIIHIIIIIIIIIIIIIIIIIIIIHIIIIHEIIIIIIHHIIIIIIIIIIIIIIIIIHDH?IIIIIIIIIIIIII
@HS3.4_446 HISEQ:380:H55W7BCXY:1:1101:17177:3576 1:N:0:AGCAGGAA orig_bc=AAAAAAAAAAAA new_bc=AAAAAAAAAAAA bc_diffs=0
TACGGAAGGTCCGGGCGTTATCCGGATTTATTGGGTTTAAAGGGAGCGCAGGCCGGAGGTCAAGCGTGACGTGAAATGTAGCCGCTCAACGGCTGAACTGCGTCGCGAACTGGCTTTCTTGAGTGAGTTCGATGTGGGCGGAATTCGTGGTGTAGCGGTGAAATGCTTAGATATCACGAAGAACTCCGATTGCGAAGGCAGCCCACAAGGCCTTTACTGACGCTAAAGCTCGAAGGTGCGGGTATCGAACAGG
+
IIIIIIIIIIIIIIIIIIIIIIIIHGHHIIIIIIIHHIIIIIIIHIHIIIIIIIIIHIIHHIIIIIIIHIIIIIIIGIIIIIIIIIIIIIIIIIIIHIIIIIIIIIIIIIIIIIIIIIIIIIIIIIIIIIIIIIIIIIIIIIIIIIIIIIIIIIIIIIIIIIIIIIIIIIIIIIIIIHIIIIIIIIIIIIIIIIIIIIIIIIIIIIIHIIGIIIIIIIIHIIIHIIIIIIIIIIIIIIIIIIIIIIIIIIIII
@HS3.4_447 HISEQ:380:H55W7BCXY:1:1101:19399:3510 1:N:0:AGCAGGAA orig_bc=AAAAAAAAAAAA new_bc=AAAAAAAAAAAA bc_diffs=0
TACAGAGGGAGCAAGCGTTGTTCGGAATTACTGGGCGTAAAGGGCGCGTAGGCGGCTTAACAAGTCCCGTGTGAAATCCCTCGGCTCAACTGAGGAACTGCACGGGAAACTGTTTGGCTTGAGTTCGGGAGAGGGAAGCGGAATTCCGGGTGTAGCGGTGAAATGCGTAGATATCCGGAGGAACACCGGTGGCGAAGGCGGCTTCCTGGACCGACACTGACGCTGAGGCGCGAAAGCTAGGGGAGCAAACGGG
+
1CFE@H<<<<0CCGHC=<<<DFCHCHEHHEH@C1?@EHDC11CG1CHH?/<<1FHDHDGEHH@><CDHHHHIIHGCHIHED<<FHHFHEGAHHFF#BDGCDHHHHHHIIHHHHHEAGFHHHIHFCHGEECHIFE##GHHHHHH<HHHGEFGI#HDHCGCDEGGCIIHHEEHEHH#G@HIIIIHIIHGHFHIIIGHHDC/HHHHHEHHECCEECHFHIHE<HED?EHDEC=G?IHHHGGED1FHHCEECHEG?H
@HS3.4_448 HISEQ:380:H55W7BCXY:1:1101:1772:3993 1:N:0:AGCAGGAA orig_bc=AAAAAAAAAAAA new_bc=AAAAAAAAAAAA bc_diffs=0
TACGGAGGATGCAAGCGTTATCCGGATTTATTGGGTTTAAAGGGTGCGTAGGCGGTTTGCTAAGCGGGAGGTGAAATGCCGGCGCTCAACGTCGGAAGTGCCTCCCGAACTGGTGGACTGGAATGACTCTGCCGTGGGAGGAATGTGTAGTGTAGCGGTGAAATGCTTAGAGATTACACAGAACACCGATTGCGAAGGCATCTCACGAAGGGTTGATTGACGCTGAGGCACGAAAGCGTGGGGATCAAACAGG
+
IIIIIHIIIIIIIIIIIIIIIIIIIHHIIIIIHIIDGHIIIIHIIIIIIIIIIIIIHIIIIIIIIIIIIHIIIIIIFHIIIIIIIHIIIIIHIIIIIIIIHIIIIIIIIIIIIIIIHIHIIHIIIIIIIIIIIIHIIIIIIIIIHIIIIIIIIIIIIIIIIIIIHIIIIIIIHHIIIIIIIIIIIIIIIIIHIIIIIIIIIIIIIIIHIHIIHIIIIIIHIIIIIHIIIIIIIIIIIIIIIIIIHIIIIIIII
@HS3.4_449 HISEQ:380:H55W7BCXY:1:1101:10312:3757 1:N:0:AGCAGGAA orig_bc=AAAAAAAAAAAA new_bc=AAAAAAAAAAAA bc_diffs=0
TACGGAAGGTCCGGGCGTTATCCGGATTTATTGGGTTTAAAGGGAGCGCAGGCTGATGATTAAGCGTGACGTGAAATGTAGCCGCTCAACGGCTGAACTGCGTCGCGAACTGGTTATCTTGAGTGAGTTCGATGTTGGCGGAATTCGTGGTGTAGCGGTGAAATGCTTAGATATCACGAAGAACTCCGATTGCGAAGGCAGCCAACAAGGCCTTTACTGACGCTAAAGCTCGAAGGTGCGGGTATCGAACAGG
+
IIIIIIIIIIIIIIIIIIIIIIIIIHHHIIIIHIIGHHIIIIIIIIIIIIHHHIIIIIIIIHIIIIIIIIHIIIIIIHIIIIIIIIIIIIIIIIIHIIIIIIIIIIIHIIIIIIHIIIIIIIIIIIIIIHIIIIIIIIIIIIIIIIHGIIIIIIIIIIIIIIIIIIHIIIIIIIHIIHHIIIIIIIIIIIIIIIIIIIIIIIHIIIIIIIIIIIIIIIIIHGHHIIIIIIIHIIHIIIIIIIIIIIIIIIIII
@HS3.4_450 HISEQ:380:H55W7BCXY:1:1101:10611:3783 1:N:0:AGCAGGAA orig_bc=AAAAAAAAAAAA new_bc=AAAAAAAAAAAA bc_diffs=0
TACGGAAGGTCCAGGCGTTATCCGGATTTATTGGGTTTAAAGGGAGCGCAGGCGGAGGCTTAAGCGTGACGTGAAATGTAGCCGCTCAACGGCTGAGTTGCGTCGCGAACTGGGTTTCTTGAGTGAGTGCGACGTCAGCGGAATTCGTGGTGTAGCGGTGAAATGCTTAGATATCACGAAGAACCCCGATTGCGAAGGCAGCTGACGAGCCCTTTACTGACGCTAAAGCTCGAAGGTGCGGGTATCGAACAGG
+
IIIIIIIIIIIIIIHIIIIIIIIIIHIHHIIHHHIDGHIIIIIIHIIIIIIIIIIIIIIIIIIIIIIIHIHDHHHIHHHHHIIIIIIIIIIIIIIIIIIIIIHIIIIHIIIIIIHIIIIIIIIIIIIIIIHIIIIIIIIIIIIIIIIIIIIIIIIIHIIIIIIIIIIIIIIIIIIIIIIIIIIIHIIIHIHIIIIIIIIIIIIHIIIHHHCIIIHHIIIIIIIIIIIIHHIIIIIIIIIIIIIHHIHHHIIII
@HS3.4_451 HISEQ:380:H55W7BCXY:1:1101:15334:3819 1:N:0:AGCAGGAA orig_bc=AAAAAAAAAAAA new_bc=AAAAAAAAAAAA bc_diffs=0
TACGTAGGTGGCGAGCGTTGTCCGGATTTACTGGGTGTAAAGGGCGCGTAGGCGGGATAGCAAGTCAGGTGTGAAATCTATGGGCTTAACCCATAAACTGCACTTGAAACTGTTGTTCTTGAGTGTCGGAGAGGTAGATGGAATTCCTAGTGTAGCGGTGAAATGCGTAGATATTAGGAGGAACACCAGTGGCGAAGGCGATCTACTGGACGATAACTGACGCTGAGGCGCGAAAGCGTGGGGAGCAAACAGG
+
IIIIIIIIIIIIIIIIIIIIIIIIIIIIIIIHIIIHIHIIIIIIIIIIHIIIIIIIIIIIIIIIIIIIIIIIIIIIGIIIIIIIIIIIIIIIIIIIIIIIIIIIIIIIIIIIIIIIIIIIIIIIIIIIIIIIIIIIIIIIIIIIIIIIIIIIIIIIIIIIIIIIIIIIIIIIIIIIIIIIIIIIIIIIIIIIIIIIIIIIIIIIIIIIIIIIIIIIIIIIIIIIIIIIIIIIIIIIIIIIIIIIIIIIIIIII
@HS3.4_452 HISEQ:380:H55W7BCXY:1:1101:17517:3850 1:N:0:AGCAGGAA orig_bc=AAAAAAAAAAAA new_bc=AAAAAAAAAAAA bc_diffs=0
TACGGAGGGTGCGAGCGTTAATCGGAATAACTGGGCGTAAAGAGCTCGTAGGCGGTTAGTCAAGTCAGATGTGAAAGCCCCGGGCTTAACCTGGGAACTGCATTTGAAACTGACGAACTAGAGTACTGTAGAGGGAGGTAGAATTCCAGGTGTAGCGGTGAAATGCGTAGATATCTGGAGGAATACCGGTGGCGAAGGCGGCCTCCTGGACAGAGACTGACGCTGAGGAGCGAAAGCGTGGGGAGCAAACAGG
+
IIIIIHIIHHIIIIIIIIIIIIIIIIIIIIIIIIIIIIIIIIIIIIIIIIIIIIIIIIIIIIIIIIIIIIIIIIEHHHHHIIHIIIIIIIIIIIIIIIIIIIIIIIIIIIIIIIIIIIIIIIIIIIIIIIIIIIIIIIIIIIIIIIIIIIIIIIIIIIIIIIIIIIIIIIIIIIIIHHIIIIIIIIIIIIIIIIIIIIIIIIIIIIIIIIIIIIIIIIIIIIIIIIIIIIIIIIIIIIHIIIIIIIIIIIHII
@HS3.4_453 HISEQ:380:H55W7BCXY:1:1101:3825:4183 1:N:0:AGCAGGAA orig_bc=AAAAAAAAAAAA new_bc=AAAAAAAAAAAA bc_diffs=0
TACGGAAGATGCGAGCGTTATCCGGATTTATTGGGTTTAAAGGGAGCGTAGGCGGGTTTTTAAGTCTGCGGTAAAATGTCGGCGCCCAACGTCGTCTTGCCGTGGAAACTGGGGACCTTGAATACACGCAAGGAAGATGGAATTCGTCGTGTAGCGGTGAAATGCTTAGATATGACGAAGAACTCCGATTGCGAAGGCAGTCTTCTGGAGTGCGATTGACGCTGAGGCTCGAAAGTGCGGGTATCAAACAGG
+
IHIIHEHHIIIIIHI<CEHDHIGHHDEHHIHEGHHE0EHHHHGECECEHHHHCEECHEHHIIFHGHHHIIHIIHHIHEHHIIIHHHHHIIIEHHHHHIIIIIHIIIIHIIIIIIHGDHHIIHHHHDHHHIIIHIHIIIHIIIIIIHIIIIIIIIIIIIIIIHIH#GIIIIIIIIIIHIIIIIIHHIIIIIIHIIIIIIHHGIIIIIHIHGIHFHIIIIIIIHIIIHHHGIIIIIIIIIIIIIIIIIIHIIII
@HS3.4_454 HISEQ:380:H55W7BCXY:1:1101:5855:4063 1:N:0:AGCAGGAA orig_bc=AAAAAAAAAAAA new_bc=AAAAAAAAAAAA bc_diffs=0
TACGTAGGTGGCGAGCGTTATCCGGATTTACTGGGTGTAAAGGGCGCGTAGGCGGGGGTGCAAGTCAGATGTGAAATCTATGGGCTCAACTCATAAACTGCATTTGAAACTGTACTTCTTGAGTACTGGAGAGGTAGACGGAATTCCTTGTGTAGCGGTGAAATGCGTAGATATAAGGAAGAACACCAGTGGCGAAGGCGGTCTACTGGACAGCAACTGACGCTGAGGCGCGAAAGCGTGGGGAGCAAACAGG
+
IIIIHEHIIIIIIHIIIIIIIIIIIHIIIHIHHGI<EFCHHIIIIIIIHIIIIIHIGIIHHHIIIIIIIIIHHIIIIIHIIHIIIHHIIHIIIIIIIIIIIIIIIIHIHIIIIIIIIIHHIIIIIIIIIIIIIIHIIIIIIIIIIIIIIIIIIIIIIIIIIIIIIIIIIIIIIIHIIHIIIIIIIIIIIIIHIIIIIIIIIIIIIIIIIIIIIIIIIIIIIIIIIIIIIIIIIIIIIIIIIIIIIIIIIIIII
@HS3.4_455 HISEQ:380:H55W7BCXY:1:1101:6788:4072 1:N:0:AGCAGGAA orig_bc=AAAAAAAAAAAA new_bc=AAAAAAAAAAAA bc_diffs=0
TACGGAGGGTGCAAGCGTTAATCGGAATAACTGGGCGTAAAGGGCATGCAGGCGGTTGTATAAGTAGGGTGTGAAATCCCCGGGCTCAACCTGGGAACTGCATTCTAAACTGTACAACTAGAGTATTGCAGGGGGAGACGGAATTCCAGGTGTAGCGGTGGAATGCGTAGATATCTGGAAGAACACCAAAGGCGAAGGCAGTCTCCTGGGCAAATACTGACGCTCATATGCGAAAGCGTGGGTAGCAAACAGG
+
HHIEHGCD?<CEGHH?HE0EHH?EG@HH?HHIIFEHHHHIGH?@HI?C1DFHHHHHEIIIHHHHEFHHHHHHHHFHEHIHHIHHIGHHHHHHHHHEHIHIIIHCEGHHIIIHHI?CIIIHGGEHEHHGHCGHGCCGCEHHIIHHHIIG1CFHHIDHGF@HHHHEEIIHIIIIHGEIGCHCIHHHHFHEH@H@HIHGHH@HEHCHEIIHHGFG?HHIHIHHC?FF<HIHHEHHHHEHIIIIIIHHEIIHIHEGI
@HS3.4_456 HISEQ:380:H55W7BCXY:1:1101:10775:4135 1:N:0:AGCAGGAA orig_bc=AAAAAAAAAAAA new_bc=AAAAAAAAAAAA bc_diffs=0
TACGTAGGTGGCAAGCGTTATCCGGAATTATTGGGCGTAAAGAGTGAGCAGGCGGTTGATTAAGTCTGAGGTTAAAGCGTGGAGCTCAACTCCATAAAGCCTTGGAAACTGATCGACTAGAGTACGGCAGAAGTGAAGGGAACTCCTTGTGTAGCGGTGAAATGCGTAGATATAAGGAAGAACACCAGTGGCGAAGGCGCTTCACTAGGCCGAAACTGACGCTCAGTCACGAAAGCGTGGGTAGCAAACAGG
+
IIIIHHIIIIIIIIIIIHIIIIIIIIIIIIIIIIIIIIIIIIHHIIIIIIIIIIIIIIIIIIIIIIIIIIIIIIHIHHIIIIIIIIIIIIIIIIIIIIIIIIIIIIIIIIIIIIHIIIIIIIIIIIIIIIIIIHIIIIIHIHIIIIIIIIIIIIIIIIIIIIIIIIIIIIIIIIIHIIIIIHIHIIIIIIIIIIIIIIIIHIIIIIIIIIIIIIIIIIIIIIIIIHHIIIIIIIIIIIIIIIIIIIIIIIII
@HS3.4_457 HISEQ:380:H55W7BCXY:1:1101:13158:4180 1:N:0:AGCAGGAA orig_bc=AAAAAAAAAAAA new_bc=AAAAAAAAAAAA bc_diffs=0
TACGGAGGGTGCGAGCGTTAATCGGAATAACTGGGCGTAAAGAGCTCGTAGGCGGTTAGTCAAGTCAGATGTGAAAGCCCCGGGCTTAACCTGGGAACTGCATTTGAAACTGACGAACTAGAGTACTGTAGAGGGAGGTAGAATTCCAGGTGTAGCGGTGAAATGCGTAGATATCTGGAGGAATACCGGTGGCGAAGGCGGCCTCCTGGACAGAGACTGACGCTGAGGAGCGAAAGCGTGGGGAGCAAACAGG
+
HHHIIHHIIHIIIIIHIIIIIIIIIIIIIIIHHIIIIIIHIIIIIIIIHIHHHIIHIIIIIIIIIIIHEIIHIHHIGHHHIIIIIIIHHIIIIIIIIIIIIIIIIIIIIIIIIIIIHIIIIIIIIIIIIIIIIIIIIIIIIIIHHIIIIIIIIIIHIIIIIIIIIIIIIIIIIHIHHHIIIIIIIHIHIHIIIIIIIIIIIIHEIIIIIIIIIIIIIIIIIIIIIIIIIIIIIIIIIIIHEEIIIIIIIIIII
@HS3.4_458 HISEQ:380:H55W7BCXY:1:1101:15847:4040 1:N:0:AGCAGGAA orig_bc=AAAAAAAAAAAA new_bc=AAAAAAAAAAAA bc_diffs=0
TACAGAGGCCAAGAGCGTTGTTCGGATTTACTGGGCGTAAAGGGCGCGTAGGCGGCCGAGTGTGTCAAGTGTGAAATCTCCGGGCCCAACCCGGAAAGTGCGCTTGAGACTGCTTGGCTCGAGGCCGGGAGGGGGAATCGGAATGCAGGGTGTAGCGGTGAAATGCGTTGATATCCTGCAGAACACCGGAGGCGAAGGCGGATTCCTTGAACATCACTGACGCTGAGGCGCGAAAGTCGGGGGAGCAAACAGG
+
IIIIIIIIHIIIIIIIIHIHIIIIIIIIIIIIIIIIIIIIIIIIIIIIIIIIIIIIIIIIIIIIIIIIIIIIIIIIGHHIIIIIIIIIIIIIIIIIIIIIIIIIIIIIHIIIIIIIIIIIIIIIIIIIIIIIIIIHIHIIIIIIIIIIIIIIIIIIIIIIIIHIIIIIIIIIIIIIIIIIIIIIIIIIIIIIIIIIIIIIIIIIIIIIIIIIIHIHIIIIIIIIIIIIIIIIIIIIHIIIIIIIIIIIIIIII
@HS3.4_459 HISEQ:380:H55W7BCXY:1:1101:19240:4133 1:N:0:AGCAGGAA orig_bc=AAAAAAAAAAAA new_bc=AAAAAAAAAAAA bc_diffs=0
TACGGAGGATGCGAGCGTTATCCGGATTTATTGGGTTTAAAGGGTGCGTAGGTGGTTTGTTAAGTTTGTGGTGAAAGCGTGCGGCTCAACCGTACCAAGCCATGAAAACTGGCGAACTTGAGTGCAAACGAGGTAGGCGGAATGTGATGTGTAGCGGTGAAATGCTTAGATATGTCACAGAACCCCGATTGCGAAGGCAGCTTACCAGCATGCAACTGACACTGAGGCACGAAAGCGTGGGTATCAAACAGG
+
IIIIIIIIIIIIIIIIIIIIIIIIIHIIIIIIIIIGHIIIIIIIIIIIIIIIHIIIIIIIIIIIIIIIIIIIIIIIIIIIIIIIIIIIIIIIIIIIIIIIIIIIIIIIIIIIIIIIIIIIIIIIIIIIIIIIIIIIIIIIIIIIIIIIIIIIIIIIIIIIIIIIIIHIIIIIIIIHHIIIIIIIIIIIIIIIIIIIIIIIIIIIIIIIIIIIIIIIIIIIIIIIIIIIIIIIIIIIIIIIIIIIIIIIIIII
@HS3.4_460 HISEQ:380:H55W7BCXY:1:1101:6181:4479 1:N:0:AGCAGGAA orig_bc=AAAAAAAAAAAA new_bc=AAAAAAAAAAAA bc_diffs=0
TACGGAAGATGCGAGCGTTATCCGGATTTATTGGGTTTAAAGGGAGCGTAGGCGGGTTTTTAAGTCTGCGGTAAAATGTCGGCGCCCAACGTCGTCTTGCCGTGGAAACTGGAGACCTTGAATACACGCAAGGAAGATGGAATTCGTTGTGTAGCGGTGAAATGCTTAGATATGACGAAGAACTCCGATTGCGAAGGCAGTCTTCTGGAGTGCGATTGACGCTGAGGCTCGAAAGTGCGGGTATCAAACAGG
+
IIIIIHIH1G?GHGHIIIIIIIIIIHHIIIIIHIIHIIIIIIIIIIIICGHIIIIIFFF<DHIIC<GHGCHHHHHIHHIIIHHIIHIIIIGHHEHEFEEDHHIIIHHHHECHIHGHEHHEHHHHHHHF?IIIGIIHGHHHIHHGCEDHGHIIHHGIIHHHGHCEHHHHHHHGEFHCIHEIIIIHIHHHHHHHHHEHHGHHHEHHFGHHIHIHGHHGED<DHGHHIHGEGCHHG?E?DEIHGFEFGHGGHFHH
@HS3.4_461 HISEQ:380:H55W7BCXY:1:1101:7023:4262 1:N:0:AGCAGGAA orig_bc=AAAAAAAAAAAA new_bc=AAAAAAAAAAAA bc_diffs=0
TACGTAGGTGGCAAGCGTTATCCGGAATTATTGGGCGTAAAGAGTGAGCAGGCGGCAAGATAAGTTTGAAGTGAAAGCGTGGGGCTTAACCCCATACAGCTTCGAAAACTGTCTAGCTAGAGTGCGAGAGAGGTAAGCGGAATTCCATGTGTAGCGGTGAAATGCGTAGATATATGGAGGAACACCAGTGGCGAAGGCGGCTTACTAGCTCGATACTGACGCTCAGTCACGAAAGCGTGGGGAGCAAATAGG
+
IIIIIIHIIIIIIIIIIIIIIIIIIHIIIIIIIIIIIIIHIIHIIIIIIIIIIIIIIIIIIHIIIIIIHIIIHIIIIIIIIIIIIIIHIIIIIIIIIIIIIHHIIIIIIIIIHIHIIIIIIIHIHIIIIIIIIIIIIIIIIIIIIIIIIIIIIIIIIIIIIIIHIIIHIHIHIIIIIHHIIIIIIIIIIIIIIIIIIIIIIIIIIHIIIIIIIIHIIIIIIIIIIIIIIIIIIIIIIIIIIIIIIIIIIIII
@HS3.4_462 HISEQ:380:H55W7BCXY:1:1101:9542:4384 1:N:0:AGCAGGAA orig_bc=AAAAAAAAAAAA new_bc=AAAAAAAAAAAA bc_diffs=0
TACGGAGGATGCGAGCGTTATCCGGATTTATTGGGTTTAAAGGGTGCGTAGGTGGTTTGTTAAGTTTGTGGTGAAAGCGTGCGGCTCAACCGTACCAAGCCATGAAAACTGGCGAACTTGAGTGCAAACGAGGTAGGCGGAATGTGATGTGTAGCGGTGAAATGCTTAGATATGTCACAGAACCCCGATTGCGAAGGCAGCTTACCAGCATGCAACTGACACTGAGGCACGAAAGCGTGGGTATCAAACAGG
+
IIIIIIIIIIIIIIIIIIIIIIIIIIIIIIIIIIIGHIIIIIIIHIIIGHHIHHIHIIIIIIIIIIIIIIIIIIIIIIIIIIIIIIIIIIIIIIIIIIIIIIIIIIIIIIIIIIIIIIIIIIIIIIIIIIIIIIIIIIIIIIIIIIIIIIIIIIIIIIIIIIIIIIIIIIIIIIIHHIIIIIIIIIIIIIIIIIIIIIIIIIIIIIIHEIGIIIIIIIIIIIIIIIIIIIIIIIIIIIIIIIHHIIIIIIII
@HS3.4_463 HISEQ:380:H55W7BCXY:1:1101:9961:4318 1:N:0:AGCAGGAA orig_bc=AAAAAAAAAAAA new_bc=AAAAAAAAAAAA bc_diffs=0
TACGGAGGATGCAAGCGTTATCCGGATTTATTGGGTTTAAAGGGTGCGTAGGCGGATGCTTAAGCGTGAGGTGAAATGCCCGGGCTCAACCTGGGAACTGCCTCGCGAACTGGGTATCTGGAATGTCCGTGCCGTGGGAGGAATGTGTGGTGTAGCGGTGAAATGCATAGAGATCACACAGAACACCGATTGCGAAGGCATCTCACGAACGGATGATTGACGCTGAGGCACGAAAGCGTGGGGATCAAACAGG
+
IIIHIGIIHEHHEEGGGHHEHEHIHH0CFECCCGHDGHHIIHIIHHHHGGFHHHHHGHIIHIIHFHHHHHIIHHHIIHHHHIHIIIHHIHHIIIHIHIIHIGIIHIIIIIIIHHHHIIHHHIHIHIIIIHHIIIHEIHHGIIIHIIHIHHHHHIIIIIIIIHIHIHIIIHIIHHFFCHEIIIIIIIIIIHDGIIIIIIIIHHIIHIIHHHIIIHGHHIIIIIIHIIIIIIIIIIIHIIIIIIIIHIIIIIIIH
@HS3.4_464 HISEQ:380:H55W7BCXY:1:1101:14455:4367 1:N:0:AGCAGGAA orig_bc=AAAAAAAAAAAA new_bc=AAAAAAAAAAAA bc_diffs=0
TACGGAGGATGCAAGCGTTATCCGGATTTATTGGGTTTAAAGGGTGCGTAGGCGGATGATTAAGCGTGAGGTGAAAGCTCGGGGCTCAACCCCGGAACTGCCTCGCGAACTGGTTGTCTTGAATGTCCGTGCCGTGGGAGGAATGTGTGGTGTAGCGGTGAAATGCATAGAGATCACACAGAACACCGATTGCGAAGGCATCTCACGAACGGATGATTGACGCTGAGGCACGAAAGCGTGGGGATCAAACAGG
+
HHIIIIHHIIIIIIIIIIIIIIIHIEEHIIIIHIIGHFHHIIIIIIIIIIIIIIIHHHHIIIIIIIIIIIIIIIIIGHIIHIIIIIIIIIIIIIIIHIHIIHGIIIIHHHIIIIIIHHHIIIIIIIIIHGHIIIIIIIIIHHIIIIIIIIIIIIIIIIIIIIIIIIIIIIIIIIIIHHIIIIIHIIIHIIIIIIIIIHHIIIIHIIIIHHIIIIHIIIHHIIIIIIIGIIIIIIIIIIIIIIIIIIIIIIIHH
@HS3.4_465 HISEQ:380:H55W7BCXY:1:1101:16496:4357 1:N:0:AGCAGGAA orig_bc=AAAAAAAAAAAA new_bc=AAAAAAAAAAAA bc_diffs=0
TACGAGGGGTGCAAGCGTTGTTCGGAATCACTGGGCGTAAAGGGAGCGCAGGCGGAAGCTCAAGCGGATTGTACAATACCGGGGCCCAACCCCGGACCTGCAGTCAGAACTGGGTTTCTTGGATAGTTCAGGGGCAAGCGGAATTCCTGGTGTAGCGGTGGAATGCGTAGAGATCAGGAAGAACACCGATGGCGAAGGCAGCTTGCTGGGGACTTATCGACGCTCATGCTCGAAAGTGCGGGTAGCAAACAGG
+
C1CEHH/</<F01<FHGGHC1DCG/GHH<1<G1<CE/C<GG110<<0<<</CCEEH8/BD1FCCC#EF#?GHBC1GACC;#/HCE?<?:<?DIHHHHFDGH?@D0#?FHGEECHIHECC#;<;HEEGG@C/D7#H#HG#FHFFGIHF@?G@HC<HCCHCHIHH=HH?HHGHEFDFCGCBHIHHCGHHHCHIIHHD<C?I#HHEF1IHHF<1<FE1HHC<</??HFIIIIHEGCFC<CE<1HEHD11HHHFG<1
@HS3.4_466 HISEQ:380:H55W7BCXY:1:1101:1372:4534 1:N:0:AGCAGGAA orig_bc=AAAAAAAAAAAA new_bc=AAAAAAAAAAAA bc_diffs=0
TACGTAGGGGGCGAGCGTTGTCCGGAATGATTGGGCGTAAAGGGCGCGTAGGCGGCCCGGTAAGTCTGGAATGAAAGTCCTGTTTTTAAGATGGGAATTGCTTTGGATACTGTCGGGCTTGAGTGCAGGAGAGGTAAGTGGAATTCCCAGTGTAGCGGTGAAATGCGTAGAGATTGGGAGGAACACCAGTGGCGAAGGCGACTTACTGGACTGTAACTGACGCTGAGGCGCGAAAGTGTGGGGAGCAAACAGG
+
IIIIIIIIIIIIIIIIIIIIIIIIIIHIIIIIIIIIIIIIHIIIIIIIIIIIIIHHIIIIHHIIIIIHIHHHHIIIHHHHIIHFHHIIIIHIIIIIIIIIIIIIHIIIIIIIIHIIIIIIIIHIIIIIIIIIHHHHIHHIIIIHHHIHIIIIIIIIIIIIIIHIIII#IIIIIIIHHHIIIIIIIIHIIIIIIIIIIIIIIIIIIIIIIIIIIIIIIIIIIIIIIIIIIIIIIIIIIIIIIIIIIIIIIIIII
@HS3.4_467 HISEQ:380:H55W7BCXY:1:1101:9036:4630 1:N:0:AGCAGGAA orig_bc=AAAAAAAAAAAA new_bc=AAAAAAAAAAAA bc_diffs=0
TACGTAGGATGCGAGCGTTATCCGGAATTATTGGGTGTAAAGCGTGTGTAGGCGGGAATATAAGTCTAAGGTCTAAGCCCGGAGCTCAACTCCGGTTCGCCTTAGAAACTGTATTTCTTGAGTATGGTAGAGGCAAACGGAATTTCTAGTGTAGCGGTAAAATGCGTAGATATTAGAAGGAACACCAGTGGCGAAGGCGGTTTGCTGGGCCAAAACTGACGCTGAGACACGAAAGCGTGGGGAGCAAATAGG
+
IIIHIIIIIIIIIIIIIIIIIIIIIHIIIIIIIIIIIIIIIIIIHHIIIIIIIIIIIIIIIIIIIIIIIIIHIIIIIHIIIIHIIIIIIIIIIIIHIIHIIIIIIIIIIIIIIIIIIIIIHIIIIIIIIIIIIIIIIIIIIIIIHHIIIIIIIIIIIIIIIIIIIIIIIIIIIIIHHIIIIIIIIIIIIIIIIIIIIIIIIIIIIIIIIIIIHIIIIIIIIIIIHIIIIIIIIIIIIIIIIIIIIIIIIIII
@HS3.4_468 HISEQ:380:H55W7BCXY:1:1101:9711:4638 1:N:0:AGCAGGAA orig_bc=AAAAAAAAAAAA new_bc=AAAAAAAAAAAA bc_diffs=0
TACGGGGGGGGCAAGCGTTGTTCGGAATTACTGGGCGTAAAGGGCGCGTAGGCGGCCTTCTAAGTCGGACGTGAAATCCCTCGGCTCAACCGAGGAACTGCGTCCGATACTGGCAGGCTTGAATCCGGGAGAGGGATGTGGAATTCCAGGTGTAGCGGTGAAATGCGTAGATATCTGGAGGAACACCGGTGGCGAAGGCGGCATCCTGGACCGGCATTGACGCTGAGGCGCGAAAGCTAGGGGAGCAAACGGG
+
IIIIICDEHIHIIIIIIIIIIIIIIIIIIIIIIIHIIIGIIIIIIIIIIHIIIIIIIIIIIIIIIIIIIIIIIIIIHIIIHIIHIIIIIIIHHIIG@HHIIIIIIIIIIIIIIIIIIIIIIIIIIIIIIIIIIIIIIIIHIIIIIIIIIIIIIIIIIIIIIIIIIIIIIIIIIIIIHGIIIIIIIIIIIIIIIIIIIIIIGIIIIIIIIIIIIIIIIIIIIIIIIIIIIIIIIIIIIIIIIIIIIIIIIIIII
@HS3.4_469 HISEQ:380:H55W7BCXY:1:1101:14193:4604 1:N:0:AGCAGGAA orig_bc=AAAAAAAAAAAA new_bc=AAAAAAAAAAAA bc_diffs=0
TACGGAAGGTCCGGGCGTTATCCGGATTTATTGGGTTTAAAGGGAGCGCAGGCTGGAGATTAAGCGTGACGTGAAATGCCGCGGCTCAACCGTGGAAGTGCGTCGCGAACTGGTTTCCTTGAGTGTATTCGACGTCAGCGGAATTCGTGGTGTAGCGGTGAAATGCTTAGATATCACGAAGAACTCCGATTGCGAAGGCAGCTGGCGAGGCTATAACTGACGCTAAAGCTCGAAGGTGCGGGTATCGAACAGG
+
IIIIIIIIIIIIIIIIIIIHIIIIIHHIIIIIIHIEEGHIIIIIHHIIIIIIIIIIHHHIIIIIIIIIIIHHIIIIGHIIIIIIIIIIIIIIIIIIHIIIIHIIIIIHHIIIIIIIIIIIIHGHIIIIIIIIIIIIIIIIIIIIIIIIIIIIIIIIIIIIIIIIIIIIIIIIIIIHIIIIHHGIHIIIIIIIIIIIIIIHIIIHHIIIIHIIIGIIIIIIIIIIIIIIIIIIIIIHEE=IIIIIIIIIIIIII
@HS3.4_470 HISEQ:380:H55W7BCXY:1:1101:4316:4851 1:N:0:AGCAGGAA orig_bc=AAAAAAAAAAAA new_bc=AAAAAAAAAAAA bc_diffs=0
TACAGAGGTCCCGAGCGTTGTTCGGATTTACTGGGCGTAAAGGGCGCGTAGGCGGCGGGGCGTGTCAAGTGTGAAATCTCCGGGCTCAACCCGGAAAGTGCGCTTGAAACTACCTCGCTGGAGTACGGGAGAGGGAATCGGAATATAGGGTGTAGCGGTGAAATGCGTTGATATCCTATAGAACACCGGAGGCGAAGGCGGATTCCTTGAACGATACTGACGCTGAGGCGCGAAAGTCGGGGGAGCAAACAGG
+
IIIIIIIIIIIIIIIIIIIIIIIIIIIIIIIIIIIIIHIIIIIIIIIIIHIIIIIIIIIIIIHIIIIIIHIHIIIIHHIIIIIIHIIIIIIIIIIIIIIIIIIIIIIIIIIIIIIIIIIIIIIIIIIIIIIIIIIIHIIIIIIIIIIIIIIIIIIIIIIIIIIIIIIIIIIIIIIIGHIIIIIIIIIHIIIIIIIIIHIIIIH?IIIIIIIIIIIIIIIIIIIIIIIIIIIIIIIIHIIIIIIIIIIIIIIII
@HS3.4_471 HISEQ:380:H55W7BCXY:1:1101:5364:4902 1:N:0:AGCAGGAA orig_bc=AAAAAAAAAAAA new_bc=AAAAAAAAAAAA bc_diffs=0
TACGGAGGGTGCAAGCGTTAATCGGAATAACTGGGCGTAAAGGGCATGCAGGCGGTTAGACAAGTAGGATGTGAAATCCCCGGGCTCAACCTGGGAGCTGCATACTAAACTGTCAGACTAGAGTATTGCAGGGGGAGACGGAATTCCAGGTGTAGCGGTGGAATGTGTAGATATCTGGAAGAACACCAAAGGCGAAGGCAGTCTCCTGGGCAAATACTGACGCTCATATGCGAAAGCGTGGGTAGCAAACAGG
+
IHIIIFHIIHHIIIIIIIIIIIIIIIIHIIIIIIIIIIIIIIIIIIIIIIIIIIIIIIIIIIIIIIIIIIIIIIIIHIHIIIIIIIIIIIIIIIIIIIIIIIIHIIIIIIIIIIIIIIIIIIIIHHIIIIIIIIIIIIIIIIIIIIIIIIIIIIIIIIIHIIIIIIIIIIIIIIIIIHIIIIIIIIIIIIIIIIIIIIIIIIIIIIIIIIIIIIIIIIIIIIIIIIIIIIIIIIIIIIIIIIIIIIIIIIIII
@HS3.4_472 HISEQ:380:H55W7BCXY:1:1101:8046:4995 1:N:0:AGCAGGAA orig_bc=AAAAAAAAAAAA new_bc=AAAAAAAAAAAA bc_diffs=0
TACGGAAGGTCCGGGCGTTATCCGGATTTATTGGGTTTAAAGGGAGCGCAGGCCGGAGGTCAAGCGTGACGTGAAATGTAGCCGCTCAACGGCTGCACTGCGTCGCGAACTGGTTTCCTTGAGTGAGTACGACGTCAGCGGAATTCGTGGTGTAGCGGTGAAATGCTTAGATATCACGAAGAACCCCGATTGCGAAGGCAGCTGACGAGTCCTTTACTGACGCTAAAGCTCGAAGGTGCGGGTATCAAACAGG
+
IIIIIIHIIHIIIIIIIIIIIIIIIHHHIIIIIIIGHHIIIIIIIIIIIIIIIIIIIIIGHIIIIIIIHHHIIHHIIIIIHIIIIIIIIIIIIIIIIHIIHIIIIIIIIIIIGIIIIIIIIHHIIIIIIHIHIHHGHHHIIHIIHIHIHFIIIIIIIIIHIIIHIIIIIIIIIFIHHHIIIHHHHHIIIIIIIIIIIHHIIHHHIHHIHEHIHIIIHIIIHHHHIIHHIIIIIIHHDIHIIIIIIHIIHHHII
@HS3.4_473 HISEQ:380:H55W7BCXY:1:1101:3548:5169 1:N:0:AGCAGGAA orig_bc=AAAAAAAAAAAA new_bc=AAAAAAAAAAAA bc_diffs=0
TACGGAAGGTCCGGGCGTTATCCGGATTTATTGGGTTTAAAGGGAGCGCAGGCGGAGGCTTAAGCGTGACGTGAAATGTAGCCGCTCAACGGCTGAGTTGCGTCGCGAACTGGGTTTCTTGAGTGAGTGCGACGTCAGCGGAATTCGTGGTGTAGCGGTGAAATGCTTAGATATCACGAAGAACCCCGATTGCGAAGGCAGCTGACGAGCCCTTTACTGACGCTAAAGCTCGAAGGTGCGGGTATCGAACAGG
+
HHI1ECH?HFHH//</F</<<1<CEH0DFHC<@GH<0<CF@GHHHIHH//CCCHCEFHHHHHGHEHIIC@HGHF<D<HHHCHEHHDHEHHHF<CFHEEEDECH#HEHHGFGGFHFC/FDGHHFEHDDC<AECEE?BCIIEHHIFAEHHHIHIHHHEHIIHHH@IIHHIHHHGIHEFE@EDHCECHHHHHHEG?HHFCHC1HFH=HE@EGC1G1C<HEHHGCHHH?ECGC1@HHGEF/F=EEHHCCGCHHEHIH
@HS3.4_474 HISEQ:380:H55W7BCXY:1:1101:11370:53624 1:N:0:AGCAGGAA orig_bc=AAAAAAAAAAAA new_bc=AAAAAAAAAAAA bc_diffs=0
TACGTAGGTGGCAAGCGTTATCCGGATTTACTGGGTGTAAAGGGCGCGTAGGCGGGGATGCAAGTCAGATGTGAAATCTATGGGCTTAACTCATAAACTGCATTTGAAACTGTGTCTCTTGAGTGCTGGAGAGGTAGACGGAATTCCTTGTGTAGCGGTGAAATGCGTAGATATAAGGAAGAACACCAGTGGCGAAGGCGGTCTACTGGACAGTAACTGACGCTGAGGCGCGAAAGCGTGGGGAGCAAACAGG
+
IIIIIIIIIIHIIIIIIIIIIIIIIIIIIII?HHHDGHHIIGIIIIIIHHIIIIIIIIIIIIIIIIIIHIIHIIIIHGIIIIIIIIIIIIIIIIIIIIIIIIIIIIIIIIIIIIIHIIIIIIIIIIIIIIIIIIHIIIIIIIIIIIIIIIIIIIIIIIIIIIIIIIIIIIIIIIIIHHIIIIIIIHIIIIIIIIIIIIIIIIIIIIIIIIHHIIIIIIIIIIIIIIIIIIIIIIIIIIIIIIIIIIIIIIIII
@HS3.4_475 HISEQ:380:H55W7BCXY:1:1101:7662:5184 1:N:0:AGCAGGAA orig_bc=AAAAAAAAAAAA new_bc=AAAAAAAAAAAA bc_diffs=0
TACGGGGGGTGCAAGCGTTGTCCGGAATCATTGGGCGTAAAGCGTTCGTAGGCGGTAAATTAAGTCTGGTGTTAAACCCACGTGCTTAACACGTGGCAGGCATTGGATACTGGTGAACTAGAATGCGGCAGAGGTTAAGGGAATTCCTGGTGTAGCGGTGAAATGCGTAGATATCAGGAGGAACACCGGAGGCGAAAGCGCTTAACTGGGCCGAAATTGACGCTGAGGAACGAAAGCCGGGGGAGCAAATGGG
+
IIIIIHIIIIIIIIIIIIIIIIIIIIIIIIIIIIIIIIIIIIIIHHIIHIIIIIIHHIIIIIIIIIIIIIIIIIIIIHIIIIIIIIIIIIIIIIIIIIIIIIIIIIIIIIIIIIIIIIIIHIIIIIIIIIIIIIIIIIIIIIIIIIIIIIIIIIIIIIIIIIIIIIIIIIIIIIIIHGIIIIIIIIIIIIIIIIIIIIIIIIIHIIIIIIIIIIIIIIIIIIIIIIIIIIIIIIIIIIIIIIIIIIIIIIIII
@HS3.4_476 HISEQ:380:H55W7BCXY:1:1101:9500:5189 1:N:0:AGCAGGAA orig_bc=AAAAAAAAAAAA new_bc=AAAAAAAAAAAA bc_diffs=0
TACGGAGGATGCAAGCGTTATCCGGATTTATTGGGTTTAAAGGGTGCGTAGGCAGAGCTTTAAGCGTGAGGTGAAATGCCCGGGCTCAACCTGGGGACTGCCTCGCGAACTGGAGTTCTGGAATGCCCCTGCCGTGGGAGGAATGTGTGGTGTAGCGGTGAAATGCATAGAGATCACACAGAACACCGATTGCGAAGGCATCTCACGAAGGGGTGATTGACGCTGAGGCACGAAAGCGTGGGGATCAAACAGG
+
IIIHHEHIHICHHHHHDGHHEGGEHGHHHHHCFHIHIGHIGHHHHHHHH=HHHIHHHHFHHHHHEHHHEGHHIIHIHIHIHHHIGHFHHIHIHHIIHHIIHHHIIHEHHHHGHIHIIHIIHHHGHHIHIIIGHHGEFHHCHIIGIIIIIIHIIHHHIIIIIIIIIIIIIIIIHIHHDDHHIIIHIIIIIIIIIIIIIIIIHIIGIIIIIIIHIIIHHIIIIIIIHIIIIIHHHIIHIIIHEGIHHIIIIIIII
@HS3.4_477 HISEQ:380:H55W7BCXY:1:1101:13570:5107 1:N:0:AGCAGGAA orig_bc=AAAAAAAAAAAA new_bc=AAAAAAAAAAAA bc_diffs=0
TACGGAGGGTACGAGCGTTAATCGGAATGACTGGGCGTAAAGGGCACGTAGGTGGATAGATAAGTCACAAGTGAAATACCCGGGCTTAACCTGGGATTGGCTCGTGAAACTGTTTAACTAGAGTACGGTAGAGGGGAGTAGAATTCCAAGTGTAGCGGTGAAATGCGTAGAGATTTGGAAGAATACCGGAGGCGAAGGCGGCTCTCTGGACCGATACTGACACTGAAGAGCGAAAGCGTGGGGAGCAAACAGG
+
IIIIIIIIIIIIIIIIIHIIIIIIIIIIIIIIIIIIIHHIIIIIIIIIFHHIGIIHHIIIIIIIIIIIIIIIIIIHHHIIIIIIIIIIIHIHIIIIIIIIIIIIIIIIIIIIIIIIIIIIIIIIIIIIIIIIIIIIIIGIIIIHIIIIIIIIIIIIIIIIIIIIIIIIIIIIHHHHHHHIIIIIIIIIIIIIIIIIIIIIHHIIIIIIIIHIIHIIIIIIHGIIIIIHIIIIIIIIIIIIIIIIHIIIHHHII
@HS3.4_478 HISEQ:380:H55W7BCXY:1:1101:13820:5170 1:N:0:AGCAGGAA orig_bc=AAAAAAAAAAAA new_bc=AAAAAAAAAAAA bc_diffs=0
TACGTAGGTGGCGAGCGTTGTCCGGAATCATTGGGCGTAAAGGGAGCGCAGGCGGGGAATCAAGTCTATCTTAAAAGTTCGGGGCTCAACCCCGTGATGGGATGGAAACTGGTTCTCTTGAGTGCAGGAGAGGAAAGCGGAATTCCTAGTGTAGCGGTGAAATGCGTAGATATTAGGAGGAACACCAGTGGCGAAGGCGGCTTTCTGGACTGTAACTGACGCTGAGGCTCGAAAGCGTGGGGAGCGAACAGG
+
IFHIIIIGIIIIIHIIIHIIIIIIIHHIIIIIIIIIHHHIHHHIIIIICHFHHHIIIEHIIIHHGHIIIIIIIIIIIIHIIIHHIIHIHIIHIHIIIIIIIIHIIHFHIIHHHHIIIIIHIIIIHIIIHIGHIHIIIIIHHIHHIHIIIIIIIIIHIHHIIIIHIGIIIIIIIHHHIIIIIIIIIHIIIIIHHIIIDIHIIHIIIIIIIIHIIIIHIIHIHHGHIIIHIIIIIIIIIIHIIIIIIIIIIIII
@HS3.4_479 HISEQ:380:H55W7BCXY:1:1101:17059:5049 1:N:0:AGCAGGAA orig_bc=AAAAAAAAAAAA new_bc=AAAAAAAAAAAA bc_diffs=0
TACGGAAGGTCCGGGCGTTATCCGGATTTATTGGGTTTAAAGGGAGCGCAGGCTGAAGATTAAGCGTGACGTGAAATGTCCCGGCTCAACCGTGGAACTGCGTCGCGAACTGGTTTTCTTGAGTGAGTACGACGTCAGCGGAATTTGTGGTGTAGCGGTGAAATGCTTAGATATCACGAAGAACCCCGATTGCGAAGGCAGCTGACGAGTCCTTAACTGACGCTAAAGCTCGAAAGTGCGGGTATCGAACAGG
+
ICHHHHHIIHIIDD?ECEH=HCHHGC0CHE1DEHICCGHHHIGII=GHDCHC?FGCEFCHHHEHH#EIHHHIH66E@IIIIHHCEHHIHIHHHIIIHIIHIIHDDHIHHG?IIHGDHHHIHGGHHIHHEIHHHFHIHHIHHHGIHHHIIIHIGIIHHIIHHHHHGHEGHGGHIIHHFHHHGHHHEHIHIHHEEB1G?HHEEGHHHHHHFGEHIHHIIIIHHHHCIIIHFGHIGIIHDIIHFIIIIIHHHEHII
@HS3.4_480 HISEQ:380:H55W7BCXY:1:1101:2037:5315 1:N:0:AGCAGGAA orig_bc=AAAAAAAAAAAA new_bc=AAAAAAAAAAAA bc_diffs=0
TACGTAGGTGGCAAGCGTTATCCGGATTTACTGGGTGTAAAGGGCGCGTAGGCGGGACGACAAGTCAGATGTGAAAACTATGGGCTTAACCCATAGCCTGCATTTGAAACTGCCGTTCTTGAGTGATGGAGAGGCAAGTGGAATTCCTAGTGTAGCGGTGAAATGCGTAGATATTAGGAGGAACACCAGTGGCGAAGGCGACTTGCTGGACATTAACTGACGCTGAAGCGCGAAAGCGTGGGGAGCAAACAGG
+
IIIIIIHIHIIIIIIIIIIIIIIIIIIIIIIIIIIGHHIIIIIIIIIIIIIIIIIIIIIIIIIIIIIIIIIIIIIIIIIIIIIIIIIIIIIIIIIIIIIIIIIIIIIIIIIIIIIIIIHIIIIIIIIIIIIIIIIIIIIIIIIIIIIIIIIIIIIIIIIIIIIIIIIIIIIIIIIIIIIIIIIIIIIIIIIIIIIIIIIIIIIIIIIIIIIIIIIIIIIIIIIIIIIIIIIIIIIIIIIIIIIIIIIIIIIII
@HS3.4_481 HISEQ:380:H55W7BCXY:1:1101:2902:5382 1:N:0:AGCAGGAA orig_bc=AAAAAAAAAAAA new_bc=AAAAAAAAAAAA bc_diffs=0
TACGGAGGATGCGAGCGTTATCCGGATTTATTGGGTTTAAAGGGTGCGTAGGCGGAATGTTAAGTCAGTGGTGAAAGCGTGCGGCTCAACCGTACCGAGCCATTGAAACTGGCGTTCTTGAGTGCAAGCGAGGTAGGCGGAATGTGACGTGTAGCGGTGAAATGCTTAGATATGTCCCAGAACTCCGATTGCGAAGGCAGCTTACCAGTATGTAACTGACGCTGAGGCACGAAAGCGTGGGTATCAAACAGG
+
IIIIIIIIHIIIIIIIIIIIIIIIIGGHIIIHIIIGHIIIIIIIIIIIHIIIIIIIIIIIIIIIIIIHFHIIIIIIIIHHIIIIIIIIIIIIIIIIIIIIIIIIIIIIIIIIIIIIIIIIIIIIIIIIIIIIIIIIIIIIIIIIIIIIIIIIIIIIIIIIIIIIIIIIIIIIIIHHHIIIIHIHIIIIIIIIIIIIIIIIIIIIIIIIIIIIIIIIIIIIIIIIIIIIIIIIIIIIIIIIIHHHIIIIIIII
@HS3.4_482 HISEQ:380:H55W7BCXY:1:1101:6249:5305 1:N:0:AGCAGGAA orig_bc=AAAAAAAAAAAA new_bc=AAAAAAAAAAAA bc_diffs=0
TACGTAGGGGGCAAGCGTTATCCGGATTTACTGGGTGTAAAGGGAGCGCAGACGGCCAAGCAAGTCTGAAGTGAAAACCCAAGGCTCAACCATGGGACTGCTTTGGAAACTGTTAGGCTAGAGTGCAGGAGAGGTAAGTGGAATTCCTAGTGTAGCGGTGAAATGCGTAGATATTAGGAGGAACACCAGTGGCGAAGGCGGCTTACTGGACTGTAACTGACGTTGAGGCTCGAAAGCGTGGGGAGCAAACAGG
+
HCEHHEEHHHHHCHHIIIIHI?CEDHIFHHHGHHHDHHHHIIGHEHHH/CFHIHEHHIIHIIIIHCIHHIIGHHHHHIIIHIGIHHHIIHHHHHHHIIIHIIHHEFHIIIIIIHIIIIIIIIIHHIIIIIIIIIIIIIIIIIIHHIIIIIIIIIHIIIIIIIIIIIIIIIIIIIHHGDIIIIIIIIIIIIIIIIIIIIIHIIIIIIIIHHHHHEHHIIIIIIHIIHGIIIIHIIIIIIIIIIIIHHIIIIIHI
@HS3.4_483 HISEQ:380:H55W7BCXY:1:1101:11429:5322 1:N:0:AGCAGGAA orig_bc=AAAAAAAAAAAA new_bc=AAAAAAAAAAAA bc_diffs=0
TACGGAGGATGCGAGCGTTATCCGGATTTATTGGGTTTAAAGGGTGCGCAGGCGGGCGATTAAGTCAGCGGTGAAAGGCTCGGGCTCAACCGGAGCAGTGCCGTTGATACTGGTTGCCTTGAATGCGGTCAAGGCCGGCGGAATGTGGCGTGTAGCGGTGAAATGCATAGATATGCCACAGAACACCGATAGCGAAGGCAGCTGGCCGGGCCTGCATTGACGCTGAGGCACGAAAGCGTGGGGATCGAACAGG
+
<C<E0E?<G1F1EHHI</E<1<<D/G0CHHHH<1<<E0<<11<CHE0</C/CHEDHIIHEIHGHHI<FHHH@HHHH>@5<EF8CEHCF0HEHHHHEHE=FDGDD@G#=DDFHHFEIHHFEGEC;C8BHHD=EHHIHHE@HIH#GGHFHIHGHHDHHHHHIIHHIIIHHIIHH@EG@F<GB<CD@D<0GEHHEHEIHHF@<1@HCIHDIHE1EHF@HHEHHDFHFCC@HHEHCEIHHCDIIHHHHEIHEIHHEF
@HS3.4_484 HISEQ:380:H55W7BCXY:1:1101:14497:5395 1:N:0:AGCAGGAA orig_bc=AAAAAAAAAAAA new_bc=AAAAAAAAAAAA bc_diffs=0
TACGGAGGGTACGAGCGTTAATCGGAATGACTGGGCGTAAAGGGCACGTAGGTGGATAGATAAGTCACAAGTGAAATACCCGGGCTTAACCTGGGATTGGCTCGTGAAACTGTTTAACTAGAGTACGGTAGAGGGGAGTAGAATTCCAAGTGTAGCGGTGAAATGCGTAGAGATTTGGAAGAATACCGGAGGCGAAGGCGGCTCTCTGGACCGATACTGACACTGAAGAGCGAAAGCGTGGGGAGCAAACAGG
+
IHIIIIIIIIIIIIIIIEHHIIIIIIHHIIHIIIIIIFHHIHIIIIIIHIIIIHHIIIIIIIIIHIIIIIIIIIIHHHHHIIIHIIIIHIIIIIIIFIIIIHIIIIIIIIIIIIIIHIIIIIIIIIIIIIIIIIHHIIIIIIIHHIIIIIIIIIIIIIIIIIIIIIIIIIIHIIIHHIIIIIIIIIIIIIIIIIIIIIIIIIIIHIIIIIIHHIIHIIIIHHIIIIIIIIHIIIIIIIIIIIIIIIIIIHIII
@HS3.4_485 HISEQ:380:H55W7BCXY:1:1101:19813:5251 1:N:0:AGCAGGAA orig_bc=AAAAAAAAAAAA new_bc=AAAAAAAAAAAA bc_diffs=0
TACGGAGGATGCGAGCGTTATCCGGATTTATTGGGTTTAAAGGGTGCGTAGGCGGCTTGACAAGTCAGCGGTGAAATGCAAGGGCCTAACCCTTGACGTGCCGTTGAAACTGCCGGGCTAGAATGCGGATGCTGTGGGAGGAATGTGTAGTGTAGCGGTGAAATGCATAGATATTACACAGAACACCGATTGCGAAGGCATCTCACAAATCCGCTATTGACGCTGAGGCACGAAAGTGCGGGGATCAAACAGG
+
GHIIIHFHHEEHIIHIIIIIHHIHHEE=GHHHHHHHHIGHHIIHHHHHHEDHFHHHIIIIGIIIHHHIFHHHHHHIIIIIIIIIIIHIIIIIHGIIIIIIIIIHIIHIIHIIIIHIIIIIIIIIIHHIIIIIIIHIHIIIIIIIIIIIIIIIIIIIIIIIIIIIIIIIIHIIIIGIIIIIIIIIII#IIIII#IIIII#IIIIIIIIIIIIIIIHHHHHIIIIIIIIIIIIIIIIIIIIIIIIHHIIIIIIII
@HS3.4_486 HISEQ:380:H55W7BCXY:1:1101:2385:5621 1:N:0:AGCAGGAA orig_bc=AAAAAAAAAAAA new_bc=AAAAAAAAAAAA bc_diffs=0
TACGTAGGGGGCAAGCGTTGTCCGGAATCATTGGGCGTAAAGAGCGTGTAGGCGGTTCGATAAGACTGCTGTGAAAGTCCAGGGCTCAACCCTGGGATGCCGGTGGATACTGTCGAACTCGAGTCCGGAAGAGGAGTGTGGAATTCCTGGTGTAGCGGTGAAATGCGCAGATATCAGGAGGAACACCAATGGCGAAGGCAGCACTCTGGGACGTGACTGACGCTGAGACGCGAAAGCGTGGGGAGCAAACAGG
+
IIIIIIIIIIIIIIIIIIIIIIIIIHIIIIIIIIIIIIIIIIIIIIIIIIIIIIIHIIIIIIIIIIIIIIIIIIIIIIHIIIIIIIIIIIHIIIIIIIIIIIIIIIIIIIIIIIIIIIIIIIIIIIIIIIIIIIIIIIIIIIIIIIIIIIIIIIIIIIHIIIIIIIIIIIIIIIIIHIIIIIIIIIIIIIIIIIIIIIIIIIIIHIIIIIIIIIIIIIIIIIIIIIIIIIIIIIIIIIIIIIIIIIIIIIIII
@HS3.4_487 HISEQ:380:H55W7BCXY:1:1101:9703:5595 1:N:0:AGCAGGAA orig_bc=AAAAAAAAAAAA new_bc=AAAAAAAAAAAA bc_diffs=0
TACGGAAGGTCCGGGCGTTATCCGGATTTATTGGGTTTAAAGGGAGCGCAGGCGGGACCTTAAGCGTGTTGTGAAATGTGGCGGCTCAACCGCCGAACTGCAGCGCGAACTGGGGTTCTTGAGTGAGTACGAGGAAGGCGGAATTCGTGGTGTAGCGGTGAAATGCTTAGATATCACGAAGAACTCCGATTGCGAAGGCAGCTTTCCAGTCCTTTACTGACGCTAATGCTCGAAGGTGCGGGTATCGAACAGG
+
IIIIIIGIIIIIIIIIIIIGIIIIIHHIIIIIIIIGHIIHIIIIIIIIHHIIIIIIIIIHIIIIIIIHHIIIIIIIIIIIIHIIIIIIIIIIHHIHIIIIIIIIIIIIIIIIIHIIIIIIIIIIIIIIIIIIIIHHIHIIIIIIIIIIIIIIIIIIIIHIIIIIIIIIIIIIIIIHHHIIIIIIHIIIIIIIIHIIIIIIIIIIHHIIHHIHIIIHIIIIIIIGIIHHHEHIIIHIIHIIIHHHEHCIIIIII
@HS3.4_488 HISEQ:380:H55W7BCXY:1:1101:9761:5547 1:N:0:AGCAGGAA orig_bc=AAAAAAAAAAAA new_bc=AAAAAAAAAAAA bc_diffs=0
TACAGAGGCCAAGAGCGTTGTTCGGATTTACTGGGCGTAAAGGGCGCGTAGGCGGCATGGCGTGTCGGATGTGAAATCTCCGGGCTCAACCCGGAAAGTGCGTCCGAAACTACCGTGCTGGAGTATGGGAGGGGGAATCGGAATGCAGGGTGTAGCGGTGAAATGCGTTGATATCCTGCAGAACACCGGAGGCGAAGGCGGATTCCTTGAACATCACTGACGCTGAGGCGCGAAAGTCGGGGGAGCAAACAGG
+
IIIIIIIIIHIIIIIIIEEFGHHHIHIHIIIIHIIIIHIIHIIIIIIIIHIIIIDHHHHIIHHIIIHIIIIHIHIEDFHIIIIIIIHIIHIIIIHHIIHIIIHIIIIIHIIIHIIIIGIIIIIIIIHIIHHFHHIHIIHHHIIIIIHHIIIHIIIHGIIHGIIIIIIIIIIIIIIHHIEHIIIHIIIIHHIHHHHIIHIIIHG?IIHHHGCH@@EIHIIIIIHGHIIIIIIIIIIIHIIIIIIIIIIHGIIII
@HS3.4_489 HISEQ:380:H55W7BCXY:1:1101:20624:5529 1:N:0:AGCAGGAA orig_bc=AAAAAAAAAAAA new_bc=AAAAAAAAAAAA bc_diffs=0
TACGGAGGGTGCGAGCGTTAATCGGAATTACTGGGCGTAAAGGGTGTGTAGGTGGATTGTTAAGTGAGATGTGAAAGCCCTGGGCTTAACCTGGGAACTGCATTTCAGACTGGCAGTCTAGAGTACTTTAGGGAGGGGTAGAATTCCATGTGTAGCGGTGAAATGCGTAGAGATGTGGAGGAATACCGAAGGCGAAGGCAGCCCCTTGGGAATGTACTGACACTAAAGCACGAAAGCGTGGGTAGCAAACAGG
+
IHIIIGCDHDEHIDHIE<CG?FEHIIHIIIICHHHIIFHEHHIICE<D<EGH<FHHFHHIHHHIGGHHHIHHFHHHHHIGIHFHHHGHEGIHIIHHFGIIIHHHHGHHEIIHHHHHDHHIIHHIHIIIHEIIIHIHHH#IIIHIIIIIIIIHHHHGGIIIIIIIIIIIIIIIIHHFHFIIIIIIIIII#IIIIIIIIHHHIIIIIIIIIIIIIIHHIIIIIHIIIIFIIHIIIIIIIIIIIIIHIHIIIIHII
@HS3.4_490 HISEQ:380:H55W7BCXY:1:1101:2171:5753 1:N:0:AGCAGGAA orig_bc=AAAAAAAAAAAA new_bc=AAAAAAAAAAAA bc_diffs=0
TACGGAGGATGCAAGCGTTATCCGGATTTATTGGGTTTAAAGGGTGCGCAGGCGGGCTGTTAAGTCAGCGGTGAAATCTCCCGGCTCAACCGGGGAACTGCCGTTGATACTGGCAGCCTAGAGTACAGACGGCGCCGGCGGAATGTGTCATGTAGCGGTGAAATGCTTAGATATGCCACAGAACACCGATCGCGAAGGCAGCTGGCGAGGCTGGGACTGACGCTCAGGCACGAAAGCGTGGGGATCAAACAGG
+
H1FCH0CE01<1<1<GH00<GCFHCCGG@1DHGHHH0DG1<C?GH?C?HHCCHCHGC?@DEFF@<1#C@EHHDGHIDEHE?G<?ED=HEFHDBEHHGD?DDHEGEEDAF@FDGH0DDEH@DH/CD/FC.?<B?D</CCHCCCEFGGECFFHHCH/GHEHHFHHGD;G7HFHGDD16GDC<BHHIIHH?E<H=@CHF<11F@C</?D<HEIHHHHHEIIHHCECCHHCG<CEHHHED<C@HD1C<<CCF1C1HH
@HS3.4_491 HISEQ:380:H55W7BCXY:1:1101:2427:5850 1:N:0:AGCAGGAA orig_bc=AAAAAAAAAAAA new_bc=AAAAAAAAAAAA bc_diffs=0
TACGTAGGTGGCAAGCGTTGTCCGGATTTACTGGGCGTAAAGGGCTTGTAGGCGGTTCGTTAAGTCCGGTGTGAAATCTCCCGGCTCAACTGGGAGCGGCCATCGGATACTGGCGAGCTAGAGGTGGGCAGAGGAAAGCGGAATTCCCGGTGTAGCGGTGAAATGCGTAGATATCGGGAGGAACACCAGTGGCGAAGGCGGCTTTCTGGGCCTATCCTGACGCTGAGGAGCGAAAGCGTGGGGAGCAAACCGG
+
IHIIHIIIIIHIIIIIIIIIIIIIIHHIIIIIIIIIIHHIIIIIIIIIIIIIIIIIIIIIIIIHHIIIIIIIIIIIFHHIIIIIIIIIIIIIIIIIIIIIIIIIIIIIIIIIIIIIIIIIIIIIIIIIIIIIIIIIIIIIIIIIIIIIIIHIIIIIIIIIIIIIIIIIIIIIIHIIIIIIIIIIIIIIIIIIIIIIIIIIIIIIIIIIIIIIIIHHIIIIIIIIIIIIIIIIIIIIIIIIIIHIIHIIIHIII
@HS3.4_492 HISEQ:380:H55W7BCXY:1:1101:4574:5812 1:N:0:AGCAGGAA orig_bc=AAAAAAAAAAAA new_bc=AAAAAAAAAAAA bc_diffs=0
TACGGAGGGTGCAAGCGTTGTCCGGAATCATTGGGCGTAAAGAGTTCGTAGGTGGTTTGTTAAGTTAGGTGTTAAATTCCGAGGCTCAACTTCGGTATGGCACTTGATACTGGCAGACTTGAATGCGGTAGAGGTAAAGGGAATTCCTGGTGTAGCGGTGAAATGCGTAGATATCAGGAGGAACATCGGTGGCGTAAGCGCTTTACTGGGCCGTTATTGACACTGAGGAACGAAAGCCGGGGTAGCAAATGGG
+
IIIIIIIIIIIIIIIIIIIIIIIIIIIIIIIIIIIIIIIIIIIIHIIHHIIIHHIHHIIIIIIIIIIIHIIIIIIIHHHIIIIIIIIIIIIIIIIIIIIIIIHIIIIIIIIIIIIIIIIIIIIIIIIIIIIIIIIIIIIIIIIIIIIIIIIIIIIIHIIIIIIIIIIIIIIIIHIIIGIIIIHHIIIIIIIIIIIIIIIIIIIIIIIIIIIIIIIIIIIIHHIIIIIIHIIH?IIIIIIIIIIIIIIIIIIII
@HS3.4_493 HISEQ:380:H55W7BCXY:1:1101:5519:5846 1:N:0:AGCAGGAA orig_bc=AAAAAAAAAAAA new_bc=AAAAAAAAAAAA bc_diffs=0
TACGTAGGGTGCAAGCGTTGTCCGGAATTATTGGGCGTAAAGAGCTCGTAGGCGGTTTGTTGCGTCGGCTGTGAAATCCCGAGGCTCAACCTCGGGTCTGCAGTCGATACGAGCAAACTAGAGTGTTGCAGGGGAGACTGGAATTCCTGGTGTAGCGGTGAAATGCGCAGATATCAGGAGGAACACCGGTGGCGAAGGCGGGTCTCTGGGCAACAACTGACGCTGAGGAGCGAAAGCGTGGGGAGCGAACAGG
+
HIIIIHIIIHIIIIIHIHIIIIIIIHHIIIIIIIIIIHIIIIIIHIHIIIIHHIIHHIIIIIIIIIIIIIIIIIIIHIHIIIIIIIIIIIIIIIIIIIIIIIIIIIIIIIIIIIIIIIIIIIIIIIIIIIIIIIIIIIIIIIIIIIIIIIIIIIIIIIIIIIIIIIIIIIIIIIIIHIIIIIIHIIIIIIIIIIIIIIIIIIIIIIIIIIIIIIIIIIIIIIIIIIIIIIIIIIIIIIIIIIIIIIIIIIIII
@HS3.4_494 HISEQ:380:H55W7BCXY:1:1101:20008:5833 1:N:0:AGCAGGAA orig_bc=AAAAAAAAAAAA new_bc=AAAAAAAAAAAA bc_diffs=0
TACGTAGGGAGCAAGCGTTGTCCGGATTTACTGGGTGTAAAGGGTGCGTAGGCGGCTTTTTAAGTCAGATGTGAAATCTATGGGCTCAACCCATAAACTGCATTTGAAACTAGAGAGCTTGAGTGAAGTAGAGGCAGGCGGAATTCCCTGTGTAGCGGTGAAATGCGTAGAGATAGGGAGGAACACCAGTGGCGAAGGCGGCCTGCTGGGCTTTAACTGACGCTGAGGCACGAAAGCGTGGGTAGCAAACAGG
+
IIIIIIHIHHIIIIIIIIIIIIIIIIIIIIIHIIIHIIIIIIIIIIIIHIIIIIIIIIIHIIIIIIIIIIIIIIIIIIIIIIIIIIHIIIIIIIIIIIIIIIIIIIIIIIIIIIIIIIIIIIIIIIIIHIIIIIIIIIIIIIIIIIIIIIIIIIIIIIIIIIIIIIIIIIIIIIIIIHIIIIIIIIIIIIIIIIIIIIIIIIIIIIIIIIIIIIIIIIIIIIIIIIIIIIIIIIIIIIIIIIIIIIIIIIIII
@HS3.4_495 HISEQ:380:H55W7BCXY:1:1101:3220:6030 1:N:0:AGCAGGAA orig_bc=AAAAAAAAAAAA new_bc=AAAAAAAAAAAA bc_diffs=0
TACGGAAGGTCCAGGCGTTATCCGGATTTATTGGGTTTAAAGGGAGCGCAGGCTGATGATTAAGCGTGACGTGAAATGTAGCCGCTCAACGGCTGAACTGCGTCGCGAACTGGTTATCTTGAGTGAGTTCGATGTTGGCGGAATTCGTGGTGTAGCGGTGAAATGCTTAGATATCACGAAGAACTCCGATTGCGAAGGCAGCCAACAAGGCCTTTACTGACGCTAAAGCTCGAAGGTGCGGGTATCGAACAGG
+
IIIIIIIIIIIIIIIIIIIIIIIIIHIIIIIIIIIHIIIIIIIIIIIIIIIIIIIIIIIIIIIIIIIIIIIIIIIIIIIIIIIIIIIIIIIIIIIIIHIIIIIIIIIIIIIIIIIIIIIIIIIIIIIIHIIIIIIIIIIIIIIIIIIIIIIIIIIIIIIIIIIIIIIIIIIIIIIIIHIIIIIIIIIIIIIIIIIIIIIIIIIIIIIIIIIIIIIIIIIIIIIIIIIIIIIIIIGH<IIIIIIIHIIIIIIII
@HS3.4_496 HISEQ:380:H55W7BCXY:1:1101:5917:6058 1:N:0:AGCAGGAA orig_bc=AAAAAAAAAAAA new_bc=AAAAAAAAAAAA bc_diffs=0
TACGTAGGTGGCAAGCGTTATCCGGATTTACTGGGTGTAAAGGGCGCGTAGGCGGGGATGCAAGTCAGATGTGAAATCTATGGGCTTAACTCATAAACTGCATTTGAAACTGTATCTCTTGAGTGCTGGAGAGGTAGACGGAATTCCTTGTGTAGCGGTGAAATGCGTAGATATAAGGAAGAACACCAGTGGCGAAGGCGGTCTACTGGACAGTAACTGACGCTGAGGCGCGAAAGCGTGGGGAGCAAACAGG
+
E1FHGHHHC@DECHHHGHHCHEGHI=@ECF<FHGH1<<1<CGHH?ECD?/<CC#E<C@GGHHIIIIIHHHHIIIIHHG@?G@CFH17<#FEHEHHCHHGHHE@HHGC0CEGCGIHG@HHFD?FHGC?EH@FIHHGIIHHFHGGGHEG@EHHHGIIHIIGIIIHHIIIHHFHGIHHGEEHIHIHFGHEHHGHH##IHE@CIHCGEHEFHIHEEIHFGIIIIHHHHIHIIIHHFHIIIIGIIIIIIIIIIIIIHG
@HS3.4_497 HISEQ:380:H55W7BCXY:1:1101:9262:6058 1:N:0:AGCAGGAA orig_bc=AAAAAAAAAAAA new_bc=AAAAAAAAAAAA bc_diffs=0
TACGGAAGGTCCGGGCGTTATCCGGATTTATTGGGTTTAAAGGGAGCGCAGGCTGATGATTAAGCGTGACGTGAAATGTAGCCGCTCAACGGCTGAACTGCGTCGCGAACTGGTTATCTTGAGTGAGTTCGATGTTGGCGGAATTCGTGGTGTAGCGGTGAAATGCTTAGATATCACGAAGAACTCCGATTGCGAAGGCAGCCAACAAGGCCTTTACTGACGCTAAAGCTCGAAGGCGCGGGTATCGAACAGG
+
GHHHG@=?GH?HHIIHCCC@@CFHI@0DEHH?FCH00<DECHHG?GHHD/CCCHHIHIIGHHIIHHIHFHHIHIIHG@EGEHHIIH@GGHIHIHHHFHIHIHEHHHIEGHIHIIHGHGEHHEHHFDHHHHHCHHCEHFHGHHHHAEHBGH@GHCIHHEGHHHFIHIHHIHIIIHIHIHIIIIHHHEFHDDHHC<<F=HF?HCFECHGD111F?F<HHDEEHCHCIHCE@IIHHD<</FC1<DHEECF<1<1@G
@HS3.4_498 HISEQ:380:H55W7BCXY:1:1101:9691:6144 1:N:0:AGCAGGAT orig_bc=AAAAAAAAAAAA new_bc=AAAAAAAAAAAA bc_diffs=0
TACGGAGGATGCAAGCGTTATCCGGATTTATTGGGTTTAAAGGGTGCGTAGGCGGATGATTAAGCGTGAGGTGAAATGCCACTGCTCAACAGTGGAACTGCCTCGCGAACTGGTTGTCTGGAATGCCCCTGCCGTGGGAGGAATGTGTGGTGTAGCGGTGAAATGCATAGAGATCACACAGAACACCGATTGCGAAGGCATCTCACGAAGGGGTGATTGACGCTGAGGCACGAAAGCGTGGGGATCAAACAGG
+
IIIIIIIIIIIIIIIIIIIIIIIIIHHIIIIIIIIHHIIIIIIIIIIIHHIIIHHIIHIIIIIIIIHIIIIHIIIIIHIIIHIIIHIIIIIIIIIIIIIIIIIIIIIIIIIIIIIIIIIIIIIIIIIIIIIIIIIIIIIIIIIIIIIIIIIIIIIIIIIIIIIIIIIIIIIIIIIIIHIIIGHHIIIIIIIIIIIIIIIIHIIIIIIIIIIIIIIIIIIIIIIIIIIIIIIIIIIIIIIIIIIIHIIIIIIII
@HS3.4_499 HISEQ:380:H55W7BCXY:1:1101:17800:6149 1:N:0:AGCAGGAA orig_bc=AAAAAAAAAAAA new_bc=AAAAAAAAAAAA bc_diffs=0
TACGGAGGATGCGAGCGTTATCCGGATTTATTGGGTTTAAAGGGTGCGTAGGCGGGACGTCAAGTCAGCGGTGAAATACTGTGGCTCAACCATAGCATTGCCGTTGAAACTGGCGACCTTGAGTGCGGCAGAGGTAGGCGGAATGTGTGGTGTAGTGGTGAAATGCTTAGATATCACACAGAACACCGATTGCGAAGGCATCTCACGAACGGATGATTGACGCTGAGGCACGAAAGCGTGGGGATCAAACAGG
+
IHIIIIIIHHIIIHHIIHIHIIIIHHGEHHIIHIIDGGHHIIIIIIIIIIIIIIIIHCHEHIHHIHHHHHIHH@FHFHIIIIIGIIHHHHIIIIIHIIIHHIHIIHHIIIIIIIIIIIHHIIIHIIIIIIHIIHIIIIFIHIIIIIIIHIIIIIIHIIIIHIIIHIIIIIIIIIIIGHHGH?HIIIIHIIIIIIIIHIHIHIIIIIIIIIIIIIHIIIIIIIIIIIIIIIIIIHHIIIIIGIGHGHHHIHHGI
@HS3.4_500 HISEQ:380:H55W7BCXY:1:1101:18457:6207 1:N:0:AGCAGGAT orig_bc=AAAAAAAAAAAA new_bc=AAAAAAAAAAAA bc_diffs=0
TACGGAGGATGCGAGCGTTATCCGGATTTATTGGGTTTAAAGGGTGCGTAGGCTGTTTGTCAAGTCAGGGGTGAAATACCCGGGCCCAACCTGGGAACTGCCTTTGATACTGGCAGGCTTGAATACTGTTGCCGTGGGAGGAATGAGTAGTGTAGCGGTGAAATGCATAGATATTACTCAGAACACCGATTGCGAAGGCATCTCACGAAACAGCGATTGACGCTGAGGCACGAAAGCGTGGGGATCAAACAGG
+
@<<CH0//<DE@H@H/C<0C1CFHDD@<CF<1<<<<<<GFE@H<C<EDHHD=CFB<GGBGFCHHGHIIIIIIHFHF<@?HHDHGHHIIIIIIHIIHIIGIIHEHHEHHFHFEFCIHHHIIIHFHIIHIHHDHIIIIIIHIIHHHHIHFHHHHDHHHHIIIHHHGHBIHHEFFEIHHHH#IHHHHHHHHHHH#HHHHHEHHHDEHHHGHHHHFFEHIIHHIIIHEEIHGEHIHIHHCIH@HFHHHHEIHHHEEH
@HS3.4_501 HISEQ:380:H55W7BCXY:1:1101:5192:6265 1:N:0:AGCAGGAA orig_bc=AAAAAAAAAAAA new_bc=AAAAAAAAAAAA bc_diffs=0
TACGGAAGGTCCGGGCGTTATCCGGATTTATTGGGTTTAAAGGGAGCGCAGGCGGAAGATTAAGCGTGACGTGAAATGTCCCGGCTCAACCGTGGAACTGCGTCGCGAACTGGTTTTCTTGAGTGAGTACGACGTCAGCGGAATTTGTGGTGTAGCGGTGAAATGCTTAGATATCACGAAGAACCCCGATTGCGAAGGCAGCTGACGAGTCCTTAACTGACGCTAAAGCTCGAAAGTGCGGGTATCGAACAGG
+
IIIIIHIIIIIIIIIIIIIIIIIIIHHHIIIIHIIHHHIIIIIIHIIIIHIIIIHIIIIIIIIIIIIIHHIIIIIIHIHIIIIIIIIIIIIIIIIIIIIIIIIIIIIIIIIIIIIIIIIIIIIIIIIIIIIIIIIIIIIIIIIIHIIIIIIIIIIIIIIIIIIIIIIIIIIIIIIIIHIIIIIHIIIIIIIIIIIIIIIIIIIIIIIIIIIIIIIHIIIIIIIIIIIIIHIIIIIIIIIIIIIIIIIIIIIII
@HS3.4_502 HISEQ:380:H55W7BCXY:1:1101:12964:6480 1:N:0:AGCAGGAA orig_bc=AAAAAAAAAAAA new_bc=AAAAAAAAAAAA bc_diffs=0
TACGTAGGGGGCGAGCGTTGTCCGGAATGATTGGGCGTAAAGGGCGCGTAGGCGGCCCGGTAAGTCTGGAGTGAAAGTCCTGCTTTTAAGGTGGGAATTGCTTTGGATACTGTCGGGCTTGAGTGCAGGAGAGGTAAGTGGAATTCCCAGTGTAGCGGTGAAATGCGTAGAGATTGGGAGGAACACCAGTGGCGAAGGCGACTTACTGGACTGTAACTGACGCTGAGGCGCGAAAGTGTGGGGAGCAAACAGG
+
IIIIIHHIIIIIIIIIIHIIIIIIIHHIHHIHIIIIIIIIHIIIHHIIIIHHHIIIIIIIIIIIHIIHICHHHHHHDFHHIIHIIIGHIIIIIIIHHHIIIHIIIIIIHIIIIIIIIIHIIIHIIIIIIIIIIIIIIHHIHIHIIIIIIIIHIIIIIIHIIIIIIHIIIIHHIIIIIIIIIIIIIIIIIIIIIIIIIIIIIIIIHHIIIIIIIIIHHGIIIIIIIIIHHHHHIIIIIIIIIIIIIIIHIHIII
@HS3.4_503 HISEQ:380:H55W7BCXY:1:1101:20433:6452 1:N:0:AGCAGGAA orig_bc=AAAAAAAAAAAA new_bc=AAAAAAAAAAAA bc_diffs=0
TACGTAGGTGGCAAGCGTTATCCGGAATTATTGGGCGTAAAGAGTGAGCAGGCGGCATGGTAAGTTTGAAGTGAAAGCGTGGGGCTTAACCCCATACAGCTTCGAAAACTGCCAGGCTAGAGTACGGGAGAGGTAAACGGAACTCCATGTGTAGCGGTGAAATGCGTAGATATATGGAAGAACACCAGTGGCGAAGGCGGTTTACTAGCCCGATACTGACGCTCAGTCACGAAAGCGTGGGGAGCAAATAGG
+
IIIFHCDHHCEH?GHHHHIIIIIHHH<GGC<GEGHIIFHHI@1<1D<<@EHHHI#<C/FE#IEHH#1DDDFHHHCEFEHEHB/FHDHH#II@E@IHHFIIHED?HHHFDCF<CGE?HHIIIIIIHAIHIHHHHC<F@FHHHH#IHH#GIHIIIHIIIII#IIIIHHH#HH#HGD<EFIIIII#IIIIIIIIIIII###HHGF?GIHCHCE0GFHIIIHIHIHECIHEIHIIIIIIIIIIIIHIIIIIHHIII
@HS3.4_504 HISEQ:380:H55W7BCXY:1:1101:8259:6709 1:N:0:AGCAGGAA orig_bc=AAAAAAAAAAAA new_bc=AAAAAAAAAAAA bc_diffs=0
TACGGAGGGTGCGAGCGTTAATCGGAATAACTGGGCGTAAAGAGCTCGTAGGCGGTTAGTCAAGTCAGATGTGAAAGCCCCGGGCTTAACCTGGGAACTGCATTTGAAACTGACGAACTAGAGTACTGTAGAGGGAGGTAGAATTCCAGGTGTAGCGGTGAAATGCGTAGATATCTGGAGGAATACCGGTGGCGAAGGCGGCCTCCTGGACAGAGACTGACGCTGAGGAGCGAAAGCGTGGGGAGCAAACAGG
+
IIIIIFHIIHIHHIIIIHIIIIIIIIIIIIHHIIIIIIIIHIIIIIIIHHIIIIIIIIIIIIIIIIIIIIHHIIHIIIIIIHIIIHIIIIIIIIIIIIIIIIIIIIIIIIIIIIIIIIIIIIIIIIIIIIIIIIIIIIIIIHIIIIIIIIIIIIIIIIIIIIIIIIIIIIIIIIIIHHIIHEIHIIIIIIIIIIIIIIIIIIIIIIIIIIIIIIIIIIIIIIIIIIIIIIIIIIIIIIIIIIIHIIIIIIIII
@HS3.4_505 HISEQ:380:H55W7BCXY:1:1101:10849:6715 1:N:0:AGCAGGAA orig_bc=AAAAAAAAAAAA new_bc=AAAAAAAAAAAA bc_diffs=0
TACAGAGGTCCCTAGCGTTGTTCGGATTTACTGGGCGTAAAGGGCACGTAGGTGGCTATGCGTGTCGAGTGTGAAATCTCCGGGCCCAACCCGGAAAGTGCGCTCGAAACTACATGGCTGGAGTACGGGAGAGGGGATCGGAATGCAGGGTGTAGCGGTGAAATGCGTTGATATCCTGCAGAACACCGGAGGCGAAGGCGGATCCCTGGAACGTTACTGACGCTAAGGTGCGAAAGTCGGGGGAGCGAACAGG
+
IIIIIIIIIIIIIIIIIIIIIIIIIIIIIIIIIIIIIIIIIIIIIIIIHHIIIIIIIIIIIIIIIIIIIIIIIIIIIHIIIIIIIIIIIIIIIIIIIIIIIIIIIIIIIIIIIIIIIIIIIIIIIIIIIIIIIIIIIHIIIIIIIIIIIIIIIIIIIIIIIIIIIIIIIIIIIIIIIIIIIIIIIIIIIIIIIIIIIIIIIIIIIIIIIIHIIIIIIIIIIIIIIIIIHIIIIIIHHIIIIIIIIIHIIIIII
@HS3.4_506 HISEQ:380:H55W7BCXY:1:1101:3061:55184 1:N:0:AGCAGGAA orig_bc=AAAAAAAAAAAA new_bc=AAAAAAAAAAAA bc_diffs=0
TACGGAAGATGCGAGCGTTATCCGGATTTATTGGGTTTAAAGGGAGCGTAGGCGGGCTTTTAAGCCAGCGGTCAAATGTCAGGGCCCAACCTTGGCATGCCGTTGGAACTGGGAGCCTTGAATACACACAAGGAAGGTGGAATTCGTCGTGTAGCGGTGAAATGCTTAGATATGACGAAGAACTCCGATTGCGAAGGCAGCCTTCTGGGGTGCGATTGACGCTGAGGCTCGAAAGTGCGGGTATCGAACAGG
+
IIIIIIIIIIIIIIIIIIIIIIIIIHHHIIIIHIIHDHIIIIIIIIIIHIIIIIIIIIIIIIIIIIIIIIIIHIIIHIIIIIIIIIIIIIIIIIHHHIIIIIIIIIIIHIIIIIIIHIIIIIIIIIIIIIIIIIIIIIIIIIIIIIIIIIIIIIIIIIIIIIIIIIIIIIIIHIIIIIIIIIIIIIIIIIIIIIIIIIIIIIIIIIIIIIIIIIIIIIIIIIIIIIIIIIIIIIIIHEIIIIIIIIIIIIII
@HS3.4_507 HISEQ:380:H55W7BCXY:1:1101:14973:52181 1:N:0:AGCAGGAA orig_bc=AAAAAAAAAAAA new_bc=AAAAAAAAAAAA bc_diffs=0
TACGGAGGGTGCAAGCGTTATCCGGATTTACTGGGTTTAAAGGGTGCGTAGGTGGGTAGGTAAGTCAGTGGTGAAATCTTCGAGCTTAACTCGGAAACTGCCATTGATACTATTTATCTTGAATACTTTGGAGGTAAGCGGAATATGTCATGTAGCGGTGAAATGCTTAGATATGACATAGAACACCAATTGCGAAGGCAGCTTACTACACAGTCATTGACACTGAGGCACGAAAGCGTGGGGATCAAACAGG
+
IIIIIIIIIHIIIIIIIIIIIIIIIIIIIIIHHIIH@HHIHIIIIIHIHIIIGHIIIIIIIIIIIIIIIIIIIIIIIIIIIIIIIIIIHIIIIIIIIIIIIIIIIIIIIIIIHIIIIIIIIIIIIIIHIIIIIIIIIIIIIIIIIIIIIIIIIIIIIIIIIIIIIIIIIIIIIIIIHHIIIIIIIIHIIIHIIIIIIIIIGIIIIIIIIIIIIIIIIIIIIIIIIIIIIIIIIIIIIIIIIIIIHHIIIIIII
@HS3.4_508 HISEQ:380:H55W7BCXY:1:1101:2995:52480 1:N:0:AGCAGGAA orig_bc=AAAAAAAAAAAA new_bc=AAAAAAAAAAAA bc_diffs=0
TACGTAGGGGGCAAGCGTTGTCCGGATTTATTGGGCGTAAAGAGCGTGTAGGCGGCCAGATAGGTCGGCTGTGAAAACTCGAGGCTCAACCTCGAGCTGTCGGCCGAAACCATCTGGCTAGAGTCCGGAAGAGGAGAATGGAATTCCCGGTGTAGCGGTGAAATGCGCAGATATCGGGAAGAACACCCGTGGCGAAGGCGGTTCTCTGGGACGGTACTGACGCTGAGACGCGAAAGCGTGGGGAGCGAACAGG
+
IIIIHIHIIIIIIIIIIIIIIIIIIHIIIIIIIIIIIHHIHIIIIIHHIIIIIIIIIIIIIIIIIIIIIIIIIIIIHHIIIIIIIIIHHIIIIIIIIIIIIHIHIIIIIIIIIIIIIIIIIIIEHHHHIIIIIIIIHHHIIIIIIHIGHIDHIIIIIIHEIIIIIIIIIIIIIIIIIHIIIIIIIIIIIIIIIIIIIIIIIIIIIIIIIIIIIIIIIIIIIIIIIIIIIIIIIIIIIIIIIIIIIIIIIIIII
@HS3.4_509 HISEQ:380:H55W7BCXY:1:1101:3407:52363 1:N:0:AGCAGGAA orig_bc=AAAAAAAAAAAA new_bc=AAAAAAAAAAAA bc_diffs=0
TACGGAAGGTCCGGGCGTTATCCGGATTTATTGGGTTTAAAGGGAGCGCAGGCGGAAGATTAAGCGTGACGTGAAATGTCCCGGCTCAACCGTGGAACTGCGTCGCGAACTGGTTTTCTTGAGTGGGTACGACGTCAGCGGAATTCGTGGTGTAGCGGTGAAATGCTTAGATATCACGAAGAACCCCGATTGCGAAGGCAGCTGACGAGTCCTCAACTGACGCTAAAGCTCGAAAGTGCGGGTATCGAACAGG
+
IIIIIHIIIIIIIIIIIIHIIIIIIHIIIIIIHHIDEHHIIIIIIIIIGIIIHIIIIIIIIIIIIIIIHIHIIIIIIIIIIIIIIIIIIHIIIIIIIIIHIIIIIIIIIIIIIIIIIIIIIIIIIIIIIIIIIIIIIIIIIIIIIIIIIIIIIIIIIIIIIIIIIIIIIIIIIIIIIHIIIIIIIIIIIIIIIIIIIHIIIIIIIIIIIHIIIIIIIIIIIIIIIIIIIIIIIIIIHIIIIIIIIIIIIIIII
@HS3.4_510 HISEQ:380:H55W7BCXY:1:1101:4818:52462 1:N:0:AGCAGGAA orig_bc=AAAAAAAAAAAA new_bc=AAAAAAAAAAAA bc_diffs=0
TACGGAAGATGCGAGCGTTATCCGGATTTATTGGGTTTAAAGGGTGCGTAGGCGGTTTGCTAAGCGGGAGGTGAAATGCCGGCGCTCAACGTCGGAAGTGCCTCCCGAACTGGTGGACTGGAATGACTCTGCCGTGGGAGGAATGTGTAGTGTAGCGGTGAAATGCTTAGAGATTACACAGAACACCGATTGCGAAGGCATCTCACGAAGGGTTGATTGACGCTGAGGCACGAAAGCGTGGGGATCAAACAGG
+
H@FHFHIHIHICHD<ECHH=HHEH<<CCHH1<CCFCEH111CG0<D@CHCH0<EHFHGHEFHHDFFHIEHIIGHIHHCDFHHHHHEIHHEHIHHHHIHHHEHDEHHHHGCEIHHEHHGEHGHHGHHFC#CAAG@GCEHHFIIHEHGIIIIIHHIIIHIIIHHFCFH?IHHGFGHEHEHIIIHHEHHEHIIIIIHHIHIIIIIHHCEHHIIHHHIHIHIHIHIIHHHHHHHIIIHIIIIHHHHHEHIIIIIIII
@HS3.4_511 HISEQ:380:H55W7BCXY:1:1101:5472:52449 1:N:0:AGCAGGAA orig_bc=AAAAAAAAAAAA new_bc=AAAAAAAAAAAA bc_diffs=0
TACGGAGGATGCGAGCGTTATCCGGATTTATTGGGTTTAAAGGGTGCGTAGGCGGGACGTCAAGTCAGCGGTGAAATACTGTGGCTCAACCATAGCATTGCCGTTGAAACTGGCGACCTTGAGTGCGGCAGAGGTAGGCGGAATGTGTGGTGTAGCGGTGAAATGCTTAGATATCACACAGAACACCGATTGCGAAGGCAGCTTACTGGAGCGCAACTGACGCTGAGGCACGAAAGCGTGGGTATCGAACAGG
+
IIIIIIIIIIIIIIIIIIIIIIIIHHHIHIHIIIIHHIIIIIHIIIIIIIIIIIIIIIIIIIIIIIIIIIIIIIIIIIIIIIIIIIIIIIIIIIIIIIIIIIIIIIIIIIIIIIIIIIIIIIIIIIIIIIIIIIIIIIHIIIIIIIIIIIIIIIIIIIIIIIIIIIIIIIIIIIIIIFIIIIHHHIIIIIIIIIIIIIIIIIIIIIIIIIIIIHIIIIIIIIIIIIIIIIIIIIIIIIIIIIIIIIIIIIIII
@HS3.4_512 HISEQ:380:H55W7BCXY:1:1101:15863:52430 1:N:0:AGCAGGAA orig_bc=AAAAAAAAAAAA new_bc=AAAAAAAAAAAA bc_diffs=0
TACGTAGGGGGCAAGCGTTGTCCGGAATGATTGGGCGTAAAGGGCGCGTAGGCGGCCTTTCAAGTCTGAAGTGAAATTCCCGTTTTTAAGATGGGAACTGCTTTGGAAACTGTAAGGCTTGAGTGCAGGAGAGGTCAGTGGAATTCCCAGTGTAGCGGTGAAATGCGTAGAGATTGGGAGGAACACCAGTGGCGAAGGCGACTGACTGGACTGTAACTGACGCTGAGGCGCGAAAGTGTGGGGAGCAAACAGG
+
IIIIHIHIIIIIHHGHIEHIIIIIIGHIIHEHHHIIIIGIIIIIIIGIIHIHIIHIIIHHIHHIIHIIHIIIIIIIIHHIIIHHHGHIIIIIIIIIIIIIIIIIIIIIIIIIIIIIIIHIIIIIIIIIIIIIIIIIIIIIIIIIIHIIIIIIIIIIIIIIIIIIIIIIIIIIIIHIIIIIIIHGIHIIIIIHIIIIIIIIHIGIIIIIIHHIIIIHHIIIIIIIIIIIIIHIIIHHHIIIIIIIIIIIIIIII
@HS3.4_513 HISEQ:380:H55W7BCXY:1:1101:20723:52498 1:N:0:AGCAGGAA orig_bc=AAAAAAAAAAAA new_bc=AAAAAAAAAAAA bc_diffs=0
TACGGAGGGTACGAGCGTTAATCGGAATGACTGGGCGTAAAGGGCACGTAGGTGGATAGATAAGTCACAAGTGAAATACCCGGGCTTAACCTGGGATTGGCTCGTGAAACTGTTTAACTAGAGTACGGTAGAGGGGAGTAGAATTCCAAGTGTAGCGGTGAAATGCGTAGAGATTTGGAAGAATACCGGAGGCGAAGGCGGCTCTCTGGACCGATACTGACACTGAAGAGCGAAAGCGTGGGGAGCAAACAGG
+
IIIIIIIIIIIIIIIIICHHIIIIIIIIIIIHHIIIIHHHIIIIIHIIGHIICHHIHIIIIHIICHEHHIIIIIHIHHIIIIIIIHHHIIIHHIIIIIHIIIIIHIIIHHIIHHHIIIIIIHIIIIIIIIIIIIIIIIIIHIIIIIHHGIIIIHIIIIIIIIIIIIIIIIIIIIIIHHIIIHIIHIIIIIIIIIIIIIIIGIIIIIIIIIIIIIIIIIIHHHIIIIIIIIIIIIIIIHIIIIIIIIIIIIIII
@HS3.4_514 HISEQ:380:H55W7BCXY:1:1101:1114:52700 1:N:0:AGCAGGAA orig_bc=AAAAAAAAAAAA new_bc=AAAAAAAAAAAA bc_diffs=0
TACGGAGGGTGCGAGCGTTAATCGGAATAACTGGGCGTAAAGAGCTCGTAGGCGGTTAGTCAAGTCAGATGTGAAAGCCCCGGGCTTAACCTGGGAACTGCATTTGAAACTGACGAACTAGAGTACTGTAGAGGGAGGTAGAATTCCAGGTGTAGCGGTGAAATGCGTAGATATCTGGAGGAATACCGGTGGCGAAGGCGGCCTCCTGGACAGAGACTGACGCTGAGGAGCGAAAGCGTGGGGAGCAAACAGG
+
IIIIIIIIIIIIIIIHIFHIIIIIIIIIIIIHIIIIIHIIIIIIIIIIIIIIIIIHIIIHHIIIIIIIIIIIIIIIIIIIIIIIIIIIIIIIIIIIIIHHIIIIIIIIIIIIIIIIIIIIIIIIIIIIIIIIIIIIIIIIHIIIIIIIIIIIIIIIIIIIIIIIIIIIHIIIIIIIHIIIIIIIIIIIIIIIIIIIIIIIIIIIIIIIIIIIIIIIIIIIIIIIIIIIIIIIIIIIIIIIIIIIIIIIIIIII
@HS3.4_515 HISEQ:380:H55W7BCXY:1:1101:1488:52663 1:N:0:AGCAGGAA orig_bc=AAAAAAAAAAAA new_bc=AAAAAAAAAAAA bc_diffs=0
TACGGGGGGTGCGAGCGTTGTCCGGAATCACTGGGCGTAAAGGGCGCGTAGGTGGTTTGATAAGGGTGTGGTGAAAGTCCGGGGCTCAACCCCGGATCTGCCGTGCCGACTGTCAAACTCGAGGACTGTAGAGGCAGACGGAATTCCGGGTGTAGCGGTGGAATGCGTAGAGATCCGGAGGAAGACCGGTGGCGAAGGCGGTCTGCTGGGCAGTTTCTGACACTGAGGCGCGACAGCGTGGGGAGCAAACAGG
+
IIIIIHIIIHHIIIIIIIIIIIIIIIIIIIIIIHIIIHIIIIIIIIIIEHIIIIIIIHIIIIIIIIIHHIIIIIIIHIIIIIIIIIIIIIIIIIIIIIIHIIIIIIIIIIIIIIIIIIIHIIIIIIIIIIIIIIIIIIIIIIIIIIIIIIIIIIIIIIIIIIIIIIIIIIIIIIHIIIIIIIIIIIIIIIIIIIIIIIIIIIHIIIIIIIIIIIIIIIIIIIIIIIIIHIIIIIIIIIIIIIIIIIIIIIIII
@HS3.4_516 HISEQ:380:H55W7BCXY:1:1101:1877:52682 1:N:0:AGCAGGAA orig_bc=AAAAAAAAAAAA new_bc=AAAAAAAAAAAA bc_diffs=0
TACGTAGGATGCAAGCGTTGTCCGGATTTACTGGGCGTAAAGCGCGCGCAGGCGGCACCACAAGTACTTTATGAAATCTCCTTGCTCAACGAGGAGGGTATAGAGTAGACTGTGGAGCTAGAGGAGGGTAGAGGGGGGTAGAATTGCTGGTGTAGCGGTGAAATGCGTAGAGATCAGCAGGAATACCCGTGGCGAAGGCGGCCCCCTGGGCCCTACCTGACGCTGAGGCGCGAAGGCTAGGGGAGCGAACGGG
+
HEGHI1DCCH?1E@E1CEHCHIGI/CEHIHICE?F@CCHCF1CC<EHIGDHD<C?HG@CH?HIIHFH@FCFHIIHHHEF<HHIIGEHGHEHHDH;CGHIIHHIIIIIIGHHGIIHHHGHHFHFFHH#A:HHHGEHHCIGHHHGGHCEGHHHHIH?HHIIIIIIIHHHHHHHHHGFHHEHFIIEIHIIIHHHIIHIHDDDCHHDHGHHDEEE1HG<FCHIIIIIIIIIHIIIIIIHIIIHIIIIIIIIIIHIII
@HS3.4_517 HISEQ:380:H55W7BCXY:1:1101:5567:52615 1:N:0:AGCAGGAA orig_bc=AAAAAAAAAAAA new_bc=AAAAAAAAAAAA bc_diffs=0
TACGGAAGGTCCGGGCGTTATCCGGATTTATTGGGTTTAAAGGGAGCGCAGGCTGATGATTAAGCGTGACGTGAAATGTAGCCGCTCAACGGCTGAACTGCGTCGCGAACTGGTTATCTTGAGTGAGTTCGATGTTGGCGGAATTCGTGGTGTAGCGGTGAAATGCTTAGATATCACGAAGAACTCCGATTGCGAAGGCAGCCAACAAGGCCTTTACTGACGCTAAAGCTCGAAGGTGCGGGTATCGAACAGG
+
FEGEC0<FHGHFHIIHHCDDG@HIGHCHE@@1C1D<CGHD?GFECEHHIIHICHHHHHHIHGEHHHHHHGHHFFIIIIIHHIIIIIIHIIIIIIIIIIIHIIHHIIIIHHHIHIHCGHHIIIIIIIIIIIIIIIIHEHIHIIIIH#CHEIIHHIIIIHIHIIHHHHHEHHHGIH#1HHIHIIIIIHHIIIIIHIIIIIHHIHIFHHHGHCEIIIIIHHEHIIIIIIHHIIIIGIIIHHHHHIIHIIIIIHHIH
@HS3.4_518 HISEQ:380:H55W7BCXY:1:1101:5746:52652 1:N:0:AGCAGGAA orig_bc=AAAAAAAAAAAA new_bc=AAAAAAAAAAAA bc_diffs=0
TACGGAGGGTGCGAGCGTTAATCGGAATAACTGGGCGTAAAGAGCTCGTAGGCGGTTAGTCAAGTCAGATGTGAAAGCCCCGGGCTTAACCTGGGAACTGCATTTGAAACTGACGAACTAGAGTACTGTAGAGGGAGGTAGAATTCCAGGTGTAGCGGTGAAATGCGTAGATATCTGGAGGAATACCGGTGGCGAAGGCGGCCTCCTGGACAGAGACTGACGCTGAGGAGCGAAAGCGTGGGGAGCAAACAGG
+
IIIIIHHIIHHIIIIIIIIIIIIIIIIIGHHHIIIIIIIIIIIIIIIIHIIIIIIHHIIHIIIIIIIIIIIIIIHIHHIIIIIIIIIIIIHIIIIIHHIIIIIIIIIIIIIIIIIIHIIIIIIIIIIIIIIIIIIIIIIIHIIIIHIIIIHIIIIIIIIIIIIIIIIIIIIIIIIHIHIHIHHHIIIIIIIIIIIIIIIIIIIIIIIIIIIIIIIIIIIIIIIIIIIIIIIIIIIIIIIIIIIIIIIIIIIII
@HS3.4_519 HISEQ:380:H55W7BCXY:1:1101:9473:52726 1:N:0:AGCAGGAA orig_bc=AAAAAAAAAAAA new_bc=AAAAAAAAAAAA bc_diffs=0
TACGTAGGGGGCGAGCGTTGTCCGGAATGACTGGGCGTAAAGGGCGTGTAGGCGGTCTGATAAGTCTGGAGTGAAAGTCCTGCTTTCAAGGTGGGAATTGCTTTGGATACTGTCGGACTTGAGTGCGGAAGAGGTAAGTGGAATTCCCAGTGTAGCGGTGAAATGCGTAGAGATTGGGAGGAACACCAGTGGCGAAGGCGACTTACTGGGCCGTAACTGACGCTGAGGCGCGAAAGCGTGGGGAGCGAACAGG
+
GCEH1D<C@DHHHI<FCCHEH1@GHIIIHH<F@H1@FFC=EGCHIICEGHHCHH?FHHHCEF1HG?GGIIIHFIHFDHGHHEHEHCHHHIHFCCEHHEFF@/DE<AGHHFHHEHHHEIHHFCGBGGCHF?HFHHHEHEFC?CHEHHEIHHF?CIHIHHEHGGG0BEIHHHHGGF@HHHIIHHGF@GEHIHHDEHHEGIHHDGC1GEHIIIIHGIIIIIHCHHEEHHIHIHHEIIIHHIHHHHEEHIHHEHIHH
@HS3.4_520 HISEQ:380:H55W7BCXY:1:1101:18457:52554 1:N:0:AGCAGGAA orig_bc=AAAAAAAAAAAA new_bc=AAAAAAAAAAAA bc_diffs=0
TACGGAGGATGCGAGCGTTATCCGGATTTATTGGGTTTAAAGGGTGCGTAGGTGGTCTGTTAAGTCTGTGGTGAAAGCGTGCGGCTCAACCGTACCAAGCCATGGATACTGGCGGACTTGAGTGCAAACGAGGTAGGCGGAATGTGACGTGTAGCGGTGAAATGCTTAGATATGTCACAGAACCCCGATTGCGAAGGCAGCTTACCAGCATGCAACTGACACTGAGGCACGAAAGCGTGGGTATCAAACAGG
+
IIIIIIIIHIIIIIIIIIIIIIIIIHHIIIIIIIIEHHIIIIIIIIIHIIIIIIHIIIIIIIIIIIIIIIIIIIIIHHIHIIIIIIIIIIIIIIIHIIIIIIIIIIIIIIIIIIIHIIIIIIIIIIIIIIIIIIIIIHIIIIIIIIIIIIIIIIIIIIIIIIIIIIHHIIIIIIIIIIIIIIIHIIIIHIIIIIIIIIIIHIIIIGIIIIIIIIIIIIIIIIIIIIIIIIIIIIIIIIIIIIIIIIIIIIII
@HS3.4_521 HISEQ:380:H55W7BCXY:1:1101:19816:52682 1:N:0:AGCAGGAA orig_bc=AAAAAAAAAAAA new_bc=AAAAAAAAAAAA bc_diffs=0
TACGGAGGGTACGAGCGTTAATCGGAATGACTGGGCGTAAAGGGCACGTAGGTGGATAGATAAGTCACAAGTGAAATACCCGGGCTTAACCTGGGATTGGCTCGTGAAACTGTTTAACTAGAGTACGGTAGAGGGGAGTAGAATTCCAAGTGTAGCGGTGAAATGCGTAGAGATTTGGAAGAATACCGGAGGCGAAGGCGGCTCTCTGGACCGATACTGACACTGAAGAGCGAAAGCGTGGGGAGCAAACAGG
+
IIIEHHHIHHHHCHIIHHIF@HHIIH?GCHIIIIIIIIIIIIIII?GHHIIICGHCFCHAGHFHHHIEFIHHHIIIEF@HIIIIIIHIIIICIIHHF#?HECHHHIIGHIIIHHHEHHHHIIIFHHHIEIIHIGIHIIGIHHHHEHEFHIIIIIIIIIIIIIIIIIIIHHHEHF@B#DHHHFHHIIIIIIIIIIIIIIIIH@HHHIIIIHCHF1EIIIIIHGIIHG<H=IHIIIHHECIIIIIIIIIIIIIII
@HS3.4_522 HISEQ:380:H55W7BCXY:1:1101:20157:52509 1:N:0:AGCAGGAA orig_bc=AAAAAAAAAAAA new_bc=AAAAAAAAAAAA bc_diffs=0
TACGGAAGGTCCGGGCGTTATCCGGATTTATTGGGTTTAAAGGGAGCGTAGGCCGAAGGTTAAGCGTGTTGTGAAATGTAGTCGCTCAACGGGTGCACTGCAGCGCGAACTGGCTTTCTTGAGTGCGCGGAAAGTTGGCGGAATTCGTTGTGTAGCGGTGAAATGCTTAGATATGACGAAGAACTCCGATTGCGAAGGCAGCTGACTGTAGCGTAACTGACGCTGATGCTCGAAAGCGTGGGTATCGAACAGG
+
IIIIIIIIIHIHHCHHHIHFHIIIIGHIIIHHIIIEHHHHIIIHIIIIHHIIHHIIIIIHHHIIIIHHHIIIIIIIHHFHI#IIIHIIIIIHHIIHIHIHIHIIGGIIIHHIIIEGCHHHEHIIHIIGHIEHHHCDGHGHIEHHHHHGFCBEAEHHHIHIHIHEGHHHHHHHIHHFEEEHIHHEEHHHHIIHHH@HEHHIHFEFDC?E=HEEHHGIHIIHHIHHHHHGHGHHHIIHHHHHIHEIHHHHHEHHI
@HS3.4_523 HISEQ:380:H55W7BCXY:1:1101:20535:52566 1:N:0:AGCAGGAA orig_bc=AAAAAAAAAAAA new_bc=AAAAAAAAAAAA bc_diffs=0
TACGGAAGGTCCGGGCGTTATCCGGATTTATTGGGTTTAAAGGGAGCGCAGGCCGGAGGTCAAGCGTGACGTGAAATGTAGCCGCTCAACGGCTGAGTTGCGTCGCGAACTGGCTTCCTTGAGTGAGTGCGACGTCAGTGGAATTCGTGGTGTAGCGGTGAAATGCTTAGATATCACGAAGAACCCCGATTGCGAAGGCAGCTGACGAGCCCTTTACTGACGCTAAAGCTCGAAGGTGCGGGTATCGAACAGG
+
IIIHHIIIIHHIIHIIIHIIIIIIICHHHHHHHHIHHHHHIIIIIIHIIIIIHIHI#IIHHHIHIIIIIIIHHHIIHHHIHHGHHHHIIIIHHHIIIEHHHHEHIHIIIIIHHHHIIIIIIIIHIIIHIIIIHIHGIHIIIIIHIIIIIIIIIIIIIIIIIIIIIIHHIIIIIIIIIHHHHIIIHIIHHHHIIIHIIIHIIIIHEIIHIIIIIIIIIIIHIIIIIIIIHIIIIIIIHE=IIIIHIIIIIIIII
@HS3.4_524 HISEQ:380:H55W7BCXY:1:1101:8178:52830 1:N:0:AGCAGGAA orig_bc=AAAAAAAAAAAA new_bc=AAAAAAAAAAAA bc_diffs=0
TACGGAAGGTCCGGGCGTTATCCGGATTTATTGGGTTTAAAGGGAGCGCAGGCGGAAGATTAAGCGTGACGTGAAATGTCCCGGCTCAACCGTGGAACTGCGTCGCGAACTGGTTTTCTTGAGTGGGTACGACGTCAGCGGAATTCGTGGTGTAGCGGTGAAATGCTTAGATATCACGAAGAACCCCGATTGCGAAGGCAGCTGACGAGTCCTCAACTGACGCTAAAGCTCGAAAGTGCGGGTATCGAACAGG
+
IIIIIHIIIIIIIIIIIIIIIIIIIHHIIIIIHIIEHIIIIIIIIIIIIIIIIIIIIIIIIIIIIIIIIIIIIIIIIIIIIIIIIIIIIIIIIIIIIIIIIIIIIIIIIIIIIIIIIIIIIIIIIIIIIIIIIIIIIIIIIIIIIIIIIIIIIIIIIIIIIIIIIIIIIIIIIIIIIHIIIIIIIIIIIIIIIIIIIIIIIIIIIIIIIIIIIIIIIIIIIIIIIIIIIHIIIIIHDIIIIIIIIIIIIIIII
@HS3.4_525 HISEQ:380:H55W7BCXY:1:1101:18816:52906 1:N:0:AGCAGGAA orig_bc=AAAAAAAAAAAA new_bc=AAAAAAAAAAAA bc_diffs=0
TACGGAAGGTCCGGGCGTTATCCGGATTTATTGGGTTTAAAGGGAGCGCAGGCGGAAGATTAAGCGTGACGTGAAATGTCCCGGCTCAACCGTGGAACTGCGTCGCGAACTGGTTTTCTTGAGTGAGTACGACGTCAGCGGAATTTGTGGTGTAGCGGTGAAATGCTTAGATATCACGAAGAACCCCGATTGCGAAGGCAGCTGACGAGTCCTTAACTGACGCTAAAGCTCGAAAGTGCGGGTATCGAACAGG
+
IIIIIIIIIIIIIIIIIIIIIIIIIHHIIIIIIIHGHIIIIIIIHIHIIIIIIIIIIIIIIIIIIIIIHIIIIHIIFHHHIIIIIIIIIIIIIIIIGGHIIIIIIIIIIIIIIIHIIIIIIIIIIIIIIIIIIIIIIIIIIIIHIIIIIIIIIIIHIIHIIIIIIIIIIIIIIIIIIHGIIHEAIIIIHIIIIIIIIIIIIIIIIIIIHGIIIIIIIIIIIIIIIIIIIIIIIIIHHIIIIIHIIIIIIIIII
@HS3.4_526 HISEQ:380:H55W7BCXY:1:1101:20872:52933 1:N:0:AGCAGGAA orig_bc=AAAAAAAAAAAA new_bc=AAAAAAAAAAAA bc_diffs=0
TACGGGGGGAGCAAGCGTTGTTCGGATTTACTGGGCGTAAAGGGCGCGTAGGCGGCCTCCGCAAGTCAGTTGTGAAATCTCCGAGCTTAACTCGGAAAGGTCAACTGATACTGCGGGGCTAGAGTGCGGAAGGGGCAACTGGAATTCTTGGTGTAGCGGTGAAATGCGTAGATATCAAGAGGAACACCTGCGGCGAAGGCGGGTTGCTGGGCCGACACTGACGCTGAGGCGCGAAAGCTAGGGGAGCGAACGGG
+
GHHEHCDDHEHHHHGGIIEDGHHHDHCHEHIEHHIGI/C@GHHHHIIG?DEHEHH?C0DHGDD@?GGFHF61<DFH@IHHHHIHHHG?GFHHHHHD0ADCIHHHIHGHFHIDGHEGCHDHHGHHHIHCHDEHHFHGF<?HGGHEHHGHHGHHHCHHHGFHHF@EHGHHHFFHHGHHHD<@HHDHIHIHHHHGIIHEHHHHGHHHEIIIHHHHFHGGCIIHCCGIIIHHHHHEIH@IHHEHHGHHECHHIHHHHI
@HS3.4_527 HISEQ:380:H55W7BCXY:1:1101:12077:53051 1:N:0:AGCAGGAA orig_bc=AAAAAAAAAAAA new_bc=AAAAAAAAAAAA bc_diffs=0
TACGGAAGGTCCGGGCGTTATCCGGATTTATTGGGTTTAAAGGGAGCGCAGGCCGACTGGTAAGCGTGACGTGAAATGTAGCCGCTCAACGGCTGAACTGCGTCGCGAACTGTCAGTCTTGAGTGAGTTCGATGTTGGCGGAATTCGTGGTGTAGCGGTGAAATGCTTAGATATCACGAAGAACTCCGATTGCGAAGGCAGCCAACAAGGCCTTTACTGACGCTAAAGCTCGAAGGTGCGGGTATCGAACAGG
+
HHHHGEGHIGHHHH<CHHHGHHHEHEHIHIHCGEH<CE@CHCGECEGHHHHHIHHIHHIHIIIIIHIGEGIHHHHEFGHHIIHIIHGIHHHHFEH6CDIIIIIHHHIIHIGIHHIIIIIIIIIIIIIHHGIIIIHHIIHIIIIIIIIHHIIIIIIIIIIIIIIIIIIHIIIIIIIHHHIHIIHHHIIIIIIIIIIIIIIIIHFGHIIIIIIIIIIIIIIIIIIIHHHIIHHIHHCHHIGIIIHG@IHIIIIII
@HS3.4_528 HISEQ:380:H55W7BCXY:1:1101:12866:53208 1:N:0:AGCAGGAA orig_bc=AAAAAAAAAAAA new_bc=AAAAAAAAAAAA bc_diffs=0
TACTGAGGGTTCGAGCGTTAATCGGAATGACTGGGCGTAAAGGGCTGGTAGGTGGCTTTGTGAGTCGGCAGTGAAATCCCCGTGCTTAACATGGGAACTGCTGCCGAAACAGCAGAGCTGGAGTATGGCAGAGGGAAACAGAATTCCAAGTGTAGCGGTGAAATGCGTAGAGATTTGGAAGAATACCAGAGGCGAAAGCGGTTTTCTGGGCCAATACTGACACTGAGCAGCGAAAGCGTGGGGAGCAAACAGG
+
IHIIHHHIIIIIIHIIIHIIHIIIIIIIIIIIIHIIIIDHIIIIIIIIEHIIIIIIHIIHIIIIIIIIIIIIIIIIHIIIIIIIIIIIIIIIIIIIIIIIIIIGIIIIIIIIIIIIIIIIIIIIIIIIIIIIIIIIIIIIIIIIIIHIIIIIIIIIIIIIIIIIIHIIIIIIIIIHHHHHIIIHIIIIIIIIIIIIIIIIIIIIIIIIIIIIIIIIIIIIIIIIIIIIHIIIIIIIIIIIIIIIIIIIHHHII
@HS3.4_529 HISEQ:380:H55W7BCXY:1:1101:17779:53202 1:N:0:AGCAGGAA orig_bc=AAAAAAAAAAAA new_bc=AAAAAAAAAAAA bc_diffs=0
TACGGAGGATGCGAGCGTTATCCGGATTTATTGGGTTTAAAGGGTGCGCAGGCGGCGCGGTAAGTCAGCGGTGAAATGTCCCGGCTCAACCGGGGAGCTGCCGTTGATACTGTCGTGCTTGAGTGCGAACGGCGCCGGCGGAATGTGTGGTGTAGCGGTGAAATGCATAGATATCACACAGAACACCGATCGCGAAGGCAGCTGGCGAGGACGCAACTGACGCTGAGGCACGAAGGCGTGGGGATCGAACAGG
+
IIIIIHIIIIIIIIIIIIIIIIIIIIIIIIIIIIIGHIIIIIIIIIIIIIIIIIIIIIIIIIIIIIIIIIIHIIIIHHIIIIIIIIIIIIIIIIIIIIIIIIIIIIIIHIIIIIIIIIIIIIIIIIIIIIIIIIIIIIIIIIIIIIIIIIIIIIIIIIIIIIIIIIIIIIIIIIIIIIIIIIIIIIIIIIIIIIIIIIIIIIIIIIIIIIIIIIIIIIIIIIIIIIIIIIIIIIIIIIIIIIIIIIIIIIIII
@HS3.4_530 HISEQ:380:H55W7BCXY:1:1101:8200:53318 1:N:0:AGCAGGAA orig_bc=AAAAAAAAAAAA new_bc=AAAAAAAAAAAA bc_diffs=0
TACGGAGGATGCAAGCGTTATCCGGATTTATTGGGTTTAAAGGGTGCGCAGGCGGCGCGTTAAGTCAGCGGTGAAATCTCATGGCTCAACCATGGAACTGCCGTTGATACTGGCGTGCTCGAGTACGGACGGCGCCGGCGGAATGTGTCATGTAGCGGTGAAATGCTTAGATATGCCACAGAACACCGATCGCGAAGGCAGCTGGCGAGGCCGGTACTGACGCTCAGGCACGAAAGCGTGGGGATCAAACAGG
+
IIIIIIIIIIIIIIIIIIIIIIIIIIIIIIIIHIIHHHIIIIIIIIIIIIIIIIIIIIIIIIIIIIIIGIIIIIIIIIIIIIIIIIIIIIIIIIIIIIIIIIIIIIIIIIIIIIIHIIIIIIIIIIIIIHIIIIIIIIIIIIIIIIIIIIIIIIIIIIIIIIIIIIIIIIIIIIIIIGIIIIIIIIIHHHIIIIIIIIIIIIIIIIHIIIIIIIIIIIIIIIIIIIIIIIIIIIIIIIIIIIIIIIIIIIIII
@HS3.4_531 HISEQ:380:H55W7BCXY:1:1101:10500:53340 1:N:0:AGCAGGAA orig_bc=AAAAAAAAAAAA new_bc=AAAAAAAAAAAA bc_diffs=0
TACGGAGGGTACGAGCGTTAATCGGAATGACTGGGCGTAAAGGGCACGTAGGTGGATAGATAAGTCACAAGTGAAATACCCGGGCTTAACCTGGGATTGGCTCGTGAAACTGTTTAACTAGAGTACGGTAGAGGGGAGTAGAATTCCAAGTGTAGCGGTGAAATGCGTAGAGATTTGGAAGAATACCGGAGGCGAAGGCGGCTCTCTGGACCGATACTGACACTGAAGAGCGAAAGCGTGGGGAGCAAACAGG
+
IIIIIHIIIIIIIIIIIIIIIIIIIIHHIIIIIIIIIHHHEHIIIIIIFHHIHIIIIIIIIIIIIIIIIIIIIIIIIHIHIIIIIIIIIIIIIIIIIIIIIIIIIIIIIIIIIIIIIIIIIIIIIIIIIIIIIIIIIIIIIIIIIIIIIIIIIIIIIIIIIIIIIIIIIIIIIIIIHEIIIIIIIIIIIIIIIIIIIIIIIIIIIIIIIIIIIIIHIIIIIIIIIIIIIIIIIIIIIIIIIIIIIIIIIIIII
@HS3.4_532 HISEQ:380:H55W7BCXY:1:1101:10454:53403 1:N:0:AGCAGGAA orig_bc=AAAAAAAAAAAA new_bc=AAAAAAAAAAAA bc_diffs=0
TACGGAAGGTCCGGGCGTTATCCGGATTTATTGGGTTTAAAGGGTGCGTAGGCGGATGATTAAGCGTGAGGTGAAAGCTCGGGGCTCAACCCCGGAACTGCCTCGCGAACTGGTTGTCTTGAATGTCCGTGCCGTGGGAGGAATGTGTGGTGTAGCGGTGAAATGCATAGAGATCACACAGAACACCGATTGCGAAGGCATCTCACGAACGGATGATTGACGCTGAGGCACGAAAGCGTGGGGATCAAACAGG
+
GFHHG@GHIHIIIIIIHHHIHGHHH<EHHHHHHIGHDGHEHHHIIHHIIHHIHHIHGHGHHIIIHHHHHIHHIHHIHHGHIHHGIHIIHHGIIIIIIHIIIIIHIIIIIIGIHHHHHIIIGHHIIIIIIIHHHHHHIHHIIIIIHHHHIIHHHIHHGHHHIIIIIIIIHHHIIHHIHHIIHHHIIHHIIHHHIHIIIIIIHIIIIHHHGFHHIIIIIIIIIIIIIHIIHIHIIIIIIIIIIIIIHIIIIIIII
@HS3.4_533 HISEQ:380:H55W7BCXY:1:1101:13336:53363 1:N:0:AGCAGGAA orig_bc=AAAAAAAAAAAA new_bc=AAAAAAAAAAAA bc_diffs=0
TACGGAGGGTGCAAGCGTTAATCGGAATAACTGGGCGTAAAGGGCATGCAGGCGGTTGTATAAGTAGGGTGTGAAATCCCCGGGCTCAACCTGGGAACTGCATTCTAAACTGTACAACTAGAGTATTGCAGGGGGAGACGGAATTCCAGGTGTAGCGGTGGAATGCGTAGATATCTGGAAGAACACCAAAGGCGAAGGCAGTCTCCTGGGCAAATACTGACGCTCATATGCGAAAGCGTGGGTAGCAAACAGG
+
IIIIIHIIIIIIIIIIIIIIIIIIIIIIIIIIIIIIIIIIIIIIIIIIIIIIIIIIIIIIIIIIIIHIIIHIIIIIHIIIIIIIIIIIIIIIIIIIIIIIIIIIIIIIIIHIIIIIIIIIIIIIIIIIIIIHIHIIIIIHIIHIIIIIIIIIIIIIIIIIIIIIIIIIIIIIIIIIIHIIIIIIIIIIIIIIIIIIIIIIIHIHIIIIIIIIIIIIIIIIIIIIIIHHIIIIIIIIIIIIIIIIIIIIIIIII
@HS3.4_534 HISEQ:380:H55W7BCXY:1:1101:2178:53522 1:N:0:AGCAGGAA orig_bc=AAAAAAAAAAAA new_bc=AAAAAAAAAAAA bc_diffs=0
TACGGAAGGTCCGGGCGTTATCCGGATTTATTGGGTTTAAAGGGAGCGCAGGCCGATTATTAAGCGTGACGTGAAATGTAGATGCTCAACATCTGAACTGCGTCGCGAACTGGTAGTCTTGAGTGAGTTCGATGTGGGCGGAATTCGTGGTGTAGCGGTGAAATGCTTAGATATCACGAAGAACTCCGATTGCGAAGGCAGCCCACAAGGCCTTTACTGACGCTAAAGCTCGAAGGTGCGGGTATCGAACAGG
+
IHHIEHHHIDHHIIHHHDHEHHHHIHHHHIHGIIIIGCHHIE?G<@HCDHIIIIHIIIHIIIIIIIHIIHFEHGHFECHAIHHHHIIHHIHIIH@HGEHHHIIIIIIHDHGHEGHEHHIIIIIHEEHHEHHIIIICEHIHHHIIIHIIIGIGHIIIHFGHHHFGFHHIIIHHEFHHHGG@HFHDCHIIHGHHEHIIHE#@HGHHFCHIHHHHEHHHEIIIGIIIHHIIHGHIHCHE/EC@HIHHCEHGIIIHE
@HS3.4_535 HISEQ:380:H55W7BCXY:1:1101:5500:53555 1:N:0:AGCAGGAA orig_bc=AAAAAAAAAAAA new_bc=AAAAAAAAAAAA bc_diffs=0
TACGTAGGGAGCAAGCGTTATCCGGATTTATTGGGTGTAAAGGGTGCGTAGACGGGAAAGCAAGTTGGTTGTGAAATCCCTCGGCTTAACTGAGGAACTGCAACCAAAACTACTATTCTTGAGTGCGGGAGAGGAAAGCGGAATTCCTAGTGTAGCGGTGAAATGCGTAGATATTAGGAGGAACACCAGTGGCGAAGGCGGCTTTCTGGACCGTAACTGACGTTGAAGCACGAAAGTGTGGGGAGCAAACAGG
+
IIIIIIIIIHIIIIIHIIIFHIIIHHEHIIHIFEHDGHHIIIIIIIIIGHHHHIIIHHHIIIHHHHHIHIIIIIGFGHIIIIIIIIIIIHHIHHIIHIIIIIIIIIIIIIIIIIHIIIHIIHIHHIIHIIIIIIIIIIHCIIIIIIIHHIIIIIHHGIIIIIIIHIIIIHIIHHGHIIIIIIIIIIIIIIIGIIIHHIIHFIIIHHHIIIIIIIIIGIHHHIIHIIIIIIIIIIIH=IIIHHIHIIIHIHHII
@HS3.4_536 HISEQ:380:H55W7BCXY:1:1101:7119:53590 1:N:0:AGCAGGAA orig_bc=AAAAAAAAAAAA new_bc=AAAAAAAAAAAA bc_diffs=0
TACGTAGGTGGCGAGCGTTGTTCGGATTTATTGGGCGTAAAGGGTCCGCAGGTGGTTGGATAAGTTTGACGTGAAATCCCGGAGCTCAACTCCGGAACTGCGTTGAAAACTGTCTGACTGGAGTATCGGAGAGGAGATTGGAATTCCAGGTGTAGCGGTGGAATGCGTAGATATCTGGAAGAACACCGAAAGCGAAGGCAGATCTCTGGACGATAACTGACACTCAGGGACGAAAGTATGGGGATCAAACAGG
+
IIIHHHHIIEHGIIHHHHIIIIIHGEHCHIHHCEHGCEHHHHHIIIHIIGHICIIHHHHGHHHHHIIIIIIHIHHHIIHIHIHIIIIHHGIIHIIHHIIHHIHIHHFFGIIHIIIHIGIHHHIHIIIHIIIHIIIIHGHGHIIIIIHGIIIIHHIIIIIIIIHIHEIHHHIFIHHCGFFHHHIIIIIIIIIIIIIIIHIIIIIIHHHEEIIIIIHIIIIIIIGHIIIIIIHIIIIIIIIIIIIIIHHIIHIII
@HS3.4_537 HISEQ:380:H55W7BCXY:1:1101:11185:53659 1:N:0:AGCAGGAA orig_bc=AAAAAAAAAAAA new_bc=AAAAAAAAAAAA bc_diffs=0
TACGGAAGGTCCGGGCGTTATCCGGATTTATTGGGTTTAAAGGGAGCGCAGGCTGAAGCGCAAGCCGGCTGTAAAATTTCGAGGCTCAACCTCGTCTGGCGGTCGGAACTGTGTTTCTTGAGTTTGTACTGCGATGCTGGAATTCACGGTGTAGCGGTGAAATGCTTAGATATCGTGAAGAACTCCGAGAGCGAAGGCAGGCATCGGGTATATAACTGACGCTGAGGCTCGAAAGTGCGGGTATCGAACAGG
+
IHIIHEHHIHIIIIIIIIIIIIIIIHHEHIEHGHIEGHIIIIIIIIIIIIIIIIIIIIIIIIIIIIIIIIIIHHIHEHIIIIIHIIIHIIIIIIIHHIIHIIIIIHHHIIHIIIIHHIIIIIIIIIHIIIHIHIIIIIIIIIIIHGIIIIIIIIIIIIIIIIIIIIIIIIIIIIIIHIIIIIIIIIHIIIHIHHIIHIIIIIIIIIIIIIHHIGIIIIIIIIIIIIIIIIIIIHDHHEIIIIIIIIIIIIGI
@HS3.4_538 HISEQ:380:H55W7BCXY:1:1101:11128:53664 1:N:0:AGCAGGAA orig_bc=AAAAAAAAAAAA new_bc=AAAAAAAAAAAA bc_diffs=0
TACGGAGGATGCGAGCGTTATCCGGATTTATTGGGTTTAAAGGGTGCGTAGGTGGTTTGTTAAGTTTGTGGTGAAAGCGTGCGGCTCAACCGTACCAAGCCATGAAAACTGGCGAACTTGAGTGCAAACGAGGTAGGCGGAATGTGATGTGTAGCGGTGAAATGCTTAGATATGTCACAGAACCCCGATTGCGAAGGCAGCTTACCAGCATGCAACTGACACTGAGGCACGAAAGCGTGGGTATCAAACAGG
+
IHIIIHIIIIIIIIHHHCHHHIIIIGHIIIHFHIIEEHHIIIIIHHHHDHHHIHHGHIIHIFHIHHIHIIIIIIIIIIHIIIIHIHHHIIIIIIIIIIIIHHIIHIIHHHIIIIIHIIIIIIIHHHHIIIHIHHHIHHHIIIIIIIHIIHIHHIIIIHIIIIIHIIIIIIIIIHIIIHIIGCHIIIIIHHIHHHHHHIIHHIHIIHIIIIHIIIIIFHHHHHHHHHHHG@HIHHHIIHIIIIIHIIHIIHHG
@HS3.4_539 HISEQ:380:H55W7BCXY:1:1101:1580:9224 1:N:0:AGCAGGAA orig_bc=AAAAAAAAAAAA new_bc=AAAAAAAAAAAA bc_diffs=0
TACGGAAGGTCCGGGCGTTATCCGGATTTATTGGGTTTAAAGGGAGCGCAGGCGGCCTTTTAAGCGTGACGTGAAATGTAGGCGCTCAACGTCTGAATTGCGTCGCGAACTGTTAGGCTTGAGTAGACGGAATGTCGGCGGAATTCGTGGTGTAGCGGTGAAATGCTTAGATATCACGAAGAACTCCGATTGCGAAGGCAGCTGACAGCAGTTTTACTGACGCTCATGCTCGAAAGTGCGGGTATCGAACAGG
+
IIIIIIIIIHIIIIIIIIIIIIIIIHIIIIEHHIIHIIIIIIIIIIIIIIIIIIIIIHHIIIIIIIIIIIIIIIIIIIIIIIIIIIIIIIIIHIIIIIIIIIIIIIIIIIIIIIIIIIIIIIIIIIIIIIIIIIIIIIIIIIIIIIIIIIIIIIIIIIIIIIIIIIIIIIIIIIIIIIIIIIIIIIIIIIIIIIIIIIIIIIIIIIIIIIIIIIIIIIIIIIIIIIIIIIIIIIIIIIIIIIIIIIIIIIIII
@HS3.4_540 HISEQ:380:H55W7BCXY:1:1101:8919:9035 1:N:0:AGCAGGAA orig_bc=AAAAAAAAAAAA new_bc=AAAAAAAAAAAA bc_diffs=0
TACGGAGGATGCGAGCGTTATCCGGATTTATTGGGTTTAAAGGGTGCGCAGGCGGCGCGTTAAGTCAGCGGTGAAATGCCCCGGCTCAACCGGGGAGCTGCCGTTGATACTGGCGTGCTGGAGTGCGAACGGCGCCGGCGGAATGTGCAATGTAGCGGTGAAATGCATAGATATTGCACAGAACACCGATCGCGAAGGCAGCTGGCGAGGACGCAACTGACGCTGAGGCACGAAGGCGTGGGGATCGAACAGG
+
GIIIIIIIIIIIIIIIIIIIIIIIIHIIIIIGHHICCGHIHIIHIIIIHIIIHIIIIIIHHIHHHHIIIIIHIIIIIHIIHIHIIIIIIIIHIIIIIIIIIIIIIIIHIIIIIIIIIIIIIIIIHIIHHIIHIHIIIIGIIIIHIIIIIIIHHIIHIIIIIHIIIIIIIIIIIIIIIIIIIIIIIIIIIHIIIIIIIIIIIIIIHIIIIIIIIGIIIIIHIIIIIIHIIIHIIIIIIIIIIIIIIIIIIIHII
@HS3.4_541 HISEQ:380:H55W7BCXY:1:1101:12871:9226 1:N:0:AGCAGGAA orig_bc=AAAAAAAAAAAA new_bc=AAAAAAAAAAAA bc_diffs=0
TACGTAGGGAGCGAGCGTTGTCCGGAATTACTGGGTGTAAAGGGAGTGCAGGCGGGACTGCAAGTCAGATGTGAAATGTAGGGGCTTAACCCCTGAACTGCATTTGAAACTGTAGTTCTTGAGTGAAGTAGAGGTAAGCGGAATTCCTAGTGTAGCGGTGAAATGCGTAGATATTAGGAGGAACATCAGTGGCGAAGGCGGCTTACTGGGCTTTTACTGACGCTGAGGCTCGAAAGCGTGGGGAGCAAACAGG
+
IIIIHIHIIIIIIIIHIIIIHHIIIHIIIIHHHHICEEHIHHHHHIHIIIIIIIIIIIIGHIIIIIIIHIIHHHIIHGHHIIIIIIIIIIIIIIIHIIIHIHHIIHIIIIHIIIIHIHIIIIIIHHHIHIIIIIIIIIIHIIGHIIIHIIIIIHIIIIIIIIIIIIIIIIIIIIHIIIIIIIIIIIIHHIIIIHIIIIHHIIIIIIIIHHHIHIIIIIIIIIIIIIHHGIIIIIIIIIHIGIIIIIIIIIIIH
@HS3.4_542 HISEQ:380:H55W7BCXY:1:1101:17470:9013 1:N:0:AGCAGGAA orig_bc=AAAAAAAAAAAA new_bc=AAAAAAAAAAAA bc_diffs=0
TACGGAGGGTACGAGCGTTAATCGGAATGACTGGGCGTAAAGGGCACGTAGGTGGATAGATAAGTCACAAGTGAAATACCCGGGCTTAACCTGGGATTGGCTCGTGAAACTGTTTAACTAGAGTACGGTAGAGGGGAGTAGAATTCCAAGTGTAGCGGTGAAATGCGTAGAGATTTGGAAGAATACCGGAGGCGAAGGCGGCTCTCTGGACCGATACTGACACTGAAGAGCGAAAGCGTGGGGAGCAAACAGG
+
IIIIIIIIIIIIIIIIIIIIIIIIIIIIIIIIIIIIIHIIIIIIIIIIHIIIGHIIIIIIIIIIIIIIIIIIIIIIHIIIIIIIIIIIIIIIIIIIHIIIIIIIIIIIIIIIIIIIIIIIIIIIIIIIIIIIIIIIIIIIIIIIIIIIIIIIIIIIIIIIIIIIIIIIIIIIIIIIIIIIIIIIIIIIIIIIIIIIIIIIIIIIIIIIIIIIIIIIIIIIIIIIIIIIIIGIIIIIIIIIIIIIIIIIIIHII
@HS3.4_543 HISEQ:380:H55W7BCXY:1:1101:20235:9233 1:N:0:AGCAGGAA orig_bc=AAAAAAAAAAAA new_bc=AAAAAAAAAAAA bc_diffs=0
TACGGAAGGTCCGGGCGTTATCCGGATTTATTGGGTTTAAAGGGAGCGCAGGCTGATGATTAAGCGTGACGTGAAATGTAGCCGCTCAACGGCTGAACTGCGTCGCGAACTGGTTATCTTGAGTGAGTTCGATGTGGGCGGAATTCGTGGTGTAGCGGTGAAATGCTTAGATATCACGAAGAACTCCGATTGCGAAGGCAGCCCACAAGGCCTTTACTGACGCTAAAGCTCGAAGGTGCGGGTATCGAACAGG
+
HIIIHHHIIGEHDCCDHHHIIHHGHC<GFHHGHEHC<GHFIIHHEHHHDHHDHHHIHIFEHGHIIHIHHEHEHGIIIIHIHHHHIHHIIIIHHHHHHGIIIIGHHHIIIIIIIIIIIIHHIIIIIIIHHIHHHHHHIIIIIIIIIIIIIIHIIIIIIIIIIIIIIHEIHIIIIHHGHFIIIIIHGIIHHHHIIIIIIIIIHHDIIIIIIIHCEHIIIIIIIIIIIIIIIHIIIIIIHHEIIIIIIIIIIIIII
@HS3.4_544 HISEQ:380:H55W7BCXY:1:1101:2756:9299 1:N:0:AGCAGGAA orig_bc=AAAAAAAAAAAA new_bc=AAAAAAAAAAAA bc_diffs=0
TACGGAGGGTACGAGCGTTAATCGGAATGACTGGGCGTAAAGGGCACGTAGGTGGATAGATAAGTCACAAGTGAAATACCCGGGCTTAACCTGGGATTGGCTCGTGAAACTGTTTAACTAGAGTACGGTAGAGGGGAGTAGAATTCCAAGTGTAGCGGTGAAATGCGTAGAGATTTGGAAGAATACCGGAGGCGAAGGCGGCTCTCTGGACCGATACTGACACTGAAGAGCGAAAGCGTGGGGAGCAAACAGG
+
IIIIIIIIIIIIIIIIIIIIIIIIIIIIIIHHHIIIIHIIIIIIGFDHFEFHFHIHIIIIIIIIHHIIIIIIIIIIGIIIIIIIIIIIIIIIHIIHHIIIIIIIIIIIIIIIIHIIIIIIIIIIIIHIIIIIIIIIIIIHIIIIIIIIIIIIIIIIIIIIIIIIIIIIIIIIIIIIIHIIIIIHIHHHIIIIIIIIIIIIIIIIHIIIIIIIIIIIIIIIIIIIIIIIIIIIIIIIIIIIIIIIIIIIIIIII
@HS3.4_545 HISEQ:380:H55W7BCXY:1:1101:3273:9314 1:N:0:AGCAGGAA orig_bc=AAAAAAAAAAAA new_bc=AAAAAAAAAAAA bc_diffs=0
TACGGAAGGTCCGGGCGTTATCCGGATTTATTGGGTTTAAAGGGAGCGCAGGCTGATGATTAAGCGTGACGTGAAATGTAGCCGCTCAACGGCTGAACTGCGTCGCGAACTGGTTATCTTGAGTGAGTTCGATGTTGGCGGAATTCGTGGTGTAGCGGTGAAATGCTTAGATATCACGAAGAACTCCGATTGCGAAGGCAGCCAACAAGGCCTTTACTGACGCTAAAGCTCGAAGGTGCGGGTATCGAACAGG
+
IIIIIHIHIIIIIIIIIIIIIIIIIEGHIIEHHHIDHHHHHGHIHIIIIIIIIIIIIIHHHIIIIIIIIIIIIIIIIIIIIIIHIIIIIIIIIIIIIIIIIIIIIIIIIIIIIIIIIIHIIIIIIIIIIIIIIIIIIIIIIIHIIIIIIIIIIIIIHIIIIIIIIIHIIIIIIIHGHIIIIIIIIIIIIIIIIIIIIIIIIIIIIIIIIIIIIIIIHHGIIIIIIIIIIIIIIIIIIIIIIIIIIIIIIIIIG
@HS3.4_546 HISEQ:380:H55W7BCXY:1:1101:13370:9323 1:N:0:AGCAGGAA orig_bc=AAAAAAAAAAAA new_bc=AAAAAAAAAAAA bc_diffs=0
TACGTAGGTGGCAAGCGTTATCCGGATTTACTGGGTGTAAAGGGCGCGTAGGCGGGGATGCAAGTCAGATGTGAAATCTATGGGCTTAACTCATAAACTGCATTTGAAACTGTATCTCTTGAGTGCTGGAGAGGTAGACGGAATTCCTTGTGTAGCGGTGAAATGCGTAGATATAAGGAAGAACACCAGTGGCGAAGGCGGTCTACTGGACAGTAACTGACGCTGAGGCGCGAAAGCGTGGGGAGCAAACAGG
+
IIIIHHIHIIFHGHIIIIIIIIIIIHIHHHHGHHIFE<CGHIIIIGIIEHCHHIIIIHHIIIIIIIIIIHHHHIIIIIHHIIIIIIIIIIGIIIIIHIIIIIIIIIIIIIIIIIIIIIIIIIIIIHHHIIIIIIIIIIHIIIIIIIIHIIIHHHIIIIHIIIIIIIIIIIIIIIIHIHIIIIIIIIIIIIIIIIIIIIIIHIIIIIIIIIIIIIHHGIIIIIHIIIIIHIIIIIIIIIIIIIIIIHIIIIIII
@HS3.4_547 HISEQ:380:H55W7BCXY:1:1101:3014:9730 1:N:0:AGCAGGAA orig_bc=AAAAAAAAAAAA new_bc=AAAAAAAAAAAA bc_diffs=0
TACGGAGGATCCGAGCGTTATCCGGATTCATTGGGTTTAAAGGGTGCGCAGGCGGCTTCTTAAGTCAGCGGTAAAATCGCGGGGCTCAACCCCGTCCCGCCGTTGATACTGGGGAGCTTGATTACGGTCGAGGCAGGCGGAATTCGTCGTGTAGCGGTGAAATGCATAGATATGACGAAGAACACCGATTGCGTAGGCAGCCTACCAGGCCGTTAATGACGCTCATGCACGAAAGTGCGGGGATCGAACAGG
+
IIIIIIIIIIIIIIIIIIIIIIIIIHIIIIIIIIIIIIIIIIIIIIIIIIIIIIIIIIIIHHIIIIIIIIIIIIIIHIIIIIIIIIIIIIIIIIIIIIIIIIIIIIIIIIIIIIIIIIIIIIIHHIIIIIIIIIIIIIIIIIIIIIIIIIIIIIIIIIIIIIIIIIIIIIHIIIIIIIIIIIIIIIIIIIIIIIIIIIIIIIIIIIIIIIIIIIIIIIIIIIHIIIIIIIIIIHC/HCIIIIIIIIIIIIII
@HS3.4_548 HISEQ:380:H55W7BCXY:1:1101:5201:9642 1:N:0:AGCAGGAA orig_bc=AAAAAAAAAAAA new_bc=AAAAAAAAAAAA bc_diffs=0
TACGGAGGGTGCGAGCGTTAATCGGAATAACTGGGCGTAAAGAGCTCGTAGGCGGTTTGTCAAGTCAGATGTGAAAGCCCCGGGCTTAACCTGGGAACCGCATTTGAAACTGACAGACTAGAGTACTGTAGAGGGAGGTAGAATTCCAGGTGTAGCGGTGAAATGCGTAGATATCTGGAGGAATACCGGTGGCGAAGGCGGCCTCCTGGACAGAGACTGACGCTGAGGAGCGAAAGCGTGGGGAGCAAACAGG
+
ICHIIHHIIEHGIHIIIHHIIIIIII@EHHIHIIIIHEHIIHIIIIIIIIIIIHHFEHHIIIHIIIIHHIIIIHIIIIHHIIFHIIHIHIIIIIIIIIHHHHHIIHIIIIIIIIIIIIIIIIIIIIIIIIIIIIIIIIIHIHHIIIIIIIIIIIIIIIIIIIIIIIIIIIHIHHHIIHIIIIIIIIIIHHIIIIIIGIIIIIIHIIIIIIIHIIIIIIIIIIHHEIIIIIIHIIIIHIHIIIIIHIIIIHIIH
@HS3.4_549 HISEQ:380:H55W7BCXY:1:1101:7326:9546 1:N:0:AGCAGGAA orig_bc=AAAAAAAAAAAA new_bc=AAAAAAAAAAAA bc_diffs=0
TACGGAAGGTCCGGGCGTTATCCGGATTTATTGGGTTTAAAGGGAGCGCAGGCGGAAGATTAAGCGTGACGTGAAATGTCCCGGCTCAACCGTGGAACTGCGTCGCGAACTGGTTTTCTTGAGTGAGTACGACGTCAGCGGAATTTGTGGTGTAGCGGTGAAATGCTTAGATATCACGAAGAACCCCGATTGCGAAGGCAGCTGACGAGTCCTTAACTGACGCTAAAGCTCGAAAGTGCGGGTATCGAACAGG
+
IIIIIIHHHHIHIHIHIIIHIIIIIHHHIIIIHIIDEHIIIGIIGHIIIIHIIIIIHHGFFIIIIIHIIHIIIIIIHHIIHIIIIIIIIIIIIIIIIIIIIIIIIGIIIIIIHIIHIIIIIHIIIIIIIIIIIIIIIIIIIIIIHIIIIIIIIIHIIIIIIIIIIIIIIIHIIIHHIIIIIIIIIIIIIHEIIHIIIIIIIIIIIIIIHHIIIIIIIIIIIIIIIIIIIIIIIIIIIIHIIIIIIIIIIIIII
@HS3.4_550 HISEQ:380:H55W7BCXY:1:1101:10741:9657 1:N:0:AGCAGGAA orig_bc=AAAAAAAAAAAA new_bc=AAAAAAAAAAAA bc_diffs=0
TACGGAGGATGCGAGCGTTATCCGGATTTATTGGGTTTAAAGGGTGCGTAGGTGGTTTGTTAAGTTTGTGGTGAAAGCGTGCGGCTCAACCGTACCAAGCCATGAAAACTGGCGAACTTGAGTGCAAACGAGGTAGGCGGAATGTGATGTGTAGCGGTGAAATGCTTAGATATGTCACAGAACCCCGATTGCGAAGGCAGCTTACCAGCATGCAACTGACACTGAGGCACGAAAGCGTGGGTATCAAACAGG
+
IIIIIIIIIIIIIIIHIIIIHIHIIGHHIIIIIIIIIIIIIIIIHIIIHIHIIIIHIIIIIHIIHIIIIIIIHHHGIIIHIIIIIIIIIIIIIIIIIIIIIIIIIIIIIIIIIIIIIHIIIIIIIIIIIIIIIIIIIIIIIIIIIIIIIIIIIIIIIIIIIIIIHIIIIIIIIIIHIIHIIIIIIIIIHIIIIIIIIIIIIIIIIIIIIIIIHIIGIIIIIIIIIIIIIIIIIIIIIIIIIIIIIIIIIIII
@HS3.4_551 HISEQ:380:H55W7BCXY:1:1101:1384:9758 1:N:0:AGCAGGAA orig_bc=AAAAAAAAAAAA new_bc=AAAAAAAAAAAA bc_diffs=0
TACGTAGGGGGCGAGCGTTGTCCGGAATGACTGGGCGTAAAGGGTGTGTAGGCGGTTATACAAGTTAAAAGTGAAATCCCCGGGCTTAACTCGGGTGCTGCTTTTAAGACTGTATGACTTGAGTGCAGTAGAGAAAAGTGGAATTCCTAGTGTAGCGGTGGAATGCGTAGATATTAGGAGGAACACCAGAGGCGAAGGCGACTTTTTGGACTGTAACTGACGCTGAGGCACGAAAGTGTGGGGAGCAAACAGG
+
IGIIHEHHHHIH?E?CEEHHHIHIIH?EHHEH<GHIGFCEHGHHEHDCFHHHGHHEHHHHHHHG6<AC<DFGHE?CDGHGEHEHIIHGIICCGHC=IHHHHHEHFGEHHHFHHGIGHFHHHCHHIEFFGHCGCEHGIHHEHGEIHHIHHIIIIHHHHEHHHCGIIIIHHI#HGCCHGDHHGHHHIIIIIHIIHHIHHHEGIIHEIIIIHC@GHEHHHIIIIIHF?IIIHEE@IHHD0HH@EHHIIIIIHFCII
@HS3.4_552 HISEQ:380:H55W7BCXY:1:1101:9434:9815 1:N:0:AGCAGGAA orig_bc=AAAAAAAAAAAA new_bc=AAAAAAAAAAAA bc_diffs=0
TACGGAAGGTCCGGGCGTTATCCGGATTTATTGGGTTTAAAGGGAGCGCAGGCCGACTGGTAAGCGTGACGTGAAATGTAGCCGCTCAACGGCTGAGTTGCGTCGCGAACTGTCAGTCTTGAGTGAGTTCGATGTTGGCGGAATTCGTGGTGTAGCGGTGAAATGCTTAGATATCACGAAGAACTCCGATTGCGAAGGCAGCCAACAAGGCCTTTACTGACGCTAAAGCTCGAAGGTGCGGGTATCGAACAGG
+
IIIIIIIIIIHIIIIIIIIIIIIIIHHIIIIIIIIGHHIIIIIIIIIIIIIIIIIIIIIIIIIIIIIIIIIIHIIIHIIIIIIIIIIIIIIIIIIIIIIIIIIIIHIIIIIIIIIIIIIIIIIIIIIIIIIIIIIIIIIIIIIIIIIIIIIIIIIIIIIIIIIIIIIIIIIIIIIHHHIIIIIIIIIIIIIIIIIIIIIIIIIIIIIIIIIIIIIIIIHIIIIIIIIIIIHIIIIIGIIIIIIIIIIIIIIII
@HS3.4_553 HISEQ:380:H55W7BCXY:1:1101:9390:9972 1:N:0:AGCAGGAA orig_bc=AAAAAAAAAAAA new_bc=AAAAAAAAAAAA bc_diffs=0
TACGGAGGGTACGAGCGTTAATCGGAATGACTGGGCGTAAAGGGCACGTAGGTGGATAGATAAGTCACAAGTGAAATACCCGGGCTTAACCTGGGATTGGCTCGTGAAACTGTTTAACTAGAGTACGGTAGAGGGGAGTAGAATTCCAAGTGTAGCGGTGAAATGCGTAGAGATTTGGAAGAATACCGGAGGCGAAGGCGGCTCTCTGGACCGATACTGACACTGAAGAGCGAAAGCGTGGGGAGCAAACAGG
+
IIIIIHIIIIIIIHIIIIIIIIIIIIIIIIIIHIIIIHIIIIIIIHIIGHHIHIIIIHIIIIIIIIIIIIIIIIIIHHIIIIHIIHIIIIIIIIIIIIIIIIIIIIHHIIIIIIHIIIIIIIIHIIIIIIIIIIIIIIIIIIIIIIIIIIIIIIIIIIIIIIHIIIIIIIIIIIIIHFIHIIIIIIIIIIIIIIIIIHIIIIIIIIIIIIIIHIIIHIIHHHIIIIIIIIIIIIIIIIIIIIIIIIIHHHHII
@HS3.4_554 HISEQ:380:H55W7BCXY:1:1101:13500:9939 1:N:0:AGCAGGAA orig_bc=AAAAAAAAAAAA new_bc=AAAAAAAAAAAA bc_diffs=0
TACGGAGGATGCGAGCGTTATCCGGATTTATTGGGTTTAAAGGGTGCGTAGGCTGTTTGTCAAGTCAGGGGTGAAATGCCGCGGCTTAACCGTGGAATTGCCTTTGATACTGGCAGGCTTGAATACTGTTGCCGTGGGAGGAATGAGTAGTGTAGCGGTGAAATGCATAGATATTACTCAGAACACCGATTGCGAAGGCATCTCACGAAACAGCGATTGACGCTGAGGCACGAAAGCGTGGGGATCAAACAGG
+
IIIIIIIIIIIIIIIIIIIIIIIIIIIIIIIIIIIGHHIIIIIIIIIIIIIIIIIIIIIIIIIIIIIIIIIIIIIIIHIIIIIIIIIIIIIIIIIIIIIIIIIIIIIIIIIIIIIIIHIIIIIIIIIIIIIIIIIIIIIHIIIIIIIIIIIIIIIIIIIIIIIIIIIIIIIIIIIIIIIIIIIIIIIIIIIIIIIIIIIIIIIIIIIIIIIIIIIIIIIIIIIIIIIIIIIIIIIIIIIIIIIIIIIIIIIII
@HS3.4_555 HISEQ:380:H55W7BCXY:1:1101:19878:9931 1:N:0:AGCAGGAA orig_bc=AAAAAAAAAAAA new_bc=AAAAAAAAAAAA bc_diffs=0
TACGGAGGGTGCGAGCGTTAATCGGAATAACTGGGCGTAAAGAGCTCGTAGGCGGTTAGTCAAGTCAGATGTGAAAGCCCCGGGCTTAACCTGGGAACTGCATTTGAAACTGACGAACTAGAGTACTGTAGAGGGAGGTAGAATTCCAGGTGTAGCGGTGAAATGCGTAGATATCTGGAGGAATACCGGTGGCGAAGGCGGCCTCCTGGACAGAGACTGACGCTGAGGAGCGAAAGCGTGGGGAGCAAACAGG
+
IIIGIHHIIHHIHIIIIHHI?GCHIHGHIIIIIIIHIHHHIHHHEHIIIIHHGHHHHHIIHIIIHIIIHIHIIIIIIIHHHHIIFHIIIIIGHIIHHIHIIIIIIIIHIIIIIIHHIIIIIIIIIHHIIIIIIIIIIIIIIIIIIHIIIIIIIIIIIIIIIIIIIIIIIIIIIIIIIHIIIIIIIIIHIIIIIIIIIIIIIIIIIIIIIIIIIIIIIIIIIIIIHIIIIHIIIIIIIIIIIIIIIIIIHIIII
@HS3.4_556 HISEQ:380:H55W7BCXY:1:1101:6750:10119 1:N:0:AGCAGGAA orig_bc=AAAAAAAAAAAA new_bc=AAAAAAAAAAAA bc_diffs=0
TACGGAGGATGCAAGCGTTATCCGGATTTATTGGGTTTAAAGGGTGCGCAGGCGGGCTGTTAAGTCAGCGGTGAAAGGCTCGGGCTCAACCGGAGCAGTGCCGTTGATACTGGCAGTCTTGAATGCGGTCAAGGCCGGCGGAATGTGGCGTGTAGCGGTGAAATGCATAGATATGCCACAGAACACCGATAGCGAAGGCAGCTGGCCGGGCCTGCATTGACGCTGAGGCACGAAAGCGTGGGGATCGAACAGG
+
IIIHHHHIIIHIIIIIIIIIIIIII@EHHIHHCHI<DEHHIIIIIIIIIIIIIIIIIIIIIIIIIIIIIIIIIIIIIIIIIIIHIHIIIIIIIIIIIIHHIIIIIIIIIIIIIIIIIIHIIIIIIIIIIIIIIIHIIIIIIIIIIIIIIIIIIIIIIIIIIIIIIIIIIIIIIIHHFGHIIIIIIIIIIIIIIIIIIIIIIIIIIIIIIIIIIIIIIIIIIIIIIIIIIIIIIIIIIIIIIIIIIIIIIIIII
@HS3.4_557 HISEQ:380:H55W7BCXY:1:1101:10840:10018 1:N:0:AGCAGGAA orig_bc=AAAAAAAAAAAA new_bc=AAAAAAAAAAAA bc_diffs=0
TACGGAGGATGCAAGCGTTATCCGGATTTATTGGGTTTAAAGGGTGCGCAGGCGGCGCGTTAAGTCAGCGGTGAAATCTCCCGGCTCAACCGGGGAACTGCCGTTGATACTGGCGTGCTCGAGTACGGACGGCGCCGGCGGAATGTGTCATGTAGCGGTGAAATGCTTAGATATGCCACAGAACACCGATCGCGAAGGCAGCTGGCGAGGCCGGGACTGACGCTCAGGCACGAAAGCGTGGGGATCAAACAGG
+
IIIIIIIIHIIIIIIIIIIIHIIIIGHIIIIIHIIHHIIIIIIIIIIHHIIIIIIIIIHIHIIIIIFIHIIIIHIIHHIIIIIIIIIIIIIIIIIIIIIIIIIIIIIIHIIIIIIIIIIIIIIIIIIIIHIIIIIIIIIIIIIIIIIIHHIIIIIIIIIIIIHIIIHIIIIIIHHGHIIIIIHHIIHECHHIIIIIIIHHIHHIIIIIIIIIIIIIIIIIIIIIIIIIHIIIIIIIIIIIIIIIHIIIIIIII
@HS3.4_558 HISEQ:380:H55W7BCXY:1:1101:14271:10130 1:N:0:AGCAGGAA orig_bc=AAAAAAAAAAAA new_bc=AAAAAAAAAAAA bc_diffs=0
TACGGAGGATGCGAGCGTTATCCGGATTTATTGGGTTTAAAGGGTGCGCAGGCGGGCTGTTAAGTCAGCGGTGAAAGGCTCGGGCTCAACCGGAGCAGTGCCGTTGATACTGGCAGTCTTGAATGCGGTCAAGGCCGGCGGAATGTGGCGTGTAGCGGTGAAATGCATAGATATGCCACAGAACACCGATAGCGAAGGCAGCTGGCCGGGCCTGCATTGACGCTCAGGCACGAAAGCGTGGGGATCGAACAGG
+
IIIIIIIIIIIIIIHHIIIIIIIIIHIHHIIIIIIEHIIIIIIIIIIIIIIIIIIIIIIIIIIIIIIIIIIIIIIIIIIIIIIIIIIIIIIIIIIIIIIIIIIIIIIIIIIIIIIIIIIIIIIIIIIIIIIIIIHIIIIIIIIIIIIIIIIIIIIIIIIIIIIIIIIIIIIIIIIHHIIIIIHIIIHIIIIIIIIIIIIIHIIIIIIIIIIIIIIIIIIIIIIIIIIIIIIIIIIIIIIIIIIIIIIIIIIII
@HS3.4_559 HISEQ:380:H55W7BCXY:1:1101:20122:10215 1:N:0:AGCAGGAA orig_bc=AAAAAAAAAAAA new_bc=AAAAAAAAAAAA bc_diffs=0
TACGTAGGTGGCAAGCGTTGTCCGGAATTATTGGGCGTAAAGGGAGCGCAGGCGGGGCGACAAGTCCAAATTAAAAGTGCAGGAGTAATGCCTGTGATGGTTTGGAAACTGTTGTTCTTGAGAGCAGGAGAGGCAAGCGGAATTCCCAGTGTAGCGGTGAAATGCGTAGATATTGGGAGGAACACCAGTGGCGAAGGCGGCTTGCTGGACTGTGTCTGACGCTGAGGCTCGAAAGCCAGGGTAGCAAACAGG
+
HGHIGHEHIIIIIIIIGGHHHIHIIDCGHHIIIIHIICHHIIGICHHDHHIIIIGHHHHAHHIII?CGHI#IHHFHCGHHIIIEHHFFHECEHFHGHHHHHHIEHHHHEHHHHGFIHEHHHFDGDDFHHIIHHHHEHEGDGEHHEGHHG</HDCGHHEIIIHIGIHHHHH?CEIHEFHEHEE1G@EE@E0HHCHIHIHEHEGHIIIFHG?@<1GH=GIIHGIIHHHEHIHHHHIHIHFIHIIHE?CF@EHHH
@HS3.4_560 HISEQ:380:H55W7BCXY:1:1101:4024:10402 1:N:0:AGCAGGAA orig_bc=AAAAAAAAAAAA new_bc=AAAAAAAAAAAA bc_diffs=0
TACGGAGGGTACGAGCGTTAATCGGAATGACTGGGCGTAAAGGGCACGTAGGTGGATAGATAAGTCACAAGTGAAATACCCGGGCTTAACCTGGGATTGGCTCGTGAAACTGTTTAACTAGAGTACGGTAGAGGGGAGTAGAATTCCAAGTGTAGCGGTGAAATGCGTAGAGATTTGGAAGAATACCGGAGGCGAAGGCGGCTCTCTGGACCGATACTGACACTGAAGAGCGAAAGCGTGGGGAGCAAACAGG
+
IHIIIIHIGIIIGIIIIHIIIIIIIIIIIIIIIIIIIHIIIHIIGIIIGHHIHHHIIIIIIIIHHHIIGIIIIIIIHHIIIIIIIIIIIIIIIIIIIIIIIIIIHHIIIIIIHHIIIIIIIIIHIIIIHHHIIIIIIIIIIIIIIIIHHIIIIIIIIIIIHHIIIIIIIIIIIIHFHIIIIIHHHHIIIIIIIIIIIIIIIIIIIIIIIIIIHGHIIIIIHHHIIIIIIIIIIIIHDIIIIIIIHIIIIIIII
@HS3.4_561 HISEQ:380:H55W7BCXY:1:1101:5250:10316 1:N:0:AGCAGGAA orig_bc=AAAAAAAAAAAA new_bc=AAAAAAAAAAAA bc_diffs=0
TACGTAGGTGGCGAGCGTTGTTCGGATTTATTGGGCGTAAAGGGTCTGTAGGAGGTTCGTTAAATGCGGGGTGAAATCCGGGGGCTCAACTCCCGAACTGATAAACTCGAGAGCAGGAGAGGTATCTGGAATTCCCAGTGTAGGAGTGAAATCCGTAGATATTGGGAGGAACACCGATGGCGTAGGCAGGATACTGGACTGTTTCTGACACTAAGGCACGAAAGCGTGGGGAGCGAACTGG
+
HHHIGHHHHIHHHHHDHCEDHHHIIGHIHIIFHHIIICHHCHHHCGEHFFG@CHHEGHIEHHHCHIHIIIIHGHHHGHIIHIHHHHFGHIEHHHHFDHHIHIIEHGHHHIIHIHFHIEHHGHEGHHHHIIIIIHHIIIHHIHIHFIHIHHHCHHEHIHHIHEHHHHHHIIIHHEGD?HHHIIHIHIIIIIHGHIIGHHHHIIIHEHFHHGHIHHHHCHHHIIHIDIIIIIIHHHGIIIIII
@HS3.4_562 HISEQ:380:H55W7BCXY:1:1101:14443:10492 1:N:0:AGCAGGAA orig_bc=AAAAAAAAAAAA new_bc=AAAAAAAAAAAA bc_diffs=0
TACGGAGGATACGAGCGTTATCCGGATTCATTGGGTTTAAAGGGTGCGCAGGCGGACCGGTAAGTCAGGGGTGAAATACTGCAGCTCAACTGCAGCCGTGCCTTTGATACTGCCGGACTGGAGTCCAAGGGGCGTGGCTGGAATGTGGCGTGTAGCGGTGAAATGCTTAGATATGCCACAGAACGCCGATCGTGAAGACAGGCCGCGAACTTGGCACTGACGCTCAGGCACGAAAGCGTGGGTATCAAACAGG
+
IIIIIHHIHHHIIIIIIIHIIIIIICCHHIIGEHH0<DHHCEHHHIHHHIHGHIIIIIIIIIIIIIIHHIIIIIIIHHIHHEIGIIIIIIIIIIIIIIIIHIIIIIIIIIIIHIIHEIIHIHIHFCHIHHIIIIIIIIIIIIIIIIIIIIIIIIIIIHIIIIIIIIHHIIIHIIIHHFHIIIIIIIIIIIIIIIH@IIIIIIIIIIIIIIHIIIIIIIIIIIIIIIIIIIIIIIIIIIIIIIHHIHIIIIIII
@HS3.4_563 HISEQ:380:H55W7BCXY:1:1101:14641:10409 1:N:0:AGCAGGAA orig_bc=AAAAAAAAAAAA new_bc=AAAAAAAAAAAA bc_diffs=0
TACGGAGGGTACGAGCGTTAATCGGAATGACTGGGCGTAAAGGGCACGTAGGTGGATAGATAAGTCACAAGTGAAATACCCGGGCTTAACCTGGGATTGGCTCGTGAAACTGTTTAACTAGAGTACGGTAGAGGGGAGTAGAATTCCAAGTGTAGCGGTGAAATGCGTAGAGATTTGGAAGAATACCGGAGGCGAAGGCGGCTCTCTGGACCGATACTGACACTGAAGAGCGAAAGCGTGGGGAGCAAACAGG
+
IIIIIIIIIIHIIIIIIHHIEHHIIIIIIIIHIIIIIFHIIIIIIIHIGEHHGHHIIIIIIIIIHHIIIIIHHHIIIHHIHIIIIHHHIHIIIHHHEHIIIIIIIIHHIHIIIHHIIIIIIIIIIIIIIIIIIIIIIIIIIIIHIIIIIIIIHIIIIIIIIIIIIIIIIIIIIIIIHGIIHIIIIIIIIIIIIIIIIIIIIIIIIIIIIIIIIIIIIIIIIHIIIIIIIIIIIIIIIIIIIIIIIIIIIIIII
@HS3.4_564 HISEQ:380:H55W7BCXY:1:1101:5262:10732 1:N:0:AGCAGGAA orig_bc=AAAAAAAAAAAA new_bc=AAAAAAAAAAAA bc_diffs=0
TACGGAGGATGCGAGCGTTATCCGGATTTATTGGGTTTAAAGGGTGCGTAGGCGGGTTCTTAAGCGTGAGGTGAAATGCCACGGCTCAACCGTGGAACTGCCTCGCGAACTGGGAGTCTGGAATGCCCCTGCCGTGGGAGGAATGTGTGGTGTAGCGGTGAAATGCATAGAGATCACACAGAACACCGATTGCGAAGGCATCTCACGAAGGGGTGATTGACGCTGAGGCACGAAAGCGTGGGGATCAAACAGG
+
IIIIIIIIHIIIIIIIIIIIIIIIIGHIIIIHGHI<DHHIIIIIIIIIIIHIIIIIIIIHIIIIIIIIIIIIIIIIHIHIIIIIIHIIIIIIIIIIIIIIIIIIIIIIIIIIIIIIIIIIIIIIIIIIIIIIIIIIIIIHIIIIIIIIIIIIIIIIIIIIIIIIIIIIIIIIHFIIIIIIIIIIIIIIIIIIIIIIIIIHCIIIIIIIIIIIIIIIIIIIIIIIIIIIIIIIIIIIIIIIIIIIHIIIIIIII
@HS3.4_565 HISEQ:380:H55W7BCXY:1:1101:4039:10844 1:N:0:AGCAGGAA orig_bc=AAAAAAAAAAAA new_bc=AAAAAAAAAAAA bc_diffs=0
TACGGAAGGTCCGGGCGTTATCCGGATTTATTGGGTTTAAAGGGAGCGCAGGCTGATTGTTAAGCGTGACGTGAAATGTAGCCGCTCAACGGCTGAACTACGTCGCGAACTGGCAGTCTTGAGTGAGTACGACGTCAGCGGAATTCGTGGTGTAGCGGTGAAATGCTTAGATATCACGAAGAACCCCGATTGCGAAGGCAGCTGACGAGTCCTTTACTGACGCTAAAGCTCGAAGGTGCGGGTATCGAACAGG
+
IIIIIIIIIIIIIHIIIIIIIIIIIHIIIIIIIIIHHIIIIIIIGIIIIIIIIIIIIIIIIIIIIGIIIIHHIIIIIIIIIIIIIIIIIIIIIIIIIIIIIIIIIIIIIIIIIIIIIIIIIIIIIIIIIIIIIIIIIIIIIIIIIIIIIIIIIIIIIIIIIIIIIIIIIIIIIIIIHIIIIIIIIIIIIHIIIIIIIIIIIIIIIIIIIIHIIIHIHIIIIIIIIIIHIIIIIIHH<IIIIIIIIIIIIIIII
@HS3.4_566 HISEQ:380:H55W7BCXY:1:1101:5003:10930 1:N:0:AGCAGGAA orig_bc=AAAAAAAAAAAA new_bc=AAAAAAAAAAAA bc_diffs=0
TACGGAGGATGCAAGCGTTATCCGGATTTATTGGGTTTAATGGGTGCGTAGGCGGATGATTAAGCGTGAGGTGAAAGCTCGGGGCTCAACCCCGGAACTGCCTCGCGAACTGGTTGTCTTGAATGTCCGTGCCGTGGGAGGAATGTGTGGTGTAGCGGTGAAATGCATAGAGATCACACAGAACACCGATTGCGAAGGCATCTCACGAACGGATGATTGACGCTGAGGCACGAAAGCGTGGGGATCAAACAGG
+
IIIEHHHHIIIIHIHIIIIIIIIIICEHHIIHHHICEHHHIFHHIIIGIHHHHHHHEIHHHIIHIHIIHGIHIHIIGIIIIIHEIIIHIHHHIIGHIIIIIHIIIIIIHIIHHHIIIIIHIIIHIIEIIIIIIIHHIIIIIIIIIIIIIIIIHIIIIIIIIIHIIIIIIIIHHHHGGHIIIIIIIIIIIIIIIIIIIIIHHIIIIIIIIIIIIIHIIIIIHIIIIIIHIIIIIIIIIIIIHIHIHFIIIIIII
@HS3.4_567 HISEQ:380:H55W7BCXY:1:1101:5412:10871 1:N:0:AGCAGGAA orig_bc=AAAAAAAAAAAA new_bc=AAAAAAAAAAAA bc_diffs=0
TACGTAGGGGGCAAGCGTTATCCGGATTTACTGGGTGTAAAGGGAGCGCAGACGGATATGCAAGTCTGAAGTGAAACCCCACGGCTCAACTGTGGGCTTGCTTTGGAAACTGTAAATCTGGAGTACTGGAGAGGTAAGCGGAATTCCTGGTGTAGCGGTGAAATGCGTAGATATCAGGAGGAACACCGGAGGCGAAGGCGGCTTACTGGACAGATACTGACGCTAAAGCTCGAAAGTGCGGGTATCGAACAGG
+
IIIIIIIIIIIIIIIIIIIIIHIIIHIIIIIHHIIGHHHIGHIIHIIIIIIIIIIIIIIIIIIIIIIIIIIIIIIIHIIIIIIIIIIIIIIIIIIIIIIIIIIIIIIIIIIIIIIIIIIIIIIIIIIIIIIIIIIIIIIIIIIIIIIIIIIIIIIIIIIIIIIIIIIIIIIHIHIIIGIIIIHIIHIIIIIIIIIIIIIIIIIIIIIIIIIIIIIIIIIIIIIIIIIIIIIIIIIIIIIIIIHHIIIIIIIII
@HS3.4_568 HISEQ:380:H55W7BCXY:1:1101:6265:10946 1:N:0:AGCAGGAA orig_bc=AAAAAAAAAAAA new_bc=AAAAAAAAAAAA bc_diffs=0
TCCGGAGGGTGCGAGCGGTAATCGGAATAACTGGGCGGAAAGAGCTCGTAGGCGGTTAGTCAAGTCAGATGTGAAAGCCCCGGGCTTAACCTGGGAACTGCATTTGAAACTGACGAACTAGAGTACTGTAGAGGGAGGTAGAATTCCAGGTGTAGCGGTGAAATGCGTAGATATCTGGAGGAATACCGGTGGCGAAGGCGGCCTCCTGGACAGAGACTGACGCTGAGGAGCGAAAGCGTGGGGAGCAAACAGG
+
G1DC/D//<0<CF@/C//</<DHH0<C@@1<FEF1C//<//1<CFCGGC@<ECHHAC6CHCEGBDC@HHHHFCFCCC<D<7C?/GFH#HHIH?EEHEE@HHCG??;?HGEGD<HG#?IHHH#?#HHIHCEI#HGHHG0F0HHG<1C?EHGCCHHIIHIHC@D<0FCC@HHFFFHFCGD1GHFE</CIHGE0CE<IHC??GEFHEGEIHHIHEHEGCHCH@HHHCIIHGIGIHHIIIHHGCIHHHFIHHIIHIH
@HS3.4_569 HISEQ:380:H55W7BCXY:1:1101:14168:59684 1:N:0:AGCAGGAA orig_bc=AAAAAAAAAAAA new_bc=AAAAAAAAAAAA bc_diffs=0
TACGTATGGTGCAAGCGTTATCCGGATTTACTGGGTGTAAAGGGAGCGTAGGCGGCTTTATAAGTCTGATGTGAAAACCCAAGGCTCAACCATGGGATTGCATTGGAAACTGTAGAGCTAGAGTGTCGGAGGGGTAAGTGGAATTCCTAGTGTAGCGGTGAAATGCGTAGATATTAGGAGGAACACCAGTGGCGAAGGCGGCTTACTGGACGACAACTGACGCTGAGACTCGAAAGCGTGGGGAGCAAACAGG
+
IIIIIIIIIIIIIIIIIIIIIIIIIIIIIIHHHIIHHIIIIIIIIIIIIIIIIIIIIIIIIIIIIIIIIIIIIIHIGHIIIIIIIIIIIIIIIIIIIIIIIIIIIIIIIIIIIIIIIIIIIIIIHHIIIIIIIIIIIIIIIIIIHIIIIIIIIIIIIIIIIIIIIIIIIIIIIIIIIIIIIIIIIIIIIIIIIIIIIIIIIHHIIIIIIIIIIIIHIIIIIIIIIIIIIHHHHIIIIIIIIIIIIIIIIIIII
@HS3.4_570 HISEQ:380:H55W7BCXY:1:1101:20603:58076 1:N:0:AGCAGGAA orig_bc=AAAAAAAAAAAA new_bc=AAAAAAAAAAAA bc_diffs=0
TACGGAAGGTCCGGGCGTTATCCGGATTTATTGGGTTTAAAGGGAGCGCAGGCTGATGATTAAGCGTGACGTGAAATGTAGCCGCTCAACGGCTGAACTGCGTCGCGAACTGGTTATCTTGAGTGAGTTCGATGTTGGCGGAATTCGTGGTGTAGCGGTGAAATGCTTAGATATCACGAAGAACTCCGATTGCGAAGGCAGCCAACAAGGCCTTTACTGACGCTAAAGCTCGAAGGTGCGGGTATCGAACAGG
+
IIIIIIIIIHHIIIIIIHIIIIIIIHHEHHEHHIIHHIIIIIHIIIIHIIIIIHHHGHIEHIIIIIHIIHIHHHHIHIHHHHGIIGIHIIIIIIHIHHIHHIHIIHIIDHHHIIIHHIHGIHIIIIIIHEHCIHIIIIIIIIIIIIHGDFHHIHIIIIIIIHHIIIHIIIIIIIHGGEH@G@HIIIIHHHIIIIHFIGIHIHHIHIGIIGIHIIIHDHHHHIIIIIIIIIIIHHHHEC0IIIIIIIIIIIIII
@HS3.4_571 HISEQ:380:H55W7BCXY:1:1101:4496:58496 1:N:0:AGCAGGAA orig_bc=AAAAAAAAAAAA new_bc=AAAAAAAAAAAA bc_diffs=0
TACGTAGGGGGCAAGCGTTATCCGGATTTACTGGGTGTAAAGGGAGCGCAGACGGTTATGCAAGTCTGAAGTGAAACCCCACGGCTCAACTGTGGGCTTGCTTTGGAAACTGTATAACTAGAGTACTGGAGAGGTAAGCGGAATTCCTAGTGTAGCGGTGAAATGCGTAGATATTAGGAGGAACATCGGTGGCGAAGGCGGCTTACTGGACAGCAACTGACGTTGAGGCTCGAAGGCGTGGGGAGCAAACAGG
+
HIGHIHHIIICDHIIHHIIIIHHIGIIIIIIIHIHCGHIHHFIHFIIIIIIIIIIHHIIGIHHIIIIHIIIIHFHIHEGFHIIHIIIFIIHIC?HEIHHHHGHFHGHIHIHIIIHHIIHIIIIIIHIIIIHIHFEGHHHIHHHHHHHHHHHIHIIHIHHIHHHHHIIIIHIIHHIHHHIHIIHIIHHIHHHGGDIHHCDFIHHHHHFEC@HG1?HHCHHEHHHCHIHHGIIIHHHIIHEHECHHGGC@EIHHH
@HS3.4_572 HISEQ:380:H55W7BCXY:1:1101:6033:58497 1:N:0:AGCAGGAA orig_bc=AAAAAAAAAAAA new_bc=AAAAAAAAAAAA bc_diffs=0
TACGTAGGTGGCGAGCGTTATCCGGAATTATTGGGCGTAAAGAGTGAGCAGGCGGCATGATAAGTTTGAAGTGAAAGCGTGGGGCTTAACCCCATACAGCTCCAAAAACTGTCAAGCTAGAGTGCGAGAGGGGCAAACGGAACTCCATGTGTAGCGGTGAAATGCGTAGATATATGGAAGAACACCAGTGGCGAAGGCGGTTTGCTAGCTCGATACTGACGCTCAGTCACGAAAGCGTGGGGAGCAAATAGG
+
HIIIHHGDFHIIIIHIHIIGIEHIHHIHHHIIIIIIIHIIHIIIIHIHIIIHHFAHHDHFHHIGGHHAHIHGHHHEDCCHHHIIIIIIIHIIIHHIIIIIHHIIIH@HIHHDFHHHGHHFHIEEHDHHHHHIGIHDHEGGHHHIIIHHHIEHIIIICHEGAHHHHGFAHHHIHHEHGIIIH#HG?B@<BGECHDGDH?EEEHHHCCHFHG0EHF1EHHE?GC1<1@FHIIGHHHHCGIGHHEC?F1EGHHHE
@HS3.4_573 HISEQ:380:H55W7BCXY:1:1101:7210:58346 1:N:0:AGCAGGAA orig_bc=AAAAAAAAAAAA new_bc=AAAAAAAAAAAA bc_diffs=0
TACGGAAGATGCGAGCGTTATCCGGATTTATTGGGTTTAAAGGGAGCGTAGGCGGGCTGTTAAGCCAGCGGTCAAATGTCATGGCCCAACCTTGGCATGCCGTTGGAACTGGCGGTCTTGAATACACACAAGGGCGGTGGAATTCGTTGTGTAGCGGTGAAATGCTTAGATATGACGAAGAACTCCGATTGCGAAGGCAGCCGCCTGGGGTGCGATTGACGCTGAGGCTCGAAAGTGCGGGTATCGAACAGG
+
IIIIIIIIIIIIIIIIIIIHIIIIIHIIIIIIIIIGHIHIIIIIIIIIIIIIIIIIIIIIIIIIIIIIIIIIIIIIIHIIIIIIIIIIIHIIIIIIIIIIIIIIIIIIIIIIIIIIIIIIIIIIIIIIIIIIIIIIIIIIIIIIIIIIIIIIIIIIIIIIIIIIIIIIIIIIIIIHIIIIIIIHIIIIIIIIIIIIIIIIIIIIIIIIIIIIHIIHGHHIIIIIIIIIIIIIIIIGIIIIIIIIIIIIIIII
@HS3.4_574 HISEQ:380:H55W7BCXY:1:1101:7904:58466 1:N:0:AGCAGGAA orig_bc=AAAAAAAAAAAA new_bc=AAAAAAAAAAAA bc_diffs=0
TACGGAGGATGCGAGCGTTATCCGGATTTATTGGGTTTAAAGGGTGCGTAGGTGGTTTGTTAAGTTTGTGGTGAAAGCGTGCGGCTCAACCGTACCAAGCCATGAAAACTGGCGAACTTGAGTGCAAACGAGGTAGGCGGAATGTGATGTGTAGCGGTGAAATGCTTAGATATGTCACAGAACCCCGATTGCGAAGGCAGCTTACCAGCATGCAACTGACACTGAGGCACGAAAGCGTGGGTATCAAACAGG
+
IIIIIIIIIIIIIIIIIIIIIIIIIIIIIIIIHIIDGHIIIIIIIIIIIIIIIIIIIIIHIIIIIIIIIIIIIIIIHHIHIHIHIHIIIIIIIIIIIIIHHIIIIIIIIIIIIIIIIIIIIIIIIIIIIIIIIIIIIIIIIIIIIIIIIIIIIIIIIIIIIIIIIIIIIIIIIIHHHIIIIIIIIIIIIIIIIIIIIIIIIIIIIIIIIIIIIIIIIIIIIIIIIIIIIIIIIIIIIIIIIIIIIIIIIIII
@HS3.4_575 HISEQ:380:H55W7BCXY:1:1101:9036:58453 1:N:0:AGCAGGAA orig_bc=AAAAAAAAAAAA new_bc=AAAAAAAAAAAA bc_diffs=0
TACGGAAGGTCCGGGCGTTATCCGGATTTATTGGGTTTAAAGGGAGCGCAGGCTGATTGTTAAGCGTGACGTGAAATGTAGCCGCTCAACGGCTGAACTGCGTCGCGAACTGGCAGTCTTGAGTGAGTACGACGTCAGCGGAATTCGTGGTGTAGCGGTGAAATGCTTAGATATCACGAAGAACCCCGATTGCGAAGGCAGCTGACGAGTCCTTTACTGACGCTAAAGCTCGAAGGTGCGGGTATCGAACAGG
+
IIIIHEHIIHIIIIIIHHIHIIIIIEHHIIIIIIIGGHIIIIIIIIIIHIIIIIIIHHIIIIIIIIIIHIIIIIIIHHIIIHHHIIIIIIIIIIIHHIIIIIIIIIIIIIIIIIIIIIIIIIIIIIIIIIIIIIIIIIIIIIIIHIIIIIIIIIIIIIIIIIIIIIHIIIIIIIIIHHIIHHHIIIHHHHIIIIIIIIIIIIIIIIIIIIIIIIIHIIIIHIIHIIIIHHIIIIHIIHDIIIIIIIIIIIIIH
@HS3.4_576 HISEQ:380:H55W7BCXY:1:1101:9912:58277 1:N:0:AGCAGGAA orig_bc=AAAAAAAAAAAA new_bc=AAAAAAAAAAAA bc_diffs=0
TACGGAGGATGCAAGCGTTATCCGGATTTATTGGGTTTAAAGGGTGCGTAGGCGGATGCGTAAGTCAGGGGTGAAATACCGGGGCTCAACCTCGGAACTGCCTTTGATACTGCGTATCTGGAGTTCGGATGCCGTGGGAGGAATGGGCAGTGTAGCGGTGAAATGCATAGATATTGCCCAGAACACCGATTGCGAAGGCAGCTCACGAATCCGACACTGACGCTGAGGCACGAAAGCGTGGGGATCAAACAGG
+
HIIHEHHH0G@HHHIEHCCGIIIIHIEEGH1<DGE<<<GEHEGHHIHH<<C0<FHDIGEC<CEG<GHHFAEHIHB1DG?1@B/?CHHHIHHHHFCACEE<#HHHHEHHIHHIHDHHEHC#HDDC@D//::E@@FF:?HGEHG<<1D?CE@HHBHED?1EHDACGGEEGC<CAACA1?CHHHHHDEH=<=HD8<@IHCDE<1E@1C@G=D/<01F1HGE<0<D@EHHEC?@IHIHHDHFCD1HFEH@C<<<<CG
@HS3.4_577 HISEQ:380:H55W7BCXY:1:1101:17984:58387 1:N:0:AGCAGGAA orig_bc=AAAAAAAAAAAA new_bc=AAAAAAAAAAAA bc_diffs=0
TACGGAGGGTGCAAGCGTTAATCGGAATAACTGGGCGTAAAGGGCATGCAGGCGGTTGTATAAGTAGGGTGTGAAATCCCCGGGCTCAACCTGGGAACTGCATTCTAAACTGTACAACTAGAGTATTGCAGGGGGAGACGGAATTCCAGGTGTAGCGGTGGAATGCGTAGATATCTGGAAGAACACCAAAGGCGAAGGCAGTCTCCTGGGCAAATACTGACGCTCATATGCGAAAGCGTGGGTAGCAAACAGG
+
IIIIIIIIIIIIIIIIIHIIHIIIIIIIIIIIIIIIIIIIIIIIHIIIHIIIIII#GEGHIIIIIIIIIIIIIIIIDIIIIIIIIIIIIIIIIIIIIIIIIIIIIIIIIIIIIIIIIIIIIIIIIGIIHIIIIIIIIIIIIIIIIIIIIIIIIHHIIIIIIIIIIIIIIIIIIIIIIGIIIIIIIIIIIIIIIIIIIIIIIIHHIIIIIIIIIIIIIIIIIHIIHIIIIIIIIIIIIIIIIIIIIIIIIIIII
@HS3.4_578 HISEQ:380:H55W7BCXY:1:1101:19708:58376 1:N:0:AGCAGGAA orig_bc=AAAAAAAAAAAA new_bc=AAAAAAAAAAAA bc_diffs=0
TACGGAGGATGCGAGCGTTATCCGGATTTATTGGGTTTAAAGGGTGCGTAGGCGGATTATTAAGTCAGCGGTGAAAGCGTGTGGCTCAACCATACCGAGCCGTTGAAACTGGTAGTCTTGAGTGTGAATGAGGTAGGCGGAATGTGACGTGTAGCGGTGAAATGCTTAGATATGTCCCAGAACTCCGATTGCGAAGGCAGCTTACCAAGCCATTACTGACGCTGAGGCACGAAAGCGTGGGTATCAAACAGG
+
IIIIIIIIIIIIIIIIIIIIIIIIIIIIIIIIHIIHHIIIIIIIIIIIIIIIIHHIHIIIIIIIIIIIIIIHIIIIHIIIIIIIIIIIIIIIIIIIIIIIIIIIIIIIIIIIIIIIIIIIIIIIIIIIIIIIIIIIIIIIIIIIIIIIIIIIIIIIIIIIIIIIIIIIIIIIIIIIHIIIIIIIIIIIIIIIIIIIIIIIIIIIIIIIIIIIIIIIIIIIIIIIIIIIIIIIIIIIIIIIIIIIIIIIIIII
@HS3.4_579 HISEQ:380:H55W7BCXY:1:1101:6156:58682 1:N:0:AGCAGGAA orig_bc=AAAAAAAAAAAA new_bc=AAAAAAAAAAAA bc_diffs=0
TACGTAGGTGGCAAGCGTTATCCGGATTTACTGGGTGTAAAGGGCGCGTAGGCGGGGATGCAAGTCAGATGTGAAATCTATGGGCTTAACTCATAAACTGCATTTGAAACTGTATCTCTTGAGTGCTGGAGAGGTAGACGGAATTCCTTGTGTAGCGGTGAAATGCGTAGATATAAGGAAGAACACCAGTGGCGAAGGCGGTCTACTGGACAGTAACTGACGCTGAGGCGCGAGAGCGTGGGGAGCAAACAGG
+
IIIIHHHIIIIIIIIIIIIIIIIIIIIIIHIHGHI<GHHIIIIIIIIIIIIIIIHIIIIIIIIIIIIIIIIIHIIIIHIHIIIIIIIIIIIIIIIIIIIIIIIHIIIIIIIIIIIIIIIIIGHHHGIIIIIIIIIIHIIIIIHIIIIIIIIIIIIIIIIIIIIIIIIHIIIIIIIIIHIIIIIIIIIIIIIIIIIIIIIHIIIIIIIIIIIIIIIIIIIIIIIIIIIIIIHIIIIIIIIIIIIIIIIIHHHII
@HS3.4_580 HISEQ:380:H55W7BCXY:1:1101:7210:58652 1:N:0:AGCAGGAA orig_bc=AAAAAAAAAAAA new_bc=AAAAAAAAAAAA bc_diffs=0
CACGTAGGAGGCGAGCGTTGTCCGGAATCATTGGGCGTAAAGAGCGCGCAGGCGGCTTGGCAAGTCGGGTGTGAAATCCCGGGGCTCAACCCCGGGACTGCATTCGATACTGTCAGGCTAGAGGTAGGTAGGGGAGATCGGAATTCCTGGTGTAGCGGTGAAATGCGCAGATATCAGGAGGAACACCGGTGGCGAAGGCGGATCTCTGGGCCTTACCTGACGCTCAGGCGCGAAAGCTAGGGGAGCGAACAGG
+
HHIIIHHIHIIIHIIGIIHHHIHIIFHIIIGHIIIIICHHIIGIIIIIIIIIIIIHIIIIIIIIHIHHHIIIIIHEFHIIIIIIIIIIIHHIIHFHHIIIIIIHHIIIIHHHHHIIIIIIHHIIIIHIGHIIIIIIIGIIIIIIIIIIIIIIIIIIIIIIIIIIIIIIIIIHIIIHIIIIIIIIIIIIIIIIIIIIIIHHIIIIIIIIIHHHIIIHIIIIIIIIIIIIIIHIIIIIIHIIIIIIIIIIIIIII
@HS3.4_581 HISEQ:380:H55W7BCXY:1:1101:10553:58505 1:N:0:AGCAGGAA orig_bc=AAAAAAAAAAAA new_bc=AAAAAAAAAAAA bc_diffs=0
TACGTAGGTGGCAAGCGTTGTCCGGAATTATTGGGCGTAAAGCGCATGTAGGCGGTAATTTAAGTCTGTCGTGAAACTGCGGGGCTCAGCCCCGTATGGCGATGGAAACTGGGTTACTTGAGTGCAGGAGAGGAAAGGGGAACTCCCAGTGTAGCGGTGAAATGCGTAGATATTGGGAAGAACACCGGTGGCGAAGGCGCCTTTCTGGACTGTGTCTGACGCTGAGATGCGAAAGCCAGGGTAGCGAACGGG
+
IIIIIIIIIHIIIIIIHHHHIIIIIEHIIIIIIIIGIEHHIIHIHIIIIIGHIIIHIIIGHIIIFEHIIIIGIIGHHHIIIIHIIIIIIHIIHHHHHHHIHHHHIHIIIIIIIHIHIIIIIIIIHIIIIIIIIHIGH0HIIIIIIIIIIIIIIIIHIIIIIIIHHIHIIIIIHIIIHIIIIHIIIIIIIIIIIIIIIIIIIGIIIIIIIIIIIIIIIIIIIIIIIIIIIIIIIIIIIIIIIIIIIIIIIIII
@HS3.4_582 HISEQ:380:H55W7BCXY:1:1101:12172:58701 1:N:0:AGCAGGAA orig_bc=AAAAAAAAAAAA new_bc=AAAAAAAAAAAA bc_diffs=0
TACATAGGGGGCAAGCGTTATCCGGAATTATTGGGTGTAAAGGGTGCGTAGACGGGCATTTAAGTTGGTTGTGAAATCCCTCGGCTCAACTGAGGAACTGCAACCAAAACTGGAAGTCTTGAGTGTCGGAGAGGAAAGTGGAATTCCTAGTGTAGCGGTGAAATGCGTAGATATTAGGAGGAACACCAGTGGCGAAGGCGACTTTCTGGACGATAACTGACGTTGAGGCACGAAAGTGTGGGGAGCAAACAGG
+
IIIIIIIIIIIIIIIIIHIIIIIIIHHIIIGIHIIGHHGHHIIHIIIIIIIIIIIIIIIIIIIHIIIIIIIIIIIIHHHHIIIIIIIIIIIIIIIIIIIIIIIHIIIIIIIIIIIIIHFIIIIIIHIIIIIIIIIIIIIIIIIIIIHIIHIIIIIIIIIIIIIIIIIIIIIIIIIIHIIIIIIIIIIIIIIIIIIIIIIIIIIIIIIIIIIIIIIIIIIIIIIIIIIIIIIIIIIIIIIHG?IIIIIIIIIII
@HS3.4_583 HISEQ:380:H55W7BCXY:1:1101:13121:58676 1:N:0:AGCAGGAA orig_bc=AAAAAAAAAAAA new_bc=AAAAAAAAAAAA bc_diffs=0
TACGGAGGGCGCAAGCGTTAATCGGAATAACTGGGCGTAAAGCGCGCGCAGGCGGTCATGCAAGTCAGATGTGAAATCCCGGTGCTTAACGCCGGGCGGTCATTTGAAACTGCATGACTAGAGTACTATATGGGAGGCTGGAATTTCAGGTGTAGCGGTGAAATGCGCAGATATCTGAAAGAACACCGGCGGCGAAGGCGGGCCTCTGGATAGTAACTGACGCTCAGGCGCGAAAGCGTGGGGAGCAAACAGG
+
IIIIIIIIIIIIIIIIIIIIIIIIIIIHHIIHHIIIIHIIIIIIIIIIIIIIIIHHIIIIIIIIIIIIIIIIIIIIIIIIIIIIIIIIIIIIIIIIGIIHIIHIIIIIIIIHIIIIIIIIIIIHIIIIIHIIIIIIIIIIIIIIIIIIIIIIIIIIIIIIIIIIIIIIIIIIIIIIIHIIIIIIIIIIIIIIIIIIIIIIIIGIIIIIIIIHHIIIIIIIIIIIIIIIIIIIIIIIIIIIIIIIIIIIIIIII
@HS3.4_584 HISEQ:380:H55W7BCXY:1:1101:1188:58834 1:N:0:AGCAGGAA orig_bc=AAAAAAAAAAAA new_bc=AAAAAAAAAAAA bc_diffs=0
TACGAAGGGGGCTAGCGTTGTTCGGAATCACTGGGCGTAAAGCGCACGTAGGCGGATGTGCCAGTCAGGGGTGAAATCCCGGAGCTCAACTCCGGAACTGCCTCTGATACAGCACGTCTTGAGTTCGAGAGAGGTGGGTGGAATTCCTAGTGTAGAGGTGAAATTCGTAGATATTAGGAAGAACACCGGTGGCGAAGGCGGCCCACTGGCTCGATACTGACGCTGAGGTGCGAAAGCGTGGGGAGCAAACAGG
+
IHIHIIIGIIIIIIIIIIIIIIIIIIIIIIIIHIIIIFHHIIIIIHIIIIIIIIIIIIIIIHIIHIIIIHIIIIIIHHIIIIIIIIIIIIIIIIHIIIIIIIIIIIIIIIIIIIIIHIIIIIIHIIIIHHIIIIIIIIIIIIIIIIIIIIIIIIIIIIIIIIIHIIIIIIIIIIIIIHIIIIIHIHHIIIIIIIIIIIIIIIIIIIIIHIHHIIIIHIIIIIHIIHIIIIHIIIIIIIIIIIIIIHIIIIIII
@HS3.4_585 HISEQ:380:H55W7BCXY:1:1101:2553:58902 1:N:0:AGCAGGAA orig_bc=AAAAAAAAAAAA new_bc=AAAAAAAAAAAA bc_diffs=0
TACGGAGGATGCGAGCGTTATCCGGATTTATTGGGTTTAAAGGGTGCGCAGGCGGGCTGTTAAGTCAGCGGTGAAAGGCTCGGGCTCAACCGGAGCAGTGCCGTTGATACTGGCAGTCTTGAATGCGGTCAAGGCCGGCGGAATGTGGCGTGTAGCGGTGAAATGCATAGATATGCCACAGAACACCGATAGCGAAGGCAGCTGGCCGGGCCTGCATTGACGCTGAGGCACGAAAGCGTGGGGATCGAACAGG
+
IIIIIHHHIIIGHHIIIIIIIIIIIHCHIIIIIIICDCHHIIIIHHIIIIIIIIIIHIHHHIIHIHIIIIIHIIHIIIHHIIIIIIIIHIIIIIHHIHIIIIIIIIIIGIHHIIIIHIIIIIHIIIHHIIHHIHIHHIGIIHIIHIIHIIIIIIHIIIHHHIIIIIIIHIIIIIIIHIIIIHHHHHIHIIHHIIGIIIIIIIIIH<HIIIIIIIIIIIIIIHHHIIIIHHGHIIIIHHHIIHHFHHHFIIHII
@HS3.4_586 HISEQ:380:H55W7BCXY:1:1101:10295:58796 1:N:0:AGCAGGAA orig_bc=AAAAAAAAAAAA new_bc=AAAAAAAAAAAA bc_diffs=0
TACGGAGGATCCGAGCGTTATCCGGATTCATTGGGTTTAAAGGGTGCGCAGGCGGTGCCTTAAGTCAGCGGTAAAATCGTGGGGCTCAACCCCATCCCGCCGTTGATACTGGGGCACTTGATTACGGTCGAGGCAGGCGGAATTCGTCGTGTAGCGGTGAAATGCATAGATATGACGAAGAACACCGATTGCGTAGGCAGCCTACCAGGCCGTTAATGACGCTCATGCACGAAAGTGCGGGGATCGAACAGG
+
IIIIIIIIIIIIIIIIGHIIHIIIIHHIHIIIIHIDGHIIIIHHIIIIGIIIIIIIIGIIIIIIIIHIIIIIIIIHHIIIIHGHIGIHIIIIIIIIIIIIIIIIIIIIIIIIHIIIIIIIIIIIIIIIIIIIHIIIIIIIIIIIIIIIIIIIIIIIIIHIIIIIIIIIIHIIHIIIIIIIIIIIIIIIIIIIIIIIIIIIGIIIIEIIIIIIIIIIIIIIIIIIIIIGIHIIIIHHF/IIGIIIIIIIIIII
@HS3.4_587 HISEQ:380:H55W7BCXY:1:1101:3480:59040 1:N:0:AGCAGGAA orig_bc=AAAAAAAAAAAA new_bc=AAAAAAAAAAAA bc_diffs=0
TACGTAGGGTGCGAGCGTTGTCCGGAATTATTGGGCGTAAAGAGCTCGTAGGCGGTTTGTCGCGTCGGCCGTGAAAACTTGGGGCTTAACTCCAAGCTTGCGGTCGATACGGGCAGACTTGAGTTCGGCAGGGGAGACTGGAATTCCTGGTGTAGCGGTGAAATGCGCAGATATCAGGAGGAACACCGGTGGCGAAGGCGGGTCTCTGGGCCGACACTGACGCTGAGGAGCGAAAGCGTGGGGAGCGAACAGG
+
EEHEIHHEHDGECHHCDDHHIIHFDEDHEHHGHIIIDECHHHGHIIGHH0<@@EG@CGHHHHIHHHHI#HHIHHHHFEHHFHHHFHIIIFFEHHHIE@IIIHHIHHHGHEHHIGHHBEHHGGHFHHHC?EHHHHHED0?IGIIIIIHFHHHHHHD=FHFHHCFHHHIIIIHIIIHFFCHHEHH##HCFCD0EE@EEDDFCD1GC<IHFCCDG@GEIIHIHDHH@HHHGDHIIIGIIIHHHHHHECEHC<C?HH
@HS3.4_588 HISEQ:380:H55W7BCXY:1:1101:5062:59145 1:N:0:AGCAGGAA orig_bc=AAAAAAAAAAAA new_bc=AAAAAAAAAAAA bc_diffs=0
TACGGAGGGCGCAAGCGTTAATCGGAATAACTGGGCGTAAAGCGCACGCAGGCGGTTATGCAAGTCAGATGTGAAATCCCAGCGCTTAACGTTGGGCGGTCATTTGAAACTGCAAGACTAGAGTACTATAAGGGGAGCTGGAATTCCAGGTGTAGCGGTGAAATGCGTAGATATCTGGAAGAACACCGGTGGCGAAGGCGAGCTTCTGGATAGTAACTGACGCTCAGGTGCGAAAGCGTGGGGAGCAAACAGG
+
HEHIIHIICHHCHIHIH=GEHHEHIIIIHIHIGCEHIHIGHHIHIHHIHIIGHIIHHHHIIIIHIIIIIHIIIIIIHHHHIIIIIIIIIIHIIHHIIIIHHHHCHHHFHHIHIGIIIIIIIIIHHHCHGHHIIHIIIGIIIHHIIHHIIIIIIIIIIIIIIIIIIHIIIIIIHHHHHHHHIIIIIIHHIIIIIIIIIIIIIGIHIIIIIHIIIHHIIIIIIIIIHIIIIIIIIIIIIIIIIIIIIIIIIIIII
@HS3.4_589 HISEQ:380:H55W7BCXY:1:1101:6714:59139 1:N:0:AGCAGGAA orig_bc=AAAAAAAAAAAA new_bc=AAAAAAAAAAAA bc_diffs=0
TACGGAGGATGCAAGCGTTATCCGGATTTATTGGGTTTAAAGGGTGCGTAGGCGGATGCCTAAGCGTGAGGTGAAATCCCCGGGCTCAACCTGGGAACTGCCTCGCGAACTGGGTGTCTGGAATGCCCCTGCCGTGGGAGGAATGTGTGGTGTAGCGGTGAAATGCATAGAGATCACACAGAACACCGATTGCGAAGGCATCTCACGAAGGGGTGATTGACGCTGAGGCACGAAAGCGTGGGGATCAAACAGG
+
IIIIIIIIIIIIIIIIIIIHIIIIIHHHHIIIIIIHHIIIIIIIIIIIIIIIIIIIIIIIIIIIIIIIIIIIIIIIGHHIIIIIIIIIHIIIIIIIIIIIIIIIIIIIIIIIIIIIIIIIIHIIIIIIIIIIIIIIIIIIIIIIIIIIIIIIIIIIIIIIIIIIIIIIIIIIIIIHIHIHIIIIIIIIIIIIIIIIIIIIHIIIIIIIIIIIIIIIIIIIIIIIIIIIIIIIIIIIIIIIIIIIIIIIIIIII
@HS3.4_590 HISEQ:380:H55W7BCXY:1:1101:11270:59070 1:N:0:AGCAGGAA orig_bc=AAAAAAAAAAAA new_bc=AAAAAAAAAAAA bc_diffs=0
TACGTAGGTGGCGAGCGTTATCCGGATTTACTGGGTGTAAAGGGCGCGTAGGCGGGAATGCAAGTCAGGTGTGTAATCTACAGGCTCAACCTGTAAACTGCACTTGAAACTGCGTTTCTTGAGTGTCGGAGAGGTTGACGGAATTCCTAGTGTAGCGGTGAAATGCGTAGATATTAGGAGGAACACCAGTGGCGAAGGCGGTCAACTGGACGATAACTGACGCTGAGGCGCGAAAGCGTGGGGAGCAAACAGG
+
IIIIHIIHIIIIHIIIIIIIIIIIIIIIIIIHHIIDGCEHHIIIIIHIIIIIIIIIIHIIIHIIIIIIIIIIIIIIIHHIIIIIIIIIIIIIIIIIIIIIIIIIIIIIIIIIIIIIIIIIIIIIIGIIIIIIIIIIIIIIIIIIIIIHIIIIIIIIIIIIIIIIIIIIIIIIIIIIHFIIIIHIIIIIIIIIIIIIIIIIIIIIIIIIIIIIIIIIIIIIIIIIIIIIIIIIIIIIIIIIIIIIIIIIIIIII
@HS3.4_591 HISEQ:380:H55W7BCXY:1:1101:14595:59152 1:N:0:AGCAGGAA orig_bc=AAAAAAAAAAAA new_bc=AAAAAAAAAAAA bc_diffs=0
TACGTAGGGGGCGAGCGTTGTCCGGAATGACTGGGCGTAAAGGGTGTGTAGGCGGTTATACAAGTTAAAAGTGAAATCCCCGGGCTTAACTCGGGTGCTGCTTTTAAGACTGTATGACTTGAGTGCAGTAGAGAAAAGTGGAATTCCTAGTGTAGCGGTGGAATGCGTAGATATTAGGAGGAACACCAGAGGCGAAGGCGACTTTTTGGACTGTAACTGACGCTGAGGCACGAAAGTGTGGGGAGCAAACAGG
+
IHIIGHIIIIIIIIIHIIIIIIIIIIIIIIIIIIIIIHIIIHIIHIIHIIIIIIIIIIIIIIIHHHIIIIIIIIHIIHIIIIIIIIIIIIIIIIIHIIIIIHIIIIIIIIIIIIII@EIIIIIIIIIIHIIIIIIIIIIIIIIIIIIIIIHIIIIIIIIIIIIIHHHHIIIIHFIHHHIIIIHHHIIIIIIHIIIHIIIIIIIHIHHGIHIIIIIHIIIIGIIIIIIIHIIIIIIIIIIIIIIIIIIHIHGII
@HS3.4_592 HISEQ:380:H55W7BCXY:1:1101:4547:59303 1:N:0:AGCAGGAA orig_bc=AAAAAAAAAAAA new_bc=AAAAAAAAAAAA bc_diffs=0
TACGTAGGTAGCAAGCGTTGTCCGGAATGACTGGGCGTAAAGGGTGCGTAGGTGGTGGAGCAAGTTGGTAGTGAAATTCCGAGGCTTAACTTCGGCGCTACTACCAAGACTGCTTGACTTGAGTACAGGAGAGGTAAGTGGAATTCCTAGTGTAGCGGTGGAATGCGTAGATATTAGGAAGAACACCGGAGGCGAAGGCGACTTACTGGCCTGCAACTGACACTGAGGCACGAAAGCGTGGGGAGCAAACAGG
+
IIIIHIIIIIIIIIIIIIIIIIIIIIIHIIIIIIIIIIIIIIIIGHIIHIHIFHIIHIIIIIIIIIIIIIIIIIIIIIIIIIIIIIIIIIIIIIIIIHIIIIIHIIIIIIIIHIIIHIIIIIIIIHIIIIIIIIIIIIIIIIIIIHIIHIIIIIIIIIIHIIIIIIIIIIIIIIIHIHIIIIIIIIIIIIIIIIIIIIIIIIIIGIIIIIIIIHIIIIIIIHIIIIIIIIIIIIIIIIIIIIIIIIIIIIIII
@HS3.4_593 HISEQ:380:H55W7BCXY:1:1101:10036:59366 1:N:0:AGCAGGAA orig_bc=AAAAAAAAAAAA new_bc=AAAAAAAAAAAA bc_diffs=0
TACGGAGGATCCGAGCGTTATCCGGATTCATTGGGTTTAAAGGGTGCGCAGGCGGCTTCTTAAGTCAGCGGTAAAATCGTGGGGCTCAACCCCATCCCGCCGTTGATACTGGGGAGCTTGATTACGGTCGAGGCAGGCGGAATTCGTCGTGTAGCGGTGAAATGCATAGATATGACGAAGAACACCGATTGCGTAGGCAGCCTACCAGGCCGTTAATGACGCTCATGCACGAAAGTGCGGGGATCGAACAGG
+
IEHHHGDHEHHIFHDDHHHHIHHIIC0GHHEEDHH0CEHIIHHHIHHIDDHIHIII@CFHIHHHIIIIIHIHIIHFFHIHHIDHHIIIHIIGHHHIIIIIIIHHHGHHHIIGIIIIIIIHHIIHHHIHHHIIHHIHHHHHIIHHHHIIIIIHIIIHHIIHIIIIIIIIIHIIHHGCGHHEGIIIHHHHIHIIIHHHGCHHEGEIIIHIIIIGIIIIIIIIIHIIHHHFHIIIIIHHDGIIIHHGIHIIHHII
@HS3.4_594 HISEQ:380:H55W7BCXY:1:1101:11918:59263 1:N:0:AGCAGGAA orig_bc=AAAAAAAAAAAA new_bc=AAAAAAAAAAAA bc_diffs=0
TACGGAGGATGCGAGCGTTATCCGGATTTATTGGGTTTAAAGGGTGCGTAGGTGGTTTGTTAAGTTTGTGGTGAAAGCGTGCGGCTCAACCGTACCAAGCCATGAAAACTGGCGAACTTGAGTGCAAACGAGGTAGGCGGAATGTGATGTGTAGCGGTGAAATGCTTAGATATGTCACAGAACCCCGATTGCGAAGGCAGCTTACCAGCATGCAACTGACACTGAGGCACGAAAGCGTGGGTATCAAACAGG
+
IIIIIGIIHIIIIIIIIIIIIHIIIIIIIIHFHHHE@GHIIIIIHHIIIIIIIIIHHIIHHIIIIIIIIIIIIIIIHHIHIHIIIIIIIIIIIIIIIIIIIIIIIIIIIIIIIIIIIHIIIIIIIIIIIIIIIIIIIIIIIIIIIIIIIIHIIIGIIIIIIIIIIHIIIIIIIIIHHIIIIHIIIIIIIIIIIIIIIIIIIIIIIIIIIIIIIIIIIIIIIIIIIIIIIIIIIIIIIIIIIIIIIIIIIIII
@HS3.4_595 HISEQ:380:H55W7BCXY:1:1101:15026:59336 1:N:0:AGCAGGAA orig_bc=AAAAAAAAAAAA new_bc=AAAAAAAAAAAA bc_diffs=0
TACGGAGGATGCGAGCGTTATCCGGATTTATTGGGTTTAAAGGGTGCGTAGGTGGTTTGTTAAGTTTGTGGTGAAAGCGTGCGGCTCAACCGTACCAAGCCATGAAAACTGGCGAACTTGAGTGCAAACGAGGTAGGCGGAATGTGATGTGTAGCGGTGAAATGCTTAGATATGTCACAGAACCCCGATTGCGAAGGCAGCTTACCAGCATGCAACTGACACTGAGGCACGAAAGCGTGGGTATCAAACAGG
+
IIIIIHEIIIIIIIIHIHHIIIIIIHHHHIIHGHIDEHIIIIIIFHHIIIHHIHHHHHHIFHIIIHHIHIIIHHEHGHHHIIIIIIIIHIIIIIIIIIIIIIIIIIIIIIIIIIIIIIIIIIIIIHIIIIIHIHIIIHHHIIIIIIIIIHIIIHIIIHHHIIIIIIIIHHHHIHHHHHIHHIHIIIIIIHHIIIIIIIHHIHHIHIIIIHEIIIHIHHGHHCIHIIIIIIIIIIIIIIIIIGIIIIIIIIIH
@HS3.4_596 HISEQ:380:H55W7BCXY:1:1101:18456:59318 1:N:0:AGCAGGAA orig_bc=AAAAAAAAAAAA new_bc=AAAAAAAAAAAA bc_diffs=0
TACGGAGGGTACGAGCGTTAATCGGAATGACTGGGCGTAAAGGGCACGTAGGTGGATAGATAAGTCACAAGTGAAATACCCGGGCTTAACCTGGGATTGGCTCGTGAAACTGTTTAACTAGAGTACGGTAGAGGGGAGTAGAATTCCAAGTGTAGCGGTGAAATGCGTAGAGATTTGGAAGAATACCGGAGGCGAAGGCGGCTCTCTGGACCGATACTGACACTGAAGAGCGAAAGCGTGGGGAGCAAACAGG
+
IIIIIIIIHIIIIHIIIIIIHHIIIIIIGIIHIHIIIFHHIIIIHIIIHEHHFHIIIIHIIIIIIIIIIIIIIHIIIIIIIIIIIIIIIIIIIIIHIIIIIIHIIIIIIIIIHIHHIIIIIIIIIIIIIIIIIHIIIIIIIIIIIHIIIIIIIIIIIIIIIIIIIIIIIIIIIIIIIHIIIIIIIIIIIIIIIIIIIIIIIIIIHIIIIIHIIIIIIIIIIIIIIIIIIIIIIIIIIIIIIIIIIIIIIIIII
@HS3.4_597 HISEQ:380:H55W7BCXY:1:1101:20974:59260 1:N:0:AGCAGGAA orig_bc=AAAAAAAAAAAA new_bc=AAAAAAAAAAAA bc_diffs=0
TACGGAGGGTGCGAGCGTTAATCGGAATAACTGGGCGTAAAGAGCTCGTAGGCGGTTAGTCAAGTCAGATGTGAAAGCCCCGGGCTTAACCTGGGAACTGCATTTGAAACTGACGAACTAGAGTACTGTAGAGGGAGGTAGAATTCCAGGTGTAGCGGTGAAATGCGTAGATATCTGGAGGAATACCGGTGGCGAAGGCGGCCTCCTGGACAGAGACTGACGCTGAGGAGCGAAAGCGTGGGGAGCAAACAGG
+
IIHHHHIIICHHHIIIIC0E?FEHHHIIHIHCHHIII?EEHHIHIEHH/CEHHHIGGHHIHIHHFIIHHHHHHHHIHIIHIIIHGIIIHIHH@IHHHIHHHHHHHHHHHHEHHHIIHIHHGHIEHIIHHIIIIIHHHHGHIIIIIIIHFGGHIIIIIIIHIHEIIIIIHIIIIIIHHFIIIHIIIIIIIIIIIIIIIIIIIIIIIIIIIIHEHIHIIIIHIIIIIIIHEIIIIHHIIIIIIIIIIIIIIIHII
@HS3.4_598 HISEQ:380:H55W7BCXY:1:1101:4797:59633 1:N:0:AGCAGGAA orig_bc=AAAAAAAAAAAA new_bc=AAAAAAAAAAAA bc_diffs=0
TACGGAGGATGCGAGCGTTATCCGGATTTATTGGGTTTAAAGGGTGCGTAGGTGGTTTGTTAAGTTTGTGGTGAAAGCGTGCGGCTCAACCGTACCAAGCCATGAAAACTGGCGAACTTGAGTGCAAACGAGGTAGGCGGAATGTGATGTGTAGCGGTGAAATGCTTAGATATGTCACAGAACCCCGATTGCGAAGGCAGCTTACCAGCATGCAACTGACACTGAGGCACGAAAGCGTGGGTATCAAACAGG
+
IIIIIHHIIIIIIIIIIIIIIIIIIHIIIIIIIHIGGHHIIIIIIIGIHIIIIHIIIIIIIIHIHHIIIIIIIIIIIIIIIIIIIIIIIIIIIIHHIIHIHIIIIIIIIIIHHIIIIHIIIIIIIIIIIIIIIIIIIIIIIIIIIIIIIIIIIIIIIIIIIIIHIIIIIIIIIIIHIIIIIIIIIIIIIIIIIIIIIIIIIIIIIGIIIIIIHIIIIIIIIIIIIIIIIIIIIIIIIIIIIHIIIIIIIIII
@HS3.4_599 HISEQ:380:H55W7BCXY:1:1101:9370:59630 1:N:0:AGCAGGAA orig_bc=AAAAAAAAAAAA new_bc=AAAAAAAAAAAA bc_diffs=0
TACGGAGGATGCAAGCGTTATCCGGATTTATTGGGTTTAAAGGGTGCGTAGGCGGGATTTTAAGCGTGAGGTGAAATGCCACGGCTCAACCGTGGAACTGCCTCGCGAACTGGGATTCTTGAATGCCCCTGCCGTGGGAGGAATGTGTGGTGTAGCGGTGAAATGCATAGAGATCACACAGAACACCGATTGCGAAGGCATCTCACGAAGGGGTGATTGACGCTGAGGCACGAAAGCGTGGGGATCAAACAGG
+
IIIIIIIHIIIIIIIIIIIIIIIIIHHHHIIIIIHHHHHIEHHIIIIIHIHIFHII@CHHHIIIIIIIHHIIHHGHHIIIIIIIHIIHIIIIHIIIIIIIIIIIIIIIIIIIHIIHIIIIIIIIIIIIIIIIIIIIHIIIIIIIIIIIHHHIIHIHIIIHHIIIHHHHIIIIIHHIHHHIHIHHGHIIHHHHHIIHIIHHIHIHHHFEIIIHIIIIIHGEIIIIIIHHCIIHHEIGIHHHHHIIIIIHHIHHH
@HS3.4_600 HISEQ:380:H55W7BCXY:1:1101:10059:59652 1:N:0:AGCAGGAA orig_bc=AAAAAAAAAAAA new_bc=AAAAAAAAAAAA bc_diffs=0
TACGGAGGATGCGAGCGTTATCCGGATTTATTGGGTTTAAAGGGTGCGTAGGCGGGCTGTTAAGTCAGCGGTGAAAGCGTGTGGCTCAACCATACCAAGCCGTTGAAACTGGTAGTCTTGAGTGCAAACGAGGTAGGCGGAATGTAATGTGTAGCGGTGAAATGCTTAGATATGTTACAGAACTCCGATTGCGAAGGCAGCTTACCAGCATGCAACTGACGCTCAGGCACGAAAGCGTGGGTATCGAACAGG
+
IIIIIHIIIIIIIIIIIIIIIIIIIIIIIIIIIIIHHIIIIIIIIIIIIIIIIIIIIIIIIIIIIIIIIIIGIIIIIIIIIIIIIIIIIIIIIIIIIIIIIIHHIIIIIIIIIIIIIIIIIIIIIIIHIIIIIIIIIIIIIIIIIIIIIIIIIIIIIIIIIIIIIIIIIIIIIIIIHIIIIIIHIIIIIIIIIIIIIIIIIIIIIIIIIIIIIIIIIIIIIIIIIIIIIIIIIIIIIIIIIIIIIIIIIIII
@HS3.4_601 HISEQ:380:H55W7BCXY:1:1101:4015:12369 1:N:0:AGCAGGAA orig_bc=AAAAAAAAAAAA new_bc=AAAAAAAAAAAA bc_diffs=0
TACGGAGGGTGCGAGCGTTAATCGGAATAACTGGGCGTAAAGAGCTCGTAGGCGGTTTGTCAAGTCAGATGTGAAAGCCCCGGGCTTAACCTGGGAACCGCATTTGAAACTGACAGACTAGAGTACTGTAGAGGGAGGTAGAATTCCAGGTGTAGCGGTGAAATGCGTAGATATCTGGAGGAATACCGGTGGCGAAGGCGGCCTCCTGGACAGAGACTGACGCTGAGGAGCGAAAGCGTGGGGAGCAAACAGG
+
IIIIIIIIIIIIIIIIIHIIIIIIIIIIIIIIIIIIIIIIIIIIIIIIIIIIIIIHIIIIIIIIIIIIIIIIIIIIHHHIIIIIIIIIIIIIIIIIIIIIIIHHIIIIIHIIIIIIIHIIIIIIIIIIHIIIIIIIIIIIIIIIIIIIIIIIIIIIIIIIIIIIIIIIIIIIIHIHIIIIIIIIIIIIIIIIIIIIIIIIIIIIIIIIIIIIIIIIIIIIIIIIIIIIIIIIIIIIIIIIIIIIIIIIIIIII
@HS3.4_602 HISEQ:380:H55W7BCXY:1:1101:5651:12413 1:N:0:AGCAGGAA orig_bc=AAAAAAAAAAAA new_bc=AAAAAAAAAAAA bc_diffs=0
TACGGAAGGTCCGGGCGTTATCCGGATTTATTGGGTTTAAAGGGAGCGCAGGCTGATTATTAAGCGTGACGTGAAATGTAGCCGCTCAACGGCTGAACTGCGTCGCGAACTGGTAGTCTTGAGTGAGTTCGATGTTGGCGGAATTCGTGGTGTAGCGGTGAAATGCTTAGATATCACGAAGAACTCCGATTGCGAAGGCAGCCAACAAGGCCTTTACTGACG
+
IHIHHEEHI<CGEEC/<C<DH@DHD0<<DC1<CDH0<0<1C<<EF@E?C/FH<FC<1<EHHG@CCCEHECGGH6?HCIHE<@DCHHDCAHEIHHHIIEEE@<</<CD?=<==D</A=DD;B<<<GC<;8HD@GHIHGF@<?E<CAHIHHG<<<6CAEEHDE1F1GCF<<F<<1<CD1<<7@1@50DBEHH@GEED>D=@F1<11HD11<11<111D00<</D
@HS3.4_603 HISEQ:380:H55W7BCXY:1:1101:8306:12252 1:N:0:AGCAGGAA orig_bc=AAAAAAAAAAAA new_bc=AAAAAAAAAAAA bc_diffs=0
TACGTAGGTGGCAAGCGTTATCCGGAATTATTGGGCGTAAAGAGTGAGCAGGCGGCATGGTAAGTTTGAAGTGAAAGCGTGGGGCTTAACCCCATACAGCTTCGAAAACTGCCAGGCTAGAGTACGGGAGAGGTAAACGGAACTCCATGTGTAGCGGTGAAATGCGTAGATATATGGAAGAACACCAGCGGCGAAGGCGGTTTACTAGCCCGATACTGACGCTCAGTCACGAAAGCGTGGGGAGCAAATAGG
+
IIIIIIIGEHIIIIIIIIIEGHHIHIIIIIIIGHHIICDHIIIIHIHIIIIIIIIIIIIIIIIIGIIIIIIIIIHIIIIHIGIIIIHIIIIIIIIIIIIIIIIIIIIIIIIIIIIIHIIIIIIIIIIIIIIIIIIIIIIIIIIHIIIIIIIIIIIIIIIIIIIIIIIIIIIIIIHHHIIIIIIHIIHIIIIIIIIIIIHIIIHHIIIIIIIIIIIIIIIIIIIIIIIHIIIIIIIIIIIIIIIIIIHIIIII
@HS3.4_604 HISEQ:380:H55W7BCXY:1:1101:8462:12403 1:N:0:AGCAGGAA orig_bc=AAAAAAAAAAAA new_bc=AAAAAAAAAAAA bc_diffs=0
TACGGAGGATGCAAGCGTTATCCGGATTTATTGGGTTTAAAGGGTGCGTAGGCGGATGCTTAAGCGTGAGGTGAAATGCCCGGGCTCAACCTGGGAACTGCCTCGCGAACTGGGTATCTGGAATGTCCGTGCCGTGGGAGGAATGTGTGGTGTAGCGGTGAAATGCATAGAGATCACACAGAACACCGATTGCGAAGGCATCTCACGAACGGATGATTGACGCTGAGGCACGAAAGCGTGGGGATCAAACAGG
+
IIIIIIHIHHHHIIIIIIIHIIIIIEHHIIIFHHICECHIIIIIIIHIHIIIHIIIIIIIIIIIIHHHHHIIIIIHHIIIIIIIIHIIIIIIIIIIIIIIIIIIIIIIIIIIHIIHIIIIIIIIIIIIIIHHIIIIIIIIIIIIIIIIIIIIIIIIIIIIIIIIIIIIIIIIIIIIIIIIIIIIIIIIIIIIIIIIIIIHHHIIIIIIIIIIIIIIIIIIIIIIIIIIIIIIIIIIIIIIIIIIHIIHHIHII
@HS3.4_605 HISEQ:380:H55W7BCXY:1:1101:9604:12409 1:N:0:AGCAGGAA orig_bc=AAAAAAAAAAAA new_bc=AAAAAAAAAAAA bc_diffs=0
TACGGAAGGTCCGGGCGTTATCCGGATTTATTGGGTTTAAAGGGAGCGCAGGCTGGCGATTAAGCGTGACGTGAAATGTAGCCGCTCAACGGCTGAACTGCGTCGCGAACTGGTCGTCTTGAGTGAGTTCGATGTAGGCGGAATTCGTGGTGTAGCGGTGAAATGCTTAGATATCACGAAGAACTCCGATTGCGAAGGCAGCCTACAAGGCCTTAACTGACGCTAAAGCTCGAAGGTGCGGGTATCGAACAGG
+
IIIIIIIIIHIIIIHIIIIIIIIIIEHHIIIIIIIHHIIIIIHHIIIIHIIIIIIIIIIIIIIIIIIIIIHHIIIIHHIIIHIIIIIIHIIIIIIIIIIIIIIIIIIIIIIIIIIIHHHIIIIIIIIIHIIIIIIIIIIIIIIIIIIIIIIIIIIIIIIIIIIIIIIIIIIIIIIIIIIIIIIHIIIIIIIIIIIIIIIIIIIIIIIIIIIIIIIIIIIHIIIIIIIIIIIIHHHF/IIIIIIHHIIIIIIII
@HS3.4_606 HISEQ:380:H55W7BCXY:1:1101:10215:12364 1:N:0:AGCAGGAA orig_bc=AAAAAAAAAAAA new_bc=AAAAAAAAAAAA bc_diffs=0
TACGGAAGGTCCGGGCGTTATCCGGATTTATTGGGTTTAAAGGGAGCGCAGGCCGATTATTAAGCGTGACGTGAAATGTAGATGCTCAACATCTGAACTGCGTCGCGAACTGGTAGTCTTGAGTGAGTTCGATGTGGGCGGAATTCGTGGTGTAGCGGTGAAATGCTTAGATATCACGAAGAACTCCGATTGCGAAGGCAGCCCACAAGGCCTTTACTGACGCTAAAGCTCGAAGGTGCGGGTATCGAACAGG
+
IIIHHHIIIIIIIIHIIIIHIIIIIGHHIIIEHIIDHHIIIIHHHIIIIIHIIIHIIIIIHIIIIIIIIIIIIIIIIIIIIIIIIIIIIIIIIIIIIIIIIIIHHIIIIIIIIIIIIIIIIHIIIIIHIIIIIIIHIIIIIIIIIIIIHIIIIIIIIHIIIIIIIIHHIIHIIIHHHIIIIIIIHIIHIIIIIIIIIIIIIIIIIIIIIHIIIIIIIIIIIIIIIIIIIHHIIIIIIIIIIIIIIIIIIIIII
@HS3.4_607 HISEQ:380:H55W7BCXY:1:1101:12559:12403 1:N:0:AGCAGGAA orig_bc=AAAAAAAAAAAA new_bc=AAAAAAAAAAAA bc_diffs=0
TACGGAGGATGCGAGCGTTATCCGGATTCATTGGGTTTAAAGGGTGCGTAGGCGGCGTGCCAAGTCAGGGGTGAAAGGTTCCGGCTCAACTGGGACAGTGCCTTTGATACTGGTGTGCTGGAGTGCGCTTGCCGTGGGAGGAATGAGTGGTGTAGCGGTGAAATGCTTAGATATCACTCAGAACACCGATTGCGAAGGCATCTCACGAAGGCGTAACTGACGCTGAGGCACGAAAGCGTGGGGATCAAACAGG
+
IIIIIIIIHIIIIIIIIIIIIIIIIHHIIIIIIHIDGHIIIIIIIIIIIIIIIIHIIIIIIIIIIIIIIIIHIHIIHHIIIIIIIIIIIIIIIIIIIIIIIIIIIIIIIIIIIHIIIIIIIIIIIIIIIIIIIIIIIIIIIIIIIIIIIIIIIIIIIIHHIIIIIIIIIIHHHIIIHHHHIIIIHHIIIIIIIIIIIIIHHIIIIIIIIIIIIIIIIIHIIIHIIIIIIIHIIIIIIIIIIIIIIIHEHIIII
@HS3.4_608 HISEQ:380:H55W7BCXY:1:1101:14747:12437 1:N:0:AGCAGGAA orig_bc=AAAAAAAAAAAA new_bc=AAAAAAAAAAAA bc_diffs=0
TACGTAGGTGGCGAGCGTTGTCCGGAATAACTGGGCGTAAAGGGAGCGTAGGTGGTTGTTTAAGTTAAATGTGAAATCCCGGGGCTCAACTCCGGAACTGCATTTAATACTGGATAACTAGAGTACAGGAGGGGTAAGCGGAATTCCTAGTGTAGCGGTGAAATGCGTAGATATTAGGAAGAACACCAGAGGCGAAGGCGGCTTACTGGACTGCAACTGACACTGAGGCTCGAAAGCGTGGGGAGCAAACAGG
+
IHIIIHIIIIIIIIIIIIIIIIIIHIIIHIIGHIIIICDEIIIIHIIIHIHIDGIIIIHHHIIIIHIIIIIIIIIIIHIIIHIIIIIIIIHIIIIIIIIIIIIHIIIIIIIIIIIIIIIIIIIIIHIIIIIIIIIIIIHIIIIIIIIIIIIIIIIIIIIIIIIIIIIIIIIIHIIIHHIIIIIIIIIIIIIIIIIIIIIIIIHGIIIIIIIIIIIIIIIIIHIIIIIIIIIIIIIIIIIIIIIIIIIIIIIII
@HS3.4_609 HISEQ:380:H55W7BCXY:1:1101:14874:12317 1:N:0:AGCAGGAA orig_bc=AAAAAAAAAAAA new_bc=AAAAAAAAAAAA bc_diffs=0
TACGGGGGATACGAGCGTTATCCGGATTTATTGGGTTTAAAGGGTGCGCAGGCGGACCGTTAAGTCAGGGGTGAAAAGTCCGTGCTCAACATGGACCGTGCCTTTGATACTGGCGGACTGGAGTGTGATAGACGTGGCCGGAATGTGGTGTGTAGCGGTGAAATGCTTAGATATGCCACAGAACACCGATCGAGAAGTCAGGTCGCGAGTTCACAACTGACGCTCATGCACGAAAGCGTGGGGATCAAACAGG
+
IIIHI?CFHHIIHIIIIIIIIIIIHHHHIIHIHIIHHIIIIIIIHIIIIIIIIIIIIIIHIIHIIIIIIIIIIIIIHIHIIIIIIIIIIIIIIIIIIIIIIIIIIIIIIIIIIIIIIIIIIIIIIIIIIIIIIIIIIIIIIIIIIIIIIIIIIIIIIIIIIIIIIIIIIIIHIIIIIIIIIIIIIIIIIIIIIIIIIHIIIIIIIIIIIIIIIIIIIIHEIIIIHIIIIIIIIIIIIIIIIIIIIIIIIIIII
@HS3.4_610 HISEQ:380:H55W7BCXY:1:1101:15058:12448 1:N:0:AGCAGGAA orig_bc=AAAAAAAAAAAA new_bc=AAAAAAAAAAAA bc_diffs=0
TACGTAGGGTGCAAGCGTTGTCCGGAATTATTGGGCGTAAAGAGCTCGTAGGCGGTCTGTCGCGTCGGATGTGAAAACCCGGGGCTTAACCCCGGGCCTGCATTCGATACGGGCAGACTCGAGTGTGGTAGGGGAGACTGGAACTCCTGGTGTAGCGGTGAAATGCGCAGATATCAGGAAGAACACCGGTGGCGAAGGCGGGTCTCTGGGCCACTACTGACGCTGAGGAGCGAAAGCGTGGGGAGCGAACAGG
+
IHIIHHIIIIIIIIIHIHHHIIIIIIHIIHIIIIIIIHHHIIIIIIIIEHHHIIGHGIIHIIIIHHIIHIIIIHIIHIIIIIIIIHIHIIIIIIIIHIIIIIIIIIIIIIIIIIIIIIIIIIIIIIIIIIIIIIIIIIIIIIIIIIIIIIIIIIIIIIIIIIIIIIIIIIIIHIIIHIIIIIIIIIIIIIIIIIIIIIIIIIIIIIIIHIIIIIIIIIIIIIIIIIIIIIIIIIIIIIIIIIIIIIIIIIIII
@HS3.4_611 HISEQ:380:H55W7BCXY:1:1101:19678:12340 1:N:0:AGCAGGAA orig_bc=AAAAAAAAAAAA new_bc=AAAAAAAAAAAA bc_diffs=0
TACGTAGGGGGCAAGCGTTATCCGGATTTACTGGGTGTAAAGGGAGCGCAGACGGTTATGTAAGTCTGAAGTGAAACCCCACGGCTCAACCGTGGGCTTGCTTTGGAAACTATATAACTAGAGTACTGGAGAGGTAAGCGGAATTCCTAGTGTAGCGGTGAAATGCGTAGATATTAGGAGGAACATCGGTGGCGAAGGCGGCTTACTGGACAGCAACTGACGTTGAGGCTCGAAGGCGTGGGGAGCAAACAGG
+
IIIIIIIIIIIIIIIIIIIIIIIIIIIIIIIHHIIIIIIIIIIIIIIIIIIIIIIIIIIIIIIIIIIIIIIIIIIIIIIIIIIIIIIIIIIIIIIIHIIIIIIIIIIIIIIIIIIIIHIHIIIIIIIIIIIIIIIIIIIIIIIIIIIIIIIIIIIIIIIIIIIIIIIIIIIIIIIIIHIIIIIGIHIIIIIIIIIIIIIIIIIIIIIIIIIHIIIIIIIIIIIIIIIIIIIIIIIIIIHIIIIIIIIIIIIII
@HS3.4_612 HISEQ:380:H55W7BCXY:1:1101:7659:12644 1:N:0:AGCAGGAA orig_bc=AAAAAAAAAAAA new_bc=AAAAAAAAAAAA bc_diffs=0
TACGGAGGATGCAAGCGTTATCCGGATTTATTGGGTTTAAAGGGTGCGTAGGCGGGCGCGTAAGTCAGCGGTGAAATACCCCTGCTCAACAGGGGGGCTGCCGTTGATACTGCGTGTCTAGAGTGCGAACGGCGCCGGCGGAATGTGTCATGTAGCGGTGAAATGCATAGAGATGACACAGAACACCGATCGCGAAGGCAGCTGGCGAGCACGACACTGACGCTGAGGCACGAAGGTGCGGGGATCGAACAGG
+
IIIIIIIIIIIIIIIIIIIGIIIIIHHIIIGIIIIHHIIIIHHHHHIDHIIIIHIIIIIIIIIIIIIIIIIHIIIIGHHIIIIIIIIIIIIIIHHIIIHHIIIIIIIHIIIIHIIIIIIIIIIIIIIIIIIIHIHIIIIIIIIHIIGHIIIIIIIHIIIIIHHIIIIIIHIIIHHHHHIIIIHHIIIIHHHIIIIIIIIIHIIIIIIIIIIIHHHEHGHHHIIIIH?HHIHIIHEEEHHIIIIIIIIHIIIII
@HS3.4_613 HISEQ:380:H55W7BCXY:1:1101:7654:12731 1:N:0:AGCAGGAA orig_bc=AAAAAAAAAAAA new_bc=AAAAAAAAAAAA bc_diffs=0
TACGGAGGATGCGAGCGTTATCCGGATTTATTGGGTTTAAAGGGTGCGTAGGCGGAGCTTTAAGCGTGAGGTGAAATGCCCGGGCTCAACCTGGGAACTGCCTCGCGAACTGGAGTTCTGGAATGCCCCTGCCGTGGGAGGAATGTGTGGTGTAGCGGTGAAATGCATAGAGATCACACAGAACACCGATTGCGAAGGCATCTCACGAAGGGGTGATTGACGCTGAGGCACGAAAGCGTGGGGATCAAACAGG
+
IIIIIHHIHIIIIIIIIIHHIIIIIHHIIIIIHIIHHHIIIIIIIIIIIHIIIIIIIIIHHIIIIIIIEHIIIIIHIIIIIIIIIIIIIIIIIIIIIIIIIIIIIIIIIIIIIIHHHIIIIIIIIIIHIIIIIIHHIIHHIIIIIIIIIIIIIIIIIIIIIIIIIIIIIIIIHIIIIHIIIIIIIIIIIIIIIIIIIIIIIIIIIIIIIIIHIIIIIIIIIHIIIIIIHIIIIIIIIIIIIIIIHIIIHIIII
@HS3.4_614 HISEQ:380:H55W7BCXY:1:1101:9139:12731 1:N:0:AGCAGGAA orig_bc=AAAAAAAAAAAA new_bc=AAAAAAAAAAAA bc_diffs=0
TACGGGGGATGCAAGCGTTGTCCGGAATCATTGGGCGTAAAGAGTTCGTAGGTGGTTTGTTAAGTTAGGTGTTAAAGGCGTAGGCTCAACTTACGTATGGCACTTGATACTGGCAGACTTGAATGCGGTAGAGGTAAAGGGAATTCCTGGTGTAGCGGTGAAATGCGTAGATATCAGGAGGAACATCGGTGGCGTAAGCGCTTTACTGGGCCGTAATTGACACTGAGGAACGAAAGCCGGGGTAGCAAATGGG
+
IIIIIHIICGHHHIIIIIIIIIIIIIIIEHCHHIIIIIIIIIHIHEHHHIII1DHGHHG@HHIIHIIIHFHIGHIICEHHHEIIIIIIIIIIIHHIHFEHIGHHIHHHIIIIIHFHIIHIIIGHHICIIIIIIH<FHHGHHIIIIIIIFIIIIIIIHIIHHHIIIIIIIIHIIHHHIIHHHHHHIEHFHHHHHIHD@HHF1FGEFCEDDHECIIHHHEHGEFCIIHIHEEFIHHHDDECFHC@FF1HHIHIII
@HS3.4_615 HISEQ:380:H55W7BCXY:1:1101:16641:12690 1:N:0:AGCAGGAA orig_bc=AAAAAAAAAAAA new_bc=AAAAAAAAAAAA bc_diffs=0
TACGTATGGTGCAAGCGTTATCCGGATTTACTGGGTGTAAAGGGAGCGTAGGCGGTTTTACAAGTCTGATGTGAAAGCCCGCAGCTCAACTGCGGTATTGCATTGGAAACTGTAGAACTAGAGTGTCGGAGGGGTAAGTGGAATTCCTAGTGTAGCGGTGAAATGCGTAGATATTAGGAGGAACACCAGTGGCGAAGGCGGCTTACTGGACGATTACTGACGCTGAGGCTCGAAAGCGTGGGGAGCAAACAGG
+
IIIIIGIIHIIIIIIIHHIIHGHHHIIFHHIGHEHFHHFHIIIIIIIIIIIIIIICIHIIIHIHHIHIHHIIIIIIIHHHIIIHIHHIIIIIIIGHHHIIIIIIIHIIIIIIIIIIIIHIIIIIHHHIIHHHIIIHIHHIIIIHHIGHIIIHIHHIIIIIIHIIIIIHIIIIIIIIHHIHHEHIIGIIIIIIHIIIIIIIHHHHIIIIIHHIHHEHHIHEIIIIHIIIIIIIIIIIIIHHGHIIIIIHCHHHH
@HS3.4_616 HISEQ:380:H55W7BCXY:1:1101:4289:12891 1:N:0:AGCAGGAA orig_bc=AAAAAAAAAAAA new_bc=AAAAAAAAAAAA bc_diffs=0
TACGTAGGGAGCGAGCGTTATCCGGATTTATTGGGTGTAAAGGGTGCGTAGACGGGAATTTAAGTTAGTTGTGAAATCCCTCGGCTCAACTGAGGAACTGCAACTAAAACTGAATTTCTTGAGTACTGGAGAGGAAAGTGGAATTCCTAGTGTAGCGGTGAAATGCGTAGATATTAGGAGGAACACCAGTGGCGAAGGCGACTTTCTGGACAGAAACTGACGTTGAGGCACGAAAGTGTGGGGAGCAAACAGG
+
IIIHHIIIHHIIHIHHIIIHIIIIIHHIIIIIIHHHHHHHHIHIIIHIIIHGIIIIIIHIIGIIHIIIHHIIGHHHCHHIIHHIIHIIIIIHIIIIIIHIIIIIFHIIIHIIIHHIHGIHIIIIHIIIHGIHHIIIGHEHHIIIIIIIIIIIIIIIIIIIIIIHIIIIIHIIIHIHHHHIHIIIIIIIIIIHIIIIIIGHIHIIIHIIIIHHIHHEHEHHHHHIIHIIHHEHHIIHHHHEIIIIIIIIIHIIH
@HS3.4_617 HISEQ:380:H55W7BCXY:1:1101:5275:12750 1:N:0:AGCAGGAA orig_bc=AAAAAAAAAAAA new_bc=AAAAAAAAAAAA bc_diffs=0
TACGGAGGGTGCGAGCGTTAATCGGAATAACTGGGCGTAAAGAGCTCGTAGGCGGTTAGTCAAGTCAGATGTGAAAGCCCCGGGCTTAACCTGGGAACTGCATTTGAAACTGACGAACTAGAGTACTGTAGAGGGAGGTAGAATTCCAGGTGTAGCGGTGAAATGCGTAGATATCTGGAGGAATACCGGTGGCGAAGGCGGCCTCCTGGACAGAGACTGACGCTGAGGAGCGAAAGCGTGGGGAGCAAACAGG
+
IIIIIIIIGHIIIHIIIIIIIIIIIIIIIIIGHHIIIEHIHIIII?GHEHIIGIIIIIIIIIIIIIIIIIIIIIIIHHIIHIIIIIIIIIIIIIIIIGIIIIIIIIIIIHIIIIIIIIIIIIIIHHIIIIIIHIIIIIIIIIIIIIIIIIIIIIIIIIIIIIIIIIIIIIIIIIIIHIIIIIIIIIIIIIIIIIIIIIIIIIIIIIIIIIIIIHIIIIIIIIIIIIIIIIIIIIIIIIIIIIIIIIIIIIIII
@HS3.4_618 HISEQ:380:H55W7BCXY:1:1101:13271:12856 1:N:0:AGCAGGAA orig_bc=AAAAAAAAAAAA new_bc=AAAAAAAAAAAA bc_diffs=0
TACGGAGGGCGCAAGCGTTAATCGGAATAACTGGGCGTAAAGCGCACGCAGGCGGTTATGCAAGTCAGATGTGAAATCCCAGCGCTTAACGTTGGGCGGTCATTTGAAACTGCAAGACTAGAGTACTATAAGGGGAGCTGGAATTCCAGGTGTAGCGGTGAAATGCGTAGATATCTGGAAGAACACCGGTGGCGAAGGCGAGCTTCTGGATAGTAACTGACGCTCAGGTGCGAAAGCGTGGGGAGCAAACAGG
+
IIIIIC<<<CCHIIIIIHIIIIIIIGIIIIIHHHIIHHIIIIIIIHIIHGIIIIHHIIIIIGHHHIIHIIIIIIIIHHIIIIIIIIIIIIHHHIHIHIIIIIIIIIGIIIIIIIIIIIIIIIIHHHIIHHIIIIIGIIIIIIIIHIIIIIIIHIIIIIIIIIIIIIIIIIIIIIHHHIIIIIIIIIIIIIIIIIIIIIIIHIIHIIIIIIIIIIHIGIIIIIIIIIIIIIHHIIIIIIIIIIIIIIIIIHIII
@HS3.4_619 HISEQ:380:H55W7BCXY:1:1101:18276:13211 1:N:0:AGCAGGAA orig_bc=AAAAAAAAAAAA new_bc=AAAAAAAAAAAA bc_diffs=0
TACGGAGGGTACGAGCGTTAATCGGAATGACTGGGCGTAAAGGGCACGTAGGTGGATAGATAAGTCACAAGTGAAATACCCGGGCTTAACCTGGGATTGGCTCGTGAAACTGTTTAACTAGAGTACGGTAGAGGGGAGTAGAATTCCAAGTGTAGCGGTGAAATGCGTAGAGATTTGGAAGAATACCGGAGGCGAAGGCGGCTCTCTGGACCGATACTGACACTGAAGAGCGAAAGCGTGGGGAGCAAACAGG
+
IIIIIHIIIIIIIIIIIIIIIIIIIIIIIIIIIIIIIHIIIIIIIIIIHIHHHIIIIIIIHIIIIIIIIIIIIIIIHIIIIIIIIIIIIIIIIIIIHHIIIIIIIIIIIIIIHIIIIIIIIIIIIIIIIIIIIIIIIIIIIIIIIIIHHIIIIIIIIIIIIIIIIIIIIIIIIHIIHFIIIIHIIIIIIIIIIIIIIIIIIIIHIIIIIIHIIIIIIIIIIIIIIIIIIIIIIIIIIIIIIIIIIIIIIIIII
@HS3.4_620 HISEQ:380:H55W7BCXY:1:1101:1112:13457 1:N:0:AGCAGGAA orig_bc=AAAAAAAAAAAA new_bc=AAAAAAAAAAAA bc_diffs=0
TACGGAGGGTACGAGCGTTAATCGGAATGACTGGGCGTAAAGGGCACGTAGGTGGATAGATAAGTCACAAGTGAAATACCCGGGCTTAACCTGGGATTGGCTCGTGAAACTGTTTAACTAGAGTACGGTAGAGGGGAGTAGAATTCCAAGTGTAGCGGTGAAATGCGTAGAGATTTGGAAGAATACCGGAGGCGAAGGCGGCTCTCTGGACCGATACTGACACTGAAGAGCGAAAGCGTGGGGAGCAAACAGG
+
IIIIIIIIIIIIIIIIIHHIIIIIIIIIIIIIIIIIIFHIIIIIIIIIHIIIFIIIIIIIIIIIHIIIIIIIIIIIHFIIIIIIIGIIIIIIIIIIIIIIIHIIHIIIIIIIIIIIIIIIIIIIIIIIHIIIIIIIIIIIIIIIIIIIIIHIGIIIIIIIIIIIIIIIIIIIIIHHHHHHIIIIIIIIIIIIIIIIIIIIIHIIIIIIIIIIHIIIIIIIIHIIIIIIIIIIIIIIIIIIIIIIIIIIIIHII
@HS3.4_621 HISEQ:380:H55W7BCXY:1:1101:1304:13437 1:N:0:AGCAGGAA orig_bc=AAAAAAAAAAAA new_bc=AAAAAAAAAAAA bc_diffs=0
TACGGAAGGTCCGGGCGTTATCCGGATTTATTGGGTTTAAAGGGAGCGCAGGCTGATGATTAAGCGTGACGTGAAATGTAGCCGCTCAACGGCTGAACTGCGTCGCGAACTGGTTATCTTGAGTGAGTTCGATGTTGGCGGAATTCGTGGTGTAGCGGTGAAATGCTTAGATATCACGAAGAACTCCGATTGCGAAGGCAGCCAACAAGGCCTTTACTGACGCTAAAGCTCGAAGGTGCGGGTATCGAACAGG
+
IHIIIIHHIIIIHHGHIHIIIIIIII@EEHHHHIHGGHIIIIIIHIIHDHHIHIIIIHHIHIHHHIIIHHHIIHHEHFHIIIIIIIHGHIHHHHHHHHHHEHIHHHHIIHHHIIIHHIHIHHIIIHIIIHHHHIIIIHIHHIIIHHHHHIIIIIIIIIIIIIIIIIIIIIIIIIIIIHIIHIHHGIIIIIHIIHHIIIHIIHIGIIIIIIIIIIIIIIIIIIIIIIIHGIIIHHHE<HHHIIIIIHHIIIIII
@HS3.4_622 HISEQ:380:H55W7BCXY:1:1101:2366:13445 1:N:0:AGCAGGAA orig_bc=AAAAAAAAAAAA new_bc=AAAAAAAAAAAA bc_diffs=0
TACGTAGGTGGCGAGCGTTATCCGGATTTACTGGGTGTAAAGGGCGCGTAGGCGGGGGCGCAAGTCAGGTGTGAAATCTATGGGCTTAACCCATAAACTGCACTTGAAACTGCATCTCTTGAGTGCTGGAGAGGTAGACGGAATTCCTTGTGTAGCGGTGAAATGCGTAGATATAAGGAAGAACACCAGTGGCGAAGGCGGTCTACTGGACAGTAACTGACGCTGAGGCGCGAAAGCGTGGGGAGCAAACAGG
+
IIIIIIIIIGIIIIIIIHIIIIIIIIIIIIIHHIH<EFHHIIIIIIIIIIIIIII<IHIIIIIIHIIIIIIIIIIHIIIIIIIIIHIIIIIIIIIIIIIIIIIIHIIIIIIIIIIIIIIIIIIIIHIIIIIIIIIIIIIIIIIIIIIIIIIIIIIIIIIIIIIIIIIIIIIIIIIIIHIHIIIIIIIIIIIIIIIIIHIIIIIIIIIIIIIIIIIIIIIIIIIIIIIIIIIIIIIIIIIIIIIIIIIIIIIII
@HS3.4_623 HISEQ:380:H55W7BCXY:1:1101:2606:13474 1:N:0:AGCAGGAA orig_bc=AAAAAAAAAAAA new_bc=AAAAAAAAAAAA bc_diffs=0
TACAGAGGGTGCGAGCGTTGTCCGGAATCACTGGGCGTAAAGGGCGCGTAGGTGGCCACCATAAGGCCGCGGTGAAAGTCTGGGGCTCAACCCCAGATCGGCCGCGGCGACTGTGGGGCTAGGGCACCGTAGAGGCAGATGGAATTCCGGGTGTAGCGGTGGAATGCGTAGAGATCCGGAAGAACACCAGTGGCGAAGGCGGTCTGCTGGGCGGTGGGCTCGCAAGAGCCCAATAGCCGACACTGAGGCGCGACAGCGTGGGGAGCAAACAGG
+
IIIIIHHIIIIIIIIIIIHHIIIIIIIIIIIIIIIIIEHHIHIHIHIIIIIIIHHGIIIIIIIIIHIIIIIIHHIHGHHIIIHIIIIIIIIIIIHIIHHIIIIIIIIHIIIIIIIIIIIIIIIIIGHHHAIIHIIIIIIIIIIIIIIIIIIIHHHHIIIGHHIIIIIIHHHEHHFHHIIHIIIIHHIIIIHIIIIHGHIHIIIIIIHIIIIIIIIIIIHHHHHHHIIIHIIIIIIIIIIIIIIIIIIIIIIHIIIIIIIIIIIIIIIIIIIII
@HS3.4_624 HISEQ:380:H55W7BCXY:1:1101:11986:13268 1:N:0:AGCAGGAA orig_bc=AAAAAAAAAAAA new_bc=AAAAAAAAAAAA bc_diffs=0
TACGGAGGGTGCGAGCGTTAATCGGAATAACTGGGCGTAAAGAGCTCGTAGGCGGTTAGTCAAGTCAGATGTGAAAGCCCCGGGCTTAACCTGGGAACTGCATTTGAAACTGACGAACTAGAGTACTGTAGAGGGAGGTAGAATTCCAGGTGTAGCGGTGAAATGCGTAGATATCTGGAGGAATACCGGTGGCGAAGGCGGCCTCCTGGACAGAGACTGACGCTGAGGAGCGAAAGCGTGGGGAGCAAACAGG
+
FHHIHIHIHGHDHIHIH/DGHHHHIIIGHFHIFEIHDHDHIEHF@HHHHHCGGHAH@G1FHHHFDCGHHHIIHIIHDHIIIDHIHG#HIIHGHHHHHGG@DCHHHGGHEEEFHHGHIHHHHHHHFG@FCFHHEGCEG@GIIHGHCEHHHHHHDHHIIIHHHHHHHHHIHIFHEGIHCFEFHCCECHHFHHHIGIIHHHHHCE=HEHEIHHHHHEEFEHE@DIHIIIIHGHHEHIIHDHIIHHIHIIHFHEIHH
@HS3.4_625 HISEQ:380:H55W7BCXY:1:1101:13010:13330 1:N:0:AGCAGGAA orig_bc=AAAAAAAAAAAA new_bc=AAAAAAAAAAAA bc_diffs=0
TACGGAAGGTCCGGGCGTTATCCGGATTTATTGGGTTTAAAGGGAGCGCAGGCTGATTGGTAAGCGTGTTGTGAAATGTACCGGCTCAACCGGTGAGCTGCAGCGCGAACTGCCGATCTTGAGTGAGTACGACGGAGGCGGAATTTGTGGTGTAGCGGTGAAATGCTTAGATATCACGAAGAACCCCGATTGCGAAGGCAGCCTCCGAGTCCTTAACTGACGCTAAAGTTCGAAAGTGCGGGTATCGAACAGG
+
FGGGHDHHGIIIIHDHHIHCEG1E<0<CEE@1CEHCGHH?GHIGG0D/?HIHDFGE@EFHICHHHHHHHHIHHHCHBGHHHHHIHHHIHIHIIIIIIIIIIIIHHIIIIIIIIIHHHIHIHIIIIIIIIIIHIDHHHHIIIHHHGHIHHHHHHEHHCHFHHHIHGIHIHHIIHHIHIIIGHHHIIHIIIHFHIIHIIIHEHHF/HHHE@EIIHHIIIIHHHIIHHEGD1IIHHHEEEDHHIHHFF01HHHFHH
@HS3.4_626 HISEQ:380:H55W7BCXY:1:1101:16227:13483 1:N:0:AGCAGGAA orig_bc=AAAAAAAAAAAA new_bc=AAAAAAAAAAAA bc_diffs=0
TACGGAGGATGCGAGCGTTATCCGGATTTATTGGGTTTAAAGGGTGCGTAGGTGGTTTGTTAAGTTTGTGGTGAAAGCGTGCGGCTCAACCGTACCAAGCCATGAAAACTGGCGAACTTGAGTGCAAACGAGGTAGGCGGAATGTGATGTGTAGCGGTGAAATGCTTAGATATGTCACAGAACCCCGATTGCGAAGGCAGCTTACCAGCATGCAACTGACACTGAGGCACGAAAGCGTGGGTATCAAACAGG
+
IIIIIIIIIIIIIIIIIIIHIIIIIIIHIIIIHHICHHIIIIIHFHHIGHIIHIIIHIIIIIIIHIIIIIIIIIIIIIIIIIIIIIIIIIIIIIIHIHIGIIIIIIIIIIIIIIHIIIIIIIIIIIIIIIIIIIIIIIIIIIIIIIIIIIIIIIHIIIHIIIIIIIIIIIIIIIIIGIIIIIIIIIIHIIIIIIIIIIIIIIIIIIIIHIIIIIIIIIIIIIIIIIIIIIIIIIIHIIIIIIIIIIIIHIII
@HS3.4_627 HISEQ:380:H55W7BCXY:1:1101:16807:13365 1:N:0:AGCAGGAA orig_bc=AAAAAAAAAAAA new_bc=AAAAAAAAAAAA bc_diffs=0
TACGGAGGATCCGAGCGTTATCCGGATTTATTGGGTTTAAAGGGAGCGTAGGCGGAGGATCAAGTCAGCTGTGAAATGTAGACGCTCAACGTCTGCACTGCAGTTGAAACTGGTTCCCTTGAGTGCGTAAGGGGCAGGCGGAATTCGTCGTGTAGCGGTGAAATGCTTAGATGTGACGAAGAACTCCGATCGCGAAGGCAGCTTGCCGGACCGCAACTGACGCTGAAGCTCGAAGGTGCGGGTATCGAACAGG
+
IIIIIIIIIIIIIIIIIIIHIIIIHHFHIIIIHIIHFIIIIIIIIIIIIIIGGIIIIIIIIIIIIIIIIIIIIIIIIIIIIIIIIIIIIIIIIIIIIIIIIIIIIIIIIIIIIIIIHIIIIIIIIIIIIIIIIIIIIIICIHIIIIIIIIIIIIIIIIIIIIIIIIIIIIIHDIIHHHIIIIIIIIIIIIIIIIIIIIIIIIIIIIGIIIIIIIIIIIIIIIIIIIIIIIIIIIIIIIIIIIIIIIIHGIIII
@HS3.4_628 HISEQ:380:H55W7BCXY:1:1101:5368:13703 1:N:0:AGCAGGAA orig_bc=AAAAAAAAAAAA new_bc=AAAAAAAAAAAA bc_diffs=0
TACGGAGGATCCGAGCGTTATCCGGATTTATTGGGTTTAAAGGGAGCGTAGGCGGGAGATCAAGTCAGTTGTGAAATGTAGACGCTCAACGTCTGCACTGCAGTTGAAACTGGTTTTCTTGAGTGCGTAAGGGGCAGGCGGAATTCGTCGTGTAGCGGTGAAATGCTTAGATATGACGAAGAACTCCGATCGCGAAGGCAGCTTGCCGGGCCGCAACTGACGCTGAAGCTCGAAGGTGCGGGTATCGAACAGG
+
IIIIIIIIHHIIIIIIIIIIIIIIIHHHIH?GGHIC@GHIIIIIIIIIIIIIIIIIIIIIIIIIHHHIIIIIIIIIHHIIIIIHIHIIIIIIIIIHHIIIIIIIIIIIIIIIIIHIHIHIIIIIIIIIIIIIIIHHIIIIIIIIIIIIIIIIIIIIIIIIIIIIIIIHIIIHIIIGHHIIIHHHHIIIIIIIIIIIIIIIIIIIIIIIIIIIIIIIIIIIIIIIIIIIIIIIIIIIIIIIIIIIIIIIIIIII
@HS3.4_629 HISEQ:380:H55W7BCXY:1:1101:17894:13633 1:N:0:AGCAGGAA orig_bc=AAAAAAAAAAAA new_bc=AAAAAAAAAAAA bc_diffs=0
TACGGAGGGCGCAAGCGTTAATCGGAATAACTGGGCGTAAAGCGCGCGCAGGCGGTCATGCAAGTCAGATGTGAAATCCCGGTGCTTAACGCCGGGCGGTCATTTGAAACTGCATGACTAGAGTACTATATGGGAGGCTGGAATTTCAGGTGTAGCGGTGAAATGCGCAGATATCTGAAAGAACACCGGCGGCGAAGGCGGGCCTCTGGATAGTAACTGACGCTCAGGCGCGAAAGCGTGGGGAGCAAACAGG
+
IIIHIHHHIHIIDHHIIIIIIIHIHIIIIIIHIIIIIHHIHIIIIIIIIIIHIIFCHHIIIIHIIHHHHIIHHHHHFHIIIIIIIIHIIIIHIIIIHIIGIIIIIIIHIIIIIIIIIIIIIIIIIIHIHHIIIIIIIIIIIIIIIIIIIIIIIIIIIIHIIIIIIIIIIIIIHIIIIHHIIIIIIIIIIIIIIIIIIIIIIIIIIIHGIIHIIIIIIIIIIIIHIIIIIIHIIIIHIIIIIIIHIIIHFIIIH
@HS3.4_630 HISEQ:380:H55W7BCXY:1:1101:11835:62948 1:N:0:AGCAGGAA orig_bc=AAAAAAAAAAAA new_bc=AAAAAAAAAAAA bc_diffs=0
TACGGAGGGTGCGAGCGTTAATCGGAATAACTGGGCGTAAAGAGCTCGTAGGCGGTTAGTCAAGTCAGATGTGAAAGCCCCGGGCTTAACCTGGGAACTGCATTTGAAACTGACGAACTAGAGTACTGTAGAGGGAGGTAGAATTCCAGGTGTAGCGGTGAAATGCGTAGATATCTGGAGGAATACCGGTGGCGAAGGCGGCCTCCTGGACAGAGACTGACGCTGAGGAGCGAAAGCGTGGGGAGCAAACAGG
+
IIIIIGHIIIIIIGIIIHIIIIIIIGIIIIIIIIIIIIIIIIIIIIIIIIIIIIGHIIIIIIIIIIIIHIIIIIIIHHHIIIIIIIIIIIIIIIIIIHIIIIIIIIIIIIIIIIIIIIIIIIIIIIIIIIIIIIIIIIIIIIIIIIIIIIIIIIIIIIIIIIIIIIIIIIIIIIIIIIIIIIIIIIIIIIIIIIIIIIIIIIHIIIIIIIIIIIIIIIIIIIIIIIIIIIIIIIIIIIIIIIIIIIIIIIIII
@HS3.4_631 HISEQ:380:H55W7BCXY:1:1101:13978:62814 1:N:0:AGCAGGAA orig_bc=AAAAAAAAAAAA new_bc=AAAAAAAAAAAA bc_diffs=0
TACAGAGGTCCCTAGCGTTGTTCGGATTTACTGGGCGTAAAGGGCGCGTAGGCGGCCAGGCAAGTCAAGTGTGAAATCTCCGGGCTCAACCCGGAACGTGCGCTTGAGACTGCCGGGCTCGAGTGCGGAAGGGGGAATCGGAATGCAGGGTGTAGCGGTGAAATGCGTTGATATCCTGCAGAACACCGGAGGCGAAGGCGGATTCCTTGTACGCAACTGACGCTGAGGCGCGAAAGTCGGGGGAGCAAACAGG
+
IIIIIIHHIIIIIIIIIIIIIIIIIIIIIIIIIIIIIIIIIIIIIHIIIIIIIIIIIIIIIIIIIIIIIIIIIHIIIHIIIIIIIIIIIIIIIIIIIIIIIIIIIIIIIIIIIIIIIIIIIIIIIIIIIIIIIIIIIIIIIIIIIIIIIIIIIIIIIIIIIIIIIIIIIIIIIIIIIIIIIIIIIIIIIIIIIIIIIIIIIIIIIIIIIIHIGIIIIIIHIIGHIIIIIIIIIIIIIIIIIIIIIIIIIIIII
@HS3.4_632 HISEQ:380:H55W7BCXY:1:1101:10801:15120 1:N:0:AGCAGGAA orig_bc=AAAAAAAAAAAA new_bc=AAAAAAAAAAAA bc_diffs=0
TACGTAGGTGGCGAGCGTTGTCCGGAATTATTGGGCGTAAAGGGAGCGCAGGCGGGAAGGCAAGTCAGTCTTAAAAGTGCGGGGCTCAACCCCGTGATGGGATTGAAACTGTCTTTCTTGAGTGCAGGAGAGGAAAGCGGAATTCCTAGTGTAGCGGTGAAATGCGTAGATATTAGGAGGAACACCAGTGGCGAAGGCGGCTTTCTGGACTGTAACTGACGCTGAGGCTCGAAAGCGTGGGGAGCGAACAGG
+
IIIIHIIIIIIIIIIIIIIIIIIIIGHHIIIIIIIIIHHIIIIIIIIIIIIIIIIIIIIIIIIIHIIIIIIIIIIIIIIIIIIIIIIIIIIIIIGHIIIIIIIIIIIIIIIIIIIIIIIIIIIIIIIIIIIIIIIIIIIIIIIIIIIIIIIIIIIIIIIIIIIIIIIIIIIIIIIHHIIIIIIIIIIIIIIIIIIIIIIIIIIIIIIIIIIIIIIIIIIIIIIIIIIIIIIIIIIIIIIIIIIIIIIIIIII
@HS3.4_633 HISEQ:380:H55W7BCXY:1:1101:8406:15404 1:N:0:AGCAGGAA orig_bc=AAAAAAAAAAAA new_bc=AAAAAAAAAAAA bc_diffs=0
TACGTAGGGGGCAAGCGTTATCCGGATTTACTGGGTGTAAAGGGAGCGTAGACGGCATATCAAGTCTGAAGTGAAAGCCCGCGGCTCAACCGCGGAACTGCTTTGGAAACTGGTAAGCTTGAGTGCAGGAGAGGTAAGTGGAATTCCTAGTGTAGCGGTGAAATGCGTAGATATTAGGAGGAACACCAGTGGCGAAGGCGGCTTACTGGACTGTAACTGACGTTGAGGCTCGAAAGCGTGGGGAGCAAACAGG
+
HHEE@@F=HHGHDHHHIHCHGHHIIHHHHII@FHH<D<FCFCGDHDHDHFHHHIEHGCGHHGIHFHIIHHHHHHIHIIIIIIHIIIIIIIIIIHIIIIIIHHHIIHHGIHIIIIHHIHGIIHIIHHHHHIIIIHIIIIIIIIIIIIIHFIHIHIIIFIIIIIIIIHIIIIIIIIIHHGIIIIHHHIIIIIIIIIIIIIIIIIIHIHHHIHHHIIIIIHIIIHGIIIHIIIIIIIIIIIIIIIHEHHHEGEHHI
@HS3.4_634 HISEQ:380:H55W7BCXY:1:1101:9735:15330 1:N:0:AGCAGGAA orig_bc=AAAAAAAAAAAA new_bc=AAAAAAAAAAAA bc_diffs=0
TACGGAGGGCGCAAGCGTTAATCGGAATAACTGGGCGTAAAGCGCGCGCAGGCGGTCATGCAAGTCAGATGTGAAATCCCGGTGCTTAACGCCGGGCGGTCATTTGAAACTGCATGACTAGAGTACTATATGGGAGGCTGGAATTTCAGGTGTAGCGGTGAAATGCGCAGATATCTGAAAGAACACCGGCGGCGAAGGCGGGCCTCTGGATAGTAACTGACGCTCAGGCGCGAAAGCGTGGGGAGCAAACAGG
+
IIIIIIIHIIHIIIIIIHHIIIIIIHIIGHIHIIIIIIIIHIIIIHIIIIIIIIIIIIIIIIIIIIIIIIIIIIIIHIIIHIIIHIIIIIIIIIIIIIIIIIHIIIIIIIIIIIIIIIHIIIIIIIIIIIIIIIIIIIIIIIIIIIIIIIIIIIIIIIHI#IIIIIIIIIIIIIHHIIIIIIIIIIIHIIIIIIHIIIIIIIIIIIIIIIHIIHIIIIIIIIIIIIIIIIIIIIIIIIIIIIHIIHIIIIIII
@HS3.4_635 HISEQ:380:H55W7BCXY:1:1101:11430:15435 1:N:0:AGCAGGAA orig_bc=AAAAAAAAAAAA new_bc=AAAAAAAAAAAA bc_diffs=0
TACGTAGGGTCCAAGCGTTGTCCGGAATTATTGGGCGTAAAGAGCTCGTAGGCGGTCCATTAAGTCGGGAGTGAAATCTCAGGGCTCAACCCTGAAACCGCTCTCGATACTGGTGGACTTGAGGCAGGTAGGGGAAGGTGGAATTCCTGGTGTAGCGGTGAAATGCGCAGATATCAGGAGGAACACCAGTGGCGAAGGCGGCCTTCTGGGCCTGTCCTGACGCTGAGGAGCGAAAGCGTGGGGAGCGAACAGG
+
IEHHIH<<DDFHIII@HHHHHHIIIHHIIIIIIIGIHHDEHHIIHIIHHHIIIIIIIIHHHHHHHIIIHHIHIIIIHHHHIIIIIIIIIIIIIIIIHIIIIIIIIIIIIIHIIHHGHHIIIIIIHHHIIIIIIIHHIIHIIIIIHIIIIIIIIIIIHIHHHHIIIIIIIIIIHIIIIHIIHIIGIHHIIIIIIIHHIGHGHFEIIIHHHIIHHHHHGIIIIIIIHIIIIHHGIIHHIHHIIIIIIIIHIHHIH
@HS3.4_636 HISEQ:380:H55W7BCXY:1:1101:16528:15411 1:N:0:AGCAGGAA orig_bc=AAAAAAAAAAAA new_bc=AAAAAAAAAAAA bc_diffs=0
TACGTAGGTGGCAAGCGTTGTCCGGAATTACTGGGTGTAAAGGGAGCGCAGGCGGGACAGCAAGTTGGATGTGAAATACCGCAGCTCAACTGCGGAGCTGCATCCAAAACTGTAGTTCTTGAGTGGAGTAGAGGTAGGCGGAATTCCGAGTGTAGCGGTGAAATGCGTAGATATTCGGAGGAACACCAGTGGCGAAGGCGGCCTACTGGGCTCTTACTGACGCTGAGGCTCGAAAGTGTGGGGAGCAAACAGG
+
IIIIIIIIIIIIIIIIIIIIIIIIIIIIIIIHHIIHIHHIHHIIHHIIIIIIIIIIHIIIHIIIGHIIHIIGHHIIDGHHIIIHIIHIIIIIIIIHIIIIIIIIIIIIIHIII#HHHHIIHHHGHIFHHIIIIIHIIIIIIIIIIIIIIIIIIIIIIIIIIIIIIIIIIIIIHIGIIIIIIIIIIIIIIIIIIIIIIIIIIIIIIIIIIIIIIIIIIIIIIIIIIIIIIIIIIIIIIIIIIIIIIIHIIIIII
@HS3.4_637 HISEQ:380:H55W7BCXY:1:1101:19177:15255 1:N:0:AGCAGGAA orig_bc=AAAAAAAAAAAA new_bc=AAAAAAAAAAAA bc_diffs=0
TACGGAGGATGCAAGCGTTATCCGGATTTATTGGGTTTAAAGGGTGCGTAGGCGGAAGTTTAAGCGTGAGGTGAAATGCCACGGCTCAACCGTGGGACTGCCTCGCGAACTGGATTTCTGGAATGCCCCTGCCGTGGGAGGAATGTGTGGTGTAGCGGTGAAATGCATAGAGATCACACAGAACACCGATTGCGAAGGCATCTCACGAAGGGGTGATTGACGCTGAGGCACGAAAGCGTGGGGATCAAACAGG
+
IIIIIHIIIIIIIIIIIIIIIIIIIHIIIIIIHIIHGHIIIIIIIIIIIIIIIIIHIIHHIIIIHIHHHIIIIIIIIIHIIIIIIIIIIIIIIIIIIIIIIIIIIIIIIIIIIIIIIIIIIIIIIIIIIIIIIIIIIIIIIIIIIIIIIIIIIIIIIIIIIIIIIIIIIIIIIIIIIIIIIIIIIIIIIIIIIIIIIIIIHIIHIIIIIIIIIIIIIIIIIIIIIIIIHIIIIIIIIIIIIIIIHIIIIIIII
@HS3.4_638 HISEQ:380:H55W7BCXY:1:1101:3336:15624 1:N:0:AGCAGGAA orig_bc=AAAAAAAAAAAA new_bc=AAAAAAAAAAAA bc_diffs=0
TACGTATGGTGCAAGCGTTATCCGGATTTACTGGGTGTAAAGGGAGCGTAGGCGGCATGGCAAGTCAGATGTGAAAGCCCGGGGCCCAACCCCGGAACTGCATTTGAAACTGTCAGGCTAGAGTACCGGAGAGGTAAGTGGAATTCCTAGTGTAGCGGTGAAATGCGTAGATATTAGGAGGAACACCAGTGGCGAAGGCGGCTTACTGGACGGTAACTGACGCTGAGGCTCGAAAGCGTGGGGAGCAAACAGG
+
IIIIFHHHHHHHIIIIIEGHH?CEHIIHHECGFGE<CFHHIEFHFHHHHEHHHIHHG#IIIIIHHHHHEHHIIIHHHHHHHHIHGHHHIID==FHGHIIIIHGHIIIHIHHHHHIIIIIHIIIHIIIIIHHHHECHHGHHIIIHHHHHHHHHHIIIIIIIIIHHIIIIIIHFIHHHC<IIIHHIIHFIIIIGIHHHHHDCIIHHIIHDHGHIIIIIIIIIIIHHIIHFIHHIIIIIIHIIIIIIH@HIIHIHH
@HS3.4_639 HISEQ:380:H55W7BCXY:1:1101:3548:15722 1:N:0:AGCAGGAA orig_bc=AAAAAAAAAAAA new_bc=AAAAAAAAAAAA bc_diffs=0
TACGGAGGATGCGAGCGTTATCCGGATTTATTGGGTTTAAAGGGTGCGTAGGCGGGCGATTAAGTCAGCGGTGAAAGTTTGCGGCTCAACCGTAAAATTGCCGTTGAAACTGGTTGTCTTGAGAGTAAACGAGGTAGGCGGAATGTAACGTGTAGCGGTGAAATGCTTAGATATGTTACAGAACTCCGATTGCGAAGGCAGCTTACCAGGCTATGTCTGACGCTGAGGCACGAAAGCGTGGGTATCAAACAGG
+
IIIHHHIHGHHHIHHGHIIIIIIIIHHHHIEHHHID@HIIIIIHIGIIHIIHIHHHHIIHHHIIIIIIIIIGIIHIGHHIHIIIIIIIIIHHHIHHIIIHIHIIIIIIIHGIIIIIIIHIIIIIIIHHHIIIIIIIIIIIIIIIIIIIIIIIIIIIIIIIIIIIIIIIIIIIIIIIHHIIIHHHGIIIIIIIIIIIIHHHGIIIIIGIIIIIIHIIIIIIIIIIIIIIIIIIIIIIIIIIIIHFEIIIHIIII
@HS3.4_640 HISEQ:380:H55W7BCXY:1:1101:3942:15687 1:N:0:AGCAGGAA orig_bc=AAAAAAAAAAAA new_bc=AAAAAAAAAAAA bc_diffs=0
TACGGAGGATGCAAGCGTTATCCGGATTTATTGGGTTTAAAGGGTGCGTAGGCTGTGCGTCAAGTCAGGGGTGAAAGCCCGGGGCCCAACCCCGGAACTGCCCTTGATACTGGCGCGCTGGAGTTCGGATGCCGTGGGAGGAATGAGTAGTGTAGCGGTGAAATGCATAGATATTACTCAGAACACCGATTGCGAAGGCATCTCACGAATCCGACACTGACGCTGAGGCACGAAAGCGTGGGGATCAAACAGG
+
[truncated: 48,848,372 more chars]
