# Supplementary material for: Effect of dietary concentrate to forage ratio on growth performance, rumen fermentation and bacterial diversity of Tibetan sheep under barn feeding on the Qinghai-Tibetan plateau
Source: PeerJ. 2019 Aug 5;7:e7462. doi: 10.7717/peerj.7462 (PMC6686838; doi:10.7717/peerj.7462)
Supplement: Supplemental Information 7 — The 4 sequences in the file represent 4 rumen samples of Tibetan sheep in group HS4. [file peerj-07-7462-s007.zip]

Archive with 5 entries (4 files):
- HS4_Samples of Sequences/
- HS4_Samples of Sequences/HS4.1.fastq
- HS4_Samples of Sequences/HS4.2.fastq
- HS4_Samples of Sequences/HS4.3.fastq
- HS4_Samples of Sequences/HS4.4.fastq
