# Supplementary material for: Effect of dietary concentrate to forage ratio on growth performance, rumen fermentation and bacterial diversity of Tibetan sheep under barn feeding on the Qinghai-Tibetan plateau
Source: PeerJ. 2019 Aug 5;7:e7462. doi: 10.7717/peerj.7462 (PMC6686838; doi:10.7717/peerj.7462)
Supplement: Supplemental Information 7 — The 4 sequences in the file represent 4 rumen samples of Tibetan sheep in group HS4. [file peerj-07-7462-s007.zip › HS4_Samples of Sequences/HS4.1.fastq]

@HS4.1_0 HISEQ:380:H55W7BCXY:1:1101:9778:2109 1:N:0:AGCAGGAA orig_bc=AAAAAAAAAAAA new_bc=AAAAAAAAAAAA bc_diffs=0
TACGAGGGGTGCAAGCGTTGTTCGGAATTACTGGGCGTAAAGGGAGCGTAGGCGGAGATTCAAGCGGATTGTACAATCCCGGGGCCCAACCCCGGCTCTGCAGTCCGAACTGGATCTCTTGGATAGTTCAGGGGCAGGCGGAATTCCTGGTGTAGCGGTGGAATGCGTAGAGATCAGGAAGAACACCGATGGCGAAGGCAGCCTGCTGGGGACTTTATCGACGCTGAGGCTCGAAAGTGCGGGTAGCAAACAGG
+
IIIIIEEHIIIIIIIIIIIIIIIIIIIIIIIIIIIIIHIIIIIIIIIIHIIIIIIIIIIIIIIIIIIIHIIIIIIIHIIIIIIIIIIIIIIIIIIIIIIIIIIIIIIIIIIIIIIIIIIIIIIIIIHIIIIIIIIIIIIIIIIIIIIIIIIIIIIIIIIIIIIIIIIIIIIIIIIIIIIIIIIIIIIIIIIIIIIIIIIIIIIIIIIIIIIIIIIIIIIIIIIIIIIIIIIIIIIIIIIIIIIIIIIIIIIIII
@HS4.1_1 HISEQ:380:H55W7BCXY:1:1101:15642:2131 1:N:0:AGCAGGAA orig_bc=AAAAAAAAAAAA new_bc=AAAAAAAAAAAA bc_diffs=0
GACGTAGGGGACGAGCGTTGTCCGGATTTATTGGGCGTAAAGCGCGCGCAGGCGGCCACGTAAGTCGGATGTGAAATCCCGGGGCTCAACCCCGGAACTGCATTCGATACTGCGTGGCTCGAGGTAGGTAGGGGAGATCGGAATTCCTGGTGTAGCGGTGGAATGCGCAGATATCAGGAGGAACACCGGTGGCGAAGGCGGATCTCTGGGCCTTACCTGACGCTCAGGCGCGAAAGCTAGGGGAGCGAACAGG
+
IIIIIIIIIIIIIIIIIIIIIIIIIIIIIIIIIIIIIIIIIIIIIIIIIIIIIIIIIIIIIHIIIIIIIIIIIIIIIIIIIIIIIIIIIIIIIIIIIIIIIIIIIIIIIIIIIIIIIIIIIIIIIIIIIIIIIIIIIIIIIIIIIIIIIIIIIIIIIIIIIIIIIIIIIIIIIIIIIHIIIIIIIIIIIIIIIIIIIIIIIIIIIIIIIIIIIIIIIIIIIIHD1IIIIIIIIIIIIIIIIIIIIIIIIIIII
@HS4.1_2 HISEQ:380:H55W7BCXY:1:1101:1341:2259 1:N:0:AGCAGGAA orig_bc=AAAAAAAAAAAA new_bc=AAAAAAAAAAAA bc_diffs=0
TACGGAGGGTACGAGCGTTAATCGGAATGACTGGGCGTAAAGGGCACGTAGGTGGATAGATAAGTCACAAGTGAAATACCCGGGCTTAACCTGGGATTGGCTCGTGAAACTGTTTAACTAGAGTACGGTAGAGGGGAGTAGAATTCCAAGTGTAGCGGTGAAATGCGTAGAGATTTGGAAGAATACCGGAGGCGAAGGCGGCTCTCTGGACCGATACTGACACTGAAGAGCGAAAGCGTGGGGAGCAAACAGG
+
IIIIIIIIIIIIIIIIIHIIIIIIIHHIIIIIIIIIIHIIIIIIIIIIFHIIGIIIIIIIIIIIHIGIIIIIIIIIIIIIIIIIIIIIIIIIIIIIIHIHHIIIHIIIIIIIHIIIHIIIIIIIIIIIHIIIIIIIIIIIHIIIIIIIIIIIHIIIIIIIIIIIIIIIIIIIIIIIHHIIIIIIIIIIIIIIIIIIIIIIIIIIIIIIIIIIIIIIIIIIIHIIIIIIIIIIIIIIIIIIIIIIIIIIIIIII
@HS4.1_3 HISEQ:380:H55W7BCXY:1:1101:2625:2383 1:N:0:AGCAGGAA orig_bc=AAAAAAAAAAAA new_bc=AAAAAAAAAAAA bc_diffs=0
TACGGAAGATGCGAGCGTTATCCGGATTTATTGGGTTTAAAGGGAGCGTAGGCGGAGGCTTAAGTCTGCGGTAAAATGTCGATGCTCAACATCGGCCTGCCGTGGAAACTGGGTTTCTTGAATGTGCACAAGGTGGATGGAATTCGTGGTGTAGCGGTGAAATGCTTAGATATCACGAAGAACTCCGATTGCGAAGGCAGTCCACTGGGGCATGATTGACGCTGAGGCTCGAAAGTGCGGGAATCAAACAGG
+
IIIIIIIIIIIIIIIIIIIIIIIIIHIHIHIIIIIGEHIIIIIIHIIIIIIIIIIIIIIIIIIIIIIIIIIIIIIHIIIIIIIIHIIIIIIIIIIIIIIIIIIIIIIIIIIIIIIIIIHIIIIIIIIIIIIIIIIIIIIIIIIIIIIIIIIIIIIIIIIIIIIIIIIIIIIIIIIIHIIIIIIIIIIIIIIIIIIIIIIHIIIIIIIIIIIIIIIIIIIIIIIIIIIIIIIIIIIIIIIIIIIHIIIIIIII
@HS4.1_4 HISEQ:380:H55W7BCXY:1:1101:3182:2471 1:N:0:AGCAGGAA orig_bc=AAAAAAAAAAAA new_bc=AAAAAAAAAAAA bc_diffs=0
TACGGAGGGTGCGAGCGTTAATCGGAATAACTGGGCGTAAAGAGCTCGTAGGCGGTTTGTCAAGTCAGATGTGAAAGCCCCGGGCTTAACCTGGGAACCGCATTTGAAACTGACAGACTAGAGTACTGTAGAGGGAGGTAGAATTCCAGGTGTAGCGGTGAAATGCGTAGATATCTGGAGGAATACCGGTGGCGAAGGCGGCCTCCTGGACAGAGACTGACGCTGAGGAGCGAAAGCGTGGGGAGCAAACAGG
+
IIIIIEHIIHIIIIIIIHIIIIHIIIIIIIIIIIIIIHHIIIIIIIIIIIIIIIIHIIIIIIIIIIIIIHIIIIIIHIIIIIIIHIIIIIIIIIIIIIHIIIIIIIIIIIIIIIIIIIIIIIIIIIIIIIIIIIIIIIIIIIIIIIIIIIIIIIIIIIIIIIIIIIIIIIIIIIIIIIIIIIIHIIIIIIIIIIIIIIIIIIIIIIIIIIIIIIIIIIIIIIIIIIIIIIHIIIIIHIIIIIIIIIIIIIIII
@HS4.1_5 HISEQ:380:H55W7BCXY:1:1101:13580:2302 1:N:0:AGCAGGAA orig_bc=AAAAAAAAAAAA new_bc=AAAAAAAAAAAA bc_diffs=0
TACGGAAGGTCCGGGCGTTATCCGGATTTATTGGGTTTAAAGGGAGCGCAGGCGGGCGTTTAAGCGTGCTGTGAAATGCCGCGGCTCAACCGTGGAAGTGCAGCGCGAACTGGATGTCTTGAGTGAGTACGACGCGGACGGAATTCGTGGTGTAGCGGTGAAATGCTTAGATATCACGAAGAACCCCGATTGCGAAGGCAGTCCGCGAGTCCTTTACTGACGCTAAAGCTCGAAGGTGCGGGTATCGAACAGG
+
IIHIIHIIIHHIIIIIHHIIIIIIIHHHHIIIIIIEEHIHHIIIIHIIIHIHIIIHGIIIIIIIIIIHHHIIIIIIIIIIIIIIIIIIIIIIIIIIIIIIIIIIIIIIIIIIIHIIIHHIIHIIIIIIIIIIIIIIIIIIIIIIIIIIIIIHIIIIIIIIIIIIIIIIIIIIIIIHHHIIIIIIIIIIIIIIIIIIIIIIHHGGIGIIIGIIIIIHIIIIIIIIIIIIIIIIIIIIIIIIIIIHHIIIIIIII
@HS4.1_6 HISEQ:380:H55W7BCXY:1:1101:15034:2371 1:N:0:AGCAGGAA orig_bc=AAAAAAAAAAAA new_bc=AAAAAAAAAAAA bc_diffs=0
TACGGAGGGTACGAGCGTTAATCGGAATGACTGGGCGTAAAGGGCACGTAGGTGGATAGATAAGTCACAAGTGAAATACCCGGGCTTAACCTGGGATTGGCTCGTGAAACTGTTTAACTAGAGTACGGTAGAGGGGAGTAGAATTCCAAGTGTAGCGGTGAAATGCGTAGAGATTTGGAAGAATACCGGAGGCGAAGGCGGCTCTCTGGACCGATACTGACACTGAAGAGCGAAAGCGTGGGGAGCAAACAGG
+
IIIIIHIIHIGHHIIIIIDHIIHIIFIIIGIHHHHII?DGEHIIIFIICFHI<GIHIIHHHHIIHIIIIIIIIIHHDGHGIIHIIHHIIHIIIIIIIIIIIIHHHHHIIIIIHGHFHEFHHHIIIIIIIIIIIIIHIIHHHIIICIHIIIIIHHIIIIHHIIIIIHHHHIIIFIHFGIHHHIIHIIIIIIIIIIIHHDHIHIHHHIIIIIIIIIIIEHIIHHIIIIHHDHHIIIHHHIIIIHHHHHIIIIIII
@HS4.1_7 HISEQ:380:H55W7BCXY:1:1101:15052:2413 1:N:0:AGCAGGAA orig_bc=AAAAAAAAAAAA new_bc=AAAAAAAAAAAA bc_diffs=0
TACGTAGGGAGCAAGCGTTATCCGGATTTATTGGGTGTAAAGGGTGCGTAGACGGGAAATTAAGTTAGTTGTGAAATCCCTCGGCTTAACTGAGGAACTGCAACTAAAACTGGTTTTCTTGAGTGCAGGAGAGGTAAGTGGAATTCCTAGTGTAGCGGTGAAATGCGTAGATATTAGGAGGAACACCAGTGGCGAAGGCGACTTACTGGACTGCAACTGACGTTGAGGCACGAAAGTGTGGGGAGCAAACAGG
+
IIIIHIIIIIIIIIIIIIIIHHIIIHIIIIIGHIIEHHIIIIIIIIIIIIIIIIIIHHIIIIIIIHHIIIIIIIIIHIHIIIIIIIIIIIIIIIIIIIIIIIIIIIIIIIIIIIIIIIIIIIIIIIIIIIIIIIIIIIIIIIIIIIIIHIIIHIIIIIIIIIIIIIHHHIIIHHHIIGIIIIIIIIIIIIIIIIIIIIIIIIHIIIIIIIIIIIIIIIIHIIIIIIIIIIHIIIIIGIIIIIIIIIIIIIHII
@HS4.1_8 HISEQ:380:H55W7BCXY:1:1101:15321:2450 1:N:0:AGCAGGAA orig_bc=AAAAAAAAAAAA new_bc=AAAAAAAAAAAA bc_diffs=0
TACGGAAGGTCCGGGCGTTATCCGGATTTATTGGGTTTAAAGGGAGCGCAGGCCGATGGTTAAGCGTGACGTGAAATGTAGCCGCTCAACGGCTGAACTGCGTCGCGAACTGGCTGTCTTGAGTGAGTTCGATGTGGGCGGAATTCGTGGTGTAGCGGTGAAATGCTTAGATATCACGAAGAACTCCGATTGCGAAGGCAGCCCACAAGGCCTTTACTGACGCTAAAGCTCGAAGGTGCGGGTATCGAACAGG
+
IIIIIGIIHIIIHHIIIIHHHIIIIIIHHIGHHGHEHHHHHIIIGIIHIHHIGHIIIIIIIHIIHIHHHIIIIIIIIIHHIIIIIIIIIIIIIIIHIIIIIIHIIIIIHIIIIIIHHIIIIIIIIIHEIIIIIIIIIIIIIIIIIIIIIIIIIIIIIIIIIHIIIIIIIIIIIIIHHIIIIIIIHHIIIIIIIIIIIIIIIHIIIIHIIIIIIIIIIIHGIIIIIIIIIIIIIIIIIIHIIIIHIIIIIIIIH
@HS4.1_9 HISEQ:380:H55W7BCXY:1:1101:20035:2278 1:N:0:AGCAGGAA orig_bc=AAAAAAAAAAAA new_bc=AAAAAAAAAAAA bc_diffs=0
TACGTAGGGGGCGAGCGTTGTCCGGAATGATTGGGCGTAAAGGGCGCGTAGGCGGCCTGATAAGTCTGGAGTGAAAGTCCTGCTTTCAAGGTGGGAATTGCTTTGGATACTGTCGGGCTGGAGTACAGGAGAGGAAAGCGGAATTACCAGTGTAGCGGTGAAATGCGTAGAGATTGGTAGGAACACCAGTGGCGAAGGCGGCTTTCTGGACTGAAACTGACGCTGAGGCGCGAAAGCGTGGGGAGCAAACAGG
+
IIIIGHIIIIIIIIIIIIIIIIIIIHIIIIIIIIIIIIIIIIIIIIIIII/EHIIIHIIHHIIIIIIIHIIIIIIIHIIIIIIIIIIIIIIIIIIIHHIIIIIIIIIIIIIIIIHIIGIIIIIHIIIIIIIIIIHIIIIIIIIIIIHIIIIIIIIIIIIIIIIHHHIIIIIIIIIIIHIIHIIHIIHIIIIIIIIIIIIIIIIIIIIIIIIGIIHEIIIHHIIIIIIIHIIIIIIIIIIIIIIIIIIHGIIII
@HS4.1_10 HISEQ:380:H55W7BCXY:1:1101:3196:2535 1:N:0:AGCAGGAA orig_bc=AAAAAAAAAAAA new_bc=AAAAAAAAAAAA bc_diffs=0
TACGGAAGGTCCGGGCGTTATCCGGATTTATTGGGTTTAAAGGGAGCGCAGGCTGAAGATTAAGCGTGACGTGAAATGTCCCGGCTCAACCGTGGAACTGCGTCGCGAACTGGTTTTCTTGAGTGAGTACGACGTCAGCGGAATTTGTGGTGTAGCGGTGAAATGCTTAGATATCACGAAGAACCCCGATTGCGAAGGCAGCTGACGAGTCCTTAACTGACGCTAAAGCTCGAAAGTGCGGGTATCGAACAGG
+
CH1GH0</<1<CFHDDD//<DFGHIH0<1DG1<C1<<<<<D<F01<ECCC<F/1F<GHHHECEFHHHFG?G@FCF?IHHCHFFDHHDHIH@GEIHHCIIHHDGC?HDEHGHIHHIGIIHH??HHHGIHDHHIHGHCEIIHHEEHHHEHIIIHHIHHHHHHEFCECIHEGFGHHHHIHFHHFHHDDCD1ECHIHIIIIIHGCCIGIHHED<E@HIIHG@DIHGIIIHDHHIHCHEHDEHHHIGIGIIIIHHEHE
@HS4.1_11 HISEQ:380:H55W7BCXY:1:1101:11029:2611 1:N:0:AGCAGGAA orig_bc=AAAAAAAAAAAA new_bc=AAAAAAAAAAAA bc_diffs=0
TACGGAGGGTACGAGCGTTAATCGGAATGACTGGGCGTAAAGGGCACGTAGGTGGATAGATAAGTCACAAGTGAAATACCCGGGCTTAACCTGGGATTGGCTCGTGAAACTGTTTAACTAGAGTACGGTAGAGGGGAGTAGAATTCCAAGTGTAGCGGTGAAATGCGTAGAGATTTGGAAGAATACCGGAGGCGAAGGCGGCTCTCTGGACCGATACTGACACTGAAGAGCGAAAGCGTGGGGAGCAAACAGG
+
IIIIIHIIIIIIIIIIIIIIIIIIIIIIIIIIIIIIIFHIIIHIIIIIFHHIHIIIIIIHIIIIIHIIIIIIIIIIIIIIIIIIHIIIIHIIIIIHHIIHIIIIIIIIIIIIGIIIIIIIIIIIIIIIIIIIIIIIIIIIIIIIIIIIIIHIIIIIIHIIIIIIIIIIIIIIIIHHHHIIIIIIIIIIIIIIIIIIIIHIIIIIIIIIIIHIIIIIHIIIIHIIIIIIIIIIIIIHIIIIIIIIIIIIIIIII
@HS4.1_12 HISEQ:380:H55W7BCXY:1:1101:12132:2533 1:N:0:AGCAGGAA orig_bc=AAAAAAAAAAAA new_bc=AAAAAAAAAAAA bc_diffs=0
TACGGAAGGTCCGGGCGTTATCCGGATTTATTGGGTTTAAAGGGAGCGCAGGCGGCCTTTTAAGCGTGACGTGAAATGCCGGGGCTCAACCTTGGAATTGCGTCGCGAACTGGCGGGCTTGAGTACGCTCGAGGCAGGCGGAATTCGTGGTGTAGCGGTGAAATGCTTAGATATCACGAGGAACCCCGATTGCGAAGGCAGCCTGCCGGGGTGTTACTGACGCTCATGCTCGAAGGTGCGGGTATCGAACAGG
+
IIIIIIIIIIIIIIIIIIIIIIIIIHIIIIIIIIIGHIIIIIIIHIIIIIIIIIIIIIIIIIIIIIIIIIIIIIIIIIIIIIIIIIIIIIIIIIIIIIIIIIIIIIIIIIIIIIIIIIIIIIIIIIIIIIIIIIIIIIIIIIIIIIIIIIIIIIIIIIIIIIIIIIIIIIIIIIIIIIIIIIIIHIIIIIIIIIIIIIIIIIIIIIHIIIIIIIIIIIIIIIIIIIIIIIIIIIIIIIIIIIIIIIIIIIIII
@HS4.1_13 HISEQ:380:H55W7BCXY:1:1101:16824:2746 1:N:0:AGCAGGAA orig_bc=AAAAAAAAAAAA new_bc=AAAAAAAAAAAA bc_diffs=0
TACGTATGGTGCAAGCGTTATCCGGATTTACTGGGTGTAAAGGGAGCGTAGACGGCAAAGCAAGTCTGATGTGAAAGCTATGGGCTCAACCCATAAACTGCATTGGAAACTGTTTAGCTAGAGTGTCGGAGAGGTAAGTGGAATTCCTAGTGTAGCGGTGAAATGCGTAGATATTAGGAGGAACACCGGTGGCGAAGGCGGCTTACTGGACGATAACTGACGTTGAGGCTCGAAAGCGTGGGGAGCAAACAGG
+
IIIIIHIIIIIIHIIIIIIHIIIIIIIIIIIIHIICHHIIHIIIGHIIIIIIIIIIIIIIIIIIIIIIIIIIIIIIIIIIIIIIIIIIIGIIIIIIIIIIHIIIIIIIIIIIIHIIIIIIIIIIIIIIIIIIIIIIIIIIIIIIIIIIIIIIIIIIIIIIIIIIIIIIIIIIIIIIIHIIIIIIIIIIIIIIIIIIIIIIIIIHIIIIIIIIIIIHIIIIIIGIIIIIIHHIIIIIIIIIIIIIIIIIIIIII
@HS4.1_14 HISEQ:380:H55W7BCXY:1:1101:4105:2797 1:N:0:AGCAGGAA orig_bc=AAAAAAAAAAAA new_bc=AAAAAAAAAAAA bc_diffs=0
TACGGAGGGTACGAGCGTTAATCGGAATGACTGGGCGTAAAGGGCACGTAGGTGGATAGATAAGTCACAAGTGAAATACCCGGGCTTAACCTGGGATTGGCTCGTGAAACTGTTTAACTAGAGTACGGTAGAGGGGAGTAGAATTCCAAGTGTAGCGGTGAAATGCGTAGAGATTTGGAAGAATACCGGAGGCGAAGGCGGCTCTCTGGACCGATACTGACACTGAAGAGCGAAAGCGTGGGGAGCAAACAGG
+
GHHIIIIICHGIHHHIHHHIIHHIIIIHIIIIIGIIIEHHHIIIIIHHDHHDCHHIIIIIIIHIIIIIIIHIIIIIHHIIIHIIIIIIIIIHIIIIIIIIIHHIIIIIIIIIHHIIIIHIIIIHIHIIIIIIHHHIHIIIIIHHHHHIIIIIIIIIHIIIIIIIHIIIIIIIIIIIHHIIIIIIIIIIIIIIIIIIIIIIIIIIIIIIIIIIIIIHIIIIHHIIIIIIIIHIIIIIIHIIIIIIIIIIIHIIH
@HS4.1_15 HISEQ:380:H55W7BCXY:1:1101:4199:2889 1:N:0:AGCAGGAA orig_bc=AAAAAAAAAAAA new_bc=AAAAAAAAAAAA bc_diffs=0
TACGGAAGGTCCGGGCGTTATCCGGATTTATTGGGTTTAAAGGGAGCGCAGGCCGACTGGTAAGCGTGACGTGAAATGTAGCCGCTCAACGGCTGAACTGCGTCGCGAACTGTCAGTCTTGAGTGAGTTCGATGTTGGCGGAATTCGTGGTGTAGCGGTGAAATGCTTAGATATCACGAAGAACTCCGATTGCGAAGGCAGCCAACAAGGCCTTTACTGACGCTAAAGCTCGAAGGTGCGGGTATCGAACAGG
+
IHIIIIIIIIIIIIIIIIIIIHIIIHIHIIIIIIHHIHGIIIIIIIIIIHIGHIIIIIIIIIIIHHIIIIIHHIIIHIIIIHIIIIIIHIIIIIIIIIIIIIHHIIIIHIIIIIHIIIIIIIIIIIIHIIIIIIHHIIIIIIIGIIIIIIIIIIIIIIIIIIIIIIIIIIIIIIIIIGIIHIIIHIIIHHHIHIIIIIIIIIIIIIIIIHEIIIIIIIIIHIIHHIIIHIIHGIHHDHFIIIIIIIIIIIIIH
@HS4.1_16 HISEQ:380:H55W7BCXY:1:1101:4071:2964 1:N:0:AGCAGGAA orig_bc=AAAAAAAAAAAA new_bc=AAAAAAAAAAAA bc_diffs=0
TACGGAGGATCCGAGCGTTATCCGGATTTATTGGGTTTAAAGGGAGCGTAGGCGGAAGATCAAGTCAGCTGTGAAATGTAGATGCTCAACGTCTGCACTGCAGTTGAAACTGGTTTTCTTGAGTGCGTAAGGGGCAGGTGGAATTCGTCGTGTAGCGGTGAAATGCTTAGATATGACGAAGAACTCCGATCGCGAAGGCAGCTTGCCGGGCCGCAACTGACGCTGAAGCTCGAAGGTGCGGGTATCGAACAGG
+
IHHCE0CDCGHHICDCCC0EHHHIHIE0DGHICEH0<<GHHHHIHIIIHHIGEHHHDCFHHIHEFHIIIIHIIIFHHIIHGHHHHIGHIHHIHHHHIHHHIHHIHHFBGHHHIHHHEFHH@GEHHFIHHEIIHFHDIHHHHHIIHFEHHHEIHHIIIGHFIHEHHHHEIHHEEHEG@DHEHHHHHIHHIHHHGCHHIHFI?@HDHHHIHHIIHHIHHIIIHHHFIIHGFHHHIIIIIIIIIIIHIHHIIHGII
@HS4.1_17 HISEQ:380:H55W7BCXY:1:1101:5102:2923 1:N:0:AGCAGGAA orig_bc=AAAAAAAAAAAA new_bc=AAAAAAAAAAAA bc_diffs=0
TACGGAAGGTCCGGGCGTTATCCGGATTTATTGGGTTTAAAGGGAGCGCAGGCCGACTGGTAAGCGTGACGTGAAATGTAGCCGCTCAACGGCTGAACTGCGTCGCGAACTGTCAGTCTTGAGTGAGTTCGATGTTGGCGGAATTCGTGGTGTAGCGGTGAAATGCTTAGATATCACGAAGAACTCCGATTGCGAAGGCAGCCAACAAGGCCTTTACTGACGCTAAAGCTCGAAGGTGCGGGTATCGAACAGG
+
IIIIIIHIIIIIIHIHIHIIIIIIIHHHIIIHHIHHHIIIHIIIHIIHIIIIIIIIIIHIIIIIIIIIIIIIIIHIHIHIIHIIIIIIIIIIIIIIIIIIIIHHIIIIIIIIIIIIIIIIIIHIIIIIIIHIIIIIIIIIIIIIIIIIIIIIIIIIIIIIIIIIIIIIIIIIIIIHHHHHIIIIHIIIIIIIIIIIIIIIIHIIIIIIIIIIIIIHIIIIIIIIIIIIIHIIIIHIIHIIHIHIIIIIIIIII
@HS4.1_18 HISEQ:380:H55W7BCXY:1:1101:9070:2968 1:N:0:AGCAGGAA orig_bc=AAAAAAAAAAAA new_bc=AAAAAAAAAAAA bc_diffs=0
TACGGAGGGTACGAGCGTTAATCGGAATGACTGGGCGTAAAGGGCACGTAGGTGGATAGATAAGTCACAAGTGAAATACCCGGGCTTAACCTGGGATTGGCTCGTGAAACTGTTTAACTAGAGTACGGTAGAGGGGAGTAGAATTCCAAGTGTAGCGGTGAAATGCGTAGAGATTTGGAAGAATACCGGAGGCGAAGGCGGCTCTCTGGACCGATACTGACACTGAAGAGCGAAAGCGTGGGGAGCAAACAGG
+
IIIIIIIIIIIIIIIIIHIIIIIIIIIIIIIIIIIIIHGIIIIIIIIIHIIIHIIIIIIIIIIIIIIIIIIIIIIIHIIIIIIIIIIIIIIIHIIIIIIHIIIIIIIIIIIIIIIIHIIIIIIIIIIIIIIIIIIIIIIIIIIIIIIIIIIIIIIIIIIIIIHIIIIIIIIIIIIIHIIHIIIIIIIIIHIIIIIIIIIIIIIIIIIIIIIIHIIIHIIIIHIIIIIIIIIIIIIIIIIIIIIIIIIIHIIII
@HS4.1_19 HISEQ:380:H55W7BCXY:1:1101:13460:2835 1:N:0:AGCAGGAA orig_bc=AAAAAAAAAAAA new_bc=AAAAAAAAAAAA bc_diffs=0
TACGTAGGGGGCAAGCGTTATCCGGATTTACTGGGTGTAAAGGGAGCGTAGACGGAACAGCAAGTCTGAAGTGAAATCCCCGGGCTCAACCCGGGAACTGCTTTGGAAACTGTTGATCTGGAGTGTCGGAGAGGTAAGCGGAATTCCTGGTGTAGTAGTGAAATGCGTAGATATCAGGAAGAACACCGGAGGCGAAGGCGGCTTACTGGACGATAACTGACGTTGAGGCTCGAAAGCGTGGGGAGCAAACAGG
+
IIIIHIIIIIIIIIIIIEHHIIIIIIIIIIIHHIIDHHHIIIIIFHIIIIIIIIIIIIIIIIHIHIIIGHIIIIIIHIIIIIIIIIIIIIIIIIIIIIIIIIHHHHHIIIIIIIIHIIIIIIIIHIIHIHIIIIIIIIIIIIIIIIIIIIIIIIIIIIIIIIIIIIIIIIIIIIIIIHIIIIIIIIIIIIIIIIIIIIHHIIIIIIIIIIHIIIIIIIIIHHHIIIIHIHHIIIIIIIIIIIIIIIIIIHIII
@HS4.1_20 HISEQ:380:H55W7BCXY:1:1101:15279:2922 1:N:0:AGCAGGAA orig_bc=AAAAAAAAAAAA new_bc=AAAAAAAAAAAA bc_diffs=0
TACGTAGGGGGCGAGCGTTATCCGGAATTATTGGGCGTAAAGAGTACGTAGGCGGTTCTGTAAGCGTGAGGTGAAAGCCCGGGGCTTAACTCCGGTAAGCCTTTCGAACTGCAGGACTTGAGTGCTGGAGGGGAAAGTGGAATTCCTAGTGTAGCGGTGAAATGCGTAGATATTAGGAGGAACACCAGTGGCGAAGGCGACTTTCTGGACAGTAACTGACGCTGAGGTACGAAAGCGTGGGGAGCAAACAGG
+
ICHHGEGHIGHCHHIHDEHHHIIIHCEHIIIFEHHII?EHIIIIHHIEEHHCH#IFEHHHHGHHGHHIIIIIIIIGHIHFHHFHIHHIIICHEHHIIIIIIIEHFHIII?DHGHDGH?HHIHHGHFHHIIIHIHHIIHEHHHGGGHGIHIHHHIIHFHIHEIIHHHHIHHHGCGGIIIIGIHIIHHHHIIHHHIIHHGGFFHFHHHGGIHGIIHFIIHECCFHEG@HHHEGEHHCIHFHEGHHHEIHFFIHI
@HS4.1_21 HISEQ:380:H55W7BCXY:1:1101:15916:2914 1:N:0:AGCAGGAA orig_bc=AAAAAAAAAAAA new_bc=AAAAAAAAAAAA bc_diffs=0
TACGGGGGGTGCAAGCGTTGTCCGGAATCATTGGGCGTAAAGCGTTCGTAGGCGGCAAGGTAAGTCAGATGTTAAAGCCCGGGGCTCAACTCCGGTTCGGCATTTGATACTATCTAGCTAGAATGCGGTAGAGGTAAAGGGAATTCCTGGTGTAGCGGTGAAATGCGTAGATATCAGGAGGAACATCGGTGGCGAAAGCGCTTTACTGGGCCGTTATTGACGCTGAGGAACGAAAGCCGGGGGAGCAAATGGG
+
IEHIIIIHI?HHHIHHHHHDHIIID<?GHHIHIIIIGIHHEFGHEHIDEHHIIIHIDDEHHEHHHHCGEHHHHGFHGIHIHHHHHIGHIIIHIIHHHIIIGHIIHHIHHHGHHHHHGHHIIHEGHHHHHIHIGHIIHHHHIIIHIEHIIIGHIHIIIHEHIIIHIHGEIIHFIIIHHHHHIHIIHDIHIIIIIHIIIIHEEHHIHIIIHHIIIIGIIHIIIIIHGIIHIIIIIIHHIIIIIIIIGIIIIHHIH
@HS4.1_22 HISEQ:380:H55W7BCXY:1:1101:17970:2992 1:N:0:AGCAGGAA orig_bc=AAAAAAAAAAAA new_bc=AAAAAAAAAAAA bc_diffs=0
TACGTAGGGGGCAAGCGTTATCCGGATTTACTGGGTGTAAAGGGAGCGCAGACGGTTATGCAAGTCTGATGTGAAAGGCTGGGGCTCAACCCTGGGACTGCATTGGAAACTGTATGGCTTGAGTGCCGGAAGGGTAAGCGGAATTCCTAGTGTAGCGGTGAAATGCGTAGATATTAGGAGGAACACCAGTGGCGAAGGCGGCTTACTGGACGGTAACTGACGTTGAGGCTCGAAAGCGTGGGGAGCAAACAGG
+
HHHHIIEHIGDHHIIIIHHHIHHHIGHCHHHHHHE<CEHIIIIIIIGDDCEHHHHIIIGHHHIIG?FHGFHGHFFHGHHFHIIGIDHHHHIGCGHIGHHFHIIHHIIHIIHHEHHHHHEIIIIIHEGIHHIHHHHFGHHHHHIIHIH@HHHIIHIHIIHIIIIIIIIIIIIHHGIHG<BHHHGIIIHIIIIIIIIHIHHHHHIIIIHHHIIIHIHHHHIIIIHIHIIIIHGIIIHIHHIIHHHHEGHHIIIII
@HS4.1_23 HISEQ:380:H55W7BCXY:1:1101:18554:2852 1:N:0:AGCAGGAA orig_bc=AAAAAAAAAAAA new_bc=AAAAAAAAAAAA bc_diffs=0
TACGGAGGGTACGAGCGTTAATCGGAATGACTGGGCGTAAAGGGCACGTAGGTGGATAGATAAGTCACAAGTGAAATACCCGGGCTTAACCTGGGATTGGCTCGTGAAACTGTTTAACTAGAGTACGGTAGAGGGGAGTAGAATTCCAAGTGTAGCGGTGAAATGCGTAGAGATTTGGAAGAATACCGGAGGCGAAGGCGGCTCTCTGGACCGATACTGACACTGAAGAGCGAAAGCGTGGGGAGCAAACAGG
+
IIIIIIIIIIIIIIIIIHIIIIIIIIIIIIIIIIIIIIIIIIIIIIIIFHHIDGHIIIIIIIIIIIIIIIIIIIIIHIIIIIIIIIIIIIIIIIIHEIHIIIIIIIIIIIIIHIIHGHIIIIIIHHHIIIIIHIIIIIIIIIIIHIIIHIHIIIIIIIIIIIIIIIIIIIIHIIIIHFIIIIIGIHIIIIIIIIIIIIIIIIIIIIIIIIIIIIIIIIIIIHIIIIIIIIIIIIIIIIIIIIIIIIIIIIIII
@HS4.1_24 HISEQ:380:H55W7BCXY:1:1101:3445:3225 1:N:0:AGCAGGAA orig_bc=AAAAAAAAAAAA new_bc=AAAAAAAAAAAA bc_diffs=0
TACGGAGGGTACGAGCGTTAATCGGAATGACTGGGCGTAAAGGGCACGTAGGTGGATAGATAAGTCACAAGTGAAATACCCGGGCTTAACCTGGGATTGGCTCGTGAAACTGTTTAACTAGAGTACGGTAGAGGGGAGTAGAATTCCAAGTGTAGCGGTGAAATGCGTAGAGATTTGGAAGAATACCGGAGGCGAAGGCGGCTCTCTGGACCGATACTGACACTGAAGAGCGAAAGCGTGGGGAGCAAACAGG
+
IIIIIIHIIIIIIIIIIHHIIIIIIIIHIIIIIIIIIFHIIIIIIIHIGHHIDIHHHHIIGHIIIIIIHHIHHIIHIIHIIIIIIIIIIHHHHIHIIIIIIIIIIIIIIIIHGEGHIIIIIIIIIIIIGIHIHHIHHHIIIIIIIGHGIIIIIIIIIIIIIIIIIIIIIIIIIIIIIHIIIIIHIIIIHHHIIIIIIIIIHIIIIIIIIIIIIIIIIIIIIIIIIIHIIIIIIIIIIIIIIIIIIIIIIIIII
@HS4.1_25 HISEQ:380:H55W7BCXY:1:1101:7482:3045 1:N:0:AGCAGGAA orig_bc=AAAAAAAAAAAA new_bc=AAAAAAAAAAAA bc_diffs=0
TACGGAGGATCCGAGCGTTATCCGGATTTATTGGGTTTAAAGGGAGCGTAGGCGGAAGATCAAGTCAGCTGTGAAATGTAGACGCTCAACGTCTGCACTGCAGTTGAAACTGGTTTTCTTGAGTGCGTAAGGGGCAGGCGGAATTCGTCGTGTAGCGGTGAAATGCTTAGATATGACGAAGAACTCCGATCGCGAAGGCAGCTTGCCGGGCCGCAACTGACGCTGAAGCTCGAAGGTGCGGGTATCGAACAGG
+
IIIIIIIIGHIIIIHIIHIHHIIIIHHIIIIIIIIGEHIIIIIIIIGIIIIIIIIIIIHIIIIIIIIIIIIGHHIIIHHHIIIIIHIIIIIIGIIIHGIIIIIIIIIIIIIIIIIIIIIHHIIHIIIHHHIIIHIHIIIIIIIIIIIHIIIIIIIGIIHHIIIIIIIHHIIIIIIHIIIIHIIHHIIIHHHIIIIIIIIIIIIHDIIIIIIIIIIIIIIIIIIIIIIIIIIIIIIIIIIIIIIIIIHIIIIII
@HS4.1_26 HISEQ:380:H55W7BCXY:1:1101:9586:3102 1:N:0:AGCAGGAA orig_bc=AAAAAAAAAAAA new_bc=AAAAAAAAAAAA bc_diffs=0
TACGGAGGATGCAAGCGTTATCCGGATTTATTGGGTTTAAAGGGTGCGTAGGCTGTTGCGTAAGTCAGGGGTGAAAGACCGGGGCCCAACTCCGGAAGTGCCCTTGATACTGCGCAGCTGGAGTGCGGATGCCGTGGGAGGAATGGGCAGTGTAGCGGTGAAATGCATAGATATTGCCCAGAACACCGATTGCGAAGGCATCTCACGAATCCGCAACTGACGCTGAGGCACGAAAGCGTGGGGATCAAACAGG
+
IIIIIIIIIIIIIIIIIIIIIIIIIHIIIIIIHIIHHHIIIIIIIIIIIIIIHIIIIIIIIIIIHIIIIIIIIIIIHIIIIIIIIIHIIIIIIIIGIIIIIHIIIIIIIIIHIIIIIIIIIIIIHIIHIIIIIIHIIIHIIIIIIIIIIIIIIIIIIIIIIIIHIIIHIIIIIIIIHIIHIIHIIIIIIIIIIIIIIIIIIIIIIIIIHCIIIIIIIIIIIIIIIIIIIIIIIIIIIIIIIIIIHIIIIIIHH
@HS4.1_27 HISEQ:380:H55W7BCXY:1:1101:10782:3136 1:N:0:AGCAGGAA orig_bc=AAAAAAAAAAAA new_bc=AAAAAAAAAAAA bc_diffs=0
TACGGAGGATGCGAGCGTTATCCGGATTTATTGGGTTTAAAGGGTGCGTAGGCTGTTCGTCAAGTCAGTGGTGAAATGCCGGGGCTCAACCCCGGAGCTGCCATTGATACTGTCGGGCTTGAATCCTGCTGCCGTGGGAGGAATGAGTAGTGTAGCGGTGAAATGCATAGATATTACTCAGAACACCGATTGCGAAGGCATCTCACGAAACAGGCATTGACGCTGAGGCACGAAAGCGTGGGGATCAAACAGG
+
IIIIIGHIIIHIIIIIIIIIIIIIIGHHGHIIFHICEHHIGHIIIIIIHIHIFHIIIHIIIIIIIIIHIHHHHHHFFHIIIHIIHHIIIHHIIIIIIIIIIGIIIHIIHIIIIHIHGIIHHIIHHGIHIIHHHHHHHIIIIIIIIHHIIIIIIIIIHHIIIIIIIIHIIIIIIIIHIIHHHIIIIIIIIIIIIIIHHIIHIGIIIIIIHHHHIHGIIIIIIIIIIIIIIIIIIIIHIIIIIHIIHIIIIIIII
@HS4.1_28 HISEQ:380:H55W7BCXY:1:1101:14931:3246 1:N:0:AGCAGGAA orig_bc=AAAAAAAAAAAA new_bc=AAAAAAAAAAAA bc_diffs=0
TACGTAGGGGGCGAGCGTTGTTCGGAATTACTGGGCGTAAAGGGCGCGCAGGCTGTTAATCAAGTCAGCTGTTAAATCGTGCGGCTTAACCGTATGATGCAGTTGAAACTGTTTGACTGGAGTATCGGAGAGGTAAGCGGAATTCCCAGTGTAGCGGTGAAATGCGTAGATATTGGGAAGAACATCGGTGGCGAAGGCGGCTTACTGGCCGGTAACTGACGCTGAGGCGCGAAAGCCAGGGTAGCAAACGGG
+
IIIHEHHHHIIIIIIIIIIIIIIIHIIIIFFHHIIIIHIIIIGHEHHHHHHIIIIIIIHIIHIIHFECHIIHIIIIIHHHHEHIIGHGHIIIIIHIIIIIIHFIIIGHIIIIIIIIIIIIIIIIHIIIIIIIIIIIIIIIIIIHIGIIIIIIIIIHIHIIIIIIIIIIIIIIIIHHHIIIIHIIIIIIIIHIIIIIIIIIIIHIIIIIGIIIIIIHIIIIIIIIIIIHIIIIIIIIIIHHHIIIIIIIIIII
@HS4.1_29 HISEQ:380:H55W7BCXY:1:1101:17210:3198 1:N:0:AGCAGGAA orig_bc=AAAAAAAAAAAA new_bc=AAAAAAAAAAAA bc_diffs=0
TACGTAGGGAGCAAGCGTTGTCCGGATTTACTGGGTGTAAAGGGTGCGTAGGCGGCTTGGTAAGTCAGATGTGAAATCTATGGGCTCAACCCATAAACTGCATTTGAAACTATCGAGCTTGAGTGAAGTAGAGGCAGGCGGAATTCCCTGTGTAGCGGTGAAATGCGTAGAGATAGGGAGGAACACCAGTGGCGAAGGCGGCCTGCTGGGCTTTAACTGACGCTGAGGCACGAAAGCGTGGGTAGCAAACAGG
+
IIIIIIIIHIIIIIIIIHIIIIIIIIIIIIIIIIIGHHIIIIHIIIIIIIIIIIHIIIHIIIIIIIIIIIIIIIIIGIHIIIIIIIIIIIIIIIIIIIIIIIIIIIIIIIIIIIIIIIIIIIIIIHIIIIIIIIIIIIIIIIIHIIIIIIIIIIIIIIIIIIIIIIIIIIIIIIIIIIIIIIIIIIIIIIIIIIIIIIIIIIIIIIIIIIIIIIIIIIIIIIIIIIIIIIIIIIIIIIIIIIIIIIIIIIIII
@HS4.1_30 HISEQ:380:H55W7BCXY:1:1101:18173:3201 1:N:0:AGCAGGAA orig_bc=AAAAAAAAAAAA new_bc=AAAAAAAAAAAA bc_diffs=0
TACGGAGGATGCAAGCGTTATCCGGATTTATTGGGTTTAAAGGGTGCGTAGGCGGACCGTTAAGTCAGCGGTGAAATGTCCCGGCTCAACCGGGGAGCTGCCGTTGATACTGGCGGACTTGAGTCCAAACGGCGCCGGCGGAATATGTAATGTAGCGGTGAAATGCATAGATATTACATAGAACACCGATCGCGAAGGCAGCTGGCGAGGATGGCACTGACGCTGAGGCACGAAGGCGTGGGGATCGAACAGG
+
IIIIIIIIIIIIIIIIIIIIIIIIIHIIIIHIHIIGHHHIIIIIIIIIIIIIIIIIIIIIIIIIIHIIIIIHIIIIIIIIIIIIIIIIIHIIIIHIIIIIIIIIIIIIIIIIIIIIIIIIIIIIIIIIIIIIIIIIIIIIIIIIIHIIIIHIIIIIIIIIIIIIIIIIIIIIIIIIHHHIIIIIIIIIIIIIIIIIIIIIIIIIIIIIIIIIIIIIIIIIIIIIIIIIIIIIIIIIIIIIIIIIIIIIIIIII
@HS4.1_31 HISEQ:380:H55W7BCXY:1:1101:11882:5326 1:N:0:AGCAGGAA orig_bc=AAAAAAAAAAAA new_bc=AAAAAAAAAAAA bc_diffs=0
TACGGAAGGTCCGGGCGTTATCCGGATTTATTGGGTTTAAAGGGAGCGCAGGCTGGATATTAAGCGTGACGTGAAATGCCGCGGCTCAACCGTGGAAGTGCGTCGCGAACTGGTGTCCTTGAGTGTATTCGACGTCAGCGGAATTCGTGGTGTAGCGGTGAAATGCTTAGATATCACGAAGAACTCCGATTGCGAAGGCAGCTGGCGAGGCTACAACTGACGCTAAAGCTCGAAGGTGCGGGTATCGAACAGG
+
IIIIIHIIIIIIHIIIIIIIIHHIIIIIIIIIHIIHHHIIIIIIIIIIIIIIHIIIIIHHIIIIIIIIHIIIIIIIGIIIIIIIIIIIIIIIIIIIIIIIIIHIIIIIIIIIIIIIIIIIIIIIHHIIIIIIIIIIIIIIIIIIIIIIIIIIIIIIIIIIIIIIIIIHIIIIIIIGHIIIIIIIIIIIIIIIIIIIIIIIIIIIIIIIIIIIIHHHIIIIIIIIIIIIIIIIIIIIIIIIIIIIIIIIIIIII
@HS4.1_32 HISEQ:380:H55W7BCXY:1:1101:15781:5349 1:N:0:AGCAGGAA orig_bc=AAAAAAAAAAAA new_bc=AAAAAAAAAAAA bc_diffs=0
TACGGAGGATCCAAGCGTTATCCGGATTCATTGGGTTTAAAGGGTGCGTAGGCGGACTGATAAGTCAGCGGTGAAATCTCTCGGCTTAACCGAGAAACTGCCGTTGATACTGTCAGTCTTGAGTACAGATGATGTGGGCGGAATATGACATGTAGTGGTGAAATACTTAGATATGTCATAGAACACCGATTGCGAAGGCAGCTCACAAAACTGTCACTGACGCTGAGGCACGAAAGCGTGGGGATCAAACAGG
+
IIIIIHIIIIIIIHIIIIIFHIIIIEHIIIIEGHIDGHGIIIIIIIIIIIIIIIIIIIHIIIIIHIIIIIIIIIIIIHHHIIIIIIIIIIIIHIIIIIIIIIIIIIIIIIIIHIIIIIIIIIIIIIHIIIIIIIIIIIHHHIIIIIIIIIHHIIIIIIIIIIIIIIIIIIIIIIIHHHHIIIIIIIIIIHIIIIIIIIIIIIIIIHIIIHIHHIIIIIIIIIIIIIIIIIIIIIIIIIIIIIIIHIIIIIIII
@HS4.1_33 HISEQ:380:H55W7BCXY:1:1101:16761:5466 1:N:0:AGCAGGAA orig_bc=AAAAAAAAAAAA new_bc=AAAAAAAAAAAA bc_diffs=0
TACGTAGGGGGCAAGCGTTATCCGGATTTACTGGGTGTAAAGGGAGCGTAGACGGGATGGCAAGTCGGTTGTGAAATTTCGCGGCCCAACCGCGAAACTGCGTCCGATACTGCTGAACTTGAGGACGGTAGAGGTCGGTGGAATTCCAGGTGTACCGGTGAAATGGGCAGATATCTGGAGGAACACCAGTGGCGAAGGCGGCCGACTGGGCCGATCCTGACGCTGAGACCCGAAAGCTAGGGTAGCGAACCGG
+
IIIIHIIHIIIIIIIIIIIIIIIIHHHIIIIIIIIDGHIIHIIIHIIIIIHHHIIIHIIIIIIIHHIIHIIIIIIIFIIIIIIIIIIIIIIIIIIIIIIIIIIHIIIIIIIIIIIIIIIIIIIIIIIIIIIIIHDHHIIIIIIIIIIIIIHIIIIIIIIIIIIIIIIIIIIIIIHIHHIIIIIIIIIIIIIIIHIIIIIHIIIHIIIIGIIIIIIHIIIIIIIIHIIIIIIHHIIHHFIIHIIIIIHIIIIII
@HS4.1_34 HISEQ:380:H55W7BCXY:1:1101:19931:5445 1:N:0:AGCAGGAA orig_bc=AAAAAAAAAAAA new_bc=AAAAAAAAAAAA bc_diffs=0
TACGGAGGATGCGAGCGTTATCCGGATTTATTGGGTTTAAAGGGTGCGTAGGTGGTTTGTTAAGTTTGTGGTGAAAGCGTGCGGCTCAACCGTACCAAGCCATGAAAACTGGCGAACTTGAGTGCAAACGAGGTAGGCGGAATGTGATGTGTAGCGGTGAAATGCTTAGATATGTCACAGAACCCCGATTGCGAAGGCAGCTTACCAGCATGCAACTGACACTGAGGCACGAAAGCGTGGGTATCAAACAGT
+
IIIIIIIIHIIIIIIIIIIIIIIIIHHIIIIIHIIGHHIIIIIIHIIIIIIIHIIIIIIIIIIIGHIIIIIIIIIIHHIIIIIIIIIIIIIIIIIIIIIIIIIIIIIIIIIIIIIIIIIIIIIHIIIIIIIIIIIIHIIIIIIIIHIIIIIIIIIIIIIIIIIIIIIIIIIIIIHHGIIIIIIIIIIIIIIIIIIIIIIIIIIIHIIIIIIIIIIIIIIIIIIIIIIIIIIIIIIIIIIHIIIIIIHIIIII
@HS4.1_35 HISEQ:380:H55W7BCXY:1:1101:2446:5583 1:N:0:AGCAGGAA orig_bc=AAAAAAAAAAAA new_bc=AAAAAAAAAAAA bc_diffs=0
TACGGAAGGTCCGGGCGTTATCCGGATTTATTGGGTTTAAAGGGAGCGCAGGCCGTCCCTTAAGCGTGACGTGAAATGTACGGGCTCAACCGGTGCAGTGCGTCGCGAACTGGGGGACTTGAGTGCACTCGAGGCAGGCGGAATTCGTGGTGTAGCGGTGAAATGCTTAGATATCACGAAGAACCCCGATTGCGAAGGCAGCCTGCCAGGTTGTAACTGACGCTAATGCTCGAAGGTGCGGGTATCGAACAGG
+
IIIIIIIIIIIIIIIIIIIHIIIIIEHIIIIIIIIIIIIIIIIIHIIIGHHIIIIIIIIIIIIIIIHIIIIIIIIIHIIIIIIIIIIIIIIIIIIIIIIIIIHIIIIIIIGIIHIIIHIIIIIIIHIIIIIIIIIIIIIIIIIIIIIIIIIIIIIIIIIIIIIHIIHIIIIIIIIIHHIIIIIIHIIIIHIIIIIIIIIIIIIIIIIIIIHIIIIIIIIIIIIIIIIIIIIIIIIIIIIIIIIHHIIIIIIII
@HS4.1_36 HISEQ:380:H55W7BCXY:1:1101:2747:5593 1:N:0:AGCAGGAA orig_bc=AAAAAAAAAAAA new_bc=AAAAAAAAAAAA bc_diffs=0
TACGGAGGATGCGAGCGTTATCCGGATTTATTGGGTTTAAAGGGTGCGTAGGCGGACGATTAAGTCAGCGGTGAAAGCGTGTGGCTCAACCATACCAAGCCGTTGAAACTGGTTGTCTTGAGTGTAAACGAGGTAGGCGGAATGTCACGTGTAGCGGTGAAATGCATAGATATGTGACAGAACCCCGATTGCGAAGGCAGCTTACCGGCATACAACTGACGCTGAGGCACGAAAGCGTGGGTATCAAACAGG
+
IIIIIIIIHIIIIIIIIIIIIIIIIHHIIIIIHIIGHIIIIIIIIIIIIGIIIIIIIIIIIIIIIIIIIIIIIIIIHHHHIIIIIIIIIIIIIIIIIIIIIIIIIIIIIIIIHIIIIIIIIIIIIIIIIIIIIIIIIIIIIIIIHIIIIIIIIIIIIIIIIIIIIIIIIIIIIIIIIIIIIIIIIIIIIIIIIIIIIIIIIIIIIIIIIIIIIIIIIIIIIIIIIIIIIIIIIIIIIIIIIIIIIIIIIIII
@HS4.1_37 HISEQ:380:H55W7BCXY:1:1101:3250:5671 1:N:0:AGCAGGAA orig_bc=AAAAAAAAAAAA new_bc=AAAAAAAAAAAA bc_diffs=0
TACAGAGGGTGCAAGCGTTGTTCGGAATCATTGGGCGTAAAGGGCGTGTAGGCGGTTTGTTAAGTCATGTGTGAAATCCCTCGGCTCAACCGGGGAACGACGCATGAAACTGGCAAGCTAGAGTACCAAAGAGGGTGGTGGAATTCCCGGTGTAGCGGTGAAATGCGTAGATATCGGGAGGAACACCTGTGGCGAAGGCGGCCACCTGGTTGGATACTGACGCTGATACGCGAAAGCGTGGGGAGCAAACAGG
+
IIIIIHIHIHIIHIIIIIHHHHIIIIGHIIIIIIIIIIIIIIIIIIIIIIHIIIIIGIIIIHIIIIIIHIIIIHIIHHGHIIIIIIIIIIIHIIIIIIHHIIIIIIIIHIIIHIIIIIIIIIIIHHHHHIIIIIIHIIIIIIHIIIIIHIIHIIIIIIIIIIIIIIIIIIIIIIIIHGIIIIIIIIIIIIIIIIIIIIIIIIIIIIIIIIHIIIIIIIIIIIIGIIIIIIIIIIIIIIIIIIIIIIIIIIIII
@HS4.1_38 HISEQ:380:H55W7BCXY:1:1101:4671:5559 1:N:0:AGCAGGAA orig_bc=AAAAAAAAAAAA new_bc=AAAAAAAAAAAA bc_diffs=0
TACGTAGGTGGCAAGCGTTATCCGGATTTACTGGGTGTAAAGGGCGCGTAGGCGGGGATGCAAGTCAGATGTGAAATCTATGGGCTTAACCCATAAACTGCATTTGAAACTGTATCTCTTGAGTGCTGGAGAGGTAGACGGAATTCCTTGTGTAGCGGTGAAATGCGTAGATATAAGGAAGAACACCAGTGGCGAAGGCGGTCTACTGGACAGTAACTGACGCTGAGGCGCGAAAGCGTGGGGAGCAAACAGG
+
IIIHHHHIHICHHHIIIHHIIIGIIHHIIIIFGHHCEHHHIIEHHHIHFHCHHHHHIHGHIIIIIIIIIIIIHIIIIIHIIIGHHHIIIIIIIIHHIIHHIIIHIHHIHIIIIIIHIIIIHHHIIHIIIIIIIIIIIIIIIIIIIHHHIIIHHHIHIIIIIIIIIIIIIIIIIIIIIIIIIIIIIGIIIIIIHIIIIIIIHFHIIIGIIIIIIIHHIIIIIIIIIIIIIIIIIIIIIIIIHGIHCHIIIIIII
@HS4.1_39 HISEQ:380:H55W7BCXY:1:1101:5137:5631 1:N:0:AGCAGGAA orig_bc=AAAAAAAAAAAA new_bc=AAAAAAAAAAAA bc_diffs=0
TACGGAGGGTGCGAGCGTTAATCGGAATAACTGGGCGTAAAGAGCTCGTAGGCGGTTAGTCAAGTCAGATGTGAAAGCCCCGGGCTTAACCTGGGAACTGCATTTGAAACTGACGAACTAGAGTACTGTAGAGGGAGGTAGAATTCCAGGTGTAGCGGTGAAATGCGTAGATATCTGGAGGAATACCGGTGGCGAAGGCGGCCTCCTGGACAGAGACTGACGCTGAGGAGCGAAAGCGTGGGGAGCAAACAGG
+
IIIIIDHIIHIIIIIIIHIIIIIIIIIIHIIIIIIHHHGHIIIIGIIIIIIIIIHIIHIHIIIIIIIHHHIIIIIIHIIIIIIIIIIIIIIIIIIIIIIIIIIIIIIIIIIIIIIHHIIIIIIIIIIIIIIIIIIIIIIIIIIIIIIIIIIIIIIIIIIIIIIIIIIIIIIIIIIIIIIIIIIIIIIIIIIIIIIIIIIIIIIIIIIIIIIIIIHIIIIIIIIIIIIIIIIIIIIIIIIIIIIIIIIIIIHII
@HS4.1_40 HISEQ:380:H55W7BCXY:1:1101:5828:5702 1:N:0:AGCAGGAA orig_bc=AAAAAAAAAAAA new_bc=AAAAAAAAAAAA bc_diffs=0
TACGTAGGTGGCGAGCGTTATCCGGATTTACTGGGTGTAAAGGGCGCGTAGGCGGGGATGCAAGTCAGATGTGAAATCTATGGGCTTAACTCATAAACTGCATTTGAAACTGTATTTCTTGAGTGCTGGAGAGGTAGACGGAATTCCTTGTGTAGCGGTGAAATGCGTAGATATAAGGAAGAACACCAGTGGCGAAGGCGGTCTACTGGACAGTAACTGACGCTGAGGCGCGAAAGCGTGGGGAGCAAACAGG
+
IIIIHHIIIIIIIDIIIIIIIIIIIIIIIIHHHII<GHHHGIIHHIHICHHIHIIIIGFCHFIIIHIHHIIIIIIIFHIHIIIIHIIHIIIIIIIIIIIIIIIIIIIHIIHIHIIHIIIIIIIIIHIIIIIIIIIIIHIIIIIIIIIIIIIIIIIIIIIIHIIIIIIIIIIIIIIHIIIIIIIIIIIIIIIIIIIIIIHHHHIIIIIHIIIHIHHGIIIIIIIIIIIIIIIIIIIHIIIIIIIIIIIIIIIII
@HS4.1_41 HISEQ:380:H55W7BCXY:1:1101:6552:5559 1:N:0:AGCAGGAA orig_bc=AAAAAAAAAAAA new_bc=AAAAAAAAAAAA bc_diffs=0
TACGGAAGGTCCGGGCGTTATCCGGATTTATTGGGTTTAAAGGGAGCGCAGGCTGATTATTAAGCGTGACGTGAAATGTAGCCGCTCAACGGCTGAACTGCGTCGCGAACTGGTAGTCTTGAGTGAGTTCGATGTAGGCGGAATTCGTGGTGTAGCGGTGAAATGCTTAGATATCACGAAGAACTCCGATTGCGAAGGCAGCCTACAAGGCCTTTACTGACGCTAAAGCTCGAAGGTGCGGGTATCGAACAGG
+
HHIIIHIIHHIIIHIIIIIIIIIIIFHIIIIIGHIDGHHIIIHIIIIIIGIIIHIIHIIIIIIIIHIIIIIIIIIIHIHIIHIIIHHIIHHHIIIHHIIGIHIIIIIHIHIIHIIIIIIIIIIIIIIIIIIIIIHIIIIIIIIIIIIHGIIIIIIIIIIIIIIIIIIIIIIIIIIIIIIIIIIHGIIIIIIIIIIIIIHHIHIIIIIIIIIIIIIIIIIIIIIIIIIIIIIIIIIIIIIIIIIIIHIIIIIII
@HS4.1_42 HISEQ:380:H55W7BCXY:1:1101:10598:5543 1:N:0:AGCAGGAA orig_bc=AAAAAAAAAAAA new_bc=AAAAAAAAAAAA bc_diffs=0
TACGTAGGTGGCAAGCGTTGTCCGGATTTACTGGGTGTAAAGGGCGTGCAGCCGGGTCTGCAAGTCAGATGTGAAATCCATGGGCTCAACCCATGAACTGCATTTGAAACTGTAGAACTTGAGTACCGGAGGGGCAATCGGAATTCCTAGTGTAGCGGTGAAATGCGTAGATATTAGGAGGAACACCAGTGGCGAAGGCGGATTGCTGGACGGCAACTGACGGTGAGGCGCGAAAGTGTGGGGAGCAAACAGG
+
IIIIHIIIIIIIIIIIIIIIIIIIIHIIIIHIIIIGHIIIIIIIHIIIIIIIIIIIIIIIIIIIIIIIHIIIIIIIHHIIIIIIIIIIIIIIIIIIIIIIIIIIIIIIIIIIIIIIIIIIIIIIIIIIIIIHHHIIIIIIIIIIIIIIIIIIIIIIIIIIIIHIIIIIIIIIIIHHHHIIIIIIIIIIIIIIIIIIIIIIIIHIHIIIIIIHIIIIIIIIIIHHIIIIIIIHIIIIIIIIIIIIIIIIIIHII
@HS4.1_43 HISEQ:380:H55W7BCXY:1:1101:11055:5689 1:N:0:AGCAGGAA orig_bc=AAAAAAAAAAAA new_bc=AAAAAAAAAAAA bc_diffs=0
TACGGAAGGTCCGGGCGTTATCCGGATTTATTGGGTTTAAAGGGAGCGCAGGCTGATTATTAAGCGTGACGTGAAATGTAGCCGCTCAACGGCTGAACTGCGTCGCGAACTGGTAGTCTTGAGTGAGTTCGATGTTGGCGGAATTCGTGGTGTAGCGGTGAAATGCTTAGATATCACGAAGAACTCCGATTGCGAAGGCAGCTGACAGCAGTTTTACTGACGCTCATGCTCGAAAGTGCGGGTATCGAACAGG
+
HHIIIHHIGHIHIIIGIIHEHIGHICHIIGH@GHHEHEHHHHHHHHHIIHIIHHIHHHHHHIIIIHHHHHIIIIHHHHIIIIIIIHHIIHHIIIHIHIHHIIIHIIIIHIHFIHHHEIIIHHIIIIIIHIIIIIIIIIIIIIIIIIIIIIIIIIIIIIIIIIIIIIIIIIIIIHIIIHIIIIIIHIIIIIIIIIIIIIIIIIIIIIIIIIIIIIIIIIIIIIIIIIIIIIIIIIIIIIIIIIIIIIIIIIIII
@HS4.1_44 HISEQ:380:H55W7BCXY:1:1101:13934:5637 1:N:0:AGCAGGAA orig_bc=AAAAAAAAAAAA new_bc=AAAAAAAAAAAA bc_diffs=0
TACGTAGGTAGCAAGCGTTGTCCGGAATTATTGGGCGTAAAGCGCATGTAGGCGGTAATTTAAGTCTGTCGTGAAACTGCGGGGCTCAGCCCCGTATGGCGATGGAAACTGGGTTACTTGAGTGCAGGAGAGGAAAGGGGAACTCCCAGTGTAGCGGTGAAATGCGTAGATATTGGGAAGAACACCGGTGGCGAAGGCGCCTTTCTGGACTGTGTCTGACGCTGAGATGCGAAAGCCAGGGTAGCGAACGGG
+
IIIIHHIIIIIIIIIIIHIHIIIIIHHIIIHIIIIIIIIIIIIIIHHIIIIIIIIHIHHHHHIIIIHIIIIIIIIIIIIIIIIIIIIIIIIIIIHHIIIIIIIHIHHIIIIIIIIHIIIIIIIHIIIIIIIHIHHHIIIIIIIIHHIIIIIIIIIIIIIIIHIIIIIIIIIIIIIHGIIIIIIIIIIIGIIIIIIIIIIIIHCHIIIIIIHHIIHIIIIIIIIIIIHIIIIIHHIIHHIHHHIIIHIIIIII
@HS4.1_45 HISEQ:380:H55W7BCXY:1:1101:15943:5547 1:N:0:AGCAGGAA orig_bc=AAAAAAAAAAAA new_bc=AAAAAAAAAAAA bc_diffs=0
TACGGGGGGAGCAAGCGTTGTTCGGATTTACTGGGCGTAAAGGGCGCGTAGGCGGCACCGCAAGTCGACTGTGAAATCTCCGGGCTTAACCCGGAAAGGTCAGCCGATACTGCGGGGCTAGAGTGCAGAAGGGGCAACTGGAATTCTCGGTGTAGCGGTGAAATGCGTAGATATCGAGAGGAACACCTGCGGCGAAGGCGGGTTGCTGGGCTGACACTGACGCTGAGGCGCGAAAGCTAGGGGAGCGAACGGG
+
HHIIIIIIIIIIHIIIIHHIIIIIIIIIIIIIIIIGIHIIIIHIIIIIHIIIIIIIIIHIIIIIHIIIIIIHIIHIHHIIIIIIHIHHIIIIHIHHIIIIIIIIIIIIIIHIIIIIIIIIIIIIIIIIIIIIHIIIIHHHIIIIIIIIIIIIIIIIIIIIIIIIIIIIIIIHIIIIHHIIIIIIHIIHIIHIIIIIIIIIIHIIIIIIIHIIHIIIIIIIIIIIIIIIIIIIIIIIIIIIIIIIIIIIIIIII
@HS4.1_46 HISEQ:380:H55W7BCXY:1:1101:17738:5686 1:N:0:AGCAGGAA orig_bc=AAAAAAAAAAAA new_bc=AAAAAAAAAAAA bc_diffs=0
TACGGAGGATCCGAGCGTTATCCGGATTTATTGGGTTTAAAGGGAGCGTAGGCGGGAGATCAAGTCAGCTGTGAAATGTAGACGCTCAACGTCTGCACTGCAGTTGAAACTGGTTTTCTTGAGTGCGTAAGGGGCAGGCGGAATTCGTCGTGTAGCGGTGAAATGCTTAGATATGACGAAGAACTCCGATCGCGAAGGCAGCTTGCCGGGCCGCAACTGACGCTGAAGCTCGAAGGTGCGGGTATCGAACAGG
+
IIIIIIIIGHHIIIIIIIIIIIIIIHHHIIIIIIIDEHIIIIIIHIIIIIIIIIIIIHHHIIIIIIIIIIIHIIIIHHHIIIHIIIIIIIIIIIIIIIIIIIIIIIIIIIIIIIIIIIIIIGIIIIIIIIIIIIIIIIIIIIHIHIIIIIIIIIIIIIHIIIIHIIIIHIIHIIIIIIIHIHIIGIHIHHHIIIIIIHIIHHHCDIHIIIIIIIIIIIIIIIIIIIHHIIIIIIIIIIIIIIIIIIIIIIIII
@HS4.1_47 HISEQ:380:H55W7BCXY:1:1101:17922:5722 1:N:0:AGCAGGAA orig_bc=AAAAAAAAAAAA new_bc=AAAAAAAAAAAA bc_diffs=0
TACGGAAGGTCCGGGCGTTATCCGGATTTATTGGGTTTAAAGGGAGCGCAGGCTGGATTTTAAGCGTGCTGTGAAATGTACCGGCTCAACCGGTGACGTGCAGCGCGAACTGGAGTCCTTGAGTGAGTACGACGTCAGCGGAATTCGTGGTGTAGCGGTGAAATGCTTAGATATCACGAAGAACCCCGATTGCGAAGGCAGCTGACGAGTCCTTAACTGACGCTAAAGCTCGAAAGTGCGGGTATCGAACAGG
+
IIIIIIIIIEHIIIHIIIIIIIIIIHHIIHHHHHICGFIIIIIIHIHIIIIIIIIIIIIIHIHIIIIIIIIIIIHHHIIIIIIIIIIIIIIIIIIIIIIIIIIIIIIIIHHHHHIIHIHIIIIIIHIIIIHIIIIIIIIHIIIIIIIFIIIIIIIIIIIIIIIIIIHIIIIIIIIIHHIIIIIIIIIIIIIIIIIIIIIIHIIIIIIIHFIIIIIIIIIIIIIIIIIIIIIIIIIIHIIIIIHGGIIIIIIII
@HS4.1_48 HISEQ:380:H55W7BCXY:1:1101:18646:5633 1:N:0:AGCAGGAA orig_bc=AAAAAAAAAAAA new_bc=AAAAAAAAAAAA bc_diffs=0
TACGGAAGGTCCGGGCGTTATCCGGATTTATTGGGTTTAAAGGGAGCGCAGGCCGACTGGTAAGCGTGACGTGAAATGTAGCCGCTCAACGGCTGAACTGCGTCGCGAACTGTCAGTCTTGAGTGAGTTCGATGTTGGCGGAATTCGTGGTGTAGCGGTGAAATGCTTAGATATCACGAAGAACTCCGATTGCGAAGGCAGCCAACAAGGCCTTTACTGACGCTAAAGCTCGAAGGTGCGGGTATCGAACAGG
+
HHHEH@GHIHHH?CCCHED<C<CCH<<EFG@<CFH0<DFF<<G@CHHHHEHDHHHHIHH@HHHIIIIICIIIIIHG<FGHHCHIIHIIIHHHFHIGIIGHIIHIIIIHIIHHIIHHHIIIIIIHHHF<BHHIIIHEHCGIIIIIIIHHIIIIIIIIIIIIIIIIIHBIIIIIIHI?HHGHIIIHEIHGCC@IIIIIIHHHHHHEHG<EIIIHEHIIIIIIIIIHCG<HF1IIIHCHCHIIHF<D1IIIIIGII
@HS4.1_49 HISEQ:380:H55W7BCXY:1:1101:4107:5796 1:N:0:AGCAGGAA orig_bc=AAAAAAAAAAAA new_bc=AAAAAAAAAAAA bc_diffs=0
TACGGAAGGTCCGGGCGTTATCCGGATTTATTGGGTTTAAAGGGAGCGCAGGCCGATGGTTAAGCGTGACGTGAAATGTAGCCGCTCAACGGCTGAACTGCGTCGCGAACTGGCTATCTTGAGTGAGTTCGATGTTGGCGGAATTTGTGGTGTAGCGGTGAAATGCTTAGATATCACGAAGAACTCCGATTGCGAAGGCAGCCAACAAGGCCTTTACTGACGCTAAAGCTCGAAGGTGCGGGTATCGAACAGG
+
IIIIIIIIIIIIIIIIIIIIIIIIIHHIIIIIIIIIIIIIHIIIIIIIIIIIIIIHIIIIIIIIIIIIIIIIIHIIIIIIIIIIIIIIIIIIIIIIIHIIIIIIIIIIIIIIIIIHIIIIIIIIIIIIIIIIIIIIIIIIIIIIIIIIIIIIIIIIIIIIIIIIIIIIIIIIIIIIIIIIIIIHIIIIIIIIIIIIIIIIIIHIIIIIIIIIIIIIIIIIIIIIIIIIIIIIIIIIHIIIIIIIIIIIIIIII
@HS4.1_50 HISEQ:380:H55W7BCXY:1:1101:4481:5848 1:N:0:AGCAGGAA orig_bc=AAAAAAAAAAAA new_bc=AAAAAAAAAAAA bc_diffs=0
TACGGAGGGTACGAGCGTTAATCGGAATGACTGGGCGTAAAGGGCACGTAGGTGGATAGATAAGTCACAAGTGAAATACCCGGGCTTAACCTGGGATTGGCTCGTGAAACTGTTTAACTAGAGTACGGTAGAGGGGAGTAGAATTCCAAGTGTAGCGGTGAAATGCGTAGAGATTGGGAAGAATACCGGAGGCGAAGGCGGCTCTCTGGACCGATACTGACACTGAAGAGCGAAAGCGTGGGGAGCAAACAGG
+
IIIIIIIIIIFHEHIIIHIIIIIIIIHIHIIIIIIIIHHIIIFHHEIIGIIIFIIEFHF1CGHHH#H#HHIIIIIIHHIIIIHIIIHHHIIIIIII@GGHIFCCDHHHIII@<HFDCHIIIIIIIHIHGIIIIIH<HHHEIIIIIDH1FIHIIHIIIIIIIIIIIIHHHIH1HGD#D<G@HHHHIIIDH0IIIIHIIIIIHGD1HIIIHCC0HEIIIIHHHHIIHH@HDIHIIIIIIIIIIHGIIIIIIIIII
@HS4.1_51 HISEQ:380:H55W7BCXY:1:1101:4405:5871 1:N:0:AGCAGGAA orig_bc=AAAAAAAAAAAA new_bc=AAAAAAAAAAAA bc_diffs=0
TACATAGGTAGCGAGCGTTATCCGGAATAACTGGGCGTAAAGGGAGTGTAGGTGGCGTATTAAGTCTTGTGTGAAAGCCCTCGGCTCAACTGAGGAACTGCACAAGAAACTGATATGCTAGAGTACGAGAGAGGCAAGTGGAATTCCTAGTGTAGCGGTAGAATGCGTAGAGATTAGGAGGAACACCAGAGGCGAAGGCGACTTGCTGGCTCGCAACTGACACTGAGACTCGAAAGCGTGGGGAGCAAACAGG
+
IIIIIHIIIIIIIIIIIIIIIIIIIIIIIIIIIIIIIHIHIIIIIIHHHIIIIIHIIIIIIIIIIIIIIIIIIIHIHHHIIIIIIHIIIIIIIIIIIIIIIIIIIIIIIIIIIIIIIIIIIIIIIIIIIIIIIIIIIIIIIIIIHIIIIIIIIIIIIIIIIIIIIIIHIIIIIIHIHHHIIIIIIIIIIIIIIIIIIIIIIIIHIIIIIHGIIIIIIIIIIHIIIIIIIHEIIIIIIIIIIIIIIIIIIIIII
@HS4.1_52 HISEQ:380:H55W7BCXY:1:1101:5377:5882 1:N:0:AGCAGGAA orig_bc=AAAAAAAAAAAA new_bc=AAAAAAAAAAAA bc_diffs=0
TACAGAGGTCCCTAGCGTTGTTCGGATTTACTGGGCGTAAAGGGCGCGTAGGCGGCCGAGCAAGTCAAGTGTGAAATCTCCGGGCTCAACCCGGAACGTGCGCTTGAGACTGCCCGGCTCGAGTGCGGAAGGGGGAATCGGAATATAGGGTGTAGCGGTGAAATGCGTTGATATCCTATAGAACACCGGAGGCGAAGGCGGATTCCTTGTACGCAACTGACGCTGAGGCGCGAAAGTCGGGGGAGCAAACAGG
+
IIIIIIIIIIIIIIIIIHIIIIIIIIIIIIIIIIIIIHHIIIIIIIIIIIIIIIIIIIIIIIIIIIIIIIIIIIIIIIIIIIIIIIIIIIIIIIIIIIIIIIIIIIIIIIIIIIIIIIIIIIIIIIIIIIIIIIIIIHIIIIIIIIIIIIIIIIIIIIIIIIIIIIIIIIIIIIIIIIIIIIIIIIIIIIIIIIIIIIIIIIIIIIIIIIIIIIIIIIIIIIIIIIIIIIIIIIIIIIIIIIIIIIIIIIIII
@HS4.1_53 HISEQ:380:H55W7BCXY:1:1101:5969:5987 1:N:0:AGCAGGAA orig_bc=AAAAAAAAAAAA new_bc=AAAAAAAAAAAA bc_diffs=0
TACGAGGGGTGCAAGCGTTGTTCGGAATCACTGGGCGTAAAGGGAGCGCAGGCGGAAGCTCAAGCGGATTGTACAATACCGGGGCCCAACCCCGGACCTGCAGTCCGAACTGGGTTTCTTGGATAGTTCAGGGGCAAGCGGAATTCCTGGTGTAGCGGTGGAATGCGTAGAGATCAGGAAGAACACCGATGGCGAAGGCAGCTTGCTGGGGACTTATCGACGCTCGTGCTCGAAAGTGCGGGTAGCAAACAGG
+
IIIIIHIIIIIIIIIIIIIIHIIIIIIIIIIIIIIIIHGIIIIIIIIIIIIIIIIIIIIIIIIIIIIIIIIIIIIIHHIIIIIIIIIIIIIIIIIIIIHIIIIIIIIIIIIIIIIIIIIIIIIIIIIIIIIIIIIIIIIIIIIIIIIIIIIIIIIIIIIIIIIIIIIIIIIIIIIIIIIIIIIIIIIIIIIIIIIIIIIIIIIIIIIIIIIIIIIIIGIIIIIIIIIIIIIIIIIIIIIIIIIIIIIIIIIII
@HS4.1_54 HISEQ:380:H55W7BCXY:1:1101:6694:5871 1:N:0:AGCAGGAA orig_bc=AAAAAAAAAAAA new_bc=AAAAAAAAAAAA bc_diffs=0
TACGGAGGGTACGAGCGTTAATCGGAATGACTGGGCGTAAAGGGCACGTAGGTGGATAGATAAGTCACAAGTGAAATACCCGGGCTTAACCTGGGATTGGCTCGTGAAACTGTTTAACTAGAGTACGGTAGAGGGGAGTAGAATTCCAAGTGTAGCGGTGAAATGCGTAGAGATTTGGAAGAATACCGGAGGCGAAGGCGGCTCTCTGGACCGATACTGACACTGAAGAGCGAAAGCGTGGGGAGCAAACAGG
+
IIIHHEHDHIIIHIGDE?GHHHGHHHIIIHIHHHIIGCDHFHIHHGHI@GHHCIIHEGHHIIIIHHHIEHHIHIIHHHHHHIIIHHHHIEGFHIHHGHHHIHHHDHIIIHHIEHIHHHHIIIIIHHHIHIIIIHIGIHHHIHIHHFHHHIIIIIIIIIHIIHIIIIIIIIHEHHFHGDIIIHHHHHHHHHIIIHHIIIIIIIHHHIIIIHHEFCFHIIIIHFEIIHEGC=IHHIIIHIIIIH@IIIHHIIIIH
@HS4.1_55 HISEQ:380:H55W7BCXY:1:1101:7250:5825 1:N:0:AGCAGGAA orig_bc=AAAAAAAAAAAA new_bc=AAAAAAAAAAAA bc_diffs=0
TACGGAGGGTGCGAGCGTTAATCGGAATAACTGGGCGTAAAGAGCTCGTAGGCGGTTAGTCAAGTCAGATGTGAAAGCCCCGGGCTTAACCTGGGAACTGCATTTGAAACTGACGAACTAGAGTACTGTAGAGGGAGGTAGAATTCCAGGTGTAGCGGTGAAATGCGTAGATATCTGGAGGAATACCGGTGGCGAAGGCGGCCTCCTGGACAGAGACTGACGCTGAGGAGCGAAAGCGTGGGGAGCAAACAGG
+
IIIIIIIIIHIIIIIIIHIIIIHIIIIIHIIIIIIIIIIIIIIIIIHIHIIIIIIIIIIIIIIIIIIIHHIIIIIIIIIIIIIIIIHIIIIIIIIIIHIIIIIIIIIIIIIIIIIIIIIIIIIHIIIIIIIIIIIIIIIIIIIIIIIIIIIIIIIIIIIIIIIIIIIIIIIIIIIIIHIIIIIIIIIIIIIIIIIIIIIIIIIHIIIIIIIIIIIIIIIIIIIIIIIIIIIIIIIIIIIIIIIIIIIIIIIII
@HS4.1_56 HISEQ:380:H55W7BCXY:1:1101:12549:5977 1:N:0:AGCAGGAA orig_bc=AAAAAAAAAAAA new_bc=AAAAAAAAAAAA bc_diffs=0
TACAGAGGTCGCAAGCGTTGTTCGGATTTACTGGGCGTAAAGGGCGCGTAGGCGGCCGTGCGTGTCGGATGTGAAATCTCCGGGCTCAACCCGGAAAGTGCGTCCGAAACTGCATGGCTCGAGTTCGGGAGAGGGAATCGGAATGCAGGGTGTAGCGGTGAAATGCGTTGATATCCTGCAGAACACCGGAGGCGAAGGCGGATTCCTGGAACGAAACTGACGCTCAGGCGCGAAAGTCGGGGGAGCAAACAGG
+
IIIIIIIIIHIIIIIIIIIIIIIIIIIIIIIIIIIIIDHIIIIIHIIIIIIIIIIIIIIIIIIIIIIIIIIIIIIIGHIIIIIIIIIIIIIIIIIIIIIIIIIIIIIIIIIIIIIIIIIIIIIIIIIIIIIIIIIIIIIIIIIIIIIIIIIIIIIIIIIIIIIIIIIIIIIIIIIIIIIIIIIIIIIIIIIIIIIIIIIIIIIIIIIIIIIIIIIIIIIIIIIIIIIIIIIIIIIIIIIIIIIIIIIIIIIII
@HS4.1_57 HISEQ:380:H55W7BCXY:1:1101:16407:5784 1:N:0:AGCAGGAA orig_bc=AAAAAAAAAAAA new_bc=AAAAAAAAAAAA bc_diffs=0
TACAGAGGGGGCAAGCGTTGTTCGGAATTACTGGGCGTAAAGGGCGCGTAGGCGGCCTGCTAAGTCGAACGTGAAATCCCTGGGCTCAACCCAGGAACTGCGTCCGATACTGGCAGGCTTGAATCCGGGAGAGGGATGCGGAATTCCAGGTGTAGCGGTGAAATGCGTAGATATCTGGAGGAACACCGGTGGCGAAGGCGGCATCCTGGACCGGCATTGACGCTGAGGCGCGAAAGCTAGGGGAGCAAACGGG
+
HIIIIHHIIIDHDHHHHHCFHHEHIH@GHIIHHHIIIDHFHIIIHIIIHHHHHIIIHHHIIIIIIHIIIIIIIHIIHHHHIIIIIHIIIIIIIIIIIIIIHIIIIIIIIIIIIIIIIIIIIH@IIIHIIIIIIIHHHIFHIIIIIIIIIIIIIIIIIIIIIIIIIIIIIIIIIIIIHHIIIIIIIIIIIIIIIIIIIIIIIIIIIIIIIIIIIIIIIIIIIIIIIIIIIHIIIIIIIIIIIIIIIIIIIIIII
@HS4.1_58 HISEQ:380:H55W7BCXY:1:1101:11289:6015 1:N:0:AGCAGGAA orig_bc=AAAAAAAAAAAA new_bc=AAAAAAAAAAAA bc_diffs=0
TACGAAGGTGGCGAGCGTTGTTCGGATTCACTGGGCATAAAGGGCGCGTAGGCGGTGCTGCAAGCGGCGTGTGAAATTCCGGGGCTCAACCCCGGAACGGCGCGCCGGACTGCAGTGCTCGAGTGTGGGAGGGGGGTGCGGAACTCTAGGTGGAGCGGTGAAATGCGTAGATATCTAGAGGAACACCGGTGGCGAAAGCGACACCCTGGCCCGCAACTGACGCTGAGGCGCGAAAGCGTGGGTAGCAAACAGG
+
IIIIIIIIIIIIIIIIIIIIIIIIIIIIIIIHHIIIIHIIIIIIIIIIIIIIIIIIIIIIIIIIIIIIIIIIIIIIGHIIIIIIIIIIIIIIHIIIHIIIIIIIHIIIIIIIIIIIIIIIIIIIIIIIIIIIIIIIHIIIIIIIIIIIIIIIIIIIIIIIIIIIIIIIIIIIIIIHHGIIIIIIIIIIIIIIIIIIIIIHHHHIIIIIIIIHIIIIIIIIIIIIIIIIIIIIIIIIIIIIIIIIIIIIIIIII
@HS4.1_59 HISEQ:380:H55W7BCXY:1:1101:12548:6027 1:N:0:AGCAGGAA orig_bc=AAAAAAAAAAAA new_bc=AAAAAAAAAAAA bc_diffs=0
TACGGAGGATGCGAGCGTTATCCGGATTTATTGGGTTTAAAGGGTGCGTAGGTGGTTTGTTAAGTTTGTGGTGAAAGCGTGCGGCTCAACCGTACCAAGCCATGAAAACTGGCGAACTTGAGTGCAAACGAGGTAGGCGGAATGTGATGTGTAGCGGTGAAATGCTTAGATATGTCACAGAACCCCGATTGCGAAGGCAGCTTACCAGCATGCAACTGACACTGAGGCACGAAAGCGTGGGTATCAAACAGG
+
IIIIIIIIHIIIIIIIIIIIIIIIIEEHIIIIIIIHHIIIIIIIHIIIHIIIIIIIHIIIIIIIIIIIIIIIIIIIIHIIIIIIIIIIIIIIIIIIIIIIIIIIIIIIIIIIIIIIIIIIIIIIIIIIIIIIIIIIIIIIIIIIIIIIIIIIIIIIIIIIIIIIIIIIIIIIIIIIIIIIIIIIIIIIIIIIIIIIIIIIIIIIIIIIIIIIHIIIIIIIIIIIIIIIIIIHIIIIIIIIIIIIIIIIIIII
@HS4.1_60 HISEQ:380:H55W7BCXY:1:1101:13098:6112 1:N:0:AGCAGGAA orig_bc=AAAAAAAAAAAA new_bc=AAAAAAAAAAAA bc_diffs=0
TACGGAGGATGCGAGCGTTATCCGGATTTATTGGGTTTAAAGGGTGCGTAGGTGGTTTGTTAAGTTTGTGGTGAAAGCGTGCGGCTCAACCGTACCAAGCCATGAAAACTGGCGAACTTGAGTGCAAACGAGGTAGGCGGAATGTGATGTGTAGCGGTGAAATGCTTAGATATGTCACAGAACCCCGATTGCGAAGGCAGCTTACCAGCATGCAACTGACACTGAGGCACGAAAGCGTGGGTATCAAACAGG
+
IIIIIIIIIIIIIIIIIIIIIIIIIHIIIIHIIIIHIIIIIIIIHIIIHIIIHIIHHIIIIIIIHIIIIIIIIIIIIHIIIIIIIHIIIIIIIIIIIIIIIIIIIIIIIIIIIIIIIIIIIIIIIIIIIIIIIIIIIIIIIIIIIIIIIIIIIIIIIIIIIIIIIIIIIIIIIIIIHHIIIIIIIIIIIIIIIIIIIIIIIIIIIIIIIIIIIIIIIIIIHIIIIIIIIIIIIIIIIIIIIIIIIIIIIIII
@HS4.1_61 HISEQ:380:H55W7BCXY:1:1101:14833:6045 1:N:0:AGCAGGAA orig_bc=AAAAAAAAAAAA new_bc=AAAAAAAAAAAA bc_diffs=0
TACGGAGGATGCGAGCGTTATCCGGATTTATTGGGTTTAAAGGGTGCGTAGGCTGTTCGTCAAGTCAGTGGTGAAATGCCGGGGCTCAACCCCGGAGCTGCCATTGATACTGTCGGGCTTGAATCCTGCTGCCGTGGGAGGAATGAGTAGTGTAGCGGTGAAATGCATAGATATTACTCAGAACACCGATTGCGAAGGCATCTCACGAAACAGGCATTGACGCTGAGGCACGAAAGCGTGGGGATCAAACAGG
+
IIIIIHIIHIIIIIHIIIIIIIIIIHIIIIIIHIIGEHHIIIIIIIIIIHIIIIIIIIIIIIIIIIIIIIIHIIHIGIIIIIIIIIIIIIIIIIIIIIIIIIIIIIIIIIIIIIIIIIIIIIIIIIIIIIIIIIIHIIIIIIIIIIIIIIIIIIIIIIIIIIIIIIIIIIIIIIIIIIIHIIIIIIIIIIIIIIIIIIIIHIIIIIIIIIIIIIIIIIIIIIIIIIIIIIIIIIIIIIIIIIIIHIIIIIIII
@HS4.1_62 HISEQ:380:H55W7BCXY:1:1101:15849:6008 1:N:0:AGCAGGAA orig_bc=AAAAAAAAAAAA new_bc=AAAAAAAAAAAA bc_diffs=0
TACGGAAGGTCCAGGCGTTATCCGGATTTATTGGGTTTAAAGGGAGCGCAGGCTGATTATTAAGCGTGACGTGAAATGTAGCCGCTCAACGGCTGAACTGCGTCGCGAACTGGTAGTCTTGAGTGAGTTCGATGTTGGCGGAATTCGTGGTGTAGCGGTGAAATGCTTAGATATCACGAAGAACTCCGATTGCGAAGGCAGCCAACAAGGCCTTTACTGACGCTAAAGCTCGAAGGTGCGGGTATCGAACAGG
+
HIIIIHHIHHHIIIIGHIIHICCEDHHHEHICHHIHHHHHHIIIFHIHIIIIIHIIIIHIHHHHIHIIIIHIIHGHIHHHIIHIHIIIIHHHHHHIHHIIHIGHDHHHIHIHHGHHHIHIHHHIHIIIHHHIIHCIIHHHHHEHHIIIIHGIIIIHIIIIIIIGIIIIIIIIIHEHHIIIIIIIIIHI#IHIHIIHHHGIIIIIIIIHIIIIHHIIIIIIIGIIIIIIIIIIIIHIIHIHIIIHIIHIIIIIG
@HS4.1_63 HISEQ:380:H55W7BCXY:1:1101:16116:6182 1:N:0:AGCAGGAA orig_bc=AAAAAAAAAAAA new_bc=AAAAAAAAAAAA bc_diffs=0
TACGTAGGTGGCGAGCGTTATCCGGATTTATTGGGCGTAAAGGGTGCGCAGACGGTTTGTTAAGTCTAAGATGAAAGCCCGGAGCTTAACTCCGGTTTGTTTTAGAAACTGGCAGGCTTGAGTATGGTAGAGGCAAATGGAATTCCTAGTGTAGCGGTGGAATGCGTAGATATTAGGAGGAACACCAGTGGCGAAGGCGGTTTGCTGGGCCATTACTGACGTTCATGCACGAAAGCGTGGGGAGCAAATAGG
+
IIIIIIIHIIIIIIHIIIIIIHIIIHIIIIIIIIIIIIIIIIIIIIIIIIIIIIIIIIIIIIIIHHIIIIIIIIIIHIIIIIIIIIIIIIIIIIIIIIIIIIIIIIHIIIIIIIIIIGIIIIIIIIIIIIIIIIIIIIIHIIIIIIHIIIIIIIIIIHHIIIIIIIIIIIIIIIHHFIIIIIIIIIIIIIIIIIIIHIIIFIIIIHIIIHEIIIIIGIIIIHIHHHIIIIIIIIIIIIIIIIIIIIIIIIII
@HS4.1_64 HISEQ:380:H55W7BCXY:1:1101:17328:6137 1:N:0:AGCAGGAA orig_bc=AAAAAAAAAAAA new_bc=AAAAAAAAAAAA bc_diffs=0
TACGGAGGATGCGAGCGTTATCCGGATTTATTGGGTTTAAAGGGTGCGTAGGTGGTTTGTTAAGTTTGTGGTGAAAGCGTGCGGCTCAACCGTACCAAGCCATGAAAACTGGCGAACTTGAGTGCAAACGAGGTAGGCGGAATGTGATGTGTAGCGGTGAAATGCTTAGATATGTCACAGAACCCCGATTGCGAAGGCAGCTTACCAGCATGCAACTGACACTGAGGCACGAAAGCGTGGGTATCAAACAGG
+
IIIIIIIIGHHIIIIIIIIIIHIHIEEHIIIIIIIGGHIIIIIIHHIIGHHIHIIIIIHHIIHHIIIIIIIIIIIIHHHGHHIIIIIIIIIIHIIIIIHHIIIIIIIIIIIIIIIIHIIIIIIGHIIIHHIIIIIIIIIIIHIIIIHIIIIIIIIIIIIIHIIIIIIIIIIIIHHIHIIIIIIIIIIIIIIIIIIIIIIIHIHIIHHIIHIIIHIIIIIIHIIIIIIIIIIIIIHIIIIIIIIIIIIIIIII
@HS4.1_65 HISEQ:380:H55W7BCXY:1:1101:18523:6115 1:N:0:AGCAGGAA orig_bc=AAAAAAAAAAAA new_bc=AAAAAAAAAAAA bc_diffs=0
TACGGAAGGTCCGGGCGTTATCCGGATTTATTGGGTTTAAAGGGAGCGCAGGCCGATTATTAAGCGTGACGTGAAATGTAGATGCTCAACATCTGAACTGCGTCGCGAACTGGTAGTCTTGAGTGAGTTCGATGTGGGCGGAATTCGTGGTGTAGCGGTGAAATGCTTAGATATCACGAAGAACTCCGATTGCGAAGGCAGCCCACAAGGCCTTTACTGACGCTAAAGCTCGAAGGTGCGGGTATCGAACAGG
+
IIIIIIIIIIIIIIIHIIIIIIIIIGEHHIIIIIIHIHIIIIIIIIIIIIIIIIIIIIIIIIIIIIIIIIIIIIIIIIIIIIIIIIIHIIIIIIIIIIIIIIIIIIIIIIIIIIIIIHIIIIIIIIIIIIIIIIIIHIIIIIIIIIIIIIIIIIIIIIIIIIIIIIIIIIIIIIIIIIIIIIIIIIIIIIIIIIIIIIIIIIIIIIIIIIIIIIIIIIIIIIIIIIIIIHIIIIIIIIIIIIIHIIIIIIIII
@HS4.1_66 HISEQ:380:H55W7BCXY:1:1101:19708:6168 1:N:0:AGCAGGAA orig_bc=AAAAAAAAAAAA new_bc=AAAAAAAAAAAA bc_diffs=0
TACAGAGGTGGCAAGCGTTGTTCGGAATTACTGGGCGTAAAGGGCGCGTAGGCGGCCATCTAAGTCAGACGTGAAATCCCCCGGCTTAACCTGGGAACTGCGTCTGATACTGGACGGCTGGAGTTTGGGAGAGGGATGTAGAATTCCAGGTGTAGCGGTGAAATGCGTAGATATCTGGAGGAATACCGGTGGCGAAGGCGGCATCCTGGACCAATACTGACGCTGAGGCGCGAAAGCTAGGGGAGCAAACGGG
+
FHG1GCFHHIEHI1CDE<<FHHHHHIGHHIHIIIIIHH?GEHHHHHDHEHHGHDHIHIHIGIIIIHHIHHIIIEHFIIEHEHHGGHGHIIHFHFFGHHIIIHHIIFEGHIIIIIIIHIIIIIHHGIIHHCHHHHFHIIIIIIHIHGHHHIIIIHGEIHIIIIIHEHHHIIIIGIIHHHIHHIHDDHDIGIIIIHIIIHIIHHHCHIIGIIIHHHHHIHHCIIIIHH?GHHIHGHHEFIIIIHHGCIIIIHHGH
@HS4.1_67 HISEQ:380:H55W7BCXY:1:1101:2110:6343 1:N:0:AGCAGGAA orig_bc=AAAAAAAAAAAA new_bc=AAAAAAAAAAAA bc_diffs=0
TACGGAAGGTCCGGGCGTTATCCGGATTTATTGGGTTTAAAGGGAGCGCAGGCTGATGATTAAGCGTGACGTGAAATGTAGCCGCTCAACGGCTGAACTGCGTCGCGAACTGGTTATCTTGAGTGAGTTCGATGTTGGCGGAATTCGTGGTGTAGCGGTGAAATGCTTAGATATCACGAAGAACTCCGATTGCGAAGGCAGCCAACAAGGCCTTTACTGACGCTAAAGCTCGAAGGTGCGGGTATCGAACAGG
+
H1CHHHHHH@@GD//CC/C<F<<GCG<0D1<DEFGH0<<FH11<1CG?<//<C@@CC@<FEHCF@DEG@<EG@@CEHHDHC@EEHHHFHHHHHHIHHHD<E@C<<CHHG?EHE@HEGCD?FHHHGIIHHH?IHHCCHIHEEHEDIIHFIIIHIHH#EIHFIIIIIHIGIHHHEHED<DHHHGHIIIIIIHHHEHHGIHEFCHHHEIHHHFGHHGHEHHEHDEHIIIHFIH@EHGCC/E<@<CFEF0FHHEIHI
@HS4.1_68 HISEQ:380:H55W7BCXY:1:1101:3802:6408 1:N:0:AGCAGGAA orig_bc=AAAAAAAAAAAA new_bc=AAAAAAAAAAAA bc_diffs=0
TACGGAGGGTACGAGCGTTAATCGGAATGACTGGGCGTAAAGCGCGCGCAGGCGGTCATGCAAGTCAGATGTGAAATCCCGGTGCTTAACGCCGGGCGGTCATTTGAAACTGCATGACTAGAGTACTATATGGGAGGCTGGAATTTCAGGTGTAGCGGTGAAATGCGCAGATATCTGAAAGAACACCGGCGGCGAAGGCGGGCCTCTGGATAGTAACTGACGCTCAGGCGCGAAAGCGTGGGGAGCAAACAGG
+
IIIIIIIIHIIIIIIIIEHIIIIIIHIHHIIHIGIIIIIIIIIIIIIIIIIIIIIFHIIIIIIIIIIIIIIIIIIIIIIIIIIIIIIIIIIIIIIIIIIIIIIIIIIIIIIIIIIIIIIIIIIIIIHIIIHIIIIIIIIIIIIIIIIIIIIIIIIIIIIIIIIIIIIIIIIIIIIIIIIIIIIIIIIIIIIIIIIIIIIIIIIIIIIIIIIIIIIIIIIIHIIHGIIIHIIIIIIIIIIIIIIIHIIIIIIII
@HS4.1_69 HISEQ:380:H55W7BCXY:1:1101:4048:6419 1:N:0:AGCAGGAA orig_bc=AAAAAAAAAAAA new_bc=AAAAAAAAAAAA bc_diffs=0
TACGTAGGTGGCAAGCGTTGTCCGGAATTATTGGGCGTAAAGGGAGCGCAGGCGGGACGGTAAGTCCAAATTAAAAGTGCAGGAGTAATGCCTGTGATGGTTTGGAAACTATCGTTCTTGAGAGCAGGAGAGGCAAGCGGAATTCCCAGTGTAGCGGTGAAATGCGTAGATATTGGGAGGAACACCAGTGGCGAAGGCGGCTTGCTGGACTGAGTCTGACGCTGAGGCTCGAAAGCCAGGGTAGCGAACGGG
+
IIIHIIIIIIIIIHIHHIHHIIHIIGCHHIIIIIIIIHHIIIIIIIIIIIIIIIIIHHIHIIIIIIIIIIIIIIHHGHHIIIIIHIIIHIIHIHIHHHIIHIHIIIIIIIIHIIIIIIIIIIIIIIIIIIIIIIIIIIIIIIHHIIIIIIIIIIIIIIIIIIIIIIIIIIGIHIHHGIIIIIIIIIIIIIIIIIIIIIIIIIIIIIIIIIIIIIHIIIIIIIIIIIIIIIIIIIIIIIIIIIIIIIIIIIHI
@HS4.1_70 HISEQ:380:H55W7BCXY:1:1101:5772:6378 1:N:0:AGCAGGAA orig_bc=AAAAAAAAAAAA new_bc=AAAAAAAAAAAA bc_diffs=0
TACGTAGGGAGCAAGCGTTATCCGGATTTATTGGGTGTAAAGGGTGCGTAGACGGAGAAGCAAGTTAGTTGTGAAATCCCTCGGCTCAACCGAGGAACTGCAACTAAAACTACTTCCCTTGAGTACTGGAGAGGAAAGTGGAATTCCTAGTGTAGCGGTGAAATGCGTAGATATTAGGAGGAACACCAGTGGCGAAGGCGACTTTCTGGACAGTAACTGACGTTGAGGCACGAAAGTGTGGGGAGCAAACAGG
+
IIIIIIIIIHIIIHIIIIIHIIIIIGHHHIIIIIIIIIGHIIIIIIIIIIIIIIIIIIIIHIIIHHHIIIIIIIIIFHHIIIHIIHIIIIIIIIIIIIIIIIIIIIIIIIIIHIIIIIIIIIIIIIIHIIIIIIIIIIIIIIIIIHIIIIIIIIIIIIIIIIIIIHIIIIIIHIIIIHIIIIIIIIHIIIIIIIIIIIHIIHIHIIIIIIIIIIIIIIIIIIIIIIIIIIGIIIIHEIIIIIIIIIIIIIIII
@HS4.1_71 HISEQ:380:H55W7BCXY:1:1101:6659:6304 1:N:0:AGCAGGAA orig_bc=AAAAAAAAAAAA new_bc=AAAAAAAAAAAA bc_diffs=0
TACGGAGGGTGCGAGCGTTAATCGGAATAACTGGGCGTAAAGAGCTCGTAGGCGGTTAGTCAAGTCAGATGTGAAAGCCCCGGGCTTAACCTGAGAACTGCATTTGAAACTGACGAACTAGAGTACTGTAGAGGGAGGTAGAATTCCAGGTGTAGCGGTGAAATGCGTAGATATCTGGAGGAATACCGGTGGCGAAGGCGGCCTCCTGGACAGAGACTGACGCTGAGGAGCGAAAGCGTGGGGAGCAAACAGG
+
IIIIIHIIIHIIIIIIIIIHIIIIIIIIIIIIIIIIIIIIIIIIIIIIIIIIIIIIIIIIIIIIIIIIHIIIIIIIHIIIIIIIIIIIIIIIIIIIIHIIIIIIIIIIIIIIIIIIIIIIIIIIIIIIIIIIIIIIIIIIIIIIIIIIIIIIIIIIIIIIIIIIIIIIIIIIIIIGIIIIIIIIIIIIIIIIIIIIIIIIIIHIIIIIIIIIHIIIIIIIIIIIIIIIIIIIIIIIIIIIIIHIIIIIIIGII
@HS4.1_72 HISEQ:380:H55W7BCXY:1:1101:7594:6327 1:N:0:AGCAGGAA orig_bc=AAAAAAAAAAAA new_bc=AAAAAAAAAAAA bc_diffs=0
TACGGAGGGTACGAGCGTTAATCGGAATGACTGGGCGTAAAGGGCACGTAGGTGGATAGATAAGTCACAAGTGAAATACCCGGGCTTAACCTGGGATTGGCTCGTGAAACTGTTTAACTAGAGTACGGTAGAGGGGAGTAGAATTCCAAGTGTAGCGGTGAAATGCGTAGAGATTTGGAAGAATACCGGAGGCGAAGGCGGCTCTCTGGACCGATACTGACACTGAAGAGCGAAAGCGTGGGGAGCAAACAGG
+
IIIIHHIIIIIIIIIIIHHIIIIIIGIIIIIHHHIIIGIIIIIIIHIIHHIICIIHIIIIIIIIIIIIIIIIIIIIIIIIIIIHIIIIIIIIIIIIHIIIIHIIIHIIIIIIIIIIIIIIIIIIIIIIIIIIIIIIIIIIHIIIIIIIIIIIIIIIIIIIIIIIIIIIIIIIIIIIHGIIIIIIIIIIIHIIIIIIIIIIIIIIIIIIIIIIHIIIIIIIIIIIIIIIIIIIIIIIIIIIIIIIIIIIIIIII
@HS4.1_73 HISEQ:380:H55W7BCXY:1:1101:8401:6418 1:N:0:AGCAGGAA orig_bc=AAAAAAAAAAAA new_bc=AAAAAAAAAAAA bc_diffs=0
TACGTAGGATGCAAGCGTTGTTCGGAATTACTGGGCGTAAAGAGTACGTAGGCGGTTTGGTAAGTCTGATATTAAAGACTGGAGCTCAACTTCAGGAGTGTATCGGAAACTGTCAGACTAGAGGACAATAGAGGAAGTCGGAATTCTCAGTGTAGCGGTGAAATGCGTAGATATTGGGAAGAACACCAGTGGCGAAAGCGGACTTCTGGGTTGTTACTGACGCTGAGGTACGAAAGCGTGGGGAGCAAACGGG
+
IIIIFHIIHIIIIIIIIIIIHIIIIIIIIIIHHIIIIIIHIIIIIIIIHIIHHIIHHHIHIIIIIIIIIIIIIIIIIIIIIIIIHHIIIIIHIIIIIIIIIIIIIIIIIIIIHIIIIIIIIIIIIIIIIIIIIIIIIIIIIIIHHHHIIIIIIIIIIIIIIIIIIIIIIHIHIIIIHHIIIIIHIIIIIIIIIIIIIIIIIIIIHIIIIIIIIIGIIIIHHIIIIIIIIIIIIIIHIIIHIIIIIIIIIIIII
@HS4.1_74 HISEQ:380:H55W7BCXY:1:1101:9601:6337 1:N:0:AGCAGGAA orig_bc=AAAAAAAAAAAA new_bc=AAAAAAAAAAAA bc_diffs=0
TACGTAGGGGGCGAGCGTTGTCCGGAATGATTGGGCGTAAAGGGCGCGTAGGCGGCTCGGTAAGTCTGGAGTGAAAGTCCTGCTTTTAAGGTGGGAATTGCTTTGGATACTGTCGGGCTTGAGTGCAGGAGAGGTAAGTGGAATTCCCAGTGTAGCGGTGAAATGCGTAGAGATTGGGAGGAACACCAGTGGCGAAGGCGACTTACTGGACTGTAACTGACGCTGAGGCGCGAAAGTGTGGGGAGCAAACAGG
+
IIIIHIIIIIIIIIIIIIIHIIIIIGHIHHHHIHIIIHIIIIIIIIIIHIIIIIIIHIIIIIIIIIIIIIIIIIHIHHHHIIHIHIHIIIIIIIIIHHIIIIIIIIIIIIIIIIIIHIIIIIIIIIIIIIIIIIIIIIIIIIIIIIIIIIIIIIIIIIIIIIIIIIIIIIIIIIIIIIIIIIIIHIIIIIIIIIIIIIIIHHIIIIIIIIIIIIIIIIIIIIIIIIIIIIIIIIIIIIIIIIIIIIIIIIIII
@HS4.1_75 HISEQ:380:H55W7BCXY:1:1101:12952:6372 1:N:0:AGCAGGAA orig_bc=AAAAAAAAAAAA new_bc=AAAAAAAAAAAA bc_diffs=0
TACGGAGGGTACGAGCGTTAATCGGAATGACTGGGCGTAAAGGGCACGTAGGTGGATAGATAAGTCACAAGTGAAATACCCGGGCTTAACCTGGGATTGGCTCGTGAAACTGTTTAACTAGAGTACGGTAGAGGGGAGTAGAATGCCAAGTGTAGCGGTGAAATGCGTAGAGATTTGGAAGAATACCGGAGGCGAAGGCG
+
IHIHIIHHIIFHIIIIHHFIIIIGGHIHIIFHIIGGICHHEHHHHHHH<DCC<DGECHHEHIGIIGGHIIIII#IIF@#GEH#ICHHIEHH#HHHH#FCHI#H#CHHHIH@H#FHHHGCHI#/<C/CC;FGHHGHHEHEF#E@H#DE?B78BGHHIHGIIGGHHH<BG@HG?@@<@?GH<#5FGFG@@DHHHHEGDC=@<
@HS4.1_76 HISEQ:380:H55W7BCXY:1:1101:12919:6431 1:N:0:AGCGGGAA orig_bc=AAAAAAAAAAAA new_bc=AAAAAAAAAAAA bc_diffs=0
TACGGAGGGTACGAGCGTTAATCGGAATGACTGGGCGTAAAGGGCACGTAGGTGGATAGATAAGTCACAAGTGAAATACCCGGGCTTAACCTGGGATTGGCTCGTGAAACTGTTTAACTAGAGTACGGTAGAGGGGAGTAGAATTCCAAGTGTAGCGGTGAAATGCGTAGAGATTTGGAAGAATACCGGAGGCGAAGGCGGCTCTCTGGACCGATACTGACACTGAAGAGCGAAAGCGTGGGGAGCAAACAGG
+
IIHIIDHIIIIIIIIIIIIHIIIGIHIIIGHIIIIIIHIIIIIIIHIIHHIIFHIHIIIIIGIIIIHIIIIIIIIIGIIIIIIIIIIIIIIIIIIIIHIIIHHIIIIIIIIIIIIIIIIIIIIIIIIIIIIIIIIIIIIIIIIIIIIIIIIIIIIIIIIIIIIIIIIIIIIIIIIIIHIIIIIHIIIIIIIIIIIIIIIIIIIIIIIIIIIIIIIIIIIIIHIIIIIIIIIIIIIIIIIIIIIIIIIIIIIII
@HS4.1_77 HISEQ:380:H55W7BCXY:1:1101:15815:6437 1:N:0:AGCAGGAA orig_bc=AAAAAAAAAAAA new_bc=AAAAAAAAAAAA bc_diffs=0
TACGGGGGGAGCAAGCGTTGTTCGGATTTACTGGGCGTAAAGGGCGCGTAGGCGGTCAGCACAAGTCAGTTGTGAAATCTCCGGGCTTAACTCGGAAAGGTCAACTGATACTGTGCGACTAGAGTGCAGAAGGGGCAACTGGAATTCTCGGTGTAGCGGTGAAATGCGTAGATATCGAGAGGAACACCTGCGGCGAAGGCGGGTTGCTGGGCTGACACTGACGCTGAGGCGCGAAAGCCAGGGGAGCGAACGGG
+
IIIIIIIIIIIIHIIIIHHIIHIIIIIIIIIIIIIIIHHHIIIIIIIIHHIIIIHIIIIIIHHIIIIIIIIIIIIICHHIIIIHIIHIIHIHIHIHIIIIIIIIIIIIIIIIIIIIIIIHIIIIIIIIIIIIIIIHIHIGIIIIHGIIIIHIIIIIIIIIIIIIIIIIIIIIIIIIIHHIIIIIIIIIHIIIIIIIIIIIIIIIIIIIIIIIIIIIIIIIIIIIIIIIIIIIIIIIHIIIIIIIIIIIIIIIII
@HS4.1_78 HISEQ:380:H55W7BCXY:1:1101:3154:6658 1:N:0:AGCAGGAA orig_bc=AAAAAAAAAAAA new_bc=AAAAAAAAAAAA bc_diffs=0
TACGTAGGTGGCAAGCGTTATCCGGAATCATTGGGCGTAAAGGGTGCGTAGGCGGCATCTTAAGTTTGTAGTGAAATCGTAGGGCTCAACTCTATCTAGCTACAAAAACTGGGAAGCTTGAGTGCGGTAGAGGCTAGTGGAATTCCATGTGTAGCGGTAAAATGCGTAGATATATGGAGGAACACCGGTGGCGAAGGCGACTAGCTGGGCCGTAACTGACGCTGAGGCACGAAAGCGTGGGGAGCAAATAGG
+
IIIIHIIIIIIIIIIIIIIIIIIIIIIIIIIIIHIIIIIIIIIIIIIIIIIIIIIIIHIIIIIIIIHHIHIHIHIIGHHIIIIIIIIIIIIHIIIIIIIIIIIIIIIIIIIIIIIIIIIIIIIIIIIHIIIIIIIIIIIIIIIIIIIIIIIHIIIIIIIIIIIIIIIIIIIIIHHHHHHIHHIIIIIIIIIIIIIIIIIIIIIIIIIHIIIIIIIIIIIIIIIIIIIIIHIIIIIIIIIIIIIIIIIIIIII
@HS4.1_79 HISEQ:380:H55W7BCXY:1:1101:5472:6590 1:N:0:AGCAGGAA orig_bc=AAAAAAAAAAAA new_bc=AAAAAAAAAAAA bc_diffs=0
TACGGAAGGTCCGGGCGTTATCCGGATTTATTGGGTTTAAAGGGAGCGCAGGCTGATTATTAAGCGTGACGTGCAATGTAGCCGCTCAACGGCTGAACTGCGTCGCGAACTGGTAGTCTTGAGTGAGTTCGATGTTGGCGGAATTCGTGGTGTAGCGGTGAAATGCTTAGATATCACGAAGAACCCCGATTGCGAAGGCAGCCAACAAGGCCTTAACTGACGCTAAAGCTCGAAGGCGCGGGTATCGAACAGG
+
H?C@C0<CHF@?CDH/C</<DCFHD0<0DF1C<DG00<<1<<CED0C/?EE?CHH11DCGHHHGGEHDF1D<C#<8?8C#<CDCGFC/BDCCEHHHEHIEFD?/EB//@FD=DF@DDGD:F#FHCD/DGHE?FGEDE/HHEH?HCE?CFG@<FDDG@GEC@F<#HF@HF1C<FHHGFDF?HHFHDEFHEHHHC5CDCC<@F1ECHGD<11@C1<FHDHC<<1<1HHD@?HIHHCC</E0@1HF1ECGC<<1FD
@HS4.1_80 HISEQ:380:H55W7BCXY:1:1101:5720:6510 1:N:0:AGCAGGAA orig_bc=AAAAAAAAAAAA new_bc=AAAAAAAAAAAA bc_diffs=0
TACGTAGGTGACAAGCGTTATCCGGATTTACTGGGCGTAAAGGGCGTGTAGGCGGTCTTACAAGTCAGATGTGAAATTCCCGGGCTCAACTTGGGCGCTGCATCTGAAACTGCAAGACTTGAGTGCTGGAGGGGATAGCGGAATTCCTAGTGGAGCGGTAAAATGCGCAGAGATTAGGAAGAACACCGGTGGCGAAGGCGGCTATCTGGACAGTAACTGACGCTGAGGCGCGAAAGCGTGGGGAGCAAACAGG
+
IIIIIIIIIIHIIHIIIIIIIHIIIIIIIIIIHIIIIHHIGIIIIIHIIIIIIIIHHHIHIHIIHHIHIIIIIIIIHHIIIIIIIIIIIIHIIIIIIIIIIIIIIIIIIIIIIIIIIIIIIIIIIIIIIIIIIIIIIIIIIIIIIIIIIIIIIIIIIIIIIIIIIIIF1IIIIIIIIIIIIIIIIIIIIIIIIIIIIIIIIIIIHIIIIIIIIIIHIIIIIIIIIIIIIIIIIIIHIIIIIIIIIIIIIIIII
@HS4.1_81 HISEQ:380:H55W7BCXY:1:1101:6225:6610 1:N:0:AGCAGGAA orig_bc=AAAAAAAAAAAA new_bc=AAAAAAAAAAAA bc_diffs=0
TACGGAAGGTCCGGGCGTTATCCGGATTTATTGGGTTTAAAGGGAGCGCAGGCCGGAGATTAAGCGTGACGTGAAATGTAGACGCTCAACGTCTGAATTGCGTCGCGAACTGGTTTCCTTGAGTGAGTACGACGTGTACGGAATTCGTGGTGTAGCGGTGAAATGCTTAGATATCACGAAGAACCCCGATTGCGAAGGCAGTGCACGAGTCCTTTACTGACGCTAAAGCTCGAAAGTGCGGGTATCGAACAGG
+
IIIIIHIIIIIIIIIIIIIIIIIIIIIIIIIIIIIHHIIIIIIIIIIIIIIIIIIIIIIIIIIIIIIIIIIIIIIIHIHIIIIIIIIIIIIHIIIIIIIIIIIIIIIIIIIIIIIIIIIIIIIIIIIIIIIIIIIIIIIIIIIIIIIIIIIIIIIIIIIIIIIIIIIIIIIIIIIHIIIIIIIIIIIIIIIIIIIIIIIIIIIIIIIIIIIIIIIIIIIHIIIIIIIIIIIIIIIIHIIIIIIIIIIIIIIII
@HS4.1_82 HISEQ:380:H55W7BCXY:1:1101:6193:6663 1:N:0:AGCAGGAA orig_bc=AAAAAAAAAAAA new_bc=AAAAAAAAAAAA bc_diffs=0
TACGTAGGTGGCGAGCGTTATCCGGATTTACTGGGTGTAAAGGGCGCGTAGGCGGGAATGCAAGTCAGGTGTGTAATCTACAGGCTCAACCTGTAAACTGCACTTGAAACTGCGTTTCTTGAGTGTCGGAGAGGTTGACGGAATTCCTAGTGTAGCGGTGAAATGCGTAGATATTAGGAGGAACACCAGTGGCGAAGGCGGTCAACTGGACGATAACTGACGCTGAGGCGCGAAAGCGTGGGGAGCAAACAGG
+
IIIIIHIHIIIIIIIIHEHHIIIIHIIIIIECFHHDEFHHIIIHIIIIIIIHIIHIHIIIIIIIHHHIIIIIIIIIHIIIIIIHIIIIIHHHIHIIIIIIIIIHIIIHIHHIHIIGIIIIHIIHIIIIIIIHIIIIHHHIIIIIIIIIIIIIIIIHIIHIIIIHIIIIIIIIIIHIIHIHIIIIHHHIIHHIHIIIIIIIIIIIIIIHIIIHIIIIIIIIIIIIIIHIIIIIIIIIIIIIIIIIIIIIHIIII
@HS4.1_83 HISEQ:380:H55W7BCXY:1:1101:13922:6637 1:N:0:AGCAGGAA orig_bc=AAAAAAAAAAAA new_bc=AAAAAAAAAAAA bc_diffs=0
TACGGAGGATGCAAGCGTTATCCGGATTTATTGGGTTTAAAGGGTGCGTAGGCGGTTTGCTAAGCGGGAGGTGAAATGCCGGCGCTCAACGTCGGAAGTGCCTCCCGAACTGGTGGACTGGAATGACTCTGCCGTGGGAGGAATGTGTAGTGTAGCGGTGAAATGCTTAGAGATTACACAGAACACCGATTGCGAAGGCATCTCACGAAGGGTTGATTGACGCTGAGGCACGAAAGCGTGGGGATCAAACAGG
+
IIIIIIIIIIIIIIIIIIIIIIIIIHHIIIIIHIIHHIHIIIIIIIIIIIIIIIIIIIIIIIIIIIHIIIIHIIIIHIIIIIIIIIIIIIIIIHIIIIIIIIIIIIIHIIIHIIIIIHIIIIIIIIIIIIIIIIIIIIIIIIIIIIIIIIIIIIIIIIIIIIIIIIIIIIIIIIIIIIIIIIIIIIIIIIIIIIIIIIIIIIIIIIIIIIIIIIIIIIIIIIIIIIIIIIIIIIIIIIIIIIIIIIIIIIIIH
@HS4.1_84 HISEQ:380:H55W7BCXY:1:1101:15682:6673 1:N:0:AGCAGGAA orig_bc=AAAAAAAAAAAA new_bc=AAAAAAAAAAAA bc_diffs=0
TACGTAGGGGGCAAGCGTTGTCCGGATTTATTGGGCGTAAAGAGCGTGTAGGCGGCCAGATAGGTCGGCTGTGAAAACTCGAGGCTCAACCTCGAGCTGTCGGCCGAAACCATCTGGCTAGAGTCCGGAAGAGGAGAATGGAATTCCCGGTGTAGCGGTGAAATGCGCAGATATCGGGAAGAACACCCGTGGCGAAGGCGGTTCTCTGGGACGGTACTGACGCTGAGACGCGAAAGCGTGGGGAGCGAACAGG
+
IIIIIHIIIIIIIIIIIIIIIIIIIIIIIIIIIIIIIHHIIIIIIIIIIIIIIIIIIIIHIIIIHIIIIIIIIIIIHHIHHIIIIIIIIIIIHIIIIHIIIIIIIIIIIIIIIIIIIHIIIIIHIHIIIIIIIIIIHHIIIIIIIHIIIIIIIIIIIIIIIIIIIIIIHIIIIIIIIHHIIIIIIIIIIIIIIIIIIIIIIHIIIIIIIIIIIIIIIIIIIIIIIIIIIIHIIIIIIIIIIIIIIIIIIIIII
@HS4.1_85 HISEQ:380:H55W7BCXY:1:1101:18658:6557 1:N:0:AGCAGGAA orig_bc=AAAAAAAAAAAA new_bc=AAAAAAAAAAAA bc_diffs=0
TACGGAGGGTGCAAGCGTTATCCGGATTCATTGGGTTTAAAGGGTGTGCAGGCGGACGGCCAAGTCGTGGGTGAAATCCCGCCGCTCAACGGTGGATGTGCCTACGATACTGGTCGACTGGAGTTCTGGTGGCGCGGCCGGAATGTGACGTGTAGCGGTGAAATGCATAGATATGTCACAGAACGCCGATCGTGAAGACAGGCCGCGAACCGGAGACTGACGCTCATGCACGAAAGCGTGGGTATCAAACAGG
+
IIIHIHHIIHIIIIIIIIIIIIIIIHHDHHHCHIH<<DFHHIIIIIIIIIIIHIIIIIIIIIHIHHIIIIIIIIIIIIIIIIIIIIIHIIIIIIIIIIIIIIIIIIIIIHIIIIIIIIIIIIIHHIIIIIIIIIIIIIIIIIIIIIIIIIIIIIIIIIIIIIIIIIIIIIIIIIIHHHIIIIIIIIIIIIHIIIIIIIIIIIIIIIIIIIIIIIIIIIIIIIIIIIIIIIIIIIIIIIIIIIIIIIIIIIIII
@HS4.1_86 HISEQ:380:H55W7BCXY:1:1101:1722:6774 1:N:0:AGCAGGAA orig_bc=AAAAAAAAAAAA new_bc=AAAAAAAAAAAA bc_diffs=0
TACGGGGGGTGCAAGCGTTGTCCGGAATCATTGGGCGTAAAGCGTTCGTAGGCGGTAAATTAAGTCTGGTGTTAAACCCACGTGCTTAACACGTGGCAGGCATTGGATACTGGTGAACTAGAATGCGGCAGAGGTTAAGGGAATTCCTGGTGTAGCGGTGAAATGCGTAGATATCAGGAGGAACACCGGAGGCGAAAGCGCTTAACTGGGCCGAAATTGACGCTGAGGAACGAAAGCCGGGGGAGCAAATGGG
+
IIIGHIIC?<CCH?<CEHEEHGFHCECGE@EE?GHHCHHCCF?CGHIFIIH01D##E1DH?G?1DHHEEHHHHCG#D=EHCHECHHEGHHHDDHECHFD?EHII0<FHGFEC@FFGCD0F?#@<#D/<<:DH/CFCFH?E#@CEHFHIIHC/IHHE?CEH1BHGHDGHHH#HHHC<@<<<B=IHHHG@HEH=DDDDC<?CD1<1<F<CC/HC<111D=CHF1<<11<111H@D<//HCC<11<<1F1D1HCFG
@HS4.1_87 HISEQ:380:H55W7BCXY:1:1101:2263:6809 1:N:0:AGCAGGAA orig_bc=AAAAAAAAAAAA new_bc=AAAAAAAAAAAA bc_diffs=0
TACGTAGGGGGCAAGCGTTGTCCGGATTTATTGGGCGTAAAGAGCTCGTAGGCGGCTTGGCAAGTCGGGTGTGAAAACTCCAGGCTCAACCTGGAGATGCCACTCGAGACTGCTATGGCTAGAGTCCGGTAGGGGACCACGGAATTCCTGGTGTAGCGGTGAAATGCGCAGATATCAGGAGGAACACCGGTGGCGAAGGCGGTGGTCTGGGCCGGCACTGACGCTGAGGAGCGAAAGCGTGGGGAGCAAACAGG
+
IIIHHIIIIIIIIIGHIHHIHHHIIIHIIHHIIIIIIIHIIHHHGHHIIHIIIHDHHIHIHIHIHIIIHHHIHIIHGGHHIHIIHHIIHHHIIIHHHEHIHHIIIIHHHIIIIHIHIIIIIIHHIIHHHHIHHIIIIIHHHIIIIHGHFHIIIIIIIIIIIIIFIHIIIIIHCIIHIHGHHIIIIIIIIIIIIIIIIIIIIGIIIIIIIIIHEHGIIIIIIIIIIIIIIHIHIIIIIHIIIIIIIIHIIIIIII
@HS4.1_88 HISEQ:380:H55W7BCXY:1:1101:3234:6801 1:N:0:AGCAGGAA orig_bc=AAAAAAAAAAAA new_bc=AAAAAAAAAAAA bc_diffs=0
TACGGAAGGTCCGGGCGTTATCCGGATTTATTGGGTTTAAAGGGAGCGTAGGCGGGAGATTAAGCGTGCTGTGAAATCCGGCGGCTCAACCGTCGCGAGCAGCGCGAACTGGTTTCCTTGAGTGCGCGGGAGGCAGGCGGAATTCGTGGTGTAGCGGTGAAATGCTTAGATATCACGAAGAACCCCGATTGCGAAGGCAGCCTGCCGTAGCGTTACTGACGCTGAAGCTCGAAGGTGCGGGTATCGAACAGG
+
IIIIIIIIIHIHHHIIIIIIIIIIIGHHIIIIHII<CEHHIHIIHHIIHHIIIIIIFHIHHIIIIIIIIIHIIIIHHIIIIIIIIIIIIIIIIIIIIIIIHIIIIIHHIIIIHIIHIIIIIIIIIIIIIIIIIIIIIIHIIIIIIIIIIIIIIIIIIIIIIIIIIIIIIIIIIHHHHIIIIIIHIIIIIHIIIIIIIIIIIIIIIHIIIIIIIIIIIIIIIIIIIIIIIIIIIIIIIIIIIHHHIIIIIIII
@HS4.1_89 HISEQ:380:H55W7BCXY:1:1101:6451:6756 1:N:0:AGCAGGAA orig_bc=AAAAAAAAAAAA new_bc=AAAAAAAAAAAA bc_diffs=0
TACGGAAGGTCCGGGCGTTATCCGGATTTATTGGGTTTAAAGGGAGCGCAGGCCGACTGGTAAGCGTGACGTGAAATGTAGCCGCTCAACGGCTGAACTGCGTCGCGAACTGTCAGTCTTGAGTGAGTTCGATGTTGGCGGAATTCGTGGTGTAGCGGTGAAATGCTTAGATATCACGAAGAACTCCGATTGCGAAGGCAGCCAACAAGGCCTTTACTGACGCTAAAGCTCGAAGGTGCGGGTATCGAACAGG
+
IIIIIHHIHHIIHHIIIHHGHIIIIIHGIIHIFHIHHIIHIIIIHIIGIGIIIIIHIIHHIIIIIIIIIIIIIIIFIIHIIIHIIIIIIIHHIIHHIIIIIIIIIIIHIIIIIHIIIHIIIIIIIIIIIIHIIIIHIIIIIIIHHIIIIIIIIIIIIIIIIIIIIIHHIIIIIIIHHGIIIHIHIIIIIHIIIHIIIIIIIIIIIIIHIIIIHHIIIIIHIIIIIIIIIIIIIIIIIIIIIIIIIIIIIIIII
@HS4.1_90 HISEQ:380:H55W7BCXY:1:1101:9288:6979 1:N:0:AGCAGGAA orig_bc=AAAAAAAAAAAA new_bc=AAAAAAAAAAAA bc_diffs=0
TACGGAGGATGCGAGCGTTATCCGGATTTATTGGGTTTAAAGGGTGCGTAGGCTGTTCGTCAAGTCAGTGGTGAAATGCCGGGGCTCAACCCCGGAGCTGCCATTGATACTGTCGGGCTTGAATCCTGCTGCCGTGGGAGGAATGAGTAGTGTAGCGGTGAAATGCATAGATATTACTCAGAACACCGATTGCGAAGGCATCTCACGAAACAGGCATTGACGCTGAGGCACGAAAGCGTGGGGATCAAACAGG
+
IHIIIIIIHIIIHIIIIIIIIIIIIHIIIIIIGHIDGEHIIIIIIIIIIIIIIIIIIIIIIIIIIIHHHIIIIIIIIIIIIIIIIIIIIIGIIIIIIIIIIIIIIIIIIIIHIIIIIIHIIIIIIHIIIIHIIIIIIHHIIIIIIIIIIIIIIIHHHIIIIIIIIIIHIIIIIIHGHHHIIIIIIIIIIIIHIIIIIIIIIIIIIIIIHIIIIIIIIIIIIIIIIIIIHIIIIIIIIIGIIIIHGHIIIIIII
@HS4.1_91 HISEQ:380:H55W7BCXY:1:1101:11306:6820 1:N:0:AGCAGGAA orig_bc=AAAAAAAAAAAA new_bc=AAAAAAAAAAAA bc_diffs=0
TACGTAGGGGGCAAGCGTTATCCGGATTTACTGGGTGTAAAGGGTGCGTAGGTGGCTTGGCAAGTCAGATGTGAAAACCCGGGGCTTAACTCCGGGATTGCATTTGAAACTGTTAAGCTAGAGTGCAGGAGAGGTAAGTGGAATTCCTAGTGTAGCGGTGAAATGCGTAGATATTAGGAGGAACACCAGTGGCGAAGGCGGCTTACTGGACTGTAACTGACACTGAGGCACGAAAGCGTGGGGAGCAAACAGG
+
IIIIIIIIIIIIIIIIIIIIIIIIIIIIIIIHIIIGHHIIIIIIHIIIHHIIIIIIIIIIIIIIIIIIIIIIIIIIIIIIIIIIIIIIIIIIIIIIIIIIIIIHIIIIIIIIIIIIIIIIIIIIIIIIIIIIIIIIIIIIIIIIIIIIIIIIIIIIIIIIIIIIIIIIIIIIIIIIIIIIIIIIIIIIIIIIIIIIIIIIIHIIIIIIIIIIIIIIIHIIIHIIIIIIIIHIIIIIIIIIIIIIIIIIIIIII
@HS4.1_92 HISEQ:380:H55W7BCXY:1:1101:16738:6768 1:N:0:AGCAGGAA orig_bc=AAAAAAAAAAAA new_bc=AAAAAAAAAAAA bc_diffs=0
TACGGAAGGTCCGGGCGTTATCCGGATTTATTGGGTTTAAAGGGAGCGCAGGCGGAGACTTAAGCGTGCTGTGAAATGCTGCGGCTCAACCGTGGAAGTGCAGCGCGAACTGGGTTTCTTGAGTGAGTACGAGGTATGCGGAATTCGTGGTGTAGCGGTGAAATGCTTAGATATCACGAAGAACCCCGATTGCGAAGGCAGCGTACCAGTCCTTAACTGACGCTAAAGCTCGAAAGTGCGGGTATCGAACAGG
+
IIIIIIIIIIIIIIIIIIIIIIIIIHHIIIIIHIIHIGIIIHIIIIIIIIIIIIIIIIIIIIIIIIIIIIIIIIIIHIIIIIIIIIIIIIIIIIIIIIIIIIIIIIIIIIIIIIIHIIIIIIIIIIIIIIIIIIHIIIIIIIIIIIIIIIHIIIIIIIIIIIIIIIIIIIIIIIIIIIIIIIIIHIIIIIIIIIIIIIIIIIIIIIIIIIIIIIIIIIIIIIIIIIHIIIIIIIIIIIIIIIIIIIIIIIIII
@HS4.1_93 HISEQ:380:H55W7BCXY:1:1101:19243:6845 1:N:0:AGCAGGAA orig_bc=AAAAAAAAAAAA new_bc=AAAAAAAAAAAA bc_diffs=0
TACGAGGGGTGCAAGCGTTGTTCGGAATCACTGGGCGTAAAGGGAGCGCAGGCGGAAGCTCAAGCGGATTGTACAATACCGGGGCCCAACCCCGGACCTGCAGTCCGAACTGGGTTTCTTGGATAGTTCAGGGGCAAGCGGAATTCCTGGTGTAGCGGTGGAATGCGTAGAGATCAGGAAGAACACCGATGGCGAAGGCAGCTTGCTGGGGACTTATCGACGCTCATGCTCGAAAGTGCGGGTAGCAAACAGG
+
IIIIIIIHIIHIIIIIIIIIHIIIIIIIIIIIIIIIIIIIIIIIIIIIIIIIIIIIIIIIIIIIIIIHIIIIIIIIHHIIIHIHIIIIIIIIIIIIIIIIIIIIIIIIIIIIIIFHHHHIIIIIIIIIIIIIIIIIIIIIIIIIIIIIIIIIIIIIIIIIIIIIIIIIIIIIIIIIIIIIIIIIIIIIIIIIIIIIIIIIIIIIIIIIIIIIIIGIIIIIIIIHGIIIIIIIIIIIIIHIIIIIIIIIIIIII
@HS4.1_94 HISEQ:380:H55W7BCXY:1:1101:2826:7246 1:N:0:AGCAGGAA orig_bc=AAAAAAAAAAAA new_bc=AAAAAAAAAAAA bc_diffs=0
TACGGAAGGTCCGGGCGTTATCCGGATTTATTGGGTTTAAAGGGAGCGCAGGCCGACTGGTAAGCGTGACGTGAAATGTAGCCGCTCAACGGCTGAACTGCGTCGCGAACTGTCAGTCTTGAGTGAGTTCGATGTTGGCGGAATTCGTGGTGTAGCGGTGAAATGCTTAGATATCACGAAGAACTCCGATTGCGAAGGCAGCCAACAAGGCCTTTACTGACGCTAAAGCTCGAAGGTGCGGGTATCGAACAGG
+
IIIIIIHIIHIIIIIIIIIIIIIIIHIIIIIHIHIEHHHHHIIIHHGIIIHHHHIHIIHIIHIIIIIIHHIIIIIHIHHHIIIIHIIIIIIIIIIIIIGHHHGHIIIIIHIIIIIIHIIGIIIIIIIHIIIIIIHIIIIIIIIIHHHIHIIIIIIIIIIIIIIHIIIIIHHHIIIHHEIIIIHIEIIIIIIIIIIIIIIIIIHIIIIIIIIIIIIIIIIHIIIIIHIIIHHHIIHC?E0IIIIIHHIIIIIII
@HS4.1_95 HISEQ:380:H55W7BCXY:1:1101:6942:8435 1:N:0:AGCAGGAA orig_bc=AAAAAAAAAAAA new_bc=AAAAAAAAAAAA bc_diffs=0
TACGGAAGGTCCGGGCGTTATCCGGATTTATTGGGTTTAAAGGGAGCGCAGGCCGATGGTTAAGCGTGACGTGAAATGTAGCCGCTCAACGGCTGAACTGCGTCGCGAACTGGCTGTCTTGAGTGAGTTCGATGTGGGCGGAATTCGTGGTGTAGCGGTGAAATGCTTAGATATCACGAAGAACTCCGATTGCGAAGGCAGCCCACAAGGCCTTTACTGACGCTAAAGCTCGAAGGTGCGGGTATCGAACAGG
+
IIIIIIIIIIIIIIIIIIIIIIIIIHHHIIIIIIIIIIIIIIIIIIIIIIIIIIIIIIIIIIIIIIIIIIIHIHIHHHIIIIIIIIIIIIIIIIIIHHIIIIHIIIIIIIIIIIIIIIIIIIIIIIIHIIIIIIIIIIIIIIIIIIIIIIIIIIIIIIIIIIIIIIIIIIIIIIIIHHIIIHIIIIIIIIIIIIIIIIIIIIIIIIIIIIIIIIIIIIIHIIIIIIIHIIIIIIIIHIIIIIIHIIHIIIIII
@HS4.1_96 HISEQ:380:H55W7BCXY:1:1101:9320:8459 1:N:0:AGCAGGAA orig_bc=AAAAAAAAAAAA new_bc=AAAAAAAAAAAA bc_diffs=0
TACGGAAGGTCCGGGCGTTATCCGGATTTATTGGGTTTAAAGGGAGCGCAGGCGGAAGGTTAAGCGTGACGTGAAATGTACCGGCTCAACCGGTGAATTGCGTCGCGAACTGGTCTTCTTGAGTGAGTACGACGGAGTCGGAATTCGTGGTGTAGCGGTGAAATGCTTAGATATCACGAAGAACGCCGATTGCGAAGGCAGTCTCCGAGTCCTTAACTGACGCTAATGCTCGAAAGTGCGGGTATCGAACAGG
+
IIIIIHIIIIIIIIIIIIIIIIIIIEHHIIIIHIIGHIIIIIIIIIIIIIIIIIIIHHHHIIIIIIIIIIHHIIIIIHHIIIIIIIIIIIIIIIIIIIIIIIIIIIIIHIIIIIIIHIIIIIIIIIIIIIIIIIIIIIIIIIIIIIIIIIIIIIIIIIIIIIIIIIHIIIHIIIIIIIIIIIIGIIIIIIIIIIIIIIIIIIIIIIIIIIIIIIIIIIIHIIIIIIHIIIHIIHHIIIIIIIIIHIIIIIIII
@HS4.1_97 HISEQ:380:H55W7BCXY:1:1101:13040:8367 1:N:0:AGCAGGAA orig_bc=AAAAAAAAAAAA new_bc=AAAAAAAAAAAA bc_diffs=0
TACAGAGGTCCCTAGCGTTGTTCGGATTTACTGGGCGTAAAGGGCGCGTAGGCGGCCGAGCAAGTCAAGTGTGAAATCTCCGGGCTCAACCCGGAACGTGCGCTTGAGACTGCCCGGCTCGAGTGTGGAAGGGGGAATCGGAATATAGGGTGTAGCGGTGAAATGCGTTGATATCCTATAGAACACCGGAGGCGAAGGCGGATTCCTTGTACGCAACTGACGCTGAGGCGCGAAAGTCGGGGGAGCAAACAGG
+
IIIIIIIIHHIIHIIIIHIIIHIIIIHIHIHIIIIIIHIIIIHIIIIIHIIIIIIIIIIHIIIIIIHHHHIIIIIIEHIIHHIIIIIIIIIHHIHIHGIIIICIHIIGIIIIIIIIIIIIIIIIH#EHHHIHHIHDHFHIIIHHHHHHHHHHIIIGIIEHIHGIIHHIHIIIIIGFHIHHHIIEHIDFCHDHEHHIHEHHHHG?FHIHE<<EH@HIHGHGDEECEHHDCHHHEGCC<HHHIHIHHHHHHHHHE
@HS4.1_98 HISEQ:380:H55W7BCXY:1:1101:16088:8483 1:N:0:AGCAGGAA orig_bc=AAAAAAAAAAAA new_bc=AAAAAAAAAAAA bc_diffs=0
TACGGAGGGTACGAGCGTTAATCGGAATGACTGGGCGTAAAGGGCACGTAGGTGGATAGATAAGTCACAAGTGAAATACCCGGGCTTAACCTGGGATTGGCTCGTGAAACTGTTTAACTAGAGTACGGTAGAGGGGAGTAGAATTCCAAGTGTAGCGGTGAAATGCGTAGAGATTTGGAAGAATACCGGAGGCGAAGGCGGCTCTCTGGACCGATACTGACACTGAAGAGCGAAAGCGTGGGGAGCAAACAGG
+
IIIHIIIIIIIIIIIIIHIIIIIIIIIIIIIHHIIIIHIIIIIIHIIIFHHIHHIIIIIIHIIIIIIIIIIIIIIIIHIIIIIIIIHIIIIIIIIIIIIIIIIIIIIIIIIIIIIIIIIIIIIIIIIIIIIIIIIIIIIIIIIIIIIIIIIIIIIIIIIIIIIIIIIIIIIIIIIHHHHIIIIIIHIIIIIIHIIIIIIIIIIIIIIIIIIIIIIIIIIIIHIIIIIIIIIIIIIIIIIIIIIIIIIIHIIII
@HS4.1_99 HISEQ:380:H55W7BCXY:1:1101:19505:8487 1:N:0:AGCAGGAA orig_bc=AAAAAAAAAAAA new_bc=AAAAAAAAAAAA bc_diffs=0
TACGTAGGGGGCGAGCGTTGTTCGGAATTACTGGGCGTAAAGGGCGCGCAGGCTGTTGAACAAGTCAGCTGTTAAATGTTGCGGCTTAACCGTGATATGCAGTTGAAACTGTTTGACTGGAGTATCGGAGAGGTAAGCGGAATTCCCAGTGTAGCGGTGAAATGCGTAGATATTGGGAAGAACATCGGTGGCGAAGGCGGCTTACTGGCCGAAGACTGACGCTGAGGCGCGAAAGCCAGGGTAGCAAACGGG
+
IIIIIIIIIIIIIIIIIIIIIIIIIIIIIIIIIIIIIHIIIIIIIIIIIIIIIIIIIIIIHIIIIIIIIIIIIIHIGHIIIIIIIIIIIIIIIIIIIIIIIIIIIIIIIIIIIIIIIIIIIIIIIIIIIIIIIIIIIIIIIIIIIIIIIIIIIIIIIIIIIIIIIIIIIIHIIIIIIIIIIIIIHIIIIIIIIIIIIIIIIIIIIIIIIIIIIIIIIIIIIIIIIIIIIHIIIIIIIIIIIIIIIIIIIIII
@HS4.1_100 HISEQ:380:H55W7BCXY:1:1101:5612:8593 1:N:0:AGCAGGAA orig_bc=AAAAAAAAAAAA new_bc=AAAAAAAAAAAA bc_diffs=0
TACGGAGGATGCGAGCGTTATCCGGATTTATTGGGTTTAAAGGGTGCGTAGGTGGTTTGTTAAGTTTGTGGTGAAAGCGTGCGGCTCAACCGTACCAAGCCATGAAAACTGGCGAACTTGAGTGCAAACGAGGTAGGCGGAATGTGATGTGTAGCGGTGAAATGCTTAGATATGTCACAGAACCCCGATTGCGAAGGCAGCTTACCAGCATGCAACTGACACTGAGGCACGAAAGCGTGGGTATCAAACAGG
+
IIIIIIIIHIIIIIIIIIIIIIIIIIIIIIIIHIIEEHIIIIIIHIIIHHHIH#IHH#I#IIII#IIHHIIIIII#HII#IIIIIHIIIIIIIIIIIIIIIIIIIIIIIIIIIIHI#HIIIIIIIIHIIHIIHIHIIGIHHIHIIIHIIIIIIIIIIHHHFHHIH?EHIIIIIIIIHHIIIHICGCCHHHIHH<DHDHHHHECHD1D?HHCECF1C11HC<D1<1@0@D<110<CEEHHHHEF1EIIHGFCD
@HS4.1_101 HISEQ:380:H55W7BCXY:1:1101:5867:8561 1:N:0:AGCAGGAA orig_bc=AAAAAAAAAAAA new_bc=AAAAAAAAAAAA bc_diffs=0
TACGTAGGGGGCAAGCGTTATCCGGATTTACTGGGTGTAAAGGGAGCGTAGACGGCATGGCAAGTCTGAAGTGAAATGCGGGGGCTCAACCCCTGAACTGCTTTGGAAACTGTTAAGCTAGAGTGTCGGAGAGGTAAGTGGAATTCCTAGTGTAGCGGTGAAATGCGTAGATATTAGGAGGAACACCGGTGGCGAAGGCGGCTTACTGGACGATGACTGACGTTGAGGCTCGAAAGCGTGGGGAGCAAACAGG
+
IIIIHHIIIIIIIIIIIIIIIIIIIIIIIIIIIIICGFHHIHIIIIIIIIIIIIIIHIIIIHIIIEHHHHIIIIIHIIIIIIHIIIIIIIIIIIIIIIIIIIIIIIIIIIIIIIIIIIIIIIIIIIIIIIIIIIIIIIIIIIIIIIIIIIIIIIIIIIIIIIIIIIIIIIIHIIIHHHHIIIIIIIIIIIIIIIIIIIIIIIIIIIIIHIIIIIIHIIIIIIIIIIIIIIIIIIIHIIIIIIIIIIIIIIIII
@HS4.1_102 HISEQ:380:H55W7BCXY:1:1101:8231:8691 1:N:0:AGCAGGAA orig_bc=AAAAAAAAAAAA new_bc=AAAAAAAAAAAA bc_diffs=0
TACGGAGGATGCGAGCGTTATCCGGATTTATTGGGTTTAAAGGGTGCGCAGGCGGCATGTCAAGTCAGCGGTCAAACTGCGGCGCTCAACGCCGTACCGCCGTTGAAACTGGCAGGCTTGAGTCCGTGCGAGGATGGCGGAATGCGCGGTGTAGCGGTGAAATGCATAGATATCGCGCAGAACTCCGATTGCGAAGGCAGCTGTCCAGCACACGACTGACGCTCATGCACGAAAGCGTGGGTATCGAACAGG
+
IIIIIHIIIIIIIIIIIIIIIIIIIHHHIIIHGHH<DHIIIIIIIIIIHIIIIIIIIIIIIHHIIIIIIIIIIIIIIIIIIIIIIIIIIIIIIIIIIIIIIIIIIIIIIIIIIIIIIIIIIIIIIIIIIIIIIIIIIIIIIIIIIIIIIHIIIIIIIIIHIIIIIIIIIIIIHIIIHIIIIHIIIIIIIIIIIIIIIIIIIIIIIIIIIIIIIHIIIIIIIIIIIIIIIIIIIIIIIIIIIIIIIHIIIIII
@HS4.1_103 HISEQ:380:H55W7BCXY:1:1101:10496:8663 1:N:0:AGCAGGAA orig_bc=AAAAAAAAAAAA new_bc=AAAAAAAAAAAA bc_diffs=0
TACGGAAGGTCCGGGCGTTATCCGGATTTATTGGGTTTAAAGGGAGCGCAGGCCGACTGGTAAGCGTGACGTGAAATGTAGCCGCTCAACGGCTGAACTGCGTCGCGAACTGTCAGTCTTGAGTGAGTTCGATGTTGGCGGAATTCGTGGTGTAGCGGTGAAATGCTTAGATATCACGAAGAACTCCGATTGCGAAGGCAGCCAACAAGGCCTTTACTGACGCTAAAGCTCGAAGGTGCGGGTATCGAACAGG
+
IIIIIIIIIIIIIIIIIIIIIIIIIHHIIIIIIIIGHHIIIIIIIIIIIIIIIIIIIIIHIIIIIIIIIIIIHIIIIHHIIIIIIIIHHIIIIIIIIIIIIIIIIIIIIIIIIIIIIIIIIIIIIIIIIIIIIIIIIIIIIIIIIIIIIIIIIIIIIIIIIIIIIIIIIIIIIIIHIIIIIIIIIIIIIIIIIIIIIIIIIIHHIHHIIIIIHIHIIHHHIIIIIIIIIIIIIIIIHHHIHIIHIIIIIIIIH
@HS4.1_104 HISEQ:380:H55W7BCXY:1:1101:11440:8508 1:N:0:AGCAGGAA orig_bc=AAAAAAAAAAAA new_bc=AAAAAAAAAAAA bc_diffs=0
TACGTAGGTGACAAGCGTTATCCGGATTTACTGGGCGTAAAGGGCGTGTAGGCGGTCTTGCAAGTCAGAAGTGAAATTCCTGAGCTCAACTCGGGCGCTGCTTCTGAAACTGCAGGACTTGAGTGCTGGAGGGGATAGCGGAATTCCTAGTGGAGCGGTAAAATGCGCAGATATTAGGAAGAACACCGGTGGCGAAGGCGGCTATCTGGACAGTAACTGACGCTGAGGCGCGAAAGCGTGGGGAGCAAACAGG
+
IIIIIIIIIIIIIIIIIIIIIIIIIHIIIIIHHIIIIEDHIIIIIIEHHHIHGHHHHIIIIIIIIIIIIIIIIIIIIIIIIIIIHIHIHIIHIIIIIIIIIIIIIIIIIIIIIIIIIIIIIIIIIIIHIIIIIIIHIHIIIIIIIIIIIIIIIIIHHIHIIIIIIIIIIIIIIIIIHFHIIIIIIIIIIIIIIIIIIIHIIIIIIIIIIIIHHIIIIIIIIIIIIIIIIIIIIIIIIIIIIIIIHIIIIIIII
@HS4.1_105 HISEQ:380:H55W7BCXY:1:1101:16443:8610 1:N:0:AGCAGGAA orig_bc=AAAAAAAAAAAA new_bc=AAAAAAAAAAAA bc_diffs=0
TACGGAGGGTGCAAGCGTTATCCGGATTTATTGGGTTTAAAGGGTGCGTAGGCCGTCCGGTAAGTCAGCGGTGAAATTTCGGGGCTCAACCCTGAAATTGCCGTTGATACTGTCGGGCTAGAGTGTTGTCGGCGCGGGAGGAATGCGACAAGTAGCGGTGAAATGCTTAGATATGTCGCAGAACACCGATAGCGAAGGCATCCCGAGAGGCGACACTGACGCTGAGGCACGAAAGCGTGGGGATCGAACAGG
+
IIIIIIIIIIIIIIIIIIIGIIIIIHIHHIIIIIIEHIIIIIIIIIIIIIIIIIIIIIIIIIIIIIIIIIIIIIIIFIHIIIIIHIIIIIIIIIIIIIIIIIHHIIIIIIIIIIIIIIIIIIIIIIIIIIIIIIIIIIIIIIIIIIIIIHIIIIIIIIIIIIIIIIIHIIIGHHHHEHEIIHIHHEHHIIIIIIIIIIIIIIIIIIIIIIIIIIIIIIIIIIIIIIIIIIIIHIIIIIIIIIIIIIIIHIII
@HS4.1_106 HISEQ:380:H55W7BCXY:1:1101:17605:8591 1:N:0:AGCAGGAA orig_bc=AAAAAAAAAAAA new_bc=AAAAAAAAAAAA bc_diffs=0
TACGGAGGGTACGAGCGTTAATCGGAATGACTGGGCGTAAAGGGCACGTAGGTGGATAGATAAGTCACAAGTGAAATACCCGGGCTTAACCTGGGATTGGCTCGTGAAACTGTTTAACTAGAGTACGGTAGAGGGGAGTAGAATTCCAAGTGTAGCGGTGAAATGCGTAGAGATTTGGAAGAATACCGGAGGCGAAGGCGGCTCTCTGGACCGATACTGACACTGAAGAGCGAAAGCGTGGGGAGCAAACAGG
+
HIIIGHIIHHHIHIIIIHIIHHHIIIIIIHIHHIHIIHHHIIIHIHHHDFFHGFHHIHHIHEHIHIIIIIIIIIIIDHHIIIIIIIIIIHHIIIIHEIIIIIHIHHHIIIIIIGIIIIIIIIIIIHHIIIHIIIIIIIIIIIIIIIIIIIIIIIIIIIIIIIIIIIIIIIIIIIIIIHIIIIIHIIIIIHIIIIIIHGIIIIIIIIIIIIIIIIIIIIIIIHIIIIIIIIIIIIGIIIIIIIIIIIIIIIIII
@HS4.1_107 HISEQ:380:H55W7BCXY:1:1101:18032:8547 1:N:0:AGCAGGAA orig_bc=AAAAAAAAAAAA new_bc=AAAAAAAAAAAA bc_diffs=0
TACGTAGGGGGCAAGCGTTATCCGGATTTACTGGGCGTAAAGGGTGCGTAGATGGTTTAGCAAGTCTGAAGTGAAAGCTCGGGGCTCAACTCCGGAACTGCTTTGGAAACTGTTGAACTAGAGTGCAGGAGGGGTAAGCGGAATTCCTAGTGTAGCGGTGAAATGCTTAGATATTAGGAGGAACACCGGCGGCGAAGGCGGCTTACTGGACTGTAACTGACATTGAGGCACGAAAGCGTGGGGAGCAAACAGG
+
<F<DH11<<E//<<E1<0<<F@GHHHCC1GC1CC?1/FHG1<C<1<CEH=DHHIGBEF<B<<GIHHHEHAF?FG@<1<??EEHHCF@HHHHH#<HGCF0<8FHHHFE:<CHEGH@CHHGHHIHHG@DGHFD=D?GIIHIHHGCAF<<GFGHCDDDED@FI#HGHIHHHIHEHBECHHFGDE0E<HHDH#DGCC@DH??DG?EHECEEHGHEHHIIHFEHHGC<EEHEC<1H?IHHDHE@C1F1CCCC@C<<<D
@HS4.1_108 HISEQ:380:H55W7BCXY:1:1101:7906:8820 1:N:0:AGCAGGAA orig_bc=AAAAAAAAAAAA new_bc=AAAAAAAAAAAA bc_diffs=0
TACGGAGACTGCGAGCGTTACTCGGAATTACTGGGCGTAAAGGGTGCGCAGGCGGTTGTGTGTGTCGAGTCTGGAAGTCGGTGACTTAATCATCGTGAGGACTCGAAACTGCACGACTTGAGTATCGGAGGGGTAAGCGGAATTCCGTGAGTAGCAGTGAAATGCGTAGATATACGGAAGAACACCAAAGGCGAAGGCAGCTTACTGGACGATGACTGACGCTCAGGCACGAAAGCGTGGGGAGCAAAAAGG
+
HHIIIIIIIIHIHIIIIIIIIIIIIIIIIIIHHHIIIFHHFHIIHHHIIHIIIIIIIIIIIHHIIIIIHHHHIIGIIIIIIIHHIIIIIIIIIHIIIHIHFIIIIIIIIIIHIIIIIIIIIIIIIIIIIIIIIIIIIHIIIIIIIIIIIIIIIIIIIIIIIIIIIIIIHIIIIIIIIIIIIIIIIIIIHIHIIIIIIIIIIIIIIIIIIIIIIIIIIIIIIIHIIIIIIIIIIIIIIIIIIIIIHIIIIIII
@HS4.1_109 HISEQ:380:H55W7BCXY:1:1101:17292:8980 1:N:0:AGCAGGAA orig_bc=AAAAAAAAAAAA new_bc=AAAAAAAAAAAA bc_diffs=0
TACGGAGGATGCGAGCGTTATCCGGATTTATTGGGTTTAAAGGGTGCGCAGGCGGCGAGTCAAGTCAGCGGTCAAAATTCGGCGCTCAACGCCGTACCGCCGTTGAAACTGGCGCGCTCGAGTTTGTGCGAGGATGGCGGAATGCGCGGTGTAGCGGTGAAATGCATAGATATCGCGCAGAACCCCGATCGCGAAGGCAGCTGTCCAGCACACTACTGACGCTCATGCACGAAAGCGTGGGTATCGAACAGG
+
IHIIIHHIIIIIIIIIIIIIIIIIIHIHIHIIHIIEHHIIIIIIIIIIIIIIIIIIIGHHHIGIIIIIIIIIIHIIHHIIIIIIIHIIIIIIIIIIIIIIIIIHIIIIIIIIIIIIIIIIIIIHIIIIIIHIIHIIIIIIIIIIIIIIIIIIIIIIIIIIIIIIIHIIIIIIHIIIIIIIIIIIIIIIIDIIIIIHIIIIIIHHIIIIIIIIIIIIIIIIIIIIHEIIIIIIIHGIIHIIIIIIIIIIIIII
@HS4.1_110 HISEQ:380:H55W7BCXY:1:1101:19536:8783 1:N:0:AGCAGGAA orig_bc=AAAAAAAAAAAA new_bc=AAAAAAAAAAAA bc_diffs=0
TACGGAGGGTACGAGCGTTAATCGGAATGACTGGGCGTAAAGGGCACGTAGGTGGATAGATAAGTCACAAGTGAAATACCCGGGCTTAACCTGGGATTGGCTCGTGAAACTGTTTAACTAGAGTACGGTAGAGGGGAGTAGAATTCCAAGTGTAGCGGTGAAATGCGTAGAGATTTGGAAGAATACCGGAGGCGAAGGCGGCTCTCTGGACCGATACTGACACTGAAGAGCGAAAGCGTGGGGAGCAAACAGG
+
IIIIIIIIIIIIIIIIIIIIIIIIIIIIIIIIIIIIIIIIIIIIHIIIHIIIGHIIIIIIIIIIIIIIIIIIIIIIIIIIIIIIIIIIIHIIIIIIIIIIIIHIIIIIIIIIIIIIIIIIIIIIIHIIIIIIIIIIIIIIIIIIIIIIIIIIIIIIIIIIIIIIIIIIIIIIIIIIHHIIIIIIIIIIIIIIIIIIIIIIIIIIHIIIIIIIIIIIIIIIIIIIIIIIIIIIIIIIIIIIIIIIIIIIIIIII
@HS4.1_111 HISEQ:380:H55W7BCXY:1:1101:20361:8908 1:N:0:AGCAGGAA orig_bc=AAAAAAAAAAAA new_bc=AAAAAAAAAAAA bc_diffs=0
TACGGAGGATCCGAGCGTTATCCGGATTCATTGGGTTTAAAGGGTGCGCAGGCGGCTTCTTAAGTCAGCGGTAAAATCGCGGGGCTCAACCCCGTCCCGCCGTTGATACTGGGGAGCTTGATTACGGTCGAGGCAGGCGGAATTCGTCGTGTAGCGGTGAAATGCATAGATATGACGAAGAACACCGATTGCGTAGGCAGCCTACCAGGCCGTTAATGACGCTCATGCACGAAAGTGCGGGGATCGAACAGG
+
IIIIIIHIEGHHEIIIIIIHIIIIIICHFHIIIII<DHHIIIHI@HHI?EHIIIIIB/@DGHHIII#HHHIIHIIIGHCGGHIIIIEG#8CCEHHFDIIHIHIIIHIIHIHHEHCIIIIHHIDEHEHHCHHIHHHHHGIIIHHH#CCHIIIIIIHIIIIIIIIIHFIIIIIHHC<@FHCIIIIIHHC@F<IHIHIIHH@GHGIIH@@F?C0HIIIIIIIIHHD1IGHHCIIIIIIIHCIIIIIIIHIHIIII
@HS4.1_112 HISEQ:380:H55W7BCXY:1:1101:20798:8887 1:N:0:AGCAGGAA orig_bc=AAAAAAAAAAAA new_bc=AAAAAAAAAAAA bc_diffs=0
TACGGAGGGTACGAGCGTTAATCGGAATGACTGGGCGTAAAGGGCACGTAGGTGGATAGATAAGTCACAAGTGAAATACCCGGGCTTAACCTGGGATTGGCTCGTGAAACTGTTTAACTAGAGTACGGTAGAGGGGAGTAGAATTCCAAGTGTAGCGGTGAAATGCGTAGAGATTTGGAAGAATACCGGAGGCGAAGGCGGCTCTCTGGACCGATACTGACACTGAAGAGCGAAAGCGTGGGGAGCAAACAGG
+
IIIIIHIIIIIIIIIIIEHIIHIIIIIHIIIHIIHIIHHHIIIIIIHIDGHH<FHHHHHIIIIIGIIIIIIHIIHHHHIIIIIIIIHHIHIHHIIIIIIIIIIIIIHHHHIIIHHHIIIIIIIIIHIIIIIIIHIIIIIIIIHHIIIHHIIIIIIIIIIIIIHIIIIIIIIIIIHHHDIIHIIIIIIIIIIIIHIIIIIIIIIIHIIIIIIIIIIIIIIIHGIIIIIIIIIIIIIIIIIIIIIIIIIIIIIII
@HS4.1_113 HISEQ:380:H55W7BCXY:1:1101:1850:9187 1:N:0:AGCAGGAA orig_bc=AAAAAAAAAAAA new_bc=AAAAAAAAAAAA bc_diffs=0
TACGGAGGGTACGAGCGTTAATCGGAATGACTGGGCGTAACGGGCACGTAGGTGGATAGATAAGTCACAAGTGAAATACCCGGGCTTAACCTGGGATTGGCTCGTGAAACTGTTTAACTAGAGTACGGTAGAGGGGAGTAGAATTCCAAGTGTAGCGGTGAAATGCGTAGAGATTTGGAAGAATACCGGAGGCGAAGGCGGCTCTCTGGACCGATACTGACACTGAAGAGCGAAAGCGTGGGGAGCAAACAGG
+
IIIIIIIIIIIIIIIHHHHIIIIIIHIIIIIFIIHIIIHIIIIIIDHIHHHHFHIHIIIHIIHIHIIIIIIIIIIIIHHIIIHIHIIIIIHIHIIHIIIIIIIIIHIIIIHIIHIIIIIIIIIIIHHHHIIIIHIIIIIIIIIIIIIIIIIHHIIIIHIIIIIIIIIHIIIIIIHHHHIIIIIIIIIIIIIIIIIIIIHIIIIIIIIIIIHIHIIIIIIIIIIHIIIIIIIIIIIIIIIIIIIIIIIIIIIII
@HS4.1_114 HISEQ:380:H55W7BCXY:1:1101:2296:9086 1:N:0:AGCAGGAA orig_bc=AAAAAAAAAAAA new_bc=AAAAAAAAAAAA bc_diffs=0
TACGGAGGATGCGAGCGTTATCCGGATTTATTGGGTTTAAAGGGTGCGCAGGCGGGCTGTTAAGTCAGCGGTGAAAGTTCCCGGCTCAACCGGGTCAGTGCCGTTGATACTGACAGTCTTGAATGCGGTCAAGGCCGGCGGAATGTGGCGTGTAGCGGTGAAATGCATAGATATGCCACAGAACACCGATAGCGAAGGCAGCTGGCCGGGCCTGCATTGACGCTCAGGCACGAAAGCGTGGGGATCGAACAGG
+
IIIIIIIGHIIIIIIIIIIIIIIIIHCHIICHGHIEHHFHIIIIIIIIHIIIIIIIIIIGIIIIIIIIIIIIIIIIIHHIIIGIIIIIIIIIIIHIIIIIIIIIIIIIIIIIIIIIIIIIIIIIIIIIIIIIIIIIIIIIIIIIIIIIIIIIIIIIIIIIIIIIIIIIIIIIIIIIHGIIIIIIIIIIIIIIIIIIIIIIIIIIIIIIIIIIHIIIIIIIIIIIIIIIIIIIIIIIIIIIIIIIHIIIIIIII
@HS4.1_115 HISEQ:380:H55W7BCXY:1:1101:2780:9097 1:N:0:AGCAGGAA orig_bc=AAAAAAAAAAAA new_bc=AAAAAAAAAAAA bc_diffs=0
TACGGAGGGTACGAGCGTTAATCGGAATGACTGGGCGTAAAGGGCACGTAGGTGGATAGATAAGTCACAAGTGAAATACCCGGGCTTAACCTGGGATTGGCTCGTGAAACTGTTTAACTAGAGTACGGTAGAGGGGAGTAGAATTCCAAGTGTAGCGGTGAAATGCGTAGAGATTTGGAAGAATACCGGAGGCGAAGGCGGCTCTCTGGACCGATACTGACACTGAAGAGCGAAAGCGTGGGGAGCAAACAGG
+
HIIIIHIIHIIIIIIIIEHIIIIIIIIIIIIIIIIIIHIIIIIIIIIICHHHDHIHIIIHIIIIIIIIIIIHIIIIIGHIIIIIIIGIIIIIIIIIIIIIIIIIIIIIIIIIIIIIIIGIIIIIIIIIIIIIHIIIIIIIHIIIIIIIIIHHHIIHIIIIIIIIIIIIIIHHIHGHHHHIIIIIHHIIIIIIIIIIIIIIIIIIIIIIIIIIIIIIIIIIIHHIHIIHIIIIHIIHIIIIIIIIIIIIIIIII
@HS4.1_116 HISEQ:380:H55W7BCXY:1:1101:3301:9101 1:N:0:AGCAGGAA orig_bc=AAAAAAAAAAAA new_bc=AAAAAAAAAAAA bc_diffs=0
TACGGAGGATGCAAGCGTTATCCGGATTTATTGGGTTTAAAGGGTGCGTAGGCTGTTCGACAAGTCAGGGGTGAAAGCCCGGCGCCTAACGCCGGAACTGCCTTTGATACTGCCGAGCTGGAATACGGATGCCGTGGGAGGAATGAGTAGTGTAGCGGTGAAATGCATAGATATTACTCAGAACACCGATTGCGAAGGCATCTCACGAATCCGTCATTGACGCTGAGGCACGAAAGCGTGGGGATCAAACAGG
+
IHHIIIGHIHIHIIIIIHIIIIHIHHHHIIIIIIHIHHIIIIIHHHIIIIIIIIIHHHIIIIIIHHHGFHHHIIIIHHIIIIIHIEHCHHHIIIIHIIIIIIIIIIIHIIIIGIEHHHHHGHHFHIIIEHHIHIHHHIHIIIIHHEHCIHHHHHIIIIIIIIIHIIIIIIIHIIIIHHHHHIHHHIHFHHIIHIHHIIHHEIIIHIIIHGGIHHIIIIIIIIIIIIIIIIIIIIHIHIIIIIIHEIIIIHIII
@HS4.1_117 HISEQ:380:H55W7BCXY:1:1101:3703:9229 1:N:0:AGCAGGAA orig_bc=AAAAAAAAAAAA new_bc=AAAAAAAAAAAA bc_diffs=0
TACGGAAGGTCCGGGCGTTATCCGGATTTATTGGGTTTAAAGGGAGCGCAGGCCGGAGGTCAAGCGTGACGTGAAATGTAGCCGCTCAACGGCTGAACTGCGTCGCGAACTGGCTTTCTTGAGTGAGTTCGATGTGGGCGGAATTCGTGGTGTAGCGGTGAAATGCTTAGATATCACGAAGAACTCCGATTGCGAAGGCAGCCAACAAGGCCTTTACTGACGCTAAAGCTCTAAGGTGCGGGTATCGAACAGG
+
IIIIIIIIIIIIIHIIIIIIIIIIIHIIIIIIIHIGHHIIIIIIHIIIIIIIHIIIIIIIIIIIIIIIIIIIIIIIIIIIIIIIIIIHIIIIIIIIIIIIIIIIIIIIIIIIIIIIGIIIIIIIIIIHIIIIIIIIIIIIIIIIIIIIIIIIIIIIIIIIIIIIIIIIIIIIIIIIIIIIIIIIIIIIIIIIIIIIIIIIIIIIHIIIIIIIGIIIIIIHIIIIIIIIIIHIIIIHIIIIIIIHHIIIIIIII
@HS4.1_118 HISEQ:380:H55W7BCXY:1:1101:7400:9196 1:N:0:AGCAGGAA orig_bc=AAAAAAAAAAAA new_bc=AAAAAAAAAAAA bc_diffs=0
TACGGAAGATGCGAGCGTTATCCGGATTTATTGGGTTTAAAGGGAGCGTAGGCGGCCCGTTAAGTCAGCGGTTAAATGTCATGGCCCAACCTTGGCATGCCGTTGATACTGGTGGGCTTGAATACACACAAGGGTGGTGGAATTCGTTGTGTAGCGGTGAAATGCTTAGATATGACGAAGAACTCCGATTGCGAAGGCAGCCGCCTGGGGTGCGATTGACGCTGAGGCTCGAAAGTGCGGGAATCAAACAGG
+
IIIIIHIIHIIIIIIIIIIIIIIIIHHHIIHIHIIHHIIIIIIIIIIHIIIIIIIIIIIHIIIIIIIIHIIIIIIIIIIIIIIIIIIIIIIIIIIIIIIIIIIIIIIIIIIIIIIHIIIIIIIIIIIIIIIIIIIHIIIIIIIIIIIIIIIIIIIIIIIIIIIIIIIIIIIIIIIIIIIIIHHIIIIIIIIIIIIIIIIIIHIIIIIIIIIIIIIIIIIIIIIIIIIIIIIIIIIIIHIIIIIIIIIIIIII
@HS4.1_119 HISEQ:380:H55W7BCXY:1:1101:8172:9063 1:N:0:AGCAGGAA orig_bc=AAAAAAAAAAAA new_bc=AAAAAAAAAAAA bc_diffs=0
TACGGAAGGTCCGGGCGTTATCCGGATTTATTGGGTTTAAAGGGAGCGCAGGCCGACTGGTAAGCGTGACGTGAAATGTAGCCGCTCAACGGCTGAGTTGCGTCGCGAACTGTCAGTCTTGAGTGAGTTCGATGTTGGCGGAATTCGTGGTGTAGCGGTGAAATGCTTAGATATCACGAAGAACTCCGATTGCGAAGGCAGCCAACAAGGCCTTTACTGACGCTAAAGCTCGAAGGTGCGGGTATCGAACAGG
+
IIIIIHIIIIIIIIIIIIIIIIIIIHIIIIIHIHI<EHHIIIIIHHIIIIIIGIIIIIIIIIIIIHIIHHIIIIIIHHHIIIIIIIIIIIIIIIIIIHIIIIIIIHIHIIIIIIIIIIIIIIIIIIIIIIIIIIIIIIIIIIIIIIIIIIIIIIIIIIIIIIIIIIIIIHIIIHIHHIIIIIIIHIIIIIIIIIIIIIIIIIIIIIIIIIIIIIIIIIIIIIHIIIIIIHIIIIIIIIIIIIIHIIIIIIIII
@HS4.1_120 HISEQ:380:H55W7BCXY:1:1101:8093:9194 1:N:0:AGCAGGAA orig_bc=AAAAAAAAAAAA new_bc=AAAAAAAAAAAA bc_diffs=0
TACGGAGGATCCGAGCGTTATCCGGATTCATTGGGTTTAAAGGGTGCGCAGGCGGCTTCTTAAGTCAGCGGTAAAATCGCGGGGCTCAACCCCGTCCCGCCGTTGATACTGGGGAGCTTGATTACGGTCGAGGCAGGCGGAATTCGTCGTGTAGCGGTGAAATGCATAGATATGACGAAGAACACCGATTGCGTAGGCAGCCTACCAGGCCGTTAATGACGCTCATGCACGAAAGTGCGGGGATCGAACAGG
+
IIIIIIIIHIIIIIIIIIIIIIIIIHIIIIIIIIIHIHIIIIIIIIIIIIIIIIIIIIIIIIIIIIIIIIIIIIIIGIIIIIIIIIIIIIIIIIIIIIIIIIIIIIIIIIIIIIIIIIIIIIIIIIIIIIIIIIIIIIIIIIIIIIIIIIIIIIIIIIIIIIIIIIIIIIIIIIIIIIIIIIIIIIIIIIIIIIIIIIIIIIIIIIIIIIIIIIIIIIIIIIIIIIIIIIIIIIIIIIIIIIIIIIIIIIII
@HS4.1_121 HISEQ:380:H55W7BCXY:1:1101:10048:9028 1:N:0:AGCAGGAA orig_bc=AAAAAAAAAAAA new_bc=AAAAAAAAAAAA bc_diffs=0
TACGTAGGGTGCGAGCGTTAATCGGAATTACTGGGCGTAAAGCGTGCGCAGGCGGTTTTGTAAGCCAGATGTGAAATCCCCGGGCTTAACCTGGGAATGGCATTTGGGACTGCAAGGCTGGAGTTTGGCAGAGGAGACTGGAATTCCCGGTGTAGCAGTGAAATGCGTAGATATCGGGAGGAATACCGATGGCGAAGGCAGGTCTCTGGGCTATAACTGACGCTCATGCACGAAAGCGTGGGGAGCAAACAGG
+
IIIIIIHHHHIIIIIIIIIHHHIIIIIIIIIHIIIIIIGIIIIIIIIIHIIIIIIHIIIIIIIIIIIIIIIIIIIIIHIHIIIIIIIIIHIIIIIIIIIIIIIIIIIIIIIIIIIIIIIIIIIIIIIIIIIIIIIIIIIIIIIIIIIIIIIIIIIIIIIIIIIIIIIIIIIIIIIIHIIIIIIIIIIIIIIIIIIIIIIIIIIIIIIIIIIIIIHHIIIHIIIIIIIIIIIIIIIHIIIIIIIIHIIIIIHII
@HS4.1_122 HISEQ:380:H55W7BCXY:1:1101:10453:9189 1:N:0:AGCAGGAA orig_bc=AAAAAAAAAAAA new_bc=AAAAAAAAAAAA bc_diffs=0
TACGGGGGGTGCAAGCGTTGTCCGGAATCATTGGGCGTAAAGAGTTCGTAGGTGGCATGTAAAGTCCGGTGTTAAATGCAGAGGCTTAACTTCTGTTCGGCACTGGATACTTGCAAGCTGGAATGCGGTAGAGGTAAAGGGAATTCCTGGTGTAGCGGTGAAATGCGTAGATATCAGGAGGAACATCGGTGGCGTAAGCGCTTTACTGGGCCGTAATTGACACTGAGGAACGAAAGCCGGGGTAGCAAATGGG
+
IIIHIIHHIDHIHIHIHEHHIIIIH@HHHHIIHIGIICFHFHIHGHIIHHHHIIIIIHIIEHHIHIIHHHIHHHHHHHHHHHHHIIIHHHIHIIIIHHIIHHIHHIFHHHIIIIHIHGIIICHHIIIHEHHEIHHHIHIIIIIIHHIHHHHIHIIHIGHIIIHHIIHHHIIIHHEHIHIIIHIHG?CHIHIIHEHGIIIIIIIHHIHDGIIIIHHIIHHHHHIIHHIIIHIHHGIIIIHIIIHHIHIIIIIIH
@HS4.1_123 HISEQ:380:H55W7BCXY:1:1101:14807:9159 1:N:0:AGCAGGAA orig_bc=AAAAAAAAAAAA new_bc=AAAAAAAAAAAA bc_diffs=0
TACAGAGGGTGCGAGCGTTGTCCGGAATCACTGGGCGTAAAGGGCGCGTAGGCGGCTTGCGAAGCGTGCGGTGAAAGCTCGTGGCTCAACCCCGAGTCGGCCGTGCGAACTGGCAGGCTGGAGCACGGTAGAGGCACATGGAATTCCGGGTGTAGCGGTGGAATGCGTAGAGATCCGGAAGAACACCGGTGGCGAAGGCGGTGTGCTGGGCCGTTGCTGACGCTGAGGCGCGACAGCGTGGGGAGCAAACAGG
+
IIIGIDGHHHIIDGHGIHHIIHHIGHHIIIIHHIHII<DHIEHIIIIIHHHIHIIIIIIIHGHIIIHHHIIHIHIHHGHHI#EHIIHHEHIHIIIIGHIHIIIIIIIHIIIIIIIIIIIIIIIHHIHIHHIIIIIHIHHHHIIEHGIHIIIHIHHHHIHIIHIIIHHIHIIHIEHIIHIHIHHIIIIIIIIIIHHHHHEIIIHIIIIHIIHIHEHHHFIEHIHHFHHHHHEFHHGHHHG@EIHHGIIIIHGIH
@HS4.1_124 HISEQ:380:H55W7BCXY:1:1101:16543:9004 1:N:0:AGCAGGAA orig_bc=AAAAAAAAAAAA new_bc=AAAAAAAAAAAA bc_diffs=0
TACGTAGGTGGCGAGCGTTATCCGGATTTATTGGGCGTAAAGGGTGCGCAGACGGTTTGTTAAGTCTAAGATGAAAGCCCGGAGCTTAACTCCGGTTTGTTTAGAAACTGGCAGGCTTGAGTATGGTAGAGGCAAATGGAATTCCTAGTGTAGCGGTGGAATGCGTAGATATTAGGAGGAACACCAGTGGCGAAGGCGGTTTGCTGGGCCATTACTGACGTTCATGCACGAAAGCGTGGGGAGCAAATAGG
+
IIIIHHIIIIIIIIIIIIIGIIIIIHHHIIIIIIHIIHIIIIIIIIIIIIIIIIIHIIIIIHIIIIIIIIIIIIIIGHIIIIIIIIHHIIIIIIIHIIIIIIIIIHIHIIIIIHIIIIIIIIIIIIIIIIIIIIHHIIIIIIIHIIIIIIIIIIIHHHHIIIIIIIHHIHHIIIIGIIIIHHIIIIIIIIIIIIIIIIIIIIIIIIHIIIIIIIIIIIIIIHIIIIIHIIIIIIIIIIIIIIIHHIIIIII
@HS4.1_125 HISEQ:380:H55W7BCXY:1:1101:18268:9133 1:N:0:AGCAGGAA orig_bc=AAAAAAAAAAAA new_bc=AAAAAAAAAAAA bc_diffs=0
TACGGAAGGTCCGGGCGTTATCCGGATTTATTGGGTTTAAAGGGAGCGCAGGCTGATTATTAAGCGTGACGTGAAATGTAGCCGCTCAACGGCTGAACTGCGTCGCGAACTGGTAGTCTTGAGTGAGTTCGATGTTGGCGGAATTCGTGGTGTAGCGGTGAAATGCTTAGATATCACGAAGAACTCCGATTGCGAAGGCAGCCAACAAGGCCTTTACTGACGCTAAAGCTCGAAGGTGCGGGTATCGAACAGG
+
IIIIHHHIIIIHHHHIIIIIIIIIIIIIIIIIGHIC@HIIIIIIFHIIIIIIIIIIIIIIIIIIIIIIIIIIIIHIIIIIIIIIIIIIIIIIIIIIIIHIIHHIIIIIIIIIIIIIHHGIIIIIIIIHHIIIIIIIIIIIIIIIIIIIIIIIIIIIIIIIIIIIIIIIIIIIIIIHIIIIIIIIIIIIIIIIIIIIIIIIIHIIIIIIIIHIIIIIIIIIIIIIIIIIIIIIIHFFDIIIIIIHHIIIIIIII
@HS4.1_126 HISEQ:380:H55W7BCXY:1:1101:18995:9171 1:N:0:AGCAGGAA orig_bc=AAAAAAAAAAAA new_bc=AAAAAAAAAAAA bc_diffs=0
TACGTAGGGAGCAAGCGTTGTCCGGATTTACTGGGTGTAAAGGGTGCGTAGGCGGCTTTTTAAGTCAGATGTGAAATCTATGGGCTCAACCCATAAACTGCATTTGAAACTAGAGAGCTTGAGTGAAGTAGAGGCAGGCGGAATTCCCTGTGTAGCGGTGAAATGCGTAGAGATAGGGAGGAACACCAGTGGCGAAGGCGGCCTGCTGGGCTTTAACTGACGCTGAGGCACGAAAGCGTGGGTAGCAAACAGG
+
IIIIIIIIIIIIIIIIIIIIIIIIIIIIIIIIHIIHIIIIIIIIIIIIHIIIIIIIIIIIIIIIIIIIIIIHIIIIHHHIIIIIIIIIIIIIIIIIIIIIIIIIIIIIIIIIIIIIIIIIIIIIIIIIIIIIIHHIIIHHIIIIIIIIIIIIHIIIIIIIIIIIIIHHIIIHIIIIIIIIIHIIIIHIIIIIIIIIIIIIIIIIIIIIIHIIIIIIIHIIIIIIIIIIIIHIIIIIIIIIIIIIIIIIIIIII
@HS4.1_127 HISEQ:380:H55W7BCXY:1:1101:4001:11538 1:N:0:AGCAGGAA orig_bc=AAAAAAAAAAAA new_bc=AAAAAAAAAAAA bc_diffs=0
TACGGAGGGTGCGAGCGTTAATCGGAATAACTGGGCGTAAAGAGCTCGTAGGCGGTTTGTCAAGTCAGATGTGAAAGCCCCGGGCTTAACCTGGGAACCGCATTTGAAACTGACAGACTAGAGTACTGTAGAGGGAGGTAGAATTCCAGGTGTAGCGGTGAAATGCGTAGATATCTGGAGGAATACCGGTGGCGAAGGCGGCCTCCTGGACAGAGACTGACGCTGAGGAGCGAAAGCGTGGGGAGCAAACAGG
+
IIIIIHIIIIIIIIIIIHIIIIIIIIIIIIIIIIIIIIIIIIIIIIIIIIIIIIHHHIIIIIIIIIIIIIIIIIIIHIIIIIIIIIHIIIIIIIIIIIHIHIHIIIIIIIIIIIIIIIIIIIIIIHIIIIIIIIIIIIIIIIIIIIIIIIIIIIHIIIIIIIIIIIIIIIIIIHIIHIIIIIIIIIIIIIIIIIIIIIIIIIHIIIIIIIIIIIIIIIIIIIIIIIIIIIIIIIIIIIIIIIIIIIIIIIIII
@HS4.1_128 HISEQ:380:H55W7BCXY:1:1101:4765:11686 1:N:0:AGCAGGAA orig_bc=AAAAAAAAAAAA new_bc=AAAAAAAAAAAA bc_diffs=0
TACGAGGGGTGCAAGCGTTGTTCGGAATTACTGGGCGTAAAGGGAGCGTAGGCGGAGATTCAAGCGGATTGTACAATCCCGGGGCCCAACCCCGGCTCTGCAGTCCGAACTGGATCTCTTGGATAGTTCAGGGGCAGGCGGAATTCCTGGTGTAGCGGTGGAATGCGTAGAGATCAGGAAGAACACCGATGGCGAAGGCAGCCTGCTGGGGACTTATCGACGCTGAGGCTCGAAAGTGCGGGTAGCAAACAGG
+
IEHC<0<<FH?CC111<<</DHHID01<G<C11DGHH//DH1DH@@GE/<CH1HEHHBDGHHHHEHHE?HFHHHG<DDHCEDHGFHEECHIIHEHEGIHIHHHEFEHHHEHHHFDHHHHCEEHEHCE?@HG<HD<EHHDHEEHHFIHFHIIIIHIIIHIHHHE#IIHEFIIIII#IHFHGI#IIIIIIIH#HIIIIII#IIGIHIIIIIIIIIHIIIIIIIIIIIIIIIIIIIIIIIIGIIIIIIIIIIIIII
@HS4.1_129 HISEQ:380:H55W7BCXY:1:1101:6884:11533 1:N:0:AGCAGGAA orig_bc=AAAAAAAAAAAA new_bc=AAAAAAAAAAAA bc_diffs=0
TACGTAGGGGGCGAGCGTTGTCCGGAATGATTGGGCGTAAAGGGCGTGTAGGCGGCTGATTAAGTCTGGAGTGAAAGTCCTGCTTTCAAGGTGGGAATTGCTTTGGATACTGGTCAGCTTGAGTGCAGGAGAGGTTATCGGAATTCCCGGTGTAGCGGTGAAATGCGTAGAGATCGGGAGGAACACCAGTGGCGAAGGCGGGTAACTGGACTGCAACTGACGCTGAGGCGCGAAAGTGTGGGGAGCAAACAGG
+
IIIIIIIIIIIIIIIIIIIIIIIIIIIIIIIIIIIIIHIIIIIIIIHHIIIIIIIGHIHIIIIIHIIIIIIIIIIIIIIIIIIIIIIIIIIIIIIIIIIIIIIIIIIIIIIIIIIHIIIIIIIIIIIIIIIIIIIIIIIIIIIIIIIIIIIIIIIIIIIIIIIIIIIIIIIIIIIIIHIIIIIIIIIIIIIIIIIIIIIIIIIIIIIIIIIHHHIIIIIIIIIIIIIIIIIIIIIHHIIIIIIIIIIIIIIII
@HS4.1_130 HISEQ:380:H55W7BCXY:1:1101:8374:11503 1:N:0:AGCAGGAA orig_bc=AAAAAAAAAAAA new_bc=AAAAAAAAAAAA bc_diffs=0
TACGTAGGTGGCAAGCGTTGTCCGGATTTACTGGGTGTAAAGGGCGTGCAGCCGGGCTTGCAAGTCAGGTGTGAAATCTATGGGCTCAACCCATAAATTGCACTTGAAACTGTAGGTCTTGAGTACCGGAGGGGCAATCGGAATTCCTAGTGTAGCGGTGAAATGCGTAGATATTAGGAGGAACACCAGTGGCGAAGGCGGATTGCTGGACGGCAACTGACGGTGAGGCGCGAAAGTGTGGGGAGCAAACAGG
+
IIIIHHIIIIIIIIIIIIIIIIIIIIIIIIIHHII<GHHIIIIIIIIIHIIHIIHIIIIIIIIIIIIIIIIIIIIIGIIIIIIIIIIIIIHIIIHIIIIIIHIIIIIIIIIIIIIIIIIIIIIIIEIIIIHIHIIHIHIIIIIIIIIIIIIIIIIIIIIIIIIIIIIIIIIIIIIIHHIIIIIIIIIIIHHIIIIIIIIIIIIIIIIIIIIHIIIIIIIIIIIIIIIIIIIIIIIHHIIIIIIIIIIIIIIII
@HS4.1_131 HISEQ:380:H55W7BCXY:1:1101:8655:11575 1:N:0:AGCAGGAA orig_bc=AAAAAAAAAAAA new_bc=AAAAAAAAAAAA bc_diffs=0
TACGGAGGATGCGAGCGTTATCCGGATTCATTGGGTTTAAAGGGTGCGCAGGCGGCGCGGTAAGTCAGCGGTGAAAGTCAGGGGCCCAACCCCGGAAGTGCCGTTGATACTGCCGTGCTTGAATGCGGTCGAGGCGGGCGGAATGTGGTGTGTAGCGGTGAAATGCATAGATATGCCACAGAACGCCGATAGCGGAGGCAGCTCGCCAGGCCTGCATTGACGCTCGGGCACGAAAGCGTGGGGATCGAACAGG
+
IIIIIHHHHIIIHIIIIIIIIIIIIIHHIIIGHHIDDCHHIIIHIIIIIIIIIIIIIIIIIIIIIIIIIIIIIIIIIIHHIIIIIIIIIIIIIIIIHIIIIIIIIIIIIIIIIIIIIIIIIIIIIIIIIIIIIIIIIIIIIIIIIIIIHIIIIIIIIIIIIIIIIIIIIIIIIIIIHDIIIHHIIIIIIIHHIIIIIIIIIIIIIIIIIIIIIIIIIIIIIIIIIIIIIIHIIIHIIIIIIIIIIIIIIIIII
@HS4.1_132 HISEQ:380:H55W7BCXY:1:1101:8945:11565 1:N:0:AGCAGGAA orig_bc=AAAAAAAAAAAA new_bc=AAAAAAAAAAAA bc_diffs=0
TACGGAAGGTCCGGGCGTTATCCGGATTTATTGGGTTTAAAGGGAGCGCAGGCTGATGATTAAGCGTGACGTGAAATGTAGCCGCTCAACGGCTGAACTGCGTCGCGAACTGGTTATCTTGAGTGAGTTCGATGTTGGCGGAATTCGTGGTGTAGCGGTGAAATGCTTAGATATCACGAAGAACTCCGATTGCGAAGGCAGCCAACAAGGCCTTTACTGACGCTAAAGCTCGAAGGTGCGGGTATCGAACAGG
+
GHHC@<C/C<FHDD/?CCHECHHHH@<D1G@EGEH<<@C<<CHGCCEHDDHDDFGHCG@#HFEHEHIHEEFEHIIHCHHHIIIIHH</FHIHHIIHH@CHHHIIHHIHHHHGGFHHDFHGEHHAHHH=FHGFEEB=CGHDHHF/HHHHHHHHHE?FHHEHHHGGEG#HGGHHIGHHHHHHGGG?@FHHI/HHHH@GDIHHHFF<1HHIIIHIHHHIIHD0<F@@F@HECHGCCG/IIHHEIHEF?EEHD1IIH
@HS4.1_133 HISEQ:380:H55W7BCXY:1:1101:10105:11730 1:N:0:AGCAGGAA orig_bc=AAAAAAAAAAAA new_bc=AAAAAAAAAAAA bc_diffs=0
TACGGAAGGTCCGGGCGTTATCCGGATTTATTGGGTTTAAAGGGAGCGCAGGCTGATTGCTAAGCGTGACGTGAAATGTAGCCGCTCAACGGCTGAACTGCGTCGCGAACTGGTGGTCTTGAGTGAGTACGACGTCAGCGGAATTCGTGGTGTAGCGGTGAAATGCTTAGATATCACGAAGAACCCCGATTGCGAAGGCAGCTGACGAGTCCTTTACTGACGCTAAAGCTCGAAGGTGCGGGTATCGAACAGG
+
IHIIIHHIIIIIIIIIIIIHIIHHIHIIIIHIGHHCEHIIIIIIIIIIIIIIHHIHHHIIIIIHHIIIHIIIIIIIIIIIGIIIIIIIIIIIIIIIIIIIIIIIIHIIIIIGIIHHIIIIIIIIIIIIIIIHIIIIIIIIIIIIIIIIIIIIIIIIIIIIIIIIIIIIIHHGIIHHHHIIIIIIIIIIIIHHIIIIIIIIIIIIIIIIIHIIIIIIIIIIIHIIIIIIIIIIIIIIIIIIIIIHIIIIIIIII
@HS4.1_134 HISEQ:380:H55W7BCXY:1:1101:11148:11556 1:N:0:AGCAGGAA orig_bc=AAAAAAAAAAAA new_bc=AAAAAAAAAAAA bc_diffs=0
TACGGAGGATGCGAGCGTTATCCGGATTTATTGGGTTTAAAGGGAGCGCAGGCGGGTGCTTAAGCGTGCTGTGAAATGTACCGGCTCAACCGGTGACGTGCAGCGCGAACTGGGTGCCTTGAGTGAGTGCGAGGTATGCGGAATTCGTGGTGTAGCGGTGAAATGCTTAGATATCACGAAGAACCCCGATTGCGAAGGCAGCGTACCAGTCCTTTACTGACGCTAAAGCTCGAAGGTGCGGGTATCGAACAGG
+
IIIIIIHIHHIIIIIIIIIIIIIIHDCGHIIIHIIGEEHIIHHIIIIIIIHIIIIIIHFHIIIIIIIIIIIIIIIIHIIIIIIIIIIIIIIIHIIIIIIIIIIIIIIIIIIIIIIIHHHIIIIIIIHIIIIIIIIIIIIIHIIIIIIIIIIIIIIIIIIIIIIIIIIIIIIIIIIIHIIIIIIIIIIIIIIIIIIIIIIIIIIIIIIIIIIIIIIIIIIIIIIIIIIIIIIIIIIHHIHIIIIIIIIIIIIII
@HS4.1_135 HISEQ:380:H55W7BCXY:1:1101:12135:11501 1:N:0:AGCAGGAA orig_bc=AAAAAAAAAAAA new_bc=AAAAAAAAAAAA bc_diffs=0
TACGGAAGATGCGAGCGTTATCCGGATTTATTGGGTTTAAAGGGAGCGTAGGCGGGTTTTTAAGTCTGCGGTAAAATGTCGGCGCCCAACGTCGTCCTGCCGTGGAAACTGGAGACCTTGAATACACGCAAGGAAGATGGAATTCGTTGTGTAGCGGTGAAATGCTTAGATATGACGAAGAACTCCGATTGCGAAGGCAGTCTTCTGGAGTGCGATTGACGCTGAGGCTCGAAAGTGCGGGTATCAAACAGG
+
IIIIIHIIIIIIIIIIIIIIIIIIIHHIIIIIHIIDGHIIIIIIIIHIHIIIIIIIFHHIIIIIHHIIHIIIIIIIFHIIIIIIIIHIIIIIIHHIIIIIIIHHIHHIIIIIIIHIIIIIIIIIIIIIIIIIIIIIIIHIIHHIIHHIIIIIIIIIIIIIIIIIIHIIIIIIIIHHHIIIIIHHIIIHIIIIIIIIIIIIIIHIIIIIIIIHIIIIIIIIIIIIIIIIHIGIIIIIIIIIIIIGIIIIIIIG
@HS4.1_136 HISEQ:380:H55W7BCXY:1:1101:12889:11665 1:N:0:AGCAGGGA orig_bc=AAAAAAAAAAAA new_bc=AAAAAAAAAAAA bc_diffs=0
TACGTAGGGAGCAAGCGTTATCCGGAATTATTGGGTGTAAAGGGTGCGTAGACGGGAACTTAAGTTGGTTGTGAAATCCCTTGGCTTAACTGAGGAACTGCAACCAAAACTGAGATTCTTGAGTGCTGGAGAGGAAAGCGGAATTCCTAGTGTAGCGGTGAAATGCGTAGATATTAGGAGGAACACCAGTGGCGAAGGCGGCTTTCTGGACAGTAACTGACGTTGAGGCACGAAAGTGTGGGGAGCAAACAGG
+
IIIIIIIIIIIIIIIIIIIIIIIIIHHIIIIIIIIHIIIIIIIIIIIIIIIIIIIIHIIIIIIIIIIIIIIIIIIIGHIIIIIIIIIIIIIIIIIIIIIIIIIIIIIIIIIIIIIIIIIIIIIIIIIIIIIIIIIIIIIIIIIIIIIIIIIIIIIIIIIIIIIIIIIIIIIIIIIIIHIIIIIIIIIIIIIIIIIIIIIIIIIIIIIIIIIIIIIHIIIIIIIIIIIIIIIIIIIIIIIIIIIIIIIIIIIII
@HS4.1_137 HISEQ:380:H55W7BCXY:1:1101:15881:11741 1:N:0:AGCAGGAA orig_bc=AAAAAAAAAAAA new_bc=AAAAAAAAAAAA bc_diffs=0
TACGGAGGGTACGAGCGTTAATCGGAATGACTGGGCGTAAAGGGCACGTAGGTGGATAGATAAGTCACAAGTGAAATACCCGGGCTTAACCTGGGATTGGCTCGTGAAACTGTTTAACTAGAGTACGGTAGAGGGGAGTAGAATTCCAAGTGTAGCGGTGAAATGCGTAGAGATTTGGAAGAATACCGGAGGCGAAGGCGGCTCTCTGGACCGATACTGACACTGAAGAGCGAAAGCGTGGGGAGCAAACAGG
+
IIIIIHHHIIIIIIIIIHIIIIIIIIIIIIIHHIHIICDHHIIIHGHHDFHHDIIHIIIIIIIIIIIIIIIIIIIIHHHIIIIIIIIIIIIIIIIIIIIIIIIIIIIIIIIIIIIIIIIIIIIIIIIIIIIIIIIIIIIIIIIIIIIIIIIIIIIIIIIIIHIIIIIIIIIIIIIIIHIIIIIIIIIIIIIIIIIIIIIIIIIIIIIIIIIIIIIIIIIIIIIIIIIIIIIIIIIIIIIIIIIIIIIIIIIII
@HS4.1_138 HISEQ:380:H55W7BCXY:1:1101:17968:11528 1:N:0:AGCAGGAA orig_bc=AAAAAAAAAAAA new_bc=AAAAAAAAAAAA bc_diffs=0
TACAGAGGTCCCAAGCGTTGTTCGGATTCACTGGGCGTAAAGGGTGCGTAGGCGGTCGGGTAAGTCTGACGTGAAATCTCCGAGCCTAACTCGGAAACTGCGTCGGATACTATTCGGCTTGAGGATTGGAGGGGAGACTGGAATTCTCGGTGTAGCAGTGAAATGCGTAGATATCGAGAGGAACACCAGTGGCGAAGGCGAGTCTCTGGACAATTCCTGACGCTGAGGCACGAAAGCCAGGGGAGCAAACGGG
+
C<GHEE<EGHIC<CCEHG0/<DC</00<<DG<<1?FH//<<1D0CE=?DECC<E///<EHG@DG#CG#8<@80HF;<<F#<F?CHAD<DGH?C9#9#D0FGECC@FEHF@GD#B/EDD</H#C:HEGIIHE@IHHEHHHHHHHHHF<6@IIIIHHG@IIIIIHIIIIIIIHHHG@C@DHHIII#HEHGHHIIIIHH#HEHF<HCIFIHHHG1C<1HIIIIHIIIIIHHH@HIIHHHE@GIIIIIIHIHHH@II
@HS4.1_139 HISEQ:380:H55W7BCXY:1:1101:18738:11566 1:N:0:AGCAGGAA orig_bc=AAAAAAAAAAAA new_bc=AAAAAAAAAAAA bc_diffs=0
TACAGAGGCCAAGAGCGTTGTTCGGATTTACTGGGCGTAAAGGGCGCGTAGGCGGCCCGCTAAGTCGGATGTGAAATCTCCGGGCTCAACCCGGAAAGTGCGTCCGAAACTGGCGGGCTCGAGGCCGGGAGGGGGAATCGGAACGCAGGGTGTAGCGGTGAAATGCGTTGATATCCTGCAGAACACCGGAGGCGAAGGCGGATTCCTTGAACGGTTCTGACGCTGAGGCGCGAAAGTCGGGGGAGCAAACAGG
+
IIIIIIHIIIIIIIIIICGHHFHIIHHIIIIIIIHIIHIIIIIHIIIHIIIGIIIIIIIHIIHIHIII<HHIIIIIGHIIIIIIHIIEHHIIIIIIHIIIIIIIIIIIIIIIIIIIHIIIIHHIIIIIIIIHIHHHGHHIHIHHIHIIIIIHDIIIIIHIIIIHHHHIIIIHHIIHHIIIIIIHHIIIIHIIIIIIIHIIIIIIHHIIIHDIIIHGIIHHIIIIIIIIIIIIIIIHHDIIIIIIHHGFGHHIH
@HS4.1_140 HISEQ:380:H55W7BCXY:1:1101:19207:11564 1:N:0:AGCAGGAA orig_bc=AAAAAAAAAAAA new_bc=AAAAAAAAAAAA bc_diffs=0
TACGTAGGGGGCGAGCGTTGTCCGGAATTATTGGGTGTAAAGGGCGCGTAGGCGGCTTAGTAAGTCAAACGTGAAAACTACAGGCTCAACTTGTAGCTTGCGTTTGAAACTGCTTCGCTTGAGTAAAGTAGAGGCAAGTGGAATTTCCAGTGTAGCGGTGAAATGCGTAGATATTGGAAGGAACACCAGTGGCGAAGGCGACTTGCTGGGCTTTTACTGACGCTGAGGCGCGAAAGCGTGGGTAGCAAACAGG
+
IIIIHIIIIIIIIIIIIHHIIIIIIHHIIIIIIIIGHIIIIIIIIIIIIIIGIIHHIIIIIIIIIHIIIIIIIIIIHHHIIIIIIIIIIIIIIIIIIIIIIIIIIIIIIIIIHIIIIIIIIIIIIIIIIIIIIIIHIIIIIIHIIIIIIIIIIIIIIIIHIIIIIIIIIIIIIIIIIHIIIIIIIIIIIIIIIIIIIIIIHIIGIIIIIIIIIIIIIIIIIIIIIIIIIIIIIIIIIIIIIIIIIIIIIIIII
@HS4.1_141 HISEQ:380:H55W7BCXY:1:1101:19060:11635 1:N:0:AGCAGGAA orig_bc=AAAAAAAAAAAA new_bc=AAAAAAAAAAAA bc_diffs=0
TACGTAGGGGGCGAGCGTTATCCGGATTTATTGGGCGTAAAGGGTGCGTAGGCGGTTTATTAAGTCTAAGATTAAAGCCCGAGGCTTAACCTCGGTTCGTTTTAGAAACTGGTAGACTTGAGTATGGTAGAGGCAAATGGAATTTCTAGTGTAGCGGTTAAATGCGTAGATATTAGAAGGAACACCAGTGGCGAAGGCGGTTTGCTGGGCCATTACTGACGCTGAGGCACGAAAGCGTGGGGAGCAAATAGG
+
IIIIIIIIIIIIIIIIIIIIIIIIIIHIIIIIIIIIIIIIIIIIIIIIHHIIIIIHFHIHIIIIHIIIIIIIIIIIHIIIIIIHIIIIIHIIIIIIHIIHHIIIIIIIIIIIHIIIIIIIHIHIIIIIIIIIIIIIIIIIIIIIIIIIIIIIIIIIIIIIIIIHIIIIIIIIIIIIHIIIIIIIIIIIIIIIIIIIIIIIIIIIIIIIIIIIIIIIIIIIIIIIIIIIIIIIIIIIIIIIIIIIIIIIIIII
@HS4.1_142 HISEQ:380:H55W7BCXY:1:1101:3424:11798 1:N:0:AGCAGGAA orig_bc=AAAAAAAAAAAA new_bc=AAAAAAAAAAAA bc_diffs=0
TACGGAAGGTCCGGGCGTTATCCGGATTTATTGGGTTTAAAGGGAGCGCAGGCCGACTGGTAAGCGTGACGTGAAATGTAGCCGCTCAACGGCTGAACTGCGTCGCGAACTGTCAGTCTTGAGTGAGTTCGATGTTGGCGGAATTCGTGGTGTAGCGGTGAAATGCTTAGATATCACGAAGAACTCCGATTGCGAAGGCAGCCAACAAGGCCTTTACTGACGCTAAAGCTCGAAGGTGCGGGTATCGAACAGG
+
IIHHIIIIHIIIIHDHIIIGHHHHIDCEHH?CDHHDGHHIIIIHIIIIIIIHGHHHHIIHIIIIIIIIIIIIIIIIIIIHIHIIIIIIIIIHIIIHIIIIHIIHHHIIIIIIIHHIIIIGIIIHHHHHHIIIIIIIIIIIIIIIIIIIHIIIIIIIIIIIIIIIIIHIIIIIIIHGHHIIIIIIIIIIIIIIIIIIIIIIIHCIIIHIIIIIIIIIIIIIIIIIIIIIIIIIIIIIIIIIIIIHIIHIIIIII
@HS4.1_143 HISEQ:380:H55W7BCXY:1:1101:5230:11774 1:N:0:AGCAGGAA orig_bc=AAAAAAAAAAAA new_bc=AAAAAAAAAAAA bc_diffs=0
TACAGAGGTCACTAGCGTTGTTCGGATTTACTGGGCGTAAAGCGTGCGCAGGCGGCCGACCTTGTCGGATGTGAAAGCCCGGGGCTCAGCCCCGGAAGTGCATCCGAAACCGGTTGGCTGGAGTCCGGGAAGGGAGTCTGGAACACACGGTGTAGCGGTGAAATGCGTTGATATCGTGTGGAACACCGGAAGCGAAGGCGAGACTCTGGAACGGCACTGACGCTCAAGCACGAAAGCGTGGGGAGCAAACAGG
+
IIIIIIIIIIIIHIIIIIIIIIIIIIIIIIIIIIIIIIIIIIIIIIIIIIIIIIIIIIIIIIIIIIIIHIIIIIIIGHIIIIIIIIIIIIIIIIIIIIIIIIIIIIIIIIIIIIIIIIIIIIIIIIIIIIIIIIIIHIIIIIIIIIIIIIIIIIIIIIIIIIIIIIIIIIIIIIIIIIIIIIIIIIIIHIIIIIIIIIIIIIIIHIHIIIHIIIIIIIIIIIIIHIIIIIIIIIIIIIIIIIIIIIIIIIIII
@HS4.1_144 HISEQ:380:H55W7BCXY:1:1101:6721:11897 1:N:0:AGCAGGAA orig_bc=AAAAAAAAAAAA new_bc=AAAAAAAAAAAA bc_diffs=0
TACGGAGGATGCGAGCGTTATCCGGATTTATTGGGTTTAAAGGGTGCGTAGGCTGTTCGTCAAGTCAGTGGTGAAATGCCGGGGCTCAACCCCGGAGCTGCCATTGATACTGTCGGGCTTGAATCCTGCTGCCGTGGGAGGAATGAGTAGTGTAGCGGTGAAATGCATAGATATTACTCAGAACACCGATTGCGAAGGCATCTCACGAAACAGGCATTGACGCTGAGGCACGAAAGCGTGGGGATCAAACAGG
+
IIIIIHIIIIIIIIIIIIIIIIIIIIIIHIHGHIIGHIIHIIHIIIIHIIIIIIIIIIIIIIIIIIIIIIIIIIIIGIIIIIIIIIIIIIIIIIIIIIIIIIIIIIIIIIIIIIIIIIIIIIIIHIIIIIIIIIIIIIIIIIIIIIHIIIIIIHIIIIIIIIIIIIIIIIIIIIIIIIIIIIIIIIIIIIIIIIIIIIIIIIIIIIIIIIIHIIIIIIIIIIIIIIIIIIIIIIIIIIIIIIIIIIIIIIIII
@HS4.1_145 HISEQ:380:H55W7BCXY:1:1101:8359:11777 1:N:0:AGCAGGAA orig_bc=AAAAAAAAAAAA new_bc=AAAAAAAAAAAA bc_diffs=0
TACGGAAGGTCCGGGCGTTATCCGGATTTATTGGGTTTAAAGGGAGCGCAGGCCGGGGTGTAAGCGTGACGTTAAATGCATCCGCTCAACGGTTGTATGCGTCGCGAACTGCATCCCTTGAGTACGCTGCAAGTGGGCGGAATTCGTGGTGTAGCGGTGAAATGCTTAGATATCACGAAGAACTCCGATTGCGAAGGCAGCCCGCTGTTGCGTCACTGACGCTGAGGCTCGAAGGTGCGGGTATCGAACAGG
+
IIIIIHIIIIIIIIIIIIIHHHIIHDDHHIIHHIIEGHIIIIIIFIHIHIHIIHIIIIIHIIIIIIIIIIIIHIHIIIIIIIIIIIHIIIIIIIIIHIIIIIIIIIIIIIIIIIIIIIIIIIIIIIIIIIIIIIIIIIIIIIIIIIIIIIIIIIIIIIIIIIIIIIIIIIIIIIIHGIIIIIIIIIIIIIIIIIIIIIIIIHHHIIIIIIIIIIIIIIIIIIIIIIIIIIIIIIHHIIIIIIHIIIIIIIII
@HS4.1_146 HISEQ:380:H55W7BCXY:1:1101:8635:11882 1:N:0:AGCAGGAA orig_bc=AAAAAAAAAAAA new_bc=AAAAAAAAAAAA bc_diffs=0
TACGGAGGGTACGAGCGTTAATCGGAATGACTGGGCGTAAAGGGCACGTAGGTGGATAGATAAGTCACAAGTGAAATACCCGGGCTTAACCTGGGATTGGCTCGTGAAACTGTTTAACTAGAGTACGGTAGAGGGGAGTAGAATTCCAAGTGTAGCGGTGAAATGCGTAGAGATTTGGAAGAATACCGGAGGCGAAGGCGGCTCTCTGGACCGATACTGACACTGAAGAGCGAAAGCGTGGGGAGCAAACAGG
+
EHHIHHHHHHIHHHHII?EHHHIICEHHIIIEHHIIICCEDGCEHHIEDGHHGGHHHHHHIIIICHHHHHIHHHHHFHGHHIHHHHHHHHHHGIIIHGHHIIIIHHIIIIIIHHHHGHIIIIIHIIIIHIIIIHHHIIGIIIIIIIIIHIIIIIHHIHHHIHGIIIIHIIIIIIIHFDIIIHHHIIIIIIIIIIIIIIHGIIIIIIIIHIIIHHHHIIIIIHIIIIIIGIHIHIHIIIIIIIIIHHHHIIIII
@HS4.1_147 HISEQ:380:H55W7BCXY:1:1101:10387:11797 1:N:0:AGCAGGAA orig_bc=AAAAAAAAAAAA new_bc=AAAAAAAAAAAA bc_diffs=0
TACGTAGGTGGCAAGCGTTATCCGGATTTACTGGGTGTAAAGGGCGCGTAGGCGGGGATGCAAGTCAGATGTGAAATCTATGGGCTTAACTCATAAACTGCATTTGAAACTGTATCTCTTGAGTGCTGGAGAGGTAGACGGAATTCCTTGTGTAGCGGTGAAATGCGTAGATATAAGGAAGAACACCAGTGGCGAAGGCGGTCTACTGGACAGTAACTGACGCTGAGGCGCGAAAGCGTGGGGAGCAAACAGG
+
IIIIIIFEHIIIIIIIIIIIIIIIIIIIIIIHHIIDHHHIIIIIIIIIHHHIIHIIIIHIIIIIIIIIIIIIIIIIIHIIIIIIIIIIIIIIIIIIIIIIIIIIIIIIIIIIIIIIIIIIIIIIIIIIIIIIIIIIIIIIIIIIIIIIIIIIIIIIIIIIIIIIIIIIIIIIIIIIIHIIIIIIIIIIIIIIIIIIIIIIIIIIIIIIIIIIIIIIIIIIIIIIIIIIIIIIIIIIIIIIIIIIIIIIIIIII
@HS4.1_148 HISEQ:380:H55W7BCXY:1:1101:10408:11855 1:N:0:AGCAGGAA orig_bc=AAAAAAAAAAAA new_bc=AAAAAAAAAAAA bc_diffs=0
TACGGAGGATGCGAGCGTTATCCGGATTTATTGGGTTTAAAGGGTGCGTAGGCGGAAGGTTAAGCGTGAGGTGAAATGCTGCTGCTCAACAGCAGAACTGCCTCGCGAACTGGTCTTCTGGAATGCCCCTGCCGTGGGAGGAATGTGTGGTGTAGCGGTGAAATGCATAGAGATCACACAGAACACCGATTGCGAAGGCATCTCACGAAGGGGTGATTGACGCTGAGGCACGAAAGCGTGGGGATCAAACAGG
+
IGHHHHHHC1DH<<CDEHHDGCHIIHEEHHGFEHI0<DFGHIIIHHHHHFCECCECCCGF#IIHEFHHE@GFCGEHGH?CGE#FHHHHHFHEHHHFHIIHFEHHIDHIHDCGGGHHEIIHIHHCC@8FGHCAIHHIIH@GHHGHHHHHIIHHHEFGCHGHHH@FHD?FGCFH@BF<8<B1CFEF#HGGC#@CHIIGGD#<1HIHHD11G?F1FC?IIHHEDHHC<D1GD<01HHHEFCC1HGFC<HIHHFEHH
@HS4.1_149 HISEQ:380:H55W7BCXY:1:1101:10395:11906 1:N:0:AGCAGGAA orig_bc=AAAAAAAAAAAA new_bc=AAAAAAAAAAAA bc_diffs=0
TACGGAGGGTGCGAGCGTTAATCGGAATAACTGGGCGTAAAGAGCTCGTAGGCGGTTTGTCAAGTCAGATGTGAAAGCCCCGGGCTTAACCTGGGAACCGCATTTGAAACTGACAGACTAGAGTACTGTAGAGGGAGGTAGAATTCCAGGTGTAGCGGTGAAATGCGTAGATATCTGGAGGAATACCGGTGGCGAAGGCGGCCTCCTGGACAGAGACTGACGCTGAGGAGCGAAAGCGTGGGGAGCAAACAGG
+
IIIIHDHIIIIIIIIIHCHIIFHIIIIIIIIHIIIIIIIIIIIIIIIIIIIHIIIIIIIIIHIIIIIIIIIIIIIHHHIIIIIIIIIIIIIIIIIIIIIIIIIIIIIIIIIIIIHHIIIIIIIIHHHIIIIHIIIIIIIIIIIIIIIHHIIIHIIIIIIIIIHIIIIIIIIIIIHHHIIIIIIHIIIIHIIIIIIIIIGGIIIIIIIIIIIIIIIIIHIIIIIIIIIIIIIIIIIIIIIIIIIIIIIIIIHII
@HS4.1_150 HISEQ:380:H55W7BCXY:1:1101:17577:11917 1:N:0:AGCAGGAA orig_bc=AAAAAAAAAAAA new_bc=AAAAAAAAAAAA bc_diffs=0
TACGGAGGATGCGAGCGTTATCCGGATTTATTGGGTTTAAAGGGTGCGTAGGTGGTTTGTTAAGTTTGTGGTGAAAGCGTGCGGCTCAACCGTACCAAGCCATGAAAACTGGCGAACTTGAGTGCAAACGAGGTAGGCGGAATGTGATGTGTAGCGGTGAAATGCTTAGATATGTCACAGAACCCCGATTGCGAAGGCAGCTTACCAGCATGCAACTGACACTGAGGCACGAAAGCGTGGGTATCAAACAGG
+
IIIIIIIIIIIIIIIIIIIIIIIIIIHIIIIIHIIGHIIIIIIIIIIIIIIIHIIIIIIIIIIIHIIIIIIIIIIIIIIIIIIIIIIIIIIIIIIIIIIIIIIIIIIIIIIIIIIIIHIIIIIIIIIIIIIIIIIIIIIIIIIIIIIIIIIIIIIIIIIIIIIIIIIIIIIIIIIHHIIIIIIHIIIIIIIIIIIIIIIIIIIIIIIIIIHHHIIIIIIIIIIIIIIIIIIIIIHIIIIIIIIIIIIIIIII
@HS4.1_151 HISEQ:380:H55W7BCXY:1:1101:18306:11868 1:N:0:AGCAGGAA orig_bc=AAAAAAAAAAAA new_bc=AAAAAAAAAAAA bc_diffs=0
TACGGAGGGTGCAAGCGTTATCCGGATTCACTGGGTTTAAAGGGTGCGTAGGTGGATTGGGAAGTCAGCGGTGAAATACTCCGACTTAATCGGAGAACTGCCGATGATACTATCAATCTTGAATACGGTGGAGGCGGGCGGAATGTGTCATGTAGTAGTGAAATACTTAGATATGACACAGAACACCTATTGCGAAGGCAGCTCGCTACGCCGGCATTGACACTGAGGCACGAAAGCGTGGGGATCAAACAGG
+
IIIIIIGIHIIIIIIIIIIIIIIIGIIIIIIHIIIDHIIHIIIIIIHIHIIIIIIIIIIIIIIIIIIIIIIIIIIHGHHHIIIIIIIIIHIIIIIIIIIIIIIIIIIIIIIIIIIIIIIIIIIIIIIIIIIIIIIIIIIIIIHHHHIIIIIIIIIIIIIIIIIIHIIIIIIIIIHHHHHIIIIIHIIIIIIIIIIIIIIIIIHIIIIHDIIIIIHIHIIIHHIIIIIIIIIIIIIIIIIIIIIIHIIIIIIII
@HS4.1_152 HISEQ:380:H55W7BCXY:1:1101:3474:12078 1:N:0:AGCAGGAA orig_bc=AAAAAAAAAAAA new_bc=AAAAAAAAAAAA bc_diffs=0
TACGTAGGGGGCGAGCGTTGTCCGGAATGATTGGGCGTAAAGGGCGCGTAGGCGGCCCGTTAAGTCTGGAGTGAAAGTCCTGTTTTCAAGATGGGAATTGCTTTGGATACTGATGGGCTTGAGTGCAGGAGAGGTTATCGGAATTCCCGGTGTAGCGGTGAAATGCGTAGAGATCGGGAGGAACACCAGTGGCGAAGGCGGGTAACTGGACTGCAACTGACGCTGAGGCGCGAAAGTGTGGGGAGCAAACAGG
+
IIIIHIIIIIIHHDHCFHHHIIHIHHHHII?ECGHHHHHHHHHIHIIIHHHHIIIIHIIEIIIIIIHIIHIHHIIIHIHHIHGHIHIIIIIIIIIHHHHIHIIIIIIIIIIIIIIIIIIIIIIIIHIHIIIHHHIIIIHIIIHHGHHIIIIIIIIHHIIIIIIIIIIIIIIIHHIGHHHHHDHIIIIIHIIIIIIIIHEHIIIIIIIIIHHGHHIIIIHEHIHHIIIIIIIIIIIIIIIGIIHHFHIHIHHHH
@HS4.1_153 HISEQ:380:H55W7BCXY:1:1101:3508:12003 1:N:0:AGCAGGAA orig_bc=AAAAAAAAAAAA new_bc=AAAAAAAAAAAA bc_diffs=0
TACGGAAGGTCCGGGCGTTATCCGGATTTATTGGGTTTAAAGGGAGCGCAGGCTGAAGATTAAGCGTGACGTGAAATGTCCCGGCTCAACCGTGGAACTGCGTCGCGAACTGGTTTTCTTGAGTGAGTACGACGTCAGCGGAATTTGTGGTGTAGCGGTGAAATGCTTAGATATCACGAAGAACCCCGATTGCGAAGGCAGCTGACGAGTCCTTAACTGACGCTAAAGCTCGAAAGTGCGGGTATCGAACAGG
+
IIIHIIIIIIIIIGHIIIIHIIIIIHHHIIIIHII<CGHIIIIIIIIIHIIIIHIIIIIIIIIIIIHIIIIIIIIIIHHIIIIIHIIIIIIIIIIIHIIHIIHIIIIIIIIIIIIIIIIIIIIIIIIIIIIIIIIIIIIIIIIIIIIIIIIIIIIIIIIIIIIIIIIIIIIIIIIHIIIIIIIIIIIIIIIIIIIIIIIIIIIIIIIIHHIIIIIIIIIIIIIIIIIIIHIIIIIIIIIIIIIIIIIIIIIII
@HS4.1_154 HISEQ:380:H55W7BCXY:1:1101:4513:12222 1:N:0:AGCAGGAA orig_bc=AAAAAAAAAAAA new_bc=AAAAAAAAAAAA bc_diffs=0
TACGGAGGATGCGAGCGTTATCCGGATTTATTGGGTTTAAAGGGTGCGTAGGTGGTTTGTTAAGTTTGTGGTGAAAGCGTGCGGCTCAACCGTACCAAGCCATGAAAACTGGCGAACTTGAGTGCAAACGAGGTAGGCGGAATGTGATGTGTAGCGGTGAAATGCTTAGATATGTCACAGAACCCCGATTGCGAAGGCAGCTTACCAGCATGCAACTGACACTGAGGCACGAAAGCGTGGGTATCAAACAGG
+
IIIIIIIIIIIGIIIIIIIIIIIIHHCGHHIIIHIE@HGHIIHIHIIHHHHIHHIHIIIIIIIIIIIIIIHIIIIIHIIIIIIIIIIIIIIIIIIHIIIIIIIIIIIHHIIIIIIIIIHIIIIIIIIIIIHIIIIIIIHIIIHIIIHHHHIIIIHIHHIIIIIIIIHHIIIIIHHHHIIIIIIIIIIIIIIIIIIIIIIIIHGIIIHHIIHF@HHHHHIHHIHHGIIIHIIIIHIIHHIHHIGHHHIHIIII
@HS4.1_155 HISEQ:380:H55W7BCXY:1:1101:8422:12036 1:N:0:AGCAGGAA orig_bc=AAAAAAAAAAAA new_bc=AAAAAAAAAAAA bc_diffs=0
TACGGAAGGTCCGGGCGTTATCCGGATTTATTGGGTTTAAAGGGAGCGCAGGCCGGAGGTCAAGCGTGACGTGAAATGTAGCCGCTCAACGGCTGAACTGCGTCGCGAACTGGCTTTCTTGAGTGAGTTCGATGTGGGCGGAATTCGTGGTGTAGCGGTGAAATGCTTAGATATCACGAAGAACTCCGATTGCGAAGGCAGCCCACAAGGCCTTTACTGACGCTAAAGCTCGAAGGTGCGGGTATCGAACAGG
+
IIIIIIIIIIIIIIIIIIIIIIIIIHHIIIIHHIIEEHIIIIIIIIIIIIIHIIIIIIHHHIIIIIIIIIIHIIIIIIIIIIIIIIIIIIIIIIIIIIIIIIIHIIIIIIIIIIHHIIIIIIIIIIIHIIIIIIIIIHIIIIIIIIIIIIIIIIIIIIIIIIIIIIIIIIIIIIIIIIIIIIIIIIIIIIIIIIIIIIIIIIIIIIIIIIIIIIIIIIIIIIIIIIIIIIIIIHIHHIIIIIIIIIIIIIIII
@HS4.1_156 HISEQ:380:H55W7BCXY:1:1101:11159:12137 1:N:0:AGCAGGAA orig_bc=AAAAAAAAAAAA new_bc=AAAAAAAAAAAA bc_diffs=0
TACAGAGGCCCGTAGCGTTGTTCGGATTTACTGGGCGTAAAGGGCGCGTAGGCGGCCTAGCGTGTCGGATGTGAAATCTCCGGGCTCAACCCGGAAAGTGCGTCCGAAACTGCAGGGCTCGAGTGCGGGAGAGGGAAGGGGAATGCAGGGTGTAGCGGTGAAATGCGTTGATATCCTGCAGAACACCGGAGGCGAAGGCGCCTTCCTGGAACGCTACTGACGCTGAGGCGCGAAAGCCGGGGGAGCAAACAGG
+
IHIIGHIIIIIIIIIIIGHHIIIIIHIIIIIIIIIIIHHIIIIIIIGIHHIIIIIIIIGIIIIIHIIIHHIIIIIGFHHIIIIIHHIIIIIIIIIIHIIIIIIIIIIIHHIIIIIIIIIIIHIIIIIIIIIIIIIHIIIIIIIGIIHIIIIIIIIIIIIHIIIIIIIIIIIHIHIIIHIIHHGHHIIIIHIIIIHHGIIIIHHIIIIIIIHIIIHIIIHHIIIIIIIIIIHIIIIIIIIIIIIIIIIHHHGII
@HS4.1_157 HISEQ:380:H55W7BCXY:1:1101:12263:12206 1:N:0:AGCAGGAA orig_bc=AAAAAAAAAAAA new_bc=AAAAAAAAAAAA bc_diffs=0
TACGGAAGGTCCGGGCGTTATCCGGATTTATTGGGTTTAAAGGGAGCGCAGGCTGATTATTAAGCGTGACGTGAAATGTAGCCGCTCAACGGCTGAACTGCGTCGCGAACTGGTAGTCTTGAGTGAGTTCGATGTAGGCGGAATTCGTGGTGTAGCGGTGAAATGCTTAGATATCACGAAGAACTCCGATTGCGAAGGCAGCCTACAAGGCCTTTACTGACGCTAAAGCTCGAAGGTGCGGGTATCGAACAGG
+
IIGIIHHIIIIIHIIIIIIGIIIIIHIIIIIIHIIHIHIHIIIIIIHIIGHIIIIIHIIIIIIIIIIIIIIHIIIHIIIIIIIIIIIIIIIIIIIHIIIIIIIIIIIIIIIIIIIIIIHIIIIIIIIIIIIIIIIIIHIIIIIIIIIIIIIIIIIIIIIIIIIIIIIIIIIIIIIHHHIIIIIIIIIIIIIIIIIIHIIIIIIIIIIIIIIIIIIIIIIIIIIIIIIIIIIIIIIIIIIIIIIIIIIIIIIII
@HS4.1_158 HISEQ:380:H55W7BCXY:1:1101:14284:12103 1:N:0:AGCAGGAA orig_bc=AAAAAAAAAAAA new_bc=AAAAAAAAAAAA bc_diffs=0
TACGGAAGGTCCGGGCGTTATCCGGATTTATTGGGTTTAAAGGGAGCGCAGGCGGGCTTTTAAGCGTGACGTGAAATGTGGCGGCTCAACCGCCGATCTGCGTCGCGAACTGGGGGTCTTGAGTGCGGACGAGGTATGCGGAATTTGTGGTGTAGCGGTGAAATGCTTAGATATCACGAAGAACCCCGATTGCGAAGGCAGCATGCCAGGCCGTAACTGACGCTAATGCTCGAAGGTGCGGGTATCGAACAGG
+
IIIIIEHHIHIIIIIIIIIIIIIIIEHIIIIIIIIHHHIIHHIIHIIIIIIIIIIIHIIIIIIIIIIIHIIIIIIIIHIIIIIIIIIIIIIIIIIIHIIIIIIIIIIIIIIIIIIIIIIHIIIIIIIIIIIIIIIIIIIIIIIIIIIIIIIIIIIIIIIIIIIIIIIIIIIIIIIIHIIIIIIIIIIIIIIIIIIIIIIIIIIIIIIIIIIIIIIIIIIIIIIIIHGIIHIIIIIIIIIIIIIIIIIIIIIII
@HS4.1_159 HISEQ:380:H55W7BCXY:1:1101:19182:12119 1:N:0:AGCAGGAA orig_bc=AAAAAAAAAAAA new_bc=AAAAAAAAAAAA bc_diffs=0
TACGGAGGATGCGAGCGTTATCCGGATTTATTGGGTTTAAAGGGTGCGTAGGTGGTTTGTTAAGTTTGTGGTGAAAGCGTGCGGCTCAACCGTACCAAGCCATGAAAACTGGCGAACTTGAGTGCAAACGAGGTAGGCGGAATGTGATGTGTAGCGGTGAAATGCTTAGATATGTCACAGAACCCCGATTGCGAAGGCAGCTTACCAGCATGCAACTGACACTGAGGCACGAAAGCGTGGGTATCAAACAGG
+
IHIIHHHHEHHHHIIIIIIIIIIHIEGHHIIIIIIEEHHIIIII<GEHHHEHEGHDDFAFIHHHHGHHDGIHHHHHGHEHHEHIIIIIIIHIHEGEIIHHHHHIFIIIIIIIIHHIIICHIIICHEC?BIIIIHGIIGIHHIHGGHHEIIIIHIHIIIIIIHH?I#IIHIIIIHHEFEGIIIHHIIIIIHIHIIIHHIIIIHEIHIIIHD<D1FIIHIIIHIIHHHEHHIIIIIIHIIIIHHH@IIIIHIHI
@HS4.1_160 HISEQ:380:H55W7BCXY:1:1101:19308:12101 1:N:0:AGCAGGAA orig_bc=AAAAAAAAAAAA new_bc=AAAAAAAAAAAA bc_diffs=0
TACGTAGGTGGCAAGCGTTGTCCGGATTTACTGGGTGTAAAGGGCGTGTAGGCGGAGCAGCAAGTCAGAAGTGAAATCTCCGGGCTTAACCCGGAAACTGCTTTTGAAACTGTTGCCCTTGAGTATCGGAGAGGCAGGCGGAATTCCTAGTGTAGCGGTGAAATGCGTAGATATTAGGAGGAACACCAGTGGCGAAGGCGGCCTGCTGGACGACAACTGACGCTGAGGCGCGAAAGCGTGGGGAGCAAACAGG
+
HCGCCF@CGHEEHIGGHHHHICCHICEHHIHGHIHCEHF@HHICHHHHHIHH?EHIIGHHHHHIHHIIHHHE@H1GGGG?FEDH?HGEH1C@?CAEHHHEFEGFEGHI?HHHHHEHGDHIIHECEFHHHEHHHHHHIHCHEHGEHHEFIHIIHIIHEIHHEHHHFHHHHHHEHHGIHHIIIIHHIIGIHIIHIIIHHDHHHEFD?HFHIIHHHCGIIIIIIIIHHHIHDHGIIIHDHHIHIIHIHIIHIIIHI
@HS4.1_161 HISEQ:380:H55W7BCXY:1:1101:9049:12264 1:N:0:AGCAGGAA orig_bc=AAAAAAAAAAAA new_bc=AAAAAAAAAAAA bc_diffs=0
TACGGAGGATGCGAGCGTTATCCGGATTTATTGGGTTTAAAGGGTGCGTAGGTGGTTTGTTAAGTTTGTGGTGAAAGCGTGCGGCTCAACCGTACCAAGCCATGAAAACTGGCGAACTTGAGTGCAAACGAGGTAGGCGGAATGTGATGTGTAGCGGTGAAATGCTTAGATATGTCACAGAACCCCGATTGCGAAGGCAGCTTACCAGCATGCAACTGACACTGAGGCACGAAAGCGTGGGTATCAAACAGG
+
IIIIIIIIHIIIIIIIIIIHIIIIIHIHIIHHHIIEGHIHIHIIGHIIHIIIIIIIHHIIHIIIHIIIIIIIIIIIIIIIIIIIIIIIIIIIIIIIIIIIIIIIIIIIIIIGIIIIIIIIIIIIIIIHIIIIIIIIIIIIIIIIGIIIIIIIIIIIIIIIIIIIIIIIIIIIIIIHHHIIIIIIIIIIIIIIIIIIIIIIIIIIIIIIIIIIIIIIIIIIIIIIIIIIIIIIIIIIIIIIIIIIIIIIIIII
@HS4.1_162 HISEQ:380:H55W7BCXY:1:1101:10517:12461 1:N:0:AGCAGGAA orig_bc=AAAAAAAAAAAA new_bc=AAAAAAAAAAAA bc_diffs=0
TACGTAGGGTGCGAGCGTTAATCGGAATTATTGGGCGTAAAGGGTGCGTAGGCGGATATATAAGTTAGATGTGAAAAGCCAGGGCTTAACCTTGGTCGTGCATTTAAGACTGTATATCTAGAGTTTGTAAGAGGGGGGTAGAATTCCAAGTGTAGCAGTGAAATGCGTAGAGATTTGGAGGAATACCGATGGCGAAGGCAGCCCCCTGGTATAGAACTGACGCTGAGGCACGAAAGCGTGGGTAGCAAACAGG
+
IIIIIIIIIHIIIIIIIIIIIIIIIGHIIIIIIIIIIHHIHHIIIIIIHIIIIIIHIHHIIIIIIIIIIHIIIIIIHHIIIIIIIIIIIIIHIIHIIIIIIIIIIIIIIIIIIIIHIIIIIIIIIIIIIIIIIIIIIIIIIIIIIIIIIIIIIIIIIIIIIIIIIIIIIIIIIIIIHHIHG1IIIIIIIIIIIIIIIIIIIIIIIIIIIIIIIIIIIIIIIIIIIIIIIIIIIIIIIIIIIIIIIIIIIIIII
@HS4.1_163 HISEQ:380:H55W7BCXY:1:1101:11152:12364 1:N:0:AGCAGGAA orig_bc=AAAAAAAAAAAA new_bc=AAAAAAAAAAAA bc_diffs=0
TACGGAAGGTCCGGGCGTTATCCGGATTTATTGGGTTTAAAGGGAGCGCAGGCCGACTGGTAAGCGTGACGTGAAATGTAGCCGCTCAACGGCTGAACTGCGTCGCGAACTGTCAGTCTTGAGTGAGTTCGATGTTGGCGGAATTCGTGGTGTAGCGGTGAAATGCTTAGATATCACGAAGAACTCCGATTGCGAAGGCAGCCAACAAGGCCTTTACTGACGCTAAAGCTCGAAGGTGCGGGTATCGAACAGG
+
IIIIIGGIIIIIIIIIIIIHIIIIIGHHIIIIHIIHGIIIIIIIIIIIIIIIIIIHIIIIIIIIIIIIIIIIIIHHIIIIIIIIIIIIIIIIIIIIIIIIIHIIIIIIIIIIHIIIIIIIIIIIIIIIIIIIIIIIIIIIIIIIIIIIIIIIIIIIIIIIIIIIIIIHHIIIIIIIHHIIIIIIHIIIIIIIIIIIIIIIIIGIIIHIIIIIIIIIIIIIIIIIIIIIIIIIIIIIIIIIIIIIHIIIIIIII
@HS4.1_164 HISEQ:380:H55W7BCXY:1:1101:12221:12367 1:N:0:AGCAGGAA orig_bc=AAAAAAAAAAAA new_bc=AAAAAAAAAAAA bc_diffs=0
TACGTAGGTGGCAAGCGTTGTCCGGATTTACTGGGTGTAAAGGGCGTGTAGGCGGAGCAGCAAGTCAGAAGTGAAATCTCCGGGCTTAACCCGGAAACTGCTTTTGAAACTGTTGCCCTTGAGTATCGGAGAGGCAGGCGGAATTCCTAGTGTAGCGGTGAAATGCGTAGATATTAGGAGGAACACCAGTGGCGAAGGCGGCCTGCTGGACGACAACTGACGCTGAGGCGCGAAAGCGTGGGGAGCAAACAGG
+
IIIIIIIIIIIIIIHIIIIIIIIIIHIIIIIIIIIHIIHIIIIIIIHHIIIIIIIIHIIIIIIIIIIIIIIIIIIHFHHIIIIIIIHIIIIIIIIIIIIIIIIHIIIIIIIIIIIHHIIIIIIIIIIIIIIIIIIIIHIIIIIIHIIHHIIIIIIIIIIIIIIIIIIIIIIIIIIIIHIIIIIIIIIIIIIIIIIIIIIIIGIIIIIIIIIIIIIIGIIIIIIIIIIIIIHIIHIGIIIIIIIIIIHFCIIII
@HS4.1_165 HISEQ:380:H55W7BCXY:1:1101:13480:12441 1:N:0:AGCAGGAA orig_bc=AAAAAAAAAAAA new_bc=AAAAAAAAAAAA bc_diffs=0
TACGGAGGGTGCAAGCGTTGTCCGGAATCATTGGGCGTAAAGCGTTCGTAGGCGGTTTATCAAGTCTGGTGTTAAATCCCGAGGCTCAACTTCGGATCTGCACTGGATACTGGTAGACTAGAATGAGGTAGAGGTAATGGGAATTCCTGGTGTAACGGTGAAATGTTTAGATATCAGGAGGAACATCGGTGGCGTAAGCGCATTACTGGGCCTTTATTGACGCTGAGGAACGAAAGCTAGGGTAGCAAACGGG
+
IIIIIIIIIIIIIIIIIIIIIIIIIIIIIIIIIIIIIIIIIIIIHIIIIIIIIIIIIIIIIIIIIIIIIIIIIIIIIIIIIIIIIIIIIIIIIIIIIIIIIIIIIIIIIIIIIIIIIIIIIHIIIIIIIIIIIIIIIIIIIIIIIIIIIIIIIIIIIIIIIIIIIIIIIIIIIIIIIIIIIIIIIHIIIIIIIIIIIIIIIIIIIIIIIIIIIIIIIIIIIIIIIIIIIIIIIIIIIIIIIIIIIIHECIIII
@HS4.1_166 HISEQ:380:H55W7BCXY:1:1101:14793:12373 1:N:0:AGCAGGAA orig_bc=AAAAAAAAAAAA new_bc=AAAAAAAAAAAA bc_diffs=0
TACAGAGGGTGCGAGCGTTAATCGGAATTACTGGGCGTAAAGGGCGCGTAGGCGGATTATTAAGTTAGATGTGAAATCCCTGGGCTTAACCTGGGGATGGCATTTAATACTGGTGGTCTAGAGTAGAGTAGAGGGAAGTGGAATTTCCGGTGTAGCGGTGAAATGCGTAGAGATCGGAAAGAACACCAGTGGCGAAGGCGGCTTCCTGGACTCATACTGACGCTGAGGCGCGAAAGCGTGGGGAGCAAACAGG
+
IIIIIEHIIIIIIIIIIIIIHIIIHIGIIIIIIIIIIHHHHIIIIIIIHIIHHIIIHIIIIIIIIIIIIIIIIIIIHHHHIIIIIIIHIIIIIIICHHIIIIIIIIIIIIIIIIIIIIIIIIIIIIIIIIIIIIIIIIIIIIIIIIIIIIIIIIIIIIIIIIIIIIIIIIIIIIIIIHIIIIIIIHIIIIIIIIIIIIIIIIHHIIIIIIIIIIIIIIIIIIIIIIIIIIIIIIIIIIIIIIIIIIIIIIIII
@HS4.1_167 HISEQ:380:H55W7BCXY:1:1101:15459:12251 1:N:0:AGCAGGAA orig_bc=AAAAAAAAAAAA new_bc=AAAAAAAAAAAA bc_diffs=0
TACGGAGGGTGCAAGCGTTATCCGGATTTACTGGGCTTAAAGGGTGCGTAGGCGGGCAGGTAAGTCAGTGGTGAAATCCCCGAGCTCAACTTGGGAACTGCCGTTGATACTATCTGTCTTGAATACCGTGGAGGTGAGCGGAATATGTCATGTAGCGGTGAAATGCTTAGATATGACATAGAACACCGATTGCGAAGGCAGCTCACTACGCGGTCATTGACGCTGAGGCACGAAAGCGTGGGGATCAAACAGG
+
ECHII<<<CEHHIHIIHHCHCEGHHGHIIHGF1?C1<D@CHHHGCH0<C=<HGCCHHH@CHGHHEHEHHHEHHHHEDGEEHFCEGHHEFCEHCEF?HHHHHHHEEIHHFEFHEHIIIIIIIHHHCBEHHC?C@HGHEHHIIIIIHHHIHHHIHCGIIIIIIIIHEEIIHHHH@HCHHDHIHHIHHHIHIHIIHIIHIHH?IHHHEGIIIIIFHHGIIIIHIHHIHIHE@IIIIIIIIIIIHHGIHGGCFHGHI
@HS4.1_168 HISEQ:380:H55W7BCXY:1:1101:20864:12431 1:N:0:AGCAGGAA orig_bc=AAAAAAAAAAAA new_bc=AAAAAAAAAAAA bc_diffs=0
TACGTAGGGGGCAAGCGTTATCCGGATTTACTGGGTGTAAAGGGTGCGTAGGTGGCTTGGCAAGTCAGATGTGAAAACCCGGGGCTTAACTCCGGGATTGCATTTGAAACTGTTAAGCTAGAGTGCAGGAGAGGTAAGTGGAATTCCTAGTGTAGCGGTGAAATGCGTAGATATTAGGAGGAACACCAGTGGCGAAGGCGGCTTACTGGACTGTAACTGACACTGAGGCACGAAAGCGTGGGGAGCAAACAGG
+
IIIIHCHIIIIIIIHIIHHIIIIIIIIIIIIHIIIGHEHIHIIIHIIIHIIIIIIIIIIIIIIIHHHIIIIIIGIIHIIIIIIIIHHHHIHGIIIIHIIIIIIIIIHHIIIIIIIIIIHIIIIHIIIIIIIIIIIIIIHIIIIGIIIIIIIIIIIIIIIIIIIHHIIHEHIIIIIHFHIIIHHHIIIIIIIIIIIIIIIIIHHHIIIIIHIHHHHHIHHHIIIIHHIIIIIGIIIHIIIIIIIIIIHIIIHII
@HS4.1_169 HISEQ:380:H55W7BCXY:1:1101:1144:12607 1:N:0:AGCAGGAA orig_bc=AAAAAAAAAAAA new_bc=AAAAAAAAAAAA bc_diffs=0
TACGTAGGTGGCGAGCGTTATCCGGATTTACTGGGTGTAAAGGGCGCGTAGGCGGGAATGCAAGTCAGGTGTGTAATCTACAGGCTCAACCTGTAAACTGCACTTGAAACTGCGTTTCTTGAGTGTCGGAGAGGTTGACGGAATTCCTAGTGTAGCGGTGAAATGCGTAGATATTAGGAGGAACACCAGTGGCGAAGGCGGTCAACTGGACGATAACTGACGCTGAGGCGCGAAAGCGTGGGGAGCAAACAGG
+
IIIIHIIIIIIIHIIIIIIIIIIIIIIIIIIIIIIGHIIIIIIIIIIIHIIIIIIIHIIIIIIIIIIIIIIIIIIIHHIIIIIIIIIIIIIIIIHIIIIIIIIIIIIIIIIIIHDHHHHIIIIIIIIIIIIIIIHIIIIIIIIIIIIIIIIIIIIIIIIIIIIIIIIIIIIIIIIIHGIIIIIIIIIIIHIIIIIIIIIIIIIIIIIIIIIIIIIIIIIIIIIIIIIIIIIIIIIIIIIIIIIHHIIIIIIII
@HS4.1_170 HISEQ:380:H55W7BCXY:1:1101:5872:12509 1:N:0:AGCAGGAA orig_bc=AAAAAAAAAAAA new_bc=AAAAAAAAAAAA bc_diffs=0
TACGTAGGTGGCAAGCGTTGTCCGGATTTACTGGGTGTAAAGGGCGTGTAGGCGGAGCGGCAAGTCAGAAGTGAAATCTCCGGGCTTAACCCGGAAACTGCTTTTGAAACTGTCGCCCTTGAGTATCGGAGAGGCAGGCGGAATTCCTAGTGTAGCGGTGAAATGCGTAGATATTAGGAGGAACACCAGTGGCGAAGGCGGCCTGCTGGACGACAACTGACGCTGAGGCGCGAAAGCGTGGGGAGCAAACAGG
+
IIIIDHGHHHIIIHIIIIIIIIIIHEHIIHHGGHIGHIIIIIIIHIIIEHHIIIIHIIIIHIIHIHHHIHHHHIHGIHHIIHHIIIIIIIHIIIIIIIIIIIIIIIIIIIIIIIIIIIIIIIIIIIIIIIIHIIIIIHIIIIIIIIIIIIIIIHIIIIIIIIHIIIIIIIIIIHIHIHIIIHHIIIIIIIIIIIIIIIIIIIIGIIIIIIHIIIIIIIIHIIIIGIIIIIIIIIIIIIIIIIIIIIIHGHHII
@HS4.1_171 HISEQ:380:H55W7BCXY:1:1101:2875:12901 1:N:0:AGCAGGAA orig_bc=AAAAAAAAAAAA new_bc=AAAAAAAAAAAA bc_diffs=0
TACGTAGGTGGCAAGCGTTATCCGGAATTATTGGGCGTAAAGAGGGAGCAGGCGGCAAGATAAGTTTGAAGTGAAAGCGTGGAGCTCAACTCCATACAGCTTCGAAAACTGTCTAGCTAGAGTACGAGAGAAGTGAACGGAACTCCATGTGTAGCGGTGAAATGCGTAGATATATGGAAGAACACCAGTGGCGAAGGCGGTTCACTAGCTCGAAACTGACGCTCAGTCCCGAAAGCGTGGGTAGCAAATAGG
+
IIIIIIIIIIIIIIIIIIIIIIIIIHIIIIIHHHIIICHHIHHIIIIIIIIIIIIIIIIIIIIIHIIIIIIIIIIIIHIIIIIIIHHHIIHIIIIIIIIIHIIIIIIIIIIIIIIIIIIIIIIIIIHIIIIIIIIIIIIIIIIIIIIIIIIIIIIIIIIIIIIIIIIIIIIIIIHGHIIIIIIIIIIIIIIIIIIIIIIIIIIIIIIIHHHHIIIIIIIIIIHIIIIHIIIIIIIIIIIIIHHIIIIIIIII
@HS4.1_172 HISEQ:380:H55W7BCXY:1:1101:5135:12790 1:N:0:AGCAGGAA orig_bc=AAAAAAAAAAAA new_bc=AAAAAAAAAAAA bc_diffs=0
TACGGAGGATGCGAGCGTTATCCGGATTTATTGGGTTTAAAGGGTGCGTAGGCGGTTTGTCAAGTCAGCGGTGAAACGCAAGGGCTCAACCCTTGACCTGCCGTTGAAACTGATTGACTAGAATGCGGATGCTGTGGGAGGAATGTGTGGTGTAGCGGTGAAATGCATAGATATCACACAGAACACCGATTGCGAAGGCATCTCACAAATCCGTGATTGACGCTGAGGCACGAAAGTGTGGGGATCAAACAGG
+
IIIIIIIIHIIIIIIIIIIIIIIIGGHHIIEHGHHDHHIIIIIIHIIIHHIIIIIIIIIIIIIIIHIIIIIIIIIIIIIIHIIIIHIIIIIIIIIIIIIIIHIIIIIIIIIIIIIIIIIIIIIIIIIIIIIIIIIIIIIIIIIIIIIIIIIIIIIIIIIIIIIIIIIIIIIIIIIIIIIIIIIIIIIIIIIIIIIIIIIIIIIIIIIIIHIIIIIIIIIIIIIIIIIIIIIIIIIIIIIIIIIHHHIIIIIII
@HS4.1_173 HISEQ:380:H55W7BCXY:1:1101:7843:12821 1:N:0:AGCAGGAA orig_bc=AAAAAAAAAAAA new_bc=AAAAAAAAAAAA bc_diffs=0
TACGGAGGATGCGAGCGTTATCCGGATTTATTGGGTTTAAAGGGTGCGTAGGTGGTTTGTTAAGTTTGTGGTGAAAGCGTGCGGCTCAACCGTACCAAGCCATGAAAACTGGCGAACTTGAGTGCAAACGAGGTAGGCGGAATGTGATGTGTAGCGGTGAAATGCTTAGATATGTCACAGAACCCCGATTGCGAAGGCAGCTTACCAGCATGCAACTGACACTGAGGCACGAAAGCGTGGGTATCAAACAGG
+
E<DHHHHDHEH?HHHHH<GDEFGGHHE0DCHIHGHHCHCHHHHHGEHHICEHEGHD#FGHFHEFD#CCDEGH6E<@DGHHIIHHG<GHFGHHHHHIIIIHIIHHIIHFHEHEHHGHHEG@FFGCGHIIHHIH<BFE<FHGHHFGCCGFGHHHFHHGHBCHGEGHE8AHHGHHGGE@@@GGHH<BHID<HHHHID<1?HEHCG<1EC@<@1<1IFCIHF<CH@CD@E<1CG<EHHF<<GC@CCC1HECD1F<1
@HS4.1_174 HISEQ:380:H55W7BCXY:1:1101:12134:12837 1:N:0:AGCAGGAA orig_bc=AAAAAAAAAAAA new_bc=AAAAAAAAAAAA bc_diffs=0
TACGGAGGATGCGAGCGTTATCCGGATTTATTGGGTTTAAAGGGTGCGTAGGCGGCCCGTTAAGCCGGCGGTGAAATTTCCGGGCTCAACCCGGTCACTGCCGTCGGAACTGGTGGGCTTGAGTGCGTTTGGGGTGGCTGGAATGTGCGGTGTAGCGGTGAAATGCATAGATATCGCACAGAACGCCGATCGCGGAGGCAGGTCGCCAAGCCGCAACTGACGCTGAGGCACGAAAGCGCGGGGATCGAACAGG
+
IHIIIG<<<<FHIGHIIIIHIIIIIHGHGHGHGHIHGHIIIIHGIIIIIIIIIIIIIIIHHIHIIIIIIIIIIIIICGHHIIIIIIIIIIIHHIIHIIIIIIIHIIHGIIIIIIIIIIIIIIIIIIIHIHIIIIHIIHGIIIIIIIIIIIIIIIIIIIIIIIIIIIIIIIIIIIIHHHHIIIIIIIIIIIIIIIHIHIIHIHHHHHIHIIIIHIIIIIIIIIIIIIIIHIHHIIIIIIIIIIIIHIHIIIIII
@HS4.1_175 HISEQ:380:H55W7BCXY:1:1101:12487:12805 1:N:0:AGCAGGAA orig_bc=AAAAAAAAAAAA new_bc=AAAAAAAAAAAA bc_diffs=0
TACGGAAGGTCCGGGCGTTATCCGGATTTATTGGGTTTAAAGGGAGCGCAGGCTGGATTTTAAGCGTGTTGTGAAATGTACCGGCTCAACCGGTGATGTGCAGCGCGAACTGGAGTCCTTGAGTGAGTACGACGTCAGCGGAATTCGTGGTGTAGCGGTGAAATGCTTAGATATCACGAAGAACCCCGATTGCGAAGGCAGCTGACGAGTCCTTAACTGACGCTAAAGCTCGAAAGTGCGGGTATCGAACAGG
+
IIIIIFHIIIIIIIHIIIIIIIIIIHEHIIIIHIIHHGHIIIHIIIIIIHIIHIIIHHIIIIIIIIIHHIIIIIIIIIIIIIIIIIIIIIIIIIIIIIIIIIIIIIIHIIIIIIIIIHHIIIIIIIIIIIIIIIIIIIIIIIIIIIIIIIIIIIIIIIIIIIIIIIIIIIIIIIIHHHIIIIIIIIIIIIIIIIIIIIIIIIIIIIIIIIIIIIIIIIIIIIIIIIIIIIIIIIIIIIIIIIIIIIIIIIIII
@HS4.1_176 HISEQ:380:H55W7BCXY:1:1101:13814:12918 1:N:0:AGCAGGAA orig_bc=AAAAAAAAAAAA new_bc=AAAAAAAAAAAA bc_diffs=0
TACGGAGGATACAAGCGTTATCCGGATTTATTGGGTTTAAAGGGTGCGCAGGCGGACCGTTAAGTCAGGGGTGAAAAGTTGGGGCTCAACTCCAATCGTGCCCTTGATACTGGCGGACTAGAGTGCGATAGGCGTGGCCGGAATGTGATGTGTAGCGGTGAAATGCTTAGATATGTCACAGAACACCGATCGAGAAGTCAGGTCACGAGTTCGCAACTGACGCTCATGCACGAAAGCGTGGGGATCAAACAGG
+
IIIIIIGIIIHHIIIIIIIHIIIIIIHHIIIHHIHHIIIIIIIIIHIIIHIIIIIIIIIHHIIIIIIIIIIIIIIIHHHIIIIIIIIIIIIIIIIGIIIIIIIIIIIIIIIIIIIIIIIIIIIIIIIIIIIIIIIIIIIIIIIIIIIIIIIIIIIIIIIIIIIIIIIIIIIIIIIIIIIIIIIIIIIIIHIIIIIIIIIIIIIIIIIIIIIIIIIIIIIIIIIIIIHIIIIIIIIIIIIIIIIIIIIIIIIII
@HS4.1_177 HISEQ:380:H55W7BCXY:1:1101:2144:13191 1:N:0:AGCAGGAA orig_bc=AAAAAAAAAAAA new_bc=AAAAAAAAAAAA bc_diffs=0
TACGTAGGGGGCAAGCGTTATCCGGATTTACTGGGTGTAAAGGGAGCGCAGACGGTTATGTAAGTCTGAAGTGAAACCCCACGGCTCAACCGTGGGCTTGCTTTGGAAACTATATAACTAGAGTACTGGAGAGGTAAGCGGAATTCCTAGTGTAGCGGTGAAATGCGTAGATATTAGGAGGAACATCGGTGGCGAAGGCGGCTTACTGGACAGCAACTGACGTTGAGGCTCGAAGGCGTGGGGAGCAAACAGG
+
IIIIIIIIHIIIIIIIIIIIIIIIIIIIIIIHHHHFHHIIIIIIIIIIIIIIIIIIIIIIIIIIIIIIIIIIIIIIHHHIIIIHIIIIHIIIIHIIHIIIIIIIIIIIIIIIIIHIIIIIIIIIIIHIIIIIIIIIIIIIIIIIIIIHIIIIIIIIIIIIIIIIIIIIIIIIIIIIHHIIIIIIIHIIIIIIIIIIIIIIIIIIIIIIIIIHHIHIIIIIIIIIIIIIIIHIIIIIIIIIIIIIIIIIIIIII
@HS4.1_178 HISEQ:380:H55W7BCXY:1:1101:4883:13050 1:N:0:AGCAGGAA orig_bc=AAAAAAAAAAAA new_bc=AAAAAAAAAAAA bc_diffs=0
TACGGAGGATGCGAGCGTTATCCGGATTTATTGGGTTTAAAGGGTGCGTAGGTGGTCTGTTAAGTCTGTGGTGAAAGCGTGCGGCTCAACCGTACCAAGCCATGGATACTGGCGGACTTGAGTGCAAACGAGGTAGGCGGAATGTGACGTGTAGCGGTGAAATGCTTAGATATGTCACAGAACCCCGATTGCGAAGGCAGCTTACCAGCATGCAACTGACACTGAGGCACGAAAGCGTGGGTATCAAACAGG
+
IIIIIHIIIIIIIIIIIIIHIIIIIEHHIIIIIIIGHIIIIIIIIIIIIIIIIIIIIIIIIIIIIIIIIIIIIIIIIIIIIIIIIIIIIIIIIIIIIIIIIIIIIIIIIIIIIIIIIIIIIIIHIIIIIHIIIIIIIIIIIIIIIIIIIIIIIIIIIIIIIIIIIIIIIIIIIIIHIIIIIIIIIIIIIIIIIIIIIIIIIIIIIIIIIIIIIIIIIIIIIIIIIIIIIIIIIIIIIIIIIIIIIIIIIIII
@HS4.1_179 HISEQ:380:H55W7BCXY:1:1101:5416:13222 1:N:0:AGCAGGAA orig_bc=AAAAAAAAAAAA new_bc=AAAAAAAAAAAA bc_diffs=0
TACGGAGGATGCGAGCGTTATCCGGATTTATTGGGTTTAAAGGGTGCGTAGGTGGTTTGTTAAGTTTGTGGTGAAAGCGTGCGGCTCAACCGTACCAAGCCATGAAAACTGGCGAACTTGAGTGCAAACGAGGTAGGCGGAATGTGATGTGTAGCGGTGAAATGCTTAGATATGTCACAGAACCCCGATTGCGAAGGCAGCTTACCAGCATGCAACTGACACTGAGGCACGAAAGCGTGGGTATCAAACAGG
+
HHIHHEHHGDHHIIIHIII=HHIIIEHEHI1<<GHC<GFEHHIICEHH<EHHHIIIIIIHHHIHHGIIIIIIIIHIIIIIHIIIIIIFHHGHHHEIIIIIIIHIIIIHHHIHIHHIHIIIIHIIIIIIIIIIIIIIIIIHHIIHIIIIIIHIIIIHIIIIIIIHIIIIIIIIIHHEDHIIIIIIIIIIIHIIIIIIIIIHIIIIIIIHIIIIIIIHIIIIIIIIHHHHHIHHHIHIIHHIIHHHGIIHIIII
@HS4.1_180 HISEQ:380:H55W7BCXY:1:1101:6954:13158 1:N:0:AGCAGGAA orig_bc=AAAAAAAAAAAA new_bc=AAAAAAAAAAAA bc_diffs=0
TACGGAAGATGCAGGCGTTATCCGGATTCATTGGGTTTAAAGGGTGCGTAGGCGGGTTATTAAGTCTGCGGTCAAATGTCAGCGCCCAACGCTGGCCTGCCGTGGAAACTGGTGACCTTGAATGCGGACGAGGCAGATGGAATTCGTGGTGTAGCGGTGAAATGCTTAGATATCACGAGGAACTCCGATTGCGAAGGCAGTCTGCCAGGCCGTGATTGACGCTGAGGCACGAAGGTGCGGGTATCGAACAGG
+
IIIIIGIIIIIIIIIIIIIIIIIIIHHIIIIIIIIHIIIIIIIIIIIIHIIIIIIIIHIIIIIIIIIIIIIHHHIIDHIIIIIIIIIIIIIIIIIIIIIIIIHHIIIHIIIIIIIIHIIIIHIHIIIIIHIIIIIIIIIIIIIIIIIIIIIIIIIIIIIIIIIIIIIIIIIIIIIHDHIIIIIIHIIIIHIIIIIIIIIIIIIIIHIIIIIIIIIIIIIIIIIIIIIIIIIIIHFHIIIIIIHHIIIIIIII
@HS4.1_181 HISEQ:380:H55W7BCXY:1:1101:8122:13181 1:N:0:AGCAGGAA orig_bc=AAAAAAAAAAAA new_bc=AAAAAAAAAAAA bc_diffs=0
TACGGAGGGTGCGAGCGTTAATCGGAATAACTGGGCGTAAAGAGCTCGTAGGCGGTTAGTCAAGTCAGATGTGAAAGCCCCGGGCTTAACCTGGGAACTGCATTTGAAACTGACGAACTAGAGTACTGTAGAGGGAGGTAGAATTCCAGGTGTAGCGGTGAAATGCGTAGATATCTGGAGGAATACCGGTGGCGAAGGCGGCCTCCTGGACAGAGACTGACGCTGAGGAGCGAAAGCGTGGGGAGCAAACAGG
+
IIIIIEHHIDGHHIHIIIIIIIIIIIIIIIIHHIIIIHIIHIIIIIIIIIHHIIIIIHHIIIIIIIIIHHHIHHIIHHHIIIIIIIIHIIIIIIIIIIIIIIIIIIIIIIIIIIIIIHIIIIIIIIIIIIIIIIIIGIIIIIIIIIIIIIIIIHIIIHIIIIIIIIIHIIIIIIIHHHIIIIIHIHIIIIIIIIIIIIIIHFH@IIHIIIIIIIIIIIIIIIIIIIHIIIIIIIIIIHIIIHIIIIIIIIIIH
@HS4.1_182 HISEQ:380:H55W7BCXY:1:1101:12670:13222 1:N:0:AGCAGGAA orig_bc=AAAAAAAAAAAA new_bc=AAAAAAAAAAAA bc_diffs=0
TACGAAGGGGGCTAGCGTTGTTCGGAATCACTGGGCGTAAAGCGCACGTAGGCGGATGTGCCAGTCAGGGGTGAAATCCCGGAGCTCAACTCCGGAACTGCCTCTGATACAGCACGTCTTGAGTTCGAGAGAGGTGGGTGGAATTCCTAGTGTAGAGGTGAAATTCGTAGATATTAGGAAGAACACCGGTGGCGAAGGCGGCCCACTGGCTCGATACTGACGCTGAGGTGCGAAAGCGTGGGGAGCAAACAGG
+
IIIHHH<<<<FHIIIIIIHIIHIIIIIIIIIIIIIIIHIIIIHIIIIIIIIIIIIIIIIIIIIIIIIIIIIIIIHIIIIIIIIIIIIIIIIIIIIGIIIIIIIIIIIIIIIIIIIIIIIIIIIIHIIIIIIIIIHHIIIIIIIIIIIIIIIIIIIIIIIIIIIIIIIIIIIIIIIHHHIIIIIIIIHIIIIIIIIIIIIIIIIIIIIIIIIIIIIIIIIIIIIIIIIIIIHIIIIIIIIIIIIIIHIIIIIII
@HS4.1_183 HISEQ:380:H55W7BCXY:1:1101:12890:13032 1:N:0:AGCAGGAA orig_bc=AAAAAAAAAAAA new_bc=AAAAAAAAAAAA bc_diffs=0
TACGGAGGATGCGAGCGTTATCCGGATTTATTGGGTTTAAAGGGTGCGTAGGTGGTTTGTTAAGTTTGTGGTGAAAGCGTGCGGCTCAACCGTACCAAGCCATGAAAACTGGCGAACTTGAGTGCAAACGAGGTAGGCGGAATGTGATGTGTAGCGGTGAAATGCTTAGATATGTCACAGAACCCCGATTGCGAAGGCAGCTTACCAGCATGCAACTGACACTGAGGCACGAAAGCGTGGGTATCAAACAGG
+
IIIIIC<<<<<EEHHHEEHIIIIIIE@HHHHHHHI0<@GHGHHIHHFHCCEHIHHGHIHHFHIIEHIIIIHIIIIIGGHHIIIIIIHIHIIIIIIHIIHIHIIIIHHIIHIIIIDHIIIIIIIIIIIHIIIIHIIIIHIIIIHHHIHIIHHHHGHIIIIIIIIIIIIIIHIIIHHHHHIIHIIHGIIIIHIIIIIIIHIHIIIIIIIIIIIIIIIIIIIIHIIIIIIIIIIHIIIIIHHHIHHHIIIIIIII
@HS4.1_184 HISEQ:380:H55W7BCXY:1:1101:14043:13122 1:N:0:AGCAGGAA orig_bc=AAAAAAAAAAAA new_bc=AAAAAAAAAAAA bc_diffs=0
TACGTAGGGGGCAAGCGTTGTCCGGAATGATTGGGCGTAAAGGGCGCGTAGGCGGCCCGGTAAGTCTGAAGTGAAAGTCCTGGTTTTAAGTTGGGAATTGCTTTGGATACTGTCGGGCTTGAGTGCAGGAGAGGTAAGTGGAATTCCCAGTGTAGCGGTGAAATGCGTAGAGATTGGGAGGAACACCAGTGGCGAAGGCGACTTACTGGACTGTAACTGACGCTGAGGCGCGAAAGTGTGGGGAGCAAACAGG
+
IIIIHHHHIIIIHIHIIIIIIIIIHHIIIIIIIIIIIIIIIIIIIIIIHIIIIIIIIIIIIIIIIIIIIIIIIIIIHHIIIIIGIHIIIIIIIIIIIIIIIIIIIIIIIIIIIIIIIIIIIIIIIIIIIIIIIIHIIIIIIIIIIIIIIIIIIIIIIIIIIIIIIIIIIIIIIIIIIIIIIIIIIIHIIIIIIIIIIIIIIIIGIIIIIIIIIIIIIIIIIIIIIIIIIIIIIIIIIIIIIIIIIIIIIIIII
@HS4.1_185 HISEQ:380:H55W7BCXY:1:1101:14082:13237 1:N:0:AGCAGGAA orig_bc=AAAAAAAAAAAA new_bc=AAAAAAAAAAAA bc_diffs=0
TACGGAGGGTACGAGCGTTAATCGGAATGACTGGGCGTAAAGGGCACGTAGGTGGATAGATAAGTCACAAGTGAAATACCCGGGCTTAACCTGGGATTGGCTCGTGAAACTGTTTAACTAGAGTACGGTAGAGGGGAGTAGAATTCCAAGTGTAGCGGTGAAATGCGTAGAGATTTGGAAGAATACCGGAGGCGAAGGCGGCTCTCTGGACCGATACTGACACTGAAGAGCGAAAGCGTGGGGAGCAAACAGG
+
IIIIIIHIIIHIIIGHIIIIIIIIIIIIIIIIIIIIIHIIIIIIIIIIHHIIHIIIIIIIIIIIHIIIIIIIIIHIHGHIIIIIIIIIIIIIIIIIIIIIIHHHIIIIIIIIIIIIIIIIIIIIIHHIIIIIIIIIIIHHIIHIIIIIIIIIIIIIIIIIIIIIIIIIIIIIIIIHHHIIIIIIIIIIIIIIIIIIIIIIIIIIHIIIIIHIIIIHIIIIIHIIIIIIIHIIIIIIIIIIIIIIIIIIHIIII
@HS4.1_186 HISEQ:380:H55W7BCXY:1:1101:14402:13194 1:N:0:AGCAGGAA orig_bc=AAAAAAAAAAAA new_bc=AAAAAAAAAAAA bc_diffs=0
TACGGAAGGTCCGGGCGTTATCCGGATTTATTGGGTTTAAAGGGAGCGCAGGCCGGAGGTCAAGCGTGACGTGAAATGTAGCCGCTCAACGGCTGAACTGCGTCGCGAACTGGCTTTCTTGAGTGAGTTCGATGTGGGCGGAATTCGTGGTGTAGCGGTGAAATGCTTAGATATCACGAAGAACTCCGATTGCGAAGGCAGCCCACAAGGCCTTTACTGACGCTAAAGCTCGAAGGTGCGGGTATCGAACAGG
+
IIIIIEHHIHIIIIIIHHIIIIIIIGHHHIIHHIIGGHHIIIIIIIIIIIIIIIIIIIIHIIIIIIIIHHHHHIIIIIHIIIIIIIIGIIIHIIIHIIIIIHIIIIIIIIHHIIHIIHHHIIIIIIIHEHHIHIIIIIIIIIHIIHHIIIIIIIIIIHIIIIIIHGGHIIIIIIHGIGFHFHHEEHHHIHHHHHIHHHHGHDFIIIIHHEEHHHHHHHEEDEIIIIHGHHIIHHHD<IFHHIHIIFIHHHIIH
@HS4.1_187 HISEQ:380:H55W7BCXY:1:1101:16864:13223 1:N:0:AGCAGGAA orig_bc=AAAAAAAAAAAA new_bc=AAAAAAAAAAAA bc_diffs=0
TACGGAGGATGCAAGCGTTATCCGGATTTATTGGGTTTAAAGGGTGCGCAGGCGGCTTGTTAAGCGGGAGGTGAAATGCCGGCGCTCAACGTCGGAAGTGCCTCCCGAACTGGTGAGCTCGAATGACTCTGCCGTGGGAGGAATGTGTAGTGTAGCGGTGAAATGCTTAGAGATTACACAGAACACCGATTGCGAAGGCATCTCACGAAGGGTTGATTGACGCTGAGGCACGAAAGCGTGGGGATCAAACAGG
+
IIIHGHHIHIIIHIIIIIIIIIIIHGHIIIIHHIIDEHIIIIIIIIIIIIIIHIIIIIIIIIIIIIIIIIIIIIIHFHIIIIIIIIHHIIIIIIIIIIIIIIIIIIIHIIIIIIIIIHIIIHIIIIGHIIIIIIIHIIIHIIIIIIIIIIIIIIIIIIHIIIIIIIIIIIIIIIIIHIIIIIIIIIIIIIIIIIIIIIIIIIIIIIIIIIIIIIIIIIIIIIIIIIIIHIIIIIIIIIIIIIIHGHIIIIIII
@HS4.1_188 HISEQ:380:H55W7BCXY:1:1101:18470:13221 1:N:0:AGCAGGAA orig_bc=AAAAAAAAAAAA new_bc=AAAAAAAAAAAA bc_diffs=0
TACGGAAGGTCCGGGCGTTATCCGGATTTATTGGGTTTAAAGGGAGCGCAGACGGTCAGTTAAGCGTGCAGTTAAATGATGTGGCTCAACCATGTTATGCTGCGCGAACTGGCTGACTTGAGTTCACGGAACGTGGGCGGAATTTGTGGTGTAGCGGTGAAATGCTTAGATATCACGAAGAACTCCGATTGCGAAGGCAGCCCGCGGCAGTGTTACTGACGTTCATGCTCGAAGGTGCGGGTATCGAACAGG
+
IIIGIIHIIHIIHHIIIIIIIIIIIHIIIIHHHIIDHGIIIIIIHIIIIIIIHIHIIIIIIIIIIIIIIIIIHIIIHIIIIIIIIIIIIIIIIIHIIIIIIIIIIIIIIIIIIIIIIIIIIIIIIIIIIIIIIHIIIIIIIIIIIHHHIIIIIIIIIIIIIIIIIIIIIIIIIIIHHIIIIHHHIIIIIIIIIIIIIIIIIHHIHIIIIIIIIIIIIIIIIIIIIIIIIIIIIIIIIIIIIIIIIIHCIIII
@HS4.1_189 HISEQ:380:H55W7BCXY:1:1101:19860:13103 1:N:0:AGCAGGAA orig_bc=AAAAAAAAAAAA new_bc=AAAAAAAAAAAA bc_diffs=0
TACGGAGGGTGGGAGCGTTAATCGGAATAACTGGGCGTAAAGAGCTCGTAGGCGGTTTGTCAAGTCAGATGTGAAAGCCCCGGGCTTAACCTGGGAACCGCATTTGAAACTGACAGACTAGAGTACTGTAGAGGGAGGTAGAATTCCAGGTGTAGCGGTGAAATGCGTAGATATCTGGAGGAATACCGGTGGCGAAGGCGGCCTCCTGGACAGAGACTGACGCTGAGGAGCGAAAGCGTGGGGAGCAAACAGG
+
IIIIIHHIIII?HIIIIIIIIIIIIIIIIIIIIIIIIIIIIIIIIIIIIIIIIIIIIIIIIIIIIIHIIIIIIIIIHIIIIIIIIIIIIIIIIIIIIIHIIIIIIIIIIIIIIIIIIIIIIIIIHIIIIIIIHIIIHIIIIIIIIIIIIIIIIIIIIIIIIIHIIIIIIIIIIIIIIHIHIIIIIIHIIIIIIIIIIIIHHIHHGHIIIIIIIIIIIHIIIIIIIIIIIIIHIIIIIIHIIIIHIIIHIIHII
@HS4.1_190 HISEQ:380:H55W7BCXY:1:1101:9098:13410 1:N:0:AGCAGGAA orig_bc=AAAAAAAAAAAA new_bc=AAAAAAAAAAAA bc_diffs=0
TACGGAGGGTGCGAGCGTTAATCGGAATAACTGGGCGTAAAGAGCTCGTAGGCGGTTTGTCAAGTCAGATGTGAAAGCCCCGGGCTTAACCTGGGAACCGCATTTGAAACTGACAGACTAGAGTACTGTAGAGGGAGGTAGAATTCCAGGTGTAGCGGTGAAATGCGTAGATATCTGGAGGAATACCGGTGGCGAAGGCGGCCTCCTGGACAGAGACTGACGCTGAGGAGCGAAAGCGTGGGGAGCAAACAGG
+
IIIHIHHHIHIIIIIIICEHIHIIIHIIIIIHHIIIICHIHIIIIHIHHIIIIIICHHHHHIHHEHIIIIIIGHIIEGHHHHHEIIIHIIIIIIIIIIIIIIGHHIIIIIIIIIIIIIHHHHIHIIIGHHHHHHIIIHHHHHHHHGHIIICHEGHIIHEGHEHIHIHIIGHHIIIIHHHIGEIHEHIIHIIIHHHHIHEH@CD<1@GHHHGEF<EHEECDCCCGCHDHEEGEHCHDIHFEGGC<EFGF<<?EH
@HS4.1_191 HISEQ:380:H55W7BCXY:1:1101:9229:13447 1:N:0:AGCAGGAA orig_bc=AAAAAAAAAAAA new_bc=AAAAAAAAAAAA bc_diffs=0
TACGTAGGTGGCAAGCGTTGTCCGGATTTACTGGGTGTAAAGGGCGTGCAGCCGGAGTAGCAAGTCAGGCGTGAAAACCAGGGGCTCAACCCCTGAACTGCGTTTGAAACTGTTACCCTTGAGTACCGGAGGGGCAATCGGAATTCCTAGTGTAGCGGTGAAATGCGTAGATATTAGGAGGAACACCAGTGGCGAAGGCGGATTGCTGGACGGCAACTGACGGTGAGGCGCGAAAGCGTGGGGAGCAAACAGG
+
IIIIIIIHIHHIIIIIIIIIIIIIIGIIGHIHIHIHGIHIIIIIIIIIIIIIIIIIIIIIIIIIIIIIIIIIIIIHIIIIIIIIIIIIIIIIIIIIIIIIIIHHHIIHIHIIIIIIIIHIIIIIIHIIIIIIIIIIIIIIIIIIIIIIIIIIIIIIIIIIIIIIIIIIIIIIIIIIHIIIIIIIIIIIHIIIIIIIIIIIIIIIIIIIIHIIHHIIIIIIIIIIIIIIIIIIIIIIIIIIIIIIIIIIIIIII
@HS4.1_192 HISEQ:380:H55W7BCXY:1:1101:9929:13370 1:N:0:AGCAGGAA orig_bc=AAAAAAAAAAAA new_bc=AAAAAAAAAAAA bc_diffs=0
TACGGAGGGTACGAGCGTTAATCGGAATGACTGGGCGTAAAGGGCACGTAGGTGGATAGATAAGTCACAAGTGAAATACCCGGGCTTAACCTGGGATTGGCTCGTGAAACTGTTTAACTAGAGTACGGTAGAGGGGAGTAGAATTCCAAGTGTAGCGGTGAAATGCGTAGAGATTTGGAAGAATACCGGAGGCGAAGGCGGCTCTCTGGACCGATACTGACACTGAAGAGCGAAAGCGTGGGGAGCAAACAGG
+
IIIHIHIIIIIIIIIIIEHHIIIIIIIIIHHGHIGHHCEHHIIIIIHIDFHHHIIHIIIHIIIGIIIIIIHIIIII<DFCFHHIIHIIHIIIIHIIIIIIIIIIIIIIIHHFHIHHHHIIIIIIHIIIIHIIIIIIIHEHHHIIIIHFIIIHIIIIIIIIIIIIIHIHIIIHHHHHEDHHHHIHHEIHIHIHHIIIIHFIIIIIIHIIIIHHHHHEFIIIIHHHHIIHHIIIHHIIHDIIIIIIIIIHHGFII
@HS4.1_193 HISEQ:380:H55W7BCXY:1:1101:10356:13429 1:N:0:AGCAGGAA orig_bc=AAAAAAAAAAAA new_bc=AAAAAAAAAAAA bc_diffs=0
TACGTAGGTGGCAAGCGTTATCCGGAATTATTGGGCGTAAAGAGGGAGCAGGCGACATGATAAGTTTGAAGTGAAAGCGTGGAGCTCAACTCCATACAGCTTCGAAAACTGTCAAGTTAGAGTACGAGAGAGGTAAACGGAACTCCATGTGTAGCGGTGAAATGCGTAGATATATGGAAGAACACCAGTGGCGAAGGCGGTTTACTAGCTCGAAACTGACGCTCAGTCCCGAAAGCGTGGGTAGCAAATAGG
+
IIIIIIIIIIIIIIHIIHIIIIIIIHIIIIIIIIIIIHHIIIIIIIIIIIIIIIIIIIIIIIIIHIIIIIIIIIIIHIIIIIIIIIIIIIHIIIIIIIIIHIIIIIIIIIIIIIIIIIIIHIIIIIIIIIIIIIIIIHIIIIHIHHIIIIIIIIIIIIIIIIIIHIIIIIIIIIIIHIHHIIIIIIIIIIIIIIIIIIIIIIIIIIIHIHIIIIHIIIIIIIHIIIIIGIIIIIIIIIIIIIIIIIIIIIII
@HS4.1_194 HISEQ:380:H55W7BCXY:1:1101:12411:13494 1:N:0:AGCAGGAA orig_bc=AAAAAAAAAAAA new_bc=AAAAAAAAAAAA bc_diffs=0
TACGTAGGGGGCGAGCGTTGTCCGGAATGATTGGGCGTAAAGGGCGCGTAGGCGGCCCGGTAAGTCTGAAGTGAAAGTCCTGGTTTTAAGTTGGGAATTGCTTTGGATACTGTCGGGCTTGAGTGCAGGAGAGGTAAGTGGAATTCCCAGTGTAGCGGTGAAATGCGTAGAGATTGGGAGGAACACCAGTGGCGAAGGCGACTTACTGGACTGTAACTGACGCTGAGGCGCGAAAGTGTGGGGAGCAAACAGG
+
IIIIIIIIIIIIIHIIIIIHIIIIIEHHIHIIHIIIIIIIIIIIIIIIHIIIIIIIIHIIIIIIIIIIHHIHIIIIHHIIHIHGFHIIIHHHHIIHHIIIIIIIIHIIHIIIIIIIIIIHIIIIIIIIIIIIIIHHHIIIIIIIIIIIHHHIHIIIIIIIIIIIIIIIIIIIIHIIIIIIIIIIIIIIIIIHHIIIIIIHIIHFIIIIHFHIHIIIIIIHHHIIIIIIIIIIIIIHDIIIIIIIIIHHHEEII
@HS4.1_195 HISEQ:380:H55W7BCXY:1:1101:15459:13317 1:N:0:AGCAGGAA orig_bc=AAAAAAAAAAAA new_bc=AAAAAAAAAAAA bc_diffs=0
TACGTAGGTGGCAAGCGTTATCCGGAATTATTGGGCGTAAAGAGGGAGCAGGCGGCAAGATAAGTTTGAAGTGAAAGCGTGGAGCTCAACTCCATACAGCTTCGAAAACTGTCTAGCTAGAGTACGAGAGAAGTGAACGGAACTCCATGTGTAGCGGTGAAATGCGTAGATATATGGAAGAACACCAGTGGCGAAGGCGGTTCACTAGCTCGAAACTGACGCTCAGTCCCGAAAGCGTGGGTAGCAAATAGG
+
IIIIIIIIIIIIIIIIIIIIIHIIIHDIIHHIIIIII<EHIIIIIIIIIIIIIIIIIIIIIHHIIHIIIIIIIIIIIIIIIIIIIIHIIIIIIIIIIIIHHIIIIIIIIIIIIIIIIIIIIIIIIIIIIIIIIIIIIIIIIIIIIIIIIIIIIIIIIIIIIIIIIIIIIIIIIIHHGIIIIIIIIIIIIIIIIIIIIIIIIIIIIIIIIIIIIIIIIIIIIIIIIIIIIIIIIIIIIIIIIIIIIIIIIIII
@HS4.1_196 HISEQ:380:H55W7BCXY:1:1101:17438:13274 1:N:0:AGCAGGAA orig_bc=AAAAAAAAAAAA new_bc=AAAAAAAAAAAA bc_diffs=0
TACGTAGGTGGCGAGCGTTATCCGGATTTACTGGGTGTAAAGGGCGCGTAGGCGGGGGCGCAAGTCAGGTGTGAAATCTATGGGCTTAACCCATAAACTGCACTTGAAACTGCATCTCTTGAGTGCTGGAGAGGTAGACGGAATTCCTTGTGTAGCGGTGAAATGCGTAGATATAAGGAAGAACACCAGTGGCGAAGGCGGTCTACTGGACAGTAACTGACGCTGAGGCGCGAAAGCGTGGGGAGCAAACAGG
+
IIIIIHIIIIIIIIIIIIIIIIIIHIIIIIIHHIIFHHHIIIIIIIIIIHIIIIIIIIIIIIIIIIIIIIIIHIIIHIIIIIIIIIIIIIIIIIIIIIIIIIIIIIIIIIIIIIIIIIHIIIIIIIIIIIIIIIIIIIIIIIIIIIIHIIIIIIIIIIIIIIIIIIIIIIIIIIIIHIIIIIIIIIIIIIIIIIIIIIIIIIIIIIIIIIIIIIIIIIIIIIIIIIIIIIIIIIIIIIIIIIIIIIIHEIIII
@HS4.1_197 HISEQ:380:H55W7BCXY:1:1101:18373:13382 1:N:0:AGCAGGAA orig_bc=AAAAAAAAAAAA new_bc=AAAAAAAAAAAA bc_diffs=0
TACGTAGGGGGCAAGCGTTGTCCGGAATGATTGGGCGTAAAGGGCGCGTAGGCGGCCTTTCAAGTCTGAAGTGAAATTCCCGTTTTTAAGATGGGAACTGCTTTGGAAACTGTAAGGCTTGAGTGCAGGAGAGGTCAGTGGAATTCCCAGTGTAGCGGTGAAATGCGTAGAGATTGGGAGGAACACCAGTGGCGAAGGCGACTGACTGGACTGTAACTGACGCTGAGGCGCGAAAGTGTGGGGAGCAAACAGG
+
IIIIIIIIIIIIIIIIIHIIIIIIIIIIEHGFHGHIIIIIIIIIIIIIHIIIIIGIHIIIIIIIIIIIIIIIIIIIIIIHIIGIIIIIIIIIIIIIIIIHHIGIIHHIIIIIIIIIIIIIIIIIIIIIIIIIIIIGIIIIIIIIIIIIIIIIIIIIIIIIIIIIIIIIIIHIIIIIIIIIIHHIIIIIIIIIIIIIIIIIIIIIIIGIIIIIIIIIIIIIIIIIIIIIIIIIIIIHIIIIIIIIIIIHFIIII
@HS4.1_198 HISEQ:380:H55W7BCXY:1:1101:18842:13290 1:N:0:AGCAGGAA orig_bc=AAAAAAAAAAAA new_bc=AAAAAAAAAAAA bc_diffs=0
TACGGAAGGTCCGGGCGTTATCCGGATTTATTGGGTTTAAAGGGAGCGCAGGCGGGGAGCTAAGCGTGACGTGAAATGTAGCCGCTCAACGGCTGAACTGCGTCGCGAACTGGCTTTCTTGAGTGAGTACGACGTCAGCGGAATTCGTGGTGTAGCGGTGAAATGCTTAGATATCACGAAGAACCCCGATTGCGAAGGCAGCTGACGAGTCCTTTACTGACGCTAAAGCTCGAAGGTGCGGGTATCGAACAGG
+
IHIIIHHIIIIIIIGIIIHEHHHIIIHHHHGIIIIHFIIIHHGHHFHIHIIIHIIIIGHHIIIIHCHHGGGCHEEHDHIIHEGHHIHIHIIIHIIIIHHIIIIIIIIIHHHHIIHCGHHIIIIIIIIIIHIHIIEHHHGIIHHIIHHIIIIHIIIIIIHHHEGIHHIHHFHIHHIG@HIHHHHC@HHHIHFHIHIHHIHHHHHIHHIHHHIGHHGEIHHHDHEEIIIIIIHHHIHHH?=HGHHF1HHIIIIHF
@HS4.1_199 HISEQ:380:H55W7BCXY:1:1101:5399:13523 1:N:0:AGCAGGAA orig_bc=AAAAAAAAAAAA new_bc=AAAAAAAAAAAA bc_diffs=0
TACGGAGGATGCGAGCGTTATCCGGATTCATTGGGTTTAAAGGGTGCGTAGGCGGCGTGCCAAGTCAGGGGTGAAAGGTTCCGGCTCAACTGGGACAGTGCCTTTGATACTGGTGTGCTGGAGTGCGCTTGCCGTGGGAGGAATGAGTGGTGTAGCGGTGAAATGCTTAGATATCACTCAGAACACCGATTGCGAAGGCATCTCACGAAGGCGTAACTGACGCTGAGGCACGAAAGCGTGGGGATCAAACAGG
+
IIIIIIIIHIIIIIIIIIIIIIIIIHIIIIIIHIIEHGIIIHIIIIIIIIIIIIIIIIIIIHIIIIIIIIIIIIIIIIIIIIIIIIIIIIIIIIIIIIIIIIIIIIIIIIIIIIIIIIIIIIIIIIIIIIIIIIIIIIIIIIIIIHIIIIIIIIIIHIIHIIIIIIIIIIIIIHIIIIIIIHIIIIIIIGIIIIIIIIHIIIIIIIIIIIHGIIIIHIHGEDCIIIIIIIIIIIIIIIIIIIIIIIHHIIIII
@HS4.1_200 HISEQ:380:H55W7BCXY:1:1101:8079:13579 1:N:0:AGCAGGAA orig_bc=AAAAAAAAAAAA new_bc=AAAAAAAAAAAA bc_diffs=0
TACGGAGGATGCGAGCGTTATCCGGATTTATTGGGTTTAAAGGGTGCGCAGGCGGCGCGTCAAGTCAGCGGTCAAAGTTCCGGGCTCAACCCGGTGATGCCGTTGAGACTGCCGCGCTGGAGTTCGGGCGAGGACGGCGGAATGCGTGGTGTAGCGGTGAAATGCATAGATATCACGCAGAACTCCGATTGCGAAGGCAGCTGTCCAGTCCGTTACTGACGCTGAGGCACGAAAGCGTGGGTATCGAACAGG
+
IIIIIIIHIIIIIIIIIIIIIIIIIHHHIIIHHIIHIIIIIIIIIIIIIHIIIIIIIIIIIIIIIIIIIIIIIIIIHHIIIIIIIIIIIIIIIIIIIIIIIIIIIIIIHIIIIIIIIIIIIIIIIIIIIIIIIIIIIIIIIIIIIIIIIIIIIIIIIIIIIIIIIIIIIIIIIIIIIIIIIIIIIIIIIIIIIIIIIIIIHIIIIIIIIIIIIIIIIIIIIIIIIIIIIIIIIIIIIIIIIIIIIIIIIIII
@HS4.1_201 HISEQ:380:H55W7BCXY:1:1101:9271:13653 1:N:0:AGCAGGAA orig_bc=AAAAAAAAAAAA new_bc=AAAAAAAAAAAA bc_diffs=0
TACGGAAGGTCCGGGCGTTATCCGGATTTATTGGGTTTAAAGGGAGCGCAGGCCGGAGATTAAGCGTGACGTGAAATGTAGACGCTCAACGTCTGAATTGCGTCGCGAACTGGTTTCCTTGAGTGAGTACGACGTGTACGGAATTCGTGGTGTAGCGGTGAAATGCTTAGATATCACGAAGAACCCCGATTGCGAAGGCAGTGCACGAGTCCTTTACTGACGCTAAAGCTCGAAAGTGCGGGTATCGAACAGG
+
IIIIIIIIIIIIIIIIIIIIIIIIIIIIIIHIHIICGHHIIHIHIIIIIIIIIIIIIIIIIIIIHIIIIIIIIIIIIIIIIIIIIIIHIIIIIIIIIIIIIIIIIIIIIIIIIIIIIIIIIIIIIIIIIIIIIIIIIIIIIIIIIIIIIIIIIIIIIIIIIEIIIIIIIIIIIIIIIIIIIIIHIIIIIIIIIIIIIIIIIIIIIIIIIIIIIIIIIIIIIIIIHIIIIIIIIIIHCIIIIIIIIIIIIIIII
@HS4.1_202 HISEQ:380:H55W7BCXY:1:1101:10862:13677 1:N:0:AGCAGGAA orig_bc=AAAAAAAAAAAA new_bc=AAAAAAAAAAAA bc_diffs=0
TACGGAAGGTCCGGGCGTTATCCGGATTTATTGGGTTTAAAGGGAGCGTAGGCCGTCGTTTAAGCGTGTTGTGAAATGTAGGCGCCCAACGTCTGCACTGCAGCGCGAACTGGATGACTTGAGTACGCGGGAAGCAGGCGGAATTCGTCGTGTAGCGGTGAAATGCTTAGATATGACGAAGAACTCCGATTGCGAAGGCAGCCTGCTGTAGCGCCACTGACGCTGATGCTCGAAAGCGTGGGTATCGAACAGG
+
IIIIIHIIIIIIIIIIIIIIIIIIIGHHIIIIHIIHHIIIIIIIIIIHIIIIIIIIIIHIIIHIIIHHHIIIIIHIHHIIIIIIIIIIIIIIIIIIIIIIIIIIIIIIIIIIIIIIIIIIIIIIIIIIIIIIIIIIIIIIIIIIIIIIIIIIIIIIIIIIIIIIIIIIIIIHIIIIIIIIIIIIIIIIIIIIIIIIIIIIIIIIIIIIIIIIHIIIIIIIIIIIIIIHHIIIIIIIIIIIIIGIIIIIIIIIH
@HS4.1_203 HISEQ:380:H55W7BCXY:1:1101:13057:13665 1:N:0:AGCAGGAA orig_bc=AAAAAAAAAAAA new_bc=AAAAAAAAAAAA bc_diffs=0
TACGAGGGGTGCAAGCGTTGTTCGGAATCACTGGGCGTAAAGGGAGCGCAGGCGGAAGCTCAAGCGGATTGTACAATACCGGGGCCCAACCCCGGACCTGCAGTCCGAACTGGGTTTCTTGGATAGTTCAGGGGCAAGCGGAATTCCTGGTGTAGCGGTGGAATGCGTAGAGATCAGGAAGAACACCGATGGCGAAGGCAGCTTGCTGGGGACTTATCGACGCTCATGCTCGAAAGTGCGGGTAGCAAACAGG
+
IIIIIIHIIIIIIIIIIIIIIIIIIIIIIIIIIIIIIIIIIIIIHIIHIIIIIIHHHHHHIIIIIIHHIIIIIIIGHIIIIIIIIIIIIIIIIIIIIIIIIIIIIIIHIIIIIIIIIIIIIIIIIIIIIIIIIIIIIIIIIIHIIIIIIIIIIIIIIIIIIIIIIIIIIIIIIIIIIIIIIIIIIIIIHIIIIIIIIIIIIIIIIIIIIHIIIIHIIIIIIIIIIIIIIHIIIIIIHIIIIIIIIIHEIIIII
@HS4.1_204 HISEQ:380:H55W7BCXY:1:1101:16480:13589 1:N:0:AGCAGGAA orig_bc=AAAAAAAAAAAA new_bc=AAAAAAAAAAAA bc_diffs=0
TACGGAGGATGCAAGCGTTATCCGGATTTATTGGGTTTAAAGGGTGCGCAGGCGGGCTGTTAAGTCAGCGGTGAAATGTCCCGGCTCAACCGGGGCACTGCCGTTGATACTGGCAGCCTAGAGTACAGACGGCGCCGGCGGAATGTGTCATGTAGCGGTGAAATGCTTAGATATGCCACAGAACACCGATCGCGAAGGCAGCTGGCGAGGCTGGTACTGACGCTCAGGCACGAAAGCGTGGGGATCAAACAGG
+
IIGIIIGHHIIIIIHIIIGCGHHIIEHIIIIIIIIIIHIIIGHHIIIIIIIIIIHHIIHHHIHIIIHIIIIIHHIHHHIIHIIIHIIIIIIIIIIIIIIIHIIIIIHIIIIIIIIIIHHIHIIIIIIIHIIHIIIIIIIHHIIIIIIIIIIIIIIIIIIIIIIIIIGIIIIIIIIIHGHIIIIIIIHHHIIIIIIIIIIIIIIHIIIIIIIHIIIIIIIIIIIIHIIIHIIIIIIIIIIIIIIIHIIIIHIII
@HS4.1_205 HISEQ:380:H55W7BCXY:1:1101:17119:13577 1:N:0:AGCAGGAA orig_bc=AAAAAAAAAAAA new_bc=AAAAAAAAAAAA bc_diffs=0
TACGGAGGGTACGAGCGTTAATCGGAATGACTGGGCGTAAAGGGCACGTAGGTGGATAGATAAGTCACAAGTGAAATACCCGGGCTTAACCTGGGATTGGCTCGTGAAACTGTTTAACTAGAGTACGGTAGAGGGGAGTAGAATTCCAAGTGTAGCGGTGAAATGCGTAGAGATTTGGAAGAATACCGGAGGCGAAGGCGGCTCTCTGGACCGATACTGACACTGAAGAGCGAAAGCGTGGGGAGCAAACAGG
+
IIIIIHDHIIIIIIIDECHHGHIIIHGIHIIIIFHHICEHIHHIIHIIHHHIFHIHIIHHIIIIIIHIIIIIIHIIGHHHHHIHIHIIIIIHHHIIIIIIIIIIIIIHHIHHHIHIIIIIIIIIIIIIIIIIIHFIIIIIIIIIIIIIIIHIIIIIIIIIIIIIIIIIIIIIIIIIHHIIIIIIIIIIIIIIIIIIIIIIIIIIIIIIIIIIIIIIIIIIIHIIIIIIIIIIIIIHIIIIIIIIIIIHCIHII
@HS4.1_206 HISEQ:380:H55W7BCXY:1:1101:18550:13727 1:N:0:AGCAGGAA orig_bc=AAAAAAAAAAAA new_bc=AAAAAAAAAAAA bc_diffs=0
TACGGAAGGTCCGGGCGTTATCCGGATTTATTGGGTTTAAAGGGAGCGCAGGCGGAAGGTTAAGCGTGACGTGAAATGTACCGGCTCAACCGGTGAATTGCGTCGCGAACTGGTCTTCTTGAGTGAGTACGACGGAGTCGGAATTCGTGGTGTAGCGGTGAAATGCTTAGATATCACGAAGAACGCCGATTGCGAAGGCAGTCTCCGAGTCCTTAACTGACGCTAATGCTCGAAAGTGCGGGTATCGAACAGG
+
IIIIIIIIIIIIIIIIIIIIIIIIGIIIIIIHHHIDGEHIIIIIIIIIIIIIIIIIIIIIIIIIIIIIIIIIIHHIIIIIIIIHIIIHIIIIIIIIIIIIIIHIIIIIIIIIIIIIHIIIIIIIIIIIIIIIIIIIIIIIIIIIIIIIIIIIIIIIIIIIIIIIIIIIIIIIIIIHIIIIIIIIIIIIIIIIIIIIIIIIIIIIHIIIIIIIIIIIIIIIIIIIIIIIIIIIIIIIIIIIIIIIIIIIHIIII
@HS4.1_207 HISEQ:380:H55W7BCXY:1:1101:3690:13983 1:N:0:AGCAGGAA orig_bc=AAAAAAAAAAAA new_bc=AAAAAAAAAAAA bc_diffs=0
TACGTAGGTGGCGAGCGTTGTCCGGAATTATTGGGCGTAAAGGGAGCGCAGGCGGGAAGGTAAGTCTATCTTAAAAGTGCGGGGCTCAACCCCGTGAGGGGATGGAAACTATCTTTCTTGAGTGCAGGAGAGGAAAGCGGAATTCCTAGTGTAGCGGTGAAATGCGTAGATATTAGGAGGAACACCAGTGGCGAAGGCGGCTTTCTGGACTGTAACTGACGCTGAGGCTCGAAAGCGTGGGGAGCGAACAGG
+
IIIIHIIIIIIIIIIIIHIHIIIIIHHIIHIIIIIIIEHHIIIIIIIIIIIIIIHIDHIIIHIIIIIIIIIIIIIIHHIIIIIIIIIIIIIIIIHHIIIIIIIIIIIIIIIIHIIIIIIIIIIIIIIIIIIIIIIIIIIIIIIIIIIIIIIIIIIIIIIIIIIIIIIIIIIIIIIHIIIIIIIIIIIIIIIIIIIIIIIIIIIIIIIIIIIIIIIIIIIIIIIIIIIIIIIIIIIIIIIIIIIIIIIIIHII
@HS4.1_208 HISEQ:380:H55W7BCXY:1:1101:7408:13925 1:N:0:AGCAGGAA orig_bc=AAAAAAAAAAAA new_bc=AAAAAAAAAAAA bc_diffs=0
TACGTAGGGGGCTAGCGTTGTCCGGAATCATTGGGCGTAAAGCGCGTGTAGGCGGCCCGGTAAGTCCGCTGTGAAAGTCGGGGGCTCAACCCTCGAATGCCGGTGGATACTGTCGGGCTCGAGTACGGAAGAGGCGAGTGGAATTCCTGGTGTAGCGGTGAAATGCGCAGATATCAGGAGGAACACCTATTGCGAAGGCAGCTCGCTGGGACGTTACTGACGCTGAGACGCGAAAGCGTGGGGAGCAAACAGG
+
HEHIHHCEHHHIHHI?HH=?HHHIICEHHIIFIIHHIHHHHIEHII?DHHHHHIHIHIIIIHHHHHHHHIHIIIIIHHHIHHHHHIHIIIIIHHIGIHHIIIHIIIHIHHHHIIIIHIHHHEGFGEHIIGIIIHIIIIIIIIHHGFFIIIHIHGIIIIIIHGIIHFHIIIIHGHIIIFHIIIIIIIIHIHHGGIIIIIHHHCHHIHGIHIIHIIIIIIIIIIIIIIHDIIHHIIIIIIIIIIIIIIIHEIGII
@HS4.1_209 HISEQ:380:H55W7BCXY:1:1101:15181:13873 1:N:0:AGCAGGAA orig_bc=AAAAAAAAAAAA new_bc=AAAAAAAAAAAA bc_diffs=0
TACGGAGGGTGCGAGCGTTAATCGGAATAACTGGGCGTAAAGAGCTCGTAGGCGGTTAGTCAAGTCAGATGTGAAAGCCCCGGGCTTAACCTGGGAACTGCATTTGAAACTGACGAACTAGAGTACTGTAGAGGGAGGTAGAATTCCAGGTGTAGCGGTGAAATGCGTAGATATCTGGAGGAATACCGGTGGCGAAGGCGGCCTCCTGGACAGAGACTGACGCTGAGGAGCGAAAGCGTGGGGAGCAAACAGG
+
IIIIIHHHIHHIIIIIIIIIIIIIIIIIIIIIIHIIIHIIIIIIIIIIHIIIIIIIIIIIIIIIIIIIHIIIIIHIHIGIIIIIIIIIIHIIIIIIHHHIIIIIIIIIIIIIIIIIIIIIIIIIIIIIIIIIIIIIIIIIIIIIIIIIIIIIIIIIIIIIIIIIIIIIIIIIIIHIIIHIIIIIIIIIIIIIIIIIIIIIIIIIIIIIIHHHHIIHIIIIHIIIIIIHHIIIIIIIIIIIIIIIIIIIIIHII
@HS4.1_210 HISEQ:380:H55W7BCXY:1:1101:15894:13854 1:N:0:AGCAGGAA orig_bc=AAAAAAAAAAAA new_bc=AAAAAAAAAAAA bc_diffs=0
TACGGAGGATGCGAGCGTTATCCGGATTTATTGGGTTTAAAGGGTGCGCAGGCGGCGAGTCAAGTCAGCGGTCAAAATTCGGCGCTCAACGCCGTACCGCCGTTGAAACTGGCGCGCTCGAGTTTGTGCGAGGATGGCGGAATGCGCGGTGTAGCGGTGAAATGCATAGATATCGCGCAGAACCCCGATTGCGAAGGCAGCTGTCCAGCACACTACTGACGCTCATGCACGAAAGCGTGGGTATCGAACAGG
+
IIIIIIHEGHIIIIIIIIIIIIIIIHHIIHIIIIIHHIIIIHIIIIIIIIIIIIIIIHIIIGIIIIIIIIIIIIIIHIIIIIIIIIIIIIIIIIIIIIIIIIIHIIIIIIIIIIIIIIIIHIIHIIIIIIIIIIIIIIIIIIIIIIIIIIIIIIIIIIIIIIIIIIIIIIIIIIIIIIIIIIIHIIHIIIIIIIIIIIIIIIIIIIIIIIIIIIIIIIIIIIHIIIIIIIIHIIIIIIIIIIIIIIIHHHII
@HS4.1_211 HISEQ:380:H55W7BCXY:1:1101:3653:14086 1:N:0:AGCAGGAA orig_bc=AAAAAAAAAAAA new_bc=AAAAAAAAAAAA bc_diffs=0
TACGGAGGATGCGAGCGTTATCCGGATTTATTGGGTTTAAAGGGTGCGTAGGTGGTTTGTTAAGTTTGTGGTGAAAGCGTGCGGCTCAACCGTACCAAGCCATGAAAACTGGCGAACTTGAGTGCAAACGAGGTAGGCGGAATGTGATGTGTAGCGGTGAAATGCTTAGATATGTCACAGAACCCCGATTGCGAAGGCAGCTTACCAGCATGCAACTGACACTGAGGCACGAAAGCGTGGGTATCAAACAGG
+
HHIHIIIIHHGHIIIGHHIIHIIIDHICHEHHEHED0DFHHIIIHHHH<ECHCFH#IIHIIIHHFCGGHHIEEEHIHIHEHIIIGDIIHIHHCDEHHIIHHHHIIIIIIHHHIH0CCHHHIHHEHHHHIIHHH=HHIHHHHEHHDDHEHIFHEHEEHF?GIIHHHHGEEHFFGEHHIHIIGHHICCHDDHCIHHIIID1C@CHGC<HGHHE?CEHE@@HF<EGEHE@GCHHHHIIIHGD?IIHHEEHHHHCG
@HS4.1_212 HISEQ:380:H55W7BCXY:1:1101:8039:14052 1:N:0:AGCAGGAA orig_bc=AAAAAAAAAAAA new_bc=AAAAAAAAAAAA bc_diffs=0
TACGGAAGGTCCGGGCGTTATCCGGATTTATTGGGTTTAAAGGGAGCGCAGGCCGACTGGTAAGCGTGACGTGAAATGTAGCCGCTCAACGGCTGAACTGCGTCGCGAACTGTCAGTCTTGAGTGAGTTCGATGTTGGCGGAATTCGTGGTGTAGCGGTGAAATGCTTAGATATCACGAAGAACTCCGATTGCGAAGGCAGCCAACAAGGCCTTTACTGACGCTAAAGCTCGAAGGTGCGGGTATCGAACAGG
+
IIIIIHIIIIIIIIIIIIIIIIIIIGEHIHHFHIIHGIIIHIIIIHIIIIIHIIIIHHHIIIIIIIIIHIIIIIIIIIIIIIIIIIIIIIIIIIIIIHIIIIIIIIIIIIIIIIIIHHIIIIIIIIIIHIIIIIIIIIIIIIIIIIIIIIIIIIIIIIIIIIIIIIIIIIIIIIIIIIIIIIIIHIIIIIIIIIIIIIIIIIIIHIIIIIIIIIIIIIIIIIIIIIIIIHIIIIIHHIHIIIIHIIHHHIIII
@HS4.1_213 HISEQ:380:H55W7BCXY:1:1101:13841:14163 1:N:0:AGCAGGAA orig_bc=AAAAAAAAAAAA new_bc=AAAAAAAAAAAA bc_diffs=0
TACGGAGGGTGCGAGCGTTAATCGGAATAACTGGGCGTAAAGAGCTCGTAGGCGGTTTGTCAAGTCAGATGTGAAAGCCCCGGGCTTAACCTGGGAACCGCATTTGAAACTGACAGACTAGAGTACTGTAGAGGGAGGTAGAATTCCAGGTGTAGCGGTGAAATGCGTAGATATCTGGAGGAATACCGGTGGCGAAGGCGGCCTCCTGGACAGAGACTGACGCTGAGGAGCGAAAGCGTGGGGAGCAAACAGG
+
IIIHIIHHICGHIECHHCHIIIIHHIIIIIIIIIIIIHHIIIHGHIIIIIIIIIIIIIIIIHIIIIIIHHIIIHIHHIHIIHIIIIIHIIHIHFHHIIHIIIIIIIIIHIIIIIIIIIIIIIIHHIIIIIHIIHIHHHHIIIIIIFHGHIIIIIHIIIIIIHHIIIIIIIIHIIIIHIIIIIIIIIIIHIIHIIIIIIIIIHIIIHHFIIHFHIGHIIHHIHIIIHHHHHHIIIHIHIFIHIHHHHIHHH?HH
@HS4.1_214 HISEQ:380:H55W7BCXY:1:1101:15081:14204 1:N:0:AGCAGGAA orig_bc=AAAAAAAAAAAA new_bc=AAAAAAAAAAAA bc_diffs=0
TACGGAAGGTCCGGGCGTTATCCGGATTTATTGGGTTTAAAGGGAGCGTAGGCCGTCGTTTAAGCGTGTTGTGAAATGTAGGCGCCCAACGTCTGCACTGCAGCGCGAACTGGATGACTTGAGTACGCGGGAAGCAGGCGGAATTCGTCGTGTAGCGGTGAAATGCTTAGATATGACGAAGAACTCCGATTGCGAAGGCAGCCTGCTGTAGCGCCACTGACGCTGATGCTCGAAAGCGTGGGTATCGAACAGG
+
IIIIIIIIIIIIIIIIIIIIIIIIIHGHIIIIIIIEHIIIIIIIHIIIIIIIIIIIIIHIIIIIIIHHIIIIIIIIHIIIIIIIIIIIIIIIIIIIIIIIIIIIIIIIIIIIIIIIIIIIIIIIIIIIIIIIIIIIIIIIIIIIIIIIIIIIIIIIIIIIIIIIIIIIIIIIIIIIIIIIIIIIIIIIIIIIIIIIIIIIIIIIIIIIIIIIIIIIIIIIIIIHIIIIIIIIIIIIHIIIIIIHIIIIIIIII
@HS4.1_215 HISEQ:380:H55W7BCXY:1:1101:15562:14148 1:N:0:AGCAGGAA orig_bc=AAAAAAAAAAAA new_bc=AAAAAAAAAAAA bc_diffs=0
TACGGAGGGAGCGAGCGTTGTCCGGAATGACTGGGCGTAAAGGGCGTGTAGACGGCTTAATAAGTCTGGAGTGAAAGTCCTGCTTTCAAGGTGGGAATTGCTTTGGAGACTGTTGGGCTTGAGTGCGGAAGAGGTAAGTGGAATTCCCAGTGTAGCGGTGAAATGCGTAGAGATTGGGAGGAACACCAGTGGCGAAGGCGACTTACTGGGCCGTAACTGACGTTGAGGCGCGAAAGCGTGGGGAGCGAACAGG
+
FECD0<<CHHCEH<EEHCGCH?FHHIDH11<1F1<1F??@GH@0DC?CEHGIIHFDFHBGHI?CGHHIIHEHHCFCG1CAGF#HHCDIIIIIHGHEGG?FEHHF@HFFHHHH<HDFHGG@EHHIIHIIIIHIIIAHHHHEHFHHHD0G@HGHEHGHHEFEIHHIHHECED<CGHIHHHIHFHHCCHHHHFIH?HH#HDIHGHHEHHEHCHGHGEIIIIHEIHHEHHHHCHHCEIIIHHHHHDHEHHHCG@FC@
@HS4.1_216 HISEQ:380:H55W7BCXY:1:1101:18507:14212 1:N:0:AGCAGGAA orig_bc=AAAAAAAAAAAA new_bc=AAAAAAAAAAAA bc_diffs=0
TACGGAGGATGCGAGCGTTATCCGGATTTATTAGGTTTAAAGGGTGCGTAGGCGGGGCTTTAAGTCAGCGGTAAAATCATGCAGCTTAACTGCATCAAGCCATTGATACTGGAGTTCTTGAGTACGGTTGAGGCTGGCGGAATGTGTTGTGTAGCGGTGAAATGCTTAGATATGACACAGAACACCGATTGCGAAGGCAGCTAGCTAAGCCGGCACTGACGCTGAGGCACGAAAGCGTGGGGATCAAACAGG
+
IIIHIIIIGIGIIIIIIIIIIGIIHDEHHIIGHIIIIIIIIIIIIHIIIIIIHIIIIIIIIIIIIIIIIIIIIIIIHHIIIIIIHHIIIIIIHIIIIIIIHIIIIIIIIIIIIIIHIIIIIIIIIIIIIIIHIIIHIIHIIIIIIIIIIIIIIIIIIIIIIIIIHGHIIIIIIIIHIIIIIIIIIIIIIIIIIIIIIIIIIIIIIIIIIIIIIIIIIIIIIIIIIIIIIIIIIIIIIIIIIIIHIIIIIIGI
@HS4.1_217 HISEQ:380:H55W7BCXY:1:1101:19569:14222 1:N:0:AGCAGGAA orig_bc=AAAAAAAAAAAA new_bc=AAAAAAAAAAAA bc_diffs=0
TACGGAGGGGGCTAGCGTTGTTCGGAATTACTGGGCGTAAAGCGCGCGTAGGCGGACCTGCAAGTCGGGGGTGAAAGCCCGAGGCTCAACCTCGGAACTGCCTTCGATACTGCGGGTCTCGAGTCCGGGAGAGGTGAGTGGAATTCCTAGTGTAGAGGTGAAATTCGTAGATATTAGGAAGAACACCAGTGGCGAAGGCGGCTCACTGGCCCGGTACTGACGCTGAGGCGCGAAAGCGTGGGGAGCAAACAGG
+
IIIIIHHIIIIIIIHIIGHIIHHIIHIIIIHIIIIIIIIIIIIIIIHIIIIIIIIIIIIIIIIIIIIIIIIIIIIIIIIHIIHIIIIIHIIHIIIIIIIIIIHIIIIIIIIIIIIIHHIIIIIIIIIIIIIIIIIIIIIIIIIIIIHIIIIIIIIIIIIIIIIIHIIIIIIIIIIIHHIIIIIIIIIIIIIIIIIIIIIIIIIIIIIIIIIIIIIIIIIIIIIIIIIIIIIIIIIIIIIIIIIIIIIIIIIII
@HS4.1_218 HISEQ:380:H55W7BCXY:1:1101:4206:14364 1:N:0:AGCAGGAA orig_bc=AAAAAAAAAAAA new_bc=AAAAAAAAAAAA bc_diffs=0
TACGAAGGGTGCGAGCGTTGTTCGGAATTACTGGGCGTAAAGGGTGTGTAGGCGGATATATAAGATAGCGGTGAAATGCCTGGGCTTAACCGAGGAATTGCCGTTATGACTATGTATCTAGAGTGACAGAGAGGATACTGGAATACCCAGTGTAGAGGTGAAATTCGTAGATATTGGGTAGAACACCGGTGGCGAAGGCGAGTATCTGGCTGTAGACTGACGCTGAGGCACGAAAGCATGGGGATCAAACAGG
+
IIIIIIIIIHIIIIIIIHIIIIIIIIIIIIIIIIIIIIIIIIIIHIHHHIIIIIIIIIIIIIIIIIIIIIIIIIIIIHIIIIIIIIIIIIIIIIIIIIIIIIIIIIIIIIIIIIIIIIIIIIIIIIIIIIIIIIIIIIIIIIIIIIIIIIHIIIIIIIIIIIIIIIIIIIIIIIIIHIIIIIIIIIIIIIIIIIIIIIIIIIIIIIIIIIHIIIIIIIIIIIIIIIIIIIIIIIIIIIIIIIIIIIIIIIIII
@HS4.1_219 HISEQ:380:H55W7BCXY:1:1101:5492:14292 1:N:0:AGCAGGAA orig_bc=AAAAAAAAAAAA new_bc=AAAAAAAAAAAA bc_diffs=0
TACGAGGGGTGCAAGCGTTGTTCGGAATTACTGGGCGTAAAGGGAGCGTAGGCGGAGATTCAAGCGGATTGTACAATCCCGGGGCCCAACCCCGGCTCTGCAGTCCGAACTGGGTCTCTTGGATAGTTCAGGGGCAGGCGGAATTCCTGGTGTAGCGGTGGAATGCGTAGAGATCAGGAAGAACACCGATGGCGAAGGCAGCCTGCTGGGGACTTTATCGACGCTGAGGCTCGAAAGTGCGGGTAGCAAACAGG
+
IIIIICEHFDHHIIIIIIIIIIIIIIIIIIIIHIIIIEEHHIIIHIIHCHHIIIIIIHHIIHHIIIIIIIIIIIIIHHHIIIHIIIIIIIIHIIIHIIIIIIIIIIIHHIIIIIIIIHHHIHHIIIIHHIIIHIIIIIIIIIHIIHHIIIIIIHIIIIIHIHIHIIIIIHIIIIIIIGGIHIHIHHIIIHHIIIIIIHIIIIHIIIIHIIIIIHDIIIIIIIIIIIIIIHIIIIIIIIHIIIIIIIIIIIIIHI
@HS4.1_220 HISEQ:380:H55W7BCXY:1:1101:9830:14295 1:N:0:AGCAGGAA orig_bc=AAAAAAAAAAAA new_bc=AAAAAAAAAAAA bc_diffs=0
TACGGAGGATGCAAGCGTTATCCGGATTTATTGGGTTTAAAGGGTGCGTAGGCGGATGCCTAAGCGTGAGGTGAAATGCCACTGCTCAACAGTGGGACTGCCTCGCGAACTGGGTGTCTTGAATGCCCCTGCCGTGGGAGGAATGTGTGGTGTAGCGGTGAAATGCATAGAGATCACACAGAACACCGATTGCGAAGGCATCTCACGAAGGGGTGATTGACGCTGAGGCACGAAAGCGTGGGGATCAAACAGG
+
IIIIIIIIIHHHIIIIIIIIIIIIIGHDHIIHHIICD@GHIIIIIIIIIIIIIIHIIIIIIIIIIIIIIIIHIIIIIIIIIIIHIIIIIIIIIIIIIIIIIHIIIGIIIHIIIIIIIIIIIIHIIIIIIIIIIIIIIIIIIIIIIIIIIIIIIIIIIIIIIHIIIIIIIIIIIIIHHHHIIIIIIIIIIIIIIIHIIIIIIIIHIIIIIIIIIIIIIIIIIIIIIIIIIIIIIIIIIIIIIIIHGIIIIIIII
@HS4.1_221 HISEQ:380:H55W7BCXY:1:1101:18322:14422 1:N:0:AGCAGGAA orig_bc=AAAAAAAAAAAA new_bc=AAAAAAAAAAAA bc_diffs=0
TACGGAAGGTCCGGGCGTTATCCGGATTTATTGGGTTTAAAGGGAGCGCAGGCCGGCTGTTAAGCGTGACGTGAAATGTAGGTGCTCAACATCTGCACTGCGTCGCGAACTGACAGTCTTGAGTGAGTTCGATGTAGGCGGAATTCGTGGTGTAGCGGTGAAATGCTTAGATATCACGAAGAACTCCGATTGCGAAGGCAGCCTACAAGGCCTTTACTGACGCTAAAGCTCGAAGGTGCGGGTATCGAACAGG
+
IIIIIIIIIIIIIIIIIIIIHIIIIHHIIIIIHIIHIIHIIIIIHIIIHIIIIIIIIIIIIIIIIIIIHIIIIIIIIIHIHIIIIIIIIIIIIIIIIIIIIIHIIIIIIHIIIIIIIIIIIIIIIIIHIIIIIIIIIIIIIIIIHIIGIIIIIIIIIIIIIIIIIIIIIIIIIIIIIIIIIIIIHIIIIIIIIIIIIIIIIIIIIIIIIIIIIIIIIIIIIIIIIIIIIIIIIIIIIIIIIIIIIIIIIIIII
@HS4.1_222 HISEQ:380:H55W7BCXY:1:1101:8049:16468 1:N:0:AGCAGGAA orig_bc=AAAAAAAAAAAA new_bc=AAAAAAAAAAAA bc_diffs=0
TACGTAGGGAGCAAGCGTTGTCCGGATTTACTGGGTGTAAAGGGTGCGTAGGCGGCTTGGTAAGTCAGGTGTGAAATGTAGAGGCTCAACCTCTGAACTGCACTTGAAACTATCGAGCTTGAGTGAAGTAGAGGCAGGCGGAATTCCCTGTGTAGCGGTGAAATGCGTAGAGATAGGGAGGAACACCAGTGGCGAAGGCGGCCTGCTGGGCTTTAACTGACGCTGAGGCACGAAAGCGTGGGTAGCAAACAGG
+
H@CG1D<<CFHH@HFHH0DEHGGHGHCEFECFGHHHHHHIFHHHHFHHH=CEHHGHACHHHHHGCFH?GHHHEHGHHHHHHHFGHIHEEIIHGIHHHHEIIHHCIIIIIGIHGIIEEHHHHIH#HGHHHFHHGHIHHDGIHCHIGIIIIIIIHHHHIIIIIIIEIIIHIIIIIHHECCIHIHFEGCEFHEIIGIIIIIHHIHEHHIIIIHEHGIHFHIIIIIGIIHHIIIIIIHIHIIIIHHIHHHGIIIIII
@HS4.1_223 HISEQ:380:H55W7BCXY:1:1101:11490:16354 1:N:0:AGCAGGAA orig_bc=AAAAAAAAAAAA new_bc=AAAAAAAAAAAA bc_diffs=0
TACGGAGGATACGAGCGTTATCCGGATTTATTGGGTTTAAAGGGTGCGCAGGCGGACCGTTAAGTCAGGGGTGAAAAGTTGGGGCTCAACTCCAATCGTGCCTTTGATACTGGCGGACTAGAGTGCAGGGGACGTGACTGGAATGTGATGTGTAGCGGTGAAATGCTTAGATATGTCACAGAACGCCGATCGTGAAGACAGGTCACGAATCTGCAACTGACGCTCATGCACGAAAGCGTGGGGATCAAACAGG
+
IIIIIIIIIHIIIIHIIIIIIIIIIIHIIIIIHIIHHIIIIIIIIIIIIIIGIIIIHIIIIIIIIIIIGHIHIIIIIHHIIIIIIIIIIIIIIIIIHIIIIIIIIIIIIIHIHHHIIIIIIIIIIIIIIIIIIIIIIIIIHH@IIIIHFIIIIIIIIIIIIHIHIIIIIHIIIIIHFHIHIIIIIIIIHIIIIIIHIIIIIIIHIIHIIGIIIIIIHIIIIHHIIHHIIIIIIIIIGIIHIIIIIIIIIIIII
@HS4.1_224 HISEQ:380:H55W7BCXY:1:1101:13187:16276 1:N:0:AGCAGGAA orig_bc=AAAAAAAAAAAA new_bc=AAAAAAAAAAAA bc_diffs=0
TACGTAGGGGGCAAGCGTTGTCCGGAATGATTGGGCGTAAAGGGCGCGTAGGCGGCCCGGTAAGTCTGAAGTGAAAGTCCTGTTTTTAAGATGGGAATTGCTTTGGATACTGTCGGGCTTGAGTGCAGGAGAGGTAAGTGGAATTCCCAGTGTAGCGGTGAAATGCGTAGAGATTGGGAGGAACACCAGTGGCGAAGGCGACTTACTGGACTGTAACTGACGCTGAGGCGCGAAAGTGTGGGGAGCAAACAGG
+
IIIIII<<<EHHIIIIIHIIIIIIIIIIIIIIIIIIIIIIIIIIIIIIIIIIIIIIIIIIHHIIIIIIIIIIIIIIIIHHIIHHHIIIIIIIIIIIIIIIIHIIIIIIIIIIIIIIIIHIIIIIIIIIIIIIIIIIIIIIIIIIIIIIIIIIIIIIIIIIIIIIIIIIIIIIIIIIIIIIIIIIHIIIIIIIIIIIIIIIIIIIIIIIIIIIIIIIIIIIIIIIIIIIIIIIIIIIIIIIIIIIIIIIIIIII
@HS4.1_225 HISEQ:380:H55W7BCXY:1:1101:14614:16356 1:N:0:AGCAGGAA orig_bc=AAAAAAAAAAAA new_bc=AAAAAAAAAAAA bc_diffs=0
TACGGAAGGTCCGGGCGTTATCCGGATTTATTGGGTTTAAAGGGAGCGCAGGCCGACTGGTAAGCGTGACGTGAAATGTAGCCGCTCAACGGCTGAACTGCGTCGCGAACTGTCAGTCTTGAGTGAGTTCGATGTTGGCGGAATTCGTGGTGTAGCGGTGAAATGCTTAGATATCACGAAGAACTCCGATTGCGAAGGCAGCCAACAAGGCCTTTACTGACGCTAAAGCTCGAAGGTGCGGGTATCGAACAGG
+
IIIIIIIIIHIIIIIIIIIIIIIIIHHIIIIIIIIGHIIIIIIIIIIIIIIIIIIIIIIIIIIIIIIIIIIIIHIIIIIIIIIIIIIIIIIIIIIIIIIIIIIIIIIIIIIIIIIIIIIIIIIIIIIIIIIIIIIIIIIIIIIIIIIIIIIIIIIIIIIIIIIIIIIIIIIIIIIIHIIIIIIIGIIIIIIIIIIIIIIIIIIIIIIIIIIIIIIIIIIIIIIIIIIIIIIIIIIIIIIIIIIIIIIIIIIII
@HS4.1_226 HISEQ:380:H55W7BCXY:1:1101:17267:16353 1:N:0:AGCAGGAA orig_bc=AAAAAAAAAAAA new_bc=AAAAAAAAAAAA bc_diffs=0
TACGGAAGGTCCGGGCGTTATCCGGATTTATTGGGTTTAAAGGGAGCGCAGGCCGATGGTTAAGCGTGACGTGAAATGTAGCCGCTCAACGGCTGAACTGCGTCGCGAACTGGCTATCTTGAGTGAGTTCGATGTTGGCGGAATTCGTGGTGTAGCGGTGAAATGCTTAGATATCACGAAGAACTCCGATTGCGAAGGCAGCCAACAAGGCCTTTACTGACGCTAAAGCTCGAAGGTGCGGGTATCGAACAGG
+
IIIIIGIIIIIIIIIIIIIIIIIIIIIIIIIIIIIIIIIHIIIIIIIIIIIIIIIIIIIIIIIIIIIIIIIIIIIIIHHIIIIIIIIIIIIIIIIIIIIIIIIIIIIIIIIIIIIIIIIIIIIIIIIIIIIIIIIIIHIIIIIIIIIIIIIIIIIIIIIIIIIIIIIIIIIIIIIIIIIIIIIIHIIIIIIIIIIIIIIIIIIIIIIIIIIIIIIIIIIIIIIIIIIIIIIIIIIHIIIIIIIIIIIIIIIII
@HS4.1_227 HISEQ:380:H55W7BCXY:1:1101:18075:16370 1:N:0:AGCAGGAA orig_bc=AAAAAAAAAAAA new_bc=AAAAAAAAAAAA bc_diffs=0
TACGGAGGGTACGAGCGTTAATCGGAATGACTGGGCGTAAAGGGCACGTAGGTGGATAGATAAGTCACAAGTGAAATACCCGGGCTTAACCTGGGATTGGCTCGTGAAACTGTTTAACTAGAGTACGGTAGAGGGGAGTAGAATTCCAAGTGTAGCGGTGAAATGCGTAGAGATTTGGAAGAATACCGGAGGCGAAGGCGGCTCTCTGGACCGATACTGACACTGAAGAGCGAAAGCGTGGGGAGCAAACAGG
+
IIIIIIIIIIGIIIIIIEHIHIIIIIIHIIIIIIIIIIIIIIIIIHHIHHIIFHIIIIIIIIIIIHIIIIIIIHIIGIHHIIIIIIIIIIIIHIIIHGIIIIIIIHIIIIIHIIIHGHIIIIIIIIIIIIIIIHIIIIIIIIIIIIIIIIHIIIIIIIIIIIIIIIIIIIIIIIIIIIIIIIIIIIIIIIIIIIIIIIIIIIIIIIIIIIIIIIIIIIIIIIIIIIIIIIIIIIIIIIIIIIIIIIIHGIIII
@HS4.1_228 HISEQ:380:H55W7BCXY:1:1101:20104:16362 1:N:0:AGCAGGAA orig_bc=AAAAAAAAAAAA new_bc=AAAAAAAAAAAA bc_diffs=0
TACGGAGGGTGCAAGCGTTAATCGGAATAACTGGGCGTAAAGGGCATGCAGGCGGTTAGACAAGTAGGATGTGAAATCCCCGGGCTCAACCTGGGAGCTGCATACTAAACTGTCTGACTAGAGTATTGCAGGGGGAGACGGAATTCCAGGTGTAGCGGTGGAATGCGTAGATATCTGGAAGAACACCAAAGGCGAAGGCAGTCTCCTGGGCAAATACTGACGCTCATATGCGAAAGCGTGGGTAGCAAACAGG
+
IIIIGHIIIGHHIIHIIIIIHHHHIIIHHIIHIIIIIDHIIIIIHIGHIIIEHIIH#HI#HIIII@HIIIGIIIIIIGIIIIIIIHIIIIIICCHHIIIIIIIHIHIIIIIIIHIIIHHIHIGIHH@HHIIEHHIIIGEIIIIIIIIHEIIIHIIHIIIIEIIIIIIIIIIIHGB1GHHGIIIHHHI<08IIIIIHIHHHGC0IGIIHHFGC<HFIIIIHHHC<1<00HHHIIIIIIIIIIH@IIIIIIIHII
@HS4.1_229 HISEQ:380:H55W7BCXY:1:1101:20992:16469 1:N:0:AGCAGGAA orig_bc=AAAAAAAAAAAA new_bc=AAAAAAAAAAAA bc_diffs=0
TACGGAGGATGCAAGCGTTATCCGGATTTATTGGGTTTAAAGGGTGCGTAGGCGGAGCTTTAAGCGTGAGGTGAAATGCCCGGGCTCAACCGAGGAATTGCCTTTGATACTGGCAGGCTTGAATACTGTTGCCGTGGGAGGAATGAGTAGTGTAGCGGTGAAATGCATAGATATTACTCAGAACACCGATTGCGAAGGCATCTCACGAAACAGCGATTGACGCTGAGGCACGAAAGCGTGGGGATCAAACAGG
+
CFEG=EDCDCHFCHIHH@<DGHHHIF0<<D<<DEH<0<G@GHHICGEHCCCECHCCHCEBGGBHGHA<<EGBFDHHGHHHHIIGCECCGE@FHHIDEFCGHHHHGECFDHIHHHIIIHEIHHECFHGHGHE<HHIIIHHIIEHGD<GIHIIIIHIHHFHHEHHIIHHHHHFHGH#FHH#HHGHIIIIHHIIIIIHFHH#?IIHHGIHEFEHEHHHFIIIIIIHHIIIIIIIIIHGIIHIIIIIHIHHF<HHII
@HS4.1_230 HISEQ:380:H55W7BCXY:1:1101:4953:16733 1:N:0:AGCAGGAA orig_bc=AAAAAAAAAAAA new_bc=AAAAAAAAAAAA bc_diffs=0
TACGTAGGGGGCAAGCGTTATCCGGAATTACTGGGTGTAAAGGGTGCGTAGGCGGCACACTAAGTCAGCTGTGAAACCCCGTAGCTCAACTACGGGCTTGCAGTTGAAACTGGTGAGCTTGAGTACAGGAGGGGAAAGCGGAATTACTAGTGTAGCGGTGAAATGCGTAGATATTAGTAAGAACACCGGAGGCGAAGGCGGCTTTCTGGACTGAAACTGACGCTGAGGCACGAAAGCGTGGGGAGCAAACAGG
+
IIIIHIIIIIIIIIIIIIIIIIIIIIIIIIIHHIIGHIIIIIIIIIIIIIIIIIIIIIIIIIIIIIIIIIIIHIIIIHIIIIIIIIIIIIIIIIIIHIIIIIIHIIIIIIIIIIIIIIIIIIIIIIIIIIIIIIIIIIIIIIIIIIIIIIIIIIIIIIIIIIIIIIIIIIIIIIIIIHIIIIHIIIIIIIIIIIIIIIIIIIIIIIIIIIIIIIIIIIIIIIIIIIIIIIIIIIIIIIIIIIIIIIIIIIIII
@HS4.1_231 HISEQ:380:H55W7BCXY:1:1101:6049:16660 1:N:0:AGCAGGAA orig_bc=AAAAAAAAAAAA new_bc=AAAAAAAAAAAA bc_diffs=0
AACGTAGGAGACGAGCGTTATCCGGATTTACTGGGCGTAAAGCGCGTGTAGGAGGCAATACAAGTTGGATGTAAAATCTCCCGGCTTAACTGGGAGGCGTCGTTCAAGACTGTATAGCTGGAGTAGTGGAGAGGTAATCGGAACTCCGGGAGTAGCGGTGAAATGCGTAGATATCCGGAAGAACACCAGAGGCGAAAGCGGATTACTGGCCACCAACTGACACTAAGACGCGAAAGCCAGGGTAGCAAACGGG
+
IIIDGHHHEHHHHHDHHDHIIHHIIIIGHHIHHIIIHIIIHIGGIIIIHHIEHHHHIIIIHIHHGIHHIHHIIGHIDGHIIIIIIHHHHIHIIHHIIIIIIIHEHIHHIIIIIIIHHHHIIIIHIHIIIIIIIIGIIIIIIHIIIHIIIIIHIIIIIIIIHIIIHHIIIIIIIIIHHHIIIIIHHIHIIIIII#IHIIIIHIIIIIIIIIIIIIIIIHIHHFIHIIIIIIIHHIIIIIIIIIIHHHHGEIHIH
@HS4.1_232 HISEQ:380:H55W7BCXY:1:1101:7612:16735 1:N:0:AGCAGGAA orig_bc=AAAAAAAAAAAA new_bc=AAAAAAAAAAAA bc_diffs=0
TACGGAGGGTACGAGCGTTAATCGGAATGACTGGGCGTAAAGGGCACGTAGGTGGATAGATAAGTCACAAGTGAAATACCCGGGCTTAACCTGGGATTGGCTCGTGAAACTGTTTAACTAGAGTACGGTAGAGGGGAGTAGAATTCCAAGTGTAGCGGTGAAATGCGTAGAGATTTGGAAGAATACCGGAGGCGAAGGCGGCTCTCTGGACCGATACTGACACTGAAGAGCGAAAGCGTGGGGAGCAAACAGG
+
IIIIIIHIIIHIIIIIIHIIIHHIIIIIIIIIIIIGICEHHIIIIGIICHGHCIIIIIIIIIIIIIIIIIIIIIIIHHHIIIIIIIIIIIIIIIIIIIIIIIIIIIIIIIIIIIIIIIIIIIIIIIIIIIIIIIIIIIIIHIIIIIIIIIIIIIIIIIIHIIIIIIIIIIIIIIIIHHIIIIIIIIIIIIIIIIIIIIIIIIIIIIIIIIIIIIIIIIIIIHIIIIIIIIIIIIIIIIIIIIIIIIIIHIHII
@HS4.1_233 HISEQ:380:H55W7BCXY:1:1101:9593:16691 1:N:0:AGCAGGAA orig_bc=AAAAAAAAAAAA new_bc=AAAAAAAAAAAA bc_diffs=0
TACGGAAGGTCCGGGCGTTATCCGGATTTATTGGGTTTAAAGGGAGCGCAGGCGGGGAGGTAAGCGTGACGTGAAATGTAGCCGCTCAACGGCTGAACTGCGTCGCGAACTGCCTCTCTTGAGTGAGTACGACGTCAGCGGAATTTGTGGTGTAGCGGTGAAATGCTTAGATATCACGAAGAACCCCGATTGCGAAGGCAGCTGACGAGTCCTTTACTGACGCTAAAGCTCGAAGGTGCGGGTATCGAACAGG
+
HHHIICGHFHHHIHCDDEHEHCGGH=GHII@CFCC<EEEHEHIHIHHHCDHHII@CHCCHEGEHHHHIIII@@1CGEHHDHHIHHHIGHHGHHIIIIIHH@HEEHHHGDHHEEGGHIIEHHFEIHHIHHHIFHHEHHHGEHCEEHIHIFHDHHEHEHFCGBHEHEGHHHEHHGIHIGEFEBEFEC0BC=IHHHFFHCCHHHCGCE@IHHHHEC1D<0HCCDHGED<<<1E<CG<CCHFC1EHCIIHEHEHHHH
@HS4.1_234 HISEQ:380:H55W7BCXY:1:1101:10588:16545 1:N:0:AGCAGGAA orig_bc=AAAAAAAAAAAA new_bc=AAAAAAAAAAAA bc_diffs=0
TACGGAGGATCCGAGCGTTATCCGGATTCATTGGGTTTAAAGGGTGCGCAGGCGGCTTCTTAAGTCAGCGGTAAAATCGCGGGGCTCAACCCCGTCCCGCCGTTGATACTGGGGAGCTTGATTACGGTCGAGGCAGGCGGAATTCGTCGTGTAGCGGTGAAATGCATAGATATGACGAAGAACACCGATTGCGTAGGCAGCCTACCAGGCCGTTAATGACGCTCATGCACGAAAGTGCGGGGATCGAACAGG
+
HGHHHHIIFHHIHIIIGHIEEHIIIGHHIHIIHHIGHHHHIIIIIIIIGIIIIIHHHIIHHHHHIHIIIGIIHHHEFHIIIIIIIIIIIIIIIIIHIIIIIIIIIIIIIIIIIIIIIIIIHHHIIIIIIIIIHIIIIIIIIIIHIIHIIIIIIIIIIIIIIIIIIIIIIIIIIIIHIIIIIIIIIIIIIIIIIIIIIIIIIIGIIIIIIIIIIIHIIIIIIIIIIIIIIIIIIIIIIIIIGIIIIIIIIIII
@HS4.1_235 HISEQ:380:H55W7BCXY:1:1101:5250:16831 1:N:0:AGCAGGAA orig_bc=AAAAAAAAAAAA new_bc=AAAAAAAAAAAA bc_diffs=0
TACGGAAGATGCGAGCGTTATCCGGATTTATTGGGTTTAAAGGGAGCGTAGGCGGGTCTTTAAGCCAGCGGTCAAATGTCAGGGCCCAACCTTGGCATGCCGTTGGAACTGGGGACCTTGAATACACACAAGGAAGGTGGAATTCGTCGTGTAGCGGTGAAATGCTTAGATATGACGAAGAACTCCGATTGCGAAGGCAGCCTTCTGGGGTGCGATTGACGCTGAGGCTCGAAAGTGCGGGTATCGAACAGG
+
IIIIIHIIIIIHIIIIIHIHIIIIIHIIIIIIHIICGHIHIIIIIIIIHHIIIIIIIIIIIIIIIIIIIIIIIIIIGHIIIIIIIHIIIIIIIIHIIIIIIIHIIIIIIIIIHIIHIIIIIIIIIIIIIIIIIIIIIIIIIIIHIIIIIIIIIIIIIIIIHIIGIIIIIIIIIIIHIIIIIIIHIHHIIIIIIIIIIIIIHIHIIIIIIIIIHIIIIIIIIIIIIIIIIIIIIIIIIIIIIIIIIIIIIIII
@HS4.1_236 HISEQ:380:H55W7BCXY:1:1101:7243:16852 1:N:0:AGCAGGAA orig_bc=AAAAAAAAAAAA new_bc=AAAAAAAAAAAA bc_diffs=0
TACGGAGGATGCGAGCGTTATCCGGATTCATTGGGTTTAAAGGGTGCGTAGGCGGCGTGCCAAGTCAGGGGTGAAAGGTTCCGGCTCAACTGGGACAGTGCCTTTGATACTGGTGTGCTGGAGTGCGCTTGCCGTGGGAGGAATGAGTGGTGTAGCGGTGAAATGCTTAGATATCACTCAGAACACCGATTGCGAAGGCATCTCACGAAGGCGTAACTGACGCTGAGGCACGAAAGCGTGGGGATCAAACAGG
+
IIIIIIHIHIIIIIIIIIIIIIIIIHIIIIIHHHIGHHIIIIIIIIIIIIIIIIIIIHIIIIIIHHHIIIIHIIIIHHIIIIIIIHIIIIHIIIIHIIIIIIIIIIIIIIIIIIIHHIIIIIIIIIHIIIIHIIIHHIIIIIIIIIIIIIIIIIIIIIIIIIIIIIIIIIIIIIIIIIHIHIIIIIIIIIIIIIIIIIIHEIIIIIIIIIIIIIIIIIIIIIIIIIIIIIIHIIIIIIIIIIIHEIIIIIIII
@HS4.1_237 HISEQ:380:H55W7BCXY:1:1101:8708:16815 1:N:0:AGCAGGAA orig_bc=AAAAAAAAAAAA new_bc=AAAAAAAAAAAA bc_diffs=0
TACGGAAGGTCCGGGCGTTATCCGGATTTATTGGGTTTAAAGGGAGCGCAGGCGGAAGATTAAGCGTGACGTGAAATGTCCCGGCTCAACCGTGGAACTGCGTCGCGAACTGGTTTTCTTGAGTGAGTGCGAGGTATGCGGAATTCGTGGTGTAGCGGTGAAATGCTTAGATATCACGAAGAACCCCGATTGCGAAGGCAGCGTACCAGCCCTTAACTGACGCTAAAGCTCGAAAGTGCGGGTATCGAACAGG
+
IIIIIIIIIIIIHHIIIIIIHIIIICGEHHHEGHI<CEHIHIHHIIIIGIIHIIIIIIIHHIIIIIHHIIIIIIIHGHIIIIIIHIIIIIIIIIIIIIIIIIHHIIIIIIIIIIIIIIHIIIIIIIIIIIIIIIIIIIIIIIIIIIIIIIIIIIIIIIIIIIIIIIIIIIIIIIIHIHIIIIIIIIIIIIIIIIIIIIIIIIIIIIIIHIIIIIIIIIIIIIIIIIIIIIHIHIIIIIIIIIIIIIIIIIIII
@HS4.1_238 HISEQ:380:H55W7BCXY:1:1101:10084:16937 1:N:0:AGCAGGAA orig_bc=AAAAAAAAAAAA new_bc=AAAAAAAAAAAA bc_diffs=0
TACGGAAGGTCCGGGCGTTATCCGGATTTATTGGGTTTAAAGGGAGCGCAGGCCGATGGTTAAGCGTGACGTGAAATGTAGGTGCTCAACATCTGCACTGCGTCGCGAACTGGCTATCTTGAGTGAGTTCGATGTTGGCGGAATTTGTGGTGTAGCGGTGAAATGCTTAGATATCACGAAGAACTCCGATTGCGAAGGCAGCCAACAAGGCCTTTACTGACGCTAAAGCTCGAAGGTGCGGGTATCGAACAGG
+
HGHHEEHH@CGHHDHIIIGHGIHIH0<DFHH@DHHCEHHGFHIICGHHCHHHDHDIIHIIHEEHHEHHEEIHHHFIHGHFIIHIHIIIIHHHEFHIHIIIIIHHHGHFGIIIHIEHFIIIHFIHHHHEHHIIIHEFIIIIHHIIIIHIIIIIIHIIIIHHIIIIIIIIHIHHHEGHHIHHIIHEHGIIIHGHHEFFHIHHIHHIIHIHIIGHHEIIHHHHIIIIIIIHHHHIIIHHHHHHIIHHIHHIIIIII
@HS4.1_239 HISEQ:380:H55W7BCXY:1:1101:10317:16805 1:N:0:AGCAGGAA orig_bc=AAAAAAAAAAAA new_bc=AAAAAAAAAAAA bc_diffs=0
TACGGAGGGTGCGAGCGTTAATCGGAATAACTGGGCGTAAAGAGCTCGTAGGCGGTTTGTCAAGTCAGATGTGAAAGCCCCGGGCTTAACCTGGGAACCGCATTTGAAACTGACAGACTAGAGTACTGTAGAGGGAGGTAGAATTCCAGGTGTAGCGGTGAAATGCGTAGATATCTGGAGGAATACCGGTGGCGAAGGCGGCCTCCTGGACAGAGACTGACGCTGAGGAGCGAAAGCGTGGGGAGCAAACAGG
+
CHHCCGHHIDHHII?HHHHEH@1CGHHHHIIHHHGIIFHHEHHIIIHGIGHHEHHHHHIIIIIHIFHIHIIHHIIIHHIHHEHIIIIIHHIFHHHIHHHIHFEGHIIIIIIIIIIHHIIIHHHGHHHHHIIIIIHIHHHHIIIIHIHHHIHIIIHIIIIIIIIIHHHIIIIHHIHIIHIIIIHIIIHGIIIIIIIIIIIIIIIIIIIIIIHHHHIHIIIIIIHIIIIHEHHIIIIIHDIIIIIIIIIIIIHII
@HS4.1_240 HISEQ:380:H55W7BCXY:1:1101:15547:16861 1:N:0:AGCAGGAA orig_bc=AAAAAAAAAAAA new_bc=AAAAAAAAAAAA bc_diffs=0
TACGGAAGGTCCGGGCGTTATCCGGATTTATTGGGTTTAAAGGGAGCGTAGGCGGGATGTTAAGCGTGCTGTGAAAATCTGCGGCTCAACCGTAGTCGTGCAGCGCGAACTGGCTTTCTTGAGTGCGCGGGAGGCAGGCGGAATTCGTGGTGTAGCGGTGAAATGCTTAGATATCACGAGGAACTCCGATTGCGAAGGCAGCCTGCCGTAGCGTTACTGACGCTGAAGCTCGAAGGTGCGGGTATCGAACAGG
+
IIIIIGIIIIIIIIIIIIIIIIIIIGHIIHIIHIIEHIIIIIIIHIIIIIIIIIIIHHIIIIIIIIIIIIIIII@HGHIIIIIIIIIIIIIIIIIIIIIIIIIIIIIIIIIIIIHIHIIIIIIIIIIIIIIIIIIIIIIIIIIIIIIIIIIIIHIIIIHIIIIIIIIIIIIIIIIIHHIIIIIHHIIIIIIIIIIIIIIIIIIIIIHIIIIIIGIIIIIIIIIIIIIIIIIIIIIIIIIIIIIHIIIIIIIII
@HS4.1_241 HISEQ:380:H55W7BCXY:1:1101:17890:16906 1:N:0:AGCAGGAA orig_bc=AAAAAAAAAAAA new_bc=AAAAAAAAAAAA bc_diffs=0
TACGGAAGGTCCGGGCGTTATCCGGATTTATTGGGTTTAAAGGGAGCGCAGGCGGAGGATTAAGCGTGACGTGAAATGTCCCGGCTCAACCGTGGAACTGCGTCGCGAACTGGTTCTCTTGAGTGAGTACGAGGAAGGCGGAATTTGTGGTGTAGCGGTGAAATGCTTAGATATCACGAAGAACTCCGATTGCGAAGGCAGCTTTCCAGTCCTTAACTGACGCTAAAGCTCGAAAGTGCGGGTATCGAACAGG
+
IIIIIIIIIIIIIIIIIIIIIIIIIHHIIIIIIIICGHIIIIIIGIHIIIIIIIHIIIHIIIIIIIIIIIIIIIIIIHIIIIIIIIIIIIIIIIIIIIIIIIIIIIIIIIIIIIHIHIIIIIIIIIIIIIIIIIIIIIIIIIIIHIIIIIIIIIIIIIIIIIIIIIIIIIIIIIIIIIIIIIHIHIIIIIIIIHIIIIIIIIIIIIIIIIIIIIIIGIIIIIIIIIIIIIIIIIHDIIIIIIIIIIIIIIIII
@HS4.1_242 HISEQ:380:H55W7BCXY:1:1101:16115:17186 1:N:0:AGCAGGAA orig_bc=AAAAAAAAAAAA new_bc=AAAAAAAAAAAA bc_diffs=0
TACGGAGGATGCGAGCGTTATCCGGATTTATTGGGTTTAAAGGGTGCGTAGGCGGAATGTTAAGTCAGTGGTGAAAGCGTGCGGCTCAACCGTACCGAGCCATTGAAACTGGCGTTCTTGAGTGCAAGCGAGGTAAGCGGAATGTGACGTGTAGCGGTGAAATGCTTAGATATGTCCCAGAACTCCGATTGCGAAGGCAGCTTACCAGTATGTAACTGACGCTGAGGCACGAAAGCGTGGGTATCAAACAGG
+
IIIIIIHHHHIIIIIIIIIIIHIIHGHHIGIIIIIHIIIIIIIIIHIIIIIIIGHHHIIIIIIIIIIIIIIIIIIIHHHIIIIIIIIIIIIIIIIHIIHIIHIIIIIIIIHIIIIIHIIHIIIIIIIIHIIIIIIIIIIIIIIIIIHHHIIIIIIIIIIIIIIIIIIIIIIIIIIIIHIIIIHHIIIHIIIGIIIIIIIIIIIIIHHIIHHHIIHHHHIIIIIIIIIIIIIIIIGIIIIIIIIHHIIIIIII
@HS4.1_243 HISEQ:380:H55W7BCXY:1:1101:20038:17094 1:N:0:AGCAGGAA orig_bc=AAAAAAAAAAAA new_bc=AAAAAAAAAAAA bc_diffs=0
TACGAAGGTGGCAAGCGTTGTTCGGATTTACTGGGCGTACAGGGAGCGTAGGCGGTTCGGTAAGCCCTTTGTGAAATCTCCAGGCTTAACCTGGAACAGTCGGAGGGGACTGCTGAGCTAGAGGACGGGAGAGGAGCGCGGAATTCCCGGTGTAGCGGTGAAATGCGTAGAGATCGGGAGGAAGGCCGGTGGCGAAGGCGGCGCTCTGGAACGTTTCTGACGCTGAGGCTCGAAAGCGTGGGGAGCAAACAGG
+
IIIIIIIIIIIIGHIGHHHIIIIIIIIIIIIIIIIIHIIHIIIIIIIIIIIIIIIHHIIIIIIIIIIIIIIIIIIIHHIHHIHIIHHHIIIIIIIIIIIIIIIIIIIIHIIIIIIIIIIIIIIIIIIIIIIIIIIIIIIIIIIIIIIIIIHEIIIIIHHIIIIIIIIIIIIIIIIIIHIIIIIHIHIHIIIIIIIIIIIHIIHIIIIIIIIIIIIIIIIIIIIIIIIIIIIIIIIIIIIIIIIIFHIHHIIII
@HS4.1_244 HISEQ:380:H55W7BCXY:1:1101:2253:17278 1:N:0:AGCAGGAA orig_bc=AAAAAAAAAAAA new_bc=AAAAAAAAAAAA bc_diffs=0
TACGGAGGATGCAAGCGTTATCCGGATTTATTGGGTTTAAAGGGTGCGCAGGCGGGCTGTTAAGTCAGCGGTGAAATGTCCCGGCTCAACCGGGGCACTGCCGTTGATACTGGCAGCCTAGAGTACAGACGGCGCCGGCGGAATGTGTCATGTAGCGGTGAAATGCTTAGATATGCCACAGAACACCGATCGCGAAGGCAGCTGGCGAGGCTGGTACTGACGCTCAGGCACGAAAGCGTGGGGATCAAACAGG
+
IIIIIIIIIIIIHIIHIHIIIIIIIHHIIIIHIIIGHHIIIIIIIIIIIHIIIIIIIIIHIIIIHIIIIIIIIIHIHHHIIIIIIIIIIIIIIIIIIIIIIIIIIIIIIIIIIHIIIIIIIIIHIHIIIIIIIIIIIIIIIIIIIIIIIIIIIIIIIIIIIIIIIIIIIIIIIIIIHGIIHIIIHIIHHHIIIIIIIIIIIIIIIIIIIIIIIIIIIIIIIIIIIIIIIIIIIIIIIIIIHIIIIIIIIIIII
@HS4.1_245 HISEQ:380:H55W7BCXY:1:1101:3483:17387 1:N:0:AGCAGGAA orig_bc=AAAAAAAAAAAA new_bc=AAAAAAAAAAAA bc_diffs=0
TACAGAGGCCAAGAGCGTTGTTCGGATTTACTGGGCGTAAAGGGCGCGTAGGCGGCGAGGCGTGTCGGATGTGAAATCTCCGGGCTCAACCCGGAAAGTGCGTCCGAAACTACCTTGCTGGAGTCCGGGAGGGGGAATCGGAATATAGGGTGTAGCGGTGAAATGCGTTGATATCCTATAGAACACCGGAGGCGAAGGCGGATTCCTTGAACGGTACTGACGCTGAGGCGCGAAAGGCGGGGGAGCAAACAGG
+
IIIIIIGGHHFHIIHIIEHGEHHIDIIIIGHIHHHIHEHHEHGHHC?CCHHCHHIGIDHHHHCHHH@HHIIIIIIIHHIHIIIEHHHIIIGIIHHIHHHIHIHHHIHIIHHIIIFAHEHHFEHH<?AHD:DHHHHGEHGIHFHHF<BCHHFIHIIIIHEGEGECHHIHGFHGHHFHHHEHHGHF?EDHGC<EHH=HHHFIIIIH@FC1EHHGHGFFG@E<<C<1CHDDHEE<<<<</<CEGEGIHHDCHCHCC
@HS4.1_246 HISEQ:380:H55W7BCXY:1:1101:3294:17471 1:N:0:AGCAGGAA orig_bc=AAAAAAAAAAAA new_bc=AAAAAAAAAAAA bc_diffs=0
TACGGAGGATGCGAGCGTTATCCGGATTTATTGGGTTTAAAGGGTGCGTAGGCTGTTCGTCAAGTCAGTGGTGAAATGCCGGGGCTCAACCCCGGAGCTGCCATTGATACTGTCGGGCTTGAATCCTGCTGCCGTGGGAGGAATGAGTAGTGTAGCGGTGAAATGCATAGATATTACTCAGAACACCGATTGCGAAGGCATCTCACGAAACAGGCATTGACGCTGAGGCACGAAAGCGTGGGGATCAAACAGG
+
IIIHIIIIE@HHHGCCEHHIIIIIHGGGHHEHFHICEHHIIHHHIIIIHIIIFFHIIIIIIIHHHHHHHIIHHIIIDHHHHIIIIIHIHIFHHIHIIIIIIIIIIIIIHHHIHIHIIIHIIIHIIHIIIHHHHHIIHHIHHIIHHIIHIGHEHIIIIIHHIIIIGIHHHHIHGEHHIHHGGHHHIGHHHE5HHHHHHHHEFIHHGHIIHFHFHIIFHEHEHHEHFHEHHHEEIHEIIHHHEHHEGHHEHC@II
@HS4.1_247 HISEQ:380:H55W7BCXY:1:1101:4078:17420 1:N:0:AGCAGGAA orig_bc=AAAAAAAAAAAA new_bc=AAAAAAAAAAAA bc_diffs=0
TACGGAAGGTCCGGGCGTTATCCGGATTTATTGGGTTTAAAGGGAGCGCAGGCGGGCTTTTAAGCGTGACGTGAAATGTGGCGGCTCAACCGCCGATCTGCGTCGCGAACTGGGGGTCTTGAGTGCGGACGAGGTATGCGGAATTTGTGGTGTAGCGGTGAAATGCTTAGATATCACGAAGAACCCCGATTGCGAAGGCAGCATGCCAGGCCGTAACTGACGCTAATGCTCGAAGGTGCGGGTATCGAACAGG
+
IIIIIIIIIHHHIIIIIIIIIIIIIHIHIIHIIIHHHIIIIIIIEHIIHIIIIIHDHHIIHHIIHHEHHGIIIIIIHGHFHFHIIIHIHIHHDHHCCIIIIIIIDGFHHIIIC@HHEHHIIIIIEHIIHIIIIHEF?HCIHIIIHEIHHIIIIIIIIIIIIIIIIIHIIIIIIHGHHHHHIIHI#HIHHHIIIIIIIIHHHG<<CH@IIIIHIIIIIIIIIIIHEH?IIHIIIHDHCIHIIHEHEIHIIIIII
@HS4.1_248 HISEQ:380:H55W7BCXY:1:1101:5685:17340 1:N:0:AGCAGGAA orig_bc=AAAAAAAAAAAA new_bc=AAAAAAAAAAAA bc_diffs=0
TACGGAGGATGCAAGCGTTATCCGGATTTATTGGGTTTAAAGGGTGCGCAGGCGGCGCGTTAAGTCAGCGGTGAAATGTCCCGGCTCAACCGGGGCACTGCCGTTGATACTGGCGTGCTGGAGTACGGACGGCGCCGGCGGAATGTGTCATGTAGCGGTGAAATGCTTAGATATGCCACAGAACACCGATCGCGAAGGCAGCTGGCGAGGCCGGGACTGACGCTGAGGCACGAAAGCGTGGGGATCAAACAGG
+
IIIIIIIIIIIIIIIIIIIIIIIIIHHHIIEHFHIDDHHIIIIIIIIIIIIIIIIIIIIIIIIIIIIIIIIIIIGIHHIIIIIIIIIIIIIIIIIIIIIIIIIIIIIIIIIIIIIIIIIIIIIHHIIIIIIIIIIIIIIIIIIIIIIIIIIIIIIIIIIIIIIIIIIIIIIIIIIHHHIIIIIHHIIIIIIIIIIIIIIIIIIIIIIIIIIIIIIIIIIIIIIIIIIIIIIIIIIIIIIIIIIIIIIIIIIII
@HS4.1_249 HISEQ:380:H55W7BCXY:1:1101:6192:17317 1:N:0:AGCAGGAA orig_bc=AAAAAAAAAAAA new_bc=AAAAAAAAAAAA bc_diffs=0
TACGGAAGGTCCGGGCGTTATCCGGATTTATTGGGTTTAAAGGGAGCGCAGGCGGAAGGTTAAGCGTGACGTGAAATGTACCGGCTCAACCGGTGAATTGCGTCGCGAACTGGTCTTCTTGAGTGAGTACGACGGAGTCGGAATTCGTGGTGTAGCGGTGAAATGCTTAGATATCACGAAGAACGCCGATTGCGAAGGCAGTCTCCGAGTCCTTAACTGACGCTAATGCTCGAAAGTGCGGGTATCGAACAGG
+
IIIIIIIIIIIIHHHIIIIIIIIIIIIHIIIHHIIDGHHHIIIIIIIIIIIIIIIIIIIIIIIIIIIIIIIIIIIIIIIIIIIIIIIIIIIIIIIIIIIIIIIIIHIIIIIIIIIIIIIIIIIIIIIIIIIIIIIIIIIIIIIIIIIIIIIIIIIIIIIIIIIIIIIIIIIIIIIIIHIIIIIIIHIIIIIIIIIIIIIIIIIIIIIIIIIIIIIIIIIIIIIIIIIIIIIIIIIIIIIIIIIHIIIIIIIII
@HS4.1_250 HISEQ:380:H55W7BCXY:1:1101:6074:17318 1:N:0:AGCAGGAA orig_bc=AAAAAAAAAAAA new_bc=AAAAAAAAAAAA bc_diffs=0
TACGTAGGGAGCAAGCGTTGTCCGGATTTACTGGGTGTAAAGGGTGCGTAGGCGGCTAAGCAAGTCAGATGTGAAATCTATGGGCTCAACCCATAAACTGCATTTGAAACTGCATAGCTTGAGTGAAGTAGAGGCAGGCGGAATTCCCCGTGTAGCGGTGAAATGCGTAGAGATGGGGAGGAACACCAGTGGCGAAGGCGGCCTGCTGGGCTTTAACTGACGCTGAGGCACGAAAGCGTGGGTAGCAAACAGG
+
IIIIIIIIIIIIIIIIIIIIIIIIHIIIHHIIIIIHIIIIIIIIIIIIHIIIIIIIIIIIIIIIIIIIIIIIIHIHEHIHIIIIIIIIIIHIIIIIIIIIIIIIIIIIIIIIIIIIIIIIIIIHIIIIHIIIIIIIIIIIIIIIIIIIIIIIIIIIIIHIIIIIIIIHIIHIIIIIIIIIIIIIIIHIIIIIIIIIIIIIIIIIIIIIIIIIIIIIIIIIIIIIIIHIIIIIIIIIIIIIIIIIIIIIIIIII
@HS4.1_251 HISEQ:380:H55W7BCXY:1:1101:6259:17375 1:N:0:AGCAGGAA orig_bc=AAAAAAAAAAAA new_bc=AAAAAAAAAAAA bc_diffs=0
TACGAGGGGTGCAAGCGTTGTTCGGAATTACTGGGCGTAAAGGGAGCGTAGGCGGAGATTCAAGCGGATTGTACAATCCCGGGGCCCAACCCCGGCTCTGCAGTCCGAACTGGATCTCTTGGATAGTTCAGGGGCAGGCGGAATTCCTGGTGTAGCGGTGGAATGCGTAGAGATCAGGAAGAACACCGATGGCGAAGGCAGCCTGCTGGGGACTTTATCGACGCTGAGGCTCGAAAGTGCGGGTAGCAAACAGG
+
HIIIIIHIIHIIIIIHIIIHIIIIIIIIIIIIIIIIIIIIGHHIIIIIHHHHIIIIIIIHIIIIIIIIIIHIIIIIHIHIGIIIIIIIIIIIIIIIIIIIIIIIIIIHIIIIIIHHIIIIIIIIIIIIIIIIIIIIIIIIIIHIIIIIIIIIIIIIIHGIHHIHIIIIIIIIIIIIIHGHHIIIIIIHIIHHHIIIIIIIIHIIIIIIIIIIHIIIIIIIIIIIIIIIHHIIIIIIIHHIIIIIIIIIIIIIII
@HS4.1_252 HISEQ:380:H55W7BCXY:1:1101:8379:17463 1:N:0:AGCAGGAA orig_bc=AAAAAAAAAAAA new_bc=AAAAAAAAAAAA bc_diffs=0
TACGGAAGGTCCGGGCGTTATCCGGATTTATTGGGTTTAAAGGGAGCGCAGGCGGCCTTTTAAGCGTGACGTGAAATGTAGGCGCTCAACGTCTGAATTGCGTCGCGAACTGTTAGGCTTGAGTAGACGGAATGTCGGCGGAATTCGTGGTGTAGCGGTGAAATGCTTAGATATCACGAAGAACTCCGATTGCGAAGGCAGCTGACAGCAGTTTTACTGACGCTCATGCTCGAAAGTGCGGGTATCGAACAGG
+
IIIIIGIIHG@GH<CDHC<<@?EECE<DC?FC1@E<@EFGH@1E@HHIIIHC/CE#HHCFG5@DHDHHHGDEHG#EGHHHHIIHHEEHHHEHEHIFGFHIIHHIH#HDHGHHFFHHHHFHHHHHIG@DE@EDHICGHHHIG?CBDHHHDEIHHHEH<EEHFHFFGH?AGFEFHHHHHGC5BC@C0HHHHCEHHFH1@FC@D111FD<11EF@CHHHEHGC<HHHHHEG1HHEG?CC/HHHHIHHHGCFHEFIH
@HS4.1_253 HISEQ:380:H55W7BCXY:1:1101:9591:17336 1:N:0:AGCAGGAA orig_bc=AAAAAAAAAAAA new_bc=AAAAAAAAAAAA bc_diffs=0
TACATAGGGTGCAAGCGTTATCCGGAATTATTGGGTGTAAAGGGTGCGTAGACGGGAAGGCAAGTTGGTTGTGAAATCCCTCGGCTCAACTGAGGAACTGCAACCAAAACTACATTTCTTGAGTGTCGGAGAGGAAAGTGGAATTCCTAGTGTAGCGGTGAAATGCGTAGATATTAGGAGGAACACCAGTGGCGAAGGCGACTTTCTGGACGATAACTGACGTTGAGGCACGAAAGTGTGGGAGCAAACAGG
+
HIIHEHIHHHIIIIIIHHIHIIHIIHIIIIIIIIIHHIIIIHHIIIIIHIIIIIHIIHIHIIEHIIIEHHHIIIIHGHHHIIHIIIIIIHIIIIIIIIIIIIIIHIIIIHIIHHHHHHF#EGHHHHEHEFHIHHHHIIIIIIIIIIIHHIHIIIIIIIIIIIHIHHIEHHHGHHGHHIHHHGHHHIHHIHIIIIIIIIHIIHIIIIIHIIIIHFFGFIIHHIIHIIHIHHHHHIIIHFHHIHFHEHFHHHEH
@HS4.1_254 HISEQ:380:H55W7BCXY:1:1101:19105:18086 1:N:0:AGCAGGAA orig_bc=AAAAAAAAAAAA new_bc=AAAAAAAAAAAA bc_diffs=0
TACGGAGGGTACGAGCGTTAATCGGAATGACTGGGCGTAAAGGGCACGTAGGTGGATAGATAAGTCACAAGTGAAATACCCGGGCTTAACCTGGGATTGGCTCGTGAAACTGTTTAACTAGAGTACGGTAGAGGGGAGTAGAATTCCAAGTGTAGCGGTGAAATGCGTAGAGATTTGGAAGAATACCGGAGGCGAAGGCGGCTCTCTGGACCGATACTGACACTGAAGAGCGAAAGCGTGGGGAGCAAACAGG
+
IIIIIIIIIIIIIIIIIEHIIIIIIIIIIIIIIIIIIIIIIIIIIIIIIIIIGHIIIIIIIIIIIIIIIIIIIIIIGIIHIIIIIIIIIIHIIIIIIIIIIIIIIIIIIIIIIIIIIIIIIIIHIIIIIIIIIIIIIIHIIIIIIIIIIIIIIIIIIIIHIIIIIIIIIIIIIIIIHFIIIIIIIIIIIIIIIIIIIIIIIIIIIIIIIIIIIIIIIIIIIIIIIIIIIIIIIIIIIIIIIIIIIIIIHIIII
@HS4.1_255 HISEQ:380:H55W7BCXY:1:1101:20649:18176 1:N:0:AGCAGGAA orig_bc=AAAAAAAAAAAA new_bc=AAAAAAAAAAAA bc_diffs=0
TACGAGGGGTGCAAGCGTTGTTCGGAATCACTGGGCGTAAAGGGAGCGTAGGCGGAGATTCAAGCGGATTGTACAATCCCGGGGCCCAACCCCGGACCTGCAGTCCGAACTGGATCTCTTGGATAGTTCAGGGGCAGGCGGAATTCCTGGTGTAGCGGTGGAATGCGTAGAGATCAGGAAGAACACCGATGGCGAAGGCAGCCTGCTGGGGACTTATCGACGCTGAGGCTCGAAAGCGCGGGTAGCAAACAGG
+
IIHHHHHEHEDCHIHHIGEHGHHHHIIHIIIHHHIHIEHIIIIIHIIIDEHIIIIIIIEHHHIHIIHIHGHFEHIHIIIICHDIHHHHHHIIIHHIFIHHHIEHHHIIIIIHHHGCGHHIIHIIHICFHIHIIHHIHHIHHEHIIIHIIIIIHHHHIIHHIIHDHHIIIIHIIIHHGGHHIIIIIIHIHIIIIIGIIHHFCHHHEHIHIIHHDH@HDHHIIIGIIHHHFHFIIIIHHDHIIIIHEHEIIHHHH
@HS4.1_256 HISEQ:380:H55W7BCXY:1:1101:1470:18376 1:N:0:AGCAGGAA orig_bc=AAAAAAAAAAAA new_bc=AAAAAAAAAAAA bc_diffs=0
TACGGAGGGTGCGAGCGTTAATCGGAATAACTGGGCGTAAAGAGCTCGTAGGCGGTTTGTCAAGTCAGATGTGAAAGCCCCGGGCTTAACCTGGGAACCGCATTTGAAACTGACAGACTAGAGTACTGTAGAGGGAGGTAGAATTCCAGGTGTAGCGGTGAAATGCGTAGATATCTGGAGGAATACCGGTGGCGAAGGCGGCCTCCTGGACAGAGACTGACGCTGAGGAGCGAAAGCGTGGGGAGCAAACAGG
+
IIIIIIIIIHIIIIIIIIIIIIIIIIIIIIIIIIIIIIIIIIIIIIIIIIIIIIIIIIIIIIIIHIIIIIIIIIIIHIIIIIIHIIIIIHIIIIIIIIIIIIIIIIIIIIIIIIIIIIIIIIIIIIIIIIIIIIIIHIIIIIIIIIIIHIIIIIIIIIIIIIIIIIIIIIIIIIHHHHIIIIIIIIIIIIIIIIIIIIIIIIIIIIIIIIIIIIIIIIIIIIIIIIIIIIIIIIIIHHHIIIIIIIIIIIIII
@HS4.1_257 HISEQ:380:H55W7BCXY:1:1101:1503:18394 1:N:0:AGCAGGAA orig_bc=AAAAAAAAAAAA new_bc=AAAAAAAAAAAA bc_diffs=0
TACGGAGGATGCGAGCGTTATCCGGATTTATTGGGTTTAAAGGGTGCGCAGGCGGCGCGACAAGCCGGCGGTAAAATTGCGGTGCTCAACGCCGTAGAGCCGTCGGAACTGCCGTGCTGGAGTGCGTGGGACGTGCGCGGAATGCGCGGTGTAGCGGTGAAATGCATAGATATCACGCAGAACCCCGATTGCGAAGGCAGCGTCCGACCACGCCACTGACGCTGAGGCACGAAGGCGTGGGTATCGAACAGG
+
IIIIIIIIEHHIIIIIIHHIGHIIIHHHHHGHHHIDDGGHIIIIHEHIHHHIIIIIIIIIIHIIIIIIIIIIHIIIHIIHHIIIIHIHHIHHHIIIGIIIIHDGHDHHHHHIIIIHIIIIIIHIIIIIIIIIIIIHIIIIIHIIIIIIIIIIIHHHIIIIIIIIIHIHHIHHIIHDEHIIIIIIIIIHDIIHIHIIHHIIHHHIHHHHIHHGHIIHIIHHHHIHHHHHGEIIIIGIIIIIHIIIHHIHHGII
@HS4.1_258 HISEQ:380:H55W7BCXY:1:1101:2467:18469 1:N:0:AGCAGGAA orig_bc=AAAAAAAAAAAA new_bc=AAAAAAAAAAAA bc_diffs=0
TACGTAGGTCACGAGCGTTATCCGGAATTATTGGGCGTAAAGAGTGAGCAGGCGGCATAGCAAGTCTGAGGTGAAAGCGTGGAGCTCAACTCCATACAGCCTTGGAAACTACTAAGCTAGAGTGCGTGAGAGGTAAACGGAACTCCATGTGTAGCGGTGAAATGCGTAGATATATGGAAGAACACCAGTGGCGAAGGCGGTTTACCAGCACTGCACTGACGCTCAGTCACGAAAGCGTGGGGAGCAAATAGG
+
IIIIIIIGHIGIIIIHICHHIHHIGCDHIIIIIHIIHCDHIIIIIIHGHIIIHIIHIIIII#HHHHIIGHIIIIIHHHIIHGHHHIIIGHHIIIIIIIIIHIIIIIIHIIIIIHHGHHIIHIHHHIHIIIIHIIIIIIIIIIHFEGIIHIIHIIIIIIIIIIHIIIIIIIHIIHHHHIIHHFFIIHIHHHIHIHIIHIIIIIGIIIIIIIIIIIHHIIHIIHHGHHHIHIIIIGIIIIIIIIIIIIIIIHII
@HS4.1_259 HISEQ:380:H55W7BCXY:1:1101:3519:18369 1:N:0:AGCAGGAA orig_bc=AAAAAAAAAAAA new_bc=AAAAAAAAAAAA bc_diffs=0
TACAGAGGCCAAGAGCGTTGTTCGGATTTACTGGGCGTAAAGGGCGCGTAGGCGGCATGGCGTGTCGGATGTGAAATCTCCGGGCTCAACCCGGAAAGTGCGTCCGAAACTACCGTGCTGGAGTATGGGAGGGGGAATCGGAATGCAGGGTGTAGCGGTGAAATGCGTTGATATCCTGCAGAACACCGGAGGCGAAGGCGGATTCCTTGAACATCACTGACGCTGAGGCGCGAAAGTCGGGGGAGCAAACAGG
+
IIIIIIHHIIIIIHIIIEGHHIIIIIIIIIHHIIIIIHIIIIIIIIIIIIIIIIIIIIIIIIHHHHIIIIIHHIIIFHIIIIIGHIIIIIIIIIIIIIIIIIEIIIGIIIIIIIHHIIIHIIIHGHHHHHIIIHIIHHIHIHIIIHHIIHHHHHHHIIIIIIIHHIIIFHHIHHIHHIIIHHHIHIHHEHHIIIHIIIIIHEGHEHHG?CHHEHHGHDGCHFGC<HIIIIHHFHF/<IIIIIIIIIHIIHGII
@HS4.1_260 HISEQ:380:H55W7BCXY:1:1101:4166:18490 1:N:0:AGCAGGAA orig_bc=AAAAAAAAAAAA new_bc=AAAAAAAAAAAA bc_diffs=0
TACGGAGGGTACGAGCGTTAATCGGAATGACTGGGCGTAAAGGGCACGTAGGTGGATAGATAAGTCACAAGTGAAATACCCGGGCTTAACCTGGGATTGGCTCGTGAAACTGTTTAACTAGAGTACGGTAGAGGGGAGTAGAATTCCAAGTGTAGCGGTGAAATGCGTAGAGATTTGGAAGAATACCGGAGGCGAAGGCGGCTCTCTGGACCGATACTGACACTGAAGAGCGAAAGCGTGGGGAGCAAACAGG
+
IIHEHIIIIIIHGEHHHIIHHIIHIFHHIIIIHHEHHHHFHHEHHEHIIIIICGCHHHIIIIIIHEHHHIIHHIIIHHICIIIIHIIIIHIHHIIIIIIHIIIIIIIIIHHHIIIIIIHHHIIIIIIIHIIIIIIIIIIIIIIIIHIIIIIIIIIHIIIIIHIIIIIIIIIIIIIIHFIIIIIIIIIIIIIIIIIIIIIIIIIIIIIHIIIHIIIIIIIIIIIIIIIIIIIIIIIIIIIIIIIIIIIHHIIII
@HS4.1_261 HISEQ:380:H55W7BCXY:1:1101:8102:18417 1:N:0:AGCAGGAA orig_bc=AAAAAAAAAAAA new_bc=AAAAAAAAAAAA bc_diffs=0
TACGGAAGGTCCGGGCGTTATCCGGATTTATTGGGTTTAAAGGGAGCGCAGGCCGACTGGTAAGCGTGACGTGAAATGTAGCCGCTCAACGGCTGAACTGCGTCGCGAACTGTCAGTCTTGAGTGAGTTCGATGTTGGCGGAATTCGTGGTGTAGCGGTGAAATGCTTAGATATCACGAAGAACTCCGATTGCGAAGGCAGCCAACAAGGCCTTTACTGACGCTAAAGCTCGAAGGTGCGGGTATCGAACAGG
+
IIIIIIIIIIIIIIIIIIIIIIIIIHHHIIIIHIIGHHHIIIIIIIIIIIIIIIIIIIIIIIIIIIIIIIIIIIIIIIIIIIIIIIIIIIIIIIIIIIIIIIIIIIIIIIIIIIIIHIIIIIIIIIIHIIIIIIIIIIIIIIIIIIIIIIIIIIIIIIIIIIIIIIIIIIIIIIIIHHIIIIIIIIIIIIIIIIIIIIIIIIIIIIIIIIIIIIIIIIIIIIIIIIIIIIIIIIIIIIIIIIIIIIIIIIIII
@HS4.1_262 HISEQ:380:H55W7BCXY:1:1101:2418:18535 1:N:0:AGCAGGAA orig_bc=AAAAAAAAAAAA new_bc=AAAAAAAAAAAA bc_diffs=0
TACGGAAGGTCCGGGCGTTATCCGGATTTATTGGGTTTAAAGGGAGCGCAGGCGGCCTTTTAAGCGTGACGTGAAATGTAGGCGCTCAACGTCTGAATTGCGTCGCGAACTGTTAGGCTTGAGTAGACGGAATGTCGGCGGAATTCGTGGTGTAGCGGTGAAATGCTTAGATATCACGAAGAACTCCGATTGCGAAGGCAGCTGACAGCAGTTTTACTGACGCTCATGCTCGAAAGTGCGGGTATCGAACAGG
+
IIIIIIIIIIIIIIIIIIIIIIIIIHHIIIIIHIHIIIIIIIIIIIIIIIIIIIIIIIIIIIIIIIIIIIIIIIIIIIIIIIIIIIIIIIIHIIIIIIIIIIIIIIIIIIIIIIIIIIIIIIIIIIIIIIIIIIIIIIIIIIIIIIIIIIIIIIIIIIIIIIIIIIIIIIIIIIIIIIIIIIIIIIIIIIIIIIIIIIIIIIIIIIIIIIIIIIIIIIIIIIIIIIIIIIIIIIIIIIIIIIIIIIIIIIIII
@HS4.1_263 HISEQ:380:H55W7BCXY:1:1101:4161:18577 1:N:0:AGCAGGAA orig_bc=AAAAAAAAAAAA new_bc=AAAAAAAAAAAA bc_diffs=0
TACGTAGGTGGCGAGCGTTGTCCGGAATAACTGGGCGTAAAGGGAGCGTAGGTGGCTATTTAAGTTAAATGTGAAAGCCCAGGGCCCAACTCTGGAATTGCATTTAATACTGGGTAGCTAGAGTACTGGAGGGGTAAACGGAATTTCTAGTGTAGCGGTGGAATGCGTAGATATTAGGAAGAACACCGGAGGCGAAGGCGGTTTACTGGACAGCAACTGACACTGAGGCTCGAAAGCGTGGGGAGCAAACAGG
+
IIIIIIIIIIIIIIIIIIIIIIIIIIIIIIIIIIIIIIIIIIIIIIIIHIIIIIIIIIIIIIIIIIIIIIIIIIIIIIIIIIIIHIIIIIIIIIIIIIIIIIIIIIIIIIIIIIIIIIIIIIIIIIIIIIIIIIIIIIIIIIIIIIIIIIIIIIIIIIIIIIIIIIIIIIIIIII@HHIIIIIIIIIIIIIIIIIIHIIIIIIIIIIIIIIIIIIIIIIIIIIIIIIHIIHIIIIIIIIIIIIIIIIIIIIII
@HS4.1_264 HISEQ:380:H55W7BCXY:1:1101:7379:18504 1:N:0:AGCAGGAA orig_bc=AAAAAAAAAAAA new_bc=AAAAAAAAAAAA bc_diffs=0
TACGTAGGGGGCGAGCGTTATCCGGAATTACTGGGTGTAAAGGGTGCGTAGGCGGTATGGCAAGTCAGTTGTGAAACCCCCTGGCTCAACCAGGGGCTTGCAATTGAAACTGTCATACTAGAGTGCAGGAGAGGAAAGCGGAATTCCTAGTGTAGCGGTGAAATGCGTAGATATTAGGAAGAACACCAGTGGCGAAGGCGGCTTTCTGGACTGTAACAGACGCTGAGGCACGAAAGCGTGGGGAGCGAACAGG
+
IIIIHIIIIIIIIIIIIIIIIIIIIIHIIIIIIIIHIIIIIIIIIIIIHIIIIIIIIIIIIIIIIIIIIIIIIIIIIIIIIIIIIIIIIIIIIIIIIIIIIIIIIIIIIIIIIIIIIIIIIIIIIIIIIIIIIIIIIIIIIIIIIIIIIIIIIIIIIIIIIIIIIIIIIIIIIIIIIIIIIIIIIIIIIIIIIIIIIIIIIIIIIIIIIIIIIIIIIIIIIIIIIIIIIIIIIIIIIIIIIIIIIIHIIIIII
@HS4.1_265 HISEQ:380:H55W7BCXY:1:1101:8192:18610 1:N:0:AGCAGGAA orig_bc=AAAAAAAAAAAA new_bc=AAAAAAAAAAAA bc_diffs=0
TACGTAGGTGGCAAGCGTTATCCGGATTTATTGGGCGTAAAGGGTGCGCAGGCGGTCTGTTTAGTCTGAGGTGAAAGCGTTGAGCTTAACTCAATTAAGCCTCAGATACTGGCAGACTAGAGTGCAGAAGAGGGTTATGGAATTCCATGTGTAGCGGTAAAATGCGTAGATATATGGAGGAACACCGGCGGCGAAGGCGGTAACCTGGTCTGTTACTGACGCTCAGGCACGAAAGCGTGGGGAGCAAATAGG
+
IIIIHIHIIIIIIIIIIIIHIIIIIIIIIIIFIIIIIHHIIIIIIIIIIIIIIIIHIIIIIIIIIIIIIIIIIIIIIIHIIIIIIIIIIIIIIIIIIIIIIIIIIIIIIIIIIIIIIIIIIIIIIIIIIIIIIIIIIIIIIIIIIIIIIIIIIIIIIIIIIIIIIIIIIIIIIIIHHIIIIIIIIIIIIIIIIIIIIIIIIIIIIIIIIIIIIIIIIIIIIIIHIIIIIIIIIIIIIIIIIIIIIIIIIIII
@HS4.1_266 HISEQ:380:H55W7BCXY:1:1101:10390:18632 1:N:0:AGCAGGAA orig_bc=AAAAAAAAAAAA new_bc=AAAAAAAAAAAA bc_diffs=0
TACGGAGGGTGCGAGCGTTAATCGGAATAACTGGGCGTAAAGAGCTCGTAGGCGGTTTGTCAAGTCAGATGTGAAAGCCCCGGGCTTAACCTGGGAACCGCATTTGAAACTGACAGACTAGAGTACTGTAGAGGGAGGTAGAATTCCAGGTGTAGCGGTGAAATGCGTAGATATCTGGAGGAATACCGGTGGCGAAGGCGGCCTCCTGGACAGAGACTGACGCTGAGGAGCGAAAGCGTGGGGAGCAAACAGG
+
IIIIIIIIIHHIIIIIIHIIHIIIIIIIIIIIIIIIIIIIIIIIIIIIIIIIIIIIIIIIIIIIIIIIIIIIIIIIIIHIIIIIIIIIIIIIIIIIIIHIIIIIIIIIIIIIIIIIIIIIIIIIIIIIIIIIIIIIIIIIIIIIIIIIIIIIIIHFIIIIIIIIIIIIHIIIIIIIIHIIIIIIIIIIIIIIIIIIIIIIIIIHIIIIIIHIIIIIIIIIIIIIIIIIIIIIIIIIIIIIIIIIIIIIIH?II
@HS4.1_267 HISEQ:380:H55W7BCXY:1:1101:11761:18661 1:N:0:AGCAGGAA orig_bc=AAAAAAAAAAAA new_bc=AAAAAAAAAAAA bc_diffs=0
TACGGAAGGTCCGGGCGTTATCCGGATTTATTGGGTTTAAAGGGAGCGCAGGCTGATTGTTAAGCGTGACGTGAAATGTAGCCGCTCAACGGCTGAACTGCGTCGCGAACTGGCAGTCTTGAGTGAGTACGACGTCAGCGGAATTCGTGGTGTAGCGGTGAAATGCTTAGATATCACGAAGAACCCCGATTGCGAAGGCAGCTGACGAGTCCTTTACTGACGCTAAAGCTCGAAGGTGCGGGTATCGAACAGG
+
IIIIIIIIIHIIIIIIIIIIIIIIIHIIIIIIIIIEHHIIIIIGIIIIIIIIIIIIIIIIIIIIHIIIIIIIIIIIGIIIIIIIIIIIIIIIIIIIIIIIIIIIIIIIIIIIIIIIIIIIIIIIIIIIIIIIIIIIIIIIIIIIIIIIIIIIIIIIIIIIIIIIIIIIIIIIIIIIIIIIIHHIIIIIIIIIIIIIIIIIIIIIIIIIIHIIIIIIIIIIIIIIIIIIIIIIIIIHDHHIIIIIIIIIIIIII
@HS4.1_268 HISEQ:380:H55W7BCXY:1:1101:17934:18531 1:N:0:AGCAGGAA orig_bc=AAAAAAAAAAAA new_bc=AAAAAAAAAAAA bc_diffs=0
TACGGAAGGTCCGGGCGTTATCCGGATTTATTGGGTTTAAAGGGAGCGCAGGCTGATTGTTAAGCGTGACGTGAAATGTAGCCGCTCAACGGCTGAACTGCGTCGCGAACTGGCAGTCTTGAGTGAGTACGACGTCAGCGGAATTCGTGGTGTAGCGGTGAAATGCTTAGATATCACGAAGAACCCCGATTGCGAAGGCAGCTGACGAGTCCTTTACTGACGCTAAAGCTCGAAGGTGCGGGTATCGAACAGG
+
IIIIIIIHIHIIIIIIIIIIIIIIIIIIIIIIIIIGHIIIIIIIIIIIIIIIIIIIIIIIIIIIIIIIIIIIIIIIIHIIIIIIIIIIIIIIIIIIIIIIIIIIIIIIIHIIHIIIIIIIIIIIIIIIIIIIIIHIIIIIIIIIIIIIIIIIIIIIIIIIIIIIIIIIIIIIIIIHIHHIIIHIIIIIIIIIIIIIIIIIIIIIIIIIIIIIIIIIIIIIIIIIIIIIIIHIIIHDIIIIIIIIIIIIIIIII
@HS4.1_269 HISEQ:380:H55W7BCXY:1:1101:17787:18731 1:N:0:AGCAGGAA orig_bc=AAAAAAAAAAAA new_bc=AAAAAAAAAAAA bc_diffs=0
TACGGAGGGTGCAAGCGTTAATCGGAATAACTGGGCGTAAAGGGCATGCAGGCGGTTGTATAAGTAGGGTGTGAAATCCCCGGGCTCAACCTGGGAACTGCATTCTAAACTGTACAACTAGAGTATTGCAGGGGGAGACGGAATTCCAGGTGTAGCGGTGGAATGCGTAGATATCTGGAAGAACACCAAAGGCGAAGGCAGTCTCCTGGGCAAATACTGACGCTCATATGCGAAAGCGTGGGTAGCAAACAGG
+
IIIIIHIHIHIIHHHIIEHIIIIIIIIIIIIIIIIIIHIIIIIIIIIIIIIIIIIHFHHIIIIIIIIIIIHIIIIIIHIIIIIIIHIIIIIIHIIIIIIIIIIIHIHIIIIIIIIIIIIIIIIIIIIIIIIIIIIIIIHIIIIIIIIIIIIIIIIIIIIIIIIIIIIIIIIIIIIIIIIIIIIIIIIIIIIIIIIIIIIIIIIIIIIIIIIIIIIIIIIIIIIIIIIIIIIIIIIIIIIIIIIIIHIHHIIII
@HS4.1_270 HISEQ:380:H55W7BCXY:1:1101:2473:18874 1:N:0:AGCAGGAA orig_bc=AAAAAAAAAAAA new_bc=AAAAAAAAAAAA bc_diffs=0
TACGTATGGTGCAAGCGTTATCCGGATTTACTGGGTGTAAAGGGAGCGTAGGCGGTTTTACAAGTCTGATGTGAAAGCCCGGGGCTCAACTCCGGTATTGCATTGGAAACTGTAGAACTAGAGTGTCGGAGGGGTAAGTGGAATTCCTAGTGTAGCGGTGAAATGCGTAGATATTAGGAGGAACACCAGTGGCGAAGGCGGCTTACTGGACGATTACTGACGCTGAGGCTCGAAAGCGTGGGGAGCAAACAGG
+
IIIIHIIIIIIIIIIIIIIIIIIIIIIIIIHIIIIIIIIIIIIIIIIIHHIIHIHEIIIIIIIIIIIIIIIIIIIIHIIIIIIIIIIIIIIIIIIIIIIIIIIIIIIIIIIHIIIIIIIIIIIIIIIHIIIIIIIIIIIIIIIIIIIIIIIIIIIIIIIIIIIIIIIIIIIHIHIHIIIIIIIIIIIIIIIIIIIIIIHIIIIIIIIIIIIIIIIIIIIIIIIIIIIIIIIIIIIIIIIIIIIIIIIIIIIII
@HS4.1_271 HISEQ:380:H55W7BCXY:1:1101:6698:18843 1:N:0:AGCAGGAA orig_bc=AAAAAAAAAAAA new_bc=AAAAAAAAAAAA bc_diffs=0
TACGGAAGGTCCGGGCGTTATCCGGATTTATTGGGTTTAAAGGGAGCGCAGGCCGAAGATTAAGCGTGACGTGAAATGCCGCGGCTCAACCGTGGAAGTGCGTCGCGAACTGGTTTTCTTGAGTGTGCACGAGGAAGGCGGAATTCGTGGTGTAGCGGTGAAATGCTTAGATATCACGAAGAACTCCGATTGCGAAGGCAGCCTTCCAGGGCATTACTGACGCTAAAGCTCGAAGGTGCGGGTATCGAACAGG
+
IIIIIHIIIIIIIIIIIHHIIIIIIHHHIHIIHHIEHGHIIIIIHIIIHIIIIIHIIIHIIIIIIIIIIIIIIIIIIIIIIIIIIIIIIIIIIIIIIIIIIIIIIIIHIIIIIIIIIIIIIIIIIIIIIIIIIIIIIIIIIIIIIIIIIIIIIIIIIIIIIIIIIIIIIIIIIIIIHGIIIIIIIIIIIIIIIIIIIIIIIIIIIIIIIIIIIIIIIIIIIIIIIIIIIIIIIIIIIIIIIIIIIIIIIIIII
@HS4.1_272 HISEQ:380:H55W7BCXY:1:1101:7040:18872 1:N:0:AGCAGGAA orig_bc=AAAAAAAAAAAA new_bc=AAAAAAAAAAAA bc_diffs=0
TACGGAGGGTACGAGCGTTAATCGGAATGACTGGGCGTAAAGGGCACGTAGGTGGATAGATAAGTCACAAGTGAAATACCCGGGCTTAACCTGGGATTGGCTCGTGAAACTGTTTAACTAGAGTACGGTAGAGGGGAGTAGAATTCCAAGTGTAGCGGTGAAATGCGTAGAGATTTGGAAGAATACCGGAGGCGAAGGCGGCTCTCTGGACCGATACTGACACTGAAGAGCGAAAGCGTGGGGAGCAAACAGG
+
IIIIIHIIIIIIIIIIIIIIIIIIIHIIIIIHIIIIICHIIIIIIIII<GHIHHHHIIIIIIIIIIIIIIIIIIIIIIIIIIIIIIIIIIIHIIIIIIIIIIHIIIIIIIIIHHIIIIIIIIIIIIIIIIIIIIIIIIIIIIIIIHIIIIIIIIIIIIIIIIIIIIIIIIIIIIIIHHIIIIIIIIIIIIIIIIIIIIIIIIIIIIIIIIIIIIIIIIIIIIIIIIIIIIIIIIIIIHIIIIIIIIIIIIIII
@HS4.1_273 HISEQ:380:H55W7BCXY:1:1101:9942:18805 1:N:0:AGCAGGAA orig_bc=AAAAAAAAAAAA new_bc=AAAAAAAAAAAA bc_diffs=0
TACGGAGGATGCAAGCGTTATCCGGATTTATTGGGTTTAAAGGGTGCGCAGGCGGCGCGTTAAGTCAGTGGTGAAATCTCCCGGCTCAACCGGGGAACTGCCATTGATACTGGCGTGCTAGAGTACGGACGGCGCCGGCGGAATGTGTCATGTAGCGGTGAAATGCTTAGATATGCCACAGAACACCGATCGCGAAGGCAGCTGGCGAGGCCGGGACTGACGCTCAGGCACGAAAGCGTGGGGATCAAACAGG
+
IIIGIIIICHIHHHIGHIIIIHIIHHEHHIIIIIIDHHIIIIIIIIIIIIIIIIIHH#IIEHIIHHHIHHIIFIHIHIIIIIIGHHIIIIIHIIHIIIIIIHHHHIIIIIIIHHIIIIHIIIIIIIIICIHHHHHIIIIIIIIIIIIIIHIIIIIIIIIIIIHIIHHIIIIIIIIHHHHIIIIHIIHHIHIIIIIIIIGIIHHIHIHCIIGIIIIHIIIIIIIHHIIHIHIIIIHIIIIIIIIIIIIIIIHII
@HS4.1_274 HISEQ:380:H55W7BCXY:1:1101:13365:18941 1:N:0:AGCAGGAA orig_bc=AAAAAAAAAAAA new_bc=AAAAAAAAAAAA bc_diffs=0
TACGGAAGGTCCGTGCGTTATCCGGATTTATTGGGTTTAAAGGGAGCGCAGGCCGATGGTTAAGCGTGACGTGAAATGTAGCCGCTCAACGGCTGAACTGCGTCGCGAACTGGCTATCTTGAGTGAGTTCGATGTTGGCGGAATTTGTGGTGTAGCGGTGAAATGCTTAGATATCACGAAGAACTCCGATTGCGAAGGCAGCCAACAAGGCCTTTACTGACGCTAAAGCTCGAAGGTGCGGGTATCGAACAGG
+
IIIIIEHDHHHII1<GHIIGFHHIIGGHHIIIIHIHHIIIIIII?HHIIHIIIIIIHHHIIIIIIIIIHHIIIIHIHIIIIIIIHIIIIIIIIIIIHIIIIIIIIIIHIIIIIIIIIIHIIIIIIIIIIIIIIIIIIIHIIIIGIIIIIIIIIIIIIIIIIIIIIIIIIIIIIIIIIGIIIIIIHIIIIIIIIIIIIIIIIIIIIIIIHIIIIIIIIIIIIIIIIIIIIHHIIIIIIIHIIIIIIIIIIIIII
@HS4.1_275 HISEQ:380:H55W7BCXY:1:1101:15134:18862 1:N:0:AGCAGGAA orig_bc=AAAAAAAAAAAA new_bc=AAAAAAAAAAAA bc_diffs=0
TACGGAGGATGCGAGCGTTATCCGGATTTATTGGGTTTAAAGGGTGCGTAGGCGGAATGTTAAGTCAGTGGTGAAAGCGTGCGGCTCAACCGTACCGAGCCATTGAAACTGGCGTTCTTGAGTGCAAGCGAGGTAAGCGGAATGTGACGTGTAGCGGTGAAATGCTTAGATATGTCCCAGAACTCCGATTGCGAAGGCAGCTTACCAGTATGTAACTGACGCTGAGGCACGAAAGCGTGGGTATCAAACAGG
+
IIIIIIIIIIIIIIIIIIIIIIIIIIIIIIIIIIIHHIIIIIIIIIIIIIIIIIIIIIIIIIIIHIIIIIIIIIIIIIIIIIIIIIIIIIIIIIIIIIIIIIIIIIIIIIIIIIIIIIIIIIIIIIIIIIIIIIIIIIIIIIIIIIIIIIIIIIIIIIIIIIIIIIIIIIIIIIIIIIIIIIIIIIIIIIIIIIIIIIIIIIIIIIIIIIHHIIIIIIIIIIIIIIIIIIIIIIIIIIIIIIIIIIIIIIII
@HS4.1_276 HISEQ:380:H55W7BCXY:1:1101:16501:18883 1:N:0:AGCAGGAA orig_bc=AAAAAAAAAAAA new_bc=AAAAAAAAAAAA bc_diffs=0
TACGGAGGGTACGAGCGTTAATCGGAATGACTGGGCGTAAAGGGCACGTAGGTGGATAGATAAGTCACAAGTGAAATACCCGGGCTTAACCTGGGATTGGCTCGTGAAACTGTTTAACTAGAGTACGGTAGAGGGGAGTAGAATTCCAAGTGTAGCGGTGAAATGCGTAGAGATTTGGAAGAATACCGGAGGCGAAGGCGGCTCTCTGGACCGATACTGACACTGAAGAGCGAAAGCGTGGGGAGCAAACAGG
+
IIIIIHIIIIIIIIIIIHIIIIIIIIIIIIIIIIIIIHIHIIIIIIIIGHIIIIIIIIIIIIIIIIIIIIIIIIIIHHIIIIIIIIIIIIIIIIIIIIIIIIHIIIIIIIHIIIIIIIHIIIIIIIIIIIIIIIIIIIIIIIIIIIIIIIIIIIIIIIIIIIIIIIIIIIIIIIIIIHIIIIHHIIIIIIIIIIIIIIIIIIIIIIIIIIIIIIIIIIIIIIIIIIIIIIHIIIIHIIIIIIIIIIIIIIIII
@HS4.1_277 HISEQ:380:H55W7BCXY:1:1101:3493:19049 1:N:0:AGCAGGAA orig_bc=AAAAAAAAAAAA new_bc=AAAAAAAAAAAA bc_diffs=0
TACGTAGGGTGCAAGCGTTGTCCGGAATTATTGGGCGTAAAGAGCTCGTAGGCGGTTTGTTGCGTCGGCTGTGAAATCCCGAGGCTCAACCTCGGGTCTGCAGTCGATACGAGCAAACTAGAGTGTTGCAGGGGAGACTGGAATTCCTGGTGTAGCGGTGAAATGCGCAGATATCAGGAGGAACACCGGTGGCGAAGGCGGGTCTCTGGGCAACAACTGACGCTGAGGAGCGAAAGCGTGGGGAGCGAACAGG
+
IIIIIIIIIIIIIIIIIIIIIIIIIIIIIIEHHIIIIHIIIIIIIIIIHIIIIIIHIIIIIIIIIIIIIIIIIIIIIIIIIHIIIIIIIIIIIIIIIIIIIIIIIIIIIIIIIIIIIIIIIIIIIIIIIIIIIIIIIIIIIIIIIIIIIIIIIIIIIIIIIIIIIIIIIIIIIIIIIHIIIIIIIIIIIIIIIIIIIIIIIIIIIIIIIIIIIHIIIIIIIIIIIIIIIIIIIIIIIIIIIIIIIIIIIIIII
@HS4.1_278 HISEQ:380:H55W7BCXY:1:1101:4156:19150 1:N:0:AGCAGGAA orig_bc=AAAAAAAAAAAA new_bc=AAAAAAAAAAAA bc_diffs=0
TACGTAGGTGGCAAGCGTTATCCGGATTTACTGGGCGTAAAGGGCGCGTAGGCGGGGATGCAAGTCAGATGTGAAATCTATGGGCTTAACTCATAAACTGCATTTGAAACTGTATCTCTTGAGTGCTGGAGAGGTAGACGGAATTCCTTGTGTAGCGGTGAAATGCGTAGATATAAGGAAGAACACCAGTGGCGAAGGCGGTCTACTGGACAGTAACTGACGCTGAGGCGCGAGAGCGTGGGGAGCAAACAGG
+
IIHEHIHIIIHHHIHHIHEHIIIHIHHIIIHHHHI1CC?GCF@HHHHHEHCHGHIIHHHFCHIGHIIIGIIHHHIHGHFHHHIIIHHIIIHHHHHHEEEHHIIIHHIHIIIIIGG</HEGGHHIHHHHIIHIHHGHCHGHIHIIIHIHHIIHHHIIIIHGHIHHIIHHHHHGHHHHGGEHIHIIIHHGHHHHHGCIIIHHHHFHHHHHIHHHHIHIHHEHHEEF@DIIIHHIIIHDHF1=HHHEHFHHHHEII
@HS4.1_279 HISEQ:380:H55W7BCXY:1:1101:6457:19195 1:N:0:AGCAGGAA orig_bc=AAAAAAAAAAAA new_bc=AAAAAAAAAAAA bc_diffs=0
TACGGAGGATGCAAGCGTTATCCGGATTTATTGGGTTTAAAGGGTGCGCAGGCGGCTTGTTAAGCGGGAGGTGAAATGCCGGCGCTCAACGTCGGAAGTGCCTCCCGAACTGGTGAGCTTGAATGACTCTGCCGTGGGAGGAATGTGTAGTGTAGCGGTGAAATGCTTAGAGATTACACAGAACACCGATTGCGAAGGCATCTCACGAAGGGTTGATTGACGCTGAGGCACGAAAGCGTGGGGATCAAACAGG
+
IIIIIIIHHIIHIIIIIIIGIIIIIHIHIHIIIIHDHHIIIIIIIIIIIIHIIIHIIIIIIIIIIIIIIIIIHHIIHHHIIIIIIHHIIIIIIIIIIIIIGIIIIIIIIIIIIIIIIIIIIHHIIIHIIIIIIIGIIIIIIIIIIIIIIIIIIIIIIIIIIIIIIHHIIIIIIHHIHHIIIIIHHIIIIIIIIIIIIIIIIIIIIIIGIIIIIIIIIIIIIIIIIIIIIIHIIIIIIIHIIIIIIIHIIIIII
@HS4.1_280 HISEQ:380:H55W7BCXY:1:1101:7426:19024 1:N:0:AGCAGGAA orig_bc=AAAAAAAAAAAA new_bc=AAAAAAAAAAAA bc_diffs=0
TACGTAGGGAGCAAGCGTTGTCCGGATTTACTGGGTGTAAAGGGTGCGCAGGCGGCTTTGCAAGTCAGCTGTGAAATCTATGGGCTCAACCCATAAATTGCAGTTGAAACTGTAGAGCTTGAGTGAAGTAGAGGTAGGCGGAATTCCCGGTGTAGCGGTGAAATGCGTAGAGATCGGGAGGAACACCAGTGGCGAAGGCGGCCTACTGGGCTTTAACTGACGCTCAGGCACGAAAGCATGGGTAGCAAACAGG
+
IIIIIIIIIHIIIIHIIHHIIIIIIIIIIIIGHIIHIHHIIIIIIIIHHIIIIIHIIIIIIIIIIIIIIIIIIIIHHHHIIIIIIIIIIIIIIIIIIIIIHIIIIIIIIIIIIIIIIHIIIIIGIIIIIFHHIIIIIIHEHIIIIIHIIIIIIIIIIIHIIIIIIIIIHIIIHIIIIIIIIIIIIIIIHIIIIIHHHIIIIIIIIIIIIHHHIEHHIHHHIIIIIIIIIIHIIIIHHIIIIIIIIHIIIIHII
@HS4.1_281 HISEQ:380:H55W7BCXY:1:1101:17675:19065 1:N:0:AGCAGGAA orig_bc=AAAAAAAAAAAA new_bc=AAAAAAAAAAAA bc_diffs=0
TACGGAAGGTCCGGGCGTTATCCGGATTTATTGGGTTTAAAGGGAGCGCAGGCCGACTGGTAAGCGTGACGTGAAATGTAGCCGCTCAACGGCTGAACTGCGTCGCGAACTGTCAGTCTTGAGTGAGTTCGATGTTGGCGGAATTCGTGGTGTAGCGGTGAAATGCTTAGATATCACGAAGAACTCCGATTGCGAAGGCAGCCAACAAGGCCTTTACTGACGCTAAAGCTCGAAGGTGCGGGTATCGAACAGG
+
IIIIHGHIIHIIIIIIIIIIIIIIHIHIIIIIIIIHHIIIIIIIIIIIIIIIIIIHIIIIIIIIIIIIIIIIHIIIHHHIIIIIHIIIIIIIIIIIIIIIHIHIIIIIIIIIIIIHHIIIIIIIIIIHIIIIIIIHIIIIIIIIIIIIIIIIIIIIIIIIIIIIIIIIIIIIIIIIHHIIIIIIIIIIIIIIIIIIIIIIIIIIIIIIIIIIIIIIIIIIIIIIIIIIIIIIIIIIIIIIIIIIIIIIHIIII
@HS4.1_282 HISEQ:380:H55W7BCXY:1:1101:1665:19276 1:N:0:AGCAGGAA orig_bc=AAAAAAAAAAAA new_bc=AAAAAAAAAAAA bc_diffs=0
TACGGAAGGTCCGGGCGTTATCCGGATTTATTGGGTTTAAAGGGAGCGCAGGCCGGAGGTCAAGCGTGACGTGAAATGTAGCCGCTCAACGACTGAACTGCGTCGCGAACTGGCTTTCTTGAGTGAGTTCGATGTGGGCGGAATTCGTGGTGTAGCGGTGAAATGCTTAGATATCACGAAGAACTCCGATTGCGAAGGCAGCCCACAAGGCCTTTACTGACGCTAAAGCTCGAAGGTGCGGGTATCGAACAGG
+
IIIIIIIIIHIIIIIIIIIIIIIIIHIIIIIIGHIHHIIIIIIIIIIIIIIIIIIIIIIIIIIIHIIIIIIIIHIIIIIIIIIIIIIIIIIIIIIIIIIIIIIHIHIIIIIIIIIIIIIIIIIIIIIIIIIIIIIIIIIIIIIIIIIIIIIIIIIIIIIIIIIIIIIIIIHIIIIIIIIIIIIIIIIIIIIIIIIIIIIIIHIIIIIIIIIIIIIIIIIHIIIIIIIIIIIIIIIIHIIIIIIIIIIIIIIII
@HS4.1_283 HISEQ:380:H55W7BCXY:1:1101:5171:19498 1:N:0:AGCAGGAA orig_bc=AAAAAAAAAAAA new_bc=AAAAAAAAAAAA bc_diffs=0
TACGGAGGGTGCAAGCGTTGTCCGGAATCATTGGGCGTAAAGAGTTCGTAGGTGGTTTGTTAAGTCTGGTGTTAAAGCCCGAAGCTCAACTTCGGTTCGGCATCGGATACTGGCAGACTAGAATGCGGTAGAGGTAAAGGGAATTCCTGGTGTAGCGGTGAAATGCGTAGATATCAGGAGGAACATCGGTGGCGTAAGCGCTTTACTGGGCCGTGATTGACACTGAGGAACGAAAGCCGGGGTAGCAAATGGG
+
IIIIIIIIIIIIIIIIIIIIIIIIIIIIIIIIIIIIIIIIIIHIHIIHDHHIFIHHEHHIIIIIHIIIIIIIIHIIHHIIIHHIIHIIIIIIIIIIIIIIHHIIIIIIIIIIIIIIHHHIIIIIIIIHGHIIIIHFHIIIIIIIIHIIIIIIIIIIIIHIIIHIHIIIHIIIIIIHIHIIIIIIIIIIIHIIIIIIIIIIIIIIIIHHHIIIIIIIIIIIHIIIHIIIIIIIIIIGIIIIIIIIIIIIHIIII
@HS4.1_284 HISEQ:380:H55W7BCXY:1:1101:5684:19270 1:N:0:AGCAGGAA orig_bc=AAAAAAAAAAAA new_bc=AAAAAAAAAAAA bc_diffs=0
TACGGAGGGTACGAGCGTTAATCGGAATGACTGGGCGTAAAGGGCACGTAGGTGGATAGATAAGTCACAAGTGAAATACCCGGGCTTAACCTGGGATTGGCTCGTGAAACTGTTTAACTAGAGTACGGTAGAGGGGAGTAGAATTCCAAGTGTAGCGGTGAAATGCGTAGAGATTTGGAAGAATACCGGAGGCGAAGGCGGCTCTCTGGACCGATACTGACACTGAAGAGCGAAAGCGTGGGGAGCAAACAGG
+
IIIIGHHIIIIIIIIIHHHHIHHHIHHIIIHDDHHHICDHHIIIIHIIFHHICIHHGHIGIIIIIHHIIIIHIIIIHHIIIIIIIIIHIIIIIIIIIIIIIIHIHIIIIIIIIIIIIIIIIIIIIIIIIIIIIIIIIIIIIIIIIIIIIIIIIIIIIIIIIHIIIIIIIIIIIIIIHGIIIIIHIIIIIIHIIIIIIIIHIIIIIIIIIIIIIGIIIIIIIIIIIIIIIIIIIIIIIIIIIIIIIHIHGIIII
@HS4.1_285 HISEQ:380:H55W7BCXY:1:1101:9590:19474 1:N:0:AGCAGGAA orig_bc=AAAAAAAAAAAA new_bc=AAAAAAAAAAAA bc_diffs=0
TACGGAAGGTCCGGGCGTTATCCGGATTTATTGGGTTTAAAGGGAGCGCAGGCTGATTGTTAAGCGTGACGTGAAATGTAGCCGCTCAACGGCTGAACTGCGTCGCGAACTGGCAGTCTTGAGTGAGTACGACGTCAGCGGAATTCGTGGTGTAGCGGTGAAATGCTTAGATATCACGAAGAACCCCGATTGCGAAGGCAGCTGACGAGTCCTTTACTGACGCTAAAGCTCGAAGGTGCGGGTATCGAACAGG
+
IIIIIIIIIIIIIIIIIIIHIIIIIIFHHIIGGHI@EHIIIIIIHIIIIIIIGIIIHIIHIHHHIIIIIIIIIIIIIIIIIIIIIHHHIHIIIIIHHIIIHIIIIHIHHIIIIIIIHIIIIIIIIIIIIIIIIIIIIIIIIIIIIIIIIIIIIIIIHIIIIIIIHHIIIIIIIIIIIHIIHIIIHIHHIIIIIIIIIIIIIIIIIIIHHEIIIIIHHIIIIIIIIIIHHHIIIIIHIIIIIIIIIIIHIHIII
@HS4.1_286 HISEQ:380:H55W7BCXY:1:1101:2413:20691 1:N:0:AGCAGGAA orig_bc=AAAAAAAAAAAA new_bc=AAAAAAAAAAAA bc_diffs=0
TACGGAGGGTGCGAGCGTTAATCGGAATAACTGGGCGTAAAGAGCTCGTAGGCGGTTAGTCAAGTCAGATGTGAAAGCCCCGGGCTTAACCTGGGAACTGCATTTGAAACTGACGAACTAGAGTACTGTAGAGGGAGGTAGAATTCCAGGTGTAGCGGTGAAATGCGTAGATATCTGGAGGAATACCGGTGGCGAAGGCGGCCTCCTGGACAGAGACTGACGCTGAGGAGCGAAAGCGTGGGGAGCAAACAGG
+
IIIII0FHIHHIIIIIIHIIFIIIHIIIIIHIHIIIIHHHIIIIIIIIIIIIIIIIIHIIIHIIIIHIIIIIGIIIHHHIHIIIIIIHIIIIIIIIIIIIIIIIIIIIIIIIIIIIIIIIIIIIIHHIIIIHIIIIIIHIIIIIIIIIIIIIIIIIIIIHIIIIIHIIIIIIHIHHHGIIIIIIIIIHIIIIIIIIIHIIIHEHIIIIIIIIIHIIIIIIIIIIIIIIIIHIIIIIIIIIIIIIIIIIIIHII
@HS4.1_287 HISEQ:380:H55W7BCXY:1:1101:3614:20563 1:N:0:AGCAGGAA orig_bc=AAAAAAAAAAAA new_bc=AAAAAAAAAAAA bc_diffs=0
TACGGAGGGTACGAGCGTTAATCGGAATGACTGGGCGTAAAGGGCACGTAGGTGGATAGATAAGTCACAAGTGAAATACCCGGGCTTAACCTGGGATTGGCTCGTGAAACTGTTTAACTAGAGTACGGTAGAGGGGAGTAGAATTCCAAGTGTAGCGGTGAAATGCGTAGAGATTTGGAAGAATACCGGAGGCGAAGGCGGCTCTCTGGACCGATACTGACACTGAAGAGCGAAAGCGTGGGGAGCAAACAGG
+
IIIIIIIIIIIIIIIIIHIIIIIIIIIIIIIIIIIIIHIIHIIIIIIIHIIIHIIIIIIIHIIIIIIIIIIIIIIIIHIIIIIIIIHIIIIIIIIIIIIIIHIIIIIIIIIIIIIIIIIIIIIIHIIIIIIIIIIIIIIIIIIIIIHIIIIIIIIIIIIIIIIIIIIIIIIIIIIHHHIIIIIIIHIIIIIIIIIIIIIIIIIIIIIIIIIIIIIIIIIIIIIIIIIIIIIIIIIIIIIIIIIIIIIIHIIII
@HS4.1_288 HISEQ:380:H55W7BCXY:1:1101:4054:20744 1:N:0:AGCAGGAA orig_bc=AAAAAAAAAAAA new_bc=AAAAAAAAAAAA bc_diffs=0
TACGGAGGATGCGAGCGTTATCCGGATTTATTGGGTTTAAAGGGTGCGTAGGTGGAGAATTAAGTCTGTGGTGAAAGCGTGCGGCTCAACCGTACCAAGCCATGGATACTGGTTCCCTTGAGTGCAAACGAGGTAGGCGGAATGTGACGTGTAGCGGTGAAATGCTTAGATATGTCACAGAACCCCGATTGCGAAGGCAGCTTACCAGCATGCAACTGACACTGAGGCACGAAAGCGTGGGTATCAAACAGG
+
IIIIIHIIIIIIIIIIIIIHIIIIIHIIIIIIIIIHIHIIIIIIHHIIHIHIHIIIIHIIIIHIIHIIIIIIIIIIIHIIIIIIIIIIIIIIIIIIIIIIIIIIIIIIIIIIHIIIIIIIIIIIIIIIIIIIIIIIIIIIIIIIIIIIIIIIIIIIIIIIIIIIIIIIIIIIIIIIIIIIIIIIIIIIIIIIIIIIIIIIIIIIIIIIIIIIIIHIIIIHHIIIIIIIIHIIIIHIIIIIIIIIIIIIIIII
@HS4.1_289 HISEQ:380:H55W7BCXY:1:1101:4824:20541 1:N:0:AGCAGGAA orig_bc=AAAAAAAAAAAA new_bc=AAAAAAAAAAAA bc_diffs=0
GACGGAGGGTGCAAGCGTTGCTCGGAATCACTGGGCGTAAAGGGTGCGTAGGCGGCCTCCTAAGTCTGACGTGAAAGCCCAGGGCTTAGCCCTGGAAGGGCGTTAGAAACTGGGAGGCTTGAGTACCGGAGGGGAGAGTGGAATTCCCGGTGTAGCGGTGAAATGCGTAGATATCGGGAAGAATACCGGTGGCGAAAGCGACTCTCTGGACGGTTACTGACGCTGAGGCACGAAAGCGTGGGGAGCAAACAGG
+
IIIIIHIIIIIIIIIIIIIIIIIIIIIIIIIHIIIIIHHIHHIIIIHIIIIIIIIIIIIIIIIIIIIIIIIIIHIIHHIIIIHIIIIIIIHIIIIIIIIIIIIIIIIIIIIIIIIIIIIIIIIIIIIIIIIIIIIIIIIIIIIIIIIIIIIIIIIIIIIIIIIIIIIIIIIIIIIIIIIIIIIIIIIIIIIIIIIIIIHIIIIIIIIIIIIIIIIIIIIIIIIIIIIIHIHIIIIIIIIIIIIIIIIIIIIII
@HS4.1_290 HISEQ:380:H55W7BCXY:1:1101:9450:20746 1:N:0:AGCAGGAA orig_bc=AAAAAAAAAAAA new_bc=AAAAAAAAAAAA bc_diffs=0
TACGTAGGGGGCGAGCGTTATCCGGATTTATTGGGCGTAAAGGGTGTGTAGGCGGTTTATTAAGTATAAGATTAAAGCCTGAGGCTTAACCTCAGTTCGTCTTATAAACTGGTAAACTTGAGTATGGTAGAGGCAAATGGAATTTCTAGTGTAGCGGTAAAATGCGTAGATATTAGAAGGAACACCAGTGGCGAAGGCGGTTTGCTGGGCCATTACTGACGCTGAGACACGAAAGCGTGGGGAGCAAATAGG
+
IIIIIIIIIIIIIIIIIIIIIIIIIHHIIIIIIIIIIHIIIIIIIIHIHIIIIIIHHIIIIIIIIIIHIIIIIIIIHHIIIIIIIHIIIIIIIIIIIIIHIIIIIIIIIIIIIIIIIIIIIIIIIIIIIIIIIIIIIIIIIIIIIIIIIIIIIIIIIIIIIIHIIIIIIIIIIIIIIIIIIIIIIIIIIIIIIIIIIIIIIIIIIIIIIIIIIIIIIIIIIIIIIIIIIIIIIIIIIIIIIIIIIIIIIIII
@HS4.1_291 HISEQ:380:H55W7BCXY:1:1101:13628:20645 1:N:0:AGCAGGAA orig_bc=AAAAAAAAAAAA new_bc=AAAAAAAAAAAA bc_diffs=0
TACGGAAGGTCCGGGCGTTATCCGGATTTATTGGGTTTAAAGGGAGCGCAGGCCGATGGTTAAGCGTGACGTGAAATGTAGGTGCTCAACATCTGCACTGCGTCGCGAACTGGCTATCTTGAGTGAGTTCGATGTTGGCGGAATTTGTGGTGTAGCGGTGAAATGCTTAGATATCACGAAGAACTCCGATTGCGAAGGCAGCCAACAAGGCCTTTACTGACGCTAAAGCTCGAAGGTGCGGGTATCGAACAGG
+
HFHIGE0CGGCHHGHIDEHEHHCED@<@GECHHIHGHH11D@EDCGH<DHHHHIIDHE<FCH@1@EHHFGGHEEF@<#HHHCGHGHHHIIIGHHHHHIIHEDCHDHI<EHIHEHIIHHI@HHHI?FHHHEGHHHA?EHIEHHCIHIIE@B@HHHIIIHFHHHHAH?HHFCGHHHEHHIIHHHEHIIGHCEEHHGIHHDHHHIHHHHCIIHCD1HHGE<@<C?EH@HHCHH@HHHC</F@FHHHHF<<HHEHD<
@HS4.1_292 HISEQ:380:H55W7BCXY:1:1101:13538:20700 1:N:0:AGCAGGAA orig_bc=AAAAAAAAAAAA new_bc=AAAAAAAAAAAA bc_diffs=0
TACGGAGGATACAAGCGTTATCCGGATTTATTGGGTTTAAAGGGTGCGCAGGCGGACCGTTAAGTCAGGGGTGAAAAGTTGGGGCTCAACTCCAATCGTGCCCTTGATACTGGCGGACTAGAGTGCGATAGGCGTGGCCGGAATGTGATGTGTAGCGGTGAAATGCTTAGATATGTCACAGAACACCGATCGAGAAGTCAGGTCACGAGTTCGCAACTGACGCTCATGCACGAAAGCGTGGGGATCAAACAGG
+
HGIIIH</EHHGHHIIGHIH?GHHHHDHHHHE1CGHHHHIHGHEHIIH<EDHDHDHIHHHIIHHHHIHEHHGIIHEAHGHHHCCHHHHIIHEHFHHGHHGHHHIIHHIIHHHCEHHFHIHFHHFIHIIIIHHIIDCHDHEIHIIIHHGIIIHHHIHIHIIIIIIHGHIIIHHIIIHHFGHHHHIHEH#?IHFIIIHIIIHIIHIIHHIIIHIIHIIIIIIIIIIIIIIHIHIIHIIIIIIIIIIHIIIHIHHI
@HS4.1_293 HISEQ:380:H55W7BCXY:1:1101:18445:20515 1:N:0:ATCAGGAA orig_bc=AAAAAAAAAAAA new_bc=AAAAAAAAAAAA bc_diffs=0
TACGGAAGGTCCGGGCGTTATCCGGATTTATTGGGTTTAAAGGGAGCGCAGGCTGATGATTAAGCGTGACGTGAAATGTAGCCGCTCAACGGCTGAACTGCGTCGCGAACTGGTTATCTTGAGTGAGTTCGATGTTGGCGGAATTCGTGGTGTAGCGGTGAAATGCTTAGATATCACGAAGAACTCCGATTGCGAAGGCAGCCAACAAGGCCTTTACTGACGCTAAAGCTCGAAGGTGCGGGTATCGAACAGG
+
I@F@C00<EGH?C<HH<<<<<CHCH0<DHEHIHHHCGEH?1<CE@@E<CCHHHHIFGHGCFGEHIDHIDGHHGHHHHHIHHECEIIHHHIIHHHIHGIIIHHHIGIHIIIIHHIHHIIGHIIIIIHHHHHIHIIIIIIIIHG?IHHEIIIHHHHHIIIHIIHHHIIHFIIHHHFGCIHHHHHGFHFEIIIHIHIIIHIIIIIIIIIIIIIHIHCIHIHIHDIIIIIIIIIIHIHIHIIIIIIIIIIIHCGIII
@HS4.1_294 HISEQ:380:H55W7BCXY:1:1101:6929:20836 1:N:0:AGCAGGAA orig_bc=AAAAAAAAAAAA new_bc=AAAAAAAAAAAA bc_diffs=0
TTAGAAACCCCAGTAGTCCGCCTAATGTGCCAGCCGCCGCGGTAATACGGAGGGTACGAGCGTTAATCGGAATGACTGGGCGTAAAGGGCACGTAGGTGGATAGATAAGTCACAAGTGAAATACCCGGGCTTAACCTGGGATTGGCTCGTGAAACTGTTTAACTAGAGTACGGTAGAGGGGAGTAGAATTCCAAGTGTAGCGGTGAAATGCGTAGAGATTTGGAAGAATACCGGAGGCGAAGGCGGCTCTCTGGACCGATACTGACACTGAAGAGCGAAAGCGTGGGGAGCAAACAGG
+
IIIIIIIIIIIIIIIIIIIIIIIHIHIIIIIHIIIIHIIIIIHHIIIIIIIIHHEHIHIIIIEHHHIIIHHIHIGHHHIGIHEDHIIHHHIHIFHIIFHHIHHIIIIHHHIIIIIIIIIIIIIIIIHIHIIIIIIIIHIIIIIIIHIIIIIIIIIIIIIHIIIIIIIIIIIIIIIGIIHIIIIIIIIIIIIIIIIIIIIIIIIIIIIIIIIIIIIIIIIIIIHIIIIIIIIIIIIIIIIIIIIIIIIIIIIIIIIIIIIIIIIIIIIIIIIIIIIIIIIIIIIIIIIIIIIIIIIIII
@HS4.1_295 HISEQ:380:H55W7BCXY:1:1101:7068:20832 1:N:0:AGCAGGAA orig_bc=AAAAAAAAAAAA new_bc=AAAAAAAAAAAA bc_diffs=0
TACGGAGGGTGCAAGCGTTAATCGGAATAACTGGGCGTAAAGGGCATGCAGGCGGTTGTATAAGTAGGGTGTGAAATCCCCGGGCTCAACCTGGGAACTGCATTCTAAACTGTACAACTAGAGTATTGCAGGGGGAGACGGAATTCCAGGTGTAGCGGTGGAATGCGTAGATATCTGGAAGAACACCAAAGGCGAAGGCAGTCTCCTGGGCAAATACTGACGCTCATATGCGAAAGCGTGGGTAGCAAACAGG
+
IIIIIHHIHHHIIIIIIIHIIIIIIIIIIIIHHIIIIHHIGHIIHHHIHIIIIIIIIIIHHHIHHIIIIIIIIIIIHIHIIIIIIIIIIHIIIIIIIIHIIIHIIIIIIIIIIIIIIIHIIIIIIIIIIIIIIIIIIIIIIIIIIIIIIIIIIIIIIIIIIIIIIIIIIHHIIIIIIIIIIIIIIIIIIIIIIIIIIIIIIIIIIIIIIIHIIIIIIIIIIIIIIIIIIIIIIIIGIIIIIIIIIIIIIIIII
@HS4.1_296 HISEQ:380:H55W7BCXY:1:1101:7278:20803 1:N:0:AGCAGGAA orig_bc=AAAAAAAAAAAA new_bc=AAAAAAAAAAAA bc_diffs=0
TACGGAAGGTCCGGGCGTTATCCGGATTTATTGGGTTTAAAGGGAGCGCAGGCTGATGATTAAGCGTGACGTGAAATGTAGCCGCTCAACGGCTGAACTGCGTCGCGAACTGGTTATCTTGAGTGAGTTCGATGTTGGCGGAATTCGTGGTGTAGCGGTGAAATGCTTAGATATCACGAAGAACTCCGATTGCGAAGGCAGCCAACAAGGCCTTTACTGACGCTAAAGCTCGAAGGTGCGGGTATCGAACAGG
+
IIIHIHIIIHIIIIIIIIIIIIIIIGHIIIIIIIIHHIIIIIIIIIIIIIIIHIIIIIIIIIIIIIIIHIIIIIIIIIIHIIIIIIIIIIIIHIIIIIIIIIIIIHIHIHIIIHHHIIHIIIIIIHIIIIIIIIIIIIIIIIIIIIIIIIIIIHIIGIIIIIIIIIIIIIIIIIIIIIIIIIIIIIIIIIIIIIIIIIIIIIIIIIIIIIIIIIIIIIIIIIIIIIIIIIIIIIIIHIIIIIIIIIIIIIIIG
@HS4.1_297 HISEQ:380:H55W7BCXY:1:1101:13994:20885 1:N:0:AGCAGGAA orig_bc=AAAAAAAAAAAA new_bc=AAAAAAAAAAAA bc_diffs=0
TACGTAGGGGGCGAGCGTTGTCCGGAATGATTGGGCGTAAAGGGCGCGTAGGCGGCCCGGTAAGTCTGAAGTGAAAGTCCTGTTTTTAAGGTGGGAATTGCTTTGGATACTGTCGGGCTTGAGTGCAGGAGAGGTAAGTGGAATTCCCAGTGTAGCGGTGAAATGCGTAGAGATTGGGAGGAACACCAGTGGCGAAGGCGACTTACTGGACTGTAACTGACGCTGAGGCGCGAAAGTGTGGGGAGCAAACAGG
+
IIIIHIIIIIIIIIIIIIIIIIIIIGHHIIIIIIIIIIIIIIIIIIIIHIIIIIHIIIIIIHIIIIIIIIIIIIIIHGHIIHFGGHIIHIIIIIIHIIIIIIIIIIIHIIIIHIIIIIIIIIIIIIIIIIIIIIGIIIIIIIIIIIHIIIIIIIIIIIIIIIHIIIIIIIIIIIIIIIIIIIIIIIIIIIIIIIHIIIIIIIIHIIIHIHHIIIIIIIIIIHIHHIHIHIHIIIIIIIIIIIIHIIIIIIIII
@HS4.1_298 HISEQ:380:H55W7BCXY:1:1101:14439:20958 1:N:0:AGCAGGAA orig_bc=AAAAAAAAAAAA new_bc=AAAAAAAAAAAA bc_diffs=0
TACGAGGGGTGCAAGCGTTGTTCGGAATCACTGGGCGTAAAGGGAGCGTAGGCGGAGATTCAAGCGGATTGTACAATCCCGGGGCCCAACCCCGGACCTGCAGTCCGAACTGGATCTCTTGGATAGTTCAGGGGCAGGCGGAATTCCTGGTGTAGCGGTGGAATGCGTAGAGATCAGGAAGAACACCGATGGCGAAGGCAGCCTGCTGGGGACTTATCGACGCTGAGGCTCGAAAGCGCGGGTAGCAAACAGG
+
IIIIIHIIIIIIIIIIIIIIIIIIIIIIIIIHIIIIIHIIIIIIIIIIHIIIIIIIIIIIIIIIIIIIHIIIIIIIHIIIIIIIIIIIIIIIIIIIIIIIIIIIIIIIIIIIIIIIIIIIIIIIIIIIIIIIIIIIIIIIIIIIIIIIIIIIIIIIIIIIIIIIIIIIIIIIIIIIIIIIIIIIIIIIIIIIIIIIIIIIIHIIGIIIIIIIIIIIIIIIIIIIIIIHIHHIIIIIIIIIIIIIIIIIIHHII
@HS4.1_299 HISEQ:380:H55W7BCXY:1:1101:5439:21214 1:N:0:AGCAGGAA orig_bc=AAAAAAAAAAAA new_bc=AAAAAAAAAAAA bc_diffs=0
TACGGAGGGTACGAGCGTTAATCGGAATGACTGGGCGTAAAGGGCACGTAGGTGGATAGATAAGTCACAAGTGAAATACCCGGGCTTAACCTGGGATTGGCTCGTGAAACTGTTTAACTAGAGTACGGTAGAGGGGAGTAGAATTCCAAGTGTAGCGGTGAAATGCGTAGAGATTTGGAAGAATACCGGAGGCGAAGGCGGCTCTCTGGACCGATACTGACACTGAAGAGCGAAAGCGTGGGGAGCAAACAGG
+
IIIIIIIIIIIIIIIIIIIIIHHIIHIIIIIHHIIIIHHHIIIIIIIIHIIIGIIIIIIGIIIIIIIIIIIIIIIIIIIIIIIIIIIIIIIIIIIIIIIIIGIIIIIIIIIIIIIIIIIIIIIIIIIIIIIIIIIIIIIIIIIIIIIIIIIIIIIIIIIIIIIIIIIIIIIIIIIIHHIIIIIIIIIIIIIIIIIIIIIIIIIIIIIIIIIIIIIIIIIIIIIIIIIIIIIIIIIIIIIIIIIIIIIIIIIII
@HS4.1_300 HISEQ:380:H55W7BCXY:1:1101:5611:21216 1:N:0:AGCAGGAA orig_bc=AAAAAAAAAAAA new_bc=AAAAAAAAAAAA bc_diffs=0
TACGTATGGTGCAAGCGTTATCCGGATTTACTGGGTGTAAAGGGTGCGTAGGTGGAATGGTAAGTCAGATGTGAAAACTATGGGCTCAACCCATAGACTGCATTTGAAACTGCCGATCTAGAGTGCAGGAGAGGAAAGTGGAATTCCTAGTGTAGCGGTGAAATGCGTAGATATTAGGAGGAACACCAGTGGCGAAGGCGGCTTTCTGGACTGTTACTGACACTGAGGCACGAAAGCGTGGGGAGCAAACAGG
+
IIIIIGIHHIIIIIIIHIIIIIIIIIIIIIIEGHIGHEHIIIIIGHIIHGHIHIIHHIHIIIIIIIIIIIIIHIIIIHHIIIIIIIIIIIIIIHIIIIIIIIIIIIIIIIIIIIIIHIIIIIIIIIIIIIIIIIHIIIIIIIIIIIIIIIIIIIIIIIIIIIIHIIIIIIIIIIIIHIIIIIIIIIIIIHIIIIIIIIIIIIIIIIIIIIIIIHHIIIIIIHIIIIIIIIIIIIIIIIIIIIIIIIIIIIIII
@HS4.1_301 HISEQ:380:H55W7BCXY:1:1101:5796:21083 1:N:0:AGCAGGAA orig_bc=AAAAAAAAAAAA new_bc=AAAAAAAAAAAA bc_diffs=0
TACGTAGGTGGCGAGCGTTATCCGGATTTACTGGGTGTAAAGGGCGCGTAGGCGGGGGCGCAAGTCAGGTGTGAAATCTATGGGCTTAACCCATAAACTGCACTTGAAACTGCATCTCTTGAGTGCTGGAGAGGTAGACGGAATTCCTTGTGTAGCGGTGAAATGCGTAGATATAAGGAAGAACACCAGTGGCGAAGGCGGTCTACTGGACAGTAACTGACGCTGAGGCGCGAAAGCGTGGGGAGCAAACAGG
+
IIIIIIIIIIIIIIIIIIIIIIHIIIIIIHGGHIIDGFFHHIIIIIIIIIIIHIIIIIIIHHIHHIIIIIIIIIIIIHHHIIIIIHIIIIIIIIIIIIIIIIIIIIIIIIIIIIIIIIIIIIIIIIIIIIIIIIIIIIIIIIIIIIIIIIIIIIIIIIIIIIIIIIIIIIIIIIIIIHIIIIIIIIIIIIIIIIIIIHHHIIIIIIIIIIIIIIIIIIIIIIIIIIIIIIIIIIIHIIIIIIIIIIIIHIIII
@HS4.1_302 HISEQ:380:H55W7BCXY:1:1101:6818:21100 1:N:0:AACAGGAA orig_bc=AAAAAAAAAAAA new_bc=AAAAAAAAAAAA bc_diffs=0
AACGTAGGGGGCAAGCGTTATCCGGAATTACTGGGTGTAAAGGGTGAGTAGGCGGCATGGTAAGCCAGATGTGAAAGCCCGCAGCTTAACTGCGGGACTGCATTTGGAACTACTAAGCTAGAGTACAGGAGAGGTAAGCGGAATTCCTAGTGTAGCGGTGAAATGCGTAGATATTAGGAAGAACACCGGTGGCGAAGGCGGCTTACTGGACTGAAACTGACGCTGAGGCACGAAAGCGTGGGGAGCAAACAGG
+
IIIIHIIIIIIIIIIIIIIIIIIIIIIIIIIIIIIFHHHIIIIIHIIIIIIIIIIIIIIIIIIIIIIIIIIIIIIIIHHIIIHIHIIIIIIIIIIIIIIIIIIIIIIIIIIIIIIIIIIIIIIIIIIIIIIIIIIIIIHIIIIIIIHIIIIIIIIIIIIIIIIIIIIIIIIIIIIIIIIIIIIIIIIIIIIIIIIIIIIIGIIIIIIIIIIIIIIIIIIIIIIIIIIIIIIIIIIIIIIIIIIIIIIIIIIII
@HS4.1_303 HISEQ:380:H55W7BCXY:1:1101:9995:21091 1:N:0:AGCAGGAA orig_bc=AAAAAAAAAAAA new_bc=AAAAAAAAAAAA bc_diffs=0
TACGAGGGGTGCAAGCGTTGTTCGGAATTACTGGGCGTAAAGGGAGCGTAGGCGGAGATTCAAGCGGATTGTACAATCCCGGGGCCCAACCCCGGCTCTGCAGTCCGAACTGGATCTCTTGGATAGTTCAGGGGCAGGCGGAATTCCTGGTGTAGCGGTGGAATGCGTAGAGATCAGGAAGAACACCGATGGCGAAGGCAGCCTGCTGGGGACTCATCGACGCTGAGGCTCGAAAGTGCGGGTAGCAAACAGG
+
IIIIIHIHIHHHGFGHIIHIHHIIIHIHIIIIIIIIHCEH?FHH?GHHHHDEHIIIHHGHHHFHHGHDHHIIIIIHHIGIIHHEFHIIIIIIIIHIHHIIIIIIHGGFIIIIIIHIIIIHHIIIIIIHIIHHEIIIIIIIIIIIIIIIIIIHIIIIIIGIIII#IIIIIIIIIHHHHHIIIHIIIIIGIHIIIIIIIII#IHIHHIIHIIIIIIIIIIIIIGIIIIIIIHIIIIIIHHGIIIIIHIIIIIIII
@HS4.1_304 HISEQ:380:H55W7BCXY:1:1101:12890:21215 1:N:0:AGCAGGAA orig_bc=AAAAAAAAAAAA new_bc=AAAAAAAAAAAA bc_diffs=0
TACGTAGGGGGCAAGCGTTATCCGGATTTACTGGGTGTAAAGGGAGCGCAGACGGTTATGCAAGTCTGAAGTGAAACCCCACGGCTCAACCGTGGGCTTGCTTTGGAAACTGTATAACTAGAGTACTGGAGAGGTAAGCGGAATTCCTAGTGTAGCGGTGAAATGCGTAGATATTAGGAGGAACATCGGTGGCGAAGGCGGCTTACTGGACAGCAACTGACGTTGAGGCTCGAAGGCGTGGGGAGCAAACAGG
+
IIIIHIHIIIIIIIIIIIIIIIIIIIIIIIIIIIIEHHIIIIIIIIIIIIIIIIIIIIIIIIIIIIIIIIIIIIIIHHIIIIIIIIIIIIIIIIIIIIIIIIIIIIIIIIIIIIIIIIIIIIIIHIIIHIIIIIIIIIIIIIIIIIIIHIIIIIIIIIIIIIIIIIIIIIIIIHIIIIIIIIIHIIIIIIIIIIIIIIIIIIIHIIIIIIIIIIIIIIIIIIIIIIHIIIIIIIIIIHIIIIIIIIIIIIIII
@HS4.1_305 HISEQ:380:H55W7BCXY:1:1101:14798:21134 1:N:0:AGCAGGAA orig_bc=AAAAAAAAAAAA new_bc=AAAAAAAAAAAA bc_diffs=0
TACGGAAGGTCCGGGCGTTATCCGGATTTATTGGGTTTAAAGGGAGCGCAGGCCGACAGGTAAGCGTGACGTGAAATGTAGCCGCTCAACGGCTGAACTGCGTCGCGAACTGCCAGTCTTGAGTGAGTTCGATGTTGGCGGAATTCGTGGTGTAGCGGTGAAATGCTTAGATATCACGAAGAACTCCGATTGCGAAGGCAGCCGACAAGGCCTTTACTGACGCTAAAGCTCGAAGGTGCGGGTATCGAACAGG
+
IHIIIIIIIIHIIHHIIIIHIIIHIGGHHIIIIIICEHIIIGIIGHIIIIIIIIIGGIIIIIHIIIIHHIHIIIIIGHHHIIIIIIIIIIIIHIIHIIIIIIIIIGIHEHIHHIIHHIIIIHIIIIIIIIIIIHEHHIHIHIHHIGIIIIIHIIHIIIIIIIIIHIHIIHIIGHHHIHIIIHHHCFHHIIHIHIIIIIIIIH=HIIIIIIIHEIIIIIIIIIIIHIIIHHHCIIIIIIIIIIIIIIIIIIHII
@HS4.1_306 HISEQ:380:H55W7BCXY:1:1101:16938:21125 1:N:0:AGCAGGAA orig_bc=AAAAAAAAAAAA new_bc=AAAAAAAAAAAA bc_diffs=0
TACGGAAGATGCGAGCGTTATCCGGATTTATTGGGTTTAAAGGGAGCGTAGGCGGGTTTTTAAGTCTGCGGTAAAATGTCGGCGCCCAACGTCGTCTTGCCGTGGAAACTGGGGACCTTGAATACACGCAAGGAAGATGGAATTCGTCGTGTAGCGGTGAAATGCTTAGATATGACGAAGAACTCCGATTGCGAAGGCAGTCTTCTGGAGTGCGATTGACGCTGAGGCTCGAAAGTGCGGGTATCAAACAGG
+
IHIIIIIIIIIIIIIIIIIHIIIIIGHEHIIIIIIHHHIIIIIIHIIIIIIIIIIIEEHHIIIIIIGHGIIHHIIIFIIIIIHIIIIIIIIIIIIIIIIIIIIHIHHIIIIHIIIIIIIIIIIHIIIIIIIIIIIIIIIIIIHHIIIHIIIIIIIIIIHIIIIIIIIIIIIIIHIIHIIIIIIIIIIIIIIIIIIIIIIIIIHHHIIHDIHEDHHIHIIIIIIIHIHIIIIIIIIIIIIIIIIIIIIIIIII
@HS4.1_307 HISEQ:380:H55W7BCXY:1:1101:18553:21112 1:N:0:AGCAGGAA orig_bc=AAAAAAAAAAAA new_bc=AAAAAAAAAAAA bc_diffs=0
TACGGAAGGTCCGGGCGTTATCCGGATTTATTGGGTTTAAAGGGAGCGCAGGCCGGAGGTCAAGCGTGACGTGAAATGTAGCCGCTCAACGGCTGAACTGCGTCGCGAACTGGCTTTCTTGAGTGAGTTCGATGTGGGCGGAATTCGTGGTGTAGCGGTGAAATGCTTAGATATCACGAAGAACTCCGATTGCGAAGGCAGCCCACAAGGCCTTTACTGACGCTAAAGCTCGAAGGTGCGGGTATCGAACAGG
+
IIIIIGIIIIIIIIIIIIIIIIIIIHIIIIIIIIIHHIIIIIIIIIIIIIIIIIIIIIIHIIIIIIIIHIIIIIIIHIIIIIIIIIIIIIIIIIIIIIIIIIIIIIIIIIIIIIIIIIHIIIIIIIIIIIIIHIIIIIIIIIIIIIIIIIIIIIIIIIIIIIIIIIIIIIIIIIIIIIIIIIIIHIIIIHIIIIIIIIIIIIIIIIIIIIIIIIIIIIIIIIIIIIIIIIIIIIIHIIIIIIIIIIIIIIIII
@HS4.1_308 HISEQ:380:H55W7BCXY:1:1101:5453:21483 1:N:0:AGCAGGAA orig_bc=AAAAAAAAAAAA new_bc=AAAAAAAAAAAA bc_diffs=0
TACGGAGGGTGCGAGCGTTAATCGGAATAACTGGGCGTAAAGGGCACGCAGGCGGATAGTTAAGTGAGATGTGAAAGCCCCGGGCTTAACCTGGGAATTGCATTTCAGACTGGCTGTCTAGAGTATTTTAGGGAGGGGTAGAATTCCACGTGTAGCGGTGAAATGCGTAGAGATGTGGAGGAATACCGAAGGCGAAGGCAGCCCCTTGGGAATATACTGACGCTCATGTGCGAAAGCGTGGGGAGCAAACAGG
+
<DC<<0CHHEHHDH?DHC<C1<CEEE?GEHC?C<FHC<CC<GGEEHEGDDDCCHCH@EIHFIIHGFGHFHHHGGCG<DFHHHIIH<GEGHFGFIHIHFIIHHHHEFIHIIHHHHHHIIIIIHGCGHGFIIIHHGHFHIHIIIIIIHIIHIHIIIHHHIIIHIIIIIIIIHHHIHGHIHIIIIIHIIIHHIIIHIIIIHHHIHCHEHIHIHIIIGIIIIIIIIIHGHCIHHHIHIIHIHIIIIIIIIIIHIIII
@HS4.1_309 HISEQ:380:H55W7BCXY:1:1101:8023:21372 1:N:0:AGCAGGAA orig_bc=AAAAAAAAAAAA new_bc=AAAAAAAAAAAA bc_diffs=0
TACAGAGGTCCCTAGCGTTGTTCGGATTTACTGGGCGTAAAGGGCACGTAGGTGGCTAGGCGTGTCGCGTGTGAAATCTCCGGGCCCAACCCGGAAAGTGCGCGCGAAACTACCTGGCTGGAGTACGGGAGAGGGAGTCGGAATGCAGGGTGTAGCGGTGAAATGCGTTGATATCCTGCAGAACACCGGAGGCGAAGGCGGACTCCTGGAACGTTACTGACGCTAAGGTGCGAAAGTCGGGGGAGCAAACAGG
+
HIIIIEHIIIIIIHIIIIHIHIIIIIIIIIIIIIIIIEHIHHHIIIIIHIIIIIIIIHIIIIIIHIIHIHIIHIHGDIIIIIIIIIIIIHHIHIIHIIIIIIHIIIGIIIIIIIIIIIIIIIIIIIIIIIIIIIIIIIIIIIIIIIIIIIIIIIIIIIIIIIIIIHIIHIIIIHHHHIIIIIIHIHIIIIIIIIIIIHHIIIIGIIIIIIIIIIIIIIIIIHIIIIIIIIIIIIIIIIIIIIIIIIIIIIIII
@HS4.1_310 HISEQ:380:H55W7BCXY:1:1101:9299:21458 1:N:0:AGCAGGAA orig_bc=AAAAAAAAAAAA new_bc=AAAAAAAAAAAA bc_diffs=0
TACGGAGGGTACGAGCGTTAATCGGAATGACTGGGCGTAAAGGGCACGTAGGTGGATAGATAAGTCACAAGTGAAATACCCGGGCTTAACCTGGGATTGGCTCGTGAAACTGTTTAACTAGAGTACGGTAGAGGGGAGTAGAATTCCAAGTGTAGCGGTGAAATGCGTAGAGATTTGGAAGAATACCGGAGGCGAAGGCGGCTCTCTGGACCGATACTGACACTGAAGAGCGAAAGCGTGGGGAGCAAACAGG
+
IIIIIIIIIIIIIIIIIIIIIIIIIIIIIIIIIIIIIFHIIIIIIIIIGHHIGIIIIIIIIIIIIIIIIIIIIIIIIIIIIIIIIIIIIIIHIIIIIIIIIGIIIIIIIIIIIIIIIIIIIIIIIIIIIIIIIIIIIIIIIIIIIIIIIIIIIIIIIIIIIIIIIIIIIIIIIIIIIIIIIIIIIIIIIIIIIIIIIIIIIIIIIIIIIIIIIIIIIIIIIIIIIIIIIIIIIIIIIIIIIIIIIIIIIIIII
@HS4.1_311 HISEQ:380:H55W7BCXY:1:1101:10157:21261 1:N:0:AGCAGGAA orig_bc=AAAAAAAAAAAA new_bc=AAAAAAAAAAAA bc_diffs=0
TACGGAAGGTCCGGGCGTTAACCGGATTTATTGGGTTTAAAGGGAGCGCAGGCTGATTATTAAGCGTGACGTGAAATGTAGCCGCTCAACGGCTGAACTGCGTCGCGAACTGGTAGTCTTGAGTGAGTTCGATGTTGGCGGAATTCGTGGTGTAGCGGTGAAATGCTTAGATATCACGAAGAACTCCGATTGCGAAGGCAGCCAACAAGGCCTTTACTGACGCTAAAGCTCGAAGGTGCGGGTATCGAACAGG
+
GH1DHHHH@DG1<?HDD<EH11<C<<G0<FHGHI@0<0CG?GC0<<0FHH<EHHHEFHGHGHHIIHHHHHHHEIIIIIHDGGIIIIHHHHIHHHHGEHHIHIHHHGHCHHHIHHHHHGHEEIIIIHHEHIHHHH#IIIIIHHIIIHIHHHIIIIIIHGIHIII#HE#IHHIIIII#IIIIIIIIHHGIIIIHIHHFHCHHIIHHIHCIIIIIIHHIIIIIIGIIIIIIIIIIIIHHHHHHHHHHHHGHHHIHI
@HS4.1_312 HISEQ:380:H55W7BCXY:1:1101:12064:21306 1:N:0:AGCAGGAA orig_bc=AAAAAAAAAAAA new_bc=AAAAAAAAAAAA bc_diffs=0
TACGTAGGGGGCGAGCGTTGTCCGGAATGATTGGGCGTAAAGGGCGCGTAGGCGGCCCGTTAAGTCTGGAGTGAAAGTCCTGTTTTCAAGATGGGAATTGCTTTGGATACTGATGGGCTTGAGTGCAGGAGAGGTTATCGGAATTCCCGGTGTAGCGGTGAAATGCGTAGAGATCGGGAGGAACACCAGTGGCGAAGGCGGGTAACTGGACTGCAACTGACGCTGAGGCGCGAAAGTGTGGGGAGCAAACAGG
+
IIIIHIIHIIIIIIHIIIIHIIIIIHHIIIIIIIIIIIIH@FHHIIIIIIIIIIIIIIIIGIHIIIIIIHIHHHIIHGHIIIFHEHIIIIIIIIIHIHIIIIGHHIIGHIIIHIIIIIHCHIIIHHHHIIIHHIHHHIIIIIHHIHCIHIIHHIIIIIIIIIIIIIIIIIIIHHIIIIIIIIIIIIIIIHIIIIHHIIIIIHIIIIIIHHHHIIIIIIHIIIIHIIIIHIIIIIIHEIHIIIIIIIIIIIIII
@HS4.1_313 HISEQ:380:H55W7BCXY:1:1101:12359:21322 1:N:0:AGCAGGAA orig_bc=AAAAAAAAAAAA new_bc=AAAAAAAAAAAA bc_diffs=0
TACGGAGGATGCGAGCGTTATCCGGATTTATTGGGTTTAAAGGGTGCGTAGGCGGAATGTTAAGTCAGTGGTGAAAGCGTGTAGCTCAACTATACCGAGCCGTTGAAACTGGCGTTCTTGAGTGCAAACGAGGTAGGCGGAATGTGACGTGTAGCGGTGAAATGCTTAGATATGTCACAGAACCCCGATTGCGAAGGCAGCTTACCAGCATGCGACTGACGCTGAGGCACGAAAGCGTGGGTATCAAACAGG
+
IIIIIHIIHIIIIIIIIIIIIIIIIHIIIIIHHIICGHIIIIIIIIIIHIIIIIIIIIIIIIIIIIIHIIIIIIIIIIIIIIIIIIIIIIIIIIIHIHIIIIIIIHIHIIIIIIIIIIIIIIIIIIIIIIIIIIIIIIIIIIIIIIIIIIIIIIIIIIIIIIIIIIIIIIIIIIIIIIIIIIIIIIIIIIIIIIIIIIIIIIIIIIIIIIIIIIIIIIIIIIIIIIIIIIIIIIIIIIIIIIIHIIIIIIII
@HS4.1_314 HISEQ:380:H55W7BCXY:1:1101:12554:21479 1:N:0:AGCAGGAA orig_bc=AAAAAAAAAAAA new_bc=AAAAAAAAAAAA bc_diffs=0
TACGTAGGGAGCAAGCGTTGTCCGGATTTACTGGGTGTAAAGGGTGCGTAGGCGGAATTGCAAGTCAGTCGTGAAATCTATGGGCTCAACTCATAAATTGCGATTGAAACTGTAGTTCTTGAGTGAAGTAGAGGCAGGCGGAATTTCCGGTGTAGCGGTGAAATGCGTAGAGATCGGGAGGAACACCAGTGGCGAAGGCGGCCTGCTGGGCTTTAACTGACGCTGAGGCACGAAAGCATGGGTAGCAAACAGG
+
IIIIIIIIIIIIIIIIIIIIIIIIIIIIIIIIHIIHHHHIIIIIIIIIIIHIIIIIIIIIIIIIIIIIHIIIIIIIHHIIIIHIIIIIIIIIIIIIIIIIIIIIIIIIIHIIIIIIIIIIIIIIHIIIIIIIIIIIIIIIIIIIIIIIIIIIIIIIIIIIIIIIIIHHIIIIIHIIIHIIIIIIIIIIIIIIIIIIIHIIIIIIIIIIIIIIIIIHIIIIGIIIHIIIIIIIIIIIHIIIIIIIIIIIIIIIF
@HS4.1_315 HISEQ:380:H55W7BCXY:1:1101:12784:21483 1:N:0:AGCAGGAA orig_bc=AAAAAAAAAAAA new_bc=AAAAAAAAAAAA bc_diffs=0
TACGTAGGTGGCGAGCGTTATCCGGATTTACTGGGTGTAAAGGGCGCGTAGGCGGGAATGCAAGTCAGGTGTGTAATCTACAGGCTCAACCTGTAAACTGCACTTGAAACTGCGTTTCTTGAGTGTCGGAGAGGTTGACGGAATTCCTAGTGTAGCGGTGAAATGCGTAGATATTAGGAGGAACACCAGTGGCGAAGGCGGTCAACTGGACGATAACTGACGCTGAGGCGCGAAAGCGTGGGGAGCAAACAGG
+
IIIIIIIIIIIIIIIIIIIIIIIIIIIIIIHIIIIFHHIIIIIIIIHIHIIHHIIIIEHIIIIIIIIIIIIHIIIIHIHIIIIIIIIHIIIIIIIIIIIIIIIHIIIIIIIIIIHIIIIIHHIIHIIIIIHIIIIIIIIIHIIIIIHIIIIIIIIIIIIIHIIIIIIGGEFHHHIIHHHIHHHHHIIIIIIHIIIHIHHIIIIIHFHIIIHIHCHHHHHHIIHGCIHIIHFIHIHCHDIIIIHHIHHHHHHHH
@HS4.1_316 HISEQ:380:H55W7BCXY:1:1101:13697:21453 1:N:0:AGCAGGAA orig_bc=AAAAAAAAAAAA new_bc=AAAAAAAAAAAA bc_diffs=0
TACGGAAGGTCCGGGCGTTATCCGGATTTATTGGGTTTAAAGGGAGCGCAGGCGGAAGGTTAAGCGTGACGTGAAATGTACCGGCTCAACCGGTGAATTGCGTCGCGAACTGGTCTTCTTGAGTGAGTACGACGGAGTCGGAATTCGTGGTGTAGCGGTGAAATGCTTAGATATCACGAAGAACGCCGATTGCGAAGGCAGTCTCCGAGTCCTTAACTGACGCTAATGCTCGAAAGTGCGGGTATCGAACAGG
+
IIIIIHHHIIIIIIIIHHIEHIIIIG<CHHHHHIIHEHIIIIIIIIHIIIHIIIIIIHIIIIIIIIIIIIIHIIIIHIIHHHGIIIIIIIIHIIIIIIIIIIIIIIIIIIIIIIIIIIHIIIIIIIIIIIIIIIHIHHIIIHHHIHIIIIIIIIIIIIIIIIIIIIIIHIIIIGIHHHIIIIIIIHIHIHIIIIIIIIIIHIIHHHIIIIIIIIHHIIIIIIIIIIIIIIIIIIIIIIIIIHHGHIHIIIIII
@HS4.1_317 HISEQ:380:H55W7BCXY:1:1101:16121:21494 1:N:0:AGCAGGAA orig_bc=AAAAAAAAAAAA new_bc=AAAAAAAAAAAA bc_diffs=0
TACGGAGGGTACGAGCGTTAATCGGAATGACTGGGCGTAAAGGGCACGTAGGTGGATAGATAAGTCACAAGTGAAATACCCGGGCTTAACCTGGGATTGGCTCGTGAAACTGTTTAACTAGAGTACGGTAGAGGGGAGTAGAATTCCAAGTGTAGCGGTGAAATGCGTAGAGATTTGGAAGAATACCGGAGGCGAAGGCGGCTCTCTGGACCGATACTGACACTGAAGAGCGAAAGCGTGGGGAGCAAACAGG
+
IIIHICHIIIIIIGHIIIIIIIIIIIIIIIIIIIIIICHIIIIIIIIIDHIIHIIIIIIIIIIIHHIIIIIIIIIIIIIIIIIHIIIIIHIHIHIIIIIIIIIIIIIIIIIIIIIIIIIIIIIIIIIIIIIIIIIIIIIIIIIIIIIIIIIIIHIIHIIIIHIIIIIIIHIIIIIIHHIIIIIII#IIIIHIIIIIIIIIIIIIIIIIIIIIIIIIIIIIIIIIIIIIIIIIIIIIIIIIIIIIIIIIIIIII
@HS4.1_318 HISEQ:380:H55W7BCXY:1:1101:1757:22540 1:N:0:AGCAGGAA orig_bc=AAAAAAAAAAAA new_bc=AAAAAAAAAAAA bc_diffs=0
TACGGAGGGTGCGAGCGTTAATCGGAATAACTGGGCGTAAAGAGCTCGTAGGCGGTTTGTCAAGTCAGATGTGAAAGCCCCGGGCTTAACCTGGGAACCGCATTTGAAACTGACAGACTAGAGTACTGTAGAGGGAGGTAGAATTCCAGGTGTAGCGGTGAAATGCGTAGATATCTGGAGGAATACCGGTGGCGAAGGCGGCCTCCTGGACAGAGACTGACGCTGAGGAGCGAAAGCGTGGGGAGCAAACAGG
+
IIIIIHIIIHIIIIIIIHIIIIIIIIIIIIIIIIIIIIIIIIIIIIIIIHIIIIIHIIIHIIIIIIIIIIIIIIIIIIIIIIIIIIIIIIIIIIIIIIIIIIIIIIIIIIIIIIIIIIIIIIIIIIIIIIIIIIIIIIIIIIIIIHIIIIIIIIIIIIIIIIIIIIIIIIIIHHIIIHIIIIIIIIIIIHIIIIIIIIIIIIIIIIIIIIIIIIIIIIIIIIIIIIIIIIIIIIIIIIIIIIIIIIIIIIIII
@HS4.1_319 HISEQ:380:H55W7BCXY:1:1101:3977:22629 1:N:0:AGCAGGAA orig_bc=AAAAAAAAAAAA new_bc=AAAAAAAAAAAA bc_diffs=0
TACGTAGGGAGCGAGCGTTGTCCGGAATTACTGGGTGTAAAGGGAGCGTAGGCGGGATCGCAAGTCAGATGTGAAATACATGGGCTTAACCCATGGGCTGCATTTGAAACTGTGGTTCTTGAGTGAAGTAGAGGTAAGCGGAATTCCTGGTGTAGCGGTGAAATGCGTAGATATCAGGAGGAACACCGGTGGCGAAGGCGGCTTACTGGGCTTTTACTGACGCTGAGGCTCGAAAGCGTGGGGAGCAAACAGG
+
IIIIIIIIIIIHHIIIIIIIIIIIIIIIIIIHHIHFHHIIIIIIIIIHHIIIIIIIIIIIIIIIIIIIIIIIIIIIHHIIIIIIIIIIIIIIIIIIIIIIIIIIIIHIIIIIIIIIIIIIIIIIIIIIIIIIIIIHIIIIIIIIIIIIIIIIIIIIIIIIIIIIIIIIIIIIIIIIHHIIIIIIHHIIIIIIIIIIIIIIIHIIIIIIIIIIIIIIIIIIIIIIIIIIIIIIIIIIIIIIIIIIHHIIIIIII
@HS4.1_320 HISEQ:380:H55W7BCXY:1:1101:4762:22663 1:N:0:AGCAGGAA orig_bc=AAAAAAAAAAAA new_bc=AAAAAAAAAAAA bc_diffs=0
TACAGAGGCCCGTAGCGTTGTTCGGATTTACTGGGCGTAAAGGGCGCGTAGGCGGCCAGGCGTGTCGGATGTGAAATCTCCGGGCTCAACCCGGAAAGTGCGTCCGAAACTGCCCGGCTCGAGTGCGGGATGGGGAAGGGGAATGCAGGGTGTAGCGGTGAAATGCGTTGATATCCTGCAGAACACCGGAGGCGAAGGCGCCTTCCTGGAACGCAACTGACGCTGAGGCGCGAAAGTCGGGGGAGCAAACAGG
+
IIIHIIIIIIHHHIIIIIIHIIIIIIIIIIIIIIIIIIIIIIIIHIIIEHIIIIIHFHHIIHGHIHHIIIIIIIIIIHIHIIIIIIGIIIIIIGIIIHIIIIIHHIIIIIIIFDHHHIIHIIIIIIIIIHHGHIIHHHHIIIIHHIIIIIIIIIIIIIIIIIHIIIIHCIIIHHE<AHHIIHIIIIHFIHIIIIIIIIII=HEHEIIIIHEDHGIIIIIIIIIIIIIIIIIIIHHE/HIIHIIIIIIIIIIII
@HS4.1_321 HISEQ:380:H55W7BCXY:1:1101:6564:22527 1:N:0:AGCAGGAA orig_bc=AAAAAAAAAAAA new_bc=AAAAAAAAAAAA bc_diffs=0
TACGGAAGGTCCGGGCGTTATCCGGATTTATTGGGTTTAAAGGGAGCGCAGGCCGGCCTTTAAGCGTGACGTGAAATGCAGGTGCTCAACGTCTGCACTGCGTCGCGAACTGGGGGCCTTGAGTATGTTCGACGCCGGCGGAATTCGTGGTGTAGCGGTGAAATGCTTAGATATCACGAAGAACCCCGATTGCGAAGGCAGCCGGCGAGGCCATTACTGACGCTAAAGCTCGAAGGTGCGGGTATCGAACAGG
+
IIIIIIIIIIIIIIIIIIIIHIIIIHHIIIIIIIIGHIIIIIIIIIIIIIIIIIIIIIIIIIIIIIIIIIIIIIHIHHIIIIIIIIIIIIIIIIIIIIIIIIIIIIIIIIIIIIIIIIIIIIIIIIIIIIIIIIIIIIIIIIIIIIIIIIIIIIIIIIIIIIIIIIIIIIIIIIIHIIIIIIIIIIIIIIIIIIIIIIIIIIIIIIIIIIIIIIIIIIIIIIIIIIIIIIIIIIIIIIIIIIIIIIIIIIIII
@HS4.1_322 HISEQ:380:H55W7BCXY:1:1101:8189:22678 1:N:0:AGCAGGAA orig_bc=AAAAAAAAAAAA new_bc=AAAAAAAAAAAA bc_diffs=0
TACGGAAGGTCCGGGCGTTATCCGGATTTATTGGGTTTAAAGGGAGCGCAGGCCGATGGTTAAGCGTGACGTGAAATGTAGGTGCTCAACATCTGCACTGCGTCGCGAACTGGCTATCTTGAGTGAGTTCGATGTTGGCGGAATTTGTGGTGTAGCGGTGAAATGCTTAGATATCACGAAGAACTCCGATTGCGAAGGCAGCCAACAAGGCCTTTACTGACGCTAAAGCTCGAAGGTGCGGGTATCGAACAGG
+
GEHHHCDCHIIHIIGIHHHHIIHII@CEHFFCGHHGHHHHHHHHHHIHIIHIIIIIIIIEHHHIIIHGHIIHHHGIHHHEIHIIIHIIIIHHIIHIIIIIIIIIHHIIHHIHIIIIIIIHHIIIHHHHHHHIIHE?HIHHHEIIIHIIIIIIHIHIIIIIIIHIIIHIIIIIGIIIHGHIIIIIHGEHHHHHHHIIIHHIIHEHIIIIIHIHHHIIIIIHIIIIHIHIIIIIIIHIHIIIIIIIIIIHHHIII
@HS4.1_323 HISEQ:380:H55W7BCXY:1:1101:10442:22575 1:N:0:AGCAGGAA orig_bc=AAAAAAAAAAAA new_bc=AAAAAAAAAAAA bc_diffs=0
TACGGAAGGTCCGGGCGTTATCCGGATTTATTGGGTTTAAAGGGAGCGCAGGCCGAAGGTTAAGCGTGACGTGAAATGTAGCCGCTCAACGGCTGCACTGCGTCGCGAACTGGCTTTCTTGAGTGAGTTCGATGTAGGCGGAATTCGTGGTGTAGCGGTGAAATGCTTAGATATCACGAAGAACTCCGATTGCGAAGGCAGCCTACAAGGCCTTTACTGACGCTAAAGCTCGAAGGTGCGGGTATCGAACAGG
+
IIIIIIIIIIIIIIIIIIIGIIIIIEHHIIIIHIIHHHIIIIIIHIHIIIIIIIIIIIIIHIIIIIIIIIIHHIIIHHIIIIIIIIIIIIIIIIIIIIIIIIIIIIIIIIIIHHHIIIIIIIIIIIIIIIIIIIIIIIIIIIIIIIIHHIIIIIIIIIIIIIIIIIIIIHIIIIIIIIIIIIIGHIIIIIIIIIIIIIIIIIIIIIIIIIHHIIIIIIIIIIIIIIIIIIIIIIIIIIIIIIIIHIIIIIIII
@HS4.1_324 HISEQ:380:H55W7BCXY:1:1101:12325:22509 1:N:0:AGCAGGAA orig_bc=AAAAAAAAAAAA new_bc=AAAAAAAAAAAA bc_diffs=0
TACGGAGGATGCGAGCGTTATCCGGATTTATTGGGTTTAAAGGGAGCGCAGACGGATGGTTAAGTCGGCTGTCAAATGTCGCCGCCCAACGGCGTCGTGCGGTTGATACTGGCCATCTTGAGTGCGGCATGGGCACGCGGAATTCACGGTGTAGCGGTGAAATGCTTAGATATCGTGAAGAACTCCGATCGCGAAGGCAGCGTGCCGGACCGTTACTGACGTTGAGGCTCGAAAGCGCGGGTATCAAACAGG
+
IIIIIIIIIIIIIIIIIIHIIIIIIIIIHHIHHIHDDHHIHIIIIIHIIIIHHIIIHIIIIHHIIIIIIIIIIIIIDHIIIIHHIIIIIIIHIIEIHIIIIIIIIIIIIIIIIGIGIIIIIIIIIIIIIIIIIIIIHIIIIIIIIIIIIIIIIIIIIIIIIIIIIIIIIIIIIIIHGIIIIIIIIIIIIIIIIIIIIHFIIIIIIIIIIIIIIIIIIIIIIIIIIIIIIIIIIIIIIIIIIIIIIIIIIIII
@HS4.1_325 HISEQ:380:H55W7BCXY:1:1101:13034:22541 1:N:0:AGCAGGAA orig_bc=AAAAAAAAAAAA new_bc=AAAAAAAAAAAA bc_diffs=0
TACGGAAGGTCCGGGCGTTATCCGGATTTATTGGGTTTAAAGGGAGCGCAGGCCGACTGGTAAGCGTGACGTGAAATGTAGCCGCTCAACGGCTGAACTGCGTCGCGAACTGTCAGTCTTGAGTGAGTTCGATGTTGGCGGAATTCGTGGTGTAGCGGTGAAATGCTTAGATATCACGAAGAACTCCGATTGCGAAGGCAGCCAACAAGGCCTTTACTGACGCTAAAGCTCGAAGGTGCGGGTATCGAACAGG
+
IIIIIHHIIIIIIIIIIIIIIIIIIHIIHIIIHIIGHIHIIHIIIIIIHIIIIIIIIIIIIIIIIIIIIIIIIHHHHHHIIIIIIIIIIIIIIIIGIHIIIIIIIIIIIIIIIIIIHHHIIIIIIHIIIIIIIIIIIIIIIIIIIIIIIIIIIIIIIIIIIIIIIIIIIIIIIIIIIIIIIIIIHIIIIIIIIIIIIIIIIIIIIIIIIIIIIIIIIIIIIIIIIIIIIHHIIIIHHEHIIIIIHIIIIIIII
@HS4.1_326 HISEQ:380:H55W7BCXY:1:1101:13958:22721 1:N:0:AGCAGGAA orig_bc=AAAAAAAAAAAA new_bc=AAAAAAAAAAAA bc_diffs=0
TACGGAGGGTGCGAGCGTTAATCGGAATAACTGGGCGTAAAGAGCTCGTAGGCGGTTTGTCAAGTCAGATGTGAAAGCCCCGGGCTTAACCTGGGAACCGCATTTGAAACTGACAGACTAGAGTACTGTAGAGGGAGGTAGAATTCCAGGTGTAGCGGTGAAATGCGTAGATATCTGGAGGAATACCGGTGGCGAAGGCGGCCTCCTGGACAGAGACTGACGCTGAGGAGCGAAAGCGTGGGGAGCAAACAGG
+
IIIIIIIIIHHHIIIIIHIIIIIIIIIIIIIIIHIIIHIIIIIIIIIIIIIIIIIHHIIHIIIIIIHIIIIIIIIIHHIIIIIIIIIIIIIIIIIHIIIIIIIIIIIIIIIIIIIIIIIIIIIIIIIIIIIIIIIIIIIIIIIIIIHIIIIIIIIIHIIIIIIIIIIIIIIIHIIIHHIIIHHIIIIIIIIIIIIIIHIIIIIIIHIIIIHIIIIIIIIIIIIIIIIIIIIIIIIIIIIIIIIIIIIHIIIII
@HS4.1_327 HISEQ:380:H55W7BCXY:1:1101:14689:22507 1:N:0:AGCAGGAA orig_bc=AAAAAAAAAAAA new_bc=AAAAAAAAAAAA bc_diffs=0
TACGGAAGATGCGAGCGTTATCCGGATTTATTGGGTTTAAAGGGAGCGTAGGCGGGTTTTTAAGTCTGCGGTAAAATGTCGGCGCCCAACGTCGTCTTGCCGTGGAAACTGGGGACCTTGAATACACGCAAGGAAGATGGAATTCGTCGTGTAGCGGTGAAATGCTTAGATATGACGAAGAACTCCGATTGCGAAGGCAGTCTTCTGGAGTGCGATTGACGCTGAGGCTCGAAAGTGCGGGTATCAAACAGG
+
IIIIIIIIIIIIIIIIIIIIIIIIICEHIIIIHIIC@HHIIIIIIIHIHHIIIHHIFEIIIIIIIIHIIIIIIIIIIIIIIIIIIIIIIIIHIIHIIIIIHHGHIIIHHIIIIIIHHIIIIIIIIIIIHIIIIIIIIIIIIIIIIIIIIIHIIIIIIIIIIIIIIHIIIIIIIIIIIIIIIHHHIIIIIIIIIIIIIIIIIIIIIIIHHIIIIIIIIHEIIIIIIGIIIIIIIIIIHIIIIIIIIIIIIIII
@HS4.1_328 HISEQ:380:H55W7BCXY:1:1101:15077:22681 1:N:0:AGCAGGAA orig_bc=AAAAAAAAAAAA new_bc=AAAAAAAAAAAA bc_diffs=0
TACGGAGGGTACGAGCGTTAATCGGAATGACTGGGCGTAAAGGGCACGTAGGTGGAAAGATAAGTCACAAGTGAAATACCCGGGCTTAACCTGGGATTGGCTCGTGAAACTGTTTAACTAGAGTACGGTAGAGGGGAGTAGAATTCCAAGTGTAGCGGTGAAATGCGTAGAGATTTGGAAGAATACCGGAGGCGAAGGCGGCTCTCTGGACCGATACTGACACTGAAGAGCGAAAGCGTGGGGAGCAAACAGG
+
IIIIIEHIII?GGHEHHFGHFHHIIIHHHEHHHIIII<CHFHHHIIHI<DGHDFHG#HIHIIIIHHIIHHIIIGIIIHIIIIHIGIIIIIIGIIHIHHHHHHIHHFHHIIIHHIHHIIIIHHIHHHIHFHHGHHGHHHHHHIEHIHHGHIIHHHIHHEHIIIIHHHIFHHIIHEFEFFHGHEHHHEGHHIGHEHFHHHHHHGIIHHHDEEHHGEHIIIHGECHIHIIHCHEIHIHHIIIHGIIHEHIIHHHII
@HS4.1_329 HISEQ:380:H55W7BCXY:1:1101:19344:22561 1:N:0:AGCAGGAA orig_bc=AAAAAAAAAAAA new_bc=AAAAAAAAAAAA bc_diffs=0
TACGGAGGGTACGAGCGTTAATCGGAATGACTGGGCGTAAAGGGCACGTAGGTGGATAGATAAGTCACAAGTGAAATACCCGGGCTTAACCTGGGATTGGCTCGTGAAACTGTTTAACTAGAGTACGGTAGAGGGGAGTAGAATTCCAAGTGTAGCGGTGAAATGCGTAGAGATTTGGAAGAATACCGGAGGCGAAGGCGGCTCTCTGGACCGATACTGACACTGAAGAGCGAAAGCGTGGGGAGCAAACAGG
+
IIIIIIHIIIIIIIIIIHIIGIIIIHHHIIIIIIIIIEHIIIIIIIIIHIIIFHIIHIIIIIIIHIIIIIIIIIIIHIIIIIIIHIIIIIIIIIIIIIIIIIIIIIIIIIIIIIIIIHIIIIIIIIIIIIIIIIIIIIIIIIIIIIIIIIIIIIIIIIIIIIIIIIIIIIIIIIIIHGIIIIIIIIIIIIIIIIIIIIIIIIIIIIIIIIIIIIIIIIIIIIIIIIIIIIIIIIIIIIIIIIIIIIIIIIIII
@HS4.1_330 HISEQ:380:H55W7BCXY:1:1101:19673:22697 1:N:0:AGCAGGAA orig_bc=AAAAAAAAAAAA new_bc=AAAAAAAAAAAA bc_diffs=0
TACGGAAGGTCCGGGCGTTATCCGGATTTATTGGGTTTAAAGGGAGCGCAGGCTGAATGGTAAGCGTGACGTGAAATGTCCGGGCTCAACCGGGGCTTTGCGTCGCGAACTGCCGTTCTTGAGTGGGTACGACGCTGGCGGAATTCGTGGTGTAGCGGTGAAATGCTTAGATATCACGAAGAACTCCGATTGCGAAGGCAGCTGGCGAGTCTCTTACTGACGCTAAAGCTCGAAGGCGCGGGTATCGAACAGG
+
IIIHIGEDHGHID/<DFDH0GEHHI0<DGHHC@GHCE=HHHCGEHIH<EEDC?#HHFHHHC@HHHHEH@EHHHEHE>1FG1C8?FIEH?<HED@GCHFHEC<CHDHD<IHHHEHC=HH@?HHHHHDHCECDHHHD<GIIIIIIHEHFH?HHHIIIIIIIIIIHIHEIIIIIHHEHD1BCHIIIHEHHFE<CEFIHHHHEIIHHDDFIHHIIHHIHIIHHEIHHHGIIIIHIIIHGHHHHIHHEHHHEHHHIII
@HS4.1_331 HISEQ:380:H55W7BCXY:1:1101:19841:22616 1:N:0:AGCAGGAA orig_bc=AAAAAAAAAAAA new_bc=AAAAAAAAAAAA bc_diffs=0
TACGTAGGGTGCGAGCGTTAATCGGAATTACTGGGCGTAAAGCGTGCGCAGGCGGTTCGACAAGTCAGATGTGAAAGCCCCGGGCTCAACCTGGGAATGGCATTTGAAACTGTCGGGCTTGAGTGTGGCAGAGGGGGGTGGAATTCCGCGTGTAGCAGTGAAATGCGTAGAGATGCGGAGGAACACCGATGGCGAAGGCAGCCCCCTGGGCTGACACTGACGCTCAGGCACGAAAGCGTGGGGAGCAAACAGG
+
IIIIIHIIIIIIIIIIIIIIHIIIIHIIIIIIIIIIHIHIIIIIHIIIIGIIIIIHIIIIIHIIIIHHIIIHIIIIHHIIIIIIIIIIIIIIIHIIIIIIHIIIIIIIIIIIHIIIIHHHHIHHHIIIIIIIIIIIIIHIIIHHHIIIIIGIIIHIHIIIIIIIIHIHIIHHHIHGHIIHHIIIHGIIIIIIIIIIHIIIIIIIIIIIIIIIIIIIIIIIIIIHCIIIIIIIIIIIIIIIIIIIIIIIIIIII
@HS4.1_332 HISEQ:380:H55W7BCXY:1:1101:4174:22982 1:N:0:AGCAGGAA orig_bc=AAAAAAAAAAAA new_bc=AAAAAAAAAAAA bc_diffs=0
TACGGAGGATGCGAGCGTTATCCGGATTTATTGGGTTTAAAGGGTGCGCAGGCGGCATGTCAAGTCAGCGGTCAAACTGCGGCGCTCAACGCCGTACCGCCGTTGAAACTGGCAGGCTTGAGTCCGTGCGAGGATGGCGGAATGCGCGGTGTAGCGGTGAAATGCATAGATATCGCGCAGAACTCCGATTGCGAAGGCAGCTGTCCAGCACACGACTGACGCTCATGCACGAAAGCGTGGGTATCGAACAGG
+
IIIIIIC<<FGHIIIIIIIIIIIIIEHHIIIIGHICEHHIIHIIIIIIIIIIIIIIIIIIIIIIIIIIIIIHIIHIHHIIIIHIIIIIIIIIIIIIIIIIIIIIIIIIIIIIIIIIIIIIIHHHHIIIIIIIIIIIIIIIIIIIIIIIIIIIHIHHIFIIIIIIIIIIIIHIHHIIIGHIHIIHIIIIIIIIHHIIIHIIIIIIIIIIIIIIIIIIIHHHHHIHIIIHHCHHIHIIHIIIIIIIIIIIIIII
@HS4.1_333 HISEQ:380:H55W7BCXY:1:1101:4380:22752 1:N:0:AGCAGGAA orig_bc=AAAAAAAAAAAA new_bc=AAAAAAAAAAAA bc_diffs=0
TACGGAGGGTACGAGCGTTAATCGGAATGACTGGGCGTAAAGGGCACGTAGGTGGATAGATAAGTCACAAGTGAAATACCCGGGCTTAACCTGGGATTGGCTCGTGAAACTGTTTAACTAGAGTACGGTAGAGGGGAGTAGAATTCCAAGTGTAGCGGTGAAATGCGTAGAGATTTGGAAGAATACCGGAGGCGAAGGCGGCTCTCTGGACCGATACTGACACTGAAGAGCGAAAGCGTGGGGAGCAAACAGG
+
IIIIIIIIIIIIIIIIIHHIIIIIIIIIIIIIIIIIIHIHIIIIIIIIFHIIGHIIIIIIIIIIIIIIHIIIIIIIIIIIIIIIIIIIIIIIIIIIIIIIIIHIIIIIIIIIIIHHIIIIIIIIIIIIIIIIIIIIIIIIIIIIIHIHHIIIIIIIIIIIIIIIIIIIIIIIIIIIHIIIIIIIIIIIIIIIIIIIIIIIIIIIIIIIIIIIIIIIIIIIIIIIIIIIIIIIIIIIIIIIIIIIIIIIIIIII
@HS4.1_334 HISEQ:380:H55W7BCXY:1:1101:7301:22918 1:N:0:AGCAGGAA orig_bc=AAAAAAAAAAAA new_bc=AAAAAAAAAAAA bc_diffs=0
TACGGAGGATGCGAGCGTTATCCGGATTTATTGGGTTTAAAGGGTGCGTAGGTGGTTTGTTAAGTTTGTGGTGAAAGCGTGCGGCTCAACCGTACCAAGCCATGAAAACTGGCGAACTTGAGTGCAAACGAGGTAGGCGGAATGTGATGTGTAGCGGTGAAATGCTTAGATATGTCACAGAACCCCGATTGCGAAGGCAGCTTACCAGCATGCAACTGACACTGAGGCACGAAAGCGTGGGTATCAAACAGG
+
IIIIIIIIHHIIIIIIIIIIHIIIIHHIIIIIHHIDCHGIIIIIHIHIEHHFHIIIIIIIIIHIIIIIIIIHIIIIIIIIIIIIIIIIIIIIIIIIIIIHIHIIIIIIIIIIIIIIIIIIIIIIIIIIIIIIIIIIIIIIIIIIIIIIIIIIIIIIIIIIIIIIIIIIIIIIIIIIHIIIIIIIIIIIIIIIIIIIIIIIIIIIIIIIIIIIIIIIIIIIIIIIIIIIIIIIIIIIIIIIIIIIIIIIIIII
@HS4.1_335 HISEQ:380:H55W7BCXY:1:1101:7518:22965 1:N:0:AGCAGGAA orig_bc=AAAAAAAAAAAA new_bc=AAAAAAAAAAAA bc_diffs=0
TACGTAGGGGGCAAGCGTTATCCGGATTTATTGGGCGTAAAGCGTGTGTAGGCGGTTTATTAAGTCTAAGATGAAAGCCCGAGGCTTAACCTCGGTTTGTTTTAGATACTGGTAGGCTAGAATGCGGTAGAGGCAAATGGAATTCCTAGTGTAGCGGTGAAATGCGTAGATATTAGGAGGAACACCAGTGGCGAAGGCGATTTGCTGGGCCGTTATTGACGCTGAGACACGAAAGCGTGGGGAGCAAATAGG
+
IIIIHIIIIIIIIIIIIIIHHIIIIHHIIHHHIIIIIIHIIIII<GHEHIIIIIIHHIIIHIIIIIIIIHIHIIIIIHIIIIIIIIIIIIIIIIIIIIIIIIIIIIIIIIIIIIIIIIIIIIIIIIIIIIIIIIIIIIIIIIIIIIIIIIIIIIIIIIIIIIHIIIIIIIIIIIIHIIIIIIIIIIIIIIIIIIIIIIIIIIIIIIIIIIIIIHIIIIIIIIIIIIIIIIIIIIIIIIIIIIIIIIIIIIII
@HS4.1_336 HISEQ:380:H55W7BCXY:1:1101:8692:22938 1:N:0:AGCAGGAA orig_bc=AAAAAAAAAAAA new_bc=AAAAAAAAAAAA bc_diffs=0
TACGGAAGGTCCGGGCGTTATCCGGATTTATTGGGTTTAAAGGGAGCGCAGGCGGAAGGTTAAGCGTGACGTGAAATGTACCGGCTCAACCGGTGAATTGCGTCGCGAACTGGTCTTCTTGAGTGAGTACGACGGAGTCGGAATTCGTGGTGTAGCGGTGAAATGCTTAGATATCACGAAGAACGCCGATTGCGAAGGCAGTCTCCGAGTCCTTAACTGACGCTAATGCTCGAAAGTGCGGGTATCGAACAGG
+
IIIIIHIIIIIIIIIIIIIIIIIIIHIIIIIIHIIGHHIIIIIIHIIIIIIIIIIIIIIIHIIIIIGIHHIIIIIIHHIIIHIIIIIIIIHIIIIIIIIIIIIIIIIIIIIIIIIIIIIIIIIIIIIHIIIIIIIIIIIIIIIIIIIHHIIIIIIIIIIIIIIIIIIIHHIIIIIHHHIIIIIIIIIIHIHIIHIHIIIIIIIIIIIIIIIIIIIIIIIHIHIHHIHIIIIIIIIIIIGIIIIIHIIIIIIII
@HS4.1_337 HISEQ:380:H55W7BCXY:1:1101:8806:22802 1:N:0:AGCAGGAA orig_bc=AAAAAAAAAAAA new_bc=AAAAAAAAAAAA bc_diffs=0
TACCTGCAGCCCGAGTGGTGGTCGATTTTATTGAGTCTAAAGCGTTCGTAGCCGGTCCGTTAAATCCTTGGGTAAATCGGGAAGCTCAACTTTCCGACTTCCGAGGAGACTGGCGGACTTGGGACCGGGAGAGGCCAGAGGTACTTCTGGGGTAGGGGTAAAATCCTGTAATCCTAGAAGGACCACCGGTGGCGAAGGCGTCTGGCTAGAACGGATCCGACGGTGAGGGACGAAGCCCTGGGTCGCAAACGGG
+
IIIII?GHIIIIIIIHIIHIIIHIIIIIIIIHIIIGHHHIHIIIHIIIIIIIIIIIIIIIIIIIIIIIIIIIIIIIIIIIIIIIIIIGIIIIIIIIIIIIIIIIIIIIIIIIIIIIIIIIIIIIIIIIIIIIIIIIIIIIIIIIIIIIIIIIIIIIIIIIIIIIIIIIIIIIIIIIIIIIIIIIIIIIIIIIIIIIIIIIIIIIIIIIIIIIIIIIIIIIIIIIIIIIIIIIIIIIIIIIIIIIIIIIIIIII
@HS4.1_338 HISEQ:380:H55W7BCXY:1:1101:10299:22933 1:N:0:AGCAGGAA orig_bc=AAAAAAAAAAAA new_bc=AAAAAAAAAAAA bc_diffs=0
TACGTAGGTGGCGAGCGTTGTCCGGAATTATTGGGCGTAAAGGGAGCGCAGGCGGGAAGGTAAGTCTATCTTAAAAGTGCGGGGCTCAACCCCGTGAGGGGATGGAAACTATCTTTCTTGAGTGCAGGAGAGGAAAGCGGAATTCCTAGTGTAGCGGTGAAATGCGTAGATATTAGGAGGAACACCAGTGGCGAAGGCGGCTTTCTGGACTGTAACTGACGCTGAGGCTCGAAAGCGTGGGGAGCGAACAGG
+
IIIIIIIIIIIIIIIIIIIIIIIIIGHHIIIIIIIIIHHIHIIIIIIIIIIIIIIIHIIIIIIIIIIHIIIIIIIIIIIIIIIIIIIIIIIIIIIIIIIIIIIIIIIIIIIIIIIIIIIIIIIIIIIIIIIIIIIIIIIIIIIIIIIIIIIIIIIIIIIIIIIIIIIIIIIIIIIIIIIIIIIIIIIIIIIIIIIIIIIIIIIIIIIIIIIIIIIIIIIIIIIIIIIIIIIIIIIIIIIIIIIIIIIIIIII
@HS4.1_339 HISEQ:380:H55W7BCXY:1:1101:12120:22838 1:N:0:AGCAGGAA orig_bc=AAAAAAAAAAAA new_bc=AAAAAAAAAAAA bc_diffs=0
TACGGAGGGTACGAGCGTTAATCGGAATGACTGGGCGTAAAGGGCACGTAGGTGGATAGATAAGTCACAAGTGAAATACCCGGGCTTAACCTGGGATTGGCTCGTGAAACTGTTTAACTAGAGTACGGTAGAGGGGAGTAGAATTCCAAGTGTAGCGGTGAAATGCGTAGAGATTTGGAAGAATACCGGAGGCGAAGGCGGCTCTCTGGACCGATACTGACACTGAAGAGCGAAAGCGTGGGGAGCAAACAGG
+
IIIIIIIIIIIIIIIIIHHHIIIIIIIIIIIHHIHIICHHIIIIIHIIFHHIGIIIIHIIIIIIIIIIIIIIIIIIIIIIIIIIHHIIIIIIIIIIHIIIIHIIHIIIIIIIIIIIIIIIIIIIIIIIIIIIIIIIIIIIIIIIIIIIIIIIIIIIIIIIIIIIIIIIIIIIIIIIIHIIIIIIIHIIIIIIIIIIIIIIIIIIHIIIIIIIIIIIIIIIIIIIIIIIIIIIIIIIIIIIIIIIIIIIIHIII
@HS4.1_340 HISEQ:380:H55W7BCXY:1:1101:12994:22772 1:N:0:AGCAGGAA orig_bc=AAAAAAAAAAAA new_bc=AAAAAAAAAAAA bc_diffs=0
TACGTAGGGAGCAAGCGTTGTCCGGATTTACTGGGTGTAAAGGGTGCGTAGGCGGCTTGGTAAGTCAGATGTGAAATCTATGGGCTCAACCCATAAACTGCATTTGAAACTATCGAGCTTGAGTGAAGTAGAGGCAGGCGGAATTCCCTGTGTAGCGGTGAAATGCGTAGAGATAGGGAGGAACACCAGTGGCGAAGGCGGCCTGCTGGGCTTTAACTGACGCTGAGGCACGAAAGCGTGGGTAGCAAACAGG
+
IIIIIIIIIIIIIIIIIIIIIIIIIIIIIIIIIIIHHIIIIIIIIIIIIIIIIIIIIIIIIIIIIIIIIIIIIIIIIIIIIIIIIIIIIIIIIIIHIIIIIIIIIIIIIIHIIIIIIIIIIIIIIIIIIIIIIIIIIIIIIIIIIIIIHIIIIIIIIIIIIIIIIIIIIIIIIIIIIHIIIIIIIIIIIIIIIIIIIIIIIIIIIIIIIHIHIIIIIIIIIIIIIIHIIIIIIIIIIIIIIIIIIIIIIIIII
@HS4.1_341 HISEQ:380:H55W7BCXY:1:1101:12817:22988 1:N:0:AGCAGGAA orig_bc=AAAAAAAAAAAA new_bc=AAAAAAAAAAAA bc_diffs=0
TACGTAGGGAGCGAGCGTTATCCGGAATTATTGGGCGTAAAGGGTGCGTAGATGGCAATGTAAGTCTTATGTAAAATTGTTGGGCTCAACCCAATAGGGCATAAGATACTGCATAGCTCGAGTACTGGAGAGGCAAGTGGAACTCCATGTGTAGCGGTAAAATGCGTAAATATATGGAAGAACACCAGTGGCGAAGGCGGCTTGCTAGCCAGATACTGACATTGAGGCACGAAAGCGTGGGGAGCAAACAGG
+
IIIIFEFHGDHHDHGIIIIIHIIIIEFHIIHHHHIIIHIIIIGIGHHH@HHHFHHHIIIIIIIIHHI1GFHGIIIHCGHHHHHHIHIIHIHEIHHHGFHHIIIIIIHIIIIHHIIIIIIIIIHHIIFIIHHHGEIIIIIIIIIIHHHIIIIHIIIIIIHIIIIIIIHHEIIIIIHHFHIIIIIIHHIIIIIIIIIIIIIIIHHHIIIIHE?HIIIIIIHGC?IIIIIHEHIIIIIIIIIIIIIIIIIIIIII
@HS4.1_342 HISEQ:380:H55W7BCXY:1:1101:14055:22941 1:N:0:AGCAGGAA orig_bc=AAAAAAAAAAAA new_bc=AAAAAAAAAAAA bc_diffs=0
TACGGAGGGTACGAGCGTTAATCGGAATGACTGGGCGTAAAGGGCACGTAGGTGGATAGATAAGTCACAAGTGAAATACCCGGGCTTAACCTGGGATTGGCTCGTGAAACTGTTTAACTAGAGTACGGTAGAGGGGAGTAGAATTCCAAGTGTAGCGGTGAAATGCGTAGAGATTTGGAAGAATACCGGAGGCGAAGGCGGCTCTCTGGACCGATACTGACACTGAAGAGCGAAAGCGTGGGGAGCAAACAGG
+
IIIIIIHIIIIIIIIIIIIIIIIIIIIIIIIHIIIIIIIIHIIIIEHIHHHIHIIIIIIIIIIIIIIIIHHIIIIIHHHHIIIIIIIIIIIIIIIIIIIIIIIIIIIIIIIIIIIIIIIIIIIIIIIIFIIIIHIIIIIIHIIIIIIIIIIIIIIIIIIIIIIIIIIIIIIIIIIHHGIIIHIIIIHIIIIIIIIIIIIIIIIIHIIIIIIIIIIIIIIIIHIIIIIIIIIIIIIHIIIIIIIIIIIIIIIII
@HS4.1_343 HISEQ:380:H55W7BCXY:1:1101:16567:22820 1:N:0:AGCAGGAA orig_bc=AAAAAAAAAAAA new_bc=AAAAAAAAAAAA bc_diffs=0
TACGTATGGAGCAAGCGTTATCCGGATTTACTGGGTGTAAAGGGAGCGTAGACGGTTTGCCAAGTCTGATGTGAAAGGTGTGGGCTCAACCCGCAAACTGCATTGGAAACTGGTAGACTAGAGTGTCGGAGAGGTAAGTGGAATTCCTAGTGTAGCGGTGAAATGCGTAGATATTAGGAGGAACACCAGCGGCGAAGGCGGCTTACTGGACGATAACTGACGTTGAGGCTCGAAAGCGTGGGGAGCAAACAGG
+
IIIIIIIIIIIIIIIIIHIIIIIIIIIIIIIIIIIFHHIIIIIIIIIIIIIIIIIIIIIHIIIIIIIIIIIIIIIIHIIIIIIIIIIIIIIHIIIIIIIIIIIIIIIIIIIIIIIIIIIIIIIIIHIIIIIIIIIIIIIIIIIIIIIHIIIIIIIIIIIIIIIIIIIIIIIIIIIIIIIIIIIIIIIIIIIIIIIIIIIIIIIIIIIIIIIIIIIIIIIIIIHIIIIIIIIIIIIIIIIIIIIIIIIIIIIII
@HS4.1_344 HISEQ:380:H55W7BCXY:1:1101:19071:22779 1:N:0:AGCAGGAA orig_bc=AAAAAAAAAAAA new_bc=AAAAAAAAAAAA bc_diffs=0
TACGTAGGGTGCGAGCGTTGTCCGGAATTATTGGGCGTAAAGGGCTCGTAGGCGGTTTGTCGCGTCGGGAGTGAAAACTCAGGGCTTAACCCTGAGCCTGCTTCCGATACGGGCAGACTAGAGGTATGCAGGGGAGAACGGAATTCCTGGTGTAGCGGTGAAATGCGCAGATATCAGGAGGAACACCGGTGGCGAAGGCGGTTCTCTGGGCATTACCTGACGCTGAGGAGCGAAAGTGTGGGGAGCGAACAGG
+
IIIIIIHIIIIIIIIIIIIIIIIIIHIIIIIIIIIIIIIIIIIIHIIIIIIIHIIHHIIIIIIIIIIIIIIIIIIIHHIIIIIIIIIIIIHIIIIIIIIIIIIIIIIIIIIIIIIIIIIIIIIIIHIIIIIIIIIIIIIIIIIIIIIIIIIIIIIIIIIIIIIIIIIIIIIIIIIIIHIIIIIIIIIIIIIIIIIIIIIIIIIIIIIIIIIIIIIIIIIIIIIIIIIIIIIIIIIIIIIIIIIIIIIIIIIII
@HS4.1_345 HISEQ:380:H55W7BCXY:1:1101:1317:23118 1:N:0:AGCAGGAA orig_bc=AAAAAAAAAAAA new_bc=AAAAAAAAAAAA bc_diffs=0
TACGGAGGATGCGAGCGTTATCCGGATTTATTGGGTTTAAAGGGTGCGTAGGTGGTTTGTTAAGTTTGTGGTGAAAGCGTGCGGCTCAACCGTACCAAGCCATGAAAACTGGCGAACTTGAGTGCAAACGAGGTAGGCGGAATGTGATGTGTAGCGGTGAAATGCTTAGATATGTCACAGAACCCCGATTGCGAAGGCAGCTTACCAGCATGCAACTGACACTGAGGCACGAAAGCGTGGGTATCAAACAGG
+
?FH10CECHGHGCEDDECE@GHHEHI0DFFC<FHHEHIHHEC?GHFCDECHIHGG<HHHIIHHGH?HHHHHGFHHHHHHIGDHDCFDEGFEHGEEIIIHHHHHHHGHHHIHHEHIGCHGIHHHHFIHHHIIHIHHI#IIIIIHHCHIGHHHEHHIHIHGHHHFHFHDGFFCIHHEEHIHHHHG<H@IIHIH#IHHFF<CHHHHHHEEGDEIHHHF<HHHC<GEHHHHEFHHGCCCCIFHIIIIIHGFCHHII
@HS4.1_346 HISEQ:380:H55W7BCXY:1:1101:3146:23011 1:N:0:AGCAGGAA orig_bc=AAAAAAAAAAAA new_bc=AAAAAAAAAAAA bc_diffs=0
TACGTAGGTGGCAAGCGTTGTCCGGATTTACTGGGTGTAAAGGGCGTGCAGCCGGGCTTGCAAGTCAGATGTGAAATCTATGGGCTCAACCCATAAACTGCATTTGAAACTGTAAGTCTTGAGTACCGGAGGGGCAATCGGAATTCCTAGTGTAGCGGTGAAATGCGTAGATATTAGGAGGAACACCAGTGGCGAAGGCGGATTGCTGGACGGCAACTGACGGTGAGGCGCGAAAGTGTGGGGAGCAAACAGG
+
IIIIHIIIIIHIIIIIIIIIIIIIIIIIIIIIIIIFHHIIIIIIIIIIIIIHIIIIIIIIIIIIIIIIIIIIIIHIHHIIIIIIIIIIIIIHIIIIIIIHIIIIIIIIIIIIIIIIHIIIIIIIIHIIIIIHIIIIIIIIIIIIIIIIIIIIIIIIIIIIIIIIIIIIIIIIIIIIIIHIIIIIIIIIIIIIIIIIIIIHHHIIIIIIIIIIIHIIIIIIIHIHIIIIIIIIIIIIIIIIIIIIIIIIIIIII
@HS4.1_347 HISEQ:380:H55W7BCXY:1:1101:4845:23048 1:N:0:AGCAGGAA orig_bc=AAAAAAAAAAAA new_bc=AAAAAAAAAAAA bc_diffs=0
TACGGAGGATCCGAGCGTTATCCGGATTTATTGGGTTTAAAGGGAGCGTAGGCGGAGGATCAAGTCAGCTGTGAAATGTAGTCGCTCAACGTCTGCACTGCAGTTGAAACTGGTTCCCTTGAGTGCGTAAGAGGCAGGCGGAATTCGTCGTGTAGCGGTGAAATGCTTAGATATGACGAAGAACTCCGATCGCGAAGGCAGCTTGCCGGGCCGCAACTGACGCTGAAGCTCGAAGGTGCGGGTATCGAACAGG
+
IIIIIHIIIHHHIIIIIFHHIIIIGIIIIIIIIIIIIIIGHIIIIIIIHIIHIIIIIIIGHHIIIIIIHHIGHIHIFHHIIIHIGEHIIIIIIIIGIIIIIIIIGHIIIIIIHIIIIIIHHGHIHGHIIIIIIIIIHHHIIIIGHHHIIIIHIIIIIIHIHHEHHEHHGIIIIHGHIHIIIIIIIGHHFEHHFHIIHHHHIHHDHIHIIHIIIIIIIHIIIIIIHHIIIHEIIHHF<IIIIIIIIIIIIIIII
@HS4.1_348 HISEQ:380:H55W7BCXY:1:1101:9619:23160 1:N:0:AGCAGGAA orig_bc=AAAAAAAAAAAA new_bc=AAAAAAAAAAAA bc_diffs=0
TACGGAAGGTCCGGGCGTTATCCGGATTTATTGGGTTTAAAGGGAGCGCAGGCTGATTGTTAAGCGTGACGTGAAATGTAGCCGCTCAACGGCTGAACTGCGTCGCGAACTGGCAGTCTTGAGTGAGTACGACGTCAGCGGAATTCGTGGTGTAGCGGTGAAATGCTTAGATATCACGAAGAACCCCGATTGCGAAGGCAGCTGACGAGTCCTTTACTGACGCTAAAGCTCGAAGGTGCGGGTATCGAACAGG
+
IIIIHCHHIIIIDHIIIIHIIIIIIIIIIIECFHHDHHIIIIIIIIIIHHIIIIIIHIIIIHIIIIIIEHIHHIIIIIIIIIIHIIIIIIIIIIIIIIIIIIHHHIIIIIIIIIIHIIIIIIIIIHIIIIIHIIIIIIIIIIIIIIIIIIIIHIIIIIIIIIIIIIIIIIIHIIH?HHIIIIIIHHIIIIHIIIIIIIIIIIIIIIIIIIIIIIHIIIIIIIIIIIIIIIIIIIIHIIIIIIIIIIIIIIIII
@HS4.1_350 HISEQ:380:H55W7BCXY:1:1101:20054:23159 1:N:0:AGCAGGAA orig_bc=AAAAAAAAAAAA new_bc=AAAAAAAAAAAA bc_diffs=0
TACGGAGGGTACGAGCGTTAATCGGAATGACTGGGCGTAAAGGGCACGTAGGTGGATAGATAAGTCACAAGTGAAATACCCGGGCTTAACCTGGGATTGGCTCGTGAAACTGTTTAACTAGAGTACGGTAGAGGGGAGTAGAATTCCAAGTGTAGCGGTGAAATGCGTAGAGATTTGGAAGAATACCGGAGGCGAAGGCGGCTCTCTGGACCGATACTGACACTGAAGAGCGAAAGCGTGGGGAGCAAACAGG
+
IIIIIIHHIIHIIIIIIIIIHIIIIIIIIIIIIIIIIIIIIIIIIIIIGHIIGIIIIIIIIIIIIIIIIIIHIIIIHIIHIIIIHIIIIIIIIIIIIIIIIIIIHHIIIIIIIIIIIIIIIIIIIIIIIIIIIIIIIIIIIIIHIIIIIIIIIIIIIIIIIIIIIHIIIIIIIIIIHHIIIIIIIIIIIHHIIIIIIIIIIIIIIIIIIIIIIIIIIIIIIIIIIIIIIIIIIIIIIIIIIIIIIIIIIIIII
@HS4.1_351 HISEQ:380:H55W7BCXY:1:1101:20266:23099 1:N:0:AGCAGGAA orig_bc=AAAAAAAAAAAA new_bc=AAAAAAAAAAAA bc_diffs=0
TACGGAGGATGCGAGCGTTATCCGGATTTATTGGGTTTAAAGGGTGCGTAGGCGGTTTGTCAAGTCAGCGGTGAAACGCAAGGGCTTAACCCTTGACCTGCCGTTGAAACTGGCGGACTTGAATGCGGATGCTGTGGGAGGAATGTGTGGTGTAGCGGTGAAATGCATAGATATCACACAGAACACCGATTGCGAAGGCATCTCACAAATCCGTGATTGACGCTGAGGCACGAAAGCGTGGGGATCAAACAGG
+
IIIIIIIIIIIIIIHIIHIIIIIIIEHHIIIIIIIIHIIIIIIIIIIIHIIIIIIHIIIIHIIIIIIIIIIIIIIIIIIIIHHIIIIIIIIIIIIIIIIHIIIIIIIIIIIIGIIIIHIIIIIIIIIIIIIIHHHIIIIIIHIIIGIIIIHIIIIIIIIIIIIIIHIIIIIIIIHIHHIIIIIIHIHF>IIIIIIIIIIIIIIIHHIHIHIIIIIIIIIIIIIIIIIIIIIIIIIIIIIIIIIIIHIHIHHII
@HS4.1_352 HISEQ:380:H55W7BCXY:1:1101:1646:23387 1:N:0:AGCAGGAA orig_bc=AAAAAAAAAAAA new_bc=AAAAAAAAAAAA bc_diffs=0
TACGTAGGGAGCAAGCGTTGTCCGGATTTACTGGGTGTAAAGGGTGCGTAGGCGGCTTGGTAAGTCAGATGTGAAATGTATGGGCTCAACCCATGAACTGCATTTGAAACTATCGAGCTTGAGTGATGTAGAGGCAGGCGGAATTCCCTGTGTAGCGGTGAAATGCGTAGAGATAGGGAGGAACACCAGTGGCGAAGGCGGCCTGCTGGGCATTAACTGACGCTGAGGCACGAAAGCGTGGGTAGCAAACAGG
+
IIIIIIIIIIIIIIHIIHIIIIIIIIIIIIIIIIIHIIIIIIIIIIIIIIIIIIIIHIIIIIIIIIIIIIIIIIIIHIHIIHIIIHIIIIIIIIIIIIIIIIIIIIIIIIIIIIIIIIIIIIIIIIIIIIIIIIIIIIIIIIIIIIIIIIIIIIIIIIIIIIIIIIIIIIIIIIIIIHIIIIIIIHIIIIIIIIIIIIIIIHIIIIIIIIIIIIIIIIIIIIIIIIIIIIIIIIIIIIIIIIIIIIIIIIIII
@HS4.1_353 HISEQ:380:H55W7BCXY:1:1101:5454:23437 1:N:0:AGCAGGAA orig_bc=AAAAAAAAAAAA new_bc=AAAAAAAAAAAA bc_diffs=0
TACGGAGGGTACGAGCGTTAATCGGAATGACTGGGCGTAAAGGGCACGTAGGTGGATAGATAAGTCACAAGTGAAATACCCGGGCTTAACCTGGGATTGGCTCGTGAAACTGTTTAACTAGAGTACGGTAGAGGGGAGTAGAATTCCAAGTGTAGCGGTGAAATGCGTAGAGATTTGGAAGAATACCGGAGGCGAAGGCGGCTCTCTGGACCGATACTGACACTGAAGAGCGAAAGCGTGGGGAGCAAACAGG
+
IEECEHC?CEDHHFHICHHHHHFHH=HHHHHHE1GHIHHHICHIHIEH1<D=<EHGHHHEGIGEHIGHIFCEHHI?HGE?HHIHHIIIIIIHHEFFHHHFEFHHHIEHIGGHHGD/FHGFIIHHHHHEHHIHHHGIHIIIIIIIHIHHHH#<HHCGFFE?IIIIIIIIIHIHIIHHCFIIIIIHHHIHHHHHHIIIIH#IIIIIIIIIIHHIHHHGEIHGC@HIIHHHHDFGIHH<<IHHIIHIIIIIIHIHH
@HS4.1_354 HISEQ:380:H55W7BCXY:1:1101:7310:23338 1:N:0:AGCAGGAA orig_bc=AAAAAAAAAAAA new_bc=AAAAAAAAAAAA bc_diffs=0
TACGTAGGTGGCAAGCGTTATCCGGAATTATTGGGCGTAAAGAGGGAGCAGGCGACATGATAAGTTTGAAGTGAAAGCGTGGAGCTCAACTCCATACAGCTTCGAAAACTGTCAAGTTAGAGTACGAGAGAGGTAAACGGAACTCCATGTGTAGCGGTGAAATGCGTAGATATATGGAAGAACACCAGTGGCGAAGGCGGTTTACTAGCTCGAAACTGACGCTCAGTCCCGAAAGCGTGGGTAGCAAATAGG
+
IIIIIIHIIIIIIIIIIIIGHIIIIGHHHHHHHIIIIEHEHIHIIIIIIIIIIIIIIIIHIHIIIHIIGIIIIIIIIIIIHIIIIHIIIHHHHIIGIIIHHIIIIIIHIHHHIIIIHIIIIIIIHIIHIIIIHIIHHIIIIIIIIIIIIIIIIIIIIHIIIIIIIIIIIIIIIHIHFIGIIIIIIIIIIIIIIIIIIIIIIIIIIIIIIIIHIFHIIIIIIIIIIIIIHIIIIIIIIIIIIIIIIIIIIIII
@HS4.1_355 HISEQ:380:H55W7BCXY:1:1101:10118:23421 1:N:0:AGCAGGAA orig_bc=AAAAAAAAAAAA new_bc=AAAAAAAAAAAA bc_diffs=0
TACGGAGGATGCAAGCGTTATCCGGATTTATTGGGTTTAAAGGGTGCGTAGGCGGATGATTAAGCGTGAGGTGAAAGCTCGGGGCTCAACCCCGGAACTGCCTCGCGAACTGGTTGTCTTGAATGTCCGTGCCGTGGGAGGAATGTGTGGTGTAGCGGTGAAATGCATAGAGATCACACAGAACACCGATTGCGAAGGCATCTCACGAACGGATGATTGACGCTGAGGCACGAAAGCGTGGGGATCAAACAGG
+
IIIIIHIIIIIIIIIIIIIIIIIIIHHIIIHHHHHDHEHIIIGIIIIICHHHHIHHHIIHHHIIGHIIDIHHHHIIIIIIIIIIIIIIIIHHIIIHHIIIHHIIHHHIIIIIIIIIIIIIIHHIIIHIIIIHIIIIIIIIIIIHHIIIIIIIIIIIIIIIIIIIIIHIHIIIIIHGEHHIIIIFIIIIIIHIIIIHHHIHHIIIIIIIIIIHHIIIIIIIIIIIIIHIIHIIIIIIIIIIIIIH@HIHIIIII
@HS4.1_356 HISEQ:380:H55W7BCXY:1:1101:10277:23336 1:N:0:AGCAGGAA orig_bc=AAAAAAAAAAAA new_bc=AAAAAAAAAAAA bc_diffs=0
TACGGAGGGGGCTAGCGTTGTTCGGAATTACTGGGCGTAAAGCGCGCGTAGGCGGACCTGCAAGTCGGGGGTGAAAGCCCGAGGCTTAACCTCGGAACTGCCTTCGATACTGCAGGTCTCGAGTCCGGGAGAGGTGAGTGGAATTCCTAGTGTAGAGGTGAAATTCGTAGATATTAGGAAGAACACCAGTGGCGAAGGCGGCTCACTGGCCCGGTACTGACGCTGAGGCGCGAAAGCGTGGGGAGCAAACAGG
+
IIIIIIIIIIIIIIIIIIIIIIIIIIIIIIIIIIIIIIIHIIIIIIIIIIIIIIIIIIIIIIIIIIIIIIIIIIIIIHIIIIIIIIIIIIIIIIIIIIIIIIIIIIIIIIIIIIIIIIIIIIIIIIIIIIIIIIIIIIIIIIIIIIIIIIIIIIIIIIIIIIIIHIIIIIIIIIIIIIIIIIIIIIIIIIIIIIIIIIIIIIIIIIIIIIIIIIIIIIIIIIIIIIIIIIIIIIIIIIIIIIIIIIIIIIIII
@HS4.1_357 HISEQ:380:H55W7BCXY:1:1101:10900:23448 1:N:0:AGCAGGAA orig_bc=AAAAAAAAAAAA new_bc=AAAAAAAAAAAA bc_diffs=0
TACGGAAGATGCGAGCGTTATCCGGATTTATTGGGTTTAAAGGGAGCGTAGGCGGACCTTTAAGTCAGCGGTAAAATGTCAATGCCCAACATTGGCCCGCCGTTGATACTGTTGGTCTTGAATACACACAAGGAAGGTGGAATTCGTTGTGTAGCGGTGAAATGCTTAGATATGACGAAGAACTCCGATTGCGAAGGCAGCCTTCTGGGGTGCGATTGACGCTGAGGCTCGAAAGTGCGGGTATCAAACAGG
+
IIIIIHIIHHIIIIIIIIHHHIGIIGHHIIIIIIIIIIIIIIIIHFHIIIIIIIIIIHIIIIHHI##IIHIHIIIHFHHHHIIIHIIIIIIIIIIIIIIIIIIIIIIHIHIIIIIHIHHHHIIIIHIHHIIIIIIIGIIIIIIIHHHIIHIIIIIIIIIHIIIIIIIHIIIIIHIIHIIHIIIHIIIIIIIIIIIIIIIIIIHHIHHIHGHHHHIHHIIIIIHGIIIGIIIIIIIIIIIIIIIIIIIIIIII
@HS4.1_358 HISEQ:380:H55W7BCXY:1:1101:13192:23396 1:N:0:AGCAGGAA orig_bc=AAAAAAAAAAAA new_bc=AAAAAAAAAAAA bc_diffs=0
TACGAGGGGTGCAAGCGTTGTTCGAAATTACTGGGCGTAAAGGGAGCGTAGGCGGAGATTCAAGCGGATTGTACAATCCCGGGGCCCAACCCCGGCTCTGCAGTCCGAACTGGATCTCTTGGATAGTTCAGGGGCAGGCGGAATTCCTGGTGTAGCGGTGGAATGCGTAGAGATCAGGAAGAACACCGATGGCGAAGGCAGCCTGCTGGGGACTTATCGACGCTGAGGCTCGAAAGTGCGGGTAGCAAACAGG
+
IIIIIHIIIIIIIIIIIHHIIIIHHIIIIIIHHIIIIHHIIIHIIIGIEHHIIIIIIIIIIIIIIIIHIHIIIIIHGHIIIIIIIIIIIIIIHIIIIIIIIIIIIIIIIIIHIIIIIIIIIIIHIIIIIIIIIIIIIIIIIIHHHIIIIIIIIIIIIIIIIIHIIIIIIIIIIIIIIIIIIIIIIIIIIIIIIIHIGIIIHGIIIIIIIIIIIIGIIIIIIIIIIIIIIHHIIHDHHHIIHIIIIIIIIIHIG
@HS4.1_359 HISEQ:380:H55W7BCXY:1:1101:18963:23441 1:N:0:AGCAGGAA orig_bc=AAAAAAAAAAAA new_bc=AAAAAAAAAAAA bc_diffs=0
TACAGAGGTCCCTAGCGTTGTTCGGATTTACTGGGCGTAAAGGGCGCGTAGGCGGCCAGGCAAGTCAAGTGTGAAATCTCCGGGCTCAACCCGGAACGTGCGCTTGAGACTGCCCGGCTCGAGGCCGGGAGAGGGAATCGGAATGCAGGGTGTAGCGGTGAAATGCGTTGATATCCTGCAGAACACCGGAGGCGAAGGCGGATTCCTTGGACGGCACTGACGCTGAGGCGCGAAAGTCGGGGGAGCAAACAGG
+
IIIHHEEHIIHIIIHHHEGHIIIIIIIIIHIIHHIIIFHIIIIIHIIIIIIHHIIIIIIIIIIIHHIIHHIIIFHFDHHHIIIIIIIHHIIHIIHIIIIIHHHIIIIIIIIHHHIIIIIIIIIIIHIIIIHHHIIHHEIIIIIIIIIIIIHIIIIIIHIIIIHDHIHHHGHIHHIHHIHIIIHHIIIIIIIIIIIHHIIIIIIIIIHHHDGIIIIIIIIIIIIIHHIIIIIIIIIIIHIIIIIIIIHIIIIIH
@HS4.1_360 HISEQ:380:H55W7BCXY:1:1101:19829:23394 1:N:0:AGCAGGAA orig_bc=AAAAAAAAAAAA new_bc=AAAAAAAAAAAA bc_diffs=0
TACGGAGGATGCGAGCGTTATCCGGATTTATTGGGTTTAAAGGGTGCGTAGGCTGTTCGTCAAGTCAGTGGTGAAATGCCGGGGCTCAACCCCGGAGCTGCCATTGATACTGTCGGGCTTGAATCCTGCTGCCGTGGGAGGAATGAGTAGTGTAGCGGTGAAATGCATAGATATTACTCAGAACACCGATTGCGAAGGCATCTCACGAAACAGGCATTGACGCTGAGGCACGAAAGCGTGGGGATCAAACAGG
+
IHHIIIIIIHIIHIIIIIIIIIHIIEGHIIIHIIIHGHIHIIIIIIIIHIIIIIIIIIIIIIHIIHIIIIIIHHHEHHHIIIIIIIIIIIHIHIIIIIIIIHIIIIIIIIIIIIIHHHHIHIIIIIIIIIIIIIHIIIIHIIIIIIIIIIIIIIIIIIIIHIIIIIIHIIIIHIIIIHHIIIIIIIIIIIIIIIIIIIIIIIIIIIIIIIIIIIIIIIIIIIIIIIIHIIIIIIIIIIIIIIIHGHIIIIIII
@HS4.1_361 HISEQ:380:H55W7BCXY:1:1101:1965:23554 1:N:0:AGCAGGAA orig_bc=AAAAAAAAAAAA new_bc=AAAAAAAAAAAA bc_diffs=0
TACGGAGGATGCGAGCGTTATCCGGATTTATTGGGTTTAAAGGGTGCGTAGGTGGTTTGTTAAGTTTGTGGTGAAAGCGTGCGGCTCAACCGTACCAAGCCATGAAAACTGGCGAACTTGAGTGCAAACGAGGTAGGCGGAATGTGATGTGTAGCGGTGAAATGCTTAGATATGTCACAGAACCCCGATTGCGAAGGCAGCTTACCAGCATGCAACTGACACTGAGGCACGAAAGCGTGGGTATCAAACAGG
+
IIIIIIIIIIIIHIIIIIIIHIIIGHIIHHEHHIIGHIIIIIIICEEHEHHHGHHEHIIIGHHHIIHHHHHIHIHIHIIHHIIIIIGIHIIIIHIHHIHHIIIHIIHIIIHIIIIIIHIIIIIIIIIIIIIIIIIIIIIIIIIHIIIIIIIIIIIIIIIIIIIIIIIIIIIIIIIIIHIIIIIHIIIIIIIIIIIIIIIIIIIIIIIIIIIIHIIIIIIHHIIIIIIIIIIIIIIIIIIIIIIIIIIIIIII
@HS4.1_362 HISEQ:380:H55W7BCXY:1:1101:2078:23599 1:N:0:AGCAGGAA orig_bc=AAAAAAAAAAAA new_bc=AAAAAAAAAAAA bc_diffs=0
TACGGAGGATGCGAGCGTTATCCGGATTTATTGGGTTGAAAGGGTGCGTAGGTGGTTTGTTAAGTTTGTGGTGAAAGCGTGCGGCTCAACCGTACCAAGCCATGAAAACTGGCGAACTTGAGTGCAAACGAGGTAGGCGGAATGTGATGTGTAGCGGTGAAATGCTTAGATATGTCACAGAACCCCGATTGCGAAGGCAGCTTACCAGCATGCAACTGACACTGAGGCACGAAAGCGTGGGTATCAAACAGG
+
IHH@ECHD=HGCHHHHHEH<CF<GCH0<CCD?C?F<D/DHEECCHEEF<<F0<D@GCHHCFEGHDHH?GFHEHGHI1<CHGIHGHHIEGHE<EFHHHIHHHGHEHHHHECHEHHIIHGDIHIHHAEEEH@F?@GGH0FDHHIIGHHGCHHHHIHHHHFEEHFBGEH@HHEHIHHHG<FHGCE@FHHHDIHGECIHIHG?H1IIIIIH@@HFF<FGCHEF<1@HGIHIIIHHHD0IHHH?HGIHGGHHF?HHC
@HS4.1_363 HISEQ:380:H55W7BCXY:1:1101:3742:23641 1:N:0:AGCAGGAA orig_bc=AAAAAAAAAAAA new_bc=AAAAAAAAAAAA bc_diffs=0
TACGTAGGGAGCAAGCGTTATCCGGATTTATTGGGTGTAAAGGGTGCGTAGACGGGAATGCAAGTTGGTTGTGAAATCCCTCGGCTTAACTGAGGAACTGCAACCAAAACTGTGTTTCTTGAGTACTGGAGAGGAAAGCGGAATTCCTAGTGTAGCGGTGAAATGCGAAGATATTAGGAGGAACACCAGTGGCGAAGGCGGCTTTCTGGACAGTAACTGA
+
C1<ECG1<1DH0<FCH@<E0C11</<<<G1FHC11<<C<G111<<1</D0<01<@<CEH?<#E#<#<#<<EH011<<<1<GE/0#<?F@?CFF@E0#?0D#FF##GG@<<FCFEG#<0<FFED/<<@@G#EH<0CDG<8DD?EEH18<#HBA#HHECH7ED<F0<AA#CEHCFH<AFCH1BGHI@BEEG0E<1CD0CC<<<1D<111C1D1<111C@D<<
@HS4.1_364 HISEQ:380:H55W7BCXY:1:1101:3785:23660 1:N:0:AGCAGGAA orig_bc=AAAAAAAAAAAA new_bc=AAAAAAAAAAAA bc_diffs=0
TACGGAGGGTACGAGCGTTAATCGGAATGACTGGGCGTAAAGGGCACGTAGGTGGATAGATAAGTCACAAGTGAAATACCCGGGCTTAACCTGGGATTGGCTCGTGAAACTGTTTAACTAGAGTACGGTAGAGGGGAGTAGAATTCCAAGTGTAGCGGTGAAATGCGTAGAGATTTGGAAGAATACCGGAGGCGAAGGCGGCTCTCTGGACCGATACTGACACTGAAGAGCGAAAGCGTGGGGAGCAAACAGG
+
IIIIIIHIIIIIIIIIIHIIIIIIIIIIIIIIIIIIIIIIIIIIIIIIHHIIHIIIIIIIIIIIIIIIIIIIIIIIIHIIIIIIIIIIIIIIIIIIIIIIIIIIIIIIIIIIIIIIIIIIIIIIHIIIIIIIIIIIIIIIIIIIIIIIIIIIIIIIIIIIIIIIIIIIIIIIIIIIHIIIHIIIIIHHIIIIIIIIIIIIIIIIIIIIIIIIIIIIIIIHIIIIIIIIIIIIIIIIIIIIIIIIIHIFIIHII
@HS4.1_365 HISEQ:380:H55W7BCXY:1:1101:4172:23704 1:N:0:AGCAGGAA orig_bc=AAAAAAAAAAAA new_bc=AAAAAAAAAAAA bc_diffs=0
TACGTAGGGGGCAAGCGTTGTCCGGAATCATTGGGCGTAAAGAGCGTGTAGGCGGTCCGATTAGTCGGCTGTGAAAGTCCAGGGCTCAACCCTGGGATGCCGGTCGATACTGTCGGACTAGAGTCCGGAAGAGGCAAGTGGAATTCCCGGTGTAGCGGTGAAATGCGCAGATATCGGGAGGAACACCAATGGCGAAGGCAGCTTGCTGGGACGGTACTGACGCTGAGACGCGAAAGCGTGGGGAGCAAACAGG
+
IIIIGHCCGEHHIIIIIIIIIIIIIIIIIIHIIIHIIDHIHIIIIIDHHIIIIIIIHIIHIIIIIHIIIIIIIIIIHIIIIIIIIIIIIIIIIIIIIIIIIIIIIIIIIIIIIIIIIIIIIHIIHIIIIIIIIIIIIIIIIIIIIIIIIIIIIIIIIIIIIIIIIIIIIIIIIIHIIHIIIIIIIIIIIIIIIIIIIIIIIIIIIIIIIIIIIIIIIIIIIIIIIIIIIIIIIIIIIIIIIIIIIIIIIIIII
@HS4.1_366 HISEQ:380:H55W7BCXY:1:1101:13818:23653 1:N:0:AGCAGGAA orig_bc=AAAAAAAAAAAA new_bc=AAAAAAAAAAAA bc_diffs=0
TACGGAAGGTCCGGGCGTTATCCGGATTTATTGGGTTTAAAGGGAGCGCAGGCTGATTATTAAGCGTGACGTGAAATGTAGCCGCTCAACGGCTGAACTGCGTCGCGAACTGGTAGTCTTGAGTGAGTTCGATGTAGGCGGAATTCGTGGTGTAGCGGTGAAATGCTTAGATATCACGAAGAACTCCGATTGCGAAGGCAGCCTACAAGGCCTTTACTGACGCTAAAGCTCGAAGGTGCGGGTATCGAACAGG
+
HGHIHHHHGHEHIGIIHIIHHHIIIHEHHIIHHHIHIHIIIIIIHIIIHHIHHIIHHHHIIIHIHHEEHGIIGHIIIIIHIHHHIHIIHIHIGHHIIHIIHIIIIHIIIIIIHHHHHHIIIIHHHEHCHHIHIIIIIHHHIIIIIIIIIIIIIIIIIIHIHIIIIIHIIIIIIIHIGHHHHHHEFHIIIIIIIIHEIIIIIIIIIIIIIIIIIIIHIIIIHGIIIIIIIHHIIIIIHHIIIIHGEIIIIIIII
@HS4.1_367 HISEQ:380:H55W7BCXY:1:1101:14729:23587 1:N:0:AGCAGGAA orig_bc=AAAAAAAAAAAA new_bc=AAAAAAAAAAAA bc_diffs=0
TACGTAGGGAGCAAGCGTTATCCGGATTTATTGGGTGTAAAGGGTGCGTAGACGGAGTAGCAAGTTGGTTGTGAAATCCCTCGGCTTAACTGAGGAACTGCAACCAAAACTACTACCCTTGAGTGTTGGAGAGGAAAGTGGAATTCCTAGTGTAGCGGTGAAATGCGTAGATATTAGGAGGAACACCAGTGGCGAAGGCGACTTTCTGGACAATAACTGACGTTGAGGCACGAAAGTGTGGGGAGCAAACAGG
+
IGIIHHHIHGHIIIIIIIIDHIIIGEEHIHHGGHHEHHFEHHIIEEHIGEHIIIIIIHHIIIIIIHIIIIIIIIIIHIIIIIIIIGIIIIIIIIIIIIIIIIIIIIIIIIIIIIIIHIIIIIIHIIHIIIIIIIIIIIHIIIIIIHIIIIIHIIIIIIIIIIIIIIIIIIIIIIIIHHIIIIIIIIIIIIIIHIIIIIHIIIIIGIIIHHIIIIIIIIHHIIIIIIIHIIIGIIIIIIIIIIHIIIIIIIIIH
@HS4.1_368 HISEQ:380:H55W7BCXY:1:1101:16016:23647 1:N:0:AGCAGGAA orig_bc=AAAAAAAAAAAA new_bc=AAAAAAAAAAAA bc_diffs=0
TACGGAGGGTACGAGCGTTAATCGGAATGACTGGGCGTAAAGGGCACGTAGGTGGATAGATAAGTCACAAGTGAAATACCCGGGCTTAACCTGGGATTGGCTCGTGAAACTGTTTAACTAGAGTACGGTAGAGGGGAGTAGAATTCCAAGTGTAGCGGTGAAATGCGTAGAGATTTGGAAGAATACCGGAGGCGAAGGCGGCTCTCTGGACCGATACTGACACTGAAGAGCGAAAGCGTGGGGAGCAAACAGG
+
IIIIIIIIIIIIIIIIIHIIIIIIIIIIIIIIIIIIIIIIIIIIIIIIGHHHGIIIIIIIIIIIIIIIIIIIIIIHDGIIIIIIIIIIIIIIIIIIIIIIIIIIIIIIIIIHHIIIIIIIIIIIIIIIGIIIIIIIIIIIIIIIHIIIIIIIIIIIIIIIIIIIIIIIIIIIIIIHHHIIIIIIIIIIIIIIIIIIIIIIIIIIIIIIHIIIIIIIIIIIHHIIIIIIIIIIIIIIIIIIIIIIIIIIIIIII
@HS4.1_369 HISEQ:380:H55W7BCXY:1:1101:18712:23530 1:N:0:AGCAGGAA orig_bc=AAAAAAAAAAAA new_bc=AAAAAAAAAAAA bc_diffs=0
TACGGAGGGTACGAGCGTTAATCGGAATGACTGGGCGTAAAGGGCACGTAGGTGGATAGATAAGTCACAAGTGAAATACCCGGGCTTAACCTGGGATTGGCTCGTGAAACTGTTTAACTAGAGTACGGTAGAGGGGAGTAGAATTCCAAGTGTAGCGGTGAAATGCGTAGAGATTTGGAAGAATACCGGAGGCGAAGGCGGCTCTCTGGACCGATACTGACACTGAAGAGCGAAAGCGTGGGGAGCAAACAGG
+
IIIIIHIIIIIIIIIIIHIIHIIIIHIIIIIIIIIIIHIIIIIIIGIIHGHIHHHHHIIIIIIIIIIIIIIIIHHIGHIIIIHIIIIIIIIIIIIIIIIIIGIHGIIIIIIIIIHHIIIIIIIIIIIIIIIIIIIHHIHIIIIIIIIIIIIIIIIIIIIIIIIIIIIIIIIIIIHHGGIIIIHIIIIIIIIIIIIIIIIIHHIIIIIIIIIIIIIIIIIIIHIIIIIIIIFIIIIIIIIIIIIIIIIIIIIII
@HS4.1_370 HISEQ:380:H55W7BCXY:1:1101:18896:23597 1:N:0:AGCAGGAA orig_bc=AAAAAAAAAAAA new_bc=AAAAAAAAAAAA bc_diffs=0
TACGTAGGTGGCGAGCGTTGTCCGGATTTACTGGGTGTAAAGGGCGAGTAGGCGGGAATTCAAGTCAGATGTGAAATACCGAGGCTTAACTTCGGAGCTGCATTTGAAACTGGATTTCTTGAGTGATGGAGAGGCAGGCGGAATTCCCGGTGTAGCGGTGAAATGCATAGAGATCGGGAGGAACACCAGTGGCGAAGGCGGCCTGCTGGACATTAACTGACGCTGAGGCGCGAAAGTGTGGGGAGCAAACAGG
+
IIIIHIIIIIIIIIIIIIIIIIIIIIIIIIHIIIIGHHIIIIIIIIIIHIIIIIIIIIIIIIIIIIIIIIIIIIIIIHIIIIIIIIIIIHIIIIIIIIIIIIIIIIIIIIIIIIIIIIIIIIIIIIIIIIIIIIIIIIIIIIIIIIIIIIIIIIIIIIIIIIIIIIIIIIIIHIIHIIIIIIIIIIIIIIIIIIIIIIIIIIIIIIIIIIIIIIIIIIIIIIIIIIIHIIIIIIIIIIIIIIIIIIIIIIIII
@HS4.1_371 HISEQ:380:H55W7BCXY:1:1101:2367:23839 1:N:0:AGCAGGAA orig_bc=AAAAAAAAAAAA new_bc=AAAAAAAAAAAA bc_diffs=0
TACGGAGGATCCGAGCGTTATCCGGATTCATTGGGTTTAAAGGGTGCGCAGGCGGCTTCTTAAGTCAGCGGTAAAATCGCGGGGCTCAACCCCGTCCCGCCGTTGATACTGGGGAGCTTGATTACGGTCGAGGCAGGCGGAATTCGTCGTGTAGCGGTGAAATGCATAGATATGACGAAGAACACCGATTGCGTAGGCAGCCTACCAGGCCGTTAATGACGCTCATGCACGAAAGTGCGGGGATCGAACAGG
+
IIIHIIIIGHIIIHIIHIIIIIIHIEHIIIIIHHIGHIIIIIIIIIIIHIIIIIIIIIHIIHIIIIIIIIIIIIIIHIIIIIIIIIIIIIIIIIIIHIIIIIIIIIIIIIIIIIIIIHIIIHIIIIIHHIIIIIIIIIIIIHHIIIIIIHIIIIIIIIIIIIIIIIIIIIIIIIIHHIHIIIIIIIGIIHIIIIIIIIIIIIIIIIIIIGIIIIIIIIIIIIHIIIIIIIIHGCCCIIGIIIIIIIIIIIII
@HS4.1_372 HISEQ:380:H55W7BCXY:1:1101:4102:23888 1:N:0:AGCAGGAA orig_bc=AAAAAAAAAAAA new_bc=AAAAAAAAAAAA bc_diffs=0
TACAGAGGTCGCAAGCGTTGTTCGGATTTACTGGGCGTAAAGGGCACGTAGGCTGCGAGGCGTGTCGAGTGTGAAATCTCCGGGCCCAACCCGGAAAGTGCGCTCGAAACTACCTTGCTCGAGTACGGGAGAGGGAAGGGGAATATAGGGTGTAGCGGTGAAATGCGTTGATATCCTATAGAACACCGGAGGCGAAGGCGCCTTCCTGGAACGTTACTGACGCTAAGGTGCGAAAGTCGGGGGAGCAAACAGG
+
IIIIIIIIIIIIIIIIIHIIIIIIIIIIIIIIIIIIIIIIIIIIIIIIIIIIIIIIIIIIIIHIIIIHIIIHHIIIHHIIIIIIIIIIIIIIIIIIIIIIIIIIIIIIHHIIIIIIIIIIIIIIIIIIIIIIIIIIIIIIIIIIIIIIIIIIIIIIIIIIIIIIIIIIIIIIIIIIIHIIIIIIIIIIIIIIIIIIIIIIIIIIIIIIIIIIIIIIIIIIIIIIIIIIIIIIIHHECIIIIIIIIIIIIIIII
@HS4.1_373 HISEQ:380:H55W7BCXY:1:1101:4625:23794 1:N:0:AGCAGGAA orig_bc=AAAAAAAAAAAA new_bc=AAAAAAAAAAAA bc_diffs=0
TACGTAGGGGGCAAGCGTTATCCGGATTTACTGGGTGTAAAGGGTGCGTAGGTGGCTAGGTAAGTCAGATGTGAAAACCCAGGGCTTAACTTTGGGACTGCATTTGAAACTGCTTGGCTAGAGTGCAGGAGAGGTAAGTGGAATTCCTAGTGTAGCGGTGAAATGCGTAGATATTAGGAGGAACACCAGTGGCGAAGGCGGCTTACTGGACTGTAACTGACACTGAGGCACGAAAGCGTGGGGAGCAAACAGG
+
IIIIIIIHIIHIIHIIIHIIIIIIIHIIIIHHHHHFHDHHIHIHEEHHCGHHHIIIIIIGIIHHIHIIIIHIHHIIGHHIIIHIHHIIHIIIIIIIIIIHIIIIIIIIIIIIIIHIHHIIHIIHHEHHIHIIHHHHHIIIIIIIIIIHIIIIIIIIIIIIIIIIIIIHIIIHHHHIIIIIIIIIHIIIIIIIIIIIIIIIIHIIIHIIIIIHIIIHIIIIIIIIIIIIIIHIHIIIIIIIIIIIIHIGIIIII
@HS4.1_374 HISEQ:380:H55W7BCXY:1:1101:5484:23776 1:N:0:AGCAGGAA orig_bc=AAAAAAAAAAAA new_bc=AAAAAAAAAAAA bc_diffs=0
TACGGAAGGTCCGGGCGTTATCCGGATTTATTGGGTTTAAAGGGAGCGTAGGCCGTCGTTTAAGCGTGTTGTGAAATGTAGGCGCCCAACGTCTGCACTGCAGCGCGAACTGGATGACTTGAGTACGCGGGAAGCAGGCGGAATTCGTCGTGTAGCGGTGAAATGCTTAGATATGACGAAGAACTCCGATTGCGAAGGCAGCCTGCTGTAGCGCCACTGACGCTGATGCTCGAAAGCGTGGGTATCGAACAGG
+
IIHIIICHHHHIIGHIDEHEHHHHHDDGHHIIHHHHHIHHIIIIHIIIDEHIII#IIIHHH#?HEHGGCF#HFHHIEHH#HIIIIIIHIHHHHHHIIHEHEHHHIHHHHHIIIHEGEFHCHHHHHHHGIIICHE#HHHICC#?GH?E?EH,A;IIIII#IIII#III#IHIIIIIHHHI#IIIH#IIIIIIIIII#II#IIIIIIIIIIIIIIIIIIIIIIIIIIIIIIIIIIIIIIIIIIIIIIIIIIIIII
@HS4.1_375 HISEQ:380:H55W7BCXY:1:1101:6570:23885 1:N:0:AGCAGGAA orig_bc=AAAAAAAAAAAA new_bc=AAAAAAAAAAAA bc_diffs=0
TACGGAAGGTCCGGGCGTTATCCGGATTTATTGGGTTTAAAGGGAGCGCAGGCCGACTGGTAAGCGTGACGTGAAATGTAGCCGCTCAACGGCTGAACTGCGTCGCGAACTGTCAGTCTTGAGTGAGTTCGATGTTGGCGGAATTCGTGGTGTAGCGGTGAAATGCTTAGATATCACGAAGAACTCCGATTGCGAAGGCAGCCAACAAGGCCTTTACTGACGCTAAAGCTCGAAGGTGCGGGTATCGAACAGG
+
IIIIIIIIIIIIIIIIIIIIIIIIIHHGHIIHHIIGHIIIHHIIIIGIIIIIIIIIIIIIIIHIIIIIHIIHIIIIIIHIIIIIIIIIIIIIIIIIIHIIIIIIIHIIIIIIIIIIIHIIIIIIIIIIIIIIIIIIIIIIIIIIIIIIIIIIIIIIIIIIIIIIIIIIIIIIIIIIHIIIIIIIIIIIIIIIIIIIIIIIIIIIIIIIIIIIIIIIIIIIIIIIIIIIIIIIIIIIIIIIIIIIIIHIIIIII
@HS4.1_376 HISEQ:380:H55W7BCXY:1:1101:8981:23948 1:N:0:AGCAGGAA orig_bc=AAAAAAAAAAAA new_bc=AAAAAAAAAAAA bc_diffs=0
TACGGAGGATGCAAGCGTTATCCGGATTTATTGGGTTTAAAGGGTGCGCAGGCGGCTTGTTAAGCGGGAGGTGAAATGCCGGCGCTCAACGTCGGAAGTGCCTCCCGAACTGGTGAGCTTGAATGACTCTGCCGTGGGAGGAATGTGTAGTGTAGCGGTGAAATGCTTAGAGATTACACAGAACACCGATTGCGAAGGCATCTCACGAAGGGTTGATTGACGCTGAGGCACGAAAGCGTGGGGATCAAACAGG
+
IIIIIIIIHIIHHHHIIIIHIHHIIHIIIIHHFHIDECHIHIIIIIHIHIIGIIIIIHIHHIIIHIIIIIIIIHIIIHIHIIIIIHIIIIIIIIIHIIIIIIIIIIIIHIHIHIIIIIIHIIIIIIIIIIIIIIIIIIIIIIIIIIIIIIIIIIIHIIIIIIHIIIIIIIHIIIIHHIIIIIIIIIIIIIIIIHIIIIIIIIIIHIIIIIIIGIIIIIIHIIIIIIIIIIIIIIHHIIIIIIIIIIIIIHIII
@HS4.1_377 HISEQ:380:H55W7BCXY:1:1101:10667:23916 1:N:0:AGCAGGAA orig_bc=AAAAAAAAAAAA new_bc=AAAAAAAAAAAA bc_diffs=0
TACGGAAGGTCCGGGCGTTATCCGGATTTATTGGGTTTAAAGGGAGCGCAGGCCGACTGGTAAGCGTGACGTGAAATGTAGCCGCTCAACGGCTGAACTGCGTCGCGAACTGTCAGTCTTGAGTGAGTTCGATGTTGGCGGAATTCGTGGTGTAGCGGTGAAATGCTTAGATATCACGAAGAACTCCGATTGCGAAGGCAGCCAACAAGGCCTTTACTGACGCTAAAGCTCGAAGGTGCGGGTATCGAACAGG
+
IHIHIHHHIGHHHDEHHIGHHHIIHECCHHEHEHIGHIIHHIIIIIHIHIDHHIHHIIIIIIIIIIIIHHIHHHHHHIIIIHIIIIIIIIIIIIIHHIIIGIIIIIIHIIIIIHHIHHIIIIIHIIIIHIIIIIIIHIIIIIIIIIIHIIIIIIIIIIIIIHIIIIIIIIIIIIHGHHIIHHIIIIHIIIHIIIIIIIIIHIHGIIIIIIHHEHHFIIIHIIIIIHHHHIHHFIHDHHIIIIIHHIIIIIIII
@HS4.1_378 HISEQ:380:H55W7BCXY:1:1101:11470:23996 1:N:0:AGCAGGAA orig_bc=AAAAAAAAAAAA new_bc=AAAAAAAAAAAA bc_diffs=0
TACGTAGGTGGCAAGCGTTGTCCGGATTTACTGGGCGTAAAGGGCTTGTAGGCGGTTTGTTAAGTCCGGTGTGAAATCTCCCGGCTCAACTGGGAGGAGCCATCGGAAACTGGCAAGCTAGAGGTGGGCAGAGGAAAGCGGAATTCCCGGTGTAGCGGTGAAATGCGTAGATATCGGGAGGAACACCAGTGGCGAAGGCGGCTTTCTGGGCCTATCCTGACGCTGAGGAGCGAAAGCGTGGGGAGCAAACCGG
+
IIIIHIHHIIIIIIIHIIIIIIIIIIIIIIIHHIIIIIIIIIIIIIIIIIIIIIIIIIIIIIIIIIIIIIIIIIIIIIIIIIIIIIIIIIIIIIIIIIHIHIIIIIIIIIIIIIIIIIIIIIIIIIIIIIIIIIIIIIIIIIIIIIIIIIIIIIIIIIIIIIIIIIIIIIIIIIIIHIIIIIIIIIIIIHIIIIIIIIIIIIIIIIIIIIIIIIIIHIIIIIIIIIIIIIIIIIIIHHIIIIIIIIIIIIIII
@HS4.1_379 HISEQ:380:H55W7BCXY:1:1101:16566:23871 1:N:0:AGCAGGAA orig_bc=AAAAAAAAAAAA new_bc=AAAAAAAAAAAA bc_diffs=0
TACGGAGGATGCAAGCGTTATCCGGATTTATTGGGTTTAAAGGGTGCGTAGGCGGAAGCTTAAGCGTGAGGTGAAATGCCACTGCTCAACAGTGGGACTGCCTCGCGAACTGGGTTTCTGGAATGCCCCTGCCGTGGGAGGAATGTGTGGTGTAGCGGTGAAATGCATAGAGATCACACAGAACACCGATTGCGAAGGCATCTCACGAAGGGGTGATTGACGCTGAGGCACGAAAGCGTGGGGATCAAACAGG
+
IIIIIIIIIIIIIIIIIIIIIIIIIHHIIIIIHIIEHHIIIIIIIIIIIIIIIIIIIIIIIIIIIIIIIIIIIIIIHHIIIIHIIIIIIIIIIIIIIIIIIIIIIIIIIIIIIIIIIHIIIIIIIIIIIIIHIIIIIIIIIIIIIIIIIIIIIIIIIIIIIIIIIIIIIIIIIIIIIIIIIIIIIIIIIIIIIIIIIIIIIIIIIIIIIIIIIIIIIIIIIIIIIIIIIIIIIIIIIIIIIIIIHHIIIIIII
@HS4.1_380 HISEQ:380:H55W7BCXY:1:1101:2263:24055 1:N:0:AGCAGGAA orig_bc=AAAAAAAAAAAA new_bc=AAAAAAAAAAAA bc_diffs=0
TACGTAGGGGGCGAGCGTTGTCCGGAATGATTGGGCGTAAAGGGCGCGTAGGCGGCTCGGTAAGTCTGGAGTGAAAGTCCTGCCTTCAAGGTGGGAATTGCTTTGGATACTGTCGGGCTTGAGTGCAGGAGAGGTAAGTGGAATTCCCAGTGTAGCGGTGAAATGCGTAGAGATTGGGAGGAACACCAGTGGCGAAGGCGACTTACTGGACTGTAACTGACGCTGAGGCGCGAAAGTGTGGGGAGCAAACAGG
+
IIIIHIIIIIIIIIIIIIIIIIIIIIIIIIIIIIIIIIHIIIIIIIIIIIIIIIIIIIIIIIIIIIIIIIIIHHIIGHHIIIIIHIIIIIIIIIIGHGIIIIIIIIIIIIIIIIIIIIIIIIIIIIIIIIIIIIIIIIIIIIIIIIIIIIIIIIIIIIIIIIIIIIIIIIIIIIIIHHIIIIIIIIIIIIIIIIIIIIIIIIIIIIIIIIIIIIIIIIIIIIIIIIIIIIIIIIIIIIIIIIIIIIIIIIIII
@HS4.1_381 HISEQ:380:H55W7BCXY:1:1101:3431:24165 1:N:0:AGCAGGAA orig_bc=AAAAAAAAAAAA new_bc=AAAAAAAAAAAA bc_diffs=0
TACGTAGGTGGCAAGCGTTGTCCGGATTTACTGGGTGTAAAGGGCGCGTAGGCGGGATGGCAAGTCAGATGTGAAATCTCCGGGCTTAACTCGGAAATTGCATTTGAAACTGTCGTTCTTGAGTATCGGAGAGGCAAGCGGAATTCCTAGTGTAGCGGTGAAATGCGTAGATATTAGGAGGAACACCAGTGGCGAAGGCGGCTTGCTGGACGACAACTGACGCTGAGGCGCGAAAGCGTGGGGAGCAAACAGG
+
IIIIIIIIIHHIIHIIIHHHHCHHIIIIIHFGHHI<CCEHIIGIIIHHEHFGGHHIHGIIIIIIIHIIIHIIIHHIIIIIIIIIIIIIIIIHHIHIIIIIIIIIIIIIHIIIIIIIIIIIIIIIIIIHIIIIIIIIIIHIIIIIIIIIIIIIHIIIIIIIIIIIIIIIIIIIHHIIIIHIIIIIIIHIIIHIIIIIIIIIHIIIIIIIIHHGIIIIIHIIIIIHHIHIIIIIIIIHIIIIIIHIIIIHIIIIH
@HS4.1_382 HISEQ:380:H55W7BCXY:1:1101:11108:24047 1:N:0:AGCAGGAA orig_bc=AAAAAAAAAAAA new_bc=AAAAAAAAAAAA bc_diffs=0
TACAGAGGGTGCGAGCGTTAATCGGAATTACTGGGCGTAAAGCGCGCGTAGGCGGCTTTGCAAGTCGGGTGTGAAATCCCCAGGCTTAACCTGGGAACTGCATTCGAGACTGCATTGCTAGAGTATGGGAGAGGGAAGTGGAATTTCCGGTGTAGCGGTGAAATGCGTAGATATCGGAAGGAACATCAGTGGCGAAAGCGACTTCCTGGACCAATACTGACGCTCATGTGCGAAAGCGTGGGGAGCAAACAGG
+
IIIIIIIIIIIIIIIIIIIIIIIIIIIIIIIIIIIIIIIHGIIIIIIIHHIIIIIIIIIIIIIIIIIIIIIIIIIHHIIIIIIIIIIIIIIIIIIIIIIIIIIIIIIIIIIIIIIIIIIIIIIHIIIIIIIIIIIIIIIIIIIIIIIIIIIIIIIIIIIIIIIIIIIIIIIIIIIIIHIIIIIIIIHIIIIIIIIIIIIIIIIIIIIIIIIIIIIIIIIIIIIIIIIIIIIIIIIIIIIIIIIIIHIIIIIII
@HS4.1_383 HISEQ:380:H55W7BCXY:1:1101:12511:24056 1:N:0:AGCAGGAA orig_bc=AAAAAAAAAAAA new_bc=AAAAAAAAAAAA bc_diffs=0
TACGGAAGGTCCGGGCGTTATCCGGATTTATTGGGTTTAAAGGGAGCGCAGGCCGACTGGTAAGCGTGACGTGAAATGTAGCCGCTCAACGGCTGAACTGCGTCGCGAACTGTCAGTCTTGAGTGAGTTCGATGTTGGCGGAATTCGTGGTGTAGCGGTGAAATGCTTAGATATCACGAAGAACTCCGATTGCGAAGGCAGCCAACAAGGCCTTTACTGACGCTAAAGCTCGAAGGTGCGGGTATCGAACAGG
+
IIHIIHIIIHIIHIIIIIIGIIIIIHHHHIIIIIIIHIIIIIIIIIIIIIIHIIIIIIIIIIIIHIIIIIIIIIIIIIHIIIIIIIIIIIIIIIIIIIIIIIIIIIIIIIIIIIIIIIIIIIIIIIIIIIIIIIIIIIIIIIIIIIIIIIIIIIIIIIIIIIIIIIIIIIIIIHFIIIIIIIIIIIIIIIIIIIIIIIIIIIIIIIIIIHIIIIHEIIHIIIIIIIIIIIHIHGC/IIIIIIIIHFIIIIIII
@HS4.1_384 HISEQ:380:H55W7BCXY:1:1101:13200:24077 1:N:0:AGCAGGAA orig_bc=AAAAAAAAAAAA new_bc=AAAAAAAAAAAA bc_diffs=0
TACGTAGGTGGCAAGCGTTGTCCGGATTTACTGGGTGTAAAGGGCGTGTAGGCGGGTCAGCAAGTCAGATGTGAAATCCCGAGGCTTAACTTCGGAACTGCATCTGAAACTGCCGATCTTGAGTACTGGAGAGGAAAGTGGAATTCCTAGTGTAGCGGTGAAATGCGTAGAGATTAGGAGGAACACCAGTGGCGAAGGCGGCTTTCTGGACAGTAACTGACGCTGAGGCGCGAAAGCGTGGGGAGCAAACAGG
+
IHIIIIIIIIIIIIIIIIIIIIIIIHIIIIIIIII<EHHIIIIIIIHIHIHIIIIIIIIIIHIIIIIIHIIIIIIIFHIIIIIIIIIIIIIHIIIIIIIIIIIIIIIHIIIIIIIIHIIIIIIIIIIIIIIIHIIIIIIIIIIIIIIIIIIIIIIIIIIIIIIIIIIIIIIIIIIIIIIIIIIIIIIIIIIIIIIIIIIIIIIIGIIIIIIIIIIIIIIIIIIIIIIIHIIIIIIIIIIIIIIIIHIIIIIII
@HS4.1_385 HISEQ:380:H55W7BCXY:1:1101:1626:24352 1:N:0:AGCAGGAA orig_bc=AAAAAAAAAAAA new_bc=AAAAAAAAAAAA bc_diffs=0
TACGGAGGGTACGAGCGTTAATCGGAATGACTGGGCGTAAAGGGCACGTAGGTGGATAGATAAGTCACAAGTGAAATACCCGGGCTTAACCTGGGATTGGCTCGTGAAACTGTTTAACTAGAGTACGGTAGAGGGGAGTAGAATTCCAAGTGTAGCGGTGAAATGCGTAGAGATTTGGAAGAATACCGGAGGCGAAGGCGGCTCTCTGGACCGATACTGACACTGAAGAGCGAAAGCGTGGGGAGCAAACAGG
+
IHIHIHIIIIIIIIIIIIIIIIIIIIIHIIIIIIIIIHIIIIIIIIIIHHIIGHHIIIIIIHIIIIIIIIIIIIIIHIIIIIIIIIIHIIIIIIIHIIIIIIIIIIIIIIIIIIIHIIIIIIIIIIIIIIIIIIIIIIIIIIIIIIIIIIIIIIIIIIIIIIIIIIIIIIIIIIIIHHIHIIIIIIIIIIIIIIIIIIIIIIIIIIIIIIIIIIIIIIIIHGIIIIIIIIIIIIIIIIIIIIIIIIIIIIHII
@HS4.1_386 HISEQ:380:H55W7BCXY:1:1101:6329:24491 1:N:0:AGCAGGAA orig_bc=AAAAAAAAAAAA new_bc=AAAAAAAAAAAA bc_diffs=0
TACGGAAGGTCCGGGCGTTATCCGGATTTATTGGGTTTAAAGGGAGCGTAGGCCGGACATTAAGCGTGTTGTGAAATGTAGATGCTCAACGTCTGCACTGCAGCGCGAACTGGTGTCCTTGAGTGCGCAGGAAGTCGGCGGAATTCGTTGTGTAGCGGTGAAATGCTTAGATATGACGAAGAACTCCGATTGCGAAGGCAGCTGACTGTAGCGTTACTGACGCTGAAGCTCGAAGGTGCGGGTATCGAACAGG
+
IIIIHEHIIIIIHIIIIIIIIIIIIHHHIHIHHHIDEHHHHIIIIIIIIHIIIIIII#IIHIIIIIIIIIIIIHIIIIIIIIIIIIIIIIIIIIIIIIIIIIIIIIIIIIIIIIIIIIIIIIIIIIIIIIIIIIIIIIIIIIIIIIHIIIIIIIIIIIIIIIIIIIIIIIIIIIIHIIIIIIIIIIIIIIIIIIIIIIIIIIIIIIIIIIIIIIIIIIIIIIIIIIIIIIIIIIIHIIIIIIIHIIIIIIIII
@HS4.1_387 HISEQ:380:H55W7BCXY:1:1101:6890:24293 1:N:0:AGCAGGAA orig_bc=AAAAAAAAAAAA new_bc=AAAAAAAAAAAA bc_diffs=0
TACGTAGGGTCCAAGCGTTATCCGGATTTACTGGGTGTAAAGGGCGAGTAGACGGCGCTGTAAGTCAGCTGTGAAAACTTAGGGCTCAACCTTAAGCCTGCAGCTGAAACTGTGGTGCTAGAGTGCAGGAGAGGTAAGCGGAATTCCTAGTGTAGCGGTGAAATGCGTAGATATTAGGAGGAACACCAGTGGCGAAGGCGGCTTACTGGACTGTAACTGACGTTGAGGCGCGAAAGTGTGGGGAGCAAACAGG
+
IIIIIIIIIIIIIIIIIIIIIIIIIIIIIIIHHIIDHHHHHIIIIIHIIIIIIIIIIIIIIIIIIIIIIIIIIIIIIIIIIIHHHIIIIIIIIIIIIIIIIIIIIIIIIIIIIIIIIHIIIIIIIIIIIIIIIIIIIIIIIIIIIIIIIIIIIIIIIIHHIIIIIIIIIIIIIIHIIIIIIIIIIIIIIIIIIIIIIIIIIIIIIIIIIIIIIIIIIIIIIIIIIIIIIIIIIIIIIIIIIIIIIIIIIIIII
@HS4.1_388 HISEQ:380:H55W7BCXY:1:1101:8615:24301 1:N:0:AGCAGGAA orig_bc=AAAAAAAAAAAA new_bc=AAAAAAAAAAAA bc_diffs=0
TACGGAGGATGCGAGCGTTATCCGGATTTATTGGGTTTAAAGGGTGCGCAGGCGGCGCGTCAAGTCAGCGGTCAAAGTTCCGGGCTCAACCCGGTGATGCCGTTGAGACTGCCGCGCTGGAGTTCGGGCGAGGACGGCGGAATGCGTGGTGTAGCGGTGAAATGCATAGATATCACGCAGAACTCCGATTGCGAAGGCAGCTGTCCAGTCCGTTACTGACGCTGAGGCACGAAAGCGTGGGTATCGAACAGG
+
IIIIIIIIIIIIIIIIIIIIIIIIIIIIHIIIIIIGHIIIIIIIIIIIIIIIIIIIIIIHIIIIIIIIIIIIIIIIHHIIIIIIIIIIIIIIIIIIIIIIIIIIIIIIIIIIIIIIIIIIIIIHIIIIIIIIIIIIIIIIIIIIIIIIIIIIIIIIIIIIIIIIIIIIIIIIIIIHGIIIIIIHIII0IIIIIIIIIIIIIIIIIIIIIIIIIIIIIIIIIIIIIIIIIIIIIIIIIIIIIIHHIIIIIIII
@HS4.1_389 HISEQ:380:H55W7BCXY:1:1101:20699:24402 1:N:0:AGCAGGAA orig_bc=AAAAAAAAAAAA new_bc=AAAAAAAAAAAA bc_diffs=0
TACGGAAGATGCGAGCGTTATCCGGATTTATTGGGTTTAAAGGGTGCGCAGGCGGCATGTCAAGTCAGCGGTCAAAGTTCCGGGCTCAACCCGGTGATGCCGTTGAAACTGGCGCGCTTGAGTTCGTGGGAGGAAGGCGGAATGCGCGGTGTAGCGGTGAAATGCATAGATATCACGCAGAACCCCGATTGCGAAGGCAGCCTTCCATCACGCCACTGACGCTGAGGCACGAAAGCGTGGGTATCGAACAGG
+
IIIHHIIIIIIHIIIIIHHIHIIIIIFHHIIEHHIDEHHIIIIIIIIIIIIIHIIIIIIHHHII@GIIIIIHHHIIHIIIIIIIIHHIHHHIIIIIHIHIIIHHHHHGIHHHIIEHIHHIHIIIIIIIIIIIIIGIIIIIIHIIIHHIHIIIIHIIIIIIHHHHHHIHIIIHIIHEGEHIIIIIIIHHIIIIIHIIIHHIHHFGIHIIIIIHIHIIIIIIIIIIIIHHHIHHIIIIIIIIIIIIIHIHIIII
@HS4.1_390 HISEQ:380:H55W7BCXY:1:1101:2839:24688 1:N:0:AGCAGGAA orig_bc=AAAAAAAAAAAA new_bc=AAAAAAAAAAAA bc_diffs=0
TACGGAGGATGCGAGCGTTATCCGGATTTATTGGGTTTAAAGGGTGCGTAGGCTGTTCGTCAAGTCAGTGGTGAAATGCCGGGGCTCAACCCCGGAGCTGCCATTGATACTGTCGGGCTTGAATCCTGCTGCCGTGGGAGGAATGAGTAGTGTAGCGGTGAAATGCATAGATATTACTCAGAACACCGATTGCGAAGGCATCTCACGAAACAGGCATTGACGCTGAGGCACGAAAGCGTGGGGATCAAACAGG
+
IIIIIIIIHIIIIIIIIIIHIIIIICHHIIHIGHI@GHGIIIHIHHIIIHIIGHIIIIIIIIIIIIHIIIIIIHHIGHIIIIIIIIIIIIIIIIIIHIIIIIIIIIIIIIIIIIIHIIIIIIIIIIIIIIIIIIHGIHIIIIIIIIIIIIIIIIIHHHHIIIIIIIIIIIHIIIIHHHHIIIIIIIIHIIIIIIIIIIIIIIIIIIIIIIIIIIIIIIIIIIIIIIIIIIIIIIIIIIIIIIIIIIIIIHIII
@HS4.1_391 HISEQ:380:H55W7BCXY:1:1101:3112:24676 1:N:0:AGCAGGAA orig_bc=AAAAAAAAAAAA new_bc=AAAAAAAAAAAA bc_diffs=0
TACGGAAGGTCCGGGCGTTATCCGGATTTATTGGGTTTAAAGGGAGCGCAGGCTGATGATTAAGCGTGACGTGAAATGTAGCCGCTCAACGGCTGAACTGCGTCGCGAACTGGTTATCTTGAGTGAGTTCGATGTTGGCGGAATTCGTGGTGTAGCGGTGAAATGCTTAGATATCACGAAGAACTCCGATTGCGAAGGCAGCCAACAAGGCCTTTACTGACGCTAAAGCTCGAAGGTGCGGGTATCGAACAGG
+
IIIIIHIIIIIIIIIIIIIIIIHIIGDHIIIHHIIEHIIIIIHIIIIIGGHHGIIIIIIIHHIIIIIFIIIIIIIIHIIIIIIIIIIIIIIIHIIHHHHIIIIIIIIIIIIIIIIIIIIIIIIIIIIIIIIIIIIIIIIIIIIIIIIIIIIIIIIIIIIIIIIIIIIIIIIIIIHHHHIIIIIIIIIIIIIIIIIIIIIIIIIIIIIIIIIIIIIIIIIIIIIIIIIIIIIIIIHFCIIIIIIIIIIIIIIII
@HS4.1_392 HISEQ:380:H55W7BCXY:1:1101:4906:24745 1:N:0:AGCAGGAA orig_bc=AAAAAAAAAAAA new_bc=AAAAAAAAAAAA bc_diffs=0
TACGGAGGATGCGAGCGTTATCCGGATTTATTGGGTTTAAAGGGTGCGTAGGCGGGTTCTTAAGCGTGAGGTGAAATGCCACGGCTCAACCGTGGAACTGCCTCGCGAACTGGGAGTCTGGAATGCCCCTGCCGTGGGAGGAATGTGTGGTGTAGCGGTGAAATGCATAGAGATCACACAGAACACCGATTGCGAAGGCATCTCACGAAGGGGTGATTGACGCTGAGGCACGAAAGCGTGGGGATCAAACAGG
+
IHIIIIEFDFHHHIIIIIIIGHHEHI=HHIHIHEHC<GHHHIHGHICH<EHHHIIGHHIHIIIIGHFHGHIIHIIIDIHHGIIIHCHIIHHHHIHHHHHIIIHHHFIIIHHIIHEHIHHHIFHIIIHCHICAHHGHHHHHIHGHEIIHHEGHHGIIHHIIHHHHFHHGFHIFHFHFHFEIIHHHGEHFHHIIHIIHHIHIIIIHIIIIIIHHIHHIIHDIIGHHHHHHHIGIIIIIIIHHIIHHCHIIIIHEI
@HS4.1_393 HISEQ:380:H55W7BCXY:1:1101:7739:24629 1:N:0:AGCAGGAA orig_bc=AAAAAAAAAAAA new_bc=AAAAAAAAAAAA bc_diffs=0
TACGTAGGGAGCGAGCGTTGTCCGGAATTACTGGGTGTAAAGGGAGCGTAGGCGGGATTGCAAGTCAGGTGTGAAATGCAGGGGCTCAACCCCTGAACTGCACTTGAAACTGTAGTTCTTGAGTGAAGTAGAGGTAAGCGGAATTCCTAGTGTAGCGGTGAAATGCGTAGATATTAGGAGGAACATCAGTGGCGAAGGCGGCTTACTGGGCTTTAACTGACGCTGAGGCTCGAAAGCGTGGGGAGCAAACAGG
+
IIIIIIIIIIIIGIIIIIIIIIIIIIIIIIIIIIIGHHIIIIIIIIIIIIIIIIIIIIIIIIIIIIIHIIIIIIIIIIIIIIIIIIIIIIIIIIIIIIIIIIIIIIIIIIIIIIIIIIIIIIIIIIIIIIIIIIIIIHIIIIIIIIIIIIIIIIIIIIIIIIIIIIIIIIIIIIIIIGIIIIIIIIIIIIIIIIIIIIIIIIIIIIIIIIIIIIIIIIIIIIIIIIIIIIIIIIIIIIIIIIIIIIIIIIIII
@HS4.1_394 HISEQ:380:H55W7BCXY:1:1101:13582:24638 1:N:0:AGCAGGAA orig_bc=AAAAAAAAAAAA new_bc=AAAAAAAAAAAA bc_diffs=0
TACGGAGGGTACGAGCGTTAATCGGAATGACTGGGCGTAAAGGGCACGTAGGTGGATAGATAAGTCACAAGTGAAATACCCGGGCTTAACCTGGGATTGGCTCGTGAAACTGTTTAACTAGAGTACGGTAGAGGGGAGTAGAATTCCAAGTGTAGCGGTGAAATGCGTAGAGATTTGGAAGAATACCGGAGGCGAAGGCGGCTCTCTGGACCGATACTGACACTGAAGAGCGAAAGCGTGGGGAGCAAACAGG
+
IIIFH0E<HHEHHHFDCCE=CECEEGHHIIE1DHHIH/CCF@HHIIIG@CFE1<E@HHHGHHHH<GHHHHIIE?GHFGHHHIIHI#FHIIGHHHHIHIIEHDGFGFHFFHCHHEEHHIIHIIHHHCHHCIHHFHHIHHHHEH@C0?8CCIIHHHHIHEGHHHCHGEIHHHHHFH1BEEE@GCGHHEHHIIIEHDHGECHHHHHC?HHHIIIHGF<<DIHGD<CC1DEIHGEHEHHHHIHGC@HCCFD1F<1EH
@HS4.1_395 HISEQ:380:H55W7BCXY:1:1101:14365:24507 1:N:0:AGCAGGAA orig_bc=AAAAAAAAAAAA new_bc=AAAAAAAAAAAA bc_diffs=0
TACGTATGGAGCAAGCGTTATCCGGATTTACTGGGTGTAAAGGGAGCGTAGACTGCATGGCAAGTCAGATGTGAAAGCCCGGGGCTTAACCTCGGAACTGCATTTGAAACTGCCAAGCTAGAGTACAGGAGAGGTAAGTGGAATTCCTAGTGTAGCGGTGAAATGCGTAGATATTAGGAGGAACACCGGTGGCGAAGGCGGCTTACTGGACTGTAACTGACGTTGAGGCTCGAAAGCGTGGGGAGCAAACAGG
+
IIIIIGIIIIIIGHIIIIIIIIIIIIIHIIIIIIE<EEHIIHIIEGHHIIIIIIIHIHHIIHHIIIIIIIIIIIIIIIIIIIHIIIIIHHIHHIIIIIIIIIHIIIHIIIIIIIIIIIIIIIIIIIIIIIIIIIIIIHIIIIIIIIIIIIIIIIIIIIIIIIIIIIIIIIIIIIIIHGIIIIIIIIIIIHIIIIIIIIIIIIHHIIIIIIIIHHIIIIIIIIHIIIIIIHIIIIIIIIIIIIIIIIIIIIIII
@HS4.1_396 HISEQ:380:H55W7BCXY:1:1101:16584:24652 1:N:0:AGCAGGAA orig_bc=AAAAAAAAAAAA new_bc=AAAAAAAAAAAA bc_diffs=0
TACGTAGGTGACAAGCGTTATCCGGATTTACTGGGCGTAAAGGGCGTGTAGGCGGTCTTGCAAGTCAGAAGTGAAATTCCTGAGCTCAACTCGGGCGCTGCTTCTGAAACTGCAGGACTTGAGTGCTGGAGGGGATAGCGGAATTCCTAGTGGAGCGGTAAAATGCGCAGATATTAGGAAGAACACCGGTGGCGAAGGCGGCTATCTGGACAGTAACTGACGCTGAGGCGCGAAAGCGTGGGGAGCAAACAGG
+
IIIIHIIIIIHIHHIIIIIIIHHIIIIIIHHIIIIIIHHIIIIIIIHHHIHIIIIIIIIIIIIIIIIIIIIIIIIIHIHIIIIIIIIIHIIIIIIIIIIIIIIIIIIIIIIIIIIIHIIIIIIIIIIIIIIIIIIHIIIIIIIIIIIIIIIIIIIIIIIIIIIIIIIIIIIHIHIIIIIIIIIIIIIIIIIIIIIIIIIIIIIIIIIIIIIIIHHGHHIIIIIHIIIIIIIHIIIIIIIIIIIIIIIIHIIII
@HS4.1_397 HISEQ:380:H55W7BCXY:1:1101:17045:24521 1:N:0:AGCAGGAA orig_bc=AAAAAAAAAAAA new_bc=AAAAAAAAAAAA bc_diffs=0
CACGTAAGTTGCGAGCGTTGTTCGGAATTATTGGGCGTAAAGGGTATGTAGGCGGTTCTGCAAGTCTGGTGTGAAATGCCGGGGCTCAACCCCGGAACTGCGTTGGAAACTGCAGGACTTGAATCGCTGAGGGGCAGCCAGAATTCCAGGTGTAGGGGTGAAATCTGTAGATATCTGGAAGAATACCAATGGCGAAGGCAGGCTGCCAGCAGATGATTGACGCTGAGGTACGAAGGTGCGGGGAGCAAACAGG
+
E1G<<<<1<<CF/</<<<<EHIIIG=<<D@111<1D/</0<DEH1<FC<FHIIDDHFDH@F8?A<E?HHHHIA<EHDHHH@CIIIH?H@HCEHDDE<CDEHFD?HFH0CGGIIHEGCEHIHIHHHHGFHEHE@IIHHDGHHGCAC@CHGEHHHHHEHHHHCEHGCHHCHHIIHFEHHDGCD@D6CFC<66HHCHHEHHEHHCIHGGCCEGCFEGFHE@HGDF1G?EEHGF<CHCE</CHECEEGHFHFF<<<<
@HS4.1_398 HISEQ:380:H55W7BCXY:1:1101:20028:24547 1:N:0:AGCAGGAA orig_bc=AAAAAAAAAAAA new_bc=AAAAAAAAAAAA bc_diffs=0
TACGTGGGTCACGAGCGTTATCCGGAATTATTGGGCGTAAAGAGTGAGCAGGCGGCACGGCAAGTCTGAGGTGAAAGCGTGGGGCTTAACCCCATACAGCCTTGGAAACTACCGAGCTAGAGTGCGTGAGAGGTAAACGGAACTCCATGTGTAGCGGTGAAATGCGTAGATATATGGAAGAACACCAGCGGCGAAGGCGGTTTACCAGCACTGCACTGACGCTCAGTCACGAAAGCGTGGGGAGCAAATAGG
+
IHIIIH0EHIGHIIIIIIIHIIIIIDHIIIIIHIFHIHIIIIIIFIIIIIIIHIIHHIIHHIHHHIIIHIHIIIIIGEEHHHFHHIIIIIIIIIIIIIIIHIIIIIIIIIIIIIIHIIIIIIHIIIIIIIIIIIHIIIIIIIIHIIIIIIIIIIIIIIIIIIIIIIIIIIIIIIHHFIHHIIIIIIIIHIIIIIIIIIIIIIIIIIIIIIIIIIIIIIIIIHGCIIIIIIIIIIIIIIIIIIIIIIIIIIII
@HS4.1_399 HISEQ:380:H55W7BCXY:1:1101:20085:24667 1:N:0:AGCAGGAA orig_bc=AAAAAAAAAAAA new_bc=AAAAAAAAAAAA bc_diffs=0
TACGGAGGGTACGAGCGTTAATCGGAATGACTGGGCGTAAAGGGCACGTAGGTGGATAGATAAGTCACAAGTGAAATACCCGGGCTTAACCTGGGATTGGCTCGTGAAACTGTTTAACTAGAGTACGGTAGAGGGGAGTAGAATTCCAAGTGTAGCGGTGAAATGCGTAGAGATTTGGAAGAATACCGGAGGCGAAGGCGGCTCTCTGGACCGATACTGACACTGAAGAGCGAAAGCGTGGGGAGCAAACAGG
+
IIIIIIIIIIIIIIIIIIIIIGHIIGIIIIIIIIIIIIIIIHIIIIIIGHIIHIIIIIIIIIIIIIIIHHHIIIIIIHIIIHHIIIHIIIIIHIIIIIIHHIIIIIIIIIIIIIIIIIIIHHIIIIIIIIIIIIHIIIIIIIIIGIIHEIIHIIIIIIHIIIIIIIIIIIIIIIIHGHIIIIIIIIIIIHIIHIIIIIHHIIIIIIIIIIIIHIIIIIIIIIIIIIIIIIIIIIIIIIIIIIIIIIIIIIIII
@HS4.1_400 HISEQ:380:H55W7BCXY:1:1101:1288:24949 1:N:0:AGCAGGAA orig_bc=AAAAAAAAAAAA new_bc=AAAAAAAAAAAA bc_diffs=0
TACGGAGGATGCAAGCGTTATCCGGATTTATTGGGTTTAAAGGGTGCGCAGGCGGGCTGTTAAGTCAGCGGTGAAATGTCCCGGCTCAACCGGGGCACTGCCGTTGATACTGGCAGCCTAGAGTACAGACGGCGCCGGCGGAATGTGTCATGTAGCGGTGAAATGCTTAGATATGCCACAGAACACCGATCGCGAAGGCAGCTGGCGAGGCTGGTACTGACGCTCAGGCACGAAAGCGTGGGGATCAAACAGG
+
1DGD0</CHFIGHIHEHHHDFHC@HG@HEHG1C<D<<D1<1<CGCEH/<EH?EHHHIHHDHHHIHHHGHHHH?EFHGEHEHHHICGHHHHEHHCIIIIHHHHIIIIIIIHIIIIIIGHIEIIIIHIIHHHH<IIHHIHGHIIIHHHHHHHIIHHHHIIIIIII#GHIIIIIIHG@CFDIIIIHHHIHHDIHGIIIIIIHCHHHH?IIIHCGIIIHIIIIIHIIIHIHHIHHIIIIIIHIIIIHHCGHIIIIII
@HS4.1_401 HISEQ:380:H55W7BCXY:1:1101:2261:24901 1:N:0:AGCAGGAA orig_bc=AAAAAAAAAAAA new_bc=AAAAAAAAAAAA bc_diffs=0
TACGAGGGGTGCAAGCGTTGTTCGGAATTACTGGGCGTAAAGGGAGCGTAGGCGGAGATTCAAGCGGATTGTACAATCCCGGGGCCCAACCCCGGCTCTGCAGTCCGAACTGGATCTCTTGGATAGTTCAGGGGCAGGCGGAATTCCTGGTGTAGCGGTGGAATGCGTAGAGATCAGGAAGAACACCGATGGCGAAGGCAGCCTGCTGGGGACTCATCGACGCTGAGGCTCGAAAGTGCGGGTAGCAAACAGG
+
IIIIIIIIIIIIIIIIIIIIIIIIIIIIIHIIIIIIIHIIIIIIIIIIIIHIIIIIIIIIIIIIIIIIIIIIIIIIHHHIIIIIIIIIIIIIIIIIIIIIIIIIIIIIIIIIIIIIIIIIIIIIIIHIIIIIIIIIIIIIIIIIIIIIIIIIIIIIIIIIIIIIIIIIIIIIIIIIIIIIIIIIIIIIIIIIIIIIIIIIIIIIIIIIIIIIIIIIIIIIIIIIIIIHIIIIIIIIIIIIIIIIIIIIIIIII
@HS4.1_402 HISEQ:380:H55W7BCXY:1:1101:8421:24847 1:N:0:AGCAGGAA orig_bc=AAAAAAAAAAAA new_bc=AAAAAAAAAAAA bc_diffs=0
TACGGAGGATGCAAGCGTTATCCGGATTTATTGGGTTTAAAGGGTGCGTAGGCGGATGCTTAAGCGTGAGGTGAAATGCCCGGGCTCAACCTGGGAACTGCCTCGCGAACTGGGTATCTGGAATGTCCGTGCCGTGGGAGGAATGTGTGGTGTAGCGGTGAAATGCATAGAGATCACACAGAACACCGATTGCGAAGGCATCTCACGAACGGATGATTGACGCTGAGGCACGAAAGCGTGGGGATCAAACAGG
+
IIIIIIIIIIIIIIIIIIIIIIIIIHHIIIIIIIIDHHIIIIIIIIIIIIIIIIII#IIIIIIIGH#HHIIHIIIIHH#I#IIII#IIIIIIIIIIII#IIIIII#IIIIIIHIHHGHIIIIIIIIIIIIHIIIHHIIHIIIIIIIIIIIIIIIIIIHHIIIIHHIIHIIIHIIIHIIHIIHHHGIHHIIIHIIHHHHII10CEGECHGHGCHHHHHIIIIIIHHEHH@IIGGHHCHEHIHIH@?HIHIHHFE
@HS4.1_403 HISEQ:380:H55W7BCXY:1:1101:8646:24982 1:N:0:AGCAGGAA orig_bc=AAAAAAAAAAAA new_bc=AAAAAAAAAAAA bc_diffs=0
TACGGAAGGTCCGGGCGTTATCCGGATTTATTGGGTTTAAAGGGAGCGTAGGCCGGTTTTTAAGCGAGTTGTGAAATGTGTGGGCTCAACCTATGCACTGCAGCGCGAACTGGAGACCTTGAGTGCGCGGGAAGCCGGCGGAATTCGTTGTGTAGCGGTGAAATGCTTAGATATGACGAAGACCTCCGATTGCGAAGGCAGCTGGCTGTAGCGTTACTGACGCTGAAGCTCGAAAGCGTGGGTATCGAACAGG
+
IIIIIGGHIIIIIIIIIIIIIIIIIHIIIIIIHIIGHIIIIIIIIIIIHIIIIIIIEHIIIIIHIIIHHIIIIIIIHHIIIIIIIIIGIIIIIIIIIIIIIIIIIIIHIIIIIIIHIIHIIIIIIIIIIIIIEHIIIIIIIIIIIIHIIHIIIIIIIIHIHHHIHIGIIIIIIIIIIIIHHHHIIIIIIIIIIIIIIIHIIGIIIIIIIIIHIHIIIIIIIIIIIIIHHHHIIIIIIIIIIIIIIIHHIIIII
@HS4.1_404 HISEQ:380:H55W7BCXY:1:1101:9082:24934 1:N:0:AGCAGGAA orig_bc=AAAAAAAAAAAA new_bc=AAAAAAAAAAAA bc_diffs=0
TACGTAGGGAGCAAGCGTTGTCCGGATTTACTGGGTGTAAAGGGTGCGTAGGCGGCCGAGTAAGTCAGATGTGAAATCTATGGGCTCAACCCATAAACTGCATTTGAAACTACTTGGCTTGAGTGAAGTAGAGGCAGGCGGAATTCCCTGTGTAGCGGTGAAATGCGTAGAGATAGGGAGGAACACCAGTGGCGAAGGCGGCCTGCTGGGCTTTAACTGACGCTGAGGCACGAAAGCGTGGGTAGCAAACAGG
+
GCCEFEHHHIIGHIIIIHIIHIIIHIDHIIHHHIIFGEEHIIGHECGH@GHHIIGCHCFHHHIGHHIFHHHIHHHHGDCFHCH@HHHGCDHHHIHHHIIHGIHGCFFFIHIIHHEHHHGHHHGGFFHI?GFFHHEEIHEHGHIHHHHEHHGGEEHIHFBHEHFHHFHGEHEHHHCEC@FHHGFGEHHHFHHHEIHECDH@C111@?HG@HHHGHHHECEGCGFD1HEECEIIHDIIIHHHIIIHHF<CGHGHH
@HS4.1_405 HISEQ:380:H55W7BCXY:1:1101:11581:24774 1:N:0:AGCAGGAA orig_bc=AAAAAAAAAAAA new_bc=AAAAAAAAAAAA bc_diffs=0
TACGGAAGGTCCGGGCGTTATCCGGATTTATTGGGTTTAAAGGGAGCGCAGGCTGATTGTTAAGCGTGACGTGAAATGTAGCCGCTCAACGGCTGAACTGCGTCGCGAACTGGCAGTCTTGAGTGAGTACGACGTCAGCGGAATTCGTGGTGTAGCGGTGAAATGCTTAGATATCACGAAGAACCCCGATTGCGAAGGCAGCTGACGAGTCCTTTACTGACGCTAAAGCTCGAAGGTGCGGGTATCGAACAGG
+
IHIII0GHIIIIIIIIIIIHIIGIIEEHIIIHGHIEEHHIIHIIIIIIGHHIIIIIIIIIIIIIIIIIIHHHHIIIHHHHIIIIIIIIIIIHHHHIIIIIIIIIIIIIIIIIIIIIIIHIIIIIIIIIIIIIIIIIIIIIIIIIHIIIIIGIIIIIIIIHIIIIIIIHIIIIIIIIHIIIIIIIIIIIIHIIIIIIIIIIIIHIIIIIIIIIIIIIIHIIIHIIIIIIIHIIIIIIHIGIIIIIIIIIIIIII
@HS4.1_406 HISEQ:380:H55W7BCXY:1:1101:12017:24863 1:N:0:AGCAGGAA orig_bc=AAAAAAAAAAAA new_bc=AAAAAAAAAAAA bc_diffs=0
TACAGAGGTCGCGAGCGTTGTTCGGATTTACTGGGCGTAAAGGGCACGTAGGCGGCGTGGCGTGTCGAGTGTGAAATCTCCGGGCTCAACCCGGAAAGTGCGCTCGAAACTACCATGCTGGAGTACGGGAGAGGGAAGGGGAATGCAGGGTGTAGCGGTGAAATGCGTTGATATCCTGCAGAACACCGGAGGCGAAGGCGCCTTCCTGGAACGTTACTGACGCTAAGGTGCGAAAGTCGGGGGAGCAAACAGG
+
1CFH?@?1DGHDHHIIHEHI1<<ECC=CHHFH?1CHECH01D@GCHH=1<CCHIIIHHHDDHGDHIIIIHEGHGHHFHH@GHHHHGIIIHGIGHEAHHIIIIIHHGIHHGFHEHHHEGHHEAIHEHHIIID?EFF0CIIIIIHIHEHHGHHEEHIHHHFHH@IHHHEHHFHEE0EHHCIHHIHDEEC#E#IHGEHHD<DD=GHHDEHHHHHE1FEGG@GGHHHEIHDDHHHHEHHEC?CEHHHHCFECFEHHG
@HS4.1_407 HISEQ:380:H55W7BCXY:1:1101:16611:24766 1:N:0:AGCAGGAA orig_bc=AAAAAAAAAAAA new_bc=AAAAAAAAAAAA bc_diffs=0
TACGTAGGGAGCAAGCGTTGTCCGGAATGACTGGGCGTAAAGGGTGTGTAGGTGGTTTGGCAAGTTAGAAGTGTAATACCTGGGCTTAACTCAGGTGCTGCTTTTAAAACTGTTAGACTTGAGTGCAGTAGAGGTTAGTGGAATTCCTAGTGTAGCGGTGGAATGCGTAGATATTAGGAGGAACACCAGAGGCGAAGGCGGCTAACTGGACTGTAACTGACACTGAGACACGAAAGTGTGGGGAGCAAACAGG
+
IIIIIHHIIIIIIIIIIIIIHHIIIIIIIIIIIGIIIHHHHHHIFGFHGIIHIHIIIHIHHGIIIHHIIIIIIIIIHGHIIIIIIIIIIHIIIIIIIIIIIIIIIIIIHIIIIIIIIIIIIIIIIIIIIIIIIIIIIIIIIIIIIIIHIIIIIIIIIIIIIIIIIIIIIIIHIIHHHIHIIIHIIIIIIIIIIIIIIIIIIIIIIIIIIIIIIIIIIIIIIIIIIIIIIIIIIIIIIIIIIIIIIIIIIIIII
@HS4.1_408 HISEQ:380:H55W7BCXY:1:1101:19310:24785 1:N:0:AGCAGGAA orig_bc=AAAAAAAAAAAA new_bc=AAAAAAAAAAAA bc_diffs=0
TACGGAGGGTACGAGCGTTAATCGGAATGACTGGGCGTAAAGGGCACGTAGGTGGATAGATAAGTCACAAGTGAAATACCCGGGCTTAACCTGGGATTGGCTCGTGAAACTGTTTAACTAGAGTACGGTAGAGGGGAGTAGAATTCCAAGTGTAGCGGTGAAATGCGTAGAGATTTGGAAGAATACCGGAGGCGAAGGCGGCTCTCTGGACCGATACTGACACTGAAGAGCGAAAGCGTGGGGAGCAAACAGG
+
IIIIIHIIIIIIIIIIIIIIHIIIIIIIIIIIIIIIIIIIIIIIHIIIGGHIHHIHIIIIIIIIIIIIIIIIIIIHHHHHIIIIIGIIIIIIIIIIIIIHIIHIIIIIIIIIIIIIIIIIIIIIIIIIIIIIIIIIIIIIIIIIIIIIHIIIIIIIIIIIIIIIIIIIIIIIIIHIHHIIIIIIIIIIIIIIIIIIIIIIIIIIHIIIIIIIIIIIIIIIHIIIIIIIIIIIIIIIIIIIIIIIIIIIHIIII
@HS4.1_409 HISEQ:380:H55W7BCXY:1:1101:20969:24907 1:N:0:AGCAGGAA orig_bc=AAAAAAAAAAAA new_bc=AAAAAAAAAAAA bc_diffs=0
TACGGAAGGTCCGGGCGTTATCCGGATTTATTGGGTTTAAAGGGAGCGCAGGCGGGAGTCTAAGCGTGCCGTGAAAAGCTGTGGCTCAACCACAGTCGTGCGGCGCGAACTGGTCTTCTTGAGTTCACGGTAAGCGGGCGGAATTCGTGGTGTAGCGGTGAAATGCTTAGATATCACGAGGAACCCCGATTGCGAAGGCAGCCCGCTGCAGTGTTACTGACGCTCATGCTCGAAGGCGCGGGTATCGAACAGG
+
GIIIFHHIIGFHICDHI?HHIIHHIH@HEHIHHHIE==FHIIHIGIIIHIIHHIHHFH@FHHHIHIIIIIICCHHIGHHHIHIIHHHHHHHIHIIFIHHHHHIHIIHHDHHGHHHHIIIGIIIHHHEHHICEHIIIIIIHIHHIGIIHHHIIHHHIIIHHGEHHIIHHHGHGHIHHEDHHGGIIIIHHCIIIIHIHHC#HHHHHFIIHGHIHIIHHIIIIHHHD1FHIIIIIHHIIIDHIIIHIIIHHFHHHH
@HS4.1_410 HISEQ:380:H55W7BCXY:1:1101:1886:25138 1:N:0:AGCAGGAA orig_bc=AAAAAAAAAAAA new_bc=AAAAAAAAAAAA bc_diffs=0
TACGGAAGGTCCGGGCGTTATCCGGATTTATTGGGTTTAAAGGGAGCGCAGGCCGAAGGTTAAGCGTGACGTGAAATGTAGCCGCTCAACGGCTGAACTGCGTCGCGAACTGGCTTTCTTGAGTGAGTACGATGTAGGCGGAATTCGTGGTGTAGCGGTGAAATGCTTAGATATCACGAAGAACTCCGATTGCGAAGGCAGCCTACAAGGCCTTTACTGACGCTAAAGCTCGAAGGTGCGGGTATCGAACAGG
+
HHIIIHIIIIIIIIIIHEHDHHIGICHHHHGHHHIECHHHHHHGGHHHDHIICHHEHHGHIHIIIIIIHFHHHHHHHHFIHFFHHIHIIHHHIIIHIHIHHIHHDHGHHHHHIGHIIIHHIIIIIHIHIIIHIHEHHHGHHEHIHIIIIIIIIIIIIIIIIGIIIIHHHHIHHIHHFHEIIHEC<GGCHIHHIIIIIHIIHHECHHCHHIHHCHIIHHHIIIIIIHDEGHIHFHF<CHIIIHHHIIIIHHIHE
@HS4.1_411 HISEQ:380:H55W7BCXY:1:1101:6044:25117 1:N:0:AGCAGGAA orig_bc=AAAAAAAAAAAA new_bc=AAAAAAAAAAAA bc_diffs=0
TACGGAGGGTACGAGCGTTAATCGGAATGACTGGGCGTAAAGGGCACGTAGGTGGATAGATAAGTCACAAGTGAAATACCCGGGCTTAACCTGGGATTGGCTCGTGAAACTGTTTAACTAGAGTACGGTAGAGGGGAGTAGAATTCCAAGTGTAGCGGTGAAATGCGTAGAGATTTGGAAGAATACCGGAGGCGAAGGCGGCTCTCTGGACCGATACTGACACTGAAGAGCGAAAGCGTGGGGAGCAAACAGG
+
HIIIFIIIIIIHHIIIHHIIIIIIIIIIIIIIHIIIIIIIIIIIHIIIIIHIGHIIIIIHHIIHHCGFHHIIIGHHHHGHHHIGHHIIIIIHFHHCCHIHIIIHIHIHHIIHHIIIHHHHIHHHEEGGIHHIIIHHHHHHHHHHHHIIHHHHHHIIIIHIGIHHIGIHIHHEG@@HHHHHHHHHIIHHIEHEHHDIIIDHHIHHHHHHEC/HIIIIHCHGHEFIHHEIIIIHEHIGHHIIIHHIIIHIIHFIH
@HS4.1_412 HISEQ:380:H55W7BCXY:1:1101:6352:25006 1:N:0:AGCAGGAA orig_bc=AAAAAAAAAAAA new_bc=AAAAAAAAAAAA bc_diffs=0
TACGGAAGGTCCGGGCGTTATCCGGATTTATTGGGTTTAAAGGGAGCGCAGGCCGACTGGTAAGCGTGACGTGAAATGTAGCCGCTCAACGGCTGAACTGCGTCGCGAACTGTCAGTCTTGAGTGAGTTCGATGTTGGCGGAATTCGTGGTGTAGCGGTGAAATGCTTAGATATCACGAAGAACTCCGATTGCGAAGGCAGCCAACAAGGCCTTTACTGACGCTAAAGCTCGAAGGTGCGGGTATCGAACAGG
+
IIIIIIIIIIIIIIIIIIIIIIIIIEHIIIIIHIIGHIIIIIIIIIGIHIIHIIIHIIHHIIIIIIIIIIIIIHIIIIIIIIIIIIIIIIIIIIIIIIIIIIHIIIIIIIIIIIIIHIIIIIIIIIIIIIIIIIIIIIIIIIIIIIIIIIIIIIIIIIIIIIIIIIIIIIIIIIIHHHIIIIIIIIHIIIIIIIIIIIIIIIIIIIIIIIIIIIIIIIIIIIIIIIIIIIIIIIIIIIIIIIIIIIIIIIIII
@HS4.1_413 HISEQ:380:H55W7BCXY:1:1101:3539:26197 1:N:0:AGCAGGAA orig_bc=AAAAAAAAAAAA new_bc=AAAAAAAAAAAA bc_diffs=0
TACGGAAGGTCCGGGCGTTATCCGGATTTATTGGGTTTAAAGGGAGCGCAGGCCGAAGGTTAAGCGTGACGTGAAATGTAGCCGCTCAACGGCTGAACTGCGTCGCGAACTGGCTTTCTTGAGTGAGTTCGATGTAGGCGGAATTCGTGGTGTAGCGGTGAAATGCTTAGATATCACGAAGAACTCCGATTGCGAAGGCAGCCTACAAGGCCTTTACTGACGCTAAAGCTCGAAGGTGCGGGTATCGAACAGG
+
HEG?0C</DFHHIFH//<<CGHEHCHHHFHE?GGH<<<GHHH1C1EHDHH///C?C8/FHGEH1C<ECHHHG<DHE<FFECE@/6CCHHH#EHHIICH@@GECCEHHHDHEH/FF@HHEG?EFBB@CEF=EEGHHHHCHEHH?HCEHG@@@?ECE=E@GEHEGGHE?HHCHFFFHHGB@<1CCHH#8HEE<#EEC<5>#<11F<1EHE@11CCHHG0CCC?EHHHGC0CHFHHF<C/E@GGDIHHCD1<1CHH
@HS4.1_414 HISEQ:380:H55W7BCXY:1:1101:4522:26214 1:N:0:AGCAGGAA orig_bc=AAAAAAAAAAAA new_bc=AAAAAAAAAAAA bc_diffs=0
TACGGAGGGCGCAAGCGTTAATCGGAATAACTGGGCGTAAAGCGCACGCAGGCGGTTATGCAAGTCAGATGTGAAATCCCAGCGCTTAACGTTGGGCGGTCATTTGAAACTGCAAGACTAGAGTACTATAAGGGGAGCTGGAATTCCAGGTGTAGCGGTGAAATGCGTAGATATCTGGAAGAACACCGGTGGCGAAGGCGAGCTTCTGGATAGTAACTGACGCTCAGGTGCGAAAGCGTGGGGAGCAAACAGG
+
IIIIIIIIIIIIIIIIIIIIIIIIIIIIIIIIIIIIIIIIIIIIIIIIIIIGIIIHIIIIIHIIHIIIIIIIIIIIHHIIIIIIIIIIIIHFHIIIIIIIIIIIIIIHIIIIIIIIHIIIIIIIIIIIIIIIIIIIIIHIIIIIIIIIIIIIIIIIIIIIIIIIIIIIIIIIIIIIIHIIIIIIIIIIIIIIIIIIIIIIIIIIIIIIIIEIIIIIIIIIIIIIHIIIIIIIIIIIIIIIIIIIIIIHHHHII
@HS4.1_415 HISEQ:380:H55W7BCXY:1:1101:6294:26167 1:N:0:AGCAGGAC orig_bc=AAAAAAAAAAAA new_bc=AAAAAAAAAAAA bc_diffs=0
TACGGAGGATGCGAGCGTTATCCGGATTTATTGGGTTTAAAGGGTGCGCAGGCGGGCGATTAAGTCAGCGGTGAAAGGCGACGGCTCAACCGGAGCAGTGCCGTTGATACTGGTTGTCTTGAATGCGGTCAAGGCCGGCGGAATGTGACGTGTAGCGGTGAAATGCATAGATATGTCACAGAACACCGATAGCGAAGGCAGCTGGCCGGGCCTGCATTGACGCTCAGGCACGAAAGCGTGGGGATCAAACAGG
+
IIIIIIIIHHIIIIIIIIIEIIIIIIIIIIIIHIIEHIIIIHIIIIIIIIIIIIIIII#IIIII#IIIIIIIIGHFHHIIIIIIIIIII#IIIHIIIIHI#IIIIIIIIIIIIIIIIHIIIGEGHHIIHHHHIHIIIIIIICHHIHHHIIHHHHHIIHHIH?FHHIIHIIGIIIHHHHIIIIIGIIIHHHIHIIIIHHIICFC<HCHHGHGGCHGH@=IHHGIIHECHGCDHHGD/HHEFHHGD11HE@EHHH
@HS4.1_416 HISEQ:380:H55W7BCXY:1:1101:7501:26180 1:N:0:AGCAGGAA orig_bc=AAAAAAAAAAAA new_bc=AAAAAAAAAAAA bc_diffs=0
TACGGAAGGTCCGGGCGTTATCCGGATTTATTGGGTTTAAAGGGAGCGCAGGCGGACAGTTAAGCGTGACGTGAAATGCAGCGGCTCAACCGTATGAAGTGCGTCGCGAACTGGCAGTCTTGAGTGAGTACGATGTAGGCGGAATTCGTGGTGTAGCGGTGAAATGCTTAGATATCACGAAGAACTCCGATTGCGAAGGCAGCCTACAAGTCCTTTACTGACGCTAAAGCTCGAAGGTGCGGGTATCGAACAGG
+
IIIIIIIIIIIIIIIIIIIIIIIIIHIIIIIIHIIGHIIIIIIIIIIIIIIIIIIIIIIIIIIIIIIIIIIIIIIIHIIIIIIIIIIIIIIIIIIIIIIIIIIIIIIIIIIIIIIIIIIIIIIIIIIIIIIIIIIIIIIIIIIIIIIIIIIIIIIIIIIHIIIIIIIIIIIIIIIIIIIIIIIIIIIIIIIIIIIIIIIIIIIIIIIIIIIIIIIIIIIIIIIIIIIIIIHIIIIIIIIIIIIIIIIIIIIIII
@HS4.1_418 HISEQ:380:H55W7BCXY:1:1101:19495:26096 1:N:0:AGCAGGAA orig_bc=AAAAAAAAAAAA new_bc=AAAAAAAAAAAA bc_diffs=0
TACGGAGGGTACGAGCGTTAATCGGAATGACTGGGCGTAAAGGGCACGTAGGTGGATAGATAAGTCACAAGTGAAATACCCGGGCTTAACCTGGGATTGGCTCGTGAAACTGTTTAACTAGAGTACGGTAGAGGGGAGTAGAATTCCAAGTGTAGCGGTGAAATGCGTAGAGATTTGGAAGAATACCGGAGGCGAAGGCGGCTCTCTGGACCGATACTGACACTGAAGAGCGAAAGCGTGGGGAGCAAACAGG
+
IIIIIHIIIIHIIIIIIHIIIIIIIIIIIIIIIIIIIHIIIIIIIIIIGHHIGHIIIIIIIIIIIIIIIIIIIIIIHIIIHIIIIIIIIIIIIIIIIIIIIIIIIIIIIIIIIIIIIIIIIIIIIIIIIIIIIIIIIIIIIIIIIIIIHIIIIIIIIIIIIIIIIIIIIIIIIIIHHHIIIIIGIIIIIIIIIIIIIIIIIIIIIIHIIIIIIIIIIIIIHHIIIIIIIIIIIIIIIIIIIIIIIIIHHIIII
@HS4.1_419 HISEQ:380:H55W7BCXY:1:1101:20780:26199 1:N:0:AGCAGGAA orig_bc=AAAAAAAAAAAA new_bc=AAAAAAAAAAAA bc_diffs=0
TACGTAGGTGGCAAGCGTTATCCGGAATTATTGGGCGTAAAGAGTGAGCAGGCGGTTGATTAAGTCTGAGGTTAAAGCGTGGGGCTCAACCCCATAAAGCCTTGGAAACTGATTGACTAGAGTACGGGAGAAGTGAAGGGAACTCCATGTGTAGCGGTGAAATGCGTAGATATATGGAAGAACACCAGTGGCGAAGGCGCTTCACTAGCCCGAAACTGACGCTCAGTCACGAAAGCGTGGGTAGCAAATAGG
+
HIII?CHHHDCH@FEEC<0CGCGHI@CEHFH?FHHII<CHHIHIEE?FCGHCCHH<<EHFHGEHHHIIHIHHHEHHGHIHH#CHHEHHHHHHIIHHGHHIHEF<CCGHIHECCHHHHHGHHHEHHHHHHGGEHEGHEFDBA<CG@@CHHHCIHHHHHHHFC@HEEHIHCI#IIHGDBFAE?CHCHEEGHHIIHHGCEDHHHHHEHHHHIIIHIHHHHHECCHC1HHGHHEHHHGEHEHHHIIHIHIHCF?HE
@HS4.1_420 HISEQ:380:H55W7BCXY:1:1101:13005:26272 1:N:0:AGCAGGAA orig_bc=AAAAAAAAAAAA new_bc=AAAAAAAAAAAA bc_diffs=0
TACGTAGGGGGCAAGCGTTATCCGGATTTACTGGGTGTAAAGGGAGCGCAGACGGTATGGCAAGTCTGAAGTGAAATGTCGGGGCTCAACCCCGAAACTGCTTTGGAAACTGTCAGACTCGAGTGTCGGAGGGGTAAGCGGAATTCCTAGTGTAGCGGTGAAATGCGTAGATATTAGGAGGAACACCGGCGGCGAAGGCGGCTTACTGGACGATAACTGACGTTGAGGCTCGAAAGCGTGGGGAGCAAACAGG
+
IIIIICHIIIIIIIIIIIHIIIIIIIIIIIIHHIIFHHIIIHIIHIIIIIIIIIIHIIIHIHIHHIIIHEHIIIIIHHIHIIIIIIIIIIIIIHHHIHIIIHIIIIIHIIIIIIHIHHHIIHHHHHIIIIIHIIIIHIIHIIIHIIIHIIIIIIIIIIHIIIHIIIIIHHHIIIHHHIHHIIIIIIIIHIIIIIIIIIHHIHIIIHHIHHHHHGIIIIGGHIHHIIIIIIIIIIIHIIHIIIHIIIIIHHHII
@HS4.1_421 HISEQ:380:H55W7BCXY:1:1101:13380:26427 1:N:0:AGCAGGAA orig_bc=AAAAAAAAAAAA new_bc=AAAAAAAAAAAA bc_diffs=0
TACGGAAGGTCCGGGCGTTATCCGGATTTATTGGGTTTAAAGGGAGCGCAGGCCGACTGGTAAGCGTGACGTGAAATGTAGCCGCTCAACGGCTGAACTGCGTCGCGAACTGTCAGTCTTGAGTGAGTTCGATGTTGGCGGAATTCGTGGTGTAGCGGTGAAATGCTTAGATATCACGAAGAACTCCGATTGCGAAGGCAGCCAACAAGGCCTTTACTGACGCTAAAGCTCGAAGGTGCGGGTATCGAACAGG
+
IIIIIIIIIIIIIIIIIIIIIIIIIEHHIIIIIIIGHIHIHIIIHIIIIIIIIIIIIIIIHIIIIIIIIIIIIIIIGIHIIIIIIIIIIIIIIIIIIIIIIIIIIIIIIIIIIIIIIIIIIIIIIIIIIIIIIIHIIIIIIIHIIIIIIIIIIIIIIIIIIIIIIIHIIIIIIIIIIIIIIIIIIIIIIIIIIIIIIIIIIIIIIIIIIIIHHIIIIIIIIIIIIIIIIIIIIIIHIIIIIIIIIIHHIIIII
@HS4.1_422 HISEQ:380:H55W7BCXY:1:1101:15213:26293 1:N:0:AGCAGGAA orig_bc=AAAAAAAAAAAA new_bc=AAAAAAAAAAAA bc_diffs=0
TACGTAGGTGGCGAGCGTTGTTCGGATTTATTGGGCGTAAAGGGTCCGCAGGTGGTTGGATAAGTTTGACGTGAAATCCCAGAGCTCAACTCTGGAACTGCGTTGAAAACTGTCTGACTGGAGTATCGGAGAGGAGATTGGAATTCCAGGTGTAGCGGTGGAATGCGTAGATATCTGGAAGAACACCGAAAGCGAAGGCAGATCTCTGGACGATAACTGACACTCAGGGACGAAAGTATGGGGATCAAACAGG
+
HIIIIGHIIIIHHIIIIHHIIIIIICGHHHHHIIIIIHHIIIIIIIIIGIGHDHHHIHIIHGIIHIIHIIIIIIIIDHHHIIIIIIIIIIIHIIIIIIIIIIHIIIIGIIIHIIIIHIIIIIIIIIIIIIIIIIIIIIIIIHIIIIIIIIIIIIIIIIHHIIIIIIIIIIIIIIIHHGIHIIIIIIIIIIIIIIIIII#IIIIHHHIGIIIIHIIIIIIHIIIHHIIIHHFIIIIHFIHHEIIIIIIIHIIII
@HS4.1_423 HISEQ:380:H55W7BCXY:1:1101:18857:26413 1:N:0:AGCAGGAA orig_bc=AAAAAAAAAAAA new_bc=AAAAAAAAAAAA bc_diffs=0
TACGGAGGATGCGAGCGTTATCCGGATTTATTGGGTTTAAAGGGTGCGCAGGCGGTTTGTTAAGTCTGTGGTGAAAGCGTGCGGCTCAACCGTACCAAGCCATGGAAACTGGCGAACTTGAGTGTAAACGAGGTAGGCGGAATGTGACGTGTAGCGGTGAAATGCTTAGATATGTCACAGAACCCCGATTGCGAAGGCAGCTTACCAGCATACAACTGACGCTCAGGCACGAAAGCGTGGGTATCAAACAGG
+
IIIIIGHIHIIIIIIIHIIIIIIIIIIHIIIIGHIGHHIIIIIIIIIIIIIIIIIHHIIIIIIIIIIIIIIIIIHIHHIHIHIIHIIIIIIIIHIIIHHIIHIIIIIIIIIIIHHIIIIIIIIIIIIIIIIIIIIIIHIIIIHIIIIIIHHHIIIIIIIIIIIIHHIIIIIIHIHHFIIIIIIIHIIIIIIIIHHFIIIIIGIIIIIHIIIIHIIIIIHIIIIHIIHIIIIIIIIIIIIHIHGEIIHIHIII
@HS4.1_424 HISEQ:380:H55W7BCXY:1:1101:7894:26532 1:N:0:AGCAGGAA orig_bc=AAAAAAAAAAAA new_bc=AAAAAAAAAAAA bc_diffs=0
TACGGAAGATGCGAGCGTTATCCGGATTTATTGGGTTTAAAGGGAGCGTAGGCGGACGCTTAAGCCTGCGGTCAAATGTCAGCGCCCAACGCTGGCCTGCCGTGGGAACTGGGTGTCTTGAATGTGCACAAGGAAGGTGGAATTCGTGGTGTAGCGGTGAAATGCTTAGATATCACGAAGAACTCCGATTGCGAAGGCAGCCTTCTGGGGCATGATTGACGCTGAGGCTCGAAAGCGCGGGAATCAAACAGG
+
H@HIIIHDHHICHIIIDDH<G1<ECEGHIHIIHHHCHEFCGHHIHE@HHHHII#II###IIGHHIIIHHHIHIIIIHHIIHIHIHHIHIIHH#IIIHIIHIIHGIIIFHIHHHGGHHHIIIFIIIIIIIHEHIIIIIHIIIIIGEIIHIIIIIIIIHHIHHHHHHIFHHHIHCIHHIHHHHGHIE@CEBHHIIIHHIIIHCEIHHEE1EHGFEF@EGHDDHHHHHIIIHHHIHGHC?HEGGHHCIHHIHIHD
@HS4.1_425 HISEQ:380:H55W7BCXY:1:1101:10238:26562 1:N:0:AGCAGGAA orig_bc=AAAAAAAAAAAA new_bc=AAAAAAAAAAAA bc_diffs=0
TACGGAAGGTCCGGGCGTTATCCGGATTTATTGGGTTTAAAGGGAGCGCAGGCGGCCTTTTAAGCGTGACGTGAAATGCCGGGGCTCAACCTTGGAATTGCGTCGCGAACTGGCGGGCTTGAGTACGCTCGAGGCAGGCGGAATTCGTGGTGTAGCGGTGAAATGCTTAGATATCACGAGGAACCCCGATTGCGAAGGCAGCCTGCCGGGGTGTTACTGACGCTCATGCTCGAAGGTGCGGGTATCGAACAGG
+
IIIIIEHIIHIIHIIIIIIIHHHIIHHIHIHIHII@HHIIIIIIIIHIIIIIIIIHHHIIHIIIGIIIHHHIIIIIHHIIIIIIIIIIIHGHHIIHHHIHIIIHHHHHHIIIIIIIHIHIIHHIIIIHHIIIIIIIIHHHHHHIIIIIIIIIIHIHIIIIIIIIHHIIIIIIIGIIHFIIIIIHHIII#HHIIIHIIHIIIIHIIIIIHDIIIIHIIIIIIIIHHIIIIIIIIIIHIIIIIIIHEHHIHHIII
@HS4.1_426 HISEQ:380:H55W7BCXY:1:1101:11352:26632 1:N:0:AGCAGGAA orig_bc=AAAAAAAAAAAA new_bc=AAAAAAAAAAAA bc_diffs=0
TACGGAGGATACAAGCGTTATCCGGATTTATTGGGTTTAAAGGGTGCGCAGGCGGACCGTTAAGTCAGGGGTGAAAAGTTGGGGCTCAACTCCAATCGTGCCCTTGATACTGGCGGACTAGAGTGCGATAGGCGTGGCCGGAATGTGATGTGTAGCGGTGAAATGCTTAGATATGTCACAGAACACCGATCGAGAAGTCAGGTCACGAGTTCGCAACTGACGCTCATGCACGAAAGCGTGGGGATCAAACAGG
+
IIIIIHIIIIIIIIIIIIIHIIIIIHHIIIICGHIHIIIIIIIIIIIIIIIIIIIIIIIIIIIIIIIIIIIHIIIIIIIIIIIIIIIIIIIIIHHGIIHIIIIIIIIIIIIIIIIIIIIIIIIIIIIIIIIIIIIIIIIIIIIIIIIIIIIIIIIIIIIIIIIIIIIIIIIIIIIIIIIIIIIIIIIIIIIIIIIIIIIIIIIIIIIIIIIIIIIIIIIIIIIIIIIIIIIIIIIIIIIIIIIIIIIIIIIII
@HS4.1_427 HISEQ:380:H55W7BCXY:1:1101:11931:26593 1:N:0:AGCAGGAA orig_bc=AAAAAAAAAAAA new_bc=AAAAAAAAAAAA bc_diffs=0
TACGGAAGGTCCGGGCGTTATCCGGATTTATTGGGTTTAAAGGGAGCGCAGGCTGATTATTAAGCGTGACGTGAAATGTAGCCGCTCAACGGCTGAACTGCGTCGCGAACTGGTAGTCTTGAGTGAGTTCGATGTAGGCGGAATTCGTGGTGTAGCGGTGAAATGCTTAGATATCACGAAGAACTCCGATTGCGAAGGCAGCCTACAAGGCCTTTACTGACGCTAAAGCTCGAAGGTGCGGGTATCGAACAGG
+
IIIIIIIIIHHIIHIIIIIIIIIIIHHHIIIIHIICGHIIIIIIIIIIIIIIIHIIIIIIIIIIIIIIHIIIHIIIIIIIIIIIIIIIIIIIIIIIIHIIIIIIIIIIIIIIIIIIIIIIIIIIIIIIIIIIIIIIIHIIIIIIIIIIIIIIIIIHIIIHIIIIHIHIIHHIIIIIIIIIIHHIGIIIIIIIIIIIIIIIIIIIIIIIIIIIIIIIIIHHIIIIIIIIIIIIIIIHHHHIIIIIHIHIIIGII
@HS4.1_428 HISEQ:380:H55W7BCXY:1:1101:12897:26688 1:N:0:AGCAGGAA orig_bc=AAAAAAAAAAAA new_bc=AAAAAAAAAAAA bc_diffs=0
TACGGAGGGTACGAGCGTTAATCGGAATGACTGGGCGTAAAGGGCACGTAGGTGGATAGATAAGTCACAAGTGAAATACCCGGGCTTAACCTGGGATTGGCTCGTGAAACTGTTTAACTAGAGTACGGTAGAGGGGAGTAGAATTCCAAGTGTAGCGGTGAAATGCGTAGAGATTTGGAAGAATACCGGAGGCGAAGGCGGCTCTCTGGACCGATACTGACACTGAAGAGCGAAAGCGTGGGGAGCAAACAGG
+
IIIIIIIIIIIIIIIIHHIIIIIIIIIIIIIIIIIIIIIIIIIIIIIIFHHIHHIIIIIIIIIIIIIIIIIIIIIIHHIIIIHIIIHHIIIIIIIIIIIIIIIIIIIIIIIIHIIHIIIIIHHIIIIIIIIIIIIIIIHIIIIIIIIIIIIIIIIIIIIIIIIIIIIIIIIIIIHIHGIIIIHIIIIIIIIIIIIIIIIIIIIIIIIIIIIIIIIIIIIHHHIIIIIIIIIIHIIIIIIIIIIIIIIHHHHII
@HS4.1_429 HISEQ:380:H55W7BCXY:1:1101:12871:26720 1:N:0:AGCAGGAA orig_bc=AAAAAAAAAAAA new_bc=AAAAAAAAAAAA bc_diffs=0
TACGTAGGGTGCGAGCGTTGTCCGGAATTATTGGGCGTAAAGGGCTCGTAGGCGGTTTGTCGCGTCGGGAGTGAAAACACACAGCTTAACTGTGTGCTTGCTTCCGATACGGGCAGACTAGAGGTATGCAGGGGAGAACGGAATTCCTGGTGTAGCGGTGAAATGCGCAGATATCAGGAGGAACACCGGTGGCGAAGGCGGTTCTCTGGGCATTACCTGACGCTGAGGAGCGAAAGTGTGGGGAGCGAACAGG
+
IIIIIGHIIIIIIIIIIIIIIIIIIHIHIIIIIIIIIIGIIIIIHIIIIGIIIIIHGIIIIIHIIIIIIIIIIIIIHHHIIIIIIIIIIIIIIIIIHIIIIIIIIIIIIIHIIIIIIIIIIIIHIHIIIIIIIIIIIIIIIIIIIIIIIIIIIIIIIIIIIIIIIIIIIIIIIIIIIIIIIIIIIIIIIIIIIIIIIIIIIIIIIIIIIIIIIIIIIIIIIIIIIIIIIIIIIIIIHIIIIIIIIIIIIIIII
@HS4.1_430 HISEQ:380:H55W7BCXY:1:1101:15873:26602 1:N:0:AGCAGGAA orig_bc=AAAAAAAAAAAA new_bc=AAAAAAAAAAAA bc_diffs=0
TACGGAGGATGCGAGCGTTATCCGGATTTATTGGGTTTAAAGGGTGCGCAGGCGGCGCTTCAAGCCGGCGGTCAAAGTTCGGGGCTCAACCCCGTCGAGCCGTCGGGACTGTTGCGCTGGAGTGCGTCCGAGGGCGGCGGAATGCGCGGTGTAGCGGTGAAATGCATAGATATCACGCAGAACTCCGATTGCGAAGGCAGCCGCCCGGGGCGCCACTGACGCTGAGGCACGAAAGCGTGGGTATCGAACAGG
+
IIIIGEHGHIIIIIIHHHHHHHIIIGHIIIIIIIIHEHGHIIIIIHHIGDHIIIIIIIIIIIIIIIIIIIIHIHCFDGHHHHIIGIIGHIIIHIHHHGIIIIHIHHHHEHHHIIIHHGDHIIIHIIHIHHHHIIIHHIIIHIIIIIIIIIHIIIIIIIIHIIIGIIIHIIIIIIHIFIIIIHHIHHHIIIIIHIFIIIIIIIIIIIHHIIIGHHIIIIIIIIHHHGIIIHIIIIHDIIIIIIIHIHIIIHII
@HS4.1_431 HISEQ:380:H55W7BCXY:1:1101:16730:26665 1:N:0:AGCAGGAA orig_bc=AAAAAAAAAAAA new_bc=AAAAAAAAAAAA bc_diffs=0
TACGGAGGGTGCGAGCGTTAATCGGAATAACTGGGCGTAAAGAGCTCGTAGGCGGTTTGTCAAGTCAGATGTGAAAGCCCCGGGCTTAACCTGGGAACCGCATTTGAAACTGACAGACTAGAGTACTGTAGAGGGAGGTAGAATTCCAGGTGTAGCGGTGAAATGCGTAGATATCTGGAGGAATACCGGTGGCGAAGGCGGCCTCCTGGACAGAGACTGACGCTGAGGAGCGAAAGCGTGGGGAGCAAACAGG
+
I?HEH@DHI<CGCEEHHFHHHIIIHHHHEHFE@HHIHHIIIIIHIIIHHHIHIHD#HECGHHEFCHGICFEHEGEHFHHHHIHIIHHHGGHIIIHHIIHEHIGEHHGHHEHHHHGHGCEHHFHAEHCHFHHGECCIIHHHGHEEEIIIHHIHIIIIIIIIIIHHHHHHHHHHHFHHHFGBGHIHIIIIIIIHHHHEHHCEHGHHIGIIIHHEHHHGIIHGIHH@EHHEIIIIIHIHEDGCIIIHHHEHCHGHC
@HS4.1_432 HISEQ:380:H55W7BCXY:1:1101:17118:26660 1:N:0:AGCAGGAA orig_bc=AAAAAAAAAAAA new_bc=AAAAAAAAAAAA bc_diffs=0
TACGGAGGATGCAAGCGTTATCCGGATTTATTGGGTTTAAAGGGTGCGTAGGCGGATGATTAAGCGTGAGGTGAAAGCTCGGGGCTCAACCCCGGAACTGCCTCGCGAACTGGTTGTCTTGAATGTCCGTGCCGTGGGAGGAATGTGTGGTGTAGCGGTGAAATGCATAGAGATCACACAGAACACCGATTGCGAAGGCATCTCACGAACGGATGATTGACGCTGAGGCACGAAAGCGTGGGGATCAAACAGG
+
IHI?EG<EHFHHHIIIHGHGH?GHHHHHHHIGEEC<0C11CEG0F@HC<CEHHHGCCIHFHEEHEDCGDGHHGHHECHHHIIIHFHHFHICGHHHGDHEEEECHHHHHDCHDHGD8DHHEHHFHHDHEEGEHIG9HFFCHHHHEFGHHHEGGHDHHHDGHGEHEHHIHHHHHH1EF<GCHHGHIHHEHEC=G@DC@GDCG@FIHGHCCIHGC@FHIIFHEDH@@@HHH?FC<<FHHHDHECHHD<GGEG@D1C
@HS4.1_433 HISEQ:380:H55W7BCXY:1:1101:17990:26692 1:N:0:AGCAGGAA orig_bc=AAAAAAAAAAAA new_bc=AAAAAAAAAAAA bc_diffs=0
TACGGAGGGTACGAGCGTTAATCGGAATGACTGGGCGTAAAGGGCACGTAGGTGGATAGATAAGTCACAAGTGAAATACCCGGGCTTAACCTGGGATTGGCTCGTGAAACTGTTTAACTAGAGTACGGTAGAGGGGAGTAGAATTCCAAGTGTAGCGGTGAAATGCGTAGAGATTTGGAAGAATACCGGAGGCGAAGGCGGCTCTCTGGACCGATACTGACACTGAAGAGCGAAAGCGTGGGGAGCAAACAGG
+
IIIIIHIIIIIIIIIIIHIIIIHIIIHIIIIHHIHIIHIIIIGIGHIIFHHI@GHIIHIIIIIIHIIIIIHHHIIIGHIHIIIIIIIIIHIIIIHIHIIIIHHIIIIIIIIIIIIIHIIIIIIIIIIIIIIIHIIIIIIIIIIIIIHIHIIIIIIIIIIIIIIIIIIIIIIIIHIIHHIHIIIIIHIIIIIIIIIIIIIIIHIIIIIIIIIIIIIIIIIIHHIIIIIIIIIIIIIHGIIIIIIIIIIIHIHII
@HS4.1_434 HISEQ:380:H55W7BCXY:1:1101:5707:26767 1:N:0:AGCAGGAA orig_bc=AAAAAAAAAAAA new_bc=AAAAAAAAAAAA bc_diffs=0
TACGGAAGGTCCGGGCGTTATCCGGATTTATTGGGTTTAAAGGGAGCGCAGGCGGAAGGTTAAGCGTGACGTGAAATGTACCGGCTCAACCGGTGATGTGCGTCGCGAACTGGCTTTCTTGAGTGAGTACGACGCTGGCGGAATTCGTGGTGTAGCGGTGAAATGCTTAGATATCACGAAGAACTCCGATTGCGAAGGCAGCCGGCGAGTCCTCAACTGACGCTAATGCTCGAAAGTGCGGGTATCGAACAGG
+
IIIIIIIIIHIIIIIIIIIIIIIIIHHIIIIHHIIGHIIIIIIIHIGIIIIIIIIIIIIGHIHIIIIIIHIGHHIIFHHIHIIIIIIIIIIIIIIHHHIHIIIIIIIIHIIIIIIIHIIIIIIIIIIIHHIGIIIIIIIIIIIIIIIIIIIIIIIIIIIIIIIIIIIIHIIIIIIIIGIHIIHEFIIIHIIIIIIHIIIIIIIIHIIHIIIIIIIIIIIIIIIIIIIIIIIIIIIIGIIIIIIIIIHGIIIII
@HS4.1_435 HISEQ:380:H55W7BCXY:1:1101:5747:26797 1:N:0:AGCAGGAA orig_bc=AAAAAAAAAAAA new_bc=AAAAAAAAAAAA bc_diffs=0
TACGGAGGGTGCGAGCGTTAATCGGAATAACTGGGCGTAAAGAGCTCGTAGGCGGTTAGTCAAGTCAGATGTGAAAGCCCCGGGCTTAACCTGGGAACTGCATTTGAAACTGACGAACTAGAGTACTGTAGAGGGAGGTAGAATTCCAGGTGTAGCGGTGAAATGCGTAGATATCTGGAGGAATACCGGTGGCGAAGGCGGCCTCCTGGACAGAGACTGACGCTGAGGAGCGAAAGCGTGGGGAGCAAACAGG
+
IIIIIIHIIIIIIIIIIFHIIIIIIIIIIIGEHHIHIHHIIIHIIHIIHHIIIIIHIIIHIIIIIIIHGHIIIIIIIHIHHIIIIIIIIIIIIIIIIIIIIIIIIIIIIIIIIIIIIIIIIIIIIIIIHIIIIIIIIIIIIIIIIIIIIIIIIIIIIIIIIIIIIIIIIIIIIIIHHIIIIIIIIIIIIIIIIIIIIIIIIIIIIIIIIIIIIHIIIIIIIIIIIIIIIIIIIIIHIIIIIIIIHIIHIHHII
@HS4.1_436 HISEQ:380:H55W7BCXY:1:1101:6266:26969 1:N:0:AGCAGGAA orig_bc=AAAAAAAAAAAA new_bc=AAAAAAAAAAAA bc_diffs=0
TACGGAAGGTCCGGGCGTTATCCGGATTTATTGGGTTTAAAGGGAGCGCAGGCCGACTGGTAAGCGTGACGTGAAATGTAGCCGCTCAACGGCTGAACTGCGTCGCGAACTGTCAGTCTTGAGTGAGTTCGATGTTGGCGGAATTCGTGGTGTAGCGGTGAAATGCTTAGATATCACGAAGAACTCCGATTGCGAAGGCAGCCAACAAGGCCTTTACTGACGCTAAAGCTCGAAGGTGCGGGTATCGAACAGG
+
IIIIIHHHIIIIIIIIHHIGIIIIGGEHIIIIIIIGHIIIIHIIGHIIIIIIIIIIIIIHIIIIIIIIHIIIIIHIEHHIHIIIIIIIIIIIIIIIIIIIIIIIIIIIIIIIIIIIHIIIIHIIIIIIIIIIGHHIIIIIIIIIIIIIIIHHIIIIHHHIIIIIIIIIIIIIIIHIHGIIIIIIIIIIIHIIIIIIIIIIHIIIIIIIIIIIHIIIIIIIHIIIIIIIIIHIIIIIIIIIIIHHHIIIIIHII
@HS4.1_437 HISEQ:380:H55W7BCXY:1:1101:8682:26836 1:N:0:AGCAGGAA orig_bc=AAAAAAAAAAAA new_bc=AAAAAAAAAAAA bc_diffs=0
TACGTAGGTGGCAAGCGTTGTCCGGATTTACTGGGTGTAAAGGGCGTGCAGCCGGGTCTGCAAGTCAGATGTGAAATCCATGGGCTTAACCCATGAACTGCATTTGAAACTGTAGATCTTGAGTACCGGAGGGGCAATCGGAATTCCTAGTGTAGCGGTGAAATGCGTAGATATTAGGAGGAACACCAGTGGCGAAGGCGGATTGCTGGACGGCAACTGACGGTGAGGCGCGAAAGTGTGGGGAGCAAACAGG
+
IIIIHIIIIIIIIIIIIIIIIIIIIIIIIIIIIIIHHHHIIIIIHIIIIIIIIIIIIIIIIIIIIIIIIIIIIIIIIIIIIIIIIIIIIIIIIIIIIIIIIIIIIIIIIIIIIIIIIIIIIIIIIIIIIIIIIIIIIIIIIIIIIIIIIIIIIIIIIIIIIIIIIIIIIIIIIIIIHIIIIIIIIIIIIIIIIIIIIIIIIIIIIIIIIIIIIIIIIIIIIIIIIIIIIIIIIIIIIIIIIIIIIIIIIIIII
@HS4.1_438 HISEQ:380:H55W7BCXY:1:1101:9135:26865 1:N:0:AGCAGGAA orig_bc=AAAAAAAAAAAA new_bc=AAAAAAAAAAAA bc_diffs=0
TACGGAAGGTCCGGGCGTTATCCGGATTTATTGGGTTTAAAGGGAGCGCAGGCCGGGGTGTAAGCGTGACGTTAAATGCATCCGCTCAACGGTTGTATGCGTCGCGAACTGCATCCCTTGAGTACGCTGCAAGTGGGCGGAATTCGTGGTGTAGCGGTGAAATGCTTAGATATCACGAAGAACTCCGATTGCGAAGGCAGCCCGCTGTTGCGTCACTGACGCTGAGGCTCGAAGGTGCGGGTATCGAACAGG
+
IIIIIIIIIIIIIIIIIIIIIIIIIHHIIIIIIIIEEHHIHHHIIIIIIIIIGIIIIIIIIHHHIIIIIIIHHHIIFHIIIIIIIHIIIIIIIIIIIIIIIIIIHHIIIIGIHIIIGIIIIIIIIIIIIIHIIIIIIIIIHIIIIIIIIIIIIIIIIIIIIIHHIHIIIIIIIIIHIIIIIIIHIIIIIIIIIIIIIIIIIIIIIHHDCIIHHHIIIIIIIIIIIIIIHEIIIIIIIIIIIIHHIIIIIIII
@HS4.1_439 HISEQ:380:H55W7BCXY:1:1101:12632:26956 1:N:0:AGCAGGAA orig_bc=AAAAAAAAAAAA new_bc=AAAAAAAAAAAA bc_diffs=0
TACGGAGGGTGCGAGCGTTAATCGGAATAACTGGGCGTAAAGAGCTCGTAGGCGGTTTGTCAAGTCAGATGTGAAAGCCCCGGGCTTAACCTGGGAACCGCATTTGAAACTGACAGACTAGAGTACTGTAGAGGGAGGTAGAATTCCAGGTGTAGCGGTGAAATGCGTAGATATCTGGAGGAATACCGGTGGCGAAGGCGGCCTCCTGGACAGAGACTGACGCTGAGGAGCGAAAGCGTGGGGAGCAAACAGG
+
IIIIIHCHHHIIIIIIIHIHIHIIIIIIIIIIIIIIIHDHIIHIIIIIIHIIIIIHHIHHHIIIIIHIHIIIIIIIHIIIIIIHIIIIIIIIIIIIIIIIIIIIIIIIIIIIIIIIIHIIIIIIIHHIIIIIIIIIIIIIIIIIIHIIIIIIIIIIIIIIIIIIIIIIIIIIIIIIIHIIIIIIIIIIIIIIIIIIHIIIIIIGIIIIIIIIIIIIIIIIIIIIIIIIIIIIIIIIIIIIIIIIIIIIIIIII
@HS4.1_440 HISEQ:380:H55W7BCXY:1:1101:14761:26756 1:N:0:AGCAGGAA orig_bc=AAAAAAAAAAAA new_bc=AAAAAAAAAAAA bc_diffs=0
TACGTAGGGGGCGAGCGTTGTCCGGAATGATTGGGCGTAAAGGGCGCGTAGGCGGCCTGTTAAGTCTGGAGTGAAAGTCCTGTTTTCAAGATGGGAATTGCTTTGGATACTGATGGGCTTGAGTGCAGGAGAGGTTATCGGAATTCCCGGTGTAGCGGTGAAATGCGTAGAGATCGGGAGGAACACCAGTGGCGAAGGCGGGTAACTGGACTGCAACTGACGCTGAGGCGCGAAAGTGTGGGGAGCAAACAGG
+
IIIIGHIIIIIIIHIIIIIIIHIIIGHHIGHHIIIIIIIIHIIIIIIIEHIIIIHIIIIHIIHIHIIIIIIHIHHIDHHHHGFHHIIIHIIIIIIIHHIIIIIIIIIIIIHIIIIHIHHIIIIIIIIHIIIIHGGIIHIIIIIHIIHIHIIIIHHIHHHIHIIIIIHIIIIIIIHGIIIHIIIHIGIIIIIIIIIIIIHGHGHHHHIIIHHHGIIIIIHHIIIIIIIIIIIHHHFDCHIIIIIIIIIIIIIII
@HS4.1_441 HISEQ:380:H55W7BCXY:1:1101:18468:26761 1:N:0:AGCAGGAA orig_bc=AAAAAAAAAAAA new_bc=AAAAAAAAAAAA bc_diffs=0
TACGTAGGGGGCAAGCGTTATCCGGATTTACTGGGTGTAAAGGGAGCGCAGACGGCTATGCAAGTCTGAAGTGAAACCCCACGGCTCAACCGTGGGCTTGCTTTGGAAACTGTATAGCTAGAGTACTGGAGAGGTAAGCGGAATTCCTAGTGTAGCGGTGAAATGCGTAGATATTAGGAGGAACATCGGTGGCGAAGGCGGCTTACTGGACAGCAACTGACGTTGAGGCTCGAAGGCGTGGGGAGCAAACAGG
+
IIIIHIHIIIIHIIIIIIIIIIIIIIIHIIIGHHI<DCHIIHIIIIIIIIIGHIHGIIIIIIIIIIIIIIIIIIIIIIIIIIIIIIIIIIIIIIIIIIIIIIIIIIIIIIIIIIIIIIIIIIIIIIIIIIIIIIIIIIIIIIIIIIIHIIIIIIIIIIIIIIIIIIIIIIIIIIIIHIIIIIIIHIIIIIIIIIIIIIIIIIIIIIIIIIIIIIIIIIIIIIIIIIIIIIIIIIIIIIIIIIIIIIIIIIIII
@HS4.1_442 HISEQ:380:H55W7BCXY:1:1101:19617:26962 1:N:0:AGCAGGAA orig_bc=AAAAAAAAAAAA new_bc=AAAAAAAAAAAA bc_diffs=0
TACGGAGGATGCGAGCGTTATCCGGATTTATTGGGTTTAAAGGGAGCGCGGACCGGAGATTAAGTCAGCTGTTAAATGGCGGCGCCCAACGTCGTCCTGCGGTTGATACTGGTTTCCTTGAGTGCGGTATGGGCATGCGGAATTCACGGTGTAGCGGTGAAATGCTTAGATATCGTGAAGAACTCCGATCGCGAAGGCAGCGTGCCGGACCGTTACTGACGTTTAGGCTCGAAAGTGCGGGTATCAAACAGG
+
IIIHIHHHHIFHIIIIIIIHHIIIIGHIHIIGHHIGHHHHIIIIIFHHIIIEDHIIHEIHHIIHGHIIIIIIIIIHIIGHIIHHGHIGHIIIHIHGHHHIHIIIIIIHHIIIIIIHIIIIIIIIIIIIIHIIIIIHIIIIIIIIIIIIIIIIHIGIIIIIIIIIIIHIIIIIIIIHHIIIIIIIHIIIIIIIIIIIIIHIIIIIIIIIIIIIIIIIIIIIIIIIIIIIIIIIIIIIIHIIIIIIIIIIIIII
@HS4.1_443 HISEQ:380:H55W7BCXY:1:1101:19739:26985 1:N:0:AGCAGGAA orig_bc=AAAAAAAAAAAA new_bc=AAAAAAAAAAAA bc_diffs=0
TACGTAGGGAGCAAGCGTTGTCCGGAATTACTGGGCGTAAAGGGTGCGTAGGCGGTTACTTAAGTCAGATGTGAAATATCAGGGCTCAACTCTGGGGCTGCATCTGATACTGGGCAACTAGAGTGCAGGAGAGGAAAGTGGAATTCCTAGTGTAGCGGTGGAATGCGTAGATATTAGGAGGAACACCAGTGGCGAAGGCGACTTTCTGGACTGTAACTGACGCTGAGGCACGAAAGTGTGGGGAGCAAACAGG
+
IIIIIIIIIGIIIIIIIIIIIIIIIIHIIIIIIIIIIHIIIIIIIIIIIIIIIIIIIIIIIIIIIIIIIIIIIIIIFHHIIIIIIIIIIIIIIIIIIIIIIIIIIIHIIIIHHIIIIIIIIIIIIIIHIIIIIIIIIIIIHIIIIIIIIIIIIIIIIIIIIIIIIIIIIIIIIIIHHIIIIIIIIIIIIIIIIIIIIIIIIIIIIIHIIIIIIIIIIIIIIIIIIIIIIIIIIIIIIIIIIIIIIIIIIIIII
@HS4.1_444 HISEQ:380:H55W7BCXY:1:1101:20411:26954 1:N:0:AGCAGGAA orig_bc=AAAAAAAAAAAA new_bc=AAAAAAAAAAAA bc_diffs=0
TACGGAAGGTCCGGGCGTTATCCGGATTTATTGGGTTTAAAGGGAGCGCAGGCTGAAGATTAAGCGTGACGTGAAATGTCCCGGCTCAACCGTGGAACTGCGTCGCGAACTGGTTTTCTTGAGTGAGTACGACGTCAGCGGAATTTGTGGTGTAGCGGTGAAATGCTTAGATATCACGAAGAACCCCGATTGCGAAGGCAGCTGACGAGTCCTTAACTGACGCTAAAGCTCGAAAGTGCGGGTATCGAACAGG
+
IIIIIHIIIIIIICHIIIIIHHIIIIIIIIIIIIIHEHHIIIIIIIIIIIIIIIIIIIHHIIIGIIIIIHIIHIIIHIIIHIIIIIIIIHIIIIIIIHHIIHIIIIIIIIIIIIIHIHIIIIIIIIIIIIIIIIIIIIIIIIHIIIIIIIIIIHIIIIIIIIIIIIIIIIIIIIIHHGIIIIIIIIHIIIIIIIIIIIIIHIIIIIIIHHIIIIIIIIIIIIIIIIHIIIIIIIIIIIHIIIIIIIIIIIIII
@HS4.1_445 HISEQ:380:H55W7BCXY:1:1101:7336:27025 1:N:0:AGCAGGAA orig_bc=AAAAAAAAAAAA new_bc=AAAAAAAAAAAA bc_diffs=0
TACGGAAGGTCCGGGCGTTATCCGGATTTATTGGGTTTAAAGGGAGCGCAGGCTGATTGTTAAGCGTGACGTGAAATGTAGCCGCTCAACGGCTGAACTGCGTCGCGAACTGGCAGTCTTGAGTGAGTACGACGTCAGCGGAATTCGTGGTGTAGCGGTGAAATGCTTAGATATCACGAAGAACCCCGATTGCGAAGGCAGCTGACGAGTCCTTTACTGACGCTAAAGCTCGAAGGTGCGGGTATCGAACAGG
+
IIHIIHIIHHIIGIIIIIHIHIIIIEGHHIIGFHHCGHIEHIIIGIGIIIIIHIIIIIHHIIIIIIIIIIIHHHIIIHHIIIIIIIIIIIIIIIHHHIIIIIIIIIIIIIIIIIIIIIHIIIIIIIIIIIIIIIIIIIIIIIIIIIIIIIIIIIIIIIHIIIIIIIIIIIIIIIHHHGIIIIIIIIIIHIIIIIIIIIIIIIIIIIGHHIIIIIIIIIIIIIHIIIHIIIIIHIIIIIIIIIIIIIIIHIIII
@HS4.1_446 HISEQ:380:H55W7BCXY:1:1101:16978:27224 1:N:0:AGCAGGAA orig_bc=AAAAAAAAAAAA new_bc=AAAAAAAAAAAA bc_diffs=0
TACGGAGGATGCAAGCGTTATCCGGATTTATTGGGTTTAAAGGGTGCGTAGGCTGTGGGGAAAGTCAGGGGTGAAAGCCCGGCGCTTAACGCCGGAACTGCCTTTGATACTTCTCCGCTGGAATACGGATGCCGTGGGAGGAATGAGTAGTGTAGCGGTGAAATGCATAGATATTACTCAGAACACCGATTGCGAAGGCATCTCACGAATCCGTCATTGACGCTGAGGCACGAAAGCGTGGGGATCAAACAGG
+
IIIIIIGIIIIIIIIIIIIHIIIIIHIIIIIHHHI<CHHIIIIIIIIIHIIIIHHIHIIIIIIIIIIIIIIIIIIIHHIIIIIIIIIIIIIIIIIIIIIIIIIIIIIIIIIHIIHIIIIIIIHIIIIIIIIIIIGIIIIIIIHIHIIIIIIIIIIIIIIIIIIIIIIIIIIIIIIIIHIIIIIIIIIIIIIIIIIIIIIIIIIIIIIHHEIIIHHIIIIIIIIIIIIIIIIIIIIIIIIIIIIIIIIIIIIII
@HS4.1_447 HISEQ:380:H55W7BCXY:1:1101:3045:27282 1:N:0:AGCAGGAA orig_bc=AAAAAAAAAAAA new_bc=AAAAAAAAAAAA bc_diffs=0
TACGGAAGGTCCGAGCGTTATCCGGATTTATTGGGTTTAAAGGGTGCGTAGGCGGGGAAGCAAGTCAGCCGTAAAATTGTTGAGCTCAACTCAATCCTGCGGTTGAAACTGCCTCCCTTGAGTACACTAGAGGGCGATGGAATTCGTGGTGTAGCGGTGAAATGCATAGATATCACGAAGAACTCCGATTGCGTAGGCAGTCGCCTGGGGTGCCACTGACGCTGAGGCACGAAGGTGCGGGTATCAAACAGG
+
IIIIIIIIIIIIIHIIIIIIIIIIIEHHIIFHHIIDGHIIHHIIHIIIIIIIIIIIIIHHIHIHIEHHIIHHHHHIIGIIIIIIIIIIIIIIIIIIIIIIIIIIIIIHIHIIIIIIIIIIIIIIIIHIIIIIIIIIIIIIIHIIIIIIIIIIIIIIIHIIIIIIIIIIIIIIHIIIHIIIIIIIIIIIIIIIIIIIIIIIIIIIIIIIIIIIGIIIIIIIIIIIIIIIIIIIIIIIIIIIIIIIIIHHIIII
@HS4.1_448 HISEQ:380:H55W7BCXY:1:1101:6797:27390 1:N:0:AGCAGGAA orig_bc=AAAAAAAAAAAA new_bc=AAAAAAAAAAAA bc_diffs=0
TACGGAGGGTGCGAGCGTTAATCGGAATAACTGGGCGTAAAGAGCTCGTAGGCGGTTTGTCAAGTCAGATGTGAAAGCCCCGGGCTTAACCTGGGAACCGCATTTGAAACTGACAGACTAGAGTACTGTAGAGGGAGGTAGAATTCCAGGTGTAGCGGTGAAATGCGTAGATATCTGGAGGAATACCGGTGGCGAAGGCGGCCTCCTGGACAGAGACTGACGCTGAGGAGCGAAAGCGTGGGGAGCAAACAGG
+
IIIIIHIIIIIIIIIIIHIIIIIIIIIIIIIIIIIIIIIIIIIIIIIIIIIIIIIHHIIIIIIIIIIIIIIIIIIIIHIIIIIIIIIIIIIIIIIIIIIIIIIIIIIIIIIIIIIIIIIIIIIIIIIIIIIIIIIIIIIIIIIIIIIIIIIIIIIIIIIIIIIIIIIIIIIIIIIIHIIIIIIIIIIIIIIIIIIIIIIIIIIIIIIIIIIIIIIIIIIIIIIIIIIIIIIIIIIIIIIIIIIIIIIIIIIII
@HS4.1_449 HISEQ:380:H55W7BCXY:1:1101:10129:27468 1:N:0:AGCAGGAA orig_bc=AAAAAAAAAAAA new_bc=AAAAAAAAAAAA bc_diffs=0
TACGGAAGGTCCAGGCGTTATCCGGATTTATTGGGTTTAAAGGGAGCGCAGGCCGGAGGTCAAGCGTGACGTGAAATGTAGGGGCTCAACCTTTGAATTGCGTCGCGAACTGGCCTTCTTGAGTGAGTACGACGTCAGCGGAATTCGTGGTGTAGCGGTGAAATGCTTAGATATCACGAAGAACCCCGATTGCGAAGGCAGCTGACGAGTCCTTTACTGACGCTAAAGCTCGAAGGTGCGGGTATCGAACAGG
+
IIIIIIIIIIIIIIIIIIIIIIIIIHHHIIIIIIIGHIIIIIIIIIIIIIIIIIIIIIIIHIIIIIIIIIIIIIIIIIIIGIIIIIIIIIIIIIIIIIIIIIIIIIIIIIIIIIIIHIIIIIIIIIIIIIIIIIIIIIIIIIIIIIIIIIIIIIIIIIIIIIIIIIIIIIIIIIIHIIIIIIIIIIIIIIIIIIIIIIIIIIIIIIIIIIIIIIIIIIIIIIIIIIIIIIIIIIIIIIIIHIIIIIIIIIIII
@HS4.1_450 HISEQ:380:H55W7BCXY:1:1101:10805:27392 1:N:0:AGCAGGAA orig_bc=AAAAAAAAAAAA new_bc=AAAAAAAAAAAA bc_diffs=0
TACGTAGGGGGCGAGCGTTATCCGGATTTATTGGGCGTAAAGCGTGTGTAGGCGGTTTGTTTAGTCCGAGATGAAAGGCTAAGGCTTAACCTTAGTTTGTTTCGGATACTGGCAGACTAGAGTGCAGTAGAGGCAATTGGAATTCATAGTGTAGCGGTGGAATGCGTAGATATTATGAGGAACATCAGTGGCGAAGGCGAATTGCTGGGCTGTTACTGACGCTGAGACACGAAAGCGTGGGGAGCAAATAGG
+
IIIIHIIIIIIIIIIIIIIIIIIIIHIIIIIIIIIIIIIIIHHHHIHIIIIIIIIIIIIHIIIIIHIIHHHHIIIIIHIIIIIIIIIIIIIIIIIIIIIIIIHIHHIHIIIIIIIIIIIIIIIIIIIIIIIIIIHHIIGIIIIIIIIHIIIIIIIIIIHHIIHIIIIIIIIIIHIHHIIIIIHHIIIIIIIIIIIIIIIIIIIIIIIIIIIIIIIIIIIIIIIIIIHIIIHIIIIIIIIIIIIIIIIIIHIH
@HS4.1_451 HISEQ:380:H55W7BCXY:1:1101:11219:27321 1:N:0:AGCAGGAA orig_bc=AAAAAAAAAAAA new_bc=AAAAAAAAAAAA bc_diffs=0
TACGGAGGATGCAAGCGTTATCCGGATTTATTGGGTTTAAAGGGTGCGTAGGCGGAGCTTTAAGCGTGAGGTGAAATGCCCGGGCTCAACCTGGGGACTGCCTCGCGAACTGGAGTTCTGGAATGCCCCTGCCGTGGGAGGAATGTGTGGTGTAGCGGTGAAATGCATAGAGATCACACAGAACACCGATTGCGAAGGCATCTCACGAAGGGGTGATTGACGCTGAGGCACGAAAGCGTGGGGATCAAACAGG
+
IIIIIIIIIIIIHIIIIIIIIHHHHDHHIIIIGHHHHHHFIIIIIIIIIIIIIIIIIIIHIIIIGHHHGIIHIIIIFHHHIIIIIIIIIIIIIIIIGIIIIHHIIHIHIIIIIIIHHHHIIIIIIIIIIHHIIIIIIIIIIIIIIIIIIIIIIIIIIIIIIIHIIIHIIHIIIIIIIIHHIGIHHIIIIIIIIIIIIIIIHIIIIIIHIIHHHIIIHIIHIIIIIHHIIIIIIIIIIIIIIIIIIIIIIIIII
@HS4.1_452 HISEQ:380:H55W7BCXY:1:1101:16712:27386 1:N:0:AGCAGGAA orig_bc=AAAAAAAAAAAA new_bc=AAAAAAAAAAAA bc_diffs=0
TACGGAGGATGCGGGCGTTATCCGGATTTATTAGGTCTAAAGGGTGCGCAGGCGGCTCTCTAAGTCGGCGGTGAAAACCCGTGGCCCAACCACGGACGTGCCATCGATACTGGGGAGCTTGAGTCTGGATGAGGTATGCGGAATGAGTGGTGTAGCGGTGAAATGCTTAGATATTACTCAGAACACCGATTGCGAAGGCAGCGTGCCAATCCTCGACTGACGCTCATGCACGAAAGCGCGGGTAGCGAACAGG
+
IIIHIHIIGHIIIIIIIIIIIIIIIIGIIIIIIIIIIIIIIIIIIIIIGIIIIIIIIIIIIHIIIIIHIIIHIIIIGIIIIIIIIHIIIHIIIIIIIIIIIIIIIIIIIIIIIIIIIIIIIIIIIIIHIIIIIIIIIIIIHIIIIIIIIIIIIIIIIIIIIIIIIIIIIIIIIIHHHHIIIIIIIIIIIIIIIIIIIIIIIIIIIIIIHIIIIIIIIIIIIIIIIIIIIIIIIIIIIIIIHIIIHIIIIIIII
@HS4.1_453 HISEQ:380:H55W7BCXY:1:1101:19003:27478 1:N:0:AGCAGGAA orig_bc=AAAAAAAAAAAA new_bc=AAAAAAAAAAAA bc_diffs=0
TACGTAGGTGGCGAGCGTTGTCCGGATTTACTGGGTGTAAAGGGCGCGTAGGCGGGAAGGCAAGTCAGGTGTGAAATCTATGGGCTCAACCCATAAACTGCACTTGAAACTGTTTTTCTTGAGTGTCGGAGAGGTAGATGGAATTCCTAGTGTAGCGGTGAAATGCGTAGATATTAGGAGGAACACCAGTGGCGAAGGCGATCTACTGGACGATAACTGACGCTGAGGCGCGAAAGCGTGGGGAGCAAACAGG
+
IIIIHIIIIIIIIIIIIIIIIIIIIIIIIIIIIIIHIHIIIIIIIIIIIIHIIIIIIIIIIIIIIIIIIIIIIIIIHIIIIIIIIIIIIIIIIIIIIIIIIIHIIIIIIIIIIIIIIIIIIIIIIIIIIIIIIIIIIIIIIIIIIIIIIIIIIIIIIIIIIIIIIIIIIIIIIIIHIHIIIIIIIIIIIIIIIIIIIIIIIIIIIIIIIIIIIIIIIIIIIIIIIIIIIIIIIIIIIIIIIIIIIIIIIIIII
@HS4.1_454 HISEQ:380:H55W7BCXY:1:1101:2732:27538 1:N:0:AGCAGGAA orig_bc=AAAAAAAAAAAA new_bc=AAAAAAAAAAAA bc_diffs=0
TACGGAAGGTCCGGGCGTTATCCGGATTTATTGGGTTTAAAGGGAGCGCAGGCCGACTGGTAAGCGTGACGTGAAATGTAGCCGCTCAACGGCTGAACTGCGTCGCGAACTGTCAGTCTTGAGTGAGTTCGATGTTGGCGGAATTCGTGGTGTAGCGGTGAAATGCTTAGATATCACGAAGAACTCCGATTGCGAAGGCAGCCAACAAGGCCTTTACTGACGCTAAAGCTCGAAGGTGCGGGTATCGAACAGG
+
IHIIIEHIIIIIIIIIIIIIIIIIIEHIIIHHHIIHHCEHIIIIIIIIIIIIIIIIIIIIIIIIHIIIIIIIIIHIGIHHHHIIIIIIIIIIIIIIIIIIHHIIIIIHIIIIIIIIIIIIIIIIIIIIIIIIIIIIIIIIIIIIIIHIIHIIIHIIIIIIIIIIIIIIIIIIIHHHIIIIHIHHHIIIIIIIIIIIIIHHIHIIIIIIIIIIIHIIHIIHGIIIIIIIHGEIIIIIHIIIIIIIIIIIHEIII
@HS4.1_455 HISEQ:380:H55W7BCXY:1:1101:2843:27550 1:N:0:AGCAGGAA orig_bc=AAAAAAAAAAAA new_bc=AAAAAAAAAAAA bc_diffs=0
TACGGAAGGTCCGGGCGTTATCCGGATTTATTGGGTTTAAAGGGAGCGCAGGCCGACTGGTAAGCGTGACGTGAAATGTAGCCGCTCAACGGCTGAACTGCGTCGCGAACTGTCAGTCTTGAGTGAGTTCGATGTTGGCGGAATTCGTGGTGTAGCGGTGAAATGCTTAGATATCACGAAGAACTCCGATTGCGAAGGCAGCCAACAAGGCCTTTACTGACGCTAAAGCTCGAAGGTGCGGGTATCGAACAGG
+
IIIIHIIIIIIIIIIIHCEHIHHIHEHEHHGIHFHGHGEHHIHIHHIIHIIIIIIIHIIIIIIIIIIIIIIIIIIIHIHHIIIIIHHIIIIIIIHIIIHHHHIIIIIEHHIHIIGIIIIIIHHHHHHCAHEHHIEHIIIIIHIIIIIIIIIIHHIHHHGIIIIIHIHIHHHIIIHGGGGHIHIIHHIIIHIIIIIIIIHHHHHGIIIIIIIIIHIIIIIIIIIIIIIIIHHIIIIIHIIIIIHH@HGIIHHIH
@HS4.1_456 HISEQ:380:H55W7BCXY:1:1101:3077:27630 1:N:0:AGCAGGAA orig_bc=AAAAAAAAAAAA new_bc=AAAAAAAAAAAA bc_diffs=0
TACGGAAGGTCCGGGCGTTATCCGGATTTATTGGGTTTAAAGGGAGCGTAGGCCGCATGTTAAGCGTGCTGTGAAATGTCGGGGCTCAACCTGGGCAGCGCAGCGCGAACTGGCTTGCTTGAGTGCGCGGAAGGGAGGCGGAATTCGTGGTGTAGCGGTGAAATGCTTAGATATCACGAAGAACTCCGATTGCGAAGGCAGCTTCCCGCAGCGCTACTGACGCTGAAGCTCGAAGGTGCGGGTATCGAACAGG
+
IHIIICCEHHIIGCDHDHDHHHHII<CCHHFC<FH<<EHIHHIH1DECEHHICEEC8DGHHIIIIIHH0FFH1FHHDCDC<CAEHIIIII#C?HHE@EHIHHHIIIIHHEHHIHHAEHHIHHHIHH@CEH#@EHDIIHEGHHEG#@HHFEIIIIIIIIIIIIIIHIHIIHHEHIIH@EHIHHHC<DFIHIHHIHHIHIHIHHH?IHHHHHHCC11G=IIHHIHHEHHHHEIIIIHH?IHIHIHHHGCH@EIII
@HS4.1_457 HISEQ:380:H55W7BCXY:1:1101:4910:27629 1:N:0:AGCAGGAA orig_bc=AAAAAAAAAAAA new_bc=AAAAAAAAAAAA bc_diffs=0
TACGGAGGATGCAAGCGTTATCCGGATTTATTGGGTTTAAAGGGTGCGTAGGCTGTTTGTCAAGTCAGGGGTGAAATACCTGAGCCTAACTCAGGAACTGCCTTTGATACTGGCAGGCTGGAATACGGATGCCGTGGGAGGAATGAGTAGTGTAGCGGTGAAATGCATAGATATTACTCAGAACACCGATTGCGAAGGCATCTCACGAATCCGTCATTGACGCTGAGGCACGAAAGCGTGGGGATCAAACAGG
+
IIIIIHIIIIIIIIIIIIIIIIIIICHHIIHHIIICHIIIIGIIIIIIIIIIIIIIIIIIIIIIIIIIIIIIIIIIIIIIIIIIIHIIIIHIIIIIIIIIIIIIIIIIIIIIIIIIIIIIIIIIIIIIIIHIIIIIIIIIIIIIIIIIIIIIIIIIIIIIIIIIIIIIIIIIIIIIIIIIIIIIIIIIIIIIIIIIIIIIIIIIIIIIHHIIIIIIIIIIIIIIIIIIIIIIIIIIIIIIIIIIIIIIIIIII
@HS4.1_458 HISEQ:380:H55W7BCXY:1:1101:8695:27616 1:N:0:AGCAGGAA orig_bc=AAAAAAAAAAAA new_bc=AAAAAAAAAAAA bc_diffs=0
TACGGAAGACGCGGGCGTTATCCGGATTTATTGGGTTTAAAGGGAGCGTAGGCGGGTGCGCAAGTCAGCTGTGAAATGCCGCGGCTCAACCGCGGAGCTGCAGTTGAAACTGCGCGTCTTGAGTCGGCGAGAGGAAGGCGGAATTCGTGGTGTAGCGGTGAAATGCATAGATATCACGAAGAACTCCGATTGCGAAGGCAGCCTTCTGGCGCCGTACTGACGCTGAGGCTCGAAGGTGCGGGTATCGAACAGG
+
IHIIIIIIIIIIHIIGIIIIIIIIHHGCHIIHIIICGHIIIIIIIIIHIIIIIIHIHIIIIIIIIIIIIIIIIHHIHIIIIIIIIHIIIIIIIIIIIIIIIIIIIIHIHIIIIIIIIIIIIIIIIIIIIIIIIIIIIIIIIIIIHIIIIIIIIIIIIIIIIIIIIIIIIIIIIIIHIHIIIIIIIIIIGIIIIIIIIIIIIIIIHIIIIIIIIIIIIIIIIIIIIIIIIIIIIIIIIIHIIIIIHIIIIIIII
@HS4.1_459 HISEQ:380:H55W7BCXY:1:1101:10570:27536 1:N:0:AGCAGGAA orig_bc=AAAAAAAAAAAA new_bc=AAAAAAAAAAAA bc_diffs=0
TACGTAGGGGGCGAGCGTTGTCCGGAATGATTGGGCGTAAAGGGCGCGTAGGCGGCCCGGTAAGTCTGAAGTGAAAGTCCTGTCTTTAAGATGGGAATTGCTTTGGATACTGTCGGGCTTGAGTGCAGGAGAGGTAAGTGGAATTCCCAGTGTAGCGGTGAAATGCGTAGAGATTGGGAGGAACACCAGTGGCGAAGGCGACTTACTGGACTGTAACTGACGCTGAGGCGCGAAAGTGTGGGGAGCAAACAGG
+
IIIIHIIIIIIIIIIIIIIIIIIIIHIIIIIIIIIIIIIIIIIIIIIIHIIIIIIIIIIIIIIIIIIIIIIIIIIIHHIIIIH#HIIIIIIIIIIIIIIIIIIIIIIIIIIIIIIIIIIIIIIIIIIIIIIIIIHIIIIIIIIIIIHIIIIIIIIIIIIIIIIIIIIIIIIIIIIIHIIIIIIIIHIIIIIIIIIIIIIIIIIIIIIIIIIIIIIIIIIIIIIIIIIIIIIIIIIIIIIIIIIIIIIIIIIII
@HS4.1_460 HISEQ:380:H55W7BCXY:1:1101:13320:27646 1:N:0:AGCAGGAA orig_bc=AAAAAAAAAAAA new_bc=AAAAAAAAAAAA bc_diffs=0
TACGGAGGATGCAAGCGTTATCCGGATTTATTGGGTTTAAAGGGTGCGTAGGCGGCGAGGTAAGCGTGAGGTGAAAGCTCGGGGCTCAACCCCGGAACTGCCTCGCGAACTGTCTGGCTTGAATACCCGTGCCGTGGGAGGAATGTGTGGTGTAGCGGTGAAATGCATAGAGATCACACAGAACACCGATTGCGAAGGCATCTCACGAACGGGCGATTGACGCTGAGGCACGAAAGCGTGGGGATCAAACAGG
+
IHIIIGIIHIIIIIIIIIIIIIIIHHIIIIIIIIIHHHIIIHHIIIIIIIIIIIIIIIIHHIHIIIIIIIIIIIIHIHIIIIIIIIIIIIIIIIIIIIIIIHIIIIIIIIIIHIIIIIIIIIIIIIIIIIIIIIHHIIIIIIIIIIIIIIIIIIIIHIIIIIIIIIIHIIHIIHIIIIIIIIIIIIIIIIIIIIIIIIIIIIIIIIIIIIHHHHIHIIIIIIIIIIIIHIIIIIIIIIIIIIIIHIIIIIIII
@HS4.1_461 HISEQ:380:H55W7BCXY:1:1101:19299:27617 1:N:0:AGCAGGAA orig_bc=AAAAAAAAAAAA new_bc=AAAAAAAAAAAA bc_diffs=0
TACGGAGGGTACGAGCGTTTATCGGAATGACTGGGCGTAAAGGGCACGTAGGTGGATAGATAAGTCACAAGTGAAATACCCGGGCTTAACCTGGGATTGGCTCGTGAAACTGTTTAACTAGAGTACGGTAGAGGGGAGTAGAATTCCAAGTGTAGCGGTGAAATGCGTAGAGATTTGGAAGAATACCGGAGGCGAAGGCGGCTCTCTGGACCGATACTGACACTGAAGAGCGAAAGCGTGGGGAGCAAACAGG
+
IIIIIIIIIIIIIIIIIHI/DHIIIIIIIIIIIIIIIHIIIIIIIIIIHIIIIIIIIIIIIIIIIIIIIIIIIIIHGHIIIIIIIIHIIHIIIIIIIIIIIIIIIIIIIIIIIIIIIIIIIIIIIIIIIIIIIIIIIIIIIIHIIHIIIIIIIIIIIIIIIIIIIIIIIIIIIIIIIIIIIIIIIIIIIIIIIIIIIIIIIIIIIIIIIIIIIIIIIIIIIIIIIIIIIIIIIIIIIIIIIIIIIIIIIIIII
@HS4.1_462 HISEQ:380:H55W7BCXY:1:1101:19800:27606 1:N:0:AGCAGGAA orig_bc=AAAAAAAAAAAA new_bc=AAAAAAAAAAAA bc_diffs=0
TACGGAGGGTACGAGCGTTAATCGGAATGACTGGGCGTAAAGGGCACGTAGGTGGATAGATAAGTCACAAGTGAAATACCCGGGCTTAACCTGGGATTGGCTCGTGAAACTGTTTAACTAGAGTACGGTAGAGGGGAGTAGAATTCCAAGTGTAGCGGTGAAATGCGTAGAGATTTGGAAGAATACCGGAGGCGAAGGCGGCTCTCTGGACCGATACTGACACTGAAGAGCGAAAGCGTGGGGAGCAAACAGG
+
IIIIIHIIIIIIIIIIIIIIIIIIIIIHIIIHIIIHIHHIIIIIIIHIHIHHHHIIIIIIIIIIIIIIIIIIIIIIIHIIIIIIIIHIIHIIIIIIIIIIIIHIIIIIIIIIIHIIIIIIIIIIIIIIIIIIIHIIIIIIIIIIIHIIHIIIIIIIIIIIIIIIIIIIIIIIIIIIHIIIHIIIIIIIHHIIIIIIIIIIIIIIIIIIIIIIIIIIIIIIIIIIIIIIIIIIIIIIIIIIIIIIIIIIIIIII
@HS4.1_463 HISEQ:380:H55W7BCXY:1:1101:20894:27704 1:N:0:AGCAGGAA orig_bc=AAAAAAAAAAAA new_bc=AAAAAAAAAAAA bc_diffs=0
TACGGAGGATGCAAGCGTTATCCGGATTTATTGGGTTTAAAGGGTGCGTAGGCGGATGATTAAGCGTGAGGTGAAAGCTCGGGGCTCAACCCCGGAACTGCCTCGCGAACTGGTTGTCTTGAATGTCCGTGCCGTGGGAGGAATGTGTGGTGTAGCGGTGAAATGCATAGAGATCACACAGAACACCGATTGCGAAGGCATCTCACGAACGGATGATTGACGCTGAGGCACGAAAGCGTGGGGATCAAACAGG
+
IIIHIHIIGHIHIIIIIIIIIIGHHG<GEHFEFGHC<=GEHIIIHIHHEEDHEHIHHIIHGGFHIHHG@HHGHIIHCGHHHGHIIHHHHIIHHHIHGIHIHEGEHIIHHHIIIHIIIIHIIHIIIHIIIIIHIIIHIIGIIIIIIIIIHIIIIIIIIIIHIIIHIIIIIIIHHGIHIHIIIIIIIIIIGIIIIIIIIII#IIIIIIIHIIIIIIHHHHIIIIIIIIIIIIHIHHIIIIIIIIIHHIIHHHGII
@HS4.1_464 HISEQ:380:H55W7BCXY:1:1101:2999:27988 1:N:0:AGCAGGAA orig_bc=AAAAAAAAAAAA new_bc=AAAAAAAAAAAA bc_diffs=0
TACGGAGGGTGCGAGCGTTAATCGGAATAACTGGGCGTAAAGAGCTCGTAGGCGGTTAGTCAAGTCAGATGTGAAAGCCCCGGGCTTAACCTGGGAACTGCATTTGAAACTGACGAACTAGAGTACTGTAGAGGGAGGTAGAATTCCAGGTGTAGCGGTGAAATGCGTAGATATCTGGAGGAATACCGGTGGCGAAGGCGGCCTCCTGGACAGAGACTGACGCTGAGG
+
<G1<E0<//0<DCGD/CE@<DC11C<<<1DH1<<FC?<C0GCG<1<<DF0C@?EHCE@@GH1@DCAGHFHHCFHHHDHG#E#CHH?1FFCF1<@IHH?DEFHH@FGHHIC?HECCGD?@FDGHFDCDD<ED<FDCH=EE@F<<BCHGGAFGFHEC0?G1GHHGH/BA9G<#<CBHFE<<B@#1HHEGHHHHE<F<C<6CC0D0E<F1HD<<CHD<1C0C<<1EHHD/<
@HS4.1_465 HISEQ:380:H55W7BCXY:1:1101:5704:27945 1:N:0:AGCAGGAA orig_bc=AAAAAAAAAAAA new_bc=AAAAAAAAAAAA bc_diffs=0
TACGGAAGGTCCGGGCGTTATCCGGATTTATTGGGTTTAAAGGGAGCGCAGGCCGACTGGTAAGCGTGACGTGAAATGTAGCCGCTCAACGGCTGAACTGCGTCGCGAACTGTCAGTCTTGAGTGAGTTCGATGTTGGCGGAATTCGTGGTGTAGCGGTGAAATGCTTAGATATCACGAAGAACTCCGATTGCGAAGGCAGCCAACAAGGCCTTTACTGACGCTAAAGCTCGAAGGTGCGGGTATCGAACAGG
+
IIIIIHIIIIIIIIIIIIIGIIIIIGHHIIGIHHIHHIIIIIIIHIHIIIIIIIIIIIIHIIIIIIIIIHIIHHHHHIIIIIIIIIIIIIIIIIIIIHIIIIIIIIIIIIIIHIIIIIIIIIIIIIIHIIIIIIIIIIIIIIIIIIIIIIIIIIIIIIIIIIIIIIIIIHIIIIIIIIIIIIIHHIIIIIIIIIIIHIIIIIIIIIIIIIIIIIIIIIIIIIIIIIIIIIIIIIIHHHIIIIIIIIIIIIIII
@HS4.1_466 HISEQ:380:H55W7BCXY:1:1101:6194:27785 1:N:0:AGCAGGAA orig_bc=AAAAAAAAAAAA new_bc=AAAAAAAAAAAA bc_diffs=0
TACGGAGGGTGCGAGCGTTAATCGGAATAACTGGGCGTAAAGAGCTCGTAGGCGGTTAGTCAAGTCAGATGTGAAAGCCCCGGGCTTAACCTGGGAACTGCATTTGAAACTGACGAACTAGAGTACTGTAGAGGGAGGTAGAATTCCAGGTGTAGCGGTGAAATGCGTAGATATCTGGAGGAATACCGGTGGCGAAGGCGGCCTCCTGGACAGAGACTGACGCTGAGGAGCGAAAGCGTGGGGAGCAAACAGG
+
IIIIIIIIIIIIIIIIIHIIIIIIIIIIIIIHIIIIIIIIIIIIIIIIHIIIIIIIIIIIIIIIIIIIIIIIIIIIHIIIIIHIIIIIIIIIIIIIIHIIIIIIIIIIIIIIIIIIIIIIIIIIIIIIIIIIIIIHIIIIIIIIIIIIIIIIIIIIIIIIIIIIIIIIIIHIIIIHHHIIIIIIIIIIIIIIIIIIIIIIIIIIIIIIIIIIIIIIIIIIIIIIIIIIIIIIIIIIIIIIIIIIIIIIIIIII
@HS4.1_467 HISEQ:380:H55W7BCXY:1:1101:6773:27949 1:N:0:AGCAGGAA orig_bc=AAAAAAAAAAAA new_bc=AAAAAAAAAAAA bc_diffs=0
TACGGAAGGTCCGGGCGTTATCCGGATTTATTGGGTTTAAAGGGAGCGCAGGCTGAAGATTAAGCGTGACGTGAAATGTCCCGGCTCAACCGTGGAACTGCGTCGCGAACTGGTTTTCTTGAGTGAGTACGACGTCAGCGGAATTTGTGGTGTAGCGGTGAAATGCTTAGATATCACGAAGAACCCCGATTGCGAAGGCAGCTGACGAGTCCTTAACTGACGCTAAAGCTCGAAAGTGCGGGTATCGAACAGG
+
IIIIIIIIIIIIHIIIIIIIIIIIIHIIIIIHHIIDGHIIIIIIIIGIIIIIIIIIIIIIIIIIIIIIIIIIIIIIHIIIIIIIIIIIIIIIIIIIHIIIIIIIIIIIIIIIIIIIIIIIIIIIIIIIIIHIIIIIIIIIIIIIIIIIIIIIIIIIIIIIIIIIIIIIIIIIHIIHHGIIIIIIIIIIIIHIIIIIIIIIIIIIIIIIIIIIIIIIIIIIIIIIIIIIIIIIIIIIIIIIIIIIIIIIIIIII
@HS4.1_468 HISEQ:380:H55W7BCXY:1:1101:9009:27785 1:N:0:AGCAGGAA orig_bc=AAAAAAAAAAAA new_bc=AAAAAAAAAAAA bc_diffs=0
TACGGAAGGTCCGGGCGTTATCCGGATTTATTGGGTTTAAAGGGAGCGCAGGCGGCCTTTTAAGCGTGACGTGAAATGCAGGTGCTCAACATCTGAGCTGCGTCGCGAACTGGAGGGCTTGAGTGAGTTCGATGTCAGCGGAATTCGTGGTGTAGCGGTGAAATGCTTAGATATCACGAAGAACCCCGATTGCGAAGGCAGCTGGCAAGGCCTTTACTGACGCTAAAGCTCGAAGGTGCGGGTATCGAACAGG
+
IIIIIIIHHHHIIHHIIHHHIIIIIIIHIIIIIHIEGHIIIIIIIIIIIIIIIIIIIHIIIHIIIHIGGHHHHIIHFHIIIIIIIIIHHIIIHIIIIIIIIIIIIIIIIIIIHHIHIIIIIIIIIIIIIIIHIHIHIIIIIIIIIIIIIIIIIIIIIIIIIIIIIIHIIIIHIIIIIIIIIIIIHIIHHHGIHIIHHIIIIIHHIIIIIIIIHIHIIHIIIIIIIHHHIIIHIIIIIIHIIIIIIIIIIIIII
@HS4.1_469 HISEQ:380:H55W7BCXY:1:1101:12924:27991 1:N:0:AGCAGGAA orig_bc=AAAAAAAAAAAA new_bc=AAAAAAAAAAAA bc_diffs=0
TACGGAGGGTGCGAGCGTTAATCGGAATAACTGGGCGTAAAGAGCTCGTAGGCGGTTTGTCAAGTCAGATGTGAAAGCCCCGGGCTTAACCTGGGAACCGCATTTGAAACTGACAGACTAGAGTACTGTAGAGGGAGGTAGAATTCCAGGTGTAGCGGTGAAATGCGTAGATATCTGGAGGAATACCGGTGGCGAAGGCGGCCTCCTGGACAGAGACTGACGCTGAGGAGCGAAAGCGTGGGGAGCAAACAGG
+
IHIHI@CHIHIIICHIIHHHHIIIGIHHHHHHEHGIIHHI1CGHH@GHH=GHHHC<CHEHIHIIHHGHCHIIHFFHHHHGIIHHHHIHHHIIIFHIIIGIHIGIIHIHHHIIIIIIHHHHIIHGIHIIIIHHFIHHIIIHHHHHIHHIIIHHHIHIIIIHHHIIHIIIHHHHFHIIHGIIHIIGIIIIHHHIIIHHIIHHHHHEIIHHHHEHHEHCEHHEHHHHEHHHHH@IIHHIIHIHIIIHIHIIIIHHH
@HS4.1_470 HISEQ:380:H55W7BCXY:1:1101:13398:27837 1:N:0:AGCAGGAA orig_bc=AAAAAAAAAAAA new_bc=AAAAAAAAAAAA bc_diffs=0
TACGGAAGGTCCGGGCGTTATCCGGATTTATTGGGTTTAAAGGGAGCGCAGGCCGACTGGTAAGCGTGACGTGAAATGTAGCCGCTCAACGGCTGAACTGCGTCGCGAACTGTCAGTCTTGAGTGAGTTCGATGTTGGCGGAATTCGTGGTGTAGCGGTGAAATGCTTAGATATCACGAAGAACTCCGATTGCGAAGGCAGCCAACAAGGCCTTTACTGACGCTAAAGCTCGAAGGTGCGGGTATCGAACAGG
+
IIIIIIIIIHIIIIIIIIIIIIIIIGHHIIIIIIIGHIIIIIIIIIIIIIIIIIIIIIIIIIIIIIIIIIIIIIIIGHHHIIHIIIIIIIIIIIIHHIIIIIIIIIIIIIIIIIIIIHIIIIIIIIIIHIIIIIIIIIIHIIIIIIIIIIIIIIIIIIIIIIIIIIIIIIIIHIIIHIIIIIIIIIIIGIIIIIIIIIIIIIIIIIIIIIIIHIIIIIIIIIIIIIIIIIIIIIIIIIIIIIHIIHHHIIIII
@HS4.1_471 HISEQ:380:H55W7BCXY:1:1101:16233:27788 1:N:0:AGCAGGAA orig_bc=AAAAAAAAAAAA new_bc=AAAAAAAAAAAA bc_diffs=0
TACGGAGGACGCGAGCGTTATCCGGATTCATTGGGTTTAAAGGGTGCGCAGGCGGCCTTGCAAGTCAGCGGTGAAAGCCCGGGGCCCAACCCCGGAAGTGCCGTTGATACTGTAGGGCTGGAATGCGGTCGAGGCGGGCGGAACGTGGCGTGTAGCGGTGAAATGCGTAGATATGCCACAGAACGCCGATAGCGGAGGCAGCTCGCCAGGCCTGCATTGACGCTCGGGCACGAAAGCGTGGGGATCGAACAGG
+
IIIIIIIIGIIIIIIIIIIIIIIIIHIIIIIGHIIGHHIIIIIIIIIIIIIIIIIIIIIIIHIIIIIIIIIIIIIIIIIIIIIIIIIIIIIIIIIIIIIIHIIIIIIIIIIIIIIIIIIIIIIIIIIIIHIIIIIIIIIIIIHIIIHIHIIIIIIIIIIIIIIIIIIIIIIIIIIIHGHIIIIIIIIIIIIIIIIIIIIIIIIIIIIIIIIIIIHIHIIIIIIIIIHIIIIIIIIIIIIIIIIIIIIIIIIII
@HS4.1_472 HISEQ:380:H55W7BCXY:1:1101:19488:27884 1:N:0:AGCAGGAA orig_bc=AAAAAAAAAAAA new_bc=AAAAAAAAAAAA bc_diffs=0
TACGGAAGGTCCGGGCGTTATCCGGATTTATTGGGTTTAAAGGGAGCGCAGGCCGGAGATTAAGCGTGACGTGAAATGTAGCCGCTCAACGGCTGAATTGCGTCGCGAACTGGTTTTCTTGAGTGAGTACGACGTCAGCGGAATTCGTGGTGTAGCGGTGAAATGCTTAGATATCACGAAGAACCCCGATTGCGAAGGCAGCTGACGAGTCCTTTACTGACGCTAAAGCTCGAAGGTGCGGGTATCGAACAGG
+
IIIIIIIIIIIIIHIIIHIIIIIIIGHIIIIIIIIHHIIIIIIIIIIIIIIIIIIIIIIIIIIIIIIIIIIIIIIIHHIIIIIIIIIIIIIIIIIIIIIIIIIIIIIIIIIIIIHHIIIIIIIIIIIIIIIIIIIIIIIIIIIIIIIIIIIIIIIIIIIIIIIIIIIIIIIIIIIIIIIIIIIIIIIIIHIIHIIIIIIIIIIIIIIIIIIIIIIIIIIIIIIIIIIIIIIIIIIIIIIIIIHIHIIIIIIII
@HS4.1_473 HISEQ:380:H55W7BCXY:1:1101:20234:27964 1:N:0:AGCAGGAA orig_bc=AAAAAAAAAAAA new_bc=AAAAAAAAAAAA bc_diffs=0
TACGGAGGATGCGAGCGTTATCCGGATTTATTGGGTTTAAAGGGTGCGTAGGCGGAATGTTAAGTCAGTGGTGAAAGCGTGCGGCTCAACCGTACCGAGCCATTGAAACTGGCGTTCTTGAGTGCAAGCGAGGTAGGCGGAATGTGACGTGTAGCGGTGAAATGCTTAGATATGTCCCAGAACTCCGATTGCGAAGGCAGCTTACCAGTATGTAACTGACGCTGAGGCACGAAAGCGTGGGTATCAAACAGG
+
IIIIIGHIIIIIIIIIIIIHIHIIIIHIIIIGHHIG=HIIIIIIIIIIHHHIIIIHHHIIIIIIHIIHHIHIIIIIIHIIIIIIIIIIIIHIIIIHIHIIIIIIIIIIIIIIIIIIIIIIIIIIIIIIIIIIIIIIIIIIIIIIIIIIIIIIIIIIIIIIIIIIIIIIIIIIIIIIHIIIIIIHIIIIIIIIIIIIIIIIIIIIIIIIIIIIIIIIIIIIIIIIIIIIIIIIIIIIIIIIIIIIIIIIIIII
@HS4.1_474 HISEQ:380:H55W7BCXY:1:1101:3552:28134 1:N:0:AGCAGGAA orig_bc=AAAAAAAAAAAA new_bc=AAAAAAAAAAAA bc_diffs=0
TACGGAGGGCGCGAGCGTTATCCGGATTCATTGGGTTTAAAGGGTGCGCAGGCGGCCTGACAAGTCAGCGGTGAAAGCCCGGGGCCCAACCCCGGAAGTGCCGTTGATACTGCCGGGCTGGAATGCGGTCGGGGCTGGCGGAACGTGGCGTGTAGCGGTGAAATGCGTAGATATGCCACAGAACGCCGATAGCGGAGGCAGCCAGCCGGGCCTGCATTGACGCTCGGGCACGAAAGCGTGGGTAGCGAACAGG
+
IIIIIIIIIIIIGIIGIIHIHIIIIHHIII@GHIIGCEHIIGIIIHIIHIIIIIHHIIIIIIIIIHIIIIIIIIIIIHHIIIIIHIIIHIIIHIIIHIIIIIIIIIIIHIIIIIIIIIIIIHIHIIIIIIIIIIIIIIIIIHIIIIIIIIIIIIIIIIIIIIIIIIIIIIIIIIIHHHIIIIIIIIIIIIHIIIIIIIIIIIIIIHHIIIHIIHHIIIIIIIIIIIGHIIIIIIIIIIIIIIIIIIIIIIIII
@HS4.1_475 HISEQ:380:H55W7BCXY:1:1101:5390:28245 1:N:0:AGCAGGAA orig_bc=AAAAAAAAAAAA new_bc=AAAAAAAAAAAA bc_diffs=0
TACGGAAGGTCCGGGCGTTATCCGGATTTATTGGGTTTAAAGGGAGCGCAGGCGGAGGTGCAAGCGTGCCGTGAAAGCGCGGGGCTCAACCCCGTACAGCGGCGCGAACTGCTCCCCTTGGTTGCGGGAAGGGAAGGCGGAACTCGTGGTGTAGCGGTGAAATGCATAGATATCACGAAGAACTCCGATCGCGAAGGCAGCCTTCCGGCCCGTTAACGACGCTCATGCTCGAAGGCGCGGGTATCAAACAGG
+
IHIIIIIIIIIIIIIIIIIIIIHIIGHIIIHHHHI<EEEHIIIIIIIHHIIIIIIHHIIIIIIIIIIIHIIHHIIIIIIIIIIIIIIIIIHHIHHIIHIIIIIIIIHIIIHIIIHIIIIIIHIIIIIIIIIIIIIIIIIIIHIIIIIIIIIIIIIIIIIIIIIIIHIIIIIIIIIHHIIIIIHHIIIIIIIIIIIIIIIIIIIIIIIHIIIIIIIIGIIIIIHHHDIIIIIIIHH?HEIIIIIIIIIIIIII
@HS4.1_476 HISEQ:380:H55W7BCXY:1:1101:11017:28017 1:N:0:AGCAGGAA orig_bc=AAAAAAAAAAAA new_bc=AAAAAAAAAAAA bc_diffs=0
TACGGAAGGTCCGGGCGTTATCCGGATTTATTGGGTTTAAAGGGAGCGCAGGCTGGAGATTAAGCGTGACGTGAAATGTCCCGGCTCAACCGGGGAGTTGCGTCGCGAACTGGTTTTCTTGAGTGCGGACGAGGTATGCGGAATTCGTGGTGTAGCGGTGAAATGCTTAGATATCACGAAGAACCCCGATTGCGAAGGCAGCGTACCAGGCCGTAACTGACGCTAATGCTCGAAGGTGCGGGTATCGAACAGG
+
IIIIIIIIIIIIIIIIIIIIIIIIIEHHIIIIIIIDGHIIIIIIIIIIIIIIIIIIIIIIIIIIIIIIIIIIIIIHHHIIIIIIIIIIIHIIIIIIIIIIIIHIIIIIIIIIIIIIHIIIIIIIIIIIIIIIIIIIIIIIIIIIIIIIIIIIIIIIIIIIIIIIIIIIIIIIIIIIHHIIIIIIIIIIIGIIIIIIIIIIIIIIIIIIIIIIIIIIIIIIIIIIIIIIIIIIIIIIIIIIIIIIIIIIIIIII
@HS4.1_477 HISEQ:380:H55W7BCXY:1:1101:11171:28135 1:N:0:AGCAGGAA orig_bc=AAAAAAAAAAAA new_bc=AAAAAAAAAAAA bc_diffs=0
TACGGAAGGTCCGGGCGTTATCCGGATTTATTGGGTTTAAAGGGAGCGCAGGCGGCCTTTTAAGCGTGACGTGAAATGCCGGGGCTCAACCTTGGAATTGCGTCGCGAACTGGCGGGCTTGAGTACGCTCGAGGCAGGCGGAATTCGTGGTGTAGCGGTGAAATGCTTAGATATCACGAGGAACCCCGATTGCGAAGGCAGCCTGCCGGGGTGTTACTGACGCTCATGCTCGAAGGTGCGGGTATCGAACAGG
+
IIIIIIIIIIIIIIIIIHIHIIIIGHHIIIIIIIIGHHIIIIIIIIIIIIIIIIIIIIIIIIIIIIIIHIIIIIIIIHIIHIIIIIIIIIIIIIIIIIIIIIIIIIIHIIIIIIIIIIIIIIIIIIIIIIIIIIIIIIIIIIIIIIHIIIIIIIIIIIIIIIIIIIIIIIIIIIIIIIIIIIIIIIIIIIIIIHIHIIIIIIIIIIHIIHIIIIIIIIIIIIHGDD?IIIIIIIIIGIIIIIIIIIIIIIIII
@HS4.1_478 HISEQ:380:H55W7BCXY:1:1101:11573:28016 1:N:0:AGCAGGAA orig_bc=AAAAAAAAAAAA new_bc=AAAAAAAAAAAA bc_diffs=0
TACGGAGGATGCGAGCGTTATCCGGATTTATTGGGTTTAAAGGGTGCGTAGGCGGGCGATTAAGTCAGCGGTGAAAGGGTGTGACTCAACCATACCAAGCCGTTGAAACTGGTTGTCTTGAGTGCAAACGAGGTAGGCGGAATGTGACGTGTAGCGGTGAAATGCTTAGATATGTCCCAGAACTCCGATTGCGAAGGCAGCTTACCAGCATGTAACTGACGCTGAGGCACGAAAGCGTGGGTATCAAACAGG
+
HHIHHHIIHIIHHIIIIIIIIIIHIGDHIIIHGHI<DEHIIIIIIIIHHHIIGIH#IIDIIIGIIIGHHHIHIIGIGFIIIIIIIHIHIIIIIIIHIIIHIIIHIIIIHIIIIIIIIIIIIIIIIIHHIHHHIIIIIHHIIHHHFHIIIIIIHHIIIHHHHHFHIHHIHIIIHIHHE?GHHHEHHEDHHHIIHHEHHHHID1CEG@?FHH@F1EF@=HIHE?HHCHH@FDCHHIIIIIHFEEHGHHEGHFC?
@HS4.1_479 HISEQ:380:H55W7BCXY:1:1101:11745:28125 1:N:0:AGCAGGAA orig_bc=AAAAAAAAAAAA new_bc=AAAAAAAAAAAA bc_diffs=0
TACGGAAGGTCCGGGCGTTATCCGGATTTATTGGGTTTAAAGGGAGCGCAGGCCGGAGGTCAAGCGTGACGTGAAATGTAGCCGCTTAACGGCTGAACTGCGTCGCGAACTGGCTTTCTTGAGTGAGTTCGATGTGGGCGGAATTCGTGGTGTAGCGGTGAAATGCTTAGATATCACGAAGAACTCCGATTGCGAAGGCAGCCCACAAGGCCTTTACTGACGCTAAAGCTCGAAGGTGCGGGTATCGAACAGG
+
IIIIIGIIIIIIIIIIIIIIIIIIIHHHHIIIIIIHHHIIIIIIHIIIIIIIIIIIIIHHIIIIIIIIIIIIIIIIIIIIIHIIIIHIIIIIIIIIIIIIIIIIIIIIIIIIIIIIIIIIIIIIIIIIIIIIIIIIIIIIIIIIHHIIIIIIHIIIIIIIIIIIIIIIIIIIIIHHHGIHIHIIIIIIIIIIIIIHIIIIIIIIIIIIIIIIHHIHIIIIIIIIIIIIIIIIIIIIIIIIIIIIIIIIIIIII
@HS4.1_480 HISEQ:380:H55W7BCXY:1:1101:3064:28324 1:N:0:AGCAGGAA orig_bc=AAAAAAAAAAAA new_bc=AAAAAAAAAAAA bc_diffs=0
CACGTAAGGCGCAAGCGTTGTTCGGAATCATTGGGCGTAAAGGGCGTGTAGGCGGCCGCATAAGTCGGGAGTGAAAGGCGCGGGCTCAACCCGCGGACTGCTCCCGATACTGTGGGGCTCGAGTCCCCGTGGCGCGGCCGGAATTCCAGGTGTAGGGGTGAAATCTGTAGATATCTGGAAGAACACCGGTGGCGAAGGCGGGCCGCGAGCGGGAGACTGACGCTGAGGCGCGAAGGTGCGGGTAGCGAACAGG
+
IIIIIIIIIIIIIIIIIIIIHIIIHHHIIIHIIIIIIHIIIIIIIIHHHIIIIIIIIIIIIIIIIIIIIHHEHIIIIIIIIIIIIIIIIIIIIIIIIIIIIIIIIIIIIIIIIIIIIIIIIIIIIIIIIIIIIIIIIIIIIIIIIIIIIIIIIIIIIIIIIIIIIIIIIIIIIIIIIHIIIIIIIIIIIIIIIIIIIIIIIIHIIIIIIIIIIIIIIIIIIIIIIIIIIIIIIIIIIIIIIIIIIIIIIIIII
@HS4.1_481 HISEQ:380:H55W7BCXY:1:1101:3703:28264 1:N:0:AGCAGGAA orig_bc=AAAAAAAAAAAA new_bc=AAAAAAAAAAAA bc_diffs=0
TACGGAGGATGCGAGCGTTATCCGGATTTATTGGGTTTAAAGGGTGCGTAGGCGGCTGTTCAAGTCAGCGGTGAAATGCAAGGGCCCAACCCTTGACGTGCCGTTGAAACTGAGTGGCTAGAATGCGGATGCTGTGGGAGGAATGTGTAGTGTAGCGGTGAAATGCATAGATATTACACAGAACACCGATTGCGAAGGCATCTCACAAATCCGCGATTGACGCTGAGGCACGAAAGTGCGGGGATCAAACAGG
+
IIIIIIIIIIIIHIIIIHHIIIIIIHIHIIGHIIIHHHIIHGHIIIIIIIIIIIHIIIIIIIIIIIIIIIIIIIIIIIIIIIIIIIIHIIIIIIIIIIIIIIIIIHHHIHIIIIIIIIIIIIHIHIHIIIHIIIGIIIIIIIIIIIIIIIHIIIIIIIIIIIIIIIIIIIIIIIIIIHIIHIIIIIIIGHEHIIIIIIIIHHIIIIHHIDIIIIIIIIIIGIIIIIIHHHHIIIIIIIIIIIIIIIIIIIIII
@HS4.1_482 HISEQ:380:H55W7BCXY:1:1101:6296:28469 1:N:0:AGCAGGAA orig_bc=AAAAAAAAAAAA new_bc=AAAAAAAAAAAA bc_diffs=0
TACGGAAGGTCCGGGCGTTATCCGGATTTATTGGGTTTAAAGGGAGCGCAGGCGGAGGTGCAAGCGTGCCGTGAAAGCGCGGGGCTCAACCCCGTACAGCGGCGCGAACTGCTCCCCTTGGTTGCGGGAAGGGAAGGCGGAACTCGTGGTGTAGCGGTGAAATGCATAGATATCACGAAGAACTCCGATCGCGAAGGCAGCCTTCCGGCCCGTGAACGACGCTCATGCTCGAAGGCGCGGGTATCAAACAGG
+
IIIIICHHIIIIHHHIIIIIHIIII=GHIIIIHHIEHIIIIHIIIHIIHIIIIHHDHIHIIIIIIIIIIHIIHIIIHHIIIIIIIIIGHHIHIHHIIIIIIHHIIIHHIIIHIIIIIIIIIFIIHIIHHHIHIHIIIIIIIIIIIIIIIIIIIIIIIIIIIHHIIIHIIIIHIIIIIIIHHHHHIIIIIIIIIIIIHHHHGIIIIIIIIHHHIIIIIIIHIIIIIIIIIIIIIIIIIIIIIIIIIIIIIIII
@HS4.1_483 HISEQ:380:H55W7BCXY:1:1101:8332:28417 1:N:0:AGCAGGAA orig_bc=AAAAAAAAAAAA new_bc=AAAAAAAAAAAA bc_diffs=0
TACGGAGGGTACGAGCGTTAATCGGAATGACTGGGCGTAAAGGGCACGTAGGTGGATAGATAAGTCACAAGTGAAATACCCGGGCTTAACCTGGGATTGGCTCGTGAAACTGTTTAACTAGAGTACGGTAGAGGGGAGTAGAATTCCAAGTGTAGCGGTGAAATGCGTAGAGATTTGGAAGAATACCGGAGGCGAAGGCGGCTCTCTGGACCGATACTGACACTGAAGAGCGAAAGCGTGGGGAGCAAACAGG
+
IIIIIIHHIIHHIIIIIHIIHHIIIIIIIIIHHIIIIHHIIIIIIIIIGHHIGHIIHIIIIIIIIHHIIIIIIIIIIIIIIIIIIIIIIIIIIIIIIIIIIIIIIIIIIIIIIHIIIHIIIIIIIIIIIIIIIIIIIIIIHIIIIIIIIIIIIIIIIIIIIIIIIIIIIIIIIHIIIHIIIIIIIIIIIIIIIIIIIIIIIIIIIIIIIIIIIIFIIIIIIIIIIIIIIIIIIIIIIIIIIIIIIIIIIIIII
@HS4.1_484 HISEQ:380:H55W7BCXY:1:1101:9521:28415 1:N:0:AGCAGGAA orig_bc=AAAAAAAAAAAA new_bc=AAAAAAAAAAAA bc_diffs=0
TACGGAAGGTCCGGGCGTTATCCGGATTTATTGGGTTTAAAGGGAGCGCAGGCGGAGGATTAAGCGTGACGTGAAATGTCCCGGCTCAACCGTGGAACTGCGTCGCGAACTGGTTTTCTTGAGTGAGTGCGACGTCGGCGGAATTCGTGGTGTAGCGGTGAAATGCTTAGATATCACGAAGAACCCCGATTGCGAAGGCAGCCGACGAGTCCTTAACTGACGCTAAAGCTCGAAAGTGCGGGTATCGAACAGG
+
IIIIIHHIIIIIIIHIHCH@GEFHI=EGHHIIIIHEEEHIIEHHHCHHHHHDHIHIIGCHHHIIIIIIGIIIIHIHDHHIHIIIIIIIIIIIIIIHHHEGHGIIIHIHIIIIHHBEHHEEHHIIIIIIIIIIII?HIIIIIHHIHIIHIHIIHIHHHIIIHGHHHHEHHIIIIIIHHHIHHHIEHEHHIIHHHHHHIHFIHIHCFEEEHGHHHHHGEEHEHHIHIHHHFIIIIIIHHIHHHDHFHHHCHIIII
@HS4.1_485 HISEQ:380:H55W7BCXY:1:1101:10207:28492 1:N:0:AGCAGGAA orig_bc=AAAAAAAAAAAA new_bc=AAAAAAAAAAAA bc_diffs=0
TACGGAGGATGCAAGCGTTATCCGGATTTATTGGGTTTAAAGGGTGCGTAGGCGGTTTGCTAAGCGGGAGGTGAAATGCCGGCGCTCAACGTCGGAAGTGCCTCCCGAACTGGTGGACTGGAATGACTCTGCCGTGGGAGGAATGTGTAGTGTAGCGGTGAAATGCTTAGAGATTACACAGAACACCGATTGCGAAGGCATCTCACGAAGGGTTGATTGACGCTGAGGCACGAAAGCGTGGGGATCAAACAGG
+
IIIIIIIIIIIIIIIIIIIIIIIIHHHIIIIIIIIHHIIIIIIIIIIIIIIIIIIHIIIIIIIIIIIIIIIIIIIIHIIIIIIIIIIIIIIIIIIIIIIIIIIGIIIIIIIIIIIIIIIIIIIIIIIIIIIIIIIIIIIIIIIIIIIIIIIIIIIIIIIIIIIIIIIIIIIIIIIHHIIIIIIIIIIIIIIIIIIIIIIIHIGIIIIIIIIIIIIIIIIIIIIIIIIIIIIIIIIIIIIIIIIIHIIIIIIII
@HS4.1_486 HISEQ:380:H55W7BCXY:1:1101:10602:28448 1:N:0:AGCAGGAA orig_bc=AAAAAAAAAAAA new_bc=AAAAAAAAAAAA bc_diffs=0
TACGTAGGTGGCAAGCGTTGTCCGGAATTATTGGGCGTAAAGGGAGCGCAGGCGGTCGATTAGGTCGTACTTAAAAGAGCGGGGCTCAGCCCCGTGCAGGGTACGAAACCGGTTGACTTGAGAACAGGAGAGGTAAGCGGAATTCCCGGTGTAGCGGTGAAATGCGTAGATATCGGGAGGAACACCGGTGGCGAAGGCGGCTTACTGGACTGGGTCTGACGCTGAGGCTCGAAAGCCGGGGGAGCGAACGGG
+
IIIIIIIIIIIIIIIIIIIIIIIIIHIIIIIIIIIIIHIIIIIIIIIIGIIIIIIHHIIIIIIIHIIIIIIIIIIIIIIIIIIIIHIIIIIIIIIIIIIIIIIIIIIIIIIIIIIIIIIIIIIHIIIIIIIIIIIIIIIIIIIIHHIIIIIIIIIIIIIIIIIIIIIIIIIIIIIIIIIIIIHIIIIIIIIIIIIIIIIIIIIIIIIIIIIIIIIHIIIIIIHIIIIIIIIIIIIIIIIIIIIIIIIIIIII
@HS4.1_487 HISEQ:380:H55W7BCXY:1:1101:17422:28398 1:N:0:AGCAGGAA orig_bc=AAAAAAAAAAAA new_bc=AAAAAAAAAAAA bc_diffs=0
TACGGAGGGTGCGAGCGTTAATCGGAATAACTGGGCGTAAAGAGCTCGTAGGCGGTTAGTCAAGTCAGATGTGAAAGCCCCGGGCTTAACCTGGGAACTGCATTTGAAACTGACGAACTAGAGTACTGTAGAGGGAGGTAGAATTCCAGGTGTAGCGGTGAAATGCGTAGATATCTGGAGGAATACCGGTGGCGAAGGCGGCCTCCTGGACAGAGACTGACGCTGAGGAGCGAAAGCGTGGGGAGCAAACAGG
+
IIIIIIIIIIHIIIIHIHHHHHIIIIHIIIIHIIIIIHHIHIIIIIIIHIHIIIIHHII@HHHIHIIIHHIIIIHHHHIIIIIIIIHIIIIIHIIIIIIIHIIHIIIIIIIIIIIIIIHIIIIIIIHHIIIIIIHIIHAIIHHHHIHIIHIIHHHHHHHIIIIIIIIIIIHHIHHHHHHIIIIHIIHHIIHIHGIHIIHIHHIIGIIHIIIIIIEIHIHEDHIHGIIIHIIIIIIHIIGIIIHHCFHGHFCHI
@HS4.1_488 HISEQ:380:H55W7BCXY:1:1101:19099:28272 1:N:0:AGCAGGAA orig_bc=AAAAAAAAAAAA new_bc=AAAAAAAAAAAA bc_diffs=0
TACGGAAGGTCCGGGCGTTATCCGGATTTATTGGGTTTAAAGGGAGCGCAGGCCGGCTGTTAAGCGTGACGTGAAATGTAGGTGCTCAACATCTGCACTGCGTCGCGAACTGACAGTCTTGAGTGAGTTCGATGTAGGCGGAATTCGTGGTGTAGCGGTGAAATGCTTAGATATCACGAAGAACTCCGATTGCGAAGGCAGCCTACAAGGCCTTTACTGACGCTAAAGCTCGAAGGTGCGGGTATCGAACAGG
+
IIIIIIHIIIIIIHIIIIIIIIIIIHIIIIIIIIIIIIIIIIIIIIIIIIIIIIIIIIIIIIIIIIIIIIIIIIIIHIIIIIIIIIIIIIIIIIIIIIIIIIIIIIIIIIIIIIIIIIIIIIIIIIIIIIIIIIIIIIIIIIIIIIIIIIIIIIIIIIIIIIIIIIIIIIIIIIIIHHIIIIIIIIIIIIIIIIIIIIIIIIHIIIIIIIIIIIIIIIIIIIIIIIIIIIIIIIIIIIHIIIIIIIIIIIIII
@HS4.1_489 HISEQ:380:H55W7BCXY:1:1101:3013:28542 1:N:0:AGCAGGAA orig_bc=AAAAAAAAAAAA new_bc=AAAAAAAAAAAA bc_diffs=0
TACGAGGGGTGCAAGCGTTGTTCGGAATTACTGGGCGTAAAGGGAGCGTAGGCGGAGATTCAAGCGGATTGTACAATCCCGGGGCCCAACCCCGGTTCTGCAGTCCGAACTGGATCTCTTGGATAGTTCAGGGGCAGGCGGAATTCCTGGTGTAGCGGTGGAATGCGTAGAGATCAGGAAGAACACCGATGGCGAAGGCAGCCTGCTGGGGACTTATCGACGCTGAGGCTCGAAAGTGCGGGTAGCAAACAGG
+
IIII?<<<EDEHIHHEHHHIEGCGHI@GHHHHHCECH/CHIIIIGHID<DDHCEEHICGHIHGHF@CH/GGHIIHIHIIGIIDHD<DEECHHHHDHDHIIIHHHIIIIIHFHGEGHFHIIIFIIIIIIIHEEHHHDIHHGIIIIIIIHHHHFHHHHFHF1HGIIHHIHHCHHHIHFHIIGIIHIHIIHEHIIIHHHHHHHHCIHFIHIIH@F1EHHDDHHGIHGEHDEEHEIGIIIHCHCHIIIHFFHHD1FC
@HS4.1_490 HISEQ:380:H55W7BCXY:1:1101:3396:28577 1:N:0:AGCAGGAA orig_bc=AAAAAAAAAAAA new_bc=AAAAAAAAAAAA bc_diffs=0
TACGTAGGTGGCAAGCGTTGTCCGGAATTATTGGGCGTAAAGCGCATGTAGGCGGTAATTTAAGTCTGTCGTGAAACTGCGGGGCTCAGCCCCGTATGGCGATGGAAACTGGGTTACTTGAGTGCAGGAGAGGAAAGGGGAACTCCCAGTGTAGCGGTGAAATGCGTAGATATTGGGAAGAACACCGGTGGCGAAGGCGCCTTTCTGGACTGTGTCTGACGCTGAGATGCGAAAGCCAGGGTAGCGAACGGG
+
IIHIHHIIIIIGIIHEHGIHHGHHI0EHII?HIIHIICEHIIIIIDEHFFHIIHIEHEGIIIIIIIHHHFHHHHIIHHIIHIIIIIIIIIIHHIIIHHIHHHHHIHHIHHHIIIIIIIHHHIIHHHHIIIIIIIIIIHIIHHHHIHHIIIIIHIIIIHIIHIIIIIIHFIIIHHHHGIIHGHHHIHHHIIIIIIIIHIHIIIHIIIIIHIIHIHIIIIIIIIIIIIIIIHIIIIIIHHIIIHIIIHHGEHII
@HS4.1_491 HISEQ:380:H55W7BCXY:1:1101:7355:28653 1:N:0:AGCAGGAA orig_bc=AAAAAAAAAAAA new_bc=AAAAAAAAAAAA bc_diffs=0
TACGGAAGATGCGAGCGTTATCCGGATTTATTGGGTTTAAAGGGAGCGTAGGCGGACGCTTAAGCCTGCGGTCAAATGTCAGCGCCCAACGCTGGCCTGCCGTGGGAACTGGGTGTCTTGAATGTGCACAAGGAAGGTGGAATTCGTGGTGTAGCGGTGAAATGCTTAGATATCACGAAGAACTCCGATTGCGAAGGCAGCCTTCTGGGGCATGATTGACGCTGAGGCTCGAAAGCGCGGGAATCAAACAGG
+
IIIIIIIIIIIIIIIIIIIIIIIIIIIIIIIHIIIDGHIIIIIIIIGIHIIIIIIIIIIIIIIIIIIIIIIIIIIHHIIIIIIIIIIIIIIIIIIIIIIIIIHIIIIIIIIIIIIIIIIIIIIIIIIIIIIIIIIIIIIIIIIIIIIIIIIIIIIIIIIIIIIIIIIHIIIIIIIIIIIIIIIHIIIIIIIIIIIIIIIIIIIIIIIIIIHIIHGIIIIIIIIIIIHHIIIIIIIIIIIIIIIIIIIIIIII
@HS4.1_492 HISEQ:380:H55W7BCXY:1:1101:8243:28693 1:N:0:AGCAGGAA orig_bc=AAAAAAAAAAAA new_bc=AAAAAAAAAAAA bc_diffs=0
TACGGAGGATGCGAGCGTTATCCGGATTTATTGGGTTTAAAGGGAGCGCAGGCGGCCGTTTAGGCCAGCCGTGAAATTTCCGCGCTTAACGCGGTCCTTGCGGTTGGAACCGGATGGCTTGAGTGGGGTACAGGAAGGCGGAATTCGTGGTGTAGCGGTGAAATGCTTAGATATCACGAAGAACTCCGATTGCGAAGGCAGCTTTCCGGACCTTTACTGACGCTCATGCTCGAAAGCGCGGGAATCAAACAGG
+
IIIIIHDHDHHIIIIIIIHIIIIIHHHIIIHCGHH<DHHIIHIIEHHHIIIIHIHHHIIHHHHIIHIIIIIIIIIHIIIIIIIIIIIIIIIIIIHHIHHHIIIIIIIIIHIIIIHHHIIIIIIHHIHIIIGIIIHGIIHIHIIIIIIIIIIIIIIIIIIIIIIIIIGIIIIIIIHGHIIIIIIHHIIIIIIIIIIIIIIIIIHHHIHIIHHIIIIIIIIIIIIIIIIIIIIIIIIIIIIIIIIIHIIIHIIII
@HS4.1_493 HISEQ:380:H55W7BCXY:1:1101:13020:28539 1:N:0:AGCAGGAA orig_bc=AAAAAAAAAAAA new_bc=AAAAAAAAAAAA bc_diffs=0
TACGGAAGATGCGAGCGTTATCCGGATTTATTGGGTTTAAAGGGAGCGTAGGCGGACCTTTAAGTCAGCGGTAAAATGTCAATGCCCAACATTGGCCCGCCGTTGATACTGTTGGTCTTGAATACACACAAGGAAGGTGGAATTCGTTGTGTAGCGGTGAAATGCTTAGATATGACGAAGAACTCCGATTGCGAAGGCAGCCTTCTGGGGTGCGATTGACGCTGAGGCTCGAAAGTGCGGGTATCAAACAGG
+
IIIIIIIIIIIIIIIIIIIIIIIIIGHHIIIIHIIHIIIIIIIIIIIIIIIIIIIIIIIIIIIIIHIIIIIIIIIIGIIIIIIIIIIIIIIIIIIIIIIIIIIIIIIIIIIIIIIIIIIIIIIIIIIIIIIIIIIIIIHIIIIIIIIIIIIIIIIIIIIIIIIIIIIIIIIIIIIIHIIIIIIIIIIIIIIIIIIIIIIIIIIIIIIIIIIIIIIIIIIIIIIIIIIIIIIIIIIIIIIIIIIIIIIIIIII
@HS4.1_494 HISEQ:380:H55W7BCXY:1:1101:17693:28591 1:N:0:AGCAGGAA orig_bc=AAAAAAAAAAAA new_bc=AAAAAAAAAAAA bc_diffs=0
TACGTAGGGTGCGAGCGTTAATCGGAATTACTGGGCGTAAAGCGTGCGCAGGCGGTTTTGTAAGACAGATGTGAAATCCCCGGGCTTAACCTGGGAACTGCGTTTGTGACTGCAAGGCTAGAGTACGGCAGAGGGGGGTGGAATTCCTGGTGTAGCAGTGAAATGCGTAGAGATCAGGAGGAACACCGATGGCGAAGGCAGCCCCCTGGGCCTGTACTGACGCTCATGCACGAAAGCGTGGGGAGCAAACAGG
+
HIHEFHICGFHHHHGDECEHIHHHII?EHEHI?EHIIIIIFHGHGHHIDHDDHHHHHHHHHGEHHHHE@FF@GHHIEHGHIHCHHHHEHIHHHGHHFHHIIHFHHIHIIIHHHHIHIHIHIIHHIFHHHHHIIHHGHHEIHIHEHGDHIHHHHEHHHFBFDGIIHIGHHIIIIGEGCHEHIIIGHEHIIHEGIHEDHHIGE<IHG?EHEC@FEIIIIHIHHHFHHHCIIIHEIIHCCCGG?HECCC1EHIHEG
@HS4.1_495 HISEQ:380:H55W7BCXY:1:1101:2566:28774 1:N:0:AGCAGGAA orig_bc=AAAAAAAAAAAA new_bc=AAAAAAAAAAAA bc_diffs=0
GACGAACTGTTCTAACGTTATTCGGAATCACTGGGCTTAAAGGGCGCGTAGGCGGTCCCGTAAGCGAGGTCTGAAATCCCGCGGCTCAACCGCGGAACTGGGCTTCGAACTGCTGGACTAGAGTGAAGTAGGGGCAAGCGGAACTTGCGGTGGAGCGGTGAAATGCTTTGATATCGCAAGGAACACCGGTGGCGAAAGCGGCTTGCTTGGCTTTAACTGACGCTCAAGCGCGAAAGCTAGGGTAGCGAACGGG
+
IG?<CCH?CGCCGCGFCD@1<1C1<<<<CC<GE?<F11<<<CF@<CC<HH/<<8<<CHHHHCCHCHFECHFCEHG?<IIIIHEH@HHGHEC@IHIHH?EAFHHEHIIHHHHIFHHHGHCIIIIGHFEHHIHIIHHHEHHFGGGH#GHHHIHHHHHHHIHHHIH#HHEHIIIHIHHHIHIHEIIHIHIHHIIIIII#IHIIIIHHHIHHCIHHC1HGGCHHCGD1IIHDHH@IIIHEIHHIIIIIIIIHGIIIH
@HS4.1_496 HISEQ:380:H55W7BCXY:1:1101:5361:28775 1:N:0:AGCAGGAA orig_bc=AAAAAAAAAAAA new_bc=AAAAAAAAAAAA bc_diffs=0
TACGGAGGGTGCGAGCGTTAATCGGAATAACTGGGCGTAAAGAGCTCGTAGGCGGTTAGTCAAGTCAGATGTGAAAGCCCCGGGCTTAACCTGGGAACTGCATTTGAAACTGACGAACTAGAGTACTGTAGAGGGAGGTAGAATTCCAGGTGTAGCGGTGAAATGCGTAGATATCTGGAGGAATACCGGTGGCGAAGGCGGCCTCCTGGACAGAGACTGACGCTGAGGAGCGAAAGCGTGGGGAGCAAACAGG
+
HIIIIIIGHEHIHIIIIHIIHIIIGIIIIIIHEGHGHHDDHIIIIHIHHHIIIIIIHIHGHIHHHHGFHHHIIIIIHHHHIHHIIIIIIHIHHHHHHFGHIHIIIHIIHHHIIHIIHHIIHIIIIIHIGIHHHGHHHHIHIIIIIHHH@HGIIIHHIHHIGHHGEHHHIHIIIIIFHHIHIIIIIIIIHIIIIIIHHHHIIIIIIHHHFHFEIHH@IIIIIIHGGEDEHCHFEHHCCCCHHHHHHIHFHGEHE
@HS4.1_497 HISEQ:380:H55W7BCXY:1:1101:7766:28829 1:N:0:AGCAGGAA orig_bc=AAAAAAAAAAAA new_bc=AAAAAAAAAAAA bc_diffs=0
TACGTATGGAGCAAGCGTTATCCGGATTTACTGGGTGTAAAGGGAGCGTAGACTGCATGGCAAGTCAGATGTGAAAGCCCGGGGCTTAACCTCGGAACTGCATTTGAAACTGCCAAGCTAGAGTACAGGAGAGGTAAGTGGAATTCCTAGTGTAGCGGTGAAATGCGTAGATATTAGGAGGAACACCGGTGGCGAAGGCGGCTTACTGGACTGTAACTGACGTTGAGGCTCGAAAGCGTGGGGAGCAAACAGG
+
IIIIHIIIIHIIIIIIIIIIIIIIIIIIIIIHHIIGHEHIIIIHHIIIIIIIIIIIIIIIIIIIIIIIIIIIIIIIIIIIIIIIHIIIIIHHIIIIIIIIHIIHIIIHIIIIIHHIIIIIIIIIIHIIIIIIIIIIIIIIIIIIIIIIIIIIIIIIIIIIIIIIIIIIIIIIIIIHIHIIIIIIIIIIIIIIIIIIIIIIIIIIIIIIIIIIIIIIIIIIIIIIIIIIIIIIIIIIIIIIIIIIIIIIIIIII
@HS4.1_498 HISEQ:380:H55W7BCXY:1:1101:8613:28835 1:N:0:AGCAGGAA orig_bc=AAAAAAAAAAAA new_bc=AAAAAAAAAAAA bc_diffs=0
TACGGAGGATGCGAGCGTTATCCGGATTTATTGGGTTTAAAGGGTGCGTAGGCGGGTTTCCAAGTCAGGGGTGAAATCCCGGAGCCTAACTCCGGAACTGCCTTTGATACTGGTAGTCTTGAATTCGGATGCCGTGGGAGGAATGAGTAGTGTAGCGGTGAAATGCATAGATATTACTCAGAACACCGATTGCGAAGGCATCTCACGAATCTGACATTGACGCTGAGGCACGAAAGCGTGGGGATCAAACAGG
+
IIIIIIIIIIIIIIIIIIIGIIIIIHHIIIHIIIIEHHIIIIIIIIIIIIIIIIIIIIIIIIIIHIIIIIIIIIIIHIIIIIIIIIIIIIIIIIIIIIIIIIIIIIIIIIIIIIIIIIIIIIIIHIIHHIIIIIHGIIHIIIIIIIIIIIIIIIIIIIIIIIIIIIIIIIIIIIIIIIIIIHIIIIIIIIIIIIIIHIIHHIIIIIIHHHIIIIIIIIIIIIIIIIIIIIIIIIIIIIIIIIIIHIIIIIIII
@HS4.1_499 HISEQ:380:H55W7BCXY:1:1101:10504:28788 1:N:0:AGCAGGAA orig_bc=AAAAAAAAAAAA new_bc=AAAAAAAAAAAA bc_diffs=0
TACGTAGGGGGCGAGCGTTATCCGGATTTATTGGGTGTAAAGGGTGCGTAGACGGCTATGCAAGTTAGTTGTGAAATCCCTCGGCTTAACTGAGGAACTGCAACTAAAACTGTAGAGCTTGAGTGCGGGAGAGGAAAGCGGAATTCCTAGTGTAGCGGTGAAATGCGTAGATATTAGGAGGAACACCAGTGGCGAAGGCGGCTTTCTGGACCGTAACTGACGTTGAGGCACGAAAGTGTGGGGAGCAAACAGG
+
HEHIHHIIIIIIIHHHIIIGHHHHIHGHIGHFFHIDGHEHHHIHHHIIHHIIIIIIHIIIIHIIIHHIHIIIIIIIHIIHIIIIIIIIIIIIIHHIIIIIIIIIIIHIIIIIIIHHIHIHHGHHIIIGIHIHHIIIIIHHIIIHHGIIIIIIIIIIHIHIIHIIIIIIIIIHHHHHGHHIIIHIIIHIIIHIHIHGIIIIHGHHIIIHHHGHFHHHHGHIIHGIIIIHIIIIIIIHIIIGIIIHHGIHIHHHH
@HS4.1_500 HISEQ:380:H55W7BCXY:1:1101:10814:28968 1:N:0:AGCAGGAA orig_bc=AAAAAAAAAAAA new_bc=AAAAAAAAAAAA bc_diffs=0
TACAGAGGTCCCAAGCGTTGTTCGGATTCACTGGGCGTAAAGGGTGCGTAGGCGGTCGGGTAAGTCTGACGTGAAATCTTCAAGCTCAACTTGGAAACTGCGTCGGATACTATCCGACTGGAGGAATGGAGGGGAGACTGGAATACTTGGTGTAGCAGTGAAATGCGTAGATATCAAGTGGAACACCAGTGGCGAAGGCGAGTCTCTGGACATTTCCTGACGCTGAGGCACGAAAGCCAGGGGAGCAAACGGG
+
IIIIIIIIIIIIIIIIIIHIIIIIHIIIIIIHHIIIIDGHIHIIIIIIEHHIIIIIHIHIHIIIIIHIHIIIIIIIIHHIIIIIIIIIIIHIIIIIIIIIIIIIIIIIIIIIIIIIIIIIIIIIIHHIIIIIIIIIIIIIIIIIIIIIIIIIIIIIIIIIIIIIIIIIIIIIIIHIHGGIIIIIIIIIIIIIIIIIIIIIIIIIIIIIIIIIIIIIIIIIIIIIIHIIIIIIIIIIIIIIIIIIHIIIIIIII
@HS4.1_501 HISEQ:380:H55W7BCXY:1:1101:3111:29122 1:N:0:AGCAGGAA orig_bc=AAAAAAAAAAAA new_bc=AAAAAAAAAAAA bc_diffs=0
TACGGAAGGTCCTGGCGTTATCCGGATTTATTGGGTTTAAAGGGAGCGCAGGCGGGAGATTAAGCGTGACGTGAAATGTAGCCGCTCAACGGCTGAGTTGCGTCGCGAACTGGTTTTCTTGAGTGAGTGCGACGTGGACGGAATTCGTGGTGTAGCGGTGAAATGCTTAGATATCACGAAGAACCCCGATTGCGAAGGCAGTCCACGAGCCCTTAACTGACGCTAAAGCTCGAAGGTGCGGGTATCGAACAGG
+
IIIIIHIIIIIIIIIIIIIIIIHIIHIIIIIHGHIDCGHIIHIIIIIIHIIIGIIIIIIIIIIIIIIIIIIIIIIIIIHHHIIIIIIIIIIIIIIIHGIIIIIIIIIIIIIIIIIIIIIIIIIIIIIIIIIIIIIIIIIIIIIIIIIIIIIIIIIIIIIIIIIIIIIIIHIIIIIHHHIIIIIIIIIIIHIIIIIIIIEIIIIIIIIIIIIIIIIHIIIIIIIIIIIIIHIIIIIIIIIIIIIIIIIIIIIII
@HS4.1_502 HISEQ:380:H55W7BCXY:1:1101:13899:29219 1:N:0:AGCAGGAA orig_bc=AAAAAAAAAAAA new_bc=AAAAAAAAAAAA bc_diffs=0
TACGGAAGGTCCGGGCGTTATCCGGATTTATTGGGTTTAAAGGGAGCGCAGGCCGACTGGTAAGCGTGACGTGAAATGTAGCCGCTCAACGGCTGAGTTGCGTCGCGAACTGTCAGTCTTGAGTGAGTTCGATGTTGGCGGAATTCGTGGTGTAGCGGTGAAATGCTTAGATATCACGAAGAACTCCGATTGCGAAGGCAGCCAACAAGGCCTTTACTGACGCTAAAGCTCGAAGGTGCGGGTATCGAACAGG
+
IIIIIIIIIHHIIIIIIIIIIHIIIHHHHIIIHIIGHHIIIIIIIIIIIIIIIIIIIIIHIIIIIHIIHIIHHIIIHIIIIIIIIHHIIIIIHIIIIIIIIIHIIIIHHIIIIIIIIIIIIIIIIIIIIIIHIIIIIHIIIHIIIIIIIIIIIIIHHIIIIIIIIIIIIIHIIHIHHIIIIIIIHIIIIIIIIIIIIIIIIIHIIIIIIIIHIIIIIIIHIIIIIIIIIIIIHHHCDIIIIIIIIIHHFIIII
@HS4.1_503 HISEQ:380:H55W7BCXY:1:1101:13782:29234 1:N:0:AGCAGGAA orig_bc=AAAAAAAAAAAA new_bc=AAAAAAAAAAAA bc_diffs=0
TACGTAGGTGGCGAGCGTTATCCGGATTTACTGGGTGTAAAGGGCGCGTAGGCGGGGAAGCAAGTCAGGTGTGAAATCTATGGGCTTAACCCATAAACTGCACTTGAAACTGTTTTTCTTGAGTGCTGGAGAGGTAGACGGAATTCCTTGTGTAGCGGTGAAATGCGTAGATATAAGGAAGAACACCAGTGGCGAAGGCGGTCTACTGGACAGTAACTGACGCTGAGGCGCGAAAGCGTGGGGAGCAAACAGG
+
IIIIIIIIIIHIHIIIIIIIIIIIIIIIIIIGHIIDHEHIIIIIIIIIHHIIIIIIIHIIIIIIIIIIIIIIIIIIIIIIIIIIIIIIIIIIHIIIIIHIIIIIIIIIIIIIIIIIIIIIIIIIIIIIIIIIIIIIIIIIIIIIIIIIIIIIIIIIIIIIIIIIIIIIIIIIIIHIHHIIIIIIIIIIIIIIIIIIIIIIIIIIIIIIIIIIIIHHIIIIIIIIIIIIIIIIIIIIIIIIIIIIIIIIIIIII
@HS4.1_504 HISEQ:380:H55W7BCXY:1:1101:15238:29045 1:N:0:AGCAGGAA orig_bc=AAAAAAAAAAAA new_bc=AAAAAAAAAAAA bc_diffs=0
TACGGAGGGTACGAGCGTTAATCGGAATGACTGGGCGTAAAGGGCACGTAGGTGGATAGATAAGTCACAAGTGAAATACCCGGGCTTAACCTGGGATTGGCTCGTGAAACTGTTTAACTAGAGTACGGTAGAGGGGAGTAGAATTCCAAGTGTAGCGGTGAAATGCGTAGAGATTTGGAAGAATACCGGAGGCGAAGGCGGCTCTCTGGACCGATACTGACACTGAAGAGCGAAAGCGTGGGGAGCAAACAGG
+
IIIIIIIHIIIIIGIHHHHHHGHHHIIHHHFHHIGHIEHHEHIIHIIIHHGH<HHHHIHIIHIHIHHIIHHGIIIIHIIIIIIIIHIIIIHIIIIIIIIHIIIIIIIIIIHIIHIHIIIIIIIIIIIIIIIIIIIIIIIIIIIIHIIIIIIIIIIIIIIIIIIIIIIHIIIIIIIHIHIIIIIIIIIIIIIIIIIIHIIIIIIIIIIIIIIIIIIIIIIIIHIIIIIIIHIIIIHHHIIIIIIIIIIIIIIIH
@HS4.1_505 HISEQ:380:H55W7BCXY:1:1101:2959:29254 1:N:0:AGCAGGAA orig_bc=AAAAAAAAAAAA new_bc=AAAAAAAAAAAA bc_diffs=0
TACGGAGGATGCGAGCGTTATCCGGATTTATTGGGTTTAAAGGGTGCGTAGGTGGTTTGTTAAGTTTGTGGTGAAAGCGTGCGGCTCAACCGTACCAAGCCATGAAAACTGGCGAACTTGAGTGCAAACGAGGTAGGCGGAATGTGATGTGTAGCGGTGAAATGCTTAGATATGTCACAGAACCCCGATTGCGAAGGCAGCTTACCAGCATGCAACTGACACTGAGGCACGAAAGCGTGGGTATCAAACAGG
+
IIIIIIIIIIIIIIIIIIIHIIIEDDGHHHHHFHIDCGHHIIIIDHHHHGIIIIIIIHHHHHHHHHHGHHHGHIIIIIIHHEHIGHIIIIIHHHHIIIIHIIIIIIIIIIIIIIIIIIHIIIIIHIHIIIIIIIHHIHIIIIIIIIIHIIIHIIHIIIIIIIIIIIIIIIIIIIHHHIIIIIIIIIIIIIIIIIIIHIIIIIIIIIIIIIIIIIHIIIIIIIIIIIIIIHIHIIIIIIIHIIIIIIHIIIII
@HS4.1_506 HISEQ:380:H55W7BCXY:1:1101:15252:32675 1:N:0:AGCAGGAA orig_bc=AAAAAAAAAAAA new_bc=AAAAAAAAAAAA bc_diffs=0
TACGGAAGGTCCAGGCGTTATCCGGATTTATTGGGTTTAAAGGGAGCGCAGGCTGATGATTAAGCGTGACGTGAAATGTAGCCGCTCAACGGCTGAACTGCGTCGCGAACTGGTTATCTTGAGTGAGTTCGATGTTGGCGGAATTCGTGGTGTAGCGGTGAAATGCTTAGATATCACGAAGAACTCCGATTGCGAAGGCAGCCAACAAGGCCTTTACTGACGCTAAAGCTCGAAGGTGCGGGTATCGAACAGG
+
IIIIIEHIIIIIHIHIIIIHIIIIIICEHIHHFHHIHIIIIHIIIIHIGIIIGIIIIIIIIIIIIIIIIIIIIIIIIIHIIIIIIIHIIIIIHIIHHIIIIIIIIIIIIIIIIIIIIIIIIIIIIIIHIIIIIIIIIIIIIIIIIIIIIIIIIIIIIIIIIIIIIIIHIIIIIIIIHHIIIIIIIIIIIIIIIIIIIIIIIIHIIIIIIIIIIIIIIIIIIIIIIIIIIIIIIIIIIIIIIIIIIIIIIIIII
@HS4.1_507 HISEQ:380:H55W7BCXY:1:1101:20573:32540 1:N:0:AGCAGGAA orig_bc=AAAAAAAAAAAA new_bc=AAAAAAAAAAAA bc_diffs=0
TACGGAAGGTCCGGGCGTTATCCGGATTTATTGGGTTTAAAGGGAGCGCAGGCCGACTGGTAAGCGTGACGTGAAATGTAGCCGCTCAACGGCTGAACTGCGTCGCGAACTGTCAGTCTTGAGTGAGTTCGATGTTGGCGGAATTCGTGGTGTAGCGGTGAAATGCTTAGATATCACGAAGAACTCCGATTGCGAAGGCAGCCAACAAGGCCTTTACTGACGCTAAAGCTCGAAGGTGCGGGTATCGAACAGG
+
IIIIIIIIIHHIH?HHIHIIIIIIIIHHIIIIHHIHIIIIIIIIIIIIIIHHHIIIIIIIIIIIIIIIHIIIIIIGHHHIIIIIIIHHIIIHIIIHGIIIIIHIIEHHIIIHHIGIIIIIIIIIIIIHHHIIIIGIIIIIIIIIIIHIIIIIIIIHIIIIIIIIIIIIIIIIHIHHGDIIIGIIIIIIIIIIHIIIIIIIIIIIIIIIIIIIIIIIIIIIIIIIIIIIIIHHHIIIIHHIIIIIIIIIIIIII
@HS4.1_508 HISEQ:380:H55W7BCXY:1:1101:2882:32816 1:N:0:AGCAGGAA orig_bc=AAAAAAAAAAAA new_bc=AAAAAAAAAAAA bc_diffs=0
GACGAAGGGGGCTAGCGTTGTTCGGAATTACTGGGCGTAAAGCGAGTGTAGGTGGTTGTCCAAGTTGGATGTGAAAGCCTTGAGCTCAACTCAAGAAATGCATTCAGGACTGGGCGGCTAGAGGACCGGAGAGGATAGTGGAATTCCCAGTGTAGTGGTGAAATACGTAGAGATTGGGAAGAACACCAGTGGCGAAGGCGGCTATCTGGACGGTTTCTGACACTAAGACTCGAAAGCGTGGGGAGCAAACAGG
+
IIIIIIIIIIIIIIIIIIIIIIIIIIIIIIIIIIIIIDHHIIIIHHFHGHIIHHIIIIIIIIIIHHIIIIIIIIIIHHIIIIIIIIIIIIIIIIIIIIIIIIIIIIIIIIIIIIIIIIIIIIIIIIIIIIIIIIIHIIIIIIIIIIIIIIIIIIIIIIIIIIIIIIIIIIIIIIIIIIIIIIIIIIIIIHIIIIIIIIIIIIIIIIIIIIIIIIIIIIIIIIIIIIIIHHIIIIIIIIIIIIIIIIIIIIIII
@HS4.1_509 HISEQ:380:H55W7BCXY:1:1101:3251:32807 1:N:0:AGCAGGAA orig_bc=AAAAAAAAAAAA new_bc=AAAAAAAAAAAA bc_diffs=0
TACGGAGGATGCGAGCGTTATCCGGATTTATTGGGTTTAAAGGGTGCGTAGGTGGTTTGTTAAGTTTGTGGTGAAAGCGTGCGGCTCAACCGTACCAAGCCATGAAAACTGGCGAACTTGAGTGCAAACGAGGTAGGCGGAATGTGATGTGTAGCGGTGAAATGCTTAGATATGTCACAGAACCCCGATTGCGAAGGCAGCTTACCAGCATGCAACTGACACTGAGGCACGAAAGCGTGGGTATCAAACAGG
+
IIIIIIIIIIIIIIIIIIIIIIIIICHHIIIIIIIHIIIIIIIIIIIHGHIIIIIIIIIHIHHIIIIIIIIIIIIIIIIHIIIIIIIIIIIIIIIIIIIIIIIIIIIIIIIIIIIIIIIIIIIIIIIIIIIIIIIIIIIIIIIIIIIIIIIIIIIIIIIIIIIIIIIIIIIIIIIIIIIHIIIIIIIIIIIIIIIIIIIIIIIIIIIIIIHHHIIIIIIIIIIIIIIIIIIIIIIIIIIIIIIIIIIIIIII
@HS4.1_510 HISEQ:380:H55W7BCXY:1:1101:3771:32956 1:N:0:AGCAGGAA orig_bc=AAAAAAAAAAAA new_bc=AAAAAAAAAAAA bc_diffs=0
TACGGAGGGTACGAGCGTTAATCGGAATGACTGGGCGTAAAGGGCACGTAGGTGGATAGATAAGTCACAAGTGAAATACCCGGGCTTAACCTGGGATTGGCTCGTGAAACTGTTTAACTAGAGTACGGTAGAGGGGAGTAGAATTCCAAGTGTAGCGGTGAAATGCGTAGAGATTTGGAAGAATACCGGAGGCGAAGGCGGCTCTCTGGACCGATACTGACACTGAAGAGCGAAAGCGTGGGGAGCAAACAGG
+
IIIIIHIIIIIIIHIHIHIHGIHIHHHIIGHIIIIIIEHIHIIIIIIIHHHIFFGEHIIIIIHIIIIIGIIIHIIIHHIGGHHIHIIFHEHHIFHIIIIIGFHHDHIIIHHHHIIIIIHIIIIIGHIGHIIIHIIIIIIIHIHIGGIGIIIIIIIIHIIIIIIIIHHIIIHHHHHIHIHGHHIHIHIIIIIIIIIIIHEHHCHIIIIIIIIIIIIHIIIIHGHHHIIIIIIIIIIIHIIIIIIIIIIIIHIII
@HS4.1_511 HISEQ:380:H55W7BCXY:1:1101:7879:32913 1:N:0:AGCAGGAA orig_bc=AAAAAAAAAAAA new_bc=AAAAAAAAAAAA bc_diffs=0
TACGGAGGGTACGAGCGTTAATCGGAATGACTGGGCGTAAAGGGCACGTAGGTGGATAGATAAGTCACAAGTGAAATACCCGGGCTTAACCTGGGATTGGCTCGTGAAACTGTTTAACTAGAGTACGGTAGAGGGGAGTAGAATTCCAAGTGTAGCGGTGAAATGCGTAGAGATTTGGAAGAATACCGGAGGCGAAGGCGGCTCTCTGGACCGATACTGACACTGAAGAGCGAAAGCGTGGGGAGCAAACAGG
+
IIIIIIIIIIIIIIIIIIIIIIIIIHIIIIHHHIIIICHHIIIIIHII<FHI<FHHIIIIIIIIIIIIIIIIHIIIHIIIIIIIIIIIIIIIHIIIHIIIIIIIIIIIIIIIIIIIIIIIFIIIIIIIIIIIIIHIIIHIIIIIIIIIIIIIIIIIIIHHIIIIIIIIIIIIIIIIHGIIIIIIIIIIIIIIIIIIIIIIIIIIIIIIIIIIIIIIIIIIIHIIIIIIIIIIIIIIIIIIIIIIIIIIIIIII
@HS4.1_512 HISEQ:380:H55W7BCXY:1:1101:8342:32935 1:N:0:AGCAGGAA orig_bc=AAAAAAAAAAAA new_bc=AAAAAAAAAAAA bc_diffs=0
TACGGAAGATGCGAGCGTTATCCGGATTTATTGGGTTTAAAGGGAGCGTAGGCGGACCTTTAAGTCAGCGGTAAAATGTCAATGCCCAACATTGGCCCGCCGTTGATACTGTTGGTCTTGAATACACACAAGGAAGGTGGAATTCGTTGTGTAGCGGTGAAATGCTTAGATATGACGAAGAACTCCGATTGCGAAGGCAGCCTTCTGGGGTGCGATTGACGCTGAGGCTCGAAAGTGCGGGTATCAAACAGG
+
IIIIIIIIIIIIIIIIIIIIIIIIIHHIIIIIIIIIIIHIIIIIIIIIIIIIIIIIIIIIIIIIIIIIIIIIIIIIGHHIIIIIIIIIIIIIIIIIIIIIIIIIIIIIIIIIIIIIIIIIIIIIIIIIIIIIIIIIIIIIIIIIIIIIIIIIIIIIIIIIIIIIIIIIIIIIIIIIHIIIIIIHIIIIIIIIIIIIIIIIIIIIIIIIIIIIIIIIHIIIIIIIIIIIIIIIIIHDIIIIIIIIIIIIIIII
@HS4.1_513 HISEQ:380:H55W7BCXY:1:1101:8648:32765 1:N:0:AGCAGGAA orig_bc=AAAAAAAAAAAA new_bc=AAAAAAAAAAAA bc_diffs=0
TACGGAAGGTCCGGGCGTTATCCGGATTTATTGGGTTTAAAGGGAGCGCAGGCGGCCTTTTAAGCGTGACGTGAAATGCCGGGGCTCAACCTTGGAATTGCGTCGCGAACTGGCGGGCTTGAGTACGCTCGAGGCAGGCGGAATTCGTGGTGTAGCGGTGAAATGCTTAGATATCACGAGGAACCCCGATTGCGAAGGCAGCCTGCCGGGGTGTTACTGACGCTCATGCTCGAAGGGGCGGGTATCGAACAGG
+
HIIHEHHIIGEHHH/EHHHIHIIHIH@GGHHIIHHEHEHHIHFHIIHHHHIHIIIIHIGHIIHHHIHHGHHHHHHIDHHIHDHHIIIIIIHEGHIHEGHHIIHHIID/FHHHIIHHGIIIHIIIIIHIIGIIIIHHHHIGIHHIIIIHHIIHIIIIHIIHHHGIIIHHHHHGHEHHIIHEIHHHHIHHHDHIIGHHHIHHIHGIHHCIIHIIHHFIIHIHIIIIIIHHECHEGHEC/DHHFHGIGIIIIIIIH
@HS4.1_514 HISEQ:380:H55W7BCXY:1:1101:9303:32932 1:N:0:AGCAGGAA orig_bc=AAAAAAAAAAAA new_bc=AAAAAAAAAAAA bc_diffs=0
TACGTAGGGGGCGAGCGTTGTCCGGAATGACTGGGCGTAAAGGGTGTGTAGGCGGTTATGCAAGTTAAAAGTGAAATCCCCGGGCTTAACTCGGGTGCTGCTTTTAAGACTGTATGACTGGAGTGCAGTAGAGAAAAGTGGAATTCCTAGTGTAGCGGTGGAATGCGTAGATATTAGGAGGAACACCAGAGGCGAAGGCGACTTTTTGGACTGTAACTGACGCTGAGGCACGAAAGTGTGGGGAGCAAACAGG
+
IIIIHIIIIIIIIIIIIIIIIIIIIIIIIIIIIIIIIIIIIIIIHHIIIIIIIIIFHHHIIIIIIIIIIIIIIIIIFHHIIIIIIIIIIIIIIIIIIIIIIIIIIIIIIHIIIIIIIIIIIIIIIIIIIIIIIIIIIIIIIIIIIIIIIIIIIIIIIIIIIHIIIIIIIIIIIHHIHIIIIIIIIIIIIIIIIIIIIIIIIIIIIIIIIIIIIIIIIIIIIIIIIIIIIIIIIIIHCIIIIIIIIIIIIIIII
@HS4.1_515 HISEQ:380:H55W7BCXY:1:1101:12560:32976 1:N:0:AGCAGGAA orig_bc=AAAAAAAAAAAA new_bc=AAAAAAAAAAAA bc_diffs=0
TACGGAGGGTACGAGCGTTAATCGGAATGACTGGGCGTAAAGGGCACGTAGGTGGATAGATAAGTCACAAGTGAAATACCCGGGCTTAACCTGGGATTGGCTCGTGAAACTGTTTAACTAGAGTACGGTAGAGGGGAGTAGAATTCCAAGTGTAGCGGTGAAATGCGTAGAGATTTGGAAGAATACCGGAGGCGAAGGCGGCTCTCTGGACCGATACTGACACTGAAGAGCGAAAGCGTGGGGAGCAAACAGG
+
IIIIHGHHIIIIIIIIIEHHHIHIIIIIIIIHIHIIIDHIIIIHEEHHIHHICFHHIIHIIIIIIIIHHIHIIHIIGHIIHHHHIIIIHHIHHIIIIIHHIIIIIIIHIIIIIIHHIIIIIIIIIIIIIIIIIIIIIIIHIIIIHIIIIIIIIIIIHIIIIIIIIIIIIIIIIIHIHGIIIIIIIIIIIHIIIIIIIIIIIIIIIIIIIIIGHHGIIIIIIIIIIIIIIIIIIIIIIIIIIIIIIIIIIIIII
@HS4.1_516 HISEQ:380:H55W7BCXY:1:1101:14992:32880 1:N:0:AGCAGGAA orig_bc=AAAAAAAAAAAA new_bc=AAAAAAAAAAAA bc_diffs=0
TACGGAAGGTCCGGGCGTTATCCGGATTTATTGGGTTTAAAGGGAGCGCAGGCCGATGGTTAAGCGTGACGTGAAATGTAGCCGCTCAACGGCTGAACTGCGTCGCGAACTGGCTGTCTTGAGTGAGTTCGATGTGGGCGGAATTCGTGGTGTAGCGGTGAAATGCTTAGATATCACGAAGAACTCCGATTGCGAAGGCAGCCCACAAGGCCTTTACTGACGCTAAAGCTCGAAGGTGCGGGTATCGAACAGG
+
IIIIIGIIIHIIIIIIIIIHIIIIIHHIIIIIIIIIIIHIIIIIIIIIGIIIIIIIIIIIIIIIIIIIIIIIIIIIHHIIIIIIIIIIIIIIIIIIIIIIIIIIIIIIIIIIIIIIIIIIIIIIIIIIIIIIHHIIIIIIIIIIIIIIIIIIIIIIIIIIIIIIIIIIIIIIIIIIIIIIIIIIIIHHIHHIIIIIIIHIIIHIIIIIIIIIIIIIIIIIIIIIIIIIIIIIIIIHDIIIIIIIIIIIIIIII
@HS4.1_517 HISEQ:380:H55W7BCXY:1:1101:15263:32946 1:N:0:AGCAGGAA orig_bc=AAAAAAAAAAAA new_bc=AAAAAAAAAAAA bc_diffs=0
TACGGAAGGTCCGGGCGTTATCCGGATTTATTGGGTTTAAAGGGAGCGCAGGCGGGTGCTTAAGCGTGCTGTGAAATGTACCGGCTCAACCGGTGACGTGCAGCGCGAACTGGGTGCCTTGAGTGAGTGCGAGGTATGCGGAATTCGTGGTGTAGCGGTGAAATGCTTAGATATCACGAAGAACCCCGATTGCGAAGGCAGCGTACCAGTCCTTTACTGACGCTAAAGCTCGAAGGTGCGGGTATCGAACAGG
+
IIIIIIIIIIIIIIIIIIIIIIIIHHHHIIIIIIIHHIIIIIIIIIIIIIIHIIIIIIIIIHIIIIIIIIIIIIIIIHIIIIIIIIIIIIIIIIIIIIIIIIIIIIIIIIIIIIIIIIIIIIIIHHIHHIIIIIHIIIIIIIIIIIIIIIIIIIIIIIIIIIIIIIIIIIIIIIIIHIIIIIIIIIIIIIIIIIIIIIIIIIIIIIIIIIIIIIIIIIIIIIHIIIIIIIIIIIHHCIIIIIIIIIIIIIIII
@HS4.1_518 HISEQ:380:H55W7BCXY:1:1101:6509:33205 1:N:0:AGCAGGAA orig_bc=AAAAAAAAAAAA new_bc=AAAAAAAAAAAA bc_diffs=0
TACGGAGGATACGAGCGTTATCCGGATTTATTGGGTTTAAAGGGTGCGCAGGCGGACCGTTAAGTCAGGGGTGAAAAGTTGGGGCTCAACTCCAATCGTGCCTTTGATACTGGCGGACTAGAGTGCAGGGGACGTGACTGGAATGTGATGTGTAGCGGTGAAATGCTTAGATATGTCACAGAACGCCGATCGTGAAGACAGGTCACGAATCTGCAACTGACGCTCATGCACGAAAGCGTGGGGATCAAACAGG
+
IIIHHHIIIIIIIIIIIIIGIIIIIIHIIIHIIIICGHHIIIHGHHIIIIIIIIIIIIIIIIIIHHIIHIIIIIIIIIIIIIIHIIIIIIIGIIIHIIIIIIIIIIIIIIIIHIIIIIHIIIIIIIIIIIIIIIIIIIIIIIIIIIIIIIIIIIIIIIIIIIIIIIIIIIIIIIIHHHIIIIIIGIIIIIIIIIIIIIIIIIIIIIIIIIIIIIIIIGIIIIIIIIIIIIIIIIIIIIIIIIIIHIIIIIIII
@HS4.1_519 HISEQ:380:H55W7BCXY:1:1101:9343:33191 1:N:0:AGCAGGAA orig_bc=AAAAAAAAAAAA new_bc=AAAAAAAAAAAA bc_diffs=0
TACGGAGGGTACGAGCGTTAATCGGAATGACTGGGCGTAAAGGGCACGTAGGTGGATAGATAAGTCACAAGTGAAATACCCGGGCTTAACCTGGGATTGGCTCGTGAAACTGTTTAACTAGAGTACGGTAGAGGGGAGTAGAATTCCAAGTGTAGCGGTGAAATGCGTAGAGATTTGGAAGAATACCGGAGGCGAAGGCGGCTCTCTGGACCGATACTGACACTGAAGAGCGAAAGCGTGGGGAGCAAACAGG
+
IIIIIIIIIIIIIIIIIIIIIIIIIIIIIIIIIIIIIIIIIIIIIIIIHHHIHIIIIIIIIIIIIIIIIIIIFHHIHHIIIIIIIIIIIIIIIIIIIIIIIIIIIIIIIIIIIIIIIIHIIIIIIIIIIIIIIIIIIIIIIIIIHIIIIIIIIIIIIIIIIIIIIIIIIIIIIIIIIGIHIIIHIIIIIIIIIIIIIIIIIIIIIIIIIIIIIIIIIIIIIIIIIIIIIIIIIIIIIIIIIIIIIIIIIIIII
@HS4.1_520 HISEQ:380:H55W7BCXY:1:1101:16485:33128 1:N:0:AGCAGGAA orig_bc=AAAAAAAAAAAA new_bc=AAAAAAAAAAAA bc_diffs=0
TACGGAAGGTCCGGGCGTTATCCGGATTTATTGGGTTTAAAGGGAGCGCAGGCGGGTTATTAAGCGTGACGTGAAATGTAGCCGCTCAACGGCTGAACTGCGTCGCGAACTGGTAGTCTTGAGTGAGTACGACGCGGACGGAATTCGTGGTGTAGCGGTGAAATGCTTAGATATCACGAAGAACTCCGATTGCGAAGGCAGTCCGCGAGTCCTTTACTGACGCTAAAGCTCGAAGGTGCGGGTATCGAACAGG
+
IIIIIIIIHIIIIHIIIIIHHEHIIIHIIIIIHGHEHIIIIIHIHHIIHIIIIIIIIHIIIIIIIIIIHIIIIIHHEHIIIHIIIIIIIIIIIIIIIIGIIIIIIIIIIIIIIIIIIIIIIIIIIIIIIIIIIIIIIIIIIIIIIIIHIIIIIIIIIIIIIIIIIIIIIIIIIHHHGIIIIIIIIIIIIHIIIHIIIIIIIIIIIIIIIIIIHIIIIIIIIIIIIIIIIIIIIIIIIIIIIIIIIIHHIIIII
@HS4.1_521 HISEQ:380:H55W7BCXY:1:1101:2853:33346 1:N:0:AGCAGGAA orig_bc=AAAAAAAAAAAA new_bc=AAAAAAAAAAAA bc_diffs=0
TACGTAGGGGGCAAGCGTTATCCGGATTTACTGGGTGTAAAGGGAGCGTAGACGGGTAGGCAAGTTTGAAGTGAAAACCCAAGGCTTAACCATGGAATTGCTTTGAAAACTGTTTATCTAGAGTACTGGAGAGGTAAGTGGAATTCCTAGTGTAGTAGTGAAATGCGTAGATATTAGGAAGAACACCGGAGGCGAAGGCGGCTTACTGGACAGAGACTGACGTTGAGGCTCGAAAGCGTGGGGAGCAAACAGG
+
IIIIIIIIIIIIIIIIIIIIIIIIIIIIIIIIIIIHHIIIIIIIIIIIIIIIIIIIIIIIIIIIIIIIIIIIIIIIHIIIIIIIIHIIIIIIIIIIIIIIIIIIIIIIIIIIIIIIIIIIIIIIIIIIIIIIIIIIIIIIIHIIIIIIIIIIIIIIIIIIIIIIIIIIIIIIIHIIIIIIIIIIIHIIIIIIIIIIIIIIIIIIIIIIIIIIIIIIIIIIIIHIIIIIIHIIIIIIIIIIIIIIIIIIIIIII
@HS4.1_522 HISEQ:380:H55W7BCXY:1:1101:3028:33271 1:N:0:AGCAGGAA orig_bc=AAAAAAAAAAAA new_bc=AAAAAAAAAAAA bc_diffs=0
TACGAGGGGTGCAAGCGTTGTTCGGAATTACTGGGCGTAAAGGGAGCGTAGGCGGAGATTCAAGCGGATTGTACAATCCCGGGGCCCAACCCCGGTTCTGCAGTCCGAACTGGATCTCTTGGATAGTTCAGGGGCAGGCGGAATTCCTGGTGTAGCGGTGGAATGCGTAGAGATCAGGAAGAACACCGATGGCGAAGGCAGCCTGCTGGGGACTCATCGACGCTGAGGCTCGAAAGTGCGGGTAGCAAACAGG
+
IIIIF<<<CHHIIIIIIIIIIIIIHIIIHHHHHIIIIEHHHIIIIIIIHHIIIIIIIIIIIIIIIIIIIIIIIIIIHHHIIIIIHIIIIHIIIIIIIIIIIIIIIIIIIHIIIIIHIIIIIIIIHIHIIIIIIIIIIIIIIIIIIIIIIIIIIIIIIIIIIIIIIIIIIIHIIIIIIHIIIIIIIIHEIIIIIIIIIIIIIIIHIIIIIIHHIIIIIIIIIIIIIIIIIIIIIIIIHIIIIIIIIIIIIIIII
@HS4.1_523 HISEQ:380:H55W7BCXY:1:1101:5003:33381 1:N:0:AGCAGGAA orig_bc=AAAAAAAAAAAA new_bc=AAAAAAAAAAAA bc_diffs=0
TACGGAGGACGCGAGCGTTATCCGGATTCATTGGGTTTAAAGGGTGCGCAGGCGGCCTGTCAAGTCAGCGGTGAAAGCCCGGGGCCCAACCCCGGAAGTGCCGTTGATACTGTCGGGCTGGAATGCGGTCGAGGCGGGCGGAACGTGGCGTGTAGCGGTGAAATGCGTAGATATGCCACAGAACGCCGATAGCGGAGGCAGCTCGCCAGGCCTGCATTGACGCTCGGGCACGAAAGCGTGGGGATCGAACAGG
+
IIIHIIIIIIIIIIIIIIIIIIIIIHIIIIIIIIIEGHIIIIIIIIIIIIIIIIIIIIIIIIIIIIIIIIIIIIIIHIIIIIIIIIIIIIIIIIIIIIIIIIIIIIIIIIIIIIIIIIIIIIHIIIIIIIIIIIIIIIIIIIIIIIIIIIIIIIIIIIIIIIIIIIIIIIIIIHIIHIIIIIIIIIIIIIIIIIIIIIIIIIIIIIIIIIIIIIIIIIIIIIIIIIIIIIIIIIIIIIIIIIIIHIIIIIIII
@HS4.1_524 HISEQ:380:H55W7BCXY:1:1101:5272:33252 1:N:0:AGCAGGAA orig_bc=AAAAAAAAAAAA new_bc=AAAAAAAAAAAA bc_diffs=0
TACGGAGGATGCGAGCGTTATCCGGATTTATTGGGTTTAAAGGGTGCGTAGGCGGGTTCTTAAGCGTGAGGTGAAATGCCACGGCTCAACCGTGGAACTGCCTCGCGAACTGGGAGTCTGGAATGCTCCTGCCGTGGGAGGAATGTGTGGTGTAGCGGTGAAATGCATAGAGATCACACAGAACACCGATTGCGAAGGCATCTCACGAAGGGGTGATTGACGCTGAGGCACGAAAGCGTGGGGATCAAACAGG
+
IIIIIIIIGIIIIIIIIIIGIIIIIHHIIIHHHHICDGIIIIIIIIIIHIIIIIIIIHHIIIIIIIIIIIIIIIIIIIIIIIIIIIIIIIIIIIIIIIIIIIIIIIIIIIIIIIIIIIIIIIIIIIIIIIIIIIIIIIIIIIIIIIIIHIIIIIIIIIIIIIIIIIIIIIIIIIIIIIIIIIIIIIIIIIIIIIIIIIIHFIIIIIIIIIIIHHIIIIIIIIIIIIIIIIIIIIIIIIIIIIIHFIIIIIIII
@HS4.1_525 HISEQ:380:H55W7BCXY:1:1101:13960:33356 1:N:0:AGCAGGAA orig_bc=AAAAAAAAAAAA new_bc=AAAAAAAAAAAA bc_diffs=0
TACGGAAGGTCCGGGCGTTATCCGGATTTATTGGGTTTAAAGGGAGCGCAGGCCGACTGGTAAGCGTGACGTGAAATGTAGCCGCTCAACGGCTGAACTGCGTCGCGAACTGTCAGTCTTGAGTGAGTTCGATGTTGGCGGAATTCGTGGTGTAGCGGTGAAATGCTTAGATATCACGAAGAACTCCGATTGCGAAGGCAGCCAACAAGGCCTTTACTGACGCTAAAGCTCGAAGGTGCGGGTATCGAACAGG
+
IHHHHE@EHHIHIGIIICHHHIIIHC0<CCF@1FGH@@HHIHIHIEEHHIIICHHHIHGGFHCEFEG8EHII6FHHEGH#HHHIIHHHHHHHHDHBFIHHIEDEHHHIGHHFHDGEGHI@EFFGHCA#GHHIHE:DCEA@?HEHHHEHEHIIHCHHHCHHHD<BHEFHHHHHHIGHHHIHIHGGCECFGFEHHIHF@C1ECF1?GEHGED<1C<EF<@CHC@<@HHEEEHH@D1<</IHHIHHEGCF<<@GCE
@HS4.1_526 HISEQ:380:H55W7BCXY:1:1101:14903:33495 1:N:0:AGCAGGAA orig_bc=AAAAAAAAAAAA new_bc=AAAAAAAAAAAA bc_diffs=0
TACGGAAGGTCCGGGCGTTATCCGGATTTATTGGGTTTAAAGGGAGCGCAGGCCGACTGGTAAGCGTGACGTGAAATGTAGCCGCTCAACGGCTGAACTGCGTCGCGAACTGTCAGTCTTGAGTGAGTTCGATGTTGGCGGAATTCGTGGTGTAGCGGTGAAATGCTTAGATATCACGAAGAACTCCGATTGCGAAGGCAGCCAACAAGGCCTTTACTGACGCTAAAGCTCGAAGGTGCGGGTATCGAACAGG
+
HHGIHHHIIHIIIIIIHIIGIIIIIIHHIIIIHIIHIIHHIIHIIIIIIIIIIIIIIIIIIIIIHHIIHIHEIHIIHIHIHIIIIIIHHIIHFIHIIIIIIIHHHIHIIIHIIIIIIIIIIHIIIIIIIIIIIIIIIIIIIIIIIIIIIIIIIIIIIIIIIIIIHIHGIIIIIIHHHFIIIIIIIIIIIHIIIIIIIIIIIIIIIIIIIIIIGHHHHIIIIIIIIIIIIIIIIIIHHIIIIIIIIIIIIIIII
@HS4.1_527 HISEQ:380:H55W7BCXY:1:1101:15233:33279 1:N:0:AGCAGGAA orig_bc=AAAAAAAAAAAA new_bc=AAAAAAAAAAAA bc_diffs=0
TACGGAGGGTACGAGCGTTAATCGGAATGACTGGGCGTAAAGGGCACGTAGGTGGATAGATAAGTCACAAGTGAAATACCCGGGCTTAACCTGGGATTGGCTCGTGAAACTGTTTAACTAGAGTACGGTAGAGGGGAGTAGAATTCCAAGTGTAGCGGTGAAATGCGTAGAGATTTGGAAGAATACCGGAGGCGAAGGCGGCTCTCTGGACCGATACTGACACTGAAGAGCGAAAGCGTGGGGAGCAAACAGG
+
GCC<C<FIHI?CE<<EHCG=<CCCC0DCF<G1@CGHICEHHIIIHCHI<CDE<HGHHHGAFHGG?HF@E@HFADHHHHGHDEHHHHE?<<GHHGHE@HHHHH1FCH@?HHHGFHEFHIHEHHHHEHHHEHIIIIIIHHCHHGIIIIIHEHEHDDIIHHIHHIIEIHIIHIHIGE@EFDGBFCGCGDHHHHHE?IHIIIHIHHHHIIHDHHIHEEHIHHFGIHIHEFHHECHHEHHIHEHEEHHHEHEHHHHIH
@HS4.1_528 HISEQ:380:H55W7BCXY:1:1101:1800:33691 1:N:0:AGCAGGAA orig_bc=AAAAAAAAAAAA new_bc=AAAAAAAAAAAA bc_diffs=0
TACGTAGGGAGCAAGCGTTGTCCGGATTTACTGGGTGTAAAGGGTGCGTAGGCGGCTTGGTAAGTCAGATGTGAAATCTATGGGCTCAACCCATAAACTGCATTTGAAACTATTGAGCTTGAGTGAAGTAGAGGCAGGCGGAATTCCCTGTGTAGCGGTGAAATGCGTAGAGATAGGGAGGAACACCAGTGGCGAAGGCGGCCTGCTGGGCTTTAACTGACGCTGAGGCACGAAAGCGTGGGTAGCAAACAGG
+
IIIIIIIIIIIIIIIIIHIIIIIIIIIIIHIIHIIHHHIIIIIIIIIIIIIIIIIIIIIIIIIIIIIIHIIHIIIIIIIIIIIIIIIIIIIIIIIIIIIIIIIIIIIIIIIIIIIIHIIIIIIIIIIIIIIIIIIIIIIIIIIIIIIIIIIIIIIIIIIIIIIIIIIIIIIIIIIIIIIIIIIIIIIIIIIIIIIIIIIIIIIIIIIIIIIIIIIIIIIIIIIIIIIIIIIIIIIIIIIIIIIIIIIIIIIII
@HS4.1_529 HISEQ:380:H55W7BCXY:1:1101:3522:33517 1:N:0:AGCAGGAA orig_bc=AAAAAAAAAAAA new_bc=AAAAAAAAAAAA bc_diffs=0
TACGGAGGATGCAAGCGTTATCCGGATTTATTGGGTTTAAAGGGTGCGTAGGCGGTTTGCTAAGCGGGAGGTGAAATGCCGGCGCTCAACGTCGGAAGTGCCTCCCGAACTGGTGGACTGGAATGACTCTGCCGTGGGAGGAATGTGTAGTGTAGCGGTGAAATGCTTAGAGATTACACAGAACACCGATTGCGAAGGCATCTCACGAAGGGTTGATTGACGCTGAGGCACGAAAGCGTGGGGATCAAACAGG
+
IIIIIIIIIIIHIIIIIIIIIIIIIIIIIIHHHIIGHIIIIIIIIIIIHIIIHIIIIIIIIIIIIIIIIIIIIIIIHIIIIIIIIIIIIIIIIIIIIIIIIIIIIIIIIIIIIIIIIIIIIIIIIIIIIIIIIIIIIIIIIIIIIIIIIIIIIIIIIIIIIIIIIIIIIIIIIIIIIIIIIIIIIIIIIIIIIIIIIIIIIIIIIIIIIIIIIIIIIIIIIIIIIIIIIIIIIIIIIIIIIIIIIIIIIIIII
@HS4.1_530 HISEQ:380:H55W7BCXY:1:1101:7259:33562 1:N:0:AGCAGGAA orig_bc=AAAAAAAAAAAA new_bc=AAAAAAAAAAAA bc_diffs=0
TACGGAAGGTCCGGGCGTTATCCGGATTTATTGGGTTTAAAGGGAGCGCAGGCCGACTGGTAAGCGTGACGTGAAATGTAGCCGCTCAACGGCTGAACTGCGTCGCGAACTGTCAGTCTTGAGTGAGTTCGATGTTGGCGGAATTCGTGGTGTAGCGGTGAAATGCTTAGATATCACGAAGAACTCCGATTGCGAAGGCAGCCAACAAGGCCTTTACTGACGCTAAAGCTCGAAGGTGCGGGTATCGAACAGG
+
IIIIIIIIIIIIIIIIIIIIIIIIIHIIIIIIHIICHIIIIIIIIIIIIIIIIIIIIIIIIIIHIIIIIIIHIIIIIIHIIIIIIIIIIIIIIIIIIIIIIIIIIIIHIIIIIIIIIIIIIIIIIIIIIIIIIIIIIIIIIIIIIIIIIIIIIIIIIIIIIIIIIIIIIIIIIIIHHHIIIIGHIIIIIHIIIIIIIIIIIIIIIIIIIIIIIIIIIIIIIIIIIIIIIIIIIIIIHIIIIIIIIIIIIIIII
@HS4.1_531 HISEQ:380:H55W7BCXY:1:1101:10644:33703 1:N:0:AGCAGGAA orig_bc=AAAAAAAAAAAA new_bc=AAAAAAAAAAAA bc_diffs=0
TACGTAGGGACCAAGCGTTGTTCGGATTTACTGGGCGTAAAGGGCGCGTAGGCGGCAATTCAAGTCATCTGTGAAATCTCCGGGCTTAACTCGGAACGGTCGGATGATACTGCTTTGCTAGAGTGCAGAAGGGGCAATCGGAATTCTTGGTGTAGCGGTGAAATGCGTAGATATCAAGAGGAACACCTGAGGTGAAGACGGGTTGCTGGGCTGACACTGACGCTGAGGCGCGAAAGCCAGGGGAGCAAACGGG
+
IIIICFFHHGEHHEHHHIGHHIHHIGHIIIIHHIHIDFHIGIIIIHIICHIIIIIIIHHIIIIIHIIIHIIHHHEHDIHHGIIHHIHIIIHHHHHHHHIHI/HEHIHIIIIIIGHHHHIIIIHIHHHIIIHHHIHIHIIHIIIHIIGIIIIIHHIIHHIGIIIIIIIHIIHIIHIIHHIHHEHIHEHHHHGHHHHHHHIHIHHIIIIIHIHHHHHIIIIIIIIIIIIIHIIIIIIHIIIIIIIIHGIIHEEHH
@HS4.1_532 HISEQ:380:H55W7BCXY:1:1101:13171:33625 1:N:0:AGCAGGAA orig_bc=AAAAAAAAAAAA new_bc=AAAAAAAAAAAA bc_diffs=0
TACGGAGGATCCGAGCGTTATCCGGATTTATTGGGTTTAAAGGGAGCGTAGGCGGAGGATCAAGTCAGTTGTGAAATGTAGGCGCTCAACGCCTGCACTGCAGTTGAAACTGGTTCCCTTGAGTGCGTAAGAGGCAGGCGGAATTCGTCGTGTAGCGGTGAAATGCTTAGATATGACGAAGAACTCCGATCGCGAAGGCAGCTTGCCGGGCCGCAACTGACGCTGAAGCTCGAAGGTGCGGGTATCGAACAGG
+
IIIIIIHHDGHIIIIIIIIIIHIIIGHIIIIIIHIDGIIIIIIIIIIIHIIIIIIIIIIIIIIIIIIIGHHHIIIIHHHIIIIIIIIIIIIIIIIIIIIIIIIIIIIIIIIIIIIIIIIIIHIIIIIIHHIIIIIIIHIIIIHIIIIIIIHIIIIIIIIIIHIHIHHIHIHHIHIIIIIHHHGHHIHHIIIIIIIIIIHIIIHGHHHIIIIIIIIIIIIIIIIIIIIIIIIIIIIIIIIIIIIIIIIIIIIII
@HS4.1_533 HISEQ:380:H55W7BCXY:1:1101:15996:33707 1:N:0:AGCAGGAA orig_bc=AAAAAAAAAAAA new_bc=AAAAAAAAAAAA bc_diffs=0
TACGGAGGATACGAGCGTTATCCGGATTTATTGGGTTTAAAGGGTGCGCAGGCGGACCGCTAAGTCAGGGGTGAAAAGTTCGGGCTTAACCTGAATCGTGCCTTTGATACTGGCGGACTAGAGTGCGATAGGCGTGGCCGGAATGTGGTGTGTAGCGGTGAAATGCTTAGATATGCCACAGAACACCGATCGAGAAGTCAGGTCACGAGTTCGCAACTGACGCTCATGCACGAAAGCGTGGGGATCAAACAGG
+
FEHHHFGD@GHHIIIDHDH@1<<EC<0D11<CE1C0D0DE<GEHHHE<C/CDHDHDI?C#H<GFD#HGIFGHEGHFC<GEGCHHHHHHHGHHIG#GHHF1EEHHHDCFHHHH?GEHGHCHHDIHGHIEHEEDGHCEC<HHEHEHHHHEG<:CGCHEFCIHG@@HGHFHHEHFFEHHDB?IHHEE<H?HC>GC@GGHCHFGC1?C<EFEC/</?@@GGEHFC1C<1<1<<1HHIGIHHF1CF<C1@<<@FC11C
@HS4.1_534 HISEQ:380:H55W7BCXY:1:1101:19245:33663 1:N:0:AGCAGGAA orig_bc=AAAAAAAAAAAA new_bc=AAAAAAAAAAAA bc_diffs=0
TACGGAAGGTCCGGGCGTTATCCGGATTTATTGGGTTTAAAGGGAGCGCAGGCGGGACCTTAAGCGTGTTGTGAAATGTGGCGGCTCAACCGCCGAACTGCAGCGCGAACTGGGGTTCTTGAGTGAGTACGAGGAAGGCGGAATTCGTGGTGTAGCGGTGAAATGCTTAGATATCACGAAGAACTCCGATTGCGAAGGCAGCTTTCCAGTCCTTTACTGACGCTAATGCTCGAAGGTGCGGGTATCGAACAGG
+
IIIIIHIIIIIIIHIIIIIIIIIIIIIIIIIIHHIHIIIIIIIIIIIIIIIIIIIIIIIIIIIIHIHIGHIHIIIIIHIIIIIHHHHIIIIIHIIIIIIIIHIIIIIIIHHIIIIHIHIIIIIIIIIIIIHIIIIIIIIIIIIIIIIIIIIIIIIIIIIIIIIHHHIIIIIIIHIHHFIIIIHIIIIIIIIIIIIIIIIIIIIHIHIIIHIIIIIIIIIIIIIIIIIIIIIIIIIIIIHIIIIHHIHIIIIII
@HS4.1_535 HISEQ:380:H55W7BCXY:1:1101:2548:33845 1:N:0:AGCAGGAA orig_bc=AAAAAAAAAAAA new_bc=AAAAAAAAAAAA bc_diffs=0
TACGTAGGGGGCAAGCGTTATCCGGATTTACTGGGTGTAAAGGGAGCGTAGACGGAATAGCAAGTTTGAAGTGAAATACCTGGGCTTAACCCAGGAATTGCTTTGAAAACTGTTAATCTAGAGTACTGGAGGGGTATGGGGAATTCCTAGTGTAGTGGTAAAATGCGTAGATATTAGGAGGAACACCGGAGGCGAAGGCGCCATACTGGACAGATACTGACGTTGAGGCTCGAAAGCGTGGGGAGCAAACAGG
+
IIIHCHHIIIIIIIIIIHHIHHIIIIIHHHHGHHFDGHHFIIIIHIIIIIIIIIHIIIGHIIIIHIIIHHHHIIIIEEHHIIHIHHHHIIIIIIIIIGIIHIIIIIIIHIIIHIIHIIIIIIHHIHIIHIHHHIHHHHIIHHHIIIIIHHFEHHIHHIIIIHIIIIIIIIHIIHHHHIHHIIIIHGHIIGIIHIIIIHEIIHHIIHIIIIIHHHEHHIIIIIIIIHHIHIIIIHIIIHHHHHHHIIIIHIHHI
@HS4.1_536 HISEQ:380:H55W7BCXY:1:1101:8819:33892 1:N:0:AGCAGGAA orig_bc=AAAAAAAAAAAA new_bc=AAAAAAAAAAAA bc_diffs=0
TACGGAAGGTCCGGGCGTTATCCGGATTTATTGGGTTTAAAGGGAGCGCAGGCGGAAGGATAAGCGTGACGTGAAATGTAGCCGCTCAACGGCTGAACTGCGTCGCGAACTGTCTTTCTTGAGTGAGTACGACGTCAGCGGAATTCGTGGTGTAGCGGTGAAATGCTTAGATATCACGAAGAACCCCGATTGCGAAGGCAGCTGACGAGTCCTTTACTGACGCTAAAGCTCGAAGGTGCGGGTATCGAACAGG
+
IIIIIIIIIHHIIIHIIIIIIIIIIHHIIHIIHIHCEHHIIIIHIIIIIIIIIIIIIHHIIIIIIIIIIIIIIHIIGHHIIIIIIIIIIIIIIIIHHHIIIIIIIIIIIIIIIIIHIIIIIIIIIHIIIIIIIIIIIIIIIIIIIIIIIIIIIIIIIIIIIIIIIIIIIIIIIIIHIFHHIHHHHIIIIIIIIIIIIIIIIHIIIIIHHHIIIIIIIIHIIIHHIIIIIIIIIIIHDIIIIIIIIIHIIIIII
@HS4.1_537 HISEQ:380:H55W7BCXY:1:1101:16599:33751 1:N:0:AGCAGGAA orig_bc=AAAAAAAAAAAA new_bc=AAAAAAAAAAAA bc_diffs=0
TACGGAAGGTCCGGGCGTTATCCGGATTTATTGGGTTTAAAGGGAGCGCAGGCTGATTGTTAAGCGTGACGTGAAATGTAGCCGCTCAACGGCTGAACTGCGTCGCGAACTGGCAGTCTTGAGTGAGTACGACGTCAGCGGAATTCGTGGTGTAGCGGTGAAATGCTTAGATATCACGAAGAACCCCGATTGCGAAGGCAGCTGACGAGTCCTTTACTGACGCTAAAGCTCGAAGGTGCGGGTATCGAACAGG
+
IIIIIGHIIIIIIIHIIIIGIHHIGGHHIIIIHIICGHIIIIIIIIIIHIIIHIIIIIIIIIIIIIIIHIIHHHHHIIIIIIGIIIIIIIIIIIIHIIIIIIIIIIIIIIIIIIIIHIIIIIIIIIIIIIIIIIIIIIIIIIIIIIIIIIIIIIIIHIIIIIIIIIIIIIIIIIIHHIIIIIIIIIIIIIIIIIIIIIIIIIIIIIIIIIHIIIIIIIIIIIIIIIIIIIIIIIHHHIIIHIIHIIIIIIIII
@HS4.1_538 HISEQ:380:H55W7BCXY:1:1101:2400:34036 1:N:0:AGCAGGAA orig_bc=AAAAAAAAAAAA new_bc=AAAAAAAAAAAA bc_diffs=0
TACGTAGGTGGCAAGCGTTGTCCGGAATTATTGGGCGTAAAGGGAGCGCAGGCGGGTTTGCAAGTCGCAATTAAAAGTTCAGGAGTAATGCCTGTGATGGTTGCGAAACTGCAAATCTTGAGAGCAGGAGAGGCAAGCGGAATTCCCGGTGTAGCGGTGAAATGCGTAGATATCGGGAGGAACACCAGTGGCGAAGGCGGCTTGCTGGACTGTGTCTGACGCTGAGGCTCGAAAGCCAGGGTAGCGAACGGG
+
IHIIHGHIIIIIHHIIIHIIIIIIHEHIFHHIHIHIIDHIIIIHHHIIHHHIHIIIHEDGIIHHGHHIHHIIHIIIHHIHIIIIIHHIIIIIIHIIHIIIIHIIIIIIIIIFHHIHHHIIHHIIIIIIIIHHIIIIIHHHIIIIIIIIHGIIIIIIIIIIIHHHHIIIIIHIGHEHHHIHIHHHGIIIIIIIIIIIIIIIEIIIIIIIIIIIIGIIIIHHHIIHIIIIIIIIHHHIIIHHIIIHEHHHIIII
@HS4.1_539 HISEQ:380:H55W7BCXY:1:1101:4808:34063 1:N:0:AGCAGGAA orig_bc=AAAAAAAAAAAA new_bc=AAAAAAAAAAAA bc_diffs=0
TACGGAAGGTCCGGGCGTTATCCGGATTTATTGGGTTTAAAGGGAGCGCAGGCGGAAGGTTAAGCGTGACGTGAAATGTACCGGCTCAACCGGTGAATTGCGTCGCGAACTGGTCTTCTTGAGTGAGTACGACGGAGTCGGAATTCGTGGTGTAGCGGTTAAATGCTTAGATATCACGAAGAACGCCGATTGCGAAGGCAGTCTCCGAGTCCTTAACTGACGCTAATGCTCGAAAGTGCGGGTATCGAACAGG
+
IIIIIIIIIIIIIIIIIIIIIIIIIHIIIIIHHHICEHHIIIIIIIHIIIIIIIIIIIIIHHIIIIIIIIIIIIIIIIIIIIIIIIIIIIIIIIIIIIIIIIIIIIIIIIIIIIIHIIIIIIIIIIIIIIIIIIIIIIIIIIIIIIIIIIIIIIIIIIIIIIIIIIIIIIIIIIIIIIIIIIIIIIIIIIIIIIIIIIIIHIIIIIIIIIIIIIIIIIIIIIIIIIIIIIIIIIIIIIIIIIIIIIIIIIIII
@HS4.1_540 HISEQ:380:H55W7BCXY:1:1101:6381:34179 1:N:0:AGCAGGAA orig_bc=AAAAAAAAAAAA new_bc=AAAAAAAAAAAA bc_diffs=0
TACGGAAGGTCCGGGCGTTATCCGGATTTATTGGGTTTAAAGGGAGCGCAGGCCGAAGGTTAAGCGTGACGTGAAATGTAGCCGCTCAACGGCTGCACTGCGTCGCGAACTGGCTTTCTTGAGTGAGTTCGATGTAGGCGGAATTCGTGGTGTAGCGGTGAAATGCTTAGATATCACGAAGAACTCCGATTGCGAAGGCAGCCTACAAGGCCTTTACTGACGCTAAAGCTCGAAGGTGCGGGTATCGAACAGG
+
IIIIIIIIIIIIHHHIIIIIIIIIIHHHHIIHHHIEHHIIIIIIIHIIIIIIIIIIIIIHIIIIIIIIIIIIIIIIIIIIIIIIIIIIIIIIIIIIIIIIIIIIIIIIIIIHIIIIIIIIIIIIIIIIIIIIIIIIIIIIIIIIIIIIIIIIIIIIIIIIIIIIIIIIIIIIIIHHIHIIIIIIIIIIIIIIIIIIIIIIIIIIIIIIIIIHIIIIIIIIIIIIIIIIIIHIIIIIIIIIIIIIIIIIIIIII
@HS4.1_541 HISEQ:380:H55W7BCXY:1:1101:6905:34093 1:N:0:AGCAGGAA orig_bc=AAAAAAAAAAAA new_bc=AAAAAAAAAAAA bc_diffs=0
TACGGAAGGTCCGGGCGTTATCCGGATTTATTGGGTTTAAAGGGAGCGCAGGCCGACGTGTAAGCGTGTTGTGAAATGTACCGGCTCAACCGGTGAGTTGCAGCGCGAACTGCATGTCTTGAGTGCACCCGAGGAGGGCGGAATTCGTGGTGTAGCGGTGAAATGCTTAGATATCACGAAGAACTCCGATTGCGAAGGCAGCCCTCCAGCGTGTAACTGACGCTAATGCTCGAAAGTGCGGGTATCGAACAGG
+
IIIIHGHIIIIIIIHIIIIIHIIII0DGHIHIIIIDDHHIIIIIHIIIHIIHIIHIIIIIIIHIIIHIHIIIIIIIIIHHIIIIIIIIIIIIIIIIIIIIIIIIIIIIIIIIIIIIIIIIIIIIIHIIIIIIIIIIIGHIIIIIHIIIHIHIIIIIHIIIIIIIIIIIIIIIIIIIIHIIIHIIIIIIIIIIIIIIIIIIHIIIIIIIIIIIIIIIIIIIIIIIIIIIIHIIIIIIIIIIIIIIIIIIIIIII
@HS4.1_542 HISEQ:380:H55W7BCXY:1:1101:9495:34142 1:N:0:AGCAGGAA orig_bc=AAAAAAAAAAAA new_bc=AAAAAAAAAAAA bc_diffs=0
TACGGAAGGTCCGGGCGTTATCCGGATTTATTGGGTTTAAAGGGAGCGCAGGCCGAAGGTTAAGCGTGACGTGAAATGTAGCCGCTCAACGGCTGAACTGCGTCGCGAACTGGCTTTCTTGAGTGAGTTCGATGTAGGCGGAATTCGTGGTGTAGCGGTGAAATGCTTAGATATCACGAAGAACTCCGATTGCGAAGGCAGCCTACAAGGCCTTTACTGACGCTAAAGCTCGAAGGTGCGGGTATCGAACAGG
+
IIIIIIIIIIIIIIIIIIIIIIIIIIIIIIIIIIIHIIIIIIIIIIIIIIIIHIIIIIIIIIIIIIIIIIIIIHHIIIIIIIIIIIIIIIIIIIIIIIIIIIIIIIIIIIIIIIIIIIIIIIIIIIIIIIIIIIIIIIIIIIIIIIIIIIIIIIIIIIIIIIIIIIIIIIIIIIIHIHIIIIIIHIIIIIIIIIIIIIIIIIIIIIIIIIIHIIIIIIIIIIIIIIIIIIIIIIIIHIIIIIIIIIIIIIIII
@HS4.1_543 HISEQ:380:H55W7BCXY:1:1101:10301:34024 1:N:0:AGCAGGAA orig_bc=AAAAAAAAAAAA new_bc=AAAAAAAAAAAA bc_diffs=0
TACGGAAGGTCCGGGCGTTATCCGGATTTATTGGGTTTAAAGGGAGCGCAGGCGGGATATTAAGCGTGACGTGAAATGTAGCCGCTCAACGGCTGAACTGCGTCGCGAACTGGTATTCTTGAGTGAGTTCGATGTAGGCGGAATTCGTGGTGTAGCGGTGAAATGCTTAGATATCACGAAGAACTCCGATTGCGAAGGCAGCCTACAAGGCCTTTACTGACGCTAAAGCTCGAAGGTGCGGGTATCGAACAGG
+
IIIIIIIIIIIII/<EHIIHHIIIIHHHHHIHHIIG=GHIIIIIIIIIGIIIIIIIIIHIHIIIIIIIHIIIGIIIIHHEHIIIIIIIIIIIHIIIIIIIIIIIIIIIIIIIIIIIIIIIIIIIIIIIIIIIIIIIIIIIIIIIIIIIHIIIIIIIIIIIIIIIIIIIIIIIIIIHIIIIIIIHIIIIHIIIIIIIIIIHIIIIIIIIIHGIIIIIIIIIIIIIIIIIIHIIIIIIIIHIIIIIIIIIIIIII
@HS4.1_544 HISEQ:380:H55W7BCXY:1:1101:12941:34242 1:N:0:AGCAGGAA orig_bc=AAAAAAAAAAAA new_bc=AAAAAAAAAAAA bc_diffs=0
TACGGAAGGTCCGGGCGTTATCCGGATTTATTGGGTTTAAAGGGAGCGCAGGCTGGATTTTAAGCGTGCTGTGAAATGTACCGGCTCAACCGGTGACGTGCAGCGCGAACTGGAGTCCTTGAGTGAGTACGAGGTATGCGGAATTCGTGGTGTAGCGGTGAAATGCTTAGATATCACGAAGAACTCCGATTGCGAAGGCAGCGTACCAGTCCTTAACTGACGCTAAAGCTCGAAAGTGCGGGTATCGAACAGG
+
IIIIIHIIIGIIIHIIIIIIIIIIIEHHHIIIHIIEHHIIHIIGEHHDHIIIHIIIHHHHIIIIIIIIIIIIGIHIEHHIIIIIIIIIIIIIIIIIIIIIIIIIIIIHIIHIIIIHHIIIIHIHEHIHHIIIIHIHIHGIIIIGHHIHIIIIIIIGHIHIIIHHIHHIIIIIIHHHHIHIIIGHIHIIHIIIIHIIIHIID=IIIHHHGHIIHFIHIIIIIIIIIIIGGIHHIIIIHHIIIIIIHIIIIIIII
@HS4.1_545 HISEQ:380:H55W7BCXY:1:1101:15283:34192 1:N:0:AGCAGGAA orig_bc=AAAAAAAAAAAA new_bc=AAAAAAAAAAAA bc_diffs=0
TACGGAAGGTCCGGGCGTTATCCGGATTTATTGGGTTTAAAGGGAGCGCAGGCGGGGAGCTAAGCGTGACGTGAAATGTAGCCGCTCAACGGCTGAACTGCGTCGCGAACTGGCTTTCTTGAGTGAGTACGACGTCAGCGGAATTCGTGGTGTAGCGGTGAAATGCTTAGATATCACGAAGAACCCCGATTGCGAAGGCAGCTGACGAGTCCTTTACTGACGCTAAAGCTCGAAGGTGCGGGTATCGAACAGG
+
HEHIH0EEHDHCH<EHD<C0D1DH<H=0D11DGHH<D@CF<@FHFCGDDDHDDCEHHGEEEG@CEEDG@DGHECF<<DCHE@CCHIHH?@DGHHHHHHHEHEE<ED8/<HHFHEHEFHHGFAHFHIHDECDDHHH@HHHHIHHHDHIHHIGHHHHG@EIIH#GEHIHIHIHIIHEHFEGEHEHHHHC@@D#EHEGHGEFHHFHEHHEHHHEHEEHIIIIHDHGHFEIHEHHHF@HC/DHFCHGFFGCHHEHHG
@HS4.1_546 HISEQ:380:H55W7BCXY:1:1101:17260:34240 1:N:0:AGCAGGAA orig_bc=AAAAAAAAAAAA new_bc=AAAAAAAAAAAA bc_diffs=0
TACGGAAGGTCCGAGCGTTATCCGGATTTATTGGGTTTAAAGGGAGCGCAGGCGGAATGTTAAGTCAGCTGTGAAATCCCGTCGCTCAACGGCGGAACTGCAGTTGATACTGGCTTTCTTGAGTGCACATAAGGATGGTGGAATTCGTGGTGTAGCGGTGAAATGCTTAGATATCACGAAGAACTCCGATTGCGAAGGCAGCCATCTGGGGTGCAACTGACGCTGAGGCTCGAAAGTGCGGGTATCAAACAGG
+
IIIIIIIIIIIIIIIIIIIIIIIIIHIIIIIIIIIGHIIIIIIIIIIIIIIIIIIIIIIIIIIIIIIIIIIIIIIIHIIIIIIIIIIIIIIIIIIIIIIIIIIIIIIIIIIIIIIIIIIIIIIIIIIIIIIIIIIIIIIIIIIIIIIIIIIIIIIIIIIIIIIIIIIIIIIIIIIIIHIIIIIIHIIIIIIIIIIIIIIIIIIIIIIIIIIIIIIIIIIIIIIIIIIIIIIIIIIIIIIIIIIIIIIIIIIII
@HS4.1_547 HISEQ:380:H55W7BCXY:1:1101:2423:34294 1:N:0:AGCAGGAA orig_bc=AAAAAAAAAAAA new_bc=AAAAAAAAAAAA bc_diffs=0
TACGTAGGTGGCAAGCGTTGTCCGGAATGACTGGGCGTAAAGGGTACGTAGGTGGCTATTCAAGTTAGTTGTGAAATCCCGGGGCTTAACTTCGGTGCTACAATTAAGACTGTTTAGCTTGAGTGCAGGAGGGGTAAGTGGAATTCCTAGTGTAGCGGTGGAATGCGTAGATATTAGGAAGAACACCGGTGGCGAAGGCGACTTACTGGACTGTAACTGACACTGAAGTACGAAAGCGTGGGGAGCAAACAGG
+
HHIFHEHGHHGIIHH?GHHHHIIIIDCGHGFHHIIII?DHEHIGGHIICHHIHHIIIFFHICHHHIIIIIHHH@GHDCFHIIIIIIHHHHCHHIEHHIG@GHHGGIHIIIHHICHEHIHHHHIHGEGHIHHHIIHIFH?GHIHHHHHHHHEGHIIIIHHHCIHHHHHCIHHGGHHGHH?<@IIIHHHFHHHIHGECDHIHHIIHHIHEHEIIHHCHFHHHFCHCCIIHIHIIIHIHIIIHHHFEHHHHCHHII
@HS4.1_548 HISEQ:380:H55W7BCXY:1:1101:3581:34315 1:N:0:AGCAGGAA orig_bc=AAAAAAAAAAAA new_bc=AAAAAAAAAAAA bc_diffs=0
TACGTAGGGAGCGAGCGTTATCCGGATTTATTGGGTGTAAAGGGTGCGTAGACGGGAATTTAAGTTAGTTGTGAAATCCCTCGGCTCAACTGAGGAACTGCAACTAAAACTGAATTTCTTGAGTACTGGAGAGGAAAGTGGAATTCCTAGTGTAGCGGTGAAATGCGTAGATATTAGGAGGAACACCAGTGGCGAAGGCGACTTTCTGGACAGAAACTGACGTTGAGGCACGAAAGTGTGGGGAGCAAACAGG
+
IIIIHIIIIIIIIIIIIIIIIIIIIGGHIIIIHIIEHHIIIIIIIIIIIIIHIIIIHIIIIIIIIIIIIIHIIIIIHIIIIIIIIIIIIIHIIIIIIIIIIIIIIIIIIIIIIIIIIIIIIIIIIIIIIIIIIIIIIIIIIIIIIIIIIIIIIIIIIIIIIIIIHIIIIIIIIIHIIIIIIIIIIIIIIIIIIIIIIIIIHHIIIIIIIIIIIIIIGIIIIIIIIIIIIIHIIIIHDIIIIIIIIIIIIIIII
@HS4.1_549 HISEQ:380:H55W7BCXY:1:1101:10784:34359 1:N:0:AGCAGGAA orig_bc=AAAAAAAAAAAA new_bc=AAAAAAAAAAAA bc_diffs=0
TACGGAGGATGCGAGCGTTATCCGGATTTATTGGGTTTAAAGGGTGCGTAGGTGGTTTGTTAAGTTTGTGGTGAAAGCGTGCGGCTCAACCGTACCAAGCCATGAAAACTGGCGAACTTGAGTGCAAACGAGGTAGGCGGAATGTGATGTGTAGCGGTGAAATGCTTAGATATGTCACAGAACCCCGATTGCGAAGGCAGCTTACCAGCATGCAACTGACACTGAGGCACGAAAGCGTGGGTATCAAACAGG
+
IIIIIIIIIIIIIIIIIIGIIIIIIIIIIIIHHIHDEHIIIIIIHIIIGHIIIIIIHIIIIIIIHHIIIIIIIIIIIIIIIIHIIIIIIIIIIIHIIIIIIIIIIIIIIIIIIIIIIIIIIIIIIIHHIIIIIIIIIIIIIIIIIIIIIIIIIIIIIIIIIIIIIIIIIIIIIIIHIIIIIIIIIIIIIIIIIIIIIIIIIIIIIIIIIIIIIIIIIIIIIIIIIIIIIIIIIIIIIIIIIIIIIIIIIIII
@HS4.1_550 HISEQ:380:H55W7BCXY:1:1101:14758:34307 1:N:0:AGCAGGAA orig_bc=AAAAAAAAAAAA new_bc=AAAAAAAAAAAA bc_diffs=0
TACAGAGGGTGCGAGCGTTAATCGGAATTACTGGGCGTAAAGCGCGCGTAGGCGGCTTTGCAAGTCGGGTGTGAAATCCCCAGGCTTAACCTGGGAACTACATTCGAGACTGCATTGCTAGAGTATGGGAGAGGGAAGTGGAATTTCCGGTGTAGCGGTGAAATGCGTAGATATCGGAAGGAACATCAGTGGCGAAAGCGACTTCCTGGACCAATACTGACGCTCATGTGCGAAAGCGTGGGGAGCAAACAGG
+
IIIIIIIIIIIHIIIIIIIHIIIIGIHIIIIIIIIIIIIIIIIIIIHIHHIIIIIIIIIHIIIIIIIIIIIIIIIHHIIIIIIIIIIIIIIIIIIIHIIIHIHIIIIIIIIIHIIIIIIIIIIIIIIIIIIIIIIIIIIIIIIIIIHIIIIHIIIIIIIIIIIIIIIIIIIIIIIHGCIIIIIHIIIIIIIIIIIIIIIIIIIIHIIIIIIIIIIHIIIIIIIIHIIIIIIIIIIIIIIIIIIIIIIIIIIII
@HS4.1_551 HISEQ:380:H55W7BCXY:1:1101:15776:34303 1:N:0:AGCAGGAA orig_bc=AAAAAAAAAAAA new_bc=AAAAAAAAAAAA bc_diffs=0
TACGGAGGATGCAAGCGTTATCCGGATTTATTGGGTTTAAAGGGTGCGCAGGCGGCTTGTTAAGCGGGAGGTGAAATGCCGGCGCTCAACGTCGGAAGTGCCTCCCGAACTGGTGAGCTTGAATGACTCTGCCGTGGGAGGAATGTGTAGTGTAGCGGTGAAATGCTTAGAGATTACACAGAACACCGATTGCGAAGGCATCTCACGAAGGGTTGATTGACGCTGAGGCACGAAAGCGTGGGGATCAAACAGG
+
IHIEE@EHGHHHGEHHHHEHHICHHGCEHHE<CGH<0<GHEHHH1CGCHHIGIHHHEHEGGIIHIIHHEHIIIHHIHHHHHHCHIIIHHIIIIIIHHHGGHHHHHHHDGIHIIIIGHHHIHEHFHHHIHHE?FIIHIIHIIHHIEIIIHIIIHIHIIIIIHIHIHHHHIIIIIIGIHHIIIHG@@DHHIIIIIHHEHHHHEHIHCHIIIHGGHIIIHIGHIIIIIIHHIIIIHIIIIIIIIIHHIHIHIIIII
@HS4.1_552 HISEQ:380:H55W7BCXY:1:1101:16003:34381 1:N:0:AGCAGGAA orig_bc=AAAAAAAAAAAA new_bc=AAAAAAAAAAAA bc_diffs=0
TACGGAGGGTACGAGCGTTAATCGGAATGACTGGGCGTAAAGGGCACGTAGGTGGATAGATAAGTCACAAGTGAAATACCCGGGCTTAACCTGGGATTGGCTCGTGAAACTGTTTAACTAGAGTACGGTAGAGGGGAGTAGAATTCCAAGTGTAGCGGTGAAATGCGTAGAGATTTGGAAGAATACCGGAGGCGAAGGCGGCTCTCTGGACCGATACTGACACTGAAGAGCGAAAGCGTGGGGAGCAAACAGG
+
IIIIIIIIIIIIIIIIIEHIIIHIIIIIIIIHIIIIIIIIIIIIIIIIDHHIEHIIIIIIIIIIIIIIGIIIIIHIHHIIIIIIIIIIIIIIIIIIGIIIIIIIIIIIIIHHIIIIIIIIIIIHIIIIIIIIIIIIIIHIIHIIIIHIIIIIIIIIIIIIIIIIIHHIIIIIIIIHHHIIIIIIIIIIHIIIIIIIIIIIIIHIIIIIIIHIIIIIIIIIIIIIIIIIIIIIIIIIIIIIIIIIIIIIIHIII
@HS4.1_553 HISEQ:380:H55W7BCXY:1:1101:16493:34286 1:N:0:AGCAGGAA orig_bc=AAAAAAAAAAAA new_bc=AAAAAAAAAAAA bc_diffs=0
TACGGAGGATGCAAGCGTTATCCGGATTTATTGGGTTTAAAGGGTGCGCAGGCGGCTTGTTAAGCGGGAGGTGAAATGCCGGCGCTCAACGTCGGAAGTGCCTCCCGAACTGGTGAGCTCGAATGACTCTGCCGTGGGAGGAATGTGTAGTGTAGCGGTGAAATGCTTAGAGATTACACAGAACACCGATTGCGAAGGCATCTCACGAAGGGTTGATTGACGCTGAGGCACGAAAGCGTGGGGATCAAACAGG
+
HHHICHHCHHIIIIIIHIIIIHIIIIC@HHIHICEEEHIIHHHIIIHIHIHGGHHHHIIHHIIIGHHHHGHHIIIIHHHIIIIIIHIIIIIIHHIIIIHIHDFHIEHHIIIIIIIIIIIHHHGIIHIHHIHHIIHIIIHIIIIIIIIIIIIIHGIIIIHHIIIIIHHHIIIIIIIIIHIIHIHEGHGIHHIIHIIHHIIHHIIIIHHIIIIHIIIIIIIHIIHIIIIIIIIIIIIIIIIIIIIIHIIIIIIII
@HS4.1_554 HISEQ:380:H55W7BCXY:1:1101:17437:34463 1:N:0:AGCAGGAA orig_bc=AAAAAAAAAAAA new_bc=AAAAAAAAAAAA bc_diffs=0
TACAGAGGCCAAGAGCGTTGTTCGGATTTACTGGGCGTAAAGGGCGCGTAGGCGGCATGGCGTGTCGGATGTGAAATCTCCGGGCTCAACCCGGAAAGTGCGCTTGAAACTACCTCGCTGGAGTACGGGAGAGGGAATCGGAATATAGGGTGTAGCGGTGAAATGCGTTGATATCCTATAGAACACCGGAGGCGAAGGCGGATTCCTTGAACGATACTGACGCTGAGGCGCGAAAGTCGGGGGAGCAAACAGG
+
IIIIIIIIIIIIIIIIIHHHHIHIIIIIIIIHIIIIIHIIIIIIIIIIIIIIIIIIIIIIHIHIIIIIIIIIIIIIHIIIIIIIIIIIIIIIIIIIIIIIIIIIHIIIIIIIIIIIIIIIIIHIIIIIIIIIIIIIIIIIIIIIIIIIIIIIIIIIIIIIIIIIIIIIIIIIIIIIIGIIIIHIIIIIIIIIIIIIIIIIIIIIIIIIIIHIHIIHIIIIIIIIIIIIIIIIIIIIHIIIIIIIIIIIIIIII
@HS4.1_555 HISEQ:380:H55W7BCXY:1:1101:18445:34346 1:N:0:AGCAGGAA orig_bc=AAAAAAAAAAAA new_bc=AAAAAAAAAAAA bc_diffs=0
TACGGAAGGTCCGGGCGTTATCCGGATTTATTGGGTTTAAAGGGAGCGCAGGCGGCCTTTTAAGCGTGACGTGAAATGCAGACGCCCAACGTCTGAACTGCGTCGCGAACTGGAGGGCTTGAGTGGGTACGACGCCGGCGGAATTCGTGGTGTAGCGGTGAAATGCTTAGATATCACGAAGAACCCCGATTGCGAAGGCAGCCCACAAGGCCTTTACTGACGCTAAAGCTCGAAGGTGCGGGTATCGAACAGG
+
IIIIIHIIIIIIIIIIIIIIIIIIIGHHIIIIHHH<DGHIIIIIIIIIIIIIIIIIIIIIIIIIIIIIIIIHIIIIHHIHIIIHIIIIIIIGIIIIIIIIIIIIIIIIIIIIIHIIGHIIIIIIIHHIIGIIIIIIIIIIIIIIIIIIIIIIIIIIIIIIIIIHIIIIIIIIIHHHIIIIIIIIIIIIIIIIHIIIIIIIIEHIIHGIIIIHIIIIIIIIHGIIIIIHIIIIHIIHHIHIIIIIIIIIHIHHI
@HS4.1_556 HISEQ:380:H55W7BCXY:1:1101:20900:34305 1:N:0:AGCAGGAA orig_bc=AAAAAAAAAAAA new_bc=AAAAAAAAAAAA bc_diffs=0
TACGGAGGGTACGAGCGTTAATCGGAATGACTGGGCGTAAAGGGCACGTAGGTGGATAGATAAGTCACAAGTGAAATACCCGGGCTTAACCTGGGATTGGCTCGTGAAACTGTTTAACTAGAGTACGGTAGAGGGGAGTAGAATTCCAAGTGTAGCGGTGAAATGCGTAGAGATTTGGAAGAATACCGGAGGCGAAGGCGGCTCTCTGGACCGATACTGACACTGAAGAGCGAAAGCGTGGGGAGCAAACAGG
+
HHFHGHHHE0C@HHDHHCEH@@GHI@GHHGH1DHHHI<CCFFEHHHCH1<DH1<C#1#FEHCCG11<DFFH@FFHH1#1<@GHHHD<C@<@<CGHH#HDHIHGDFHCCEEHDCCC@GHGCHHDEHHCHGCGHHHHHCG#GIHHH#CC1<1FHHCGIH@11?E<C/HD1@HEC@##HF<FE@HHC/#HED00=HEHECDCCHHHIHHIIHHHED1HHHHC<<1FEGC1D0IHHH@HDHCHHHHGHEC1<<<1IH
@HS4.1_557 HISEQ:380:H55W7BCXY:1:1101:1756:34693 1:N:0:AGCAGGAA orig_bc=AAAAAAAAAAAA new_bc=AAAAAAAAAAAA bc_diffs=0
TACGGGGGGGGCAAGCGTTGTTCGGAATTACTGGGCGTAAAGGGCTCGTAGGTGGCCAACTAAGTCAGACGTGAAATCCCCAGGCTTAACCTGGGAACTGCGTCTGATACTGGATGGCTTGAATTCGGGAGAGGGATGCAGAATTCCAGGTGTAGCGGTGAAATGCGTAGATATCTGGAGGAATACCGGTGGCGAAGGCGGCATCCTGGACCGAGATTGACACTGATGAGCGAAAGCCAGGGGAGCAAACGGG
+
HIIFHIIHHIIIIHIEHHHDHIFIIIIIIIIHHIFIIEHHIIIIHCEHFHIIHHAEHHHHIIIIHIIIIIIHHEHHHIHGIEIIIIHHIIIIIHIHIIIIIIIHHHHHHIHIIHIIIIIIIIGIIIIIIHHHIIIIIIIHIIIIIHHIIIIIIIIIIIHIHHHHHHIIIIIIHIHHEDHIIIIIIIIHIIIIIIIIIIIIIIIIIIIIIHIIIIIIIIIIIHIHFD?HIIIIIIIIIIIIIIIIIIIIIHHHI
@HS4.1_558 HISEQ:380:H55W7BCXY:1:1101:4229:34560 1:N:0:AGCAGGAA orig_bc=AAAAAAAAAAAA new_bc=AAAAAAAAAAAA bc_diffs=0
TACGGAAGGTCCGGGCGTTATCCGGATTTATTGGGTTTAAAGGGAGCGCAGGCCGACTGGTAAGCGTGACGTGAAATGTAGCCGCTCAACGGCTGAACTGCGTCGCGAACTGTCAGTCTTGAGTGAGTTCGATGTTGGCGGAATTCGTGGTGTAGCGGTGAAATGCTTAGATATCACGAAGAACTCCGATTGCGAAGGCAGCCAACAAGGCCTTTACTGACGCTAAAGCTCGAAGGTGCGGGTATCGAACAGG
+
IIIIIIIIIIIIIIIIIIIHIIIIIHHIIIIIIIIEHHH?HHIIIIIIIIIIIIIIIHIIIIIIIIIIIIIIIIIIIIIIIIIIIIIIIIIIIIIIIIIIIIIIIIIIIIIIIIIIIIIIIIIIIIIIIIIIIIIIIIIIIIIIIIIIIIIIIIIIIIIIIIIIIIIIIIIIIIIIIIIIIIIIIIIIIIIIIIIIIIIIIIIIIIIIIIIIIIIIIIIIIIIIIIIIIIHIIIIIHIIIIIIHIIIIIIIII
@HS4.1_559 HISEQ:380:H55W7BCXY:1:1101:11892:34609 1:N:0:AGCAGGAA orig_bc=AAAAAAAAAAAA new_bc=AAAAAAAAAAAA bc_diffs=0
TACGGAAGGTCCGGGCGTTATCCGGATTTATTGGGTTTAAAGGGAGCGCAGGCCGGCTGTCAAGCGTGACGTGAAATGTCCCGGCTCAACCGGGGAGTTGCGTCGCGAACTGGCGGCCTTGAGTGAGGCCGACGTGCGCGGAATTCGTGGTGTAGCGGTGAAATGCTTAGATATCACGAGGAACCCCGATTGCGAAGGCAGCGCACGAGCCCTCAACTGACGCTAATGCTCGAAGGTGCGGGTATCGAACAGG
+
IIIHHHIHIHHIIIHIHIIHHIIIIIIHHIEHHHIEEHHHIHHIIIIGIHIIGHIHGIH#IIIIIIIHHGIHHIIICCDHHIIHHHIIIIIIIIIHIIIIIIHHHIIIIHIIIHHEFHIIIHIIHHHHIIHHIIHIIIIIIHHIIHIIIIIHIIHIIIIHCGCIGHIIHHIHIHIHHIIIHIHDHHHHHGIIGIIIIIHHIHIHHHHGHE?HHHGEEIIIHIHGIIIIIIIIHIHIHDCIIIIIHIHHHHIHI
@HS4.1_560 HISEQ:380:H55W7BCXY:1:1101:15909:34540 1:N:0:AGCAGGAA orig_bc=AAAAAAAAAAAA new_bc=AAAAAAAAAAAA bc_diffs=0
TACGGAGGGTACGAGCGTTAATCGGAATGACTGGGCGTAAAGGGCACGTAGGTGGATAGATAAGTCACAAGTGAAATACCCGGGCTTAACCTGGGATTGGCTCGTGAAACTGTTTAACTAGAGTACGGTAGAGGGGAGTAGAATTCCAAGTGTAGCGGTGAAATGCGTAGAGATTTGGAAGAATACCGGAGGCGAAGGCGGCTCTCTGGACCGATACTGACACTGAAGAGCGAAAGCGTGGGGAGCAAACAGG
+
IIIIIHIIIIIIIIIIIIIIIIIIIIIIIIIIIIIIIHHIIIIIIIIIGHHIFHHIIIIIIIIIIIIIIIIIIIIIHHIIIIIIIIIIIIIIIIIIHIIIIIIIIIIIIIIIIIIIIIIIIIIIIIIIIIIIIIIIIIIIIIIIIIIIIIIIIIIIIIIIIIIIIIIIIIIIIIIIHHIIIIIIIIIIIIIIIIIIIIIIIIIIIIIIIIIIIIIIIIIIIIIIIIIIIIIIIIIIIIIIIIIIIIIIIIIII
@HS4.1_561 HISEQ:380:H55W7BCXY:1:1101:20531:34703 1:N:0:AGCAGGAA orig_bc=AAAAAAAAAAAA new_bc=AAAAAAAAAAAA bc_diffs=0
TACGGAGGGTACGAGCGTTAATCGGAATGACTGGGCGTAAAGGGCACGTAGGTGGATAGATAAGTCACAAGTGAAATACCCGGGCTTAACCTGGGATTGGCTCGTGAAACTGTTTAACTAGAGTACGGTAGAGGGGAGTAGAATTCCAAGTGTAGCGGTGAAATGCGTAGAGATTTGGAAGAATACCGGAGGCGAAGGCGGCTCTCTGGACCGATACTGACACTGAAGAGCGAAAGCGTGGGGAGCAAACAGG
+
IIIIIIHIIIHIIIIIIHHGHHHHHHHIIHHIIGIHCCEHHHIIIIIIDHHI1HHHHHHHIIIIEGHIIIIIIIIIIHHIIIHIHHHIIHIIIIIIIHHHHIHIIIIIHGIIIHIIIIIIIII#IHIIIIIGIIIIIIIIGHIIIIIIIIIIIHIIIIIIIII#IHIIIIIII#IHHDIIIIIIIIIIIIIIIIIHIIIIIIIIIIIIIIIIIIIIIIIIIIIIIIIIHIIIIIIIIIIIIIIIIIIIIIIII
@HS4.1_562 HISEQ:380:H55W7BCXY:1:1101:20785:34667 1:N:0:AGCAGGAA orig_bc=AAAAAAAAAAAA new_bc=AAAAAAAAAAAA bc_diffs=0
TACGGAGGATGCGAGCGTTATCCGGATTTATTGGGTTTAAAGGGTGCGTAGGCGGCCCGTTAAGCCGGCGGTGAAATTTCCGGGCTCAACCCGGTCACTGCCGTCGGAACTGGTGGGCTTGAGTGCGTTTGGGGTGGCTGGAATGTGCGGTGTAGCGGTGAAATGCATAGATATCGCACAGAACGCCGATCGCGGAGGCAGGTCGCCAAGCCGCAACTGACGCTGAGGCACGAAAGCGCGGGGATCGAACAGG
+
HEHCG@ED=HE<<GC<EDHFHG?@C00<@GE?GHH<0<D@CFHHEH=E<CEHFHD/DGFCHFEF<DEC<CHCD@@CECHHHIDDHH?DGHCCFFCGD@DDEFE@#@FF:HHEHHHHHGHFHEGEE:::=HHGHH#HF:HHHHCCBCA:HI#IG#HIIIHIHHHHHH?#IHHHEHE<<0F<HHHHD#DD/E?IIHFHHHG0C/HECEE<?GIHHG?IIIHEIIIHHHIHG<HHHHHHHE<IIIIHCHGIHH?II
@HS4.1_563 HISEQ:380:H55W7BCXY:1:1101:5259:34809 1:N:0:AGCAGGAA orig_bc=AAAAAAAAAAAA new_bc=AAAAAAAAAAAA bc_diffs=0
TACGGAGGGTGCAAGCGTTAATCGGAATAACTGGGCGTAAAGGGCATGCAGGCGGTTAGACAAGTAGGATGTGAAATCCCCGGGCTCAACCTGGGAGCTGCATACTAAACTGTCTGACTAGAGTATTGCAGGGGGAGACGGAATTCCAGGTGTAGCGGTGGAATGCGTAGATATCTGGAAGAACACCAAAGGCGAAGGCAGTCTCCTGGGCAAATACTGACGCTCATATGCGAAAGCGTGGGTAGCAAACAGG
+
IIIIIIIIIIIIIIIIIHIIIIIIIIIIIIIIIIIIIIIIIIIIIHIIIIIIIIIIIIIIIIIIIIIIIIIIIIIIHHHIIIIIIIIIIIHIIIIIIIIIIIIIIIIIIIIIIIIIIIIIIIIIIIIIIIIIIIIIIIIIIIIIIIIIIIIIIIIIIIIIIIIIIIIIIIIIIIIIHIIIIIIIIIIIIIIIIIIIIIIIIGIIIIIIIHIIIIIIIIIIIIIIIIIIHIIIIIIIIIIIIIIIIIIIIIIII
@HS4.1_564 HISEQ:380:H55W7BCXY:1:1101:8181:34938 1:N:0:AGCAGGAA orig_bc=AAAAAAAAAAAA new_bc=AAAAAAAAAAAA bc_diffs=0
TACGGAAGGTCCGGGCGTTATCCGGATTTATTGGGTTTAAAGGGAGCGTAGGCGGGAGATTAAGCGTGCTGTGAAATCCGGCGGCTCAACCGTCGCGAGCAGCGCGAACTGGTTTCCTTGAGTGCGCGGGAGGCAGGCGGAATTCGTGGTGTAGCGGTGAAATGCTTAGATATCACGAAGAACCCCGATTGCGAAGGCAGCCTGCCGTAGCGTTACTGACGCTGAAGCTCGAAGGTGCGGGTATCGAACAGG
+
IIHEEEEHHHHEHHIDHIHIIIHIICDGHIH@GHHGCC?GHGHHHEHIDCHGIIIIEEFGCGHIIHHHFEHHGHHC<HDGHICHHGHHIHHHEHHIHEHEGHIIHHCHEHGGHIIIHIIIHHHHHIIHHIHIIHHIIIIIHHHHHEIHHHIHHIIIHIHHCHFHGIIIIIHHIHHHDHGIHHGHIIIIIII#IIIIIIHIIHIIHGDHIHGIIHIHIIIIIIHIIHHHHHHIIHHDIIIHIIIIIIIIIIII
@HS4.1_565 HISEQ:380:H55W7BCXY:1:1101:10270:34874 1:N:0:AGCAGGAA orig_bc=AAAAAAAAAAAA new_bc=AAAAAAAAAAAA bc_diffs=0
TACGGAAGGTCCGGGCGTTATCCGGATTTATTGGGTTTAAAGGGAGCGCAGGCGGAGGCTTAAGCGTGACGTGAAATGTAGCCGCTCAACGGCTGAGTTGCGTCGCGAACTGGGTTTCTTGAGTGAGTGCGACGTCAGCGGAATTCGTGGTGTAGCGGTGAAATGCTTAGATATCACGAAGAACCCCGATTGCGAAGGCAGCTGACGAGCCCTTTACTGACGCTAAAGCTCGAAGGTGCGGGTATCGAACAGG
+
IIIIIIIIIIIIIIIIIIIIIIIIIHHIIIIIIIIGHIIIIIIIIIIIIIIIIIIIIIIIIIIIIIIIIIIIIIIIGIIIIIIIIIIIIIIIIIIIIIIIIIIIIIIIIIIIIIIIIIIIIIIIIIIIIIIIIIIIIIIIIIIIIIIIIIIIIIIIIIIIIIIIIIIIIIIIIIIIIIIIIIIIIIIIIIIIIIIIIIIIIIIIIIIIIIIIIIIIIIIIIIIIIIIIIIIIIIIIIIIIIIIIIIIIIIIII
@HS4.1_566 HISEQ:380:H55W7BCXY:1:1101:14345:34950 1:N:0:AGCAGGAA orig_bc=AAAAAAAAAAAA new_bc=AAAAAAAAAAAA bc_diffs=0
CACGTAAGTTGCGAGCGTTGTTCGGAATTATTGGGCGTAAAGGGCATGTAGGCGGTAATGCAAGTCTGGTGTGAAATGCCGGAGCTTAACTCCGGAACTGCGTTGGAAACTGCATTACTTGAGTGACTGAGGGGCAGGCAGAATTCCTGGTGTAGGGGTGAAATCTGTAGATATCAGGAAGAATACCAATGGCGAAGGCAGCCTGCCAGCAGATGACTGACGCTGAGGTGCGAAGGTGCGGGGAGCAAACAGG
+
IIIIIIIIIIIIIIIIIFHHIIIIIIIIIIIIIIIIIIIIIIIIIIIIIIIIIIIIIIIIIIIIIIIIIIIHHIIIHIIIIIIIIIIIIIIIIHIIIIIIIIIIIIIIIIIIIIIIIIIIIIIIIIIIIIIIHIIIIIIIIIIIIIIIIIIIIIIIIIIIIIIIIIIIIIIIIIIIIHIIIIIIIIIIIIIIIIIIIIIIIIIIIIIIIIIIIIIIIIIIIIIIIIIIIIIIIIIIIIIIIIIIIIIIIIIII
@HS4.1_567 HISEQ:380:H55W7BCXY:1:1101:17940:34823 1:N:0:AGCAGGAA orig_bc=AAAAAAAAAAAA new_bc=AAAAAAAAAAAA bc_diffs=0
TACGGAAGGTCCGGGCGTTATCCGGATTTATTGGGTTTAAAGGGAGCGCAGGCTGGAGCTTAAGCGTGACGTGAAATGTCCCGGCTCAACCGGGGAGTTGCGTCGCGAACTGGGTTTCTTGAGTGGGGACGACGCCGGCGGAATTCGTGGTGTAGCGGTGAAATGCTTAGATATCACGAAGAACCCCGATTGCGAAGGCAGCCGGCGAGGCCCTGACTGACGCTAAAGCTCGAAGGTGCGGGTATCGAACAGG
+
IIIIIHIIIIIIIIIIIIIIIIIIIHIIIIHIIIIGHHIIIIIIIIIIIIIIIIIIIIIIIIIIIIIIIIIHIIIIHHIIIIIIIHIIIIIIIIIHIIHIIIHIIIIIIIIIIIIIIIIIIIIIIIIIIIIIIIHIIIIIIIIIIIIIIIIIIIIIIIHIIHIIIIIIIIIIIIIHHHIIIIIIIIIIIIIIIIIIIIIIIIHIIIIIIIIIIIIIIIIIIIIIIHIIIIIIIIIIHIIIIIIIIIIIIIIII
@HS4.1_568 HISEQ:380:H55W7BCXY:1:1101:19124:34976 1:N:0:AGCAGGAA orig_bc=AAAAAAAAAAAA new_bc=AAAAAAAAAAAA bc_diffs=0
TACGTAGGGGGCAAGCGTTATCCGGATTTACTGGGTGTAAAGGGAGCGTAGACGGAATAGCAAGTTTGGAGTGAAATACCTGGGCTTAACCCAGGAATTGCTTTGAAAACTGTTGATCTAGAGTACTGGAGGGGTATGGGGAATTCCTAGTGTAGTGGTAAAATGCGTAGATATTAGGAGGAACACCGGAGGCGAAGGCGCCATACTGGACAGATACTGACGTTGAGGCTCGAAAGCGTGGGGAGCAAACAGG
+
HHIHHHHHIIIIHIHIIIIIIIIHIIIIIIIGIIIGHCHIIIIIHIIIIGIIIIHIHIIIGIIIIIHHGIIIHHIIHIIIHIHHIIIHIIHIIHIIIIIIIIIIIIIIHIHIIIIIIIIIIIIIIIIIIIIIFIIHGHIHIIIIIHIIIIIIIIHHIIIHIHIIIIIIIIIIIIHHHDIIIIHHHIIIIIIIIIIIIIIIIIIIIIIIIIIIIIIIIIIIIIIIIIIHHHIIIIIIIIIIIIIIIIIIIIIII
@HS4.1_569 HISEQ:380:H55W7BCXY:1:1101:19491:34903 1:N:0:AGCAGGAA orig_bc=AAAAAAAAAAAA new_bc=AAAAAAAAAAAA bc_diffs=0
TACGGAGGGTACGAGCGTTAATCGGAATGACTGGGCGTAAAGGGCACGTAGGTGGATAGATAAGTCACAAGTGAAATACCCGGGCTTAACCTGGGATTGGCTCGTGAAACTGTTTAACTAGAGTACGGTAGAGGGGAGTAGAATTCCAAGTGTAGCGGTGAAATGCGTAGAGATTTGGAAGAATACCGGAGGCGAAGGCGGCTCTCTGGACCGATACTGACACTGAAGAGCGAAAGCGTGGGGAGCAAACAGG
+
IHIHHEHIIIHHHCEHHCHHGGHIIEE@HIHEEHIIHCHG@FHIIHIICCGHD@GHHHIIIIIFFEH##HHIBFHIDH@GFHFHHHIIGIHHIHGGGHIIIHHIHGHHHGHHHIIIHIHIIEHIIIGGHHIGEIIHHHHHEC@GBFHHCC<C@F?GH<GH@HHFHIGBEHHH@F1<B?F?EEHHHC<FHHHE<D<0CHFHE@IHCIHDGGEHF@HG<<D<CDC<@HHG<D0<EGCDHCFC<D1C<1HCG<1CC
@HS4.1_570 HISEQ:380:H55W7BCXY:1:1101:19059:37199 1:N:0:AGCAGGAA orig_bc=AAAAAAAAAAAA new_bc=AAAAAAAAAAAA bc_diffs=0
TACGTAGGTGGCAAGCGTTGTCCGGAATTATTGGGCGTAAAGCGCATGTAGGCGGTGGGATCAGTCTGTCGTGAAACTGCGGGGCTCAGCCCCGTATGGCGATGGAAACTGTCTTACTTGAGTGCAGGAGAGGAAAGGGGAACTCCCAGTGTAGCGGTGAAATGCGTAGATATTGGGAAGAACACCGGTGGCGAAGGCGCCTTTCTGGACTGTGTCTGACGCTGAGATGCGAAAGCCAGGGTAGCGAACGGG
+
IIIIHIIIIHGHIHHIHHHIIIIIIHHHHIIIIIIIIHIHIHHIHHHIHHHIIIIHHIIGHIIIHIIIIIIIIIHIIIIHIIIIIHIIIIIHHIIIIIHIIHIIIIIIIHIHIIHIIIIIHHHHHIHIHIIIIIIIIIIIIIIIIIIIIIHIIIIIIIIIIHIIHIIIIHIHHIIIHIIIIIIIHGIIIIIIIIHIIIIIIIGIIIIHIIIIHEEIIIHIIIIIIIIHIHIIIHIIHIIIIIIIIIIIIIII
@HS4.1_571 HISEQ:380:H55W7BCXY:1:1101:4839:37483 1:N:0:AGCAGGAA orig_bc=AAAAAAAAAAAA new_bc=AAAAAAAAAAAA bc_diffs=0
TACGTAGGTGGCAAGCGTTGTCCGGAATTATTGGGCGTAAAGGGAGCGCAGGCGGGAAATCAAGTCCTACTTAAAAGTGCAGAAGTAATAATTGTGATGGGTAGGAAACTGGTTTTCTTGAGAGCAGGAGAGGTAAGCGGAATTCCCGGTGTAGCGGTGAAATGCGTAGATATCGGGAGGAACACCAGTGGCGAAGGCGGCTTACTGGACTGAATCTGACGCTGAGGCTCGAAAGCCGGGGGAGCGAACGGG
+
IIIHHIIIIIIIIIIIIIHIIIIIIHIIIGIIIIIIIEHIIIIIIIIIIIIIIIIIIIIIIIIIHIIHHIIIIIIIHIHHHHIIIIHIHHIIIIHHHHHGIHIIIIIHIIIIIIIHEHIIIIIIIIIIIIIIIIHHIIIIIIIIIHHIIIIIIIIIIIIIIIIIIIIIIIIIHIIIHIIIIIIIIIIIIIIIIIIIIIIIIIIIIIIIIIIIIIHIIIIIHIIIIIIIIIIIIIIIIIIIIIIIIIIIIIII
@HS4.1_572 HISEQ:380:H55W7BCXY:1:1101:5003:37365 1:N:0:AGCAGGAA orig_bc=AAAAAAAAAAAA new_bc=AAAAAAAAAAAA bc_diffs=0
TACGGAGGGTACGAGCGTTAATCGGAATGACTGGGCGTAAAGGGCACGTAGGTGGATAGATAAGTCACAAGTGAAATACCCGGGCTTAACCTGGGATTGGCTCGTGAAACTGTTTAACTAGAGTACGGTAGAGGGGAGTAGAATTCCAAGTGTAGCGGTGAAATGCGTAGAGATTTGGAAGAATACCGGAGGCGAAGGCGGCTCTCTGGACCGATACTGACACTGAAGAGCGAAAGCGTGGGGAGCAAACAGG
+
IIIIIHIIIIIIIIIIIHHHIIIIIIIIIIIIIIIIIHHGIIIIIIIIIIIIFHIHIIIIIIIIIIIIIIIIIIIIIHIIIIIIIIIIIIIIIHIHIIIIIIIIIIIIIIIIIIIIIIIIIIIIIIIIIIIIIIIIIIIIIIIIIIIIIIIIIIIIIIIIIIIIIIIIIIIIIIIIHHIIIIIIIIIIIIIIIIIIIIIIIIIIIIIIIIIIIIIIIIIIIIIIIIIIIIIIIIIIIIIIIIIIIIIIIIIII
@HS4.1_573 HISEQ:380:H55W7BCXY:1:1101:6672:37491 1:N:0:AGCAGGAA orig_bc=AAAAAAAAAAAA new_bc=AAAAAAAAAAAA bc_diffs=0
TACGGAAGGTCCGGGCGTTATCCGGATTTATTGGGTTTAAAGGGAGCGCAGGCCGATGGTTAAGCGTGACGTGAAATGTAGCCGCTCAACGGCTGAGTTGCGTCGCGAACTGGCTATCTTGAGTGAGTGCGAGGAAGGCGGAATTCGTGGTGTAGCGGTGAAATGCTTAGATATCACGAAGAACTCCGATTGCGAAGGCAGCTTTCCAGTCCTTAACTGACGCTAAAGCTCGAAAGTGCGGGTATCGAACAGG
+
IIIIIHIIIIIIIIIIIIIIIIIIIHIIIIIIFHICEHIIIIIIIHIIIIIIIIIIIIIIHIIIIIIIIIIIIIIIHIIIIHIIIIIIIIIIIIIHIEIHIIIHIIIIIIIIIIIIIIIIIIIIIIIIIHHIIIIIIIIIIIIIIIIIIIIIIIIIIIIIIIIIIIIIIIIIIIIIHIIIIIIHIIIIIIHIIIIIIIIIIIIIIIIIIIIIIIIIIIIIIIIIIIIIHIIIIIIIIIIIIIIIGIIIIIIII
@HS4.1_574 HISEQ:380:H55W7BCXY:1:1101:7112:37394 1:N:0:AGCAGGAA orig_bc=AAAAAAAAAAAA new_bc=AAAAAAAAAAAA bc_diffs=0
TACGGAAGGTCCGGGCGTTATCCGGATTTATTGGGTTTAAAGGGAGCGCAGGCCGACTGGTAAGCGTGACGTGAAATGTAGCCGCTCAACGGCTGAACTGCGTCGCGAACTGTCAGTCTTGAGTGAGTTCGATGTTGGCGGAATTCGTGGTGTAGCGGTGAAATGCTTAGATATCACGAAGAACTCCGATTGCGAAGGCAGCCAACAAGGCCTTTACTGACGCTAAAGCTCGAAGGTGCGGGTATCGAACAGG
+
IIIIIIIIIIIIIIIIIIIIIIIIIIIIIIHIHIIHHHIIIHIIIIIIIIIIIIIIIIIIIIIIIIIIHIIIIHIIIIIIIIIIIIIIIIIIIIIIIIIIIIIIIIIIIIIIIIIIIIIIIIIIIIIHIIIIIIIIIIIIIIIIIIIIIIIIIIIIIIIIIIIIIIHIIIIIIIIIIIIIIIIIHIIIIIIIIIIIIIIIIIIIIIIIIIIIHIIIIIIIIIIIIIIIIIIIIIIIIIIIIIIIIIHIIIIII
@HS4.1_575 HISEQ:380:H55W7BCXY:1:1101:11064:37358 1:N:0:AGCAGGAA orig_bc=AAAAAAAAAAAA new_bc=AAAAAAAAAAAA bc_diffs=0
TACGTAGGTGGCGAGCGTTATCCGGAATTACTGGGTGTAAAGGGTGTGTAGGCGGGTCGGCAAGTCAGACGTGAAAATCAAAGGCTCAACCTTTGACTTGCGTTTGAAACTGTCGATCTTGAGGATGGGAGAGGTAAACGGAATTCCTAGTGTAGTAGTGAAATGCGTAGATATTAGGAGGAACACCGGTGGCGAAGGCGGTTTACTGGACCATAACTGACGCTGAGACACGAAAGCGTGGGGAGCAAACAGG
+
IIIIIIIIIIIIIIIIIHIHIIIIIIIIIIIHIIIHIHIHIHIIGHIIIIIIIIIIIIIIIIIIIIIIIIIIIIIIHIIIIIIIIHIIIIIIIIIIIIHIIIIIIIIIIIIIIIIIIIIIIIIIIIIHIIIIIIFIIIIIIIIIHIIIIIIIIIIIIIIIIIIIIIIIIIIIIIIIHIIHIIIIIIIIIIIIIIIIIIIIIIIIIIIIIIHIIIIIIIHHIIIIIIIIIIIIIIIIIIIIIIIIIIIIIIIII
@HS4.1_576 HISEQ:380:H55W7BCXY:1:1101:12203:37467 1:N:0:AGCAGGAA orig_bc=AAAAAAAAAAAA new_bc=AAAAAAAAAAAA bc_diffs=0
TACGGAGGGTGCGAGCGTTAATCGGAATAACTGGGCGTAAAGAGCTCGTAGGCGGTTAGTCAAGTCAGATGTGAAAGCCCCGGGCTTAACCTGGGAACTGCATTTGAAACTGACGAACTAGAGTACTGTAGAGGGAGGTAGAATTCCAGGTGTAGCGGTGAAATGCGTAGATATCTGGAGGAATACCGGTGGCGAAGGCGGCCTCCTGGACAGAGACTGACGCTGAGGAGCGAAAGCGTGGGGAGCAAACAGG
+
IIIIIHEHHHIIIIIIIIIIIIIIIHIIIIIIIIIIIIIIIIIIIIIIDHIIIIIIIIIIIIIIIIIIIIIIIIIIIHHIIIHIIIGIIIIIIIIIIIIIIIIHIIIIIIIIIIIHIIIIIIIIIIIIIIIIIIIIIIIIIIIIIIIIIIIIIIIIHIIIIIHIIIIIHIIHIIIIIHIIIIIIIIIIIIIIIIIIIHIIIIIIIIIIIIIIIIIIIIIIIIIIIIIIIIIIIIIHIIIIIIIIIIIIIIIII
@HS4.1_577 HISEQ:380:H55W7BCXY:1:1101:13883:37314 1:N:0:AGCAGGAA orig_bc=AAAAAAAAAAAA new_bc=AAAAAAAAAAAA bc_diffs=0
TACGGAGGATGCGAGCGTTATCCGGATTTATTGGGTTTAAAGGGTGCGCAGGCGGCATGTCAAGTCAGCGGTCAAACTGCGGCGCTCAACGCCGTACCGCCGTTGAAACTGGCAGGCTTGAGTCCGTGCGAGGATGGCGGAATGCGCGGTGTAGCGGTGAAATGCATAGATATCGCGCAGAACTCCGATTGCGAAGGCAGCTGTCCAGCACACGACTGACGCTCATGCACGAAAGCGTGGGTATCGAACAGG
+
IIIIIIIIFHHIHIHIIIIIFHIIIHHIIIHHHHHCEHIHIIIIIIIIGHIIIIIIHIIIIIIIIHHIIIIIIIIHHIIIIIIIIIIIIIIIIIIIIIIIHIIIIIIIIHIIIIIIIIIHIIIIIIIIHIIIIIIIIHIIHIIIIIIIIIIIIIIIIIIIIIIIIIIIIIIIIIHIGHIIIIIIHIIIIIIIIIIIIHIIIHHGIHIIIHIIIIIIIIIIIHHDFCIIIIIIIIIIIIIIIIIIIIIIIIII
@HS4.1_578 HISEQ:380:H55W7BCXY:1:1101:4458:37688 1:N:0:AGCAGGAA orig_bc=AAAAAAAAAAAA new_bc=AAAAAAAAAAAA bc_diffs=0
TACGGAGGGTACGAGCGTTAATCGGAATGACTGGGCGTAAAGGGCACGTAGGTGGATAGATAAGTCACAAGTGAAATACCCGGGCTTAACCTGGGATTGGCTCGTGAAACTGTTTAACTAGAGTACGGTAGAGGGGAGTAGAATTCCAAGTGTAGCGGTGAAATGCGTAGAGATTTGGAAGAATACCGGAGGCGAAGGCGGCTCTCTGGACCGATACTGACACTGAAGAGCGAAAGCGTGGGGAGCAAACAGG
+
IHHHHHGHIIIIHH@CHCEHIHHHG<<EHII@FEHHDCHGE@FEFHG0<DDE<HHGHHHIIHIIEHGHHFIGIHHHHHIGIIIHGEHIIIHIIIIHGHIII#IIIGIHHHHEH/GHHHHHIHHFDHIHHIIIIIIHDIIHHHIIIIHIIIIIIIIHCIIIIIIIIIIIIIIIIHIIHHH@HIHEIIIIHIIIIIIIIIHEIHIHFIIHGCC@EIHIIIIHF<HIIHEG@DIIIIIIIIIIIIIIIIIIIIIII
@HS4.1_579 HISEQ:380:H55W7BCXY:1:1101:4575:37731 1:N:0:AGCAGGAA orig_bc=AAAAAAAAAAAA new_bc=AAAAAAAAAAAA bc_diffs=0
TACGGAAGGTCCGGGCGTTATCCGGATTTATTGGGTTTAAAGGGAGCGCAGGCTGGATTTTAAGCGTGTTGTGAAATGTACCGGCTCAACCGGTGATGTGCAGCGCGAACTGGAGTCCTTGAGTGAGTACGACGTCAGCGGAATTCGTGGTGTAGCGGTGAAATGCTTAGATATCACGAAGAACCCCGATTGCGAAGGCAGCTGACGAGTCCTTAACTGACGCTAAAGCTCGAAAGTGCGGGTATCGAACAGG
+
IIIIHHHIIIIIIIIIIIIIIIIIIIIHIIIIIIIGGHHIIIIIIIIIIIIIIIIIIIIIIIIIIIIIIIIIIIIIIIIIHIIIIIIIIIIIIIIIIIIIIIIIIIIIIIIIIIIHIIIIIIIIIIIIIIIIIIIIIIIIIIIIIIIII1IIIIIIIIIIIIIIIIIIIIIIIIIIIIIIIIIIIIIIIIIIIIIIIIIIIIIIIIIIIHIIIIIIIIIIIIIIIIIIIIIIIIIIIIIIIIIIIIIIIIIII
@HS4.1_580 HISEQ:380:H55W7BCXY:1:1101:6981:37711 1:N:0:AGCAGGAA orig_bc=AAAAAAAAAAAA new_bc=AAAAAAAAAAAA bc_diffs=0
TACGGAAGGTCCGGGCGTTATCCGGATTTATTGGGTTTAAAGGGAGCGTAGGCCGGATATTAAGCGTGTTGTGAAATGTAGATGCTCAACGTCTGCACTGCAGCGCGAACTGGTGTCCTTGAGTGCGCAGGAAGTCGGCGGAATTCGTTGTGTAGCGGTGAAATGCTTAGATATGACGAAGAACTCCGATTGCGAAGGCAGCTGACTGTAGCGTTACTGACGCTGAAGCTCGAAGGTGCGGGTATCGAACAGG
+
IHIIH@HIIHIIIIIIIIIIIHIIIGHHIIIIHHICEHHIIIIIGHHIIIIIIIIIHHHIIIIIIIIIHIIHHIIHGHHIIIIIIIIIIIIIIIIIIIIIIIIIIIIIIIIIIGIIIIIIIIIHHGIIIIIHIIIHIIIIIIIIIIIIIIIIIIIIIIIIIIIIIIIIIIIIIIIHIIIIIIHIIIIIIHIIIIIIIIIIIIIIIIIIIIIIIIIIGIIIIIIIIIIIHIIIIIIIIIIIIIIIIIIIHIIII
@HS4.1_581 HISEQ:380:H55W7BCXY:1:1101:19285:37512 1:N:0:AGCAGGAA orig_bc=AAAAAAAAAAAA new_bc=AAAAAAAAAAAA bc_diffs=0
TACGTAGGGAGCGAGCGTTATCCGGAATTATTGGGCGTAAAGGGTGCGTAGACGGCAATAAAAGTTTCTTGTTAAAGCGCTAGGCTCAACCTAGTAAAGCAAGAGATACTGTATAGCTAGAGTATAGGAGAGGTAAGTGGAACTCCATGTGTAGCGGTAAAATGCGTAAATATATGGAAGAACACCAGTGGCGAAGGCGGCTTACTAGCCTGATACTGACGTTGAGGCACGAAAGCGTGGGGAGCAAACAGG
+
IIIIIIIIIIIIIIIIIIIHIIIIIHIIIIHIIIIIIEHIIIIIIIIIIIIIIIHHIIIIIIIIHIIIIIIIIIIIHIIIHIIIIIIIIIIIIIIIIHIHIIIIIIIIIIIIIIIIIHIIIIIIIIIIIIIIIIIIIIIIIIIIIHIIIIIIIIIHIIIIIIIIIIIIIIIIIIIIHIIHHHIIIIIIIIIIIIIHIIIIIIIIIIIIIIIIIIIIIIHIIIIIIIIIIIIIIIIIIIIIIIIIIIIIIIII
@HS4.1_582 HISEQ:380:H55W7BCXY:1:1101:4604:37779 1:N:0:AGCAGGAA orig_bc=AAAAAAAAAAAA new_bc=AAAAAAAAAAAA bc_diffs=0
TACGGAAGGTCCGGGCGTTATCCGGATTTATTGGGTTTAAAGGGAGCGCAGGCTGAAGATTAAGCGTGACGTGAAATGTCCCGGCTCAACCGTGGAACTGCGTCGCGAACTGGTTTTCTTGAGTGAGTACGACGTCAGCGGAATTTGTGGTGTAGCGGTGAAATGCTTAGATATCACGAAGAACCCCGATTGCGAAGGCAGCTGACGAGTCCTTAACTGACGCTAAAGCTCGAAAGTGCGGGTATCGAACAGG
+
FFIEHEEEHHFHHH/?E<EGHGHIHIH0CHHHHHECHHFEHIIHIIII<HHHH@FHIHCHHHHIHGGEHIIHHHHHH?FHEFHHHHIIIHIHHHIEDDHEHHHIHIIFFEHEHHC/EFIIHEHFHIIEIIHHHHHEHHGIHHHFHGIIIIIIIIGIIHIHGHHIHGHHIHIIHHIIHEHD@HGIHIHIII#DIHIHHHGHHIHHHFHIIHHHHHHEHIIIHG?FH@CGIIHIIIIIHHGIHHIIIIIHHIHHE
@HS4.1_583 HISEQ:380:H55W7BCXY:1:1101:5772:37797 1:N:0:AGCAGGAA orig_bc=AAAAAAAAAAAA new_bc=AAAAAAAAAAAA bc_diffs=0
TACGGAAGGTCCGGGCGTTATCCGGATTTATTGGGTTTAAAGGGAGCGCAGGCCGACTGGTAAGCGTGACGTGAAATGTAGCCGCTCAACGGCTGAACTGCGTCGCGAACTGTCAGTCTTGAGTGAGTTCGATGTTGGCGGAATTCGTGGTGTAGCGGTGAAATGCTTAGATATCACGAAGAACTCCGATTGCGAAGGCAGCCAACAAGGCCTTTACTGACGCTAAAGCTCGAAGGTGCGGGTATCGAACAGG
+
FHEHHDHIIHHIIIGIFCH@ECGHHECHCFEGHEHCEHIEEHHHEEHHHDEHHHHHFIHEHHHHFHHI@GIIHGHHHFFFHFECHHHHEHHGHHHHHIIIIIEHIHHIIHHHEIHIGIHIIIIHHIH<EEIHGIHDIIIHHIIIIIIIIIIIIGIIHIIIIIIIIIGIHIHIHIHHHFHIIIIIHIIIIIIIIIIIIIIIIIHHIIHIIHHHECIIIIIIIHHF1F/HIIIIHHDIIHEIIIIIHG@IIIIII
@HS4.1_584 HISEQ:380:H55W7BCXY:1:1101:7341:37853 1:N:0:AGCAGGAA orig_bc=AAAAAAAAAAAA new_bc=AAAAAAAAAAAA bc_diffs=0
TACGGAAGATGCGAGCGTTATCCGGATTTATTGGGTTTAAAGGGAGCGTAGGCGGACGCTTAAGCCTGCGGTCAAATGTCGATGCTCAACATCGTCCTGCCGTGGGAACTGGGTGTCTTGAATGTGCACAAGGTGGATGGAATTCGTGGTGTAGCGGTGAAATGCTTAGATATCACGAGGAACTCCGATTGCGAAGGCAGTCCACTGGGGCATGATTGACGCTGAGGCTCGAAAGTGCGGGAATCAAACAGG
+
IIIIIIIIIIIIIHIIIIIIIIIIIIIIIIIIGHIDGHHIIIIIHIIIDIHIIIIIHIIIIIIIIIIIIIIIIIIIHHIIIIIIIIIIIIIIIIIIIIIIIIIIIIIIIIIIIIIIIIIIIIIIIIHIIIIIHIIIIIIIIIIIIIIIIIIIIIIIIIIIIIIIIIIIIIIIIIIIIHIIIIIHIIIIIIIIIIIIIIIIGIIIIIIIIIIIHHEHHIIIIIIIIIIIIIIIIIIIIHIIIIIIIIIIIIII
@HS4.1_585 HISEQ:380:H55W7BCXY:1:1101:8350:37914 1:N:0:AGCAGGAA orig_bc=AAAAAAAAAAAA new_bc=AAAAAAAAAAAA bc_diffs=0
TACGGAGGATGCAAGCGTTATCCGGATTTATTGGGTTTAAAGGGTGCGTAGGCTGAGGAGTAAGTCAGGGGTGAAATGCCGCAGCTCAACTGCGGAACTGCCTTTGATACTGCTTTTCTGGAGTCCGGATGCCGTGGGAGGAATGGGCAGTGTAGCGGTGAAATGCATAGATATTGCCCAGAACACCGATTGCGAAGGCATCTCACGAATCCGGCACTGACGCTGAGGCACGAAAGCGTGGGGATCAAACAGG
+
IHHII=HIHHHIIIIIEHHFHIIIIGEEHGHHIIHCGEIHHHHHIIIICGHHHIIIIEHHIHIIIIHIH1HHGHIIIIHHIIIIIIIIIIHIIIIIIIGIHIIHHIHIIIIIIHHHIIIIHEIIIIIIIIHHIIHHIIIHIIIIIIIIIHGHHHHFHHFIHGFHHIIIIIIIIIHHFHIHHHIIIIIIIHIIHIHHIHIHHIHIIIIHHIIHIIHHIIIIIHHHGHGIIHIIIIIIHDIHHHIH@IIIIIIHH
@HS4.1_586 HISEQ:380:H55W7BCXY:1:1101:8355:37978 1:N:0:AGCAGGAA orig_bc=AAAAAAAAAAAA new_bc=AAAAAAAAAAAA bc_diffs=0
TACGGAGGATCCGAGCGTTATCCGGATTTATTGGGTTTAAAGGGTGCGCAGGCGGCCTTTTAAGTCAGCGGTAAAATCGTGGGGCTCAACCCCATCCTGCCGTTGATACTGGATGGCTTGATTGCGGTCGAGGTAGGCGGAATTCGTCGTGTAGCGGTGAAATGCATAGATATGACGAAGAACACCGATTGCGTAGGCAGCTTACCAGACCGCAAATGACGCTCAGGCACGAAAGTGCGGGGATCGAACAGG
+
IHIIIHIIHIIIIIIIIIIIIIIIIEHHIIHHHHIHIIIIIIIIIIIIHIIIIIIIIIIIHHIHIIIIIIIHHHIIFIIIIIIIIHIIIIIIHIIIIIHIIIIIIIIIIIIIIIIIIIHIIIIIIIIIIIIIIIIIIIIIIIIIIIIIIIIIIIIIIIIIIIIIHIIIIIHIIIHHIIIIIIIIIIIIIIIIIIIIIIIIIIIIIIIIHIIIHIIIIIIIIIIIIIIIIIIIIIIIIIHIIIIIIIIIIIII
@HS4.1_587 HISEQ:380:H55W7BCXY:1:1101:9628:37807 1:N:0:AGCAGGAA orig_bc=AAAAAAAAAAAA new_bc=AAAAAAAAAAAA bc_diffs=0
TACGGAAGGTCCGGGCGTTATCCGGATTTATTGGGTTTAAAGGGAGCGCAGGCCGACTGGTAAGCGTGACGTGAAATGTAGCCGCTCAACGGCTGAACTGCGTCGCGAACTGTCAGTCTTGAGTGAGTTCGATGTTGGCGGAATTCGTGGTGTAGCGGTGAAATGCTTAGATATCACGAAGAACTCCGATTGCGAAGGCAGCCAACAAGGCCTTTACTGACGCTAAAGCTCGAAGGTGCGGGTATCGAACAGG
+
IIIIIHIIIIIIIIIIHHIIIIIIIHHHIIIIHIIIIIIIIIIIIIIIIIIIIIIIIIIIIIIIIIIIIIIHIIIIHHIIIIIIIIIIIIIIIIIHIIIIIIIIIIIIIIIIIIHIIIIHIIIIIIIIIIIIIIIIIIIIIIIIIIIIIIIIIIIIIIIIIIIIIIIIIIIIIIHHHHIIIIIIIIIIIIIIIIIIIIIIIHIIIIHIIIIIIIIIIIIIIGIIIIIIIIIIIIIIIIIIIIIIIIIIIIIII
@HS4.1_588 HISEQ:380:H55W7BCXY:1:1101:9773:37837 1:N:0:AGCAGGAA orig_bc=AAAAAAAAAAAA new_bc=AAAAAAAAAAAA bc_diffs=0
TACGTAGGTGGCAAGCGTTATCCGGAATTATTGGGCGTAAAGAGGGAGCAGGCGGCAAGATAAGTTTGAAGTGAAAGCGTGGAGCTCAACTCCATACAGCTTCGAAAACTGTCTAGCTAGAGTACGAGAGAAGTGAACGGAACTCCATGTGTAGCGGTGAAATGCGTAGATATATGGAAGAACACCAGTGGCGAAGGCGGTTCACTAGCTCGAAACTGACGCTCAGTCCCGAAAGCGTGGGTAGCAAATAGG
+
IHHIFEFEHHIIHICHHCHEC1FHHIIIHHIIHECHHCHFEFCF1GCCCGF?HHIIIHHIIIIHHHHHIIHHHIHIIHIHIIHIIHIIHHHCFHHHHGHIHHHHIIIIIHHGFDHHIHEIIIIIIIHHEHHHHDIHHIHHEHHHFFHHIHHHIHHHHIHHHHIIIIIIIIIIHHFHGHHHHIHHIHIIIIHFHIIIIIIIIIIIIIIIIHIIIIHHHIIIHHHIIHHIIIHIIIIIIIHHHHIIIIIIIIII
@HS4.1_589 HISEQ:380:H55W7BCXY:1:1101:10149:37946 1:N:0:AGCAGGAA orig_bc=AAAAAAAAAAAA new_bc=AAAAAAAAAAAA bc_diffs=0
TACGGAGGGTACGAGCGTTAATCGGAATGACTGGGCGTAAAGGGCACGTAGGTGGATAGATAAGTCACAAGTGAAATACCCGGGCTTAACCTGGGATTGGCTCGTGAAACTGTTTAACTAGAGTACGGTAGAGGGGAGTAGAATTCCAAGTGTAGCGGTGAAATGCGTAGAGATTTGGAAGAATACCGGAGGCGAAGGCGGCTCTCTGGACCGATACTGACACTGAAGAGCGAAAGCGTGGGGAGCAAACAGG
+
IIIIIHIIIIIIIIIHIEHIIIIIIIIIIIIHIIIIIHHIIIIIIIIIHHGHFHHIIIIIIIIIIIIIIIIIIIIIHHIIIIIIIIIIIIIIIIIIHIIHIIIIHIIIIIIIHIIIIIIIHIIIIIIIIIIIIIIIIIIIIIIIIIIIIIIIIIIIIIIIIIIIIHIIIIIIIIIIIHIIIIIIIIIIIIIIIIIIIIIIIIIIIIIIIIIIIIIIHIIIIHIIIIIIIIIIIIIIIHIIIIIIIIIIIIIII
@HS4.1_590 HISEQ:380:H55W7BCXY:1:1101:13437:37988 1:N:0:AGCAGGAA orig_bc=AAAAAAAAAAAA new_bc=AAAAAAAAAAAA bc_diffs=0
TACGGAGGATGCGAGCGTTATCCGGATTTATTGGGTTTAAAGGGTGCGTAGGCTGTTCGTCAAGTCAGTGGTGAAATGCCGGGGCTCAACCCCGGAGCTGCCATTGATACTGTCGGGCTTGAATCCTGCTGCCGTGGGAGGAATGAGTAGTGTAGCGGTGAAATGCATAGATATTACTCAGAACACCGATTGCGAAGGCATCTCACGAAACAGGCATTGACGCTGAGGCACGAAAGCGTGGGGATCAAACAGG
+
IIIIIIII<GHIIIIIIIIIIIIIIHHHHIIIHIIHHIIIIIIIIIIIIIIIIIIIIHIIIIIIIIIIIIIIIIIIHHIIIIIIIIIIIIIIIIIIIIIIIIIIIIIIIIIIIIIIIIIIIIIHHIIIIIIIIIIHIIIIIIIIIIIIIIIIIIIIIIIIIHIIIIIIIIIIIIIIIIIIIIIIIIIIHHIIIIIIIIIIIIIIIIIIIIIIIIIIIIIIIIIIIIIIIIIIIIIIIIIIIIIIIIIHHIIII
@HS4.1_591 HISEQ:380:H55W7BCXY:1:1101:15339:37771 1:N:0:AGCAGGAA orig_bc=AAAAAAAAAAAA new_bc=AAAAAAAAAAAA bc_diffs=0
TACGGAGGATGCGAGCGTTATCCGGATTTATTGGGTTTAAAGGGTGCGTAGGTGGTTTGTTAAGTTTGTGGTGAAAGCGTGCGGCTCAACCGTACCAAGCCATGAAAACTGGCGAACTTGAGTGCAAACGAGGTAGGCGGAATGTGATGTGTAGCGGTGAAATGCTTAGATATGTCACAGAACCCCGATTGCGAAGGCAGCTTACCAGCATGCAACTGACACTGAGGCACGAAAGCGTGGGTATCAAACAGG
+
IIIIIIIIIIIIIIIIIIIIIIIIIGHGIIIIHIIEHIIIIIIIHIHIIIIIIIIHIIIHIIIIIHIHIIIHIIIIIHIIIIIIIIIIIIIIIIIIIIIIIIIIIIIIIIIIIIHIIIIIIIIIIIIIIIIIIIIIIIIIIIIIIIIIIIIIIIIIIIIIIIIIIIIIIIIIIIHIIIIIIIIIIIIIIIIIIIIIIIIIIIIIIIIIIIIIIIIIIIIIHIIIIIIIIIIIIIIIIIIIIIIIIIIIIIII
@HS4.1_592 HISEQ:380:H55W7BCXY:1:1101:3564:38099 1:N:0:AGCAGGAA orig_bc=AAAAAAAAAAAA new_bc=AAAAAAAAAAAA bc_diffs=0
TACGGAGGGTACGAGCGTTAATCGGAATGACTGGGCGTAAAGGGCACGTAGGTGGATAGATAAGTCACAAGTGAAATACCCGGGCTTAACCTGGGATTGGCTCGTGAAACTGTTTAACTAGAGTACGGTAGAGGGGAGTAGAATTCCAAGTGTAGCGGTGAAATGCGTAGAGATTTGGAAGAATACCGGAGGCGAAGGCGGCTCTCTGGACCGATACTGACACTGAAGAGCGAAAGCGTGGGGAGCAAACAGG
+
HHHIIIHDCCEGHI0FC<E@EHEECHHH@1CHIH?1C/CCCC@EH@CCF1C@<DHHIIFIHII#HHHIIHHHEHFHGHHHHI#GGE?HIHHEAEF@CHECFG@D<HFDG<0<GCHHHFHHCHDGH@HHGHHHHH@HGG@<HHHHI?GCHHHCFFHHHGEHHHGE?<@BHCHHH#C1G@<BFFH<HD#C#EGHHHEH/?DF@C@EEHEC0H<HHGD<1<@<@HEHHD1<<<0CEG<<CHG<<CCD<1F@FCHC<
@HS4.1_593 HISEQ:380:H55W7BCXY:1:1101:3923:38132 1:N:0:AGCAGGAA orig_bc=AAAAAAAAAAAA new_bc=AAAAAAAAAAAA bc_diffs=0
TACGGAGGATGCGAGCGTTATCCGGATTTATTGGGTTTAAAGGGTGCGTAGGTGGTTTGTTAAGTTTGTGGTGAAAGCGTGCGGCTCAACCGTACCGAGCCATGAAAACTGGCGAACTTGAGTGCAAACGAGGTAGGCGGAATGTGACGTGTAGCGGTGAAATGCTTAGATATGTCACAGAACCCCGATTGCGAAGGCAGCTTACCAGCATGCGACTGACACTGAGGCACGAAAGCGTGGGTATCAAACAGG
+
IIIIIIIIHIIHIIIIIIIIIIIIIHHHIHGHHHICCGHIIIIHCHHIHIIIHHIIIHHHHIIIHHHHIIIIIIIIHIIHIIIHIIIIIIIIIIIIIIIIIIIHIIIIIIIIIIIIIIIIIIIIIIIIIIIIIIHIIIIIIIIIIIIIIIIIIIIIIIIIIIIIIIGIIIIIIIIIIHIIIIIIIHIIIIIIIIIIIHIIIIIIIIIIIIIHHIIIIIIIIIIIIIHGIIIIIIIIIIIIIIIIIIIIIIII
@HS4.1_594 HISEQ:380:H55W7BCXY:1:1101:10055:38238 1:N:0:AGCAGGAA orig_bc=AAAAAAAAAAAA new_bc=AAAAAAAAAAAA bc_diffs=0
TACGGAAGGTCCGGGCGTTATCCGGATTTATTGGGTTTAAAGGGAGCGCAGGCTGGATTTTAAGCGTGCTGTGAAATGTACCGGCTCAACCGGTGACGTGCAGCGCGAACTGGAGTCCTTGAGTGAGTACGAGGTATGCGGAATTCGTGGTGTAGCGGTGAAATGCTTAGATATCACGAAGAACTCCGATCGCGAAGGCAGCATACCAGTCCTTAACTGACGCTAAAGCTCGAAAGTGCGGGTATCGAACAGG
+
IIIIIHIIIIIIIIIIIIIIIIIIIHIHIIIIHIIGHHIIIIIIIIIIIIIIIHIIIIIIHIIIIIIIIIIIIIIIIIIIIIIIIIHIIIIIIIIIIIIIIIIIIIIIIIIIIIIFHIIIIIIIIIIIIIIIIIIHIHIIIIIGIIIIIIIIIIIIIIIIIIIIIIIHIIIIIHIIIIIIIGHHIIHIIIHIIIHIIIIIIIIGIIIIIIIIIIHGHIIIIIIIIIIIIIIIIHIIIIIIIIIIIIIIIIIII
@HS4.1_595 HISEQ:380:H55W7BCXY:1:1101:17774:38128 1:N:0:AGCAGGAA orig_bc=AAAAAAAAAAAA new_bc=AAAAAAAAAAAA bc_diffs=0
TACGGAGGATGCGAGCGTTATCCGGATTTATTGGGTTTAAAGGGTGCGCAGGCGGCGCGTCAAGTCAGCGGTCAAAGTTCCGGGCTCAACCCGGTGATGCCGTTGAGACTGCCGCGCTGGAGTTCGGGCGAGGACGGCGGAATGCGTGGTGTAGCGGTGAAATGCATAGATATCACGCAGAACTCCGATTGCGAAGGCAGCTGTCCAGTCCGTTACTGACGCTGAGGCACGAAAGCGTGGGTATCGAACAGG
+
IIIIIHIIIIIIIIIIIIIIIIIIIGHHIIIIHIIGHIIIIIIIIIIIIIIIIIIIIIIHHIIIIIIIIIIHHIIIHIIIIIIIIHIIIIIIIIIIIIIIIIIIIIIIIIIIIIIIIIIIIIIIIIIIIIIIIIIIFHIIIIIIIHHHIIIIIIIIIIIIHIIIIIIIIGIIIIIIHIIIIIIIIIIIIIIIIIIIIIIIIIIHIIIIIHIHIGIIIIIIIIIIIIIHIIIIIIIIIIIIIIIIIIIIIIII
@HS4.1_596 HISEQ:380:H55W7BCXY:1:1101:5324:38252 1:N:0:AGCAGGAA orig_bc=AAAAAAAAAAAA new_bc=AAAAAAAAAAAA bc_diffs=0
TACAGAGGGTGCGAGCGTTAATCGGAATTACTGGGCGTAAAGCGCGCGTAGGCGGCTTTGCAAGTCGGGTGTGAAATCCCCAGGCTTAACCTGGGAACTGCATTCGAGACTGCATTGCTAGAGTATGGGAGAGGGAAGTGGAATTTCCGGTGTAGCGGTGAAATGCGTAGATATCGGAAGGAACATCAGTGGCGAAAGCGACTTCCTGGACCAATACTGACGCTCATGTGCGAAAGCGTGGGGAGCAAACAGG
+
IIIIIHIIIIIIIIIIIIIIIIIIIIIIIIIHIIIIIIIIIIIIIIIIHHIIIIIIIIIIIIIIHIHIIIIIIIIIGHIIIIIIIIIIIIIIIIIIIIIIIIIIIIIIIIIIIIIIIIIIIIIIIIIIIIIIIIIIIIIIIIIIIIIIIIIIIIIIIIIIIIIIIIIIIIIIIIIIIHIIIIIIIIIIIIIIIIIIIIIIIIIIIIIIIIIIIIIIHIIIIIIIIIIIIIIIIIIIIIIIIIIIIIIIIIIII
@HS4.1_597 HISEQ:380:H55W7BCXY:1:1101:7234:38404 1:N:0:AGCAGGAA orig_bc=AAAAAAAAAAAA new_bc=AAAAAAAAAAAA bc_diffs=0
TACGGAAGGTCCGGGCGTTATCCGGATTTATTGGGTTTAAAGGGAGCGCAGGCGGGCTTTTAAGCGTGACGTGAAATGTGGCGGCTCAACCGCCGATCTGCGTCGCGAACTGGGGGTCTTGAGTGCGGACGAGGTATGCGGAATTTGTGGTGTAGCGGTGAAATGCTTAGATATCACGAAGAACCCCGATTGCGAAGGCAGCATGCCAGGCCGTAACTGACGCTAATGCTCGAAGGTGCGGGTATCGAACAGG
+
IIIIIHIIIGHIIIIIHHIIIIIIIHHIIHHIHIIGHIIIIIIIIIIIIIIIIIIIIIIIIIIIIIIIHIIIIIIIHHHIIIIIIIIGIIIIIIIIIIIIIIIIIIIIIIIIIIIIIIIIIIIHIIHIIIIIIIIIIIIIIIIIIIIIIIIIIIIIIIIIIIIIIIIIIIIIIIIIIHIIIIIIIIIIIIIIIIIIIIIIIIIIIIIIIIIIIIIIIIIIIIIIIIHIIIIIIIIIIIIIIIIIIIIIIIIII
@HS4.1_598 HISEQ:380:H55W7BCXY:1:1101:12275:38471 1:N:0:AGCAGGAA orig_bc=AAAAAAAAAAAA new_bc=AAAAAAAAAAAA bc_diffs=0
TACGGAAGGTCCGAGCGTTATCCGGCTTTATTGGGCTTAAAGGGAGCGCAGGCTGATTATTAAGCGTGACGTGAAATGTAGCCGCTCAACGGCTGAACTGCGTCGCGAACTGGTAGTCTTGAGTGAGTTCGATGTTGGCGGAATTCGTGGTGTAGCGGTGAAATGCTTAGATATCACGAAGAACTCCGATTGCGAAGGCAGCCAACAAGGCCTTTACTGACGCTAAAGCTCGAAGGTGCGGGTATCGAACAGG
+
<<CC=0C/C1<C///<C<<0<F1<F/<C<GIEH?G1<1<1<<D<100</<<</#F<E@@CEHEH1=EC<1HGIIIHHFG>=>?IHGIIHHEHCIIHHGIIHHE#EEGIIIIHE#GF/IHHIIIIHHH#H=IIHHD#IH#GI#IIIIHIIIIIHII#II#IIII#III#IIH?I##F1GHEIIHE0IHG=IHIIIIIIIHEIIIHHHGIIHIHHHIIIIIIIIIIFHCHECIIIHCIHDEIIIHHEIHIIIIII
@HS4.1_599 HISEQ:380:H55W7BCXY:1:1101:14450:38496 1:N:0:AGCAGGAA orig_bc=AAAAAAAAAAAA new_bc=AAAAAAAAAAAA bc_diffs=0
TACGGAGGATCCGAGCGTTATCCGGGTTTATTGGGTTTAAAGGGAGCGTAGGCGGGAGATCAAGTCAGCTGTGAAATGTAGACGCTCAACGTCTGCACTGCAGTTGAAACTGGTTTTCTTGAGTGCGTAAGGGGCAGGCGGAATTCGTCGTGTAGCGGTGAAATGCTTAGATATGACGAAGAACTCCGATCGCGAAGGCATCTTGCCGGGCCGCAACTGACGCTGAAGCTCGAAGGTGCGGGTATCGAACAGG
+
IHH1D@ED<CCFFECCCH=EGEHHH/<DHIGHEHE000DGCHGH1<CE?GHGH@CEC?0DHHFH6<@DHHHIGHEDD1E@C><DHI@CFF@HGH?HFHFCEGGCC=FF=CG:?HHHHGHEF<E=;GHH@/;;CHFIHEC<:D?AC@<EB?CGHEFE?GD7HEHEF<EGEGFAFEEG1B<11BGDHH<CDGHGC>C<C<?F11EC/C//CDC<HFHF=CEHE@<<?G?@EHHCHFC<CE@CEHGEHED11<1HH
@HS4.1_600 HISEQ:380:H55W7BCXY:1:1101:16580:38323 1:N:0:AGCAGGAA orig_bc=AAAAAAAAAAAA new_bc=AAAAAAAAAAAA bc_diffs=0
TACGGAGGATGCAAGCGTTATCCGGATTTATTGGGTTTAAAGGGTGCGTAGGCGGATGATTAAGCGTGAGGTGAAAGCTCGGGGCTCAACCCCGGAACTGCCTCGCGAACTGGTTGTCTTGAATGTCCGTGCCGTGGGAGGAATGTGTGGTGTAGCGGTGAAATGCATAGAGATCACACAGAACACCGATTGCGAAGGCATCTCACGAACGGATGATTGACGCTGAGGCACGAAAGCGTGGGGATCAAACAGG
+
I?HEH0C<0<DE1C@GCHCGHDHHH=<GH?@C1FGD0<1<C<GHHHHHEHHFFED@<EHHE??HEDGHEEHHEH1CDFHI=CCHHI?HHIHHIHFHHIICCHHIHHFC<EEHHGIIIIIIHEHDHHHHIDHHEEF@HEIHHIIHHGGHHEHGHHEHHEHHHGHEHGHGHIEHHHHHFHH@GCHIHHGEC?FHHHHDH#HFHIHHGHHEHIHCGIHHHECHHIIHHHE@?HIHEGC/CCE?@FG?EHHHEHHHE
@HS4.1_601 HISEQ:380:H55W7BCXY:1:1101:17200:38456 1:N:0:AGCAGGAA orig_bc=AAAAAAAAAAAA new_bc=AAAAAAAAAAAA bc_diffs=0
TACGGAGGATGCGAGCGTTATCCGGATTTATTGGGTTTAAAGGGTGCGTAGGCGGGTGATTAAGTCTGTGGTGAAAGCGTGCGGCTCAACCGTACCGAGCCATGGAAACTGGTTGCCTTGAGTATAGACGAGGTAGGCGGAATGTGATGTGTAGCGGTGAAATGCTTAGATATGTCACAGAACTCCGATTGCGAAGGCAGCTTACCAGGCTATAACTGACGCTGAGGCACGAAAGCGTGGGTATCAAACAGG
+
IIIIIIIIIIIIIIIIIIIIIIIIIHIIIIIIIIIEGHIIIIIIIIIIIIIIIIIIIIIIIIHIHIHHHIIIIIHIGIIIIIIIIIIIIIIIIIIIIIIIIIIIIIIIIIIIIIIIIIIIIIIIIIIIIIIIIIIIIIIIIIIIIIIIIIIIIIIIIIIIIIIIIIIIIIIIIIIIIIIIIIIIIIIIIIIIIIIIIIIIIIIIIIIIIIIIIIIIIIIIIIIIHHHIHIIIIIIIIIIIIIIIIIIIIIII
@HS4.1_602 HISEQ:380:H55W7BCXY:1:1101:9764:36174 1:N:0:AGCAGGAA orig_bc=AAAAAAAAAAAA new_bc=AAAAAAAAAAAA bc_diffs=0
TACGAAGGGGGCGAGCGTTGTTCGGAATTACTGGGCGTAAAGGGTGTGTAGGCGGTTTAGTAAGATAGTGGTGAAATACCTAGGCTCAACCAAGGAATTGCCATTATAACTATTGGACTAGAATGACAGAGAGGATAGCGGAATACCCAGTGTAGAGGTGAAATTCGTAGATATTGGGTAGAACACCGGTGGCGAAGGCGGCTATCTGGCTGTTAATTGACGCTGAGGCACGAAAGCATGGGGATCAAACAGG
+
IIIIIIIIIHIIIIIIHFGHHIIIIIIIIIHIHIHIIHHH?GHIHEEHHHHHHIIIIIIIIIHIHIIIIIIIHIIIHIIIIIHIIIIIIIIIIIIIIIIIIHHIIHIIIIHIIIIIIIIIIIIIIIIIIIIIIIIIIIIIIIIIHHIIIIIIIIIIHIIIIIIIIIIIIIIIIIIIIHIIIIIHIIIIIIIIIIIIIIIIIIIIIIIIIHIIIIIIIIIIIIIIIIIIIIIIIIIIIIIIIIIIHIIIIIIII
@HS4.1_603 HISEQ:380:H55W7BCXY:1:1101:12990:36041 1:N:0:AGCAGGAA orig_bc=AAAAAAAAAAAA new_bc=AAAAAAAAAAAA bc_diffs=0
TACGTAGGTGGCAAGCGTTGTCCGGATTTACTGGGTGTAAAGGGCGTGTAGGCGGGTGCCTAAGTCAGACGTGAAATACCGGGGCTCAACTCCGGGGCTGCGTTTGAAACTGGGTGTCTTGAGTGCAGGAGAGGATAGCGGAATTCCTAGTGTAGCGGTGAAATGCGTAGAGATTAGGAGGAACACCAGTGGCGAAGGCGGCTATCTGGACTGTAACTGACGCTGAGGCGCGAAAGTGTGGGGAGCAAACAGG
+
IIIIIIIIIIIIIIIIIIIIIIIIIHIIIIIIIIHGGEHHIIIIIIIHIIIIIIIIIHIIIIIIIIIHHHIIIIIIIHIIIIIIIIIIIIIIIIIIIIIIIIIIIIIHIIIIIIIIIHIIIIIIIIIIIIIIIIIIIIIIIIIIIIIIIIIIIIIIIIIIIIIIIIIIIIIIIIHIHHIIIIIIIIIIIIIIIIIIIIIIIIIIIIIIIIIIIIIHIIIIIIIIIIIIIIIIIIIIIIIIIIIIIIIIIIIII
@HS4.1_604 HISEQ:380:H55W7BCXY:1:1101:13051:36036 1:N:0:AGCAGGAA orig_bc=AAAAAAAAAAAA new_bc=AAAAAAAAAAAA bc_diffs=0
TACGGAAGGTCCGGGCGTTATCCGGATTTATTGGGTTTAAAGGGAGCGCAGGCTGATGATTAAGCGTGACGTGAAATGTAGCCGCTCAACGGCTGAACTGCGTCGCGAACTGGTTATCTTGAGTGAGTTCGATGTTGGCGGAATTCGTGGTGTAGCGGTGAAATGCTTAGATATCACGAAGAACTCCGATTGCGAAGGCAGCCAACAAGGCCTTTACTGACGCTAAAGCTCGAAGGTGCGGGTATCGAACAGG
+
HHIIHHHHHHHIIIIIIIIHIEHHIGHHIIIIIIGDGEGEHIIIHIIIGIIGIIIIHHGHHFHHHHIIHIIIHIIIIHHHIIHIIIHHIIIIIIIHGHHIHIIIIIIIHIHIIHHHHIIIIIIIIIIIHIIIIIIIIIIIIIIIIIHIIHIIIIIIIHHII@IHIHEHHHHIHIIHHHHHGHHGHEEGGDHHHIFGEEHIIGIIIIIHHHHIIHHHIIIIHHEEIIIIIIHHEIIIDDHHHIHHGHGGIIIII
@HS4.1_605 HISEQ:380:H55W7BCXY:1:1101:9859:36333 1:N:0:AGCAGGAA orig_bc=AAAAAAAAAAAA new_bc=AAAAAAAAAAAA bc_diffs=0
TACGGAGGATGCGAGCGTTATCCGGATTTATTGGGTTTAAAGGGTGCGTAGGCTGTTCGTCAAGTCAGTGGTGAAATGCCGGGGCTCAACCCCGGAGCTGCCATTGATACTGTCGGGCTTGAATCCTGCTGCCGTGGGAGGAATGAGTAGTGTAGCGGTGAAATGCATAGATATTACTCAGAACACCGATTGCGAAGGCATCTCACGAAACAGGCATTGACGCTGAGGCACGAAAGCGTGGGGATCAAACAGG
+
IIIIIIIHIIIIIIIIIIIIIIHIIHHIIIIHIIIDEGHIIIIIHIIIIIIIIIIIIIIIIIIIIIIIIIIIIIIIIIIIIIHIIIIIIIIIIIIIIIIIIIIIIIIIIIIIIIIIIIIIIIIIIIIIIIIIIIIIIIIIIIIIIIHIIIIIIIIIIIIIIIIIHIIIIIIIIIIIIIIIIIIIIIIIIIIIIIIIIIIIFHIIIHIHHHIHIIIIIIIIIIIIIIIIIIIIIIIIIIIIIIIIHIIIIIIII
@HS4.1_606 HISEQ:380:H55W7BCXY:1:1101:12271:36389 1:N:0:AGCAGGAA orig_bc=AAAAAAAAAAAA new_bc=AAAAAAAAAAAA bc_diffs=0
TACGGAAGGTCCGGGCGTTATCCGGATTTATTGGGTTTAAAGGGAGCGCAGGCCGGCTGTTAAGCGTGACGTGAAATGTAGATGCTCAACATCTGCACTGCGTCGCGAACTGACAGTCTTGAGTGAGTTCGATGTAGGCGGAATTCGTGGTGTAGCGGTGAAATGCTTAGATATCACGAAGAACTCCGATTGCGAAGGCAGCCTACAAGGCCTTTACTGACGCTAAAGCTCGAAGGTGCGGGTATCGAACAGG
+
IIIIGHHHIIIIIIIIIIIIIIIIIHHIIIIIHHHHHIIIIIIIIIIIIHIIIIIIIIIHHIIIIIIIIIIIIHIIHHHIIIIIIIIIIIIIIIIHIIIIIIHIHHIIIIIHHIHIHIIIIIIIIIIHHGIIHHIIIHIIIIIIIIIIIIIIIIIIHIIIIIIIIIIIHIIIIIIIIIHHIIHIHIHIHIIIHIIIIIHIIHIIHHIIHHIIIHIIHIHHIIIHIIIIIIIIIIIIIIIIIIIIHIIHHHIII
@HS4.1_607 HISEQ:380:H55W7BCXY:1:1101:13151:36316 1:N:0:AGCAGGAA orig_bc=AAAAAAAAAAAA new_bc=AAAAAAAAAAAA bc_diffs=0
TACAGAGGTCCCAAGCGTTGTTCGGATTCATTGGGCGTAAAGGGTGCGTAGGTGGCGCCGTAAGTCGGGTGTGAAATTTCGGAGCTTAACTCCGAAACTGCATTCGATACTGCGGTGCTTGAGGACTGGAGAGGAGACTGGAATTCATGGTGTAGCAGTGAAATGCGTAGAGATCATGAGGAAGACCAGTGGCGAAGGCGGGTCTCTGGACAGTTCCTGACACTGAGGCACGAAGGCCAGGGGAGCAAACGGG
+
HHIICFHHHIIIGHHIGHIHHIIHCEHHHHIIHEHIICDHIHIIIIIIHECFHHIHHEHIIIHIIHHHHIIIHHHIIIIIIIHIIIIHHHGHIHGHHHHHFGIHIHHIIIHHIIHEIFIHHHIIHHHIHHIIHHGHHHHIHIIIIHHIIIIIIHIIIIIIHIHIIIIIIIIIIIIIHHIIHHHIIIHEIIIIIIIIIIIIIIIIIIIIHHIHEFGHIIIIIIIIIIIIHIIHIIIIHHIIIIIIIIIHIIIII
@HS4.1_608 HISEQ:380:H55W7BCXY:1:1101:14280:36444 1:N:0:AGCAGGAA orig_bc=AAAAAAAAAAAA new_bc=AAAAAAAAAAAA bc_diffs=0
TACGGAGGGTGCGAGCGTTAATCGGAATAACTGGGCGTAAAGAGCTCGTAGGCGGTTAGTCAAGTCAGATGTGAAAGCCCCGGGCTTAACCTGGGAACTGCATTTGAAACTGACGAACTAGAGTACTGTAGAGGGAGGTAGAATTCCAGGTGTAGCGGTGAAATGCGTAGATATCTGGAGGAATACCGGTGGCGAAGGCGGCCTCCTGGACAGAGACTGACGCTGAGGAGCGAAAGCGTGGGGAGCAAACAGG
+
HHIIIIIIHGHHIIIIIIII?GHIIIIH?FHIHHIHIIIIIIHIEHHHHIIIIIIHFHIHIIIIIHFHHIIIIIIIDFCEGHIIHIIIIIIGHHIIIIIIIEFHEIIIIIIIHIHHIHIIIIIHIGHH?IIIIIHHHHGIIIIIIHIHIIIIIIIIIIIIIIHIIHIHIIIHIIHEIHIIIIIIIIIIIIIIIIIIIIIIIHHIEIIIIIIIIIIIIIIHIIIIIIIIIIIIIIIIIHIIIIIIIIIIIIIII
@HS4.1_609 HISEQ:380:H55W7BCXY:1:1101:15029:36434 1:N:0:AGCAGGAA orig_bc=AAAAAAAAAAAA new_bc=AAAAAAAAAAAA bc_diffs=0
TACGGAGGATGCGAGCGTTATCCGGATTTATTGGGTTTAAAGGGTGCGCAGGCGGGTTTTTAAGTCTGTGGTGAAAGCGTGCGGCTCAACCGTACCAAGCCATGGAAACTGGAGATCTTGAGTGCAAACGAGGTAGGCGGAATGTGATGTGTAGCGGTGAAATGCTTAGATATGTCACAGAACCCCGATTGCGAAGGCAGCTTACCAGCATGCAACTGACGCTCAGGCACGAAAGCGTGGGTATCAAACAGG
+
IIIIIIIIIIIIIIIIIIIIIIIIIGHHIIIEHIIGHHIIIIIIIIIIIIIIIIIIHHHIIIIIIHIIIIIIIIIIGHHIIIIIIIIIIHIIIIIIIIIIIIIIIIIIIIIIIIIIIIIIIIIIIIIIIIIIIIIIIIIIIIIIHHIIIIIIIIIIIIIIIIIIIHIIIIIIIIIIHIIIHIIIIIIIHHIIIIIIIIIIIHIIIIIIIIIIIIIIIIIIIIIIIIIIIIIIIIIIIIIIIIIIIIIIIIII
@HS4.1_610 HISEQ:380:H55W7BCXY:1:1101:16926:36495 1:N:0:AGCAGGAA orig_bc=AAAAAAAAAAAA new_bc=AAAAAAAAAAAA bc_diffs=0
TACGGAAGGTCCGGGCGTTATCCGGATTTATTGGGTTTAAAGGGAGCGCAGGCTGATGATTAAGCGTGACGTGAAATGTAGCCGCTCAACGGCTGAACTGCGTCGCGAACTGGTTATCTTGAGTGAGTTCGATGTGGGCGGAATTCGTGGTGTAGCGGTGAAATGCTTAGATATCACGAAGAACTCCGATTGCGAAGGCAGCCCACAAGGCCTTTACTGACGCTAAAGCTCGAAGGTGCGGGTATCGAACAGG
+
IIIIIGHIIIIIIIIIIIIIIIIIIHHHIIIIIHICEHIIIIIIIIIIHIIIIIIIIIIIIIIIIIIIIIIIIIIIHIIIIIIIIIIIIIIIGIIIIIIIIIIIIIIIIIIIIIIIIIIIIIIIIIIIIIIIIIIIIIIIIIIIIIIIIIIIIIIIIIIIIIIIIIHIIIIIIIIIIIIIIIIIIIHIIIIIIIIIIIIIIIIIIIIIIIIIIIIIIIIIIIIIIIIIIIIIIIIIIIIIIIIIIIIIIIIII
@HS4.1_611 HISEQ:380:H55W7BCXY:1:1101:18301:36268 1:N:0:AGCAGGAA orig_bc=AAAAAAAAAAAA new_bc=AAAAAAAAAAAA bc_diffs=0
TACGGAAGGTCCGGGCGTTATCCGGATTTATTGGGTTTAAAGGGAGCGCAGGCCGACTGGTAAGCGTGACGTGAAATGTAGCCGCTCAACGGCTGCACTGCGTCGCGAACTGTCAGTCTTGAGTGAGTTCGATGTTGGCGGAATTCGTGGTGTAGCGGTGAAATGCTTAGATATCACGAAGAACTCCGATTGCGAAGGCAGCCAACAAGGCCTTTACTGACGCTAAAGCTCGAAGGTGCGGGTATCGAACAGG
+
IIIIIHIIIHIIIIIIIIIIIIIIIEHIIIHIHIIEHIHHIIIIIIIIIIIIIIIIIIIHHIHIIHIIIEHHIIIIHIHIIIIIIIIIIIIIIHIIIIIIIIIIIGIIIIIIIIIIIIIIIIIIIIIGHIIIIII?IIIIIIIIIIIIIIIIIHHHIIIIIIIHIIIIIIIIIIHIHIIIIHIIHIHHIIIIIHHIHIIIHIIIIHHIIIFHIIIIIHHIIIIIHEIIHIIIIHHHCHHIIHHIIIHIHHHHH
@HS4.1_612 HISEQ:380:H55W7BCXY:1:1101:19685:36259 1:N:0:AGCAGGAA orig_bc=AAAAAAAAAAAA new_bc=AAAAAAAAAAAA bc_diffs=0
TACGAAGGGGGCTAGCGTTGCTCGGAATCACTGGGCGTAAAGCGCACGTAGGCGGCTTTTTAAGTCAGGGGTGAAATCCTGGAGCTCAACTCCAGAACTGCCTTTGATACTGAGGAGCTTGAGTCCGGGAGAGGTGAGTGGAACTGCGAGTGTAGAGGTGAAATTCGTAGATATTCGCAAGAACACCAGTGGCGAAGGCGGCTCACTGGCCCGGTACTGACGCTGAGGTGCGAAAGCGTGGGGAGCAAACAGG
+
IIIIIIIHIIIHIIIIIIIIIIIIIIIIIIIIIIIIIIIIIIIHIHIIIIIIIIIGIHIIIIHIIHIIIIIHGIIIHIHIIIIIIIIIIIIIIIIIIIIIIIIIIIIIIIIIIIIIIIIIIIIIIIIHHIIIIIIHHIIHCHHIIIIIIIIHIIIIIHIIIIHIIHHHHIIIIIIIIHIIIIHIIIIIIIIIIIIIIIIIIIIIIIIIIIIIIIIIIIIIIIIIIIIIIIIIIIIIIIIIIIIHIIIIIIIII
@HS4.1_613 HISEQ:380:H55W7BCXY:1:1101:1399:36693 1:N:0:AGCAGGAA orig_bc=AAAAAAAAAAAA new_bc=AAAAAAAAAAAA bc_diffs=0
TACGGAGGATGCAAGCGTTATCCGGATTTATTGGGTTTAAAGGGTGCGCAGGCGGCTTGTTAAGCGGGAGGTGAAATGCCGGCGCTCAACGTCGGAAGTGCCTCCCGAACTGGTGAGCTTGAATGACTCTGCCGTGGGAGGAATGTGTAGTGTAGCGGTGAAATGATTAGAGATTACACAGAACACCGATTGCGAAGGCATCTCACGAAGGGTTGATTGACGCTGAGGCACGAAAGCGTGGGGATCAAACAGG
+
IIIHEHDCEHIIIHH1<DCGHIIIHGHFHHCCEEECE@GHII1CH?G<E<E/?IHGEHIHHEHHHHIIHHHGCF8DDEHHHIIIIIIGHICBGHHHHDFFHECHEEHIHHEHIG<CHHFFEHFCHGHHHHHHHIFIIIIIIHHIIHIIIH#IIIHHGEEHHGIIHGFIIHHG@IHHHFFFHHIHEHEHHGI#IIIHH?EIGHHIHIIIIIIIIIIIIIHHDHIIIIIHFHIIHHIGIHFIHIHHHHIHHEHHI
@HS4.1_614 HISEQ:380:H55W7BCXY:1:1101:3604:36585 1:N:0:AGCAGGAA orig_bc=AAAAAAAAAAAA new_bc=AAAAAAAAAAAA bc_diffs=0
TACGGAAGGTCCGGGCGTTATCCGGATTTATTGGGTTTAAAGGGAGCGCAGGCCGACTGGTAAGCGTGACGTGAAATGTAGCCGCTCAACGGCTGAACTGCGTCGCGAACTGTCAGTCTTGAGTGAGTTCGATGTTGGCGGAATTCGTGGTGTAGCGGTGAAATGCTTAGATATCACGAAGAACTCCGATTGCGAAGGCAGCCAACAAGGCCTTTACTGACGCTAAAGCTCGAAGGTGCGGGTATCGAACAGG
+
IIIIIIIIIIIIIIIIIIIIIIIIIHHIIIIIIIIHIIIIIIIIIIIIIIIIIIIHIIIIIIIIIIIIIIIIIIIIIHIIIIIIIIIIIIIIIIIIIIIIIIIIIHIIIIIIIIIIHHIIIIIIIIIIIIIIIIIIIIIIIIIIIIIIIIIIIIIIIIIIIIIIIIIIIIIIIIIHIHIIIIIIIIIIIIIIIIIIIIIIIIIIIIIIIIIIIIIIIIIIIIIIIIIIIIIIIIIIIIIIIIIIIIIIIIIII
@HS4.1_615 HISEQ:380:H55W7BCXY:1:1101:9941:36717 1:N:0:AGCAGGAA orig_bc=AAAAAAAAAAAA new_bc=AAAAAAAAAAAA bc_diffs=0
TACGGAGGGTACGAGCGTTAATCGGAATGACTGGGCGTAAAGGGCACGTAGGTGGATAGATAAGTCACAAGTGAAATACCCGGGCTTAACCTGGGATTGGCTCGTGAAACTGTTTAACTAGAGTACGGTAGAGGGGAGTAGAATTCCAAGTGTAGCGGTGAAATGCGTAGAGATTTGGAAGAATACCGGAGGCGAAGGCGGCTCTCTGGACCGATACTGACACTGAAGAGCGAAAGCGTGGGGAGCAAACAGG
+
IIIIIIIIIIIIIIIIIHIIIIIIIIIIIIIHIIIIIHHIIIIIIIIICGHIGIIIIIIIIIIIIIIIIIIIIIIIHHIIIIIIIIIIIHIIIIIIIIIIIIIIIIIIIIIIIIIIIIIIIIIIIIIIIIIIIIIIIIIIIIIIIIIIIIIIIIIIIIIIIIIIIIIIIIIIIIIIIHIIIIIIIIIIIIIIIIIIIIIIIIIIIIIIIIIHHIIIIIIIIIIIIIIIIIIIIIIIIIIIIIIIIIIIIIIII
@HS4.1_616 HISEQ:380:H55W7BCXY:1:1101:11461:36657 1:N:0:AGCAGGAA orig_bc=AAAAAAAAAAAA new_bc=AAAAAAAAAAAA bc_diffs=0
TACGGAGGGTGCGAGCGTTAATCGGAATAACTGGGCGTAAAGAGCTCGTAGGCGGTTAGTCAAGTCAGATGTGAAAGCCCCGGGCTTAACCTGGGAACTGCATTTGAAACTGACGAACTAGAGTACTGTAGAGGGAGGTAGAATTCCAGGTGTAGCGGTGAAATGCGTAGATATCTGGAGGAATACCGGTGGCGAAGGCGGCCTCCTGGACAGAGACTGACGCTGAGGAGCGAAAGCGTGGGGAGCAAACAGG
+
IIIIIIHHHEHHIIIIIHIHIIIIIIIIIIIIIIIIIHIIIIHHIIIIHIIIIIIHHIIIIIIIIIIIIIIIIIIIHIIHHIIIIIHIIIIIIIIIHIIIIIIIIIIIIIIIIIIIIIIIIIIIIIHHHHIHIIHHHHHIIIIIIHHHIIIHIIIHIIIIIIIIHIIIIIHIIIHIIIIIIIIIHIIHIHIHHIIIIIHIHFIIIIHHIIIIHFIHEHHCIIHIIIIIIHHIIIIIHIIHIIIHIIIHIIIII
@HS4.1_617 HISEQ:380:H55W7BCXY:1:1101:16183:36592 1:N:0:AGCAGGAA orig_bc=AAAAAAAAAAAA new_bc=AAAAAAAAAAAA bc_diffs=0
TACGGAAGATGCGAGCGTTATCCGGATTTATTGGGTTTAAAGGGAGCGTAGGCGGGCGTTTAAGCCAGCGGTCAAATGTCAGGGCCCAACCTTGTCATGCCGTTGGAACTGGGTGCCTTGAATACACACAAGGAAGGTGGAATTCGTCGTGTAGCGGTGAAATGCTTAGATATGACGAAGAACTCCGATTGCGAAGGCAGCCTTCTGGGGTGCGATTGACGCTGAGGCTCGAAAGTGCGGGTATCGAACAGG
+
IIGHIHHIIIIIIIIIIIIIIIIIIHIIIIIHHIIEHIIIIIIIIIIIIIIIIIIIIIIIHIIIIIIIIIIIIIIIHHHHIIIIIIIIIIIIIIIIIIIIIIIIIIIIIIIIIIIIIIIIIIIIIIIIIIIIIIIIIIIIIIIIIIIIIIIIIIIIIIIIIIIIIIIIIIIIIIIIHIIIIIIFHIIIHIIIIIIIIIIIIIIIIIIIIIIIIIIIIIIIIIIIIIIIIIIIIIIIIIIIIIIIIIIIIIII
@HS4.1_618 HISEQ:380:H55W7BCXY:1:1101:16932:36689 1:N:0:AGCAGGAA orig_bc=AAAAAAAAAAAA new_bc=AAAAAAAAAAAA bc_diffs=0
TACGAGGGGTGCAAGCGTTGTTCGGAATTACTGGGCGTAAAGGGAGCGTAGGCGGAGATTCAAGCGGATTGTACAATCCCGGGGCCCAACCCCGGCTCTGCAGTCCGAACTGGATCTCTTGGATAGTTCAGGGGCAGGCGGAATTCCTGGTGTAGCGGTGGAATGCGTAGAGATCAGGAAGAACACCGATGGCGAAGGCAGCCTGCTGGGGACTTTATCGACGCTGAGGCTCGAAAGTGCGGGTAGCAAACAGG
+
IIIIIHHHHHHHIIIIIIIIIIIIIIIIIIIIIIIIIHHHHIHHIHHHHIHGHIIIIHIIIEHIIIIIHIIIIIIIGHHIIIIIIIIIIIIIIIIHIIIIIIIIIHIIIIIIIHIIIIIIHHGHIHHHIIIIIIIIIIIIIIIIHIIIIHHIIIIIIIIIIIIIIIIIIIIIIHHHHHHHIIIIIIIIGIIIHIIIIIIIHIIIIIIIIIIIIHGIIGIIIIIIIIIIIIIIHIIIIIIIIHIIIIIIIIIIIH
@HS4.1_619 HISEQ:380:H55W7BCXY:1:1101:19281:36716 1:N:0:AGCAGGAA orig_bc=AAAAAAAAAAAA new_bc=AAAAAAAAAAAA bc_diffs=0
TACAGAGGCCCGTAGCGTTGTTCGGATTTACTGGGCGTAAAGGGCGCGTAGGCGGCCAGGCGTGTCGGATGTGAAATCTCCGGGCTCAACCCGGAAAGTGCGTCCGAAACTGCCCGGCTCGAGTGCGGGATGGGGAAGGGGAATGCAGGGTGTAGCGGTGAAATGCGTTGATATCCTGCAGAACACCGGAGGCGAAGGCGCCTTCCTGGAACGCAACTGACGCTGAGGCGCGAAAGTCGGGGGAGCAAACAGG
+
IIIIIIIHIIIIIIIIIIIIIIIIIIIIIIIIIGIIIEHIIIIIIIIIIIIIIIIIIIIIIIIIIIIIIIHIIIIIGHIIIIIIIIIIIIIIIIIIIIIIIIIHIIIIIIIIIIIIIIIHIIIIIIIIIIIIIIIIIIIIIIIIIIIIIIIIIIIIIIIIIIHIIHIIIIIIIIIIIIIIIIIIIIIIIIIIIIIIIIIIIGIIIIIIIIIIIIIIIIIIHIIIIIIHHIIIIIIIHIIIIIIIIIIIIIIIH
@HS4.1_620 HISEQ:380:H55W7BCXY:1:1101:2398:36754 1:N:0:AGCAGGAA orig_bc=AAAAAAAAAAAA new_bc=AAAAAAAAAAAA bc_diffs=0
TACGGAAGGTCCGGGCGTTATCCGGATTTATTGGGTTTAAAGGGAGCGCAGGCGGGCTTTTAAGCGTGACGTGAAATGTAGATGCTCAACATCTGAACTGCGTCGCGAACTGGAGGCCTTGAGTGAGTACGACGGAGGCGGAATTCGTGGTGTAGCGGTGAAATGCTTAGATATCACGAAGAACCCCGATTGCGAAGGCAGCCTCCGAGTCCTTTACTGACGCTAAAGCTCGAAAGTGCGGGTATCGAACAGG
+
IIIIHDHIIHIIIIHIIIIGIIIHIDHHIIIIHHIHGIIIIIIHIIIIGIIIIIIIIIIIIIIIIIIIIIIIIIIHIIHHHIHIIIIHIIHIIHHIHIIIIIIIIIIIIHHIIHIIIIIIIIIIIIIIIIIIIIIIIIIIIIIIIIIIIIIIHIIIIIIIIIIIIIIHIIIIIIIIIHIIIIIIIIIIIIIIIIIIIIIIIIIIIIIIIIIIIIIIIIIIIIIIIIIIHCIIIIIIIIIIIIIIIIIIHIIII
@HS4.1_621 HISEQ:380:H55W7BCXY:1:1101:8366:36937 1:N:0:AGCAGGAA orig_bc=AAAAAAAAAAAA new_bc=AAAAAAAAAAAA bc_diffs=0
TACGGAAGGTCCGGGCGTTATCCGGATTTATTGGGTTTAAAGGGAGCGCAGGCCGGAGATTAAGCGTGACGTGAAATGTAGACGCTCAACGTCTGAATTGCGTCGCGAACTGGTTTCCTTGAGTGAGTACGACGTGTACGGAATTCGTGGTGTAGCGGTGAAATGCTTAGATATCACGAAGAACCCCGATTGCGAAGGCAGTGCACGAGTCCTTTACTGACGCTAAAGCTCGAAAGTGCGGGTATCGAACAGG
+
IIIIIIIIIIIIIIIIIIIIIIIIIIIIIIIIHIIDEHIIIIIIIIHIIIIIIIIIHIIHIIIIIIIIIIHHIHIIIHIIIIIIIIIIIIIIIIIIIIIIIIIIIIIIIIIIIIIIIIIDIIIIIIIIIIIIIIIIHIIIIIIIIIIIIIIIIIIIIIIIIIIIIIIIIIIIIIIIIHIIIIIIIIIIIIIIIIIIIIIIIIHIIIIIIIIIIIIIIIIHIIIIIIIIIIIIIIIIIIIIIIIIIIIIIIIII
@HS4.1_622 HISEQ:380:H55W7BCXY:1:1101:9709:36967 1:N:0:AGCAGGAA orig_bc=AAAAAAAAAAAA new_bc=AAAAAAAAAAAA bc_diffs=0
CACGTAAGTTGCGAGCGTTGTTCGGAATTATTGGGCGTAAAGGGCATGTAGGCGGTAATGCAAGTCTGGTGTGAAATGCCGGGGCTCAACCCCGGAACTGCGTTGGAAACTGCATTACTTGAGTGACTGAGGGGCAGGCAGAATTCCTGGTGTAGGGGTGAAATCTGTAGATATCAGGAAGAATACCGATGGCGAAGGCAGCCTGCCAGCAGATGACTGACGCTGAGGTGCGAAGGTGCGGGGAGCAAACAGG
+
IIIIIIIIIIIIIIIIIFHIHIIIIIIHIIIIIIIIHHGIIIIIIIIIIIIIHIGIIIIIIIIIHIIIIIIIIIIHHIIIIIIIIIIIIIHIHIIIIIIIIIIIIIIIIIIIIIIIHIIIIIIIIIIIIIIIIIIIIIIIIIIHHIIIIIIIHHIIIIIIIIIIIIIIIIIIIIIIIHIIIIIIIIIIIIIIIIIIIIIIIIHIIIIIIIIIIIIIIIIIIIIIIIIIIIIIIIIHIIIIIIIIIIIIIIIII
@HS4.1_623 HISEQ:380:H55W7BCXY:1:1101:11453:36928 1:N:0:AGCAGGAA orig_bc=AAAAAAAAAAAA new_bc=AAAAAAAAAAAA bc_diffs=0
TACGGGGGATACGAGCGTTATCCGGATTTATTGGGTTTAAAGGGTGCGCAGGCGGACCGTTAAGTCAGGGGTGAAAAGTTCGGGCTCAACTCGAACCGTGCCTTTGATACTGGCGGACTGGAGTGTGATAGACGTGGCCGGAATGTGGAGTGTAGCGGTGAAATGCTTAGATATTCCACAGAACACCGATCGAGAAGTCAGGTCGCGAGTTCACAACTGACGCTCATGCACGAAAGCGTGGGGATCAAACAGG
+
IIIIHIHDEHHIIIIHIHIIIIIIICHHHIIFHHIIIIHIIIIIIIIIIIIIIIIIIIIHHHHHHHIIIIIIHEHHHHHIIIIIIIIIIIIIHIIIIIIIIIIIIHHHHIIIIIIIIIIIHIIIIIIHHHHGHIHHIIIIIIIHIHFHHIHIHIIIIIIIIIHHIIIHIHHHHIHIIHIIIIIFHHIIHIHIIIIHHHHIIIIIHHHIIIHHIHIHEHCCHHG?HIGIIIIIIIIIIHHGIIIIIIIIHHHII
@HS4.1_624 HISEQ:380:H55W7BCXY:1:1101:13985:36972 1:N:0:AGCAGGAA orig_bc=AAAAAAAAAAAA new_bc=AAAAAAAAAAAA bc_diffs=0
TACGGAGGGTGCGAGCGTTAATCGGAATAACTGGGCGTAAAGAGCTCGTAGGCGGTTTGTCAAGTCAGATGTGAAAGCCCCGGGCTTAACCTGGGAACCGCATTTGAAACTGACAGACTAGAGTACTGTAGAGGGAGGTAGAATTCCAGGTGTAGCGGTGAAATGCGTAGATATCTGGAGGAATACCGGTGGCGAAGGCGGCCTCCTGGACAGAGACTGACGCTGAGGAGCGAAAGCGTGGGGAGCAAACAGG
+
IIIIIHIIIHIIIIIIIIIIHIIIIIIIIIIIIIIIIIIIIIIIIIIIIGIIIIIHIIIIIIIIIIIIIIIIIIIIIIIIIIIIIIIIIIIIIIIIIIIIIIIIIIIIIIIIIIIIIIIIIIIIIIIIIIIIIIIIIIIIIIIIIIIIIIIIIIIIIIIIIIIIIIIIIIIIIIIIHIIIIIIHIIIIIIIIIIHIIIIIIIIIIIIIIIIIIIIIIIIIIIIIIIIIIIIIIIIIIIIIIIIIIIIIIIGII
@HS4.1_625 HISEQ:380:H55W7BCXY:1:1101:19100:36970 1:N:0:AGCAGGAA orig_bc=AAAAAAAAAAAA new_bc=AAAAAAAAAAAA bc_diffs=0
TACGGAGGGTACGAGCGTTAATCGGAATGACTGGGCGTAAAGGGCACGTAGGTGGATAGATAAGTCACAAGTGAAATACCCGGGCTTAACCTGGGATTGGCTCGTGAAACTGTTTAACTAGAGTACGGTAGAGGGGAGTAGAATTCCAAGTGTAGCGGTGAAATGCGTAGAGATTTGGAAGAATACCGGAGGCGAAGGCGGCTCTCTGGACCGATACTGACACTGAAGAGCGAAAGCGTGGGGAGCAAACAGG
+
IHHHIIIIIIIIIIFIIHIHHHHIIIIIIIIGEIIIIHIIIHIIHHIIFHIIHIHIFIIHIIIIIIIIIIHIHHIHFHHIIHIIHIGHIIIIIIIIHHIIIIIIIIIIIHIIIHIIIHIHIHIIIIIIIIIIIHHHIIIHIIIHIHIIIIIIIHHIIIHIIIIIIIIIIIIIIIHHHHIIGHIIIIIGHIIIIIIIIIIIIIIHIIIHIIIIIHIIIIHIIHIIIIIIIIIIFIIIIHIIIIIIHHHIIIIII
@HS4.1_626 HISEQ:380:H55W7BCXY:1:1101:1232:37106 1:N:0:AGCAGGAA orig_bc=AAAAAAAAAAAA new_bc=AAAAAAAAAAAA bc_diffs=0
TACGGAGGGTACGAGCGTTAATCGGAATGACTGGGCGTAAAGGGCACGTAGGTGGATAGATAAGTCACAAGTGAAATACCCGGGCTTAACCTGGGATTGGATCGTGAAACTGTTTAACTAGAGTACGGTAGAGGGGAGTAGAATTCCAAGTGTAGCGGTGAAATGCGTAGAGATTTGGAAGAATACCGGAGGCGAAGGCGGCTCTCTGGACCGATACTGACACTGAAGAGCGAAAGCGTGGGGAGCAAACAGG
+
IIIHIIIIIIIHGIHHIHHGHHHIFHIHIIICHHHHIFHIIIIIIIIH<GHIDHIHGHHHIGHHIIIIHHIIIIIIHHIIIEFHHIIIHIHIHIIIHGHIHHIHHHIIIIIIIIIIHIIHHHHHHIIIHHIIIIIIIIIIHHHHEHHIIIIIHIIIIIIIIIIIIIIIIIHHHIHHHFIHIHIIIIIIIIIIIIIHIIHIIIGIIHGIHIIIHHIHHIHIIHIIIIIIIIIIIIHIIIIIIIIIIHIIIIIII
@HS4.1_627 HISEQ:380:H55W7BCXY:1:1101:2335:37226 1:N:0:AGCAGGAA orig_bc=AAAAAAAAAAAA new_bc=AAAAAAAAAAAA bc_diffs=0
TACGGAGGGTACGAGCGTTAATCGGAATGACTGGGCGTAAAGGGCACGTAGGTGGATAGATAAGTCACAAGTGAAATACCCGGGCTTAACCTGGGATTGGCTCGTGAAACTGTTTAACTAGAGTACGGTAGAGGGGAGTAGAATTCCAAGTGTAGCGGTGAAATGCGTAGAGATTTGGAAGAATACCGGAGGCGAAGGCGGCTCTCTGGACCGATACTGACACTGAAGAGCGAAAGCGTGGGGAGCAAACAGG
+
IIIIIIIIHIIIIHIIIIIIIIIIIIIIIIIIIIIIGCHHIIIIIIIIDHFHDHHHIIIHHIIIIIHIIIIIIIHHFHHIIIIIIIHIIIIIIIIHHGHIIIIIIIIIIIIIIIIIIIIIIIIIIHIIIIIIIIIIIIIHIIHIIHIIHIIIIIIIIIIIHIIHIIIIIIIIIIIIHGIIIIHIHIIIIIIIIIIIIIIIIIIIHIIIIIHIIIHIIIIHHHHIHHHHIIIIIIIIHHIIIIIHIIIIIIIHH
@HS4.1_628 HISEQ:380:H55W7BCXY:1:1101:5307:37143 1:N:0:AGCAGGAA orig_bc=AAAAAAAAAAAA new_bc=AAAAAAAAAAAA bc_diffs=0
TACGGAAGGTCCGGGCGTTATCCGGATTTATTGGGTTTAAAGGGAGCGCAGGCCGATTATTAAGCGTGACGTGAAATGTAGATGCTCAACATCTGAACTGCGTCGCGAACTGGTAGTCTTGAGTGAGTTCGATGTGGGCGGAATTCGTGGTGTAGCGGTGAAATGCTTAGATATCACGAAGAACTCCGATTGCGAAGGCAGCCCACAAGGCCTTTACTGACGCTAAAGCTCGAAGGTGCGGGTATCGAACAGG
+
IIIIIHHIIHIIIIIIIIIIIIIIIHHHIIIIGHHEEHIIIIHIHIIIIIIIIIIIIIIIIIIIIIIIHIIIIIIIIIIIIIIIIIIIIIIIIIIIIIIIIIIIIIIIIGIIIHIIIIIIIIIIIIIIIIIIIIIIIIIIIIIIIIIIHIIIIIIIIIHIIIIIIIIIIIIHHGIIHHIIIIIHHIIIHIIIIIIIIIIIIIIIIIHIIIGIIIIIIIIIIIIIIIHIIIIIIIIIIIIIIIIIIIIIIIIII
@HS4.1_629 HISEQ:380:H55W7BCXY:1:1101:6545:37242 1:N:0:AGCAGGAA orig_bc=AAAAAAAAAAAA new_bc=AAAAAAAAAAAA bc_diffs=0
TACGGAGGATGCGAGCGTTATCCGGATTTATTGGGTTTAAAGGGTGCGTAGGCGGAATGTTAAGTCAGTGGTGAAAGCGTGTAGCTCAACTATACCGAGCCATTGAAACTGGCGTTCTTGAGTGCAAGCGAGGTAAGCGGAATGTGACGTGTAGCGGTGAAATGCTTAGATATGTCCCAGAACTCCGATTGCGAAGGCAGCTTACCAGTATGTAACTGACGCTGAGGCACGAAAGCGTGGGTATCAAACAGG
+
IIIIIHHIIIIIIIIIIIIIIIIIIIIIIIHIGHIGCHIIIIIIIIIIIIIIIIIIIIIIIIIIIIIIIIIIIIIIHIIHIIIIIIIIIIIIIIIIIIIIIIIIIIIHIIIIIIIIIIIIIIIIHIIIIIIIIIIIIIIIIIIIIIHIIIIIIIIIIIHHHIIIIIIIIIIIIIIIHIIIIIIIIIIIIIIIIIIIIIIIIIIIIHIIIIHHHHHHIIIIIIIIIIIIIIIIIIIIIGIIIIIIIIIIIIII
@HS4.1_630 HISEQ:380:H55W7BCXY:1:1101:9182:37173 1:N:0:AGCAGGAA orig_bc=AAAAAAAAAAAA new_bc=AAAAAAAAAAAA bc_diffs=0
TACGGAGGGCGCAAGCGTTAATCGGAATAACTGGGCGTAAAGCGCACGCAGGCGGTTATGCAAGTCAGATGTGAAATCCCAGCGCTTAACGTTGGGCGGTCATTTGAAACTGCAAGACTAGAGTACTATAAGGGGAGCTGGAATTCCAGGTGTAGCGGTGAAATGCGTAGATATCTGGAAGAACACCGGTGGCGAAGGCGAGCTTCTGGATAGTAACTGACGCTCAGGTGCGAAAGCGTGGGGAGCAAACAGG
+
IIIIIIIIIIIIIIIIIHHIIIIIIHIIIIIIIIIIIHIIIIIIIIIIIIIIGIIGIIIHIIIIIHIIIIIIIIIIIIIIIIIHIIIIIIIHIIIIIIIHIIIIIIIIIIIIIIIIIIIIIIIIIIIIIIIIIIIIIIIIIIIIIIIIIIIIIIIIIIHIIIIIIIIIIIIIIIIIIHIIIIIIIIIIIIIIIIIIIIIIIIHIIIIIIIIIIIIIIIIIIIIIIIIIIIIIIIIIIIIIIIIIIIIIIIIII
@HS4.1_631 HISEQ:380:H55W7BCXY:1:1101:11521:37058 1:N:0:AGCAGGAA orig_bc=AAAAAAAAAAAA new_bc=AAAAAAAAAAAA bc_diffs=0
TACGGAAGGTCCGGGCGTTATCCGGATTTATTGGGTTTAAAGGGAGCGCAGGCCGGAGGTCAAGCGTGACGTGAAATGTAGCCGCTCAACGGCTGAACTGCGTCGCGAACTGGCTTTCTTGAGTGAGTTCGATGTGGGCGGAATTCGTGGTGTAGCGGTGAAATGCTTAGATATCACGAAGAACTCCGATTGCGAAGGCAGCCCACAAGGCCTTTACTGACGCTAAAGCTCGAAGGTGCGGGTATCGAACAGG
+
IIIIIIIIIIIIIIIIIIIIIIIIIGHHIHHHHHIDGHIHHIIIIIIIHIIIIIIIHIIHHIIIIIIIHIIIHHIIIIIIIIIIIIIIIIIIHIIIHIHIIHIHIIIIIIIHIIIIIIIIIIIIIIIHHIIIIIIIIIIIIIIIIIIIIIIIIIIIIIIIIIIIIIIIIIIIIIIHHIIIIIIIIIIIIIIIIIIIIIIIIIIIIIIIIIIIIIIIIIIIIIIIIIIIIIIIIIIIIIIIIIIIIIIIIIIII
@HS4.1_632 HISEQ:380:H55W7BCXY:1:1101:13188:37172 1:N:0:AGCAGGAA orig_bc=AAAAAAAAAAAA new_bc=AAAAAAAAAAAA bc_diffs=0
TACGGAGGATGCAAGCGTTATCCGGATTTATTGGGTTTAAAGGGTGCGCAGGCGGCTTGTTAAGCGGGAGGTGAAATGCCGGCGCTCAACGTCGGAAGTGCCTCCCGAACTGGTGAGCTTGAATGACTCTGCCGTGGGAGGAATGTGTAGTGTAGCGGTGAAATGCTTAGAGATTACACAGAACACCGATTGCGAAGGCATCTCACGAAGGGTTGATTGACGCTGAGGCACGAAAGCGTGGGGATCAAACAGG
+
IIIIIIHHGHIIIIIIIIIIIIIIIHHIIIIIIIIGHIIIIIIIIIIIIIIIIIIIHIIIIIIIIIIIIIIIIIGIIIIIIIIIIIIIIIIHIIIIIIIIIIIIIIIIIIIIIIIIIIIIIIIIIIIIIIIIIIIIIIIIIIIIIIIIIIIIIIIIIIIIIIIIIIIHIIIIIIIIHGIIIIIIIIIIHIIIIIIIIIIIHIHIIIIIIIIIIIIIIIIIIIIIIIIIIIIIIHGIIIIIIIIIIIIIIIIII
@HS4.1_633 HISEQ:380:H55W7BCXY:1:1101:16742:37156 1:N:0:AGCAGGAA orig_bc=AAAAAAAAAAAA new_bc=AAAAAAAAAAAA bc_diffs=0
TACGGAGGGTACGAGCGTTAATCGGAATGACTGGGCGTAAAGGGCACGTAGGTGGATAGATAAGTCACAAGTGAAATACCCGGGCTTAACCTGGGATTGGCTCGTGAAACTGTTTAACTAGAGTACGGTAGAGGGGAGTAGAATTCCAAGTGTAGCGGTGAAATGCGTAGAGATTTGGAAGAATACCGGAGGCGAAGGCGGCTCTCTGGACCGATACTGACACTGAAGAGCGAAAGCGTGGGGAGCAAACAGG
+
IIIIIHHIIIIIIIIIIHEHIHIIIIIIIIIHHIIHIDHIIIIIHHIFFHHHFGHHIIIIIIIIIIIIIIIIIIHGGIIIIHHIGHHIIHHIIIIIIIIIIIIIIIIIIIIIHIIIIIIIIIIIIIIIIIIIIIIIIIIIIIIIIIHIIIIIIIIIIIIIIIIIIIIIIIIIIIIIIHIIIIIIIIIIIIIIIIIIIIIIIIIIIIIIIIIIIIIIIIIIIIIIIIIIIIIIIIIIIIIIIIIIIIIIIIIII
@HS4.1_634 HISEQ:380:H55W7BCXY:1:1101:20424:39902 1:N:0:AGCAGGAA orig_bc=AAAAAAAAAAAA new_bc=AAAAAAAAAAAA bc_diffs=0
TACGGAGGATGCAAGCGTTATCCGGATTTATTGGGTTTAAAGGGTGCGTAGGCGGAGGCTTAAGCGTGAGGTGAAATGCCACTGCTCAACAGTGGAACTGCCTCGCGAACTGGTATTCTGGAATGCCCCTGCCGTGGGAGGAATGTGTGGTGTAGCGGTGAAATGCATAGAGATCACACAGAACACCGATTGCGAAGGCATCTCACGAAGGGGTGATTGACGCTGAGGCACGAAAGCGTGGGGATCAAACAGG
+
IIIIII?H<FEF<<FHHIIIIIIIIIHHHIIHHHIGGHIIHHHI@EHIHIIIICD/<#<HHHIIGIEH0CIGIHIIFHE1A1@HFGHIHG0A<0BFHIIII##IIHIIIHIII#@GHFHCHHHGDHC?<<</?IIHGFEHIHHE?AHIIIIIHIIIIIIGIIIIHHBIIHHEGIHHF<#IHHHHHIHIIIIIIIHHIIHHEIIIHGD1E?G1GFHIHIIIIIIIIH@HGFIHIIIH?HEHHGCIIIIIIIIII
@HS4.1_635 HISEQ:380:H55W7BCXY:1:1101:6271:40206 1:N:0:AGCAGGAA orig_bc=AAAAAAAAAAAA new_bc=AAAAAAAAAAAA bc_diffs=0
TACGGAGGATGCGAGCGTTATCCGGATTTATTGGGTTTAAAGGGTGCGTAGGCTGTTCGTCAAGTCAGTGGTGAAATGCCGGGGCTCAACCCCGGAGCTGCCATTGATACTGTCGGGCTTGAATCCTGCTGCCGTGGGAGGAATGAGTAGTGTAGCGGTGAAATGCATAGATATTACTCAGAACACCGATTGCGAAGGCATCTCACGAAACAGGCATTGACGCTGAGGCACGAAAGCGTAGGGATCAAACAGG
+
IIIIIIIIIIIIIIIIIHIHIIIIIIIHIIHHHIIEHHGIIIIIIIIIIIIIIIIIIIIIIIIIIIIIIIIIIIIHHHIIIIIIIIIIIIIIIIIIIIIIIIIIIIIIIIIIIIIIIIIIIIIIIIIIIIIIIIIIIIIIIIIIIIIIIIIIIIIIIIIIIIIIIIIIIIIIIIIHIIIIIIIIIIIIIIIIIIIIIIIIIIIIIIIIIIIIIIIIIIIIIIIIIIIIIIIIIIIIIIIIIIIIIIIIIIIII
@HS4.1_636 HISEQ:380:H55W7BCXY:1:1101:12053:40131 1:N:0:AGCAGGAA orig_bc=AAAAAAAAAAAA new_bc=AAAAAAAAAAAA bc_diffs=0
TACGAGGGGTGCAAGCGTTGTTCGGAATCACTGGGCGTAAAGGGAGCGTAGGCGGAAGCGCAAGCGGACTGTACAATACCGGGGCCCAACCCCGGACCTGCAGTTCGGACTGCGTTTCTTGGATAGTTCAGGGGCAGGCGGAATTCCTGGTGTAGCGGTGGAATGCGTAGAGATCAGGAAGAACACCGATGGCGAAGGCAGCCTACTGGGGACTTTATCGACGCTGAGGCTCGAAAGTGCGGGTAGCAAACAGG
+
IIIII<<<CEHIHIIIIHHIIIIIIIIIIIIIIIIIIHHIIHIIHIIIHIIGIIIIIIIIIIIIIIHHIIIIIIIIIIIIIIIIIIIIIIIIIIIIIIIIIIIHIIIIIIIIIIIIIIHIIIIIIIIHIIIIIIIIIIIIIIIIIIIIIIIIIIIIIIIIIIIIIIIIIIIIIIIIIHFIIIHHIIIIIIIIIIIIIIIIIIGHIIIIIIIIIIIIIIIIIIIIIIIHIIHIIIIIIIIIIIIIIIIIIIHIII
@HS4.1_637 HISEQ:380:H55W7BCXY:1:1101:14188:40230 1:N:0:AGCAGGAA orig_bc=AAAAAAAAAAAA new_bc=AAAAAAAAAAAA bc_diffs=0
TACATAGGGGGCGAGCGTTATCCGGATTTATTGGGCGTAAAGGGTGCGTAGGCGGTAGATTAAGTCTAAGGTTAAAGTGCAGGGCTCAACCCTGTGATGCCTTAGAAACTGGTTTACTTGAGTTTGGTAGAGGTAAGTGGAACTCCATGTGTAGCGGTAAAATGCGTAAATATATGGAAGAACACCAGTGGCGAAGGCGGCTTACTGGGCCACAACTGACGCTGAGGCACGAAAGCGTGGGGAGCAAACAGG
+
IIIIIIHIIIIIIIIIIIIHIIIIHHIIIIIHHIIIIHHIIIIIIIIIHIHIIIIIIIIIIIIIHIIIIIIHIIIIHHIIIIIIIIIIIIIIIIIIGIIIIHIIIIIIIIIIIHIIIIIIHHIIIHIHIIIIIIIIIIIIIIIIIIIGHIIIIIIIIIIIIIIIIIIIHIIIIIIIHIIIIIHIIHHIIIIIIIIIIIIIIIIIIIIIIIIHHHIIIIIIIIIIIIHHIIIIIIIIIIIIIIIIIIIIIIII
@HS4.1_638 HISEQ:380:H55W7BCXY:1:1101:17159:40193 1:N:0:AGCAGGAA orig_bc=AAAAAAAAAAAA new_bc=AAAAAAAAAAAA bc_diffs=0
TACGGAGGGTGCGAGCGTTAATCGGAATAACTGGGCGTAAAGAGCTCGTAGGCGGTTTGTCAAGTCAGATGTGAAAGCCCCGGGCTTAACCTGGGAACCGCATTTGAAACTGACAGACTAGAGTACTGTAGAGGGAGGTAGAATTCCAGGTGTAGCGGTGAAATGCGTAGATATCTGGAGGAATACCGGTGGCGAAGGCGGCCTCCTGGACAGAGACTGACGCTGAGGAGCGAAAGCGTGGGGAGCAATCAGG
+
IHHGH<CHH<<GFCECCC<GHHIIHE1EE@FHEHIIICHHIIIIIIIGHIIDHHGFCGHHIIEHHIHHIIIIIGIHDHEHHIHIIIHHHIFHHHHHHHIIIIFHHHHHHFHIIHHEEGIHHFFGHIHHFGG?F?CHIHHIIHIHIHHHHIHIHIHEHHEGFG8GHHIIIIIIHHHHHIIIHEEIIHHHHHHGHHHHHHHEHHE@IHHEEF1GF@FFEHE</HHGEHEG0HCCHEEHHEC@EHHHIHHGCHHIH
@HS4.1_639 HISEQ:380:H55W7BCXY:1:1101:17262:40179 1:N:0:AGCAGGAA orig_bc=AAAAAAAAAAAA new_bc=AAAAAAAAAAAA bc_diffs=0
TACGTAGGGGGCAAGCGTTATCCGGATTTACTGGGTGTAAAGGGAGCGCAGACGGTCAAGCAAGTCTGAAGTGAAACCCCACGGCTCAACCGTGGGCTTGCTTTGGAAACTGTTTGACTAGAGTACTGGAGAGGTAAGCGGAATTCCTAGTGTAGCGGTGAAATGCGTAGATATTAGGAGGAACATCGGTGGCGAAGGCGGCTTACTGGACAGCAACTGACGTTGAGGCTCGAAGGCGTGGGGAGCAAACAGG
+
IIIIHIIIIIIIIIIHIIIIIIIIIIIIIIIHIIIFHHIIIIIIIIIIIIIHIIIIIIIIIIIIIIIIIIIIIIIIHIIIIIIIIIIIIIIIIIIIIIIIIIIIIIIIIIIIIIIIIIIIIIIIIIIIIIIIIIIIIIIIHIIIIIIIIIIIIIIIIIIIIIIIIIIIIIIIIIHIIIIIIIIIIIIIIIIIIIIIIIIIIIIIIIIIIIIIIIIIIIIIIHGIIIIIIIIIIIIIIIIIIIIIIIIIIIIII
@HS4.1_640 HISEQ:380:H55W7BCXY:1:1101:19769:40060 1:N:0:AGCAGGAA orig_bc=AAAAAAAAAAAA new_bc=AAAAAAAAAAAA bc_diffs=0
TACGGAGGATGCAAGCGTTATCCGGATTTATTGGGTTTAAAGGGTGCGCAGGCGGCTTGTTAAGCGGGAGGTGAAATGCCGGCGCTCAACGTCGGAAGTGCCTCCCGAACTGGTGAGCTTGAATGACTCTGCCGTGGGAGGAATGTGTAGTGTAGCGGTGAAATGCTTAGAGATTACACAGAACACCGATTGCGAAGGCATCTCACGAAGGGTTGATTGACGCTGAGGCACGAAAGCGTGGGGATCAAACAGG
+
IIIIHHHIHHHHFGGEHCHGHHHGHCCHEHHHIHH<<DFHHHHIIIIIIIHHHIHHCHIIHHIIHHHIHHHIIIHIHIHHHHHHIDHDHGHGHGIIHFFGCDHGHIGHGIHIIHHIIIHHIHIHEEHHHIIIIHHDHHHHIIIHFHGIIIIHIIIIIIIIIIIIIIGIIIHFHEHHIHFHIHHHHIHHGE@IIIIIIIIIHIGIHHEHEHFHH?EIHIIIIIIHIIIHFHIIIIIIIHEIIIIHGIIIIIIII
@HS4.1_641 HISEQ:380:H55W7BCXY:1:1101:7061:40311 1:N:0:AGCAGGAA orig_bc=AAAAAAAAAAAA new_bc=AAAAAAAAAAAA bc_diffs=0
[truncated: 41,124,968 more chars]
