# Supplementary material for: Effect of dietary concentrate to forage ratio on growth performance, rumen fermentation and bacterial diversity of Tibetan sheep under barn feeding on the Qinghai-Tibetan plateau
Source: PeerJ. 2019 Aug 5;7:e7462. doi: 10.7717/peerj.7462 (PMC6686838; doi:10.7717/peerj.7462)
Supplement: Supplemental Information 7 — The 4 sequences in the file represent 4 rumen samples of Tibetan sheep in group HS4. [file peerj-07-7462-s007.zip › HS4_Samples of Sequences/HS4.2.fastq]

@HS4.2_0 HISEQ:380:H55W7BCXY:1:1101:4680:2124 1:N:0:AGCAGGAA orig_bc=AAAAAAAAAAAA new_bc=AAAAAAAAAAAA bc_diffs=0
TACGGAAGGTCCGGGCGTTATCCGGATTTATTGGGTTTAAAGGGAGCGCAGGCTGGATTTTAAGCGTGCTGTGAAATGTACCGGCTCAACCGGTGACGTGCAGCGCGAACTGGAGTCCTTGAGTGAGTACGACGTCAGCGGAATTCGTGGTGTAGCGGTGAAATGCTTAGATATCACGAAGAACCCCGATTGCGAAGGCAGCTGACGAGTCCTTAACTGACGCTAAAGCTCGAAAGTGCGGGTATCGAACAGG
+
IIIIIIIIIIIIIIIIIIIHIIIIIHHIIIIIHIIGHIIIIIIIIIIIIIIIIHHIHHIIIIIIIIIIIIIIIIIIHIIIIIIIIIIIIIIIIIIIIIIIIIIIIIIIIIIIIIIIIIIIIIIIIIIIIIIIIIIIIIIIIIIIIIIIIIIIIIIIIIIIIIIIIIIIIIIIIIIIIIIHIIIIIIIIIIIIIIIIIIIIIIIIIIIIIIIIIIIIIIIIIIIIIIIIIIIIIIIIHIIIIIIHIIIIIIIII
@HS4.2_1 HISEQ:380:H55W7BCXY:1:1101:5685:2231 1:N:0:AGCAGGAA orig_bc=AAAAAAAAAAAA new_bc=AAAAAAAAAAAA bc_diffs=0
TACGGAGGATGCGAGCGTTATCCGGATTCATTGGGTTTAAAGGGTGCGCAGGCGGCTGCCTAAGTCAGCGGTGAAAGTCAGGGGCCCAACCCCGGAAGTGCCGTTGATACTGGGTGGCTTGAATGCGGTCGAGGCGGGCGGAATGTGGTGTGTAGCGGTGAAATGCATAGATATGCCACAGAACGCCGATAGCGAAGGCAGCTCGCCAGGCCTGCATTGACGCTCAGGCACGAAAGCGTGGGGATCAAACAGG
+
IIIIIGIIIIIIIIIIIIIIIIIIIGHIIIIIHIIDHGIIIIIIIIIIIIIIIIIIIIIIIIIIIIIIIIIHHIIIIIIIIIIIIIIIIIIIIIIIIIIIIIIIIIIIIIIIIIIIIIIIIIIIIIIIIIIIIIIIIIIIIIIIIIIIIIIIIIIIIIIIIIIIIIIIIIIIIIIIHGIIIIIIIIIIIIIIIIIIIIIIIIIIIIIIIIIIIIIIIIIIIIIIHIIIIIIIIIIIIIIIIIIIHIIIIIIII
@HS4.2_2 HISEQ:380:H55W7BCXY:1:1101:6862:2167 1:N:0:AGCAGGAA orig_bc=AAAAAAAAAAAA new_bc=AAAAAAAAAAAA bc_diffs=0
TACGGAAGGTCCGGGCGTTATCCGGATTTATTGGGTTTAAAGGGAGCGCAGGCGGGACCTTAAGCGTGACGTGAAATGTAGTTGCTCAACATCTGCACTGCGTCGCGAACTGGGGTTCTTGAGTGCATTCGACGTCAGCGGAATTCGTGGTGTAGCGGTGAAATGCTTAGATATCACGAAGAACTCCGATTGCGAAGGCAGCTGACGAGACTGTAACTGACGCTAAAGCTCGAAAGTGCGGGTATCGAACAGG
+
IIIIIIIIIIIIIIIIIIIIHIIIHHHIIIHHHIIHHDHIIIHIGIGIIHIIIIIIIHHHHIIIIIIIIIIIIIIIIIIIIIIIIIIIIIIIIIIIIIIIIIIIIIIIIIIIIIIIIIIIIIIIIIHHIIIIIIIIIIIIIIIIIIIIIIIIIIIIIIIIIIIIIIIIIIIIIIIIIGIIIIIIIIIIIIIIIIIIIIIIIIIIIIIIIHIHHIIIIIIIIIIIIIIIIIIIIIIIIIIIIIIIIIIIIIIII
@HS4.2_3 HISEQ:380:H55W7BCXY:1:1101:19802:2216 1:N:0:AGCAGGAA orig_bc=AAAAAAAAAAAA new_bc=AAAAAAAAAAAA bc_diffs=0
TACGGAAGGTCCGGGCGTTATCCGGATTTATTGGGTTTAAAGGGAGCGCAGGCTGGTTTTTAAGCGTGACGTGAAATGTGGCGGCTCAACCGCCGAACTGCGTCGCGAACTGGGAGCCTTGAGTGAGTACGACGTTGGCGGAATTCGTGGTGTAGCGGTGAAATGCTTAGATATCACGAAGAACCCCGATTGCGAAGGCAGCTGACGAGTCCTTAACTGACGCTAAAGCTCGAAAGTGCGGGTATCGAACAGG
+
IIIIIHHIIIIIICHIIIIIIIIII@EHIHIIHIIGHHHIIIIIIIIIIIIIIIIIHHIIIIIHIIIHIIIIIIIIIIIIIHIIIHIIIIIIIIIIHHHIIIIIIIHIIIIHIGEHHHHIIIIIIIHHIIHHIIIHIIIIIIHIIIIIIIIHHIIIIIIHIIIGIIIIIIIIHHIIHFHIIIIIIIIIHHHIIIIIHIIIIIIIIHIIIIIIIIIIIIIIIIIIIIIIIIIIIIIIIIIIIIIIIIIIIIIII
@HS4.2_4 HISEQ:380:H55W7BCXY:1:1101:4016:2424 1:N:0:AGCAGGAA orig_bc=AAAAAAAAAAAA new_bc=AAAAAAAAAAAA bc_diffs=0
TACGGAAGGTCCGGGCGTTATCCGGATTTATTGGGTTTAAAGGGAGCGCAGGCGGTCTATTAAGCGTGTTGTGAAATGTAGATGCTCAACATCTGAATTGCAGCGCGAACTGGTGGACTTGAGTGCGCGGAAAGTGGGCGGAATTTGTGGTGTAGCGGTGAAATGCTTAGATATCACGAAGAACTCCGATTGCGAAGGCAGCTCACTGTAGCGTTACTGACGCTGAGGCTCGAAAGTGCGGGTATCGAACAGG
+
IIIIIIIHIHIIIIIIIIIIIIIIIHIIIIIHIIIEHIIIIIIIGIIIIIIIIIIIIIIIIIHIIIIIHIIIIIIIIIIIIIIIIIIIIIIIIIIIIIIIIIHIIIIIIIIIIIIIIIIIIIIIIIIIIIIIIIIIIIIIIIIHHIIIIIIIIIIIIIIIIIIIIIGIIIIIIIIIIIIIIHIIHIIIIIIIIIHIIIIIIIIIIIIIHIIIIIIIIIIIIIIIIIIIIIIIIIIIIIIIIIIIIIIIIIIII
@HS4.2_5 HISEQ:380:H55W7BCXY:1:1101:5861:2401 1:N:0:AGCAGGAA orig_bc=AAAAAAAAAAAA new_bc=AAAAAAAAAAAA bc_diffs=0
TACGTAGGGAGCAAGCGTTGTCCGGATTTACTGGGTGTAAAGGGTGCGTAGGCGGCTTTTTAAGTCAGATGTGAAATCTATGGGCTCAACCCATAAACTGCATTTGAAACTAGAGAGCTTGAGTGAAGTAGAGGCAGGCGGAATTCCCTGTGTAGCGGTGAAATGCGTAGAGATAGGGAGGAACACCAGTGGCGAAGGCGGCCTGCTGGGCTTTAACTGACGCTGAGGCACGAAAGCGTGGGTAGCAAACAGG
+
IIIIHIIIIHIIIIIIHIGHIGHIIHIIIIIHHIICGHHHHHHHIIIIHIIIIIIHIIIIIIIIIHIIHHIHIIIIIHIIIIIIIIIIHHIIIIIIIIIIIIIIIIIIIIIIIIIIIIIIIHIIIHHIIIIIIIIIHIIHIIHIIIHIIIIIIIIIIIIIIIIIIIIIHIHIIIIHHHIIIHIIIIIIIIIIIIIIIHIIIIIIIIIIIIIIIIHEIIIIIIIIIHIIGIIIIIIGIIIIIIHIIHIIIIIII
@HS4.2_6 HISEQ:380:H55W7BCXY:1:1101:7250:2294 1:N:0:AGCAGGAA orig_bc=AAAAAAAAAAAA new_bc=AAAAAAAAAAAA bc_diffs=0
TACGGAGGATGCAAGCGTTATCCGGATTTATTGGGTTTAAAGGGTGCGTAGGCTGTTCGACAAGTCAGGGGTGAAAGCCCGGCGCCTAACGCCGGAACTGCCTTTGATACTGCCGAGCTGGAATACGGATGCCGTGGGAGGAATGAGTAGTGTAGCGGTGAAATGCATAGATATTACTCAGAACACCGATTGCGAAGGCATCTCACGAATCCGTCATTGACGCTGAGGCACGAAAGCGTGGGGATCAAACAGG
+
IIIIIIIIIIIIIIIIIIIIIIEHIHHIIIIIIIIHIHIIIIIIIIIIIIIIIIIIIIIIIIIIIIIIIIIIIIIIHIIIIIIIIIIIIIIIIIIIIIIIIIIIIIIIIIIHIIIHIIIIIIIIIIIIIIIIIIHIIIIIIIIHIHHIIIIIIIIIIIIIIIIIIIIIIIIIIIIIIIIIIIIIIIIIIIIIIIIIIIIIHHHIIIIIHHIIHGHIHIIIIIIIIIIHHIIIIIIIIIIIIIHIIIIIIIIII
@HS4.2_7 HISEQ:380:H55W7BCXY:1:1101:12523:2277 1:N:0:AGCAGGAA orig_bc=AAAAAAAAAAAA new_bc=AAAAAAAAAAAA bc_diffs=0
TACGGAGGATGCAAGCGTTATCCGGATTTATTGGGTTTAAAGGGTGCGCAGGCGGGCTGTTAAGTCAGCGGTGAAATCTCCCGGCTCAACCGGGGAACTGCCGTTGATACTGGCAGCCTAGAGTACAGACGGCGCCGGCGGAATGTGTCATGTAGCGGTGAAATGCTTAGATATGCCACAGAACACCGATCGCGAAGGCAGCTGGCGAGGCTGGGACTGACGCTCAGGCACGAAAGCGTGGGGATCAAACAGG
+
IIIIIIIIIIIIIIIIIIIIIIIIIHIIIIIIIIIHHIIIIIIIIIIIIIIIIIIIIIIIIIIIIIIIIIIHIIIIGHIIIIIIIIIIIIIIIIIIIIIIIIIIIIIIIIIIIIIIIIIIIIIIIIIIIIIIIIIIIIIIIIIIIIIIIIIIIIIIIIIIIIIIIHIIIIIIIIIIHHIIIIIIIIIIIIIIIIIIIIIIIIIIIIIIIIHIIIIIIIIIIIIIIIIIIIIIIIIIIIIIIIIIIIIIIIIII
@HS4.2_8 HISEQ:380:H55W7BCXY:1:1101:18834:2448 1:N:0:AGCAGGAA orig_bc=AAAAAAAAAAAA new_bc=AAAAAAAAAAAA bc_diffs=0
TACGGAAGGTCCGGGCGTTATCCGGATTTATTGGGTTTAAAGGGAGCGCAGGCGGGTGGTTAAGCGTGCTGTGAAATGTACCGGCTCAACCGGTGACGTGCAGCGCGAACTGGCTATCTTGAGTGGGTACGACGTCAGCGGAATTCGTGGTGTAGCGGTGAAATGCTTAGATATCACGAAGAACTCCGATTGCGAAGGCAGCTGGCGAGTCCCTTACTGACGCTAAAGCTCGAAGGTGCGGGTATCGAACAGG
+
IIIIIIIIIIIIICHHHIIIIIIIIDGHHIIIHIHHGHIHIIIIIIIIIIIIIIIIHIIHHIIIIIIIHIIIIIIIHHHIIIIIIIIIIIIIIIIIIIIIIIIIIHIIIIIIIIIIIIIIIIIIIIIIIIIIIIHIIIIIIIIIIIIIIIIIIIIIIIIIIIIIIIIIIIIIIIHHHHIIIIIIIIIIIIIIIIIIIIIIIIIIIIIIIIIIIIIIIIIIIIIIIIIIIIIIIIIIIIIIIIIIIIHIIIIII
@HS4.2_9 HISEQ:380:H55W7BCXY:1:1101:19201:2494 1:N:0:AGCAGGAA orig_bc=AAAAAAAAAAAA new_bc=AAAAAAAAAAAA bc_diffs=0
TACGGAGGATGCAAGCGTTATCCGGATTTATTGGGTTTAAAGGGTGCGCAGGCGGGCTGTTAAGTCAGCGGTGAAATCTCCCGGCTCAACCGGGGAACTGCCGTTGATACTGGCAGCCTAGAGTACAGACGGCGCCGGCGGAATGTGTCATGTAGCGGTGAAATGCTTAGATATGCCACAGAACACCGATCGCGAAGGCAGCTGGCGAGGCTGGGACTGACGCTCAGGCACGAAAGCGTGGGGATCAAACAGG
+
IIIIIIIIGHIIIIIHIIIIIIIHIEEHHHIHIIHD<EHHIIIIHHIIIIIIHIHIIGHHHHHHIIIIIIIIIIHHGHIIIIIIIHIIIIIIIIGIIIIHIHEHIGIHIHHHIIIIIIIIIIIIIIIIIIHIHHIHHHHHHIIIIIIIIH?GHHHHIIHIHHHHIIGIHHGGHHIIHHHIIHIIHGGIIIIIIIIIIIIIIIIIIIIIHIIIIIHIIIIIIIIIGIIIIIHHIIIGIIIIHGIHHHFHIIIII
@HS4.2_10 HISEQ:380:H55W7BCXY:1:1101:19542:2297 1:N:0:AGCAGGAA orig_bc=AAAAAAAAAAAA new_bc=AAAAAAAAAAAA bc_diffs=0
TACGTAGGTGGCGAGCGTTGTCCGGAATCATTGGGCGTAAAGGGAGCGCAGGCGGGGAATCAAGTCTGTCTTAAAAGTTCGGGGCTCAACCCCGTGATGGGATAGAAACTGGTTCTCTTGAGTGCAGGAGAGGAAAGCGGAATTCCTAGTGTAGCGGTGAAATGCGTAGATATTAGGAGGAACACCAGTGGCGAAGGCGGCTTTCTGGACTGTAACTGACGCTGAGGCTCGAAAGCGTGGGGAGCGAACAGG
+
IIIIHHHIIIIIIIIIIIIIIIIIIHIIIIIIIIIIIIIIIIIIIIIIIIIIIIHIIIIIHIHIHIIIIIIIIIHIHHHIIIIIIIIIIIIIIIIIIHHIIIIIIIIIIIIIIIIIIIIIIHIIIIIIIIIIIIIIIIIIIIIIIIIIIIIIIIIIIIIIIIIIIIIIIIIIIHIIIIIIIIHHIIIIIIIIIIIIHHIIIIIIIIIIIIIIIIIIIIIIIIIIIIHHHHIIIIIIIIIIIIIHIHIIIIII
@HS4.2_11 HISEQ:380:H55W7BCXY:1:1101:19663:2458 1:N:0:AGCAGGAA orig_bc=AAAAAAAAAAAA new_bc=AAAAAAAAAAAA bc_diffs=0
TACGGAAGGTCCGGGCGTTATCCGGATTTATTGGGTTTAAAGGGAGCGCAGGCCGGCTTTTAAGCGTGACGTGAAATGTGGATGCTCAACATCTGAACTGCGTCGCGAACTGGAGGCCTTGAGTGCATTCGACGTCGGCGGAATTCGTGGTGTAGCGGTGAAATGCTTAGATATCACGAAGAACTCCGATTGCGCAGGCAGCTGACGAGACTGTAACTGACGCTAAAGCTCGAAAGTGCGGGTATCGAACAGG
+
IIIIIIIIIIIIIHHIIIIIIIIIIHIIIIIIIIIHIHIIIIIIIIIIIIIIIIIIIIIIIIIIIIIIIIIIIIIIIIIIIIIIIHIIIIIIIIIIIIIIIIIIIIIIIIIIIIIIIIIIIIIIIIIIIIIIIIIIIIIIIIIIIIIHIIIIIIIIIIIHIIIIIIIIIIIIIIIHHIIIIIIHGIIIIIIIIIIIIIIIIIIIIIIIIIIIIIIIIIIIIIIIIIIIIIIIIIIIIIIIIIIIIIIIIIIII
@HS4.2_12 HISEQ:380:H55W7BCXY:1:1101:1751:2718 1:N:0:AGCAGGAA orig_bc=AAAAAAAAAAAA new_bc=AAAAAAAAAAAA bc_diffs=0
TACGTAGGTGGCGAGCGTTATCCGGAATTACTGGGTGTAAAGGGTGTGTAGGCGGGAAGGCAAGTCGGATGTGAAAATTATGGGCTTAACCCATAAAGTGCGACCGAAACTGTCTTTCTTGAGGATCGGAGAGGTAATGAGAATTCCCGGTGTAGCGGTGAAATGCGCAGAGATCGGGAGGAATACCGGTGGCGAAGGCGAATTACTGGACGATAACTGACGCTGAGACACGAAAGCGTGGGGAGCAAACAGG
+
IIIIIIIIIIIIIIIIIIIIIIIIIIIIIIIHHIIGHHHIIIIIFHHHIIIIIIIIIIIIIIIIIIIIIIIIIIIIIIIIIIIIIIIIIIIIIIIIIIIIIIIIIIIIIIIIIIIIIIIIIIIIIIIIIIIIIIIIIIIIIIIIIIIIIIIIIIIIIIIIIIIIIIIIIIIIIIIIIIIIIIIIIIIIIIIIIIIIIIIIIIIIIIIIIIIIIIIIIIIIIIIIIIIIIIIIIIIIIIIIIIIIIIIIIIIII
@HS4.2_13 HISEQ:380:H55W7BCXY:1:1101:2520:2572 1:N:0:AGCAGGAA orig_bc=AAAAAAAAAAAA new_bc=AAAAAAAAAAAA bc_diffs=0
TACGTAGGGAGCGAGCGTTGTCCGGAATTACTGGGTGTAAAGGGAGCGTAGGCGGGATTGCAAGTCAGGTGTGAAATTTAGGGGCTTAACCCCTGAACTGCACTTGAAACTGTAGTTCTTGAGTGAAGTAGAGGTAAGCGGAATTCCTAGTGTAGCGGTGAAATGCGTAGATATTAGGAGGAACATCAGTGGCGAAGGCGGCTTACTGGGCTTTAACTGACGCTGAGGCTCGAAAGCGTGGGGAGCAAACAGG
+
IIIIHIIIIIIIIIHIIIIIIGIIIIIIIIIIIIHHHFHHIIIIIIIIIIIIIIIIIHIIIIIIIIFIIIIIIGHIIIIIIHIIIIIIIHIIIIIIIIIIIIIIIHIHIHIHIIIIIIHIHIIIIIIIIIIIIIIIIIHHHIIIIHIIIIIHIHGIIIIIIIIIHIIHIIIIHHIIHHIHIIIIIHIHIIIIIIIIIIIIGIIIIIIIIIIIIIIIIIIIIIIIIIIHIHIIIHIIIIIIIIIIIIIIIIIII
@HS4.2_14 HISEQ:380:H55W7BCXY:1:1101:7542:2667 1:N:0:AGCAGGAA orig_bc=AAAAAAAAAAAA new_bc=AAAAAAAAAAAA bc_diffs=0
TACGTAGGGAGCAAGCGTTGTCCGGATTTACTGGGTGTAAAGGGTGCGTAGGCGGCTTTTTAAGTCAGATGTGAAATCTATGGGCTCAACCCATAAACTGCATTTGAAACTAGAGAGCTTGAGTGAAGTAGAGGCAGGCGGTATTCCCTGTGTAGCGGTGAAATGCGTAGAGATAGGGAGGAACACCAGTGGCGAAGGCGGCCTGCTGGGCTTTAACTGACGCTGAGGCACGAAAGCGTGGGTAGCAAACAGG
+
IIIIIIIIIIIIIIIIIIIIIIIIIIIIIIIGIIIHIIIIIIHIIIHIIIIIIIIIIIIIIIIIIIIIIIIIIIIIHHIIIIIIIIIIIIIIIIIIIIIIIIIIHIIIIIIIIIIIIIIIIIIIIIIIIIIIIIIIIIIIIIIIIIIIIIIIIIIIIIIIIIIIIIIIIIIIIIIIHHIIIIIIIIIIIIIIIIIIIIIIIIIIIIIIIIIIIIIIIIIIIIIIIIIIIIIIIIIIIIIIIIIIIIIIIIIII
@HS4.2_15 HISEQ:380:H55W7BCXY:1:1101:12460:2507 1:N:0:AGCAGGAA orig_bc=AAAAAAAAAAAA new_bc=AAAAAAAAAAAA bc_diffs=0
TACGGAGGATGCAAGCGTTATCCGGATTTATTGGGTTTAAAGGGTGCGCAGGCGGGCTGTTAAGTCAGCGGTGAAATCTCCCGGCTCAACCGGGGAACTGCCGTTGATACTGGCAGCCTAGAGTACAGACGGCGCCGGCGGAATGTGTCATGTAGCGGTGAAATGCTTAGATATGCCACAGAACACCGATCGCGAAGGCAGCTGGCGAGGCTGGGACTGACGCTCAGGCACGAAAGCGTGGGGATCAAACAGG
+
IIIIIIIIEHIIIIIIIIIHIIIIIDEHHIIIIIIGHIIIHIIIIIIIIIIIIIHHIHIIIIIHIIIIIIIIIIIIGHIIIIIIIIIIIIIIIIIIIIIIIIIIIIIIIIIIIIIIIHIIIIIIIIIIIIIIIIIIIIIIIIIIIIIIIIIIIIIIIIIIIIIIIIIIIIIIIIIIIIIIIIIIIIIIIIIIIIIIIIIIIHIIIIIHHHIIIIIIIIIIIIIHIIIIIIIIIHIIIIIIIIIIHIIIIIIII
@HS4.2_16 HISEQ:380:H55W7BCXY:1:1101:20559:2633 1:N:0:AGCAGGAA orig_bc=AAAAAAAAAAAA new_bc=AAAAAAAAAAAA bc_diffs=0
TACAGAGGCCCATAGCGTTGTTCGGATTTACTGGGCGTAAAGGGCGCGTAGGCGGCAGGGCGTGTCAAGTGTGAAATCTCCGGGCCCAACCCGGAAAGTGCGCTTGAAACTACCTTGCTCGAGGCCGGGAGAGGGAATCGGAATACAGGGTGTAGCGGTGAAATGCGTTGATATCCTGTAGAACACCGGAGGCGAAGGCGGATTCCTGGAACGGTACTGACGCTGAGGCGCGAAAGTCGGGGGAGCAAACAGG
+
HHIIEHFHIIIIHIHIIHHIEGHEHIIIIIIHHFHIIDHIIIIIIIHIIIIIIIIIIIGHHIHHGEHHIHHHHHIIIIIIIIIIIIIIIHIIHIIHIFHHIIHHHHHIIIIIHIIIHHHHIIIHIIIIIIIHHHHIHGHIIGIIIIHIIIIIIIIIIIHIIIIIIIHHHHHIHIHG@GIHHHIIHGHFHIIIIIIIIIIHIIIIIIIIIHIIIIIIHIIHIIIIHIIIIIIIIIHIIIIIIIIIIIIIIIIII
@HS4.2_17 HISEQ:380:H55W7BCXY:1:1101:1129:2873 1:N:0:AGCAGGAA orig_bc=AAAAAAAAAAAA new_bc=AAAAAAAAAAAA bc_diffs=0
TACGGAAGGTCCGGGCGTTATCCGGATTTATTGGGTTTAAAGGGAGCGCAGGCCGATGGTTAAGCGTGACGTGAAATGTAGCCGCTCAACGGCTGAACTGCGTCGCGAACTGGCTGTCTTGAGTGAGTTCGATGTGGGCGGAATTCGTGGTGTAGCGGTGAAATGCTTAGATATCACGAAGAACTCCGATTGCGAAGGCAGCCCACAAGGCCTTTACTGACGCTAAAGCTCGAAGGTGCGGGTATCGAACAGG
+
IIIIIIIIIIHIIIIHIHHIIIIIIHHHHIIIIIIIIHIIIIIIIIIIIIIIIIIIIIHIHHIIIIIIIIIHIIIIGIGHEHIIIIIIIIIHHIIIHHIHIIIIIIIIIHIIIIGIHHIIIIHHIIIIIHIIIIIIIIIIHIIIHIIIIIIIIIIIIIIIIIIIIIIIIIIIIIIHHIIIIIIIIIIIIIIHHIIIIIIIIIIIIIHIIIIHIIIIHIIHIIIIIIHHHHHIHGHEDIIIIIIIIIIIIIIII
@HS4.2_18 HISEQ:380:H55W7BCXY:1:1101:4625:2803 1:N:0:AGCAGGAA orig_bc=AAAAAAAAAAAA new_bc=AAAAAAAAAAAA bc_diffs=0
TACGGAAGGTCCGGGCGTTATCCGGATTTATTGGGTTTAAAGGGAGCGCAGGCGGAGGCTTAAGCGTGACGTGAAATGTAGCCGCTCAACGGCTGAGTTGCGTCGCGAACTGGGTTTCTTGAGTGAGTGCGACGTCAGCGGAATTCGTGGTGTAGCGGTGAAATGCTTAGATATCACGAAGAACCCCGATTGCGAAGGCAGCTGACGAGCCCTTTACTGACGCTAAAGCTCGAAGGTGCGGGTATCGAACAGG
+
IIIHIHIIIIIIIIIIIIIIIHHIIDGHIHIHHIID@HGIIIIIHIIIGIIIIIIIIIHIIIIIHHIIIHHHIIHHDGFHHHIIIHIHIIIIIIIHHIIIIIIIIIIDHHHHIIIIHHHIIIHHI?GGHFHFHIIIIIIIIIIHHHHIHIIIIIHIHIIIHIGHIFHIIHIHHIHHHHACHHIIHFHHIIIIIIGIHHIHHDHEHDEHD0HGIHHHEHIIH@HFHHHIIIHHHHIHHIHGCIHHEHIHEHHHI
@HS4.2_19 HISEQ:380:H55W7BCXY:1:1101:10573:2803 1:N:0:AGCAGGAA orig_bc=AAAAAAAAAAAA new_bc=AAAAAAAAAAAA bc_diffs=0
TACGGAAGGTCCGGGCGTTATCCGGATTTATTGGGTTTAAATGGAGCGCAGGCGGACAGTTAAGCGTGACGTGAAATGCAGCGGCTCAACCGTATGAAGTGCGTCGCGAACTGGCAGTCTTGAGTGAGTACGATGTAGGCGGAATTCGTGGTGTAGCGGTGAAATGCTTAGATATCACGAAGAACTCCGATTGCGAAGGCAGCCTACAAGTCCTTTACTGACGCTAAAGCTCGAAGGTGCGGGTATCGAACAGG
+
IIIHIGIIIIIIIIIIIIIIIIIIIHHIIIIIHIIDGHIIIIIIHIIIIIIIIIIIIIIHIIIIIIIIIIHHIIIIGHHHIIIIIIIIIIHIIHIIIIIIIIIIIIIIIIIIIIIIIIIIIHEIIIIIIIIIIHIHIIIHHIIIIIIIIIIIIIIIIIIIIIIIIIIIIIIIIIIIIIHIIIHHHGIIIIIIIIIIIIIIIIIIHIIIIHFIHGIIGIIIIIIIIIIIIHCHIIIIIIIIIIIIIHIHIIIIII
@HS4.2_20 HISEQ:380:H55W7BCXY:1:1101:11595:2853 1:N:0:AGCAGGAA orig_bc=AAAAAAAAAAAA new_bc=AAAAAAAAAAAA bc_diffs=0
TACGGAAGGTCCGGGCGTTATCCGGATTTATTGGGTTTAAAGGGAGCGCAGGCTGACTGTTAAGCGTGACGTGAAATGCCGCGACTCAACCGTGGAAGTGCGTCGCGAACTGGCGGTCTTGAGTGGGCACGAGGCATGCGGAATTCGTGGTGTAGCGGTGAAATGCTTAGATATCACGAAGAACTCCGATTGCGAAGGCAGCATGCCAGGTTCTTACTGACGCTAATGCTCGAAGGTGCGGGTATCGAACAGG
+
IIIIIHIIIIIIIIIHIIIIIIIIIHHIIIIIIIIGHGHIIIIIHIIIIIIIIIIIIIIIIIIIHIIIIIIIIIIIIHIIIIIIIIIIIIIIIIIIIIIIIIIIIIIIIIIIIIIIHIIIIIIIIIIIIIIIIIIIIIIIIIIIIIIIIIIIIIIIIIIIIIIIIIIIIIIIIIIIIIIIIIIIIIIIIIIIIIIIIIIIIIIIIIHIIIIIIIIIIIIHIIIIIIIIHHIIIIIIIIIIIIIIIIIIIIIII
@HS4.2_21 HISEQ:380:H55W7BCXY:1:1101:11764:2893 1:N:0:AGCAGGAA orig_bc=AAAAAAAAAAAA new_bc=AAAAAAAAAAAA bc_diffs=0
TACGGAAGATGCGAGCGTTATCCGGATTTATTGGGTTTAAAGGGAGCGTAGGCGGACGCTTAAGTCTGCGGTAAAATGTCGTTGCTCAACATCGGCGTGCCGTGGAAACTGGGTGTCTTGAATGTGCACAAGGTGGATGGAATTCGTGGTGTAGCGGTGAAATGCTTAGATATCACGAAGAACTCCGATTGCGAAGGCAGTCCACTGGGGCATGATTGACGCTGAGGCTCGAAAGTGCGGGAATCAAACAGG
+
IIIIIIIIIIIIIIIIIIIIIIIIIHIIIIIIHIIGGHIIIIIIGIIIHIIIIIIIIIIIIIIIIIIIIIIIHIIIIIIIIIIIIIIIIIIIIIIIIIIIIIIIIIIIIIIIIIIIIIIIIIIIIIIIIIIIIIIIIIIIIIIIIIIIIIIIIIIIIIIIIIIHIIIIIIIIIIIIGIIIIIIIIIIIIIIIIIIIIIIIIIIIIIIIIIIIIIIIIIIIIIIIIIIIIIIIIIIIIIIIIIIHHIIIIIII
@HS4.2_22 HISEQ:380:H55W7BCXY:1:1101:12232:2755 1:N:0:AGCAGGAA orig_bc=AAAAAAAAAAAA new_bc=AAAAAAAAAAAA bc_diffs=0
TACGGAGGATGCAAGCGTTATCCGGATTTATTGGGTTTAAAGGGTGCGCAGGCGGGCTGTTAAGTCAGCGGTGAAATCTCCCGGCTCAACCGGGGAACTGCCGTTGATACTGGCAGCCTAGAGTACAGACGGCGCCGGCGGAATGTGTCATGTAGCGGTGAAATGCTTAGATATGCCACAGAACACCGATCGCGAAGGCAGCTGGCGAGGCTGGGACTGACGCTCAGGCACGAAAGCGTGGGGATCAAACAGG
+
IIIIIIIIIIIIIIIIIIIIIIIIIHIIIIIIIIIDEHIIIIIIIIIIIIIIIHIIIIIIIIIIIIIIIIIIIIIIHHHIIIHIIIIIHHIIIIIIIIIIIIIIIIIIIIIIHIIIIIIIIIIIIIIIIIIIHIIIIIIIIIIIIIIIIIIIIIIIIIIIIIHIIIIIIIIIIIIIIIHIIIIIIHIIIIIIIIIIIIIIIIIIHIIIIIIIIIIIIIIIIIIGIIIIIIIIIIIIIIIIIIIIIIIIIIIII
@HS4.2_23 HISEQ:380:H55W7BCXY:1:1101:15302:2855 1:N:0:AGCAGGAA orig_bc=AAAAAAAAAAAA new_bc=AAAAAAAAAAAA bc_diffs=0
TACGGAAGGTCCGGGCGTTATCCGGATTTATTGGGTTTAAAGGGAGCGCAGGCCGATGGTTAAGCGTGACGTGAAATGTAGCCGCTCAACGGCTGAACTGCGTCGCGAACTGGCTATCTTGAGTGAGTTCGATGTGGGCGGAATTCGTGGTGTAGCGGTGAAATGCTTAGATATCACGAAGAACTCCGATTGCGAAGGCAGCCCACAAGGCCTTTACTGACGCTAAAGCTCGAAGGTGCGGGTATCGAACAGG
+
IIIIIIIIIIIIIIIIIIIIIIIIIHIIIIIIIIIIIIIIIIIIIIIIIIIIIIIIIIIIIIIIIIIIIIIIIIIIIIIIIIIIIIIIIIIIIIIIIIIIIIHHIIIIIIIIIIIIIIIIIIIIIIIIIIIIIIHIIIIIIIIIIIIIIIIIIIIIIIIIIIIIIIIIIIIIIIIIIIIIIIIIIIIIIIIIIIIIIIIIIIHIIHHIIIIIIIIIIIIHIIIIIIIIIIIIIIIHCHEIIIIIIIIIIIIII
@HS4.2_24 HISEQ:380:H55W7BCXY:1:1101:16941:2906 1:N:0:AGCAGGAA orig_bc=AAAAAAAAAAAA new_bc=AAAAAAAAAAAA bc_diffs=0
TACGGAAGGTCCGGGCGTTATCCGGATTTATTGGGTTTAAAGGGAGCGCAGGCCGGAGGTCAAGCGTGACGTGAAATGTAGCCGCTCAACGGCTGAACTGCGTCGCGAACTGGCTTTCTTGAGTGAGTTCGATGTGGGCGGAATTCGTGGTGTAGCGGTGAAATGCTTAGATATCACGAAGAACTCCGATTGCGAAGGCAGCCCACAAGGCCTTTACTGACGCTAAAGCTCGAAGGTGCGGGTATCGAACAGG
+
IIIIIIIIIIIIIIIIIIIIIIIIIHHHIIIIHIIDEHHIIIIIIIIIIIIIIIIIHIIIIIIIIIIIIIIGHHIIIIHIIIIIIIIIIIIIIIIIIIIIIIIHIHIIIIIIIIIIIIIIIIIIIIIIIIIIIIIIIIIIIIIIIIIIIIIIIIIIIIIIIIIIIIIHIIIIIIIIIHIGIIIIIIIIIIIIIIIIIIIIIIIIIIIIIIIIIIIIIIIIIIIIIIIIIIIIIIIIIIIIIIIIIIIIIIIII
@HS4.2_25 HISEQ:380:H55W7BCXY:1:1101:17777:2915 1:N:0:AGCAGGAA orig_bc=AAAAAAAAAAAA new_bc=AAAAAAAAAAAA bc_diffs=0
TACGGAAGGTCCGGGCGTTATCCGGATTTATTGGGTTTAAAGGGAGCGCAGGCGGAAGATTAAGCGTGACGTGAAATGTCCCGGCTCAACCGTGGAACTGCGTCGCGAACTGGTTTTCTTGAGTGAGTACGAGGTATGCGGAATTCGTGGTGTAGCGGTGAAATGCTTAGATATCACGAAGAACCCCGATTGCGAAGGCAGCGTACCAGTCCTTAACTGACGCTAAAGCTCGAAAGTGCGGGTATCGAACAGG
+
IIIIIIIIIHIIIIGHIIIHHHHIIHHHIIGHIIHGGGHIHIHHGHIIIHIHIIHIIIIIIIIIGIIIIIHIIIIIFHIIIHIHIIIHHHIIIIIIIIHIIIHHHIIHIHHIHFEHHHFHIIIIIIIGHHHHHHGHGIIIIHHHIIIIIHIIIIIIIIHIHHHHIHFIHHHIHIHHHHIHIIHHIH@DHEEHIIGHHDGEIIIHG?HHIIIIGHIIIHHHIIIIIIHHHGHIIIHHDIIIHHIIIIIIIIIHH
@HS4.2_26 HISEQ:380:H55W7BCXY:1:1101:18109:2932 1:N:0:AGCAGGAA orig_bc=AAAAAAAAAAAA new_bc=AAAAAAAAAAAA bc_diffs=0
TACGGAGGATGCGAGCGTTATCCGGATTTATTGGGTTTAAAGGGTGCGTAGGTGGTTTGTTAAGTTTGTGGTGAAAGCGTGCGGCTCAACCGTACCAAGCCATGAAAACTGGCGAACTTGAGTGCAAACGAGGTAGGCGGAATGTGATGTGTAGCGGTGAAATGCTTAGATATGTCACAGAACCCCGATTGCGAAGGCAGCTTACCAGCATGCAACTGACACTGAGGCACGAAAGCGTGGGTATCAAACAGG
+
IIHIIIIIIGIIHHHIIHIIIIIIIIIHIHIHGHHGHHIIIIGIIIIIEGHIHIIHHIIIGIIIIIIIIIIHIIIIIIIIIIIIIIIGHHIIIIIIIIIIIIHIIIIIIIIIIIIIIIIIIIIIIIIIIIIIIIIIIIIIIIIIHIIIIIHHIIIIIIIIIIIIIIIIIIIIIIIIHIIIIIIIIIIIIIIIIHIIIIIIIIIIIIIIIIIIHIIIIIIHIIIIIIIIIIIIIIIIIIIIIIIHIIIIIIHG
@HS4.2_27 HISEQ:380:H55W7BCXY:1:1101:19430:2859 1:N:0:AGCAGGAA orig_bc=AAAAAAAAAAAA new_bc=AAAAAAAAAAAA bc_diffs=0
TACGGAAGGTCCGGGCGTTATCCGGATTTATTGGGTTTAAAGGGAGCGCAGGCCGATGGTTAAGCGTGACGTGAAATGTAGCCGCTCAACGGCTGAACTGCGTCGCGAACTGGCTATCTTGAGTGAGTTCGATGTTGGCGGAATTTGTGGTGTAGCGGTGAAATGCTTAGATATCACGAAGAACTCCGATTGCGAAGGCAGCCAACAAGGCCTTTACTGACGCTAAAGCTCGAAGGTGCGGGTATCGAACAGG
+
IIIIHDHIIIIIIDHHIIIIIHIIIIHHII?HHHIHIIIIHIIHIIIIIIIIIIIIIIGHHIIIIHHIIHIIGIIIHHHIHHHHIIIIIIHDHIIIIIIIIIHIIIIIIIIGIIIIHIIHHHHHIIIHHHHIIIIHIIHIIIIHHHGIGIIHIIIIGIHIIIIIHGIIIIIIIIIIHHIIIHHIIIIIIIIIIIIIIIIIIIIIIIIIIIIIIIIIIHHHIIHIHIIIIHHHIHIHHHIIIIIIIIIIIIIII
@HS4.2_28 HISEQ:380:H55W7BCXY:1:1101:1127:3062 1:N:0:AGCAGGAA orig_bc=AAAAAAAAAAAA new_bc=AAAAAAAAAAAA bc_diffs=0
TACGGAAGGTCCGGGCGTTATCCGGATTTATTGGGTTTAAAGGGAGCGCAGGCTGATTATTAAGCGTGACGTGAAATGTAGCCGCTCAACGGCTGAACTGCGTCGCGAACTGGTAGTCTTGAGTGAGTTCGATGTTGGCGGAATTCGTGGTGTAGCGGTGAAATGCTTAGATATCACGAAGAACTCCGATTGCGAAGGCAGCCAACAAGGCCTTTACTGACGCTAAAGCTCGAAGGTGCGGGTATCGAACAGG
+
IIIHIIIIIIIIIIIIIIIIIIIIIHIIIHIHIIIEHHIIIIIIIHIIIIIIIIIIIIIIIIIIIIIIIIIIIIIIGIIIIIIIIIIIIIIIIIIIIHIIIIIIIIIIIIIIIIIIHIIIIIIIIIIIHIIIIIIIIIIIIIIIIIIIIIIIIIIIIIHIIIIIIIIIIIIIIIIIIHIIIIIIIIIIIIIIIIIIIIIIIIIIIIIIIIIIIIIIIIIIIIIIIIIIIIIIIIIIIIIIIIIIIIIIIIIII
@HS4.2_29 HISEQ:380:H55W7BCXY:1:1101:4168:3020 1:N:0:AGCAGGAA orig_bc=AAAAAAAAAAAA new_bc=AAAAAAAAAAAA bc_diffs=0
TACGTAGGGGGCGAGCGTTGTCCGGAATGACTGGGCGTAAAGGGCGTGTAGGCGGCTGAATAAGTCTGGAGTGAAAGTCCTGCTTTTAAGGTGGGAATTGCTTTGGATACTGTTCAGCTTGAGTGCGGAAGAGGTAAGTGGAATTCCCAGTGTAGCGGTGAAATGCGTAGAGATTGGGAGGAACACCAGTGGCGAAGGCGACTTACTGGGCCGTAACTGACGCTGAGGCGCGAAAGCGTGGGGAGCGAACAGG
+
E<G@<1<CGDC?HDHCCC<CCH@ECCDG<CH1<1@G?CE@11C01C<<C1<<1?HEHG?HHHGHCGHHEHHHHHIHEFA<GGHHIIIIHE?EHHFHIIHECFIIHHCHGHBGH#DEFHEHHGIHIGCHIIIIHHCIHIHIHHEHH#IIHC@<HDHEGD0IIIHHHEIHHIHIH#?GF<HHHHHEHEHHHHHHGIIIIIHIIIIIIHHHDHE@HGIIIIHHHIIIIIIHDHIIIIIIIIIIHHGHHHIIIHIII
@HS4.2_30 HISEQ:380:H55W7BCXY:1:1101:10866:3148 1:N:0:AGCAGGAA orig_bc=AAAAAAAAAAAA new_bc=AAAAAAAAAAAA bc_diffs=0
TACGAAGGGTGCAAGCGTTGTTCGGAATTACTGGGCGTAAAGGGCGCGTAGGCGGACGGTCAAGTTAGTGGTGAAATACCCGGGCTCAACTTGGGAACTGCCATTGATACTGGCTGTCTGGAGGATCGGAGAGGATAACGGAATATCCAGTGTAGAGGTGAAATTCGTAGATATTGGATAGAACACCGGTGGCGAAAGCGGTTATCTGGCCGATGACTGACGCTGAGGCGCGAGAGCGTGGGGAGCAAACAGG
+
IIIIIIIIIIIIIIIIIHHHHIIIIIIIIIIIIIIIIHHIIIIIIIIIIIIIIIIIIIIHIIIIHIIIIIIIIIIHGIIIIIIIIIIIIIIIIIIIIIIIIIIIIIIIIIIIIIIIHIIIIIIIIIIIIIIIIIIIIIIIIIIIIIIIIIIIIIIIIIIIIIIIIIIIIIIIIIIIHIIIIIIIIIIIIIIIIIIIIIIIIIIIIIIIIIIIIIIIIIIIIIIIIIIIIHHIIIIIIIIIIIIIIIIIIIIII
@HS4.2_31 HISEQ:380:H55W7BCXY:1:1101:10863:3237 1:N:0:AGCAGGAA orig_bc=AAAAAAAAAAAA new_bc=AAAAAAAAAAAA bc_diffs=0
TACGGAGGATGCAAGCGTTATCCGGATTTATTGGGTTTAAAGGGTGCGCAGGCGGCGCGTTAAGTCAGCGGTGAAATCTCCCGGCTCAACCGGGGAACTGCCGTTGATACTGGCGTGCTCGAGTACGGACGGCGCCGGCGGAATGTGTCATGTAGCGGTGAAATGCTTAGATATGCCACAGAACACCGATCGCGAAGGCAGCTGGCGAGGCCGGGACTGACGCTCAGGCACGAAAGCGTGGGGATCAAACAGG
+
IIIIIHIIIIIIIIIIIIIIIIIIIHIIIIIIIIIDGHIHHIIHIIIIIIIIIIIIIIIIIIIIIIIIIIIIIIIHGHIIIIIIIIIIIIIIIIIIIIIIIIIIIIIIIIIIIIIIIIIIIIIIIIIIIIIIIIIIIIIIIIIIIIIIIIIIIIIIIIIIIIIIIIIIIIIIIIIIHIIIIIIIIIIIHIIIIIIIIIIIIIIGIIIIIIIIIIIIIIIIIIIIIIIIIIHIIIIIIIIIIIIIHIIIHIIII
@HS4.2_32 HISEQ:380:H55W7BCXY:1:1101:17690:4505 1:N:0:AGCAGGAA orig_bc=AAAAAAAAAAAA new_bc=AAAAAAAAAAAA bc_diffs=0
TACGGAAGGTCCGGGCGTTATCCGGATTTATTGGGTTTAAAGGGAGCGCAGGCCGACTGGTAAGCGTGACGTGAAATGTAGCCGCTCAACGGCTGAACTGCGTCGCGAACTGTCAGTCTTGAGTGAGTTCGATGTTGGCGGAATTCGTGGTGTAGCGGTGAAATGCTTAGATATCACGAAGAACTCCGATTGCGAAGGCAGCCAACAAGGCCTTTACTGACGCTAAAGCTCGAAGGTGCGGGTATCGAACAGG
+
IIIIIIIIIIHIIIIIIIIIIIIIIHHIIIIIIIIEHHIHIIIICHIIIIIIIIIIIIIHIIIIIIIIIIHHIIIIIIHIIIIIIIIIIIIIIIIIIIIIIIIIIIIIIIIIIIIIHIIIIHIIIIIIIIIIIIIIIIIIIIIIIIHIIIIIIIIIIIIIIIIIIIIIIIIIIIIIIHIIIIIIIIIIIIIIIIIIIIIIIIIIIIIIIIIIGIIIIIIIIIIIIIIIIIIIIIIIIIIIIIIIIIIIIIIII
@HS4.2_33 HISEQ:380:H55W7BCXY:1:1101:19095:4566 1:N:0:AGCAGGAA orig_bc=AAAAAAAAAAAA new_bc=AAAAAAAAAAAA bc_diffs=0
TACGGAAGGTCCGGGCGTTATCCGGATTTATTGGGTTTAAAGGGAGCGCAGGCTGATGATTAAGCGTGACGTGAAATGTAGCCGCTCAACGGCTGAACTGCGTCGCGAACTGGTTATCTTGAGTGAGTTCGATGTTGGCGGAATTCGTGGTGTAGCGGTGAAATGCTTAGATATCACGAAGAACTCCGATTGCGAAGGCAGCCAACAAGGCCTTTACTGACGCTAAAGCTCGAAGGTGCGGGTATCGAACAGG
+
IIIIIIIIIIIIIHHIIIIIIIIIIHHHIIIIHIIGHIIIIIIIHIIIGIIIIIIHIIGIIIIIIIIIHIIGGHIHHHHIIIHIIIIIIIIIIIIIIIIIIIIIIIIIIIIIIHIIHHHIIIIIIIIHHHHIIIIIIIIIIIIIIIIIIIIIIIIIIIIIIIIIIIIIIIIIIIIHIIIIHIHHHIIIIIIHIIIIIIHIIIIIIIIIIIIIHIIIIIIIIIIIIIIIIHHIIIIIIIHIIHIIIIIIIIIII
@HS4.2_34 HISEQ:380:H55W7BCXY:1:1101:2881:4830 1:N:0:AGCAGGAA orig_bc=AAAAAAAAAAAA new_bc=AAAAAAAAAAAA bc_diffs=0
TACGGAAGGTCCGGGCGTTATCCGGATTTATTGGGTTTAAAGGGAGCGCAGGCCGGAGGTCAAGCGTGACGTGAAATGTAGCCGCTCAACGGCTGAACTGCGTCGCGAACTGGCTTTCTTGAGCGAGTTCGATGTGGGCGGAATTCGTGGTGTAGCGGTGAAATGCTTAGATATCACGAAGAACTCCGATTGCGAAGGCAGCCCACAAGGCCTTTACTGACGCTAAAGCTCGAAGGTGCGGGTATCGAACAGG
+
HHHHI=HIIIIIIGIIIHHHIIEHHHDHHIIHHHHHIIIHIIHIIIIHIDHHIIIIIIHHHIGIIHIIHIIHEGHHDCFEHIIIIIIIIIIIIIIIIIIIIIIIIIHHHHHIHIHHIIIHIGHGIIIGHIIIIIHIHHIIIIIIHIIIHHHIHIIIIIHHHIHIIHIIHHHIIHHHHGHFIIIHGIHHIIIIHIIHIHHHIHH@GHHHHIIHIIIIIIHEIHFIIIHIIIIIIHCC?IIIIHIIIIIIHIHIH
@HS4.2_35 HISEQ:380:H55W7BCXY:1:1101:6779:4789 1:N:0:AGCAGGAA orig_bc=AAAAAAAAAAAA new_bc=AAAAAAAAAAAA bc_diffs=0
TACGTAGGGGGCGAGCGTTATCCGGATTTATTGGGCGTAAAGCGTGTGTAGGCGGTTTGTTAAGTCTAAAATTAAAGCCTGGGGCTTAACCCCAGTTCGTTTTAGAAACTGGCAGACTTGAGTGTGGTAGAGGCAAGTGGAATTTCTAGTGTAGCGGTTAAATGCGTAGATATTAGAAGGAACACCAGTGGCGAAGGCGGCTTGCTGGGCCATTACTGACGCTGAGACACGAAAGCGTGGGGAGCAAATAGG
+
IIIIHIIIIIIIIIIIIIIGIIIIIHHGHHIIHIIIIIIHIIIIEHHIIHIIIIIIIIIIIIHIIIHIIIIIIIIIIIIIIIIIIIIIIIIHIIIIIIIHIIIIIIIIIIIIIIIIHIIIIIIIIHIIIIIIHHIIIIHIIIIIHIIIIIIIIIIIIIIIIIIIIIIIIIIIHIIIIIIIIIIHIIIIIIIIIIIIIIIIIHIIIIIIIIIIIIIIIIIIIIIIIIIIIIIIIIHHIIIIIHHIIIIIIIII
@HS4.2_36 HISEQ:380:H55W7BCXY:1:1101:8048:4947 1:N:0:AGCAGGAA orig_bc=AAAAAAAAAAAA new_bc=AAAAAAAAAAAA bc_diffs=0
TACGGAAGGTCCGGGCGTTATCCGGATTTATTGGGTTTAAAGGGAGCGCAGGCGGAGGCTTAAGCGTGACGTGAAATGTAGCCGCTCAACGGCTGAGTTGCGTCGCGAACTGGGTTTCTTGAGTGAGTGCGACGTCAGCGGAATTCGTGGTGTAGCGGTGAAATGCTTAGATATCACGAAGAACCCCGATTGCGAAGGCAGCTGACGAGCCCTTTACTGACGCTAAAGCTCGAAGGTGCGGGTATCGAACAGG
+
IIIIIIIIIIIIIIIIIIIIIIIIIHIIIIIIIIIHHIIIIIIIIIIIIIIIIIIIIIIIIIIIIIIIIIIIIIIIHHHIIIIIIIIIIIIIIIIIIIIIIIIIIIIIIIIIIIIIIIIHIIIIIIIIIIIIIIIIIIIIIIIIIIIIIIIIIIIIIIIIIIIIIIIIIIIIIIHIIIIIIIIIIIIIIIIIHIIIIIIIIIIIIIIIIIIIIIIIIIIIIIIIIIIIIIIIIIIIIIIIIIIIIIIIIIIII
@HS4.2_37 HISEQ:380:H55W7BCXY:1:1101:9351:4799 1:N:0:AGCAGGAA orig_bc=AAAAAAAAAAAA new_bc=AAAAAAAAAAAA bc_diffs=0
TACAGAGGTCCCGAGCGTTGTTCGGATTTACTGGGCGTAAAGGGCGCGTAGGCGGCGCTGCGTGTCGGATGTGAAAGCTCCGGGCTCAACCCGGAAAGTGCGTCCGAAACTGCAGCGCTGGAGTCCGGGAGAGGTGGCCGGAATGCAGGGTGTAGCGGTGAAATGCGTTGATATCCTGCAGAACACCGGAGGCGAAGGCGGGCCACTGGAACGGTACTGACGCTGAGGCGCGAAAGTCGGGGGAGCAAACAGG
+
IIIIIIIIIIIIIIIIIIIIIIIIIIIIIIIIIIIIIIIIIIIIIIIIHIIIIIIIIIIIIIIIIIIIIIIIIIIIGHIIIIIIIIIIIIIIIIIIIIIIIIIIIIIIIIIIIIIIIIIIIIIIIIIIIIIIIIIIIIIIIIIIIIIIIIIIIIIIIIHIIIIIIIIIIIIIIIIIIIIIIIIHHIIIIIIIIIIIIIIIIIIIIIIIIIIIIIIIIIIIIIIIIIIIIIIIIIIIIIIIIIIIIIIIIIIII
@HS4.2_38 HISEQ:380:H55W7BCXY:1:1101:11981:4823 1:N:0:AGCAGGAA orig_bc=AAAAAAAAAAAA new_bc=AAAAAAAAAAAA bc_diffs=0
TACGGAGGATGCGAGCGTTATCCGGATTTATTGGGTTTAAAGGGAGCGTAGGCGGGAGCTTAAGTCAGCGGTTAAATTGTGCGGCTCAACCGTGCCGTGCCGTTGAAACTGGGTTTCTTGAGAGTGCAAGAGGCGGATGGAATTCATGGTGTAGCGGTGAAATGCTTAGATATCATGAAGAACTCCGATTGCGAAGGCAGTCCGCTGGGGCACTTCTGACGCTGATGCTCGAAGGTGCGGGAATCAAACAGG
+
IIIIIIIIIIIIIIIIIIIIIIIIIIIIIIIIIIICGHIIIIIIIIIIHIIIIIIIIIIIIIIIIIIIIIIIIIIIHIIIIIIIIIIIIHIIIIIIIIIIIIIIIIIIIIIIIIIIIIIIIIIIIIHIIIIIIIIIIIIIIIIIIIIIIIIIIIIIIIIIIIIHIIIIIIIIIIIIIIIIIHIIIIIIIIIIIIIIIIIIIIIIIIIIIIIIIIIIIIIIIIIIIIHIIIIIIIIIIIIIIIIIIIIIIIII
@HS4.2_39 HISEQ:380:H55W7BCXY:1:1101:14854:4906 1:N:0:AGCAGGAA orig_bc=AAAAAAAAAAAA new_bc=AAAAAAAAAAAA bc_diffs=0
TACGGAGGATGCAAGCGTTATCCGGATTTATTGGGTTTAAAGGGTGCGTAGGCGGACCGTTAAGTCAGCGGTGAAAGGTCCCGGCTCAACCGGGGAGCTGCCGTTGATACTGGCGGACTTGAGTCCAAACGGCGCCGGCGGAATATGTAATGTAGCGGTGAAATGCATAGATATTACATAGAACACCGATCGCGAAGGCAGCTGGCGAGGATGGCACTGACGCTGAGGCACGAAGGCGTGGGGATCGAACAGG
+
IIIIIIIIIIIIHIIIIIIHIIIIIHHIIIIIHHIEGHIIIEHIHIIIIIIIIIIIIIIHHHHIIIHIIIIHIIIIHGHHHIIIIIIIIHIIIIIIIHIIHHHHHIIIIIIIIIIIIIIIIIIEHHIIIIIHIIIHHIIIIIIIIIIIHIIIIIIIIIIIIIIIIIIIIIIIIIHHIHIIIIIIIIIIIIHIIIIIIIIIIIIIIIIHIIIIIIIIIIIIIIIIIIIHIIIIIIIIIIIIIIHIIIIIIIIII
@HS4.2_40 HISEQ:380:H55W7BCXY:1:1101:2153:5147 1:N:0:AGCAGGAA orig_bc=AAAAAAAAAAAA new_bc=AAAAAAAAAAAA bc_diffs=0
TACGGAAGGTCCGGGCGTTATCCGGATTTATTGGGTTTAAAGGGAGCGCAGGCCGGAGGTCAAGCGTGACGTGAAATGTAGCCGCTCAACGGCTGAACTGCGTCGCGAACTGGCTTTCTTGAGTGAGTTCGATGTGGGCGGAATTCGTGGTGTAGCGGTGAAATGCTTAGATATCACGAAGAACTCCGATTGCGAAGGCAGCCCACAAGGCCTTTACTGACGCTAAAGCTCGAAGGTGCGGGTATCGAACAGG
+
IIIIIIIIIIIIIIIIIIIIIIIIIIIIIIIIIHIHHIIIIIIIIIIIIIIIIIIIIIIIIIIIIIIIIIIIIIIIHIHIIIIIIIIIIIIIIIIHIIIIIIIIIIIIIIIIHIHHHIIIIIIIIIIIIIIIIIIIIIIIIIIIIIIIIIIIIIIIIIIIIIIIIIIIIIIIIIHHHHHIIIIIIIIIIIIIIIIIIIIIIIIIIIIIIIIIIIIIIIIIIIIIIIIIIIIIIIIIIIIIIIIIIIIIIIIII
@HS4.2_41 HISEQ:380:H55W7BCXY:1:1101:2603:5141 1:N:0:AGCAGGAA orig_bc=AAAAAAAAAAAA new_bc=AAAAAAAAAAAA bc_diffs=0
TACGGAAGGTCCGGGCGTTATCCGGATTTATTGGGTTTAAAGGGAGCGCAGGCTGGATTTTAAGCGTGCTGTGAAATGTACCGGCTCAACCGGTGACGTGCAGCGCGAACTGGAGTCCTTGAGTGAGTACGAGGTATGCGGAATTCGTGGTGTAGCGGTGAAATGCTTAGATATCACGAAGAACTCCGATTGCGAAGGCAGCATACCAGTCCTTAACTGACGCTAAAGCTCGAAAGTGCGGGTATCGAACAGG
+
IIIIIIIIIIIIIIIIIIIIIIIIIHHHIIIIIIIGHIIIIIIIIIGIIIIIIIIIHIIIIIIIIIIIIIIIIIIIIIIIIIIIIIIIIIIIIIIIIIIIIIIIIIIIIIIIIIIIIIIIIIIIIIIIIIIIIIIIIIIIIIIIIIIIIIIIIIIIIIIIIIIIIIIIIIIIIIIIIHIIIIIIHIIIIIIIIIIIIIIIIIIIIIIIIIIIIIIIIIIIIIIIIIIIIIIIIIIIIIIIIIIHHIIIIIIII
@HS4.2_42 HISEQ:380:H55W7BCXY:1:1101:5005:5045 1:N:0:AGCAGGAA orig_bc=AAAAAAAAAAAA new_bc=AAAAAAAAAAAA bc_diffs=0
TACGGAAGGTCCGGGCGTTATCCGGATTTATTGGGTTTAAAGGGAGCGCAGGCTGGAGATTAAGCGTGACGTGAAATGCCGCGGCTCAACCGTGGAAGTGCGTCGCGAACTGGTTTCCTTGAGTGTATTCGACGTCAGCGGAATTCGTGGTGTAGCGGTGAAATGCTTAGATATCACGAAGAACTCCGATTGCGAAGGCAGCTGGCGAGGCTATAACTGACGCTAAAGCTCGAAGGTGCGGGTATCGAACAGG
+
IIIIIIIIIIIIIIIIIIIIIIIIIHHIIIIIIIIIIIIIIIIIIIIIGIIIIIIIFGGHHIIIIIIIIIIIIIIIHHIIIIIIIIIIIIIIIIIIIIIIIIIIIIIIIIIIIIHHHIIIIIIIIIIIIIIIIIIIIIIIIIIIIIIIIIIIIHIHIIIIIIHIIIIHIIIIIIIIIIIIIIIIIIHIHIIIHIIIIIIIHIIIHIIIIIIIIIIIIIHDHIHIIIIIIHEIIIIHCIIIIIIIHHFHIIIII
@HS4.2_43 HISEQ:380:H55W7BCXY:1:1101:5469:5161 1:N:0:AGCAGGAA orig_bc=AAAAAAAAAAAA new_bc=AAAAAAAAAAAA bc_diffs=0
TACGGAAGGTCCGGGCGTTATCCGGATTTATTGGGTTTAAAGGGAGCGCAGGCGGAGGCTTAAGCGTGACGTGAAATGTAGCCGCTCAACGGCTGAGTTGCGTCGCGAACTGGGTTTCTTGAGTGAGTGCGACGTCAGCGGAATTCGTGGTGTAGCGGTGAAATGCTTAGATATCACGAAGAACCCCGATTGCGAAGGCAGCTGACGAGCCCTTTACTGACGCTAAAGCTCGAAGGTGCGGGTATCGAACAGG
+
IIIIIIIIIIIIIIIIIIIIIHIIIHHIIIIIIIIEGHIIIIIIIIIIGIIIIIIIHIHHIIIIIIIIGHIIHHHIIIIIIIIIIIIIIIIIIIIIIIIIIIHIIIIIIIIIIIIIIIIIIIIIIIIIIIIIIIIIIIIIIIIIIIIIIIIIIIIIIIIIIIIIIIIIIIIIIIIHIIIIIIIIIIIIIIIIIIIIIIIIIIIIIIIIHIIIIIIIIIIIIIIIIIIIIIIIIIIIIIIIIIIIIIGIIIIII
@HS4.2_44 HISEQ:380:H55W7BCXY:1:1101:11722:5246 1:N:0:AGCAGGAA orig_bc=AAAAAAAAAAAA new_bc=AAAAAAAAAAAA bc_diffs=0
TACGGAAGGTCCGGGCGTTATCCGGATTTATTGGGTTTAAAGGGAGCGCAGGCGGACAGTTAAGCGTGACGTGAAATGCAGCGGCTCAACCGTATGAAGTGCGTCGCGAACTGGCAGTCTTGAGTGAGTACGATGTAGGCGGAATTCGTGGTGTAGCGGTGAAATGCTTAGATATCACGAAGAACTCCGATTGCGAAGGCAGCCTACAAGTCCTTTACTGACGCTAAAGCTCGAAGGTGCGGGTATCGAACAGG
+
HHHHIHEDHIEEHHIIIIIHHIIIIEEEHEF?GHEDD@GHIIIIIHIIIGIIGIIHHIHGIIHIIIIIHIIIIHHIHIIIIIIIIIIIIHHIIIIIIIIIIIIGIIIHHIIHIIHIHIIIIIIGIIIIIIHHIIIIHIIIIIHIHHIIIIIIIIIIIIHHHIIIIIHIIIIIHHIHIHHHIIIIIIHHIIIIIIIIIIIIIIIIHHIIHHEHHHHIIIIIIIIIIIIHIIIIIIIIIHIIIIIIIIIIIIIIII
@HS4.2_45 HISEQ:380:H55W7BCXY:1:1101:13979:5172 1:N:0:AGCAGGAA orig_bc=AAAAAAAAAAAA new_bc=AAAAAAAAAAAA bc_diffs=0
TACGGAAGGTCCGGGCGTTATCCGGATTTATTGGGTTTAAAGGGAGCGCAGGCCGATTATTAAGCGTGACGTGAAATGTAGATGCTCAACATCTGAACTGCGTCGCGAACTGGTAGTCTTGAGTGAGTTCGATGTGGGCGGAATTCGTGGTGTAGCGGTGAAATGCTTAGATATCACGAAGAACTCCGATTGCGAAGGCAGCCCACAAGGCCTTTACTGACGCTAAAGCTCGAAGGTGCGGGTATCGAACAGG
+
IIIIIIIIIIIIIIIIIIIHIIIIIHHHIIIIHHIHHIIIIIIIIIIIIIIIIIIIIIIIIIIIIIIIIIIIIIIIIIIIIIIIIIIIIIIIIIIIHIIIIIIIIIIIIIIIIIIIIIIIIIIIIIIIHHIIIIIIIIIIIIIIIIIIIIIIIIIIIIIIIIIIIIIIIIIIIIIIIGHIIIIIIIIIIIIIIIIIIIIIIIIIIIIIIIIIIIIIIIIIIIIIIIIIIIIIIIIIIIIIIIIHIIHIIIIII
@HS4.2_46 HISEQ:380:H55W7BCXY:1:1101:14053:5143 1:N:0:AGCAGGAA orig_bc=AAAAAAAAAAAA new_bc=AAAAAAAAAAAA bc_diffs=0
TACGGAAGGTCCGGGCGTTATCCGGATTTATTGGGTTTAAAGGGAGCGTAGGCTGGTATTTAAGCGTGACGTGAAATGTACGGGCTCAACCTGTGCCTTGCGTCGCGAACTGGGTCCCTTGAGTAATCAGTAGGCGGGCGGAATTCGTGGTGTAGCGGTGAAATGCTTAGATATCACGAGGAACTCCGATTGCGAAGGCAGCTCGCTGTTGTTTTACTGACGCTGAAGCTCGAAGGCGCGGGTATCGAACAGG
+
IIIIIIIIIIIIIIIIIIIIIIIIIIIIIIIIIIIHIIIIIIIIIIIIIIIIIIIIIIIIIIIIIIIIIIIIIIIIIIIIIIIIIIIIIIIIIIIIIIIIIIIIIIIIIIIIIIIIIIIIIIIIIIHIIIIIIIIIIIIIIIIIIIIIIIIIIIIIIIIIIIIIIIIIIIIIIIIIHHIIIIIIHIIIIIIIIIIIIHIIIIIIIIIIIIIIIIIIIIIIIIIIIIIIIIIIIIIHHHDIIIIHIIIIIIIII
@HS4.2_47 HISEQ:380:H55W7BCXY:1:1101:14322:5091 1:N:0:AGCAGGAA orig_bc=AAAAAAAAAAAA new_bc=AAAAAAAAAAAA bc_diffs=0
TACGGAAGGTCCGGGCGTTATCCGGATTTATTGGGTTTAAAGGGAGCGCAGGCGGGTTTTTAAGCGTGTTGTGAAATGTACCGGCTCAACCGGTGACTTGCAGCGCGAACTGGAGACCTTGAGTGAGTACGAGGAAGGCGGAATTCGTGGTGTAGCGGTGAAATGCTTAGATATCACGAAGAACTCCGATTGCGAAGGCAGCTTTCCAGTCCTTAACTGACGCTAAAGCTCGAAAGTGCGGGTATCGAACAGG
+
IHIIIGHHIHIHIIHHIIIIIIIIIEHHIIIIHIIEDHHIHIIGIIHHHHHIIIIICGHHHHIIIIHHHIIHIHII<HHHIHIIIIIIIIIIIIIIIIIIHIIIIIIIIHHIIIIIIIHHEHHIIIIIIIIHIHHIIIIIHIHIIHIHHIHIIHIIIHIHHHIIIIIIIIHIIIIHHIHIHHGGHIIHIIIIIIIIIIIHIHHGFHIIIHGIIHIHHGIIIIIIIIIHHHGIIHHGHHEHIIIIIIFIIIIII
@HS4.2_48 HISEQ:380:H55W7BCXY:1:1101:17632:5023 1:N:0:AGCAGGAA orig_bc=AAAAAAAAAAAA new_bc=AAAAAAAAAAAA bc_diffs=0
TACGAGGGGTGCAAGCGTTGTTCGGAATTACTGGGCGTAAAGGGAGCGTAGGCGGAGATTCAAGCGGATTGTACAATCCCGGGGCCCAACCCCGGCTCTGCAGTCCGAACTGGATCTCTTGGATAGTTCAGGGGCAGGCGGAATTCCTGGTGTAGCGGTGGAATGCGTAGAGATCAGGAAGAACACCGATGGCGAAGGCAGCCTGCTGGGGACTTATCGACGCTGAGGCTCGAAAGTGCGGGTAGCAAACAGG
+
IIIIIIIIIIIIIIIIIIIIIIIIIIIIIIIHIIIIIHIHIIIIHIIIHIIIIIIIIIFIIIIIIIHHHIIIIIIIHIIIIIIIIIIIIIIIIIIHHIIIIIIIIIIIIIIIIIIIIIIIIIIIIIHIIIIIIIIIIIIIIIIIIIIIIIIIIIIIIIIIIIIIIIIIIIIIIHIIIIIIHIIHIGIIIIIIIIIIIIIIIIIIIIIIIIIIIIIIIIIIIIIIIIIHHGIIHIIHGIIIIIHIIIIIIHIII
@HS4.2_49 HISEQ:380:H55W7BCXY:1:1101:2077:5496 1:N:0:AGCAGGAA orig_bc=AAAAAAAAAAAA new_bc=AAAAAAAAAAAA bc_diffs=0
TACGGAAGATGCGAGCGTTATCCGGATTTATTGGGTTTAAAGGGAGCGTAGGCGGGCTGTTAAGCCAGCGGTCAAATGTCATGGCCCAACCTTGGCATGCCGTTGGAACTGTCGGTCTTGAATACACACAAGGGCGGTGGAATTCGTTGTGTAGCGGTGAAATGCTTAGATATGACGAAGAACTCCGATTGCGAAGGCAGCCGCCTGGGGTGCGATTGACGCTGAGGCTCGAAAGTGCGGGTATCGAACAGG
+
IIIIIIEHIIIHIIIIIIIIIIIIIICHIIIIHIIDEHIIIIIIHHHIIGHIHIIIIGIIIIIIIIIIIIIIIIIIIIIIIIGHIHHIIIIIIIIIHIIIIIHHHIIIIIIIIIIIIIIIIIHIIIIIIIIIIHHIIIIIIIIIIIIIIIIIIIIIIIIIIIIIIHIIIIIIIIHIHIIIHIIIIIIIIIIIIIIIIIIIIIIIIIIIIIIIIIIIIIIIIIIIIIIIIIIIIIIGIIIIIIIIIIIIIIII
@HS4.2_50 HISEQ:380:H55W7BCXY:1:1101:2440:5326 1:N:0:AGCAGGAA orig_bc=AAAAAAAAAAAA new_bc=AAAAAAAAAAAA bc_diffs=0
TACGTATGGTGCAAGCGTTATCCGGATTTACTGGGTGTAAAGGGAGCGTAGGCGGTTTTACAAGTCTGATGTGAAAGCCCGGGGCTCAACTCCGGTATTGCATTGGAAACTGTAGAACTAGAGTGTCGGAGGGGTAAGTGGAATTCCTAGTGTAGCGGTGAAATGCGTAGATATTAGGAGGAACACCAGTGGCGAAGGCGGCTTACTGGACGATTACTGACGCTGAGGCTCGAAAGCGTGGGGAGCAAACAGG
+
IIHIIIIIIIIIIIIIIIIIIIHIIIIIIIIIHIIIIHIIHHIHHIIICHHHHIHCFHHHIIIHIIIIHIIIIIHHEHIIIIIIIIIIIHIIHHIIIIIIIIHIIIIIIIIIIIIIIIIHIIIIHHHIHHHIIIHIIHHIIIIIIIIHIIIIIIIIIIIIIIIIIIIIIIIIIIHIHHIIIIIIIIIIIIIIIIIIIIIIIIIIIIIIIIIIIIIIIIIIIIIIIIIIIHIIIIIIIIIIIIIIIIIIIIIII
@HS4.2_51 HISEQ:380:H55W7BCXY:1:1101:2725:5343 1:N:0:AGCAGGAA orig_bc=AAAAAAAAAAAA new_bc=AAAAAAAAAAAA bc_diffs=0
TACGGAAGGTCCGGGCGTTATCCGGATTTATTGGGTTTAAAGGGAGCGCAGGCCGGAGGTCAAGCGTGACGTGAAATGTAGCCGCTCAACGGCTGAACTGCGTCGCGAACTGGCTTTCTTGAGTGAGTTCGATGTGGGCGGAATTCGTGGTGTAGCGGTGAAATGCTTAGATATCACGAAGAACTCCGATTGCGAAGGCAGCCCACAAGGCCTTTACTGACGCTAAAGCTCGAAGGTGCGGGTATCGAACAGG
+
IIIIIIIIIHIIIIIIIIIIIIIIIGHHIIIIHIIHHIIIIIIIGHIIIIIIIIIIIIIIIHIIIIIIHIIIIIIIHHIHIIIIIIIIIIIIIIIHIIIIIIIIIIIIIIIIIIIHIIIIIIIIIIIIIIIIIIIIIIIIIIIIIIIIIIIIIIIIIIIHIIIIIIIIIIIIIIIIIHIIIIIHHIIIIIIIIIIIIIIIIIIIIIIIIIIIHIIIIIIHIIIIIIIIIIIIIIIHHIIIIIIIIIIIIIIII
@HS4.2_52 HISEQ:380:H55W7BCXY:1:1101:7115:5262 1:N:0:AGCAGGAA orig_bc=AAAAAAAAAAAA new_bc=AAAAAAAAAAAA bc_diffs=0
TACGGAGGATGCAAGCGTTATCCGGATTTATTGGGTTTAAAGGGTGCGTAGGCGGATGCCTAAGCGTGAGGTGAAATCCCCGGGCTCAACCTGGGAACTGCCTCGCGAACTGGGTATCTGGAATGTCCGTGCCGTGGGAGGAATGTGTGGTGTAGCGGTGAAATGCATAGAGATCACACAGAACACCGATTGCGAAGGCATCTCACGAACGGATGATTGACGCTGAGGCACGAAAGCGTGGGGATCAAACAGG
+
IIIIIIIIIIIIIIIIIIIIIIIIIHEHIGHHHIIDGHIIIIIIIIIIIIIIIIIIIIIIIIIIIIIIIIIIIIIHDIIIIIIIIIIIIIIIIIIIIIIIIIIIIIIIIIIIIIIHIIIIIIIIIIIIIIIIIIIIIIIIIIIIIIIIIIIIIIIIIIIIIIIIIIIIIIIIIIIIIHIIIIIIIIIIIIIIIIIIIIIIIIIIIIIIIIIIIIIIIIIIIIIIIIIIIIIIIIIIIIIIIIIHGHIIIIIHI
@HS4.2_53 HISEQ:380:H55W7BCXY:1:1101:13983:5289 1:N:0:AGCAGGAA orig_bc=AAAAAAAAAAAA new_bc=AAAAAAAAAAAA bc_diffs=0
TACGGAAGGTCCGGGCGTTATCCGGATTTATTGGGTTTAAAGGGAGCTCAGGCCGGAGGTCAAGCGTGACGTGAAATGTAGCCGCTCAACGGCTGAACTGCGTCGCGAACTGGCTTTCTTGAGTGAGTTCGATGTGGGCGGAATTCGTGGTGTAGCGGTGAAATGCTTAGATATCACGAAGAACTCCGATTGCGAAGGCAGCCCACAAGGCCTTTACTGACGCTAAAGCTCGAAGGTGCGGGTATCGAACAGG
+
IIIIIIIIIIIIIHIIIHIIIIIHIHHHHIHGHHHHHHIIIIIIIIIIIHIIIHIIGHIHIIIIIIIIGIIHIIHIHHIIIHIIIHIIIIIIHIIIIIIIIIIIIIIIIIIIIIHHFIIIIIIIIIIIIIIIIIIIIIHIIIIIIIIIIIIIIIHIIIIIIIIIIIIIIIIIIIIGHHIIIIIIHHIIIHGIIIIIIIIIIIIIIIIIIIIIIGIIIIIIIIIHHIIIIIIIIIIIIIIIIIIIIIIIIIIII
@HS4.2_54 HISEQ:380:H55W7BCXY:1:1101:16046:5326 1:N:0:AGCAGGAA orig_bc=AAAAAAAAAAAA new_bc=AAAAAAAAAAAA bc_diffs=0
TACGGAAGGTCCGGGCGTTATCCGGATTTATTGGGTTTAAAGGGAGCGCAGGCTGATTATTAAGCGTGACGTGAAATGTAGCCGCTCAACGGCTGAACTGCGTCGCGAACTGGTAGTCTTGAGTGAGTTCGATGTTGGCGGAATTCGTGGTGTAGCGGTGAAATGCTTAGATATCACGAAGAACTCCGATTGCGAAGGCAGCCAACAAGGCCTTTACTGACGCTAAAGCTCGAAGGTGCGGGTATCGAACAGG
+
IIIIIIIIIIIIIIIIIIIIIIIIIDCHHIIHHIIHHIIIIIIIHIIIIIHIIIII#IIHIHHHIHIHEGHHHIIHGHHIIIIIIIIIHIIIIIIHIHIIHHIHHIIIIGIIIIHIIIIHIIIHIIIHIIHHHHIHIIIIIIHHGHIIIHIIIIIIIIIHHHHHIIIIIIIHIIIHIIIHIIHE@IIIIIHIGIIIIIIIHHHHIIIIIIHG?IIIIIHEIHGGIIHHIGIIIHHC?HGIIHGIIHEIIIIII
@HS4.2_55 HISEQ:380:H55W7BCXY:1:1101:17891:5453 1:N:0:AGCAGGAA orig_bc=AAAAAAAAAAAA new_bc=AAAAAAAAAAAA bc_diffs=0
TACGGAAGGTCCGGGCGTTATCCGGATTTATTGGGTTTAAAGGGAGCGCAGGCCGATGGTTAAGCGTGACGTGAAATGTAGCCGCTCAACGGCTGAACTGCGTCGCGAACTGGCTATCTTGAGTGAGTTCGATGTGGGCGGAATTCGTGGTGTAGCGGTGAAATGCTTAGATATCACGAAGAACTCCGATTGCGAAGGCAGCCCACAAGGCCTTTACTGACGCTAAAGCTCGAAGGTGCGGGTATCGAACAGG
+
IIIIIHIIIHIIIIIIHIIIIIIIIGHHIIHIHHIHIHIIIIIIGHIIIIIGIIIIIIIIHHHIIIIIIIIIIIIIIIIIIIIIIIIIIIIIIIIIIIIIIIIIIIIIIIHHIIIIHIHIIIIIIIIHIIIIIIIIIIIIIIIIIIIIIIIIIIIIIIIIIIIIIIIHIIIIIIIIIIIIIIIIHIIIIIIIIIIIIIIIHIIIIIHIIGIIGHIIIIIIIIIIIIIGIIIIIIIIIIIIHHIIHIHIIIIII
@HS4.2_56 HISEQ:380:H55W7BCXY:1:1101:19026:5342 1:N:0:AGCAGGAA orig_bc=AAAAAAAAAAAA new_bc=AAAAAAAAAAAA bc_diffs=0
TACGTAGGGAGCAAGCGTTGTCCGGATTTACTGGGTGTAAAGGGTGCGTAGGCGGCTTTGTAAGTCAGATGTGAAATCTATGGGCTCAACCCATAAACTGCATTTGAAACTACAGAGCTTGAGTGAAGTAGAGGCAGGCGGAATTCCCTGTGTAGCGGTGAAATGCGTAGAGATAGGGAGGAACACCAGTGGCGAAGGCGGCCTGCTGGGCTTTAACTGACGCTGAGGCACGAAAGCGTGGGTAGCAAACAGG
+
HFHHGHHIIEDDEEE1CHCCHHHIIEHCGHHHHHC<0<<CHFHECGHIHEHIHHIH6CGHGGHHIIIIHGEHHIGFCFFFHHFGFHG@EEECEGFGHHHC0FF<GCGHEHHIHHHIIFF?<<CGF?HC#HHEEGEHHG<E?HDFHGFGCG@EHEHHHHHHGG?EHEIHIHHHHHF1FF?E?EFHIHGD<6BEHIHHE>EDF1?C@FD<??CGHHGD0=HGCF?HHG1<1<0CHCECHD1F1EF?ECGC<11@H
@HS4.2_57 HISEQ:380:H55W7BCXY:1:1101:6077:5567 1:N:0:AGCAGGAA orig_bc=AAAAAAAAAAAA new_bc=AAAAAAAAAAAA bc_diffs=0
TACGGAGGATGCAAGCGTTATCCGGATTTATTGGGTTTAAAGGGTGCGCAGGCGGGCTGTTAAGTCAGCGGTGAAATCTCCCGGCTCAACCGGGGAACTGCCGTTGATACTGGCAGCCTAGAGTACAGACGGCGCCGGCGGAATGTGTCATGTAGCGGTGAAATGCTTAGATATGCCACAGAACACCGATCGCGAAGGCAGCTGGCGAGGCTGGGACTGACGCTCAGGCACGAAAGCGTGGGGATCAAACAGG
+
IHHHHIIIGHHIGHIHHIIGHIIIIHFIIHIHHIIHDHHHIIIHHHIIIIHHHIHGHHHIIIIHHHHIIIIIIHHHEFHHIIIHIHIIIIIHIIHHHIIIIIHIIIHIIIIIIIHHHIIIIIIIIIHIIIIIIIIHHIHIIIIIHEHFHHIIIIIHIIIIIIIIHIIIIIIIIIIHGHIIIIIHIHIIIIIIIIIIIIIIIIIIIIIIIIHFHIIIIIIIIIIIIIIIIIHIIIIIIIIIIIIIIHIIIIIII
@HS4.2_58 HISEQ:380:H55W7BCXY:1:1101:6265:5606 1:N:0:AGCAGGAA orig_bc=AAAAAAAAAAAA new_bc=AAAAAAAAAAAA bc_diffs=0
TACGTAGGTGGCGAGCGTTGTCCGGATTTACTGGGTGTAAAGGGAGCGCAGGCGGGAAGACAAGTCAGCTGTGAAATCTATGGGCTCAACCCATAAACTGCAGTTGAAACTGTTTTTCTTGAGTGGAGTAGAGGCAAGCGGAATTCCGAGTGTAGCGGTGAAATGCGTAGATATTCGGAGGAACACCAGTGGCGAAGGCGGCTTGCTGGGCTCTAACTGACGCTGAGGCTCGAAAGTGTGGGGAGCAAACAGG
+
IIIIIIIIIIIIHIIIIIIIIIIIIIIIIIIHIIIDGEEHIIHIIIIIIIIIIIHIIIIIIIIIIIIIIIIIIIIIGHIIIIIIIIIIIIIIIIIHIIIIIIIIIIIIIIIIHIIIIIIIIIIIIIIIIIIIIHHIIIIIIIIIIIIIIIIIIIIHHIIIIIIIIIIIIIIIIIIIHGIIIIIIIIIIIIIIIIIIIIIIIIIIIIIHIIIHIIIIIIIIIIIIIIIIIIIIIIIIIIIIIIIIIIIIIIIII
@HS4.2_59 HISEQ:380:H55W7BCXY:1:1101:7044:5578 1:N:0:AGCAGGAA orig_bc=AAAAAAAAAAAA new_bc=AAAAAAAAAAAA bc_diffs=0
TACGTAGGTGGCAAGCGTTGTCCGGATTTACTGGGTGTAAAGGGTGCGCAGGCGGGACTGCAAGTTGGATGTGAAATACCGGGGCTCAACCCCGGAACTGCATCCAAAACTGTAGTTCTTGAGTGGAGTAGAGGTAAGCGGAATTCCGAGTGTAGCGGTGAAATGCGTAGATATTCGGAGGAACACCAGTGGCGAAGGCGGTCTACTGGACAGTAACCGACGCTGAGGCGCGAGAGCGTGGGGAGCAAACAGG
+
IIEHIHHIHEHHEEEHIGHIIIHHIDHHHHIHHE1<GHHHHHIIIHGHDHIIIGIH<CHGCHEHHIIIDHGHIHEB#CHIIGHIIIIFHHHHHHIFHHEHFBGHH#E?GGHIDHFGHFGEF/F#EEDGDEEHEHEHGCGHHIHHIGHIFHBHH?FCHGHCACBHHHHHGFHHHHGHHHFHGIHHHIIGEEHHE=CDCCHG111<1CD1<F@GD0CC<<D</HD1DE/CCHGCG=GCF<1<1F11?GHC<1<1@
@HS4.2_60 HISEQ:380:H55W7BCXY:1:1101:7754:5544 1:N:0:AGCAGGAA orig_bc=AAAAAAAAAAAA new_bc=AAAAAAAAAAAA bc_diffs=0
TACGGAAGGTCCGGGCGTTATCCGGATTTATTGGGTTTAAAGGGAGCGCAGGCCGACTGGTAAGCGTGACGTGAAATGTAGCCGCTCAACGGCTGAGTTGCGTCGCGAACTGCCGATCTTGAGTGAGTTCGATGTAGGCGGAATTCGTGGTGTAGCGGTGAAATGCTTAGATATCACGAAGAACCCCGATTGCGAAGGCAGCCTACAAGGCCTTTACTGACGCTAAAGCTCGAAGGTGCGGGTATCGAACAGG
+
IIIIIIIIIIIIIIIIIIIHIIIIIHIIIIIIIIHCEHIIIIIIHIIIIIIIIIIIIIIIIIIIIIIIIIIHIIIHFIHIIIIIIIIIIIIIIIHIIIIIIIIIIIIIIIIIHIIIHIIIIIIIIIIIIIIIIIIIIIIIIIIIIIIIIIIIIIIIIIIIIIIIIIIIIIIIIIIIHIIIIIIIIIIIIIIIIIIIIIIIIIIIIIIIIIIIIIIIIIIIIIIIIIIIIIIIIIIIIIIIIIIIIIIIIIIII
@HS4.2_61 HISEQ:380:H55W7BCXY:1:1101:10076:5550 1:N:0:AGCAGGAA orig_bc=AAAAAAAAAAAA new_bc=AAAAAAAAAAAA bc_diffs=0
TACGTAGGGAGCGAGCGTTATCCGGATTTATTGGGCGTAAAGCGTGCGTAGGCGGTTTATTAAGTTTAAGATCAAATGCTGGGGCTTAACTCCAGTTCGTCTTAAAAACTGGTAGACTTGAGTGTGGTAGAGGTAAATGGAATTTCTAGTGTAGCGGTGAAATGCGTAGATATTAGAAGGAACACCAGTGGCGAAGGCGATTTACTGGGCCATAACTGACGCTGAGGCACGAAAGCGTGGGGAGCAAATAGG
+
IIIIHIIIIIIIIHIIIIIIIIIIIHHIIIHIGFIIIIIIGIIIIIIIHHIIHII?IIIIIIIIHIIIHIIIIIIIIIIHIIIIIIIIIIIIIIIIIIIHIHIIIIIIIIIIIIIIIIIIIIIHIHIIIIIGIIIIIIIIIIIIIIIIIIIIIIIIIIIIIIIIIIIIIIIIIHIIHIIIIIIIIIIIIIIIIIIIIIIIIIIIIIIIIIIIIIIIIIIIIIIIIIIIIIIIIIIIIIIIIIIIIIIIIIII
@HS4.2_62 HISEQ:380:H55W7BCXY:1:1101:12389:5645 1:N:0:AGCAGGAA orig_bc=AAAAAAAAAAAA new_bc=AAAAAAAAAAAA bc_diffs=0
TACGGAGGGCGCGAGCGTTATCCGGATTCATTGGGTTTAAAGGGTGCGCAGGCGGCCTGCCAAGTCAGCGGTGAAAGCCCGGGGCCCAACCCCGGAAGTGCCGTTGATACTGGTGGGCTGGAATGCGGTCGAGGCGGGCGGAACGTGGCGTGTAGCGGTGAAATGCGTAGATATGCCACAGAACGCCGATAGCGGAGGCAGCTCGCCAGGCCTGCATTGACGCTCGGGCACGAAAGCGTGGGGATCGAACAGG
+
IIIIIHHHIIIIIIIIIIIIIIIIIGHIIIIIIIIGEHIIIIIIIIIIIHIIIIIIIIIIIIIIIIIIIIIGIIIIHIIIIIIIHHIIIIIIHIIIIIIIIIIIIIIIIIIIIIIIIIIIIIIIIIIIIHIIIIIIIIIIIIHIIIIIIIIIIIIIIIIIIIIIIIIIIIIIIIHHHGIIIIIIIIHIIIIIIIIIIIIIIIIIIIIIIIIIIIIIIIIIIIIIIIIIIIIIIIIIIIIIIIIIIIIIIIIII
@HS4.2_63 HISEQ:380:H55W7BCXY:1:1101:3171:3841 1:N:0:AGCAGGAA orig_bc=AAAAAAAAAAAA new_bc=AAAAAAAAAAAA bc_diffs=0
TACGGAAGGTCCGGGCGTTATCCGGATTTATTGGGTTTAAAGGGAGCGCAGGCTGGAGATTAAGCGTGACGTGAAATGTAGCCGCTCAACGGCTGAGTTGCGTCGCGAACTGGTTTTCTTGAGTGAGTACGACGTCAGCGGAATTCGTGGTGTAGCGGTGAAATGCTTAGATATCACGAAGAACCCCGATTGCGAAGGCAGCTGACGAGTCCTTTACTGACGCTAAAGCTCGAAGGTGCGGGTATCGAACAGG
+
IIIIIHIIIIIIIIIIIIIIIIIIIHIHIIIIIIIDGHIIIIIIIIIIIIIIHIIIHIIHIIIIHIIIIIIIIIIIHHIIIIHIHIIHIIIIHHIIIIIIIIIIIIIIIIIIHGGHHIIIIIIIIIIIIHIIIIIIIIIIIIIIIIIIIIIIIIIIIIIIIIIIIIIIIIIIIIIIIIHIIIIIIIIIIIIIIIHIIIIIIIIIIIIIHGIIIIIIIIIIIIIIIIIIIGIIIIHHDIIIIIIIGIHIIIIII
@HS4.2_64 HISEQ:380:H55W7BCXY:1:1101:4695:3768 1:N:0:AGCAGGAA orig_bc=AAAAAAAAAAAA new_bc=AAAAAAAAAAAA bc_diffs=0
TACGTAGGTGGCGAGCGTTGTCCGGAATTATTGGGCGTAAAGGGAGCGCAGGCGGGACATCAGGTCTCACTTAAAAGTGCGGGGCTCAACCCCGTGATGGGTGAGAAACCGGTGTTCTTGAGTGCAGGAGAGGAAAGCGGAATTCCCAGTGTAGCGGTGAAATGCGTAGATATTGGGAGGAACACCAGTGGCGAAGGCGGCTTTCTGGACTGCAACTGACGCTGAGGCTCGAAAGCCAGGGGAGCGAACGGG
+
IIIIIIIIIIIIIIIIIIIIIIIIIHHIIIIIIIIIIHIIIIIIIIIIIIIIIIIIIIIIIIIIIIIIIIIIIIIIHIIIIIIIIIIIIIIHIIIIIIIIIIIIIIIIIIIIIIIIIIIIIIIIIIIIIIIIIIIIIIIIIIIIIIIIIIIIIIIIIIIIIIIIIIIIIIIIIIIIIIIIIIIIIIIIHIIIIIIIIIIIIIIIIIIIIIIIIIIIIIIIIIIIIIIIIIIIIIIIIIIIIIIIIHIIIIII
@HS4.2_65 HISEQ:380:H55W7BCXY:1:1101:4995:3795 1:N:0:AGCAGGAA orig_bc=AAAAAAAAAAAA new_bc=AAAAAAAAAAAA bc_diffs=0
TACGTAGGGAGCAAGCGTTGTCCGGATTTACTGGGTGTAAAGGGTGCGTAGGCGGCTTGGTAAGTCAGATGTGAAATGTATGGGCTCAACCCATGAACTGCATTTGAAACTATTGAGCTTGAGTGATGTAGAGGCAGGCGGAATTCCCTGTGTAGCGGTGAAATGCGTAGAGATAGGGAGGAACACCAGTGGCGAAGGCGGCCTGCTGGGCATTAACTGACGCTGAGGCACGAAAGCGTGGGTAGCAAACAGG
+
IHIIIIIIIHIIIIIIIIIIIIIIIIIIIIIIIIIFHHIIIIIIIIIIIIIIIIIHHHHIHIIIIIIIHIIIIIIIHHIIIIIIIIIIIIHHIIIIIIIIIIIIIIIIIIIIIIIIIIIIIIIIIIIIIIIIIIIHIHIHIIIHIIIIIIIIIIIIIIIIHIIHIIIHIHHIIIIIHIIIIIIIIHHIIIIIIIIIIIIIIIIIIIIIIIIIHHIHIIIIIIIIHIIIIIIIIIIIIIIIIIIIIIIIIIIII
@HS4.2_66 HISEQ:380:H55W7BCXY:1:1101:11555:3819 1:N:0:AGCAGGAA orig_bc=AAAAAAAAAAAA new_bc=AAAAAAAAAAAA bc_diffs=0
TACGGAGGGTGCAAGCGTTGTCCGGAATCATTGGGCGTAAAGAGTTCGTAGGTGGTTTGTTAAGTCTGGTGTTAAAGCCCGAAGCTCAACTTCGGTTCGGCATCGGATACTGGCAGACTAGAATGCGGTAGAGGTAAAGGGAATTCCTGGTGTAGCGGTGAAATGCGTAGATATCAGGAGGAACATCGGTGGCGTAAGCGCTTTACTGGGCCGTAATTGACACTGAGGAACGAAAGCCGGGGTAGCAAATGGG
+
IHIHIHDDHHEHHHCEEHHHH@HIHHHHEHGHEHIIIHHHHE@GGHIEDEGHDCG@1HIHHHHHHHIIHHGHI?HE=F@GHHHEHIIHIIEHHEHHHIIHIIHHIIIIIHHIIIIHIIIHHHHIIIHHIIIHIGIHHFHHIIHHHGHIIHHHHHHHHGHHIHHGHIIIIHFHHHCGHFHIIIIHHIHHHHHIIHGGHHHHIIIIIIHDDCEIIHIIIIIHGCIHIIIIIIHHEHHHIIIIIIHHIHIIIIIHH
@HS4.2_67 HISEQ:380:H55W7BCXY:1:1101:4823:4041 1:N:0:AGCAGGAA orig_bc=AAAAAAAAAAAA new_bc=AAAAAAAAAAAA bc_diffs=0
TACGTAGGTGACAAGCGTTATCCGGATTTACTGGGCGTAAAGGGCGTGTAGGCGGCCTTGCAAGTCAGAAGTGAAATTCTCGGGCTCAACCCGGGCGCTGCTTCTGAAACTGTAGGGCTTGAGTGCTGGAGGGGATAGCGGAATTCCTAGTGGAGCGGTAAAATGCGTAGATATTAGGAAGAACACCGGTGGCGAAGGCGGCTATCTGGACAGTAACTGACGCTGAGGCGCGAAAGCGTGGGGAGCAAACAGG
+
IIIIIIIIIIIIIIIIIIIIIHIIIHIIIIIIIIIIIIIIIIIIIIHIIIIIIIIIIIIIIIIIIIIIHIIIIIIIHHHIIIIIIIIIIIIIIIIIIHIIIIIIIIIIIIIIIIHHIIIIIIIHIIIIIIIIIIIIIIIIIIIIIIIHIIIIIIIIHIIIIIIIIIIIIIIIIIIIIIIIIIIIIIIIIIIIIIHIIIIIIIIIHIIIIIIIIIIIIIIIIIIIIIIIIIIIIIIHIIIHIIIIIIIIIIIII
@HS4.2_68 HISEQ:380:H55W7BCXY:1:1101:6679:4117 1:N:0:AGCAGGAA orig_bc=AAAAAAAAAAAA new_bc=AAAAAAAAAAAA bc_diffs=0
TACGGAGGATGCGAGCGTTATCCGGATTTATTGGGTTTAAAGGGTGCGTAGGCGGAATGTTAAGTCAGTGGTGAAAGCGTGCGGCTCAACCGTACCGAGCCATTGAAACTGGCGTTCTTGAGTGCAAGCGAGGTAAGCGGAATGTGACGTGTAGCGGTGAAATGCTTAGATATGTCCCAGAACTCCGATTGCGAAGGCAGCTTACCAGTATGTAACTGACGCTGAGGCACGAAAGCGTGGGTATCAAACAGG
+
IIIIIHIIHIHIIIIHIIIIHHIIIHIHIIIIHHIHHIIIIIIIIIHIIIIIIIIIIIIHIIIIIIIIHIIIIIIHHHIIIIHHIIIIIIIIIIIIIIIIIIIIIIIIIIIIIIIIIIIIIIIIIIIIIIIIIIIIIIIIIIIIIIIIIIIIGIIIIIIIIIIIIIIIIIIIIIIIHIIIIIIHIIIIIIIIIIIIIIIIHIIIIIIIIIHHIHHIIIIIIIIIIIIIIIIIIIIIIIIIIIIIIIIIIIII
@HS4.2_69 HISEQ:380:H55W7BCXY:1:1101:10535:4166 1:N:0:AGCAGGAA orig_bc=AAAAAAAAAAAA new_bc=AAAAAAAAAAAA bc_diffs=0
TACGTAGGTGACAAGCGTTGTCCGGATTTACTGGGTGTAAAGGGCGTGTAGGCGGGATAGCAAGTCAGAAGTGAAATACCGAGGCTCAACTTCGGAGCTGCTTTTGAAACTGTTATTCTTGAGTATCGGAGAGGAAAGCGGAATTCCCGGTGTAGCGGTGAAATGCGTAGATATCGGGAGGAACACCAGTGGCGAAGGCGGCTTTCTGGACGACAACTGACGCTAAGGCGCGAAAGTGTGGGGAGCAAACAGG
+
CHHE1<C<DEHHEHE?EGIGEHFHCHGHHIE<C1C<EHIHIHE<CFCEHEGE?DHIHHHHHEHIHGG@FEHHCEHGDDGH#GDDDHHIIIGC=ECHGFFHHHBADFGHE?#HHGFHHHIHECHID@HHHGGGHEIIHGFIHGHC<CBHEHGEHHHHIHGDHHGHHHICFHHHCGHHHHIHGHHHIIIHFEHFHHHHHCEC1HHCF<@HHE=IIIHG@@HHEHHHHE<HHCEFEHHGECC<1E?HIHEHHHEF<
@HS4.2_70 HISEQ:380:H55W7BCXY:1:1101:13460:4074 1:N:0:AGCAGGAA orig_bc=AAAAAAAAAAAA new_bc=AAAAAAAAAAAA bc_diffs=0
TACGGAAGGTCCGGGCGTTATCCGGATTTATTGGGTTTAAAGGGAGCGCAGGCTGATGATTAAGCGTGACGTGAAATGTAGCCGCTCAACGGCTGAACTGCGTCGCGAACTGGTTATCTTGAGTGAGTTCGATGTTGGCGGAATTCGTGGTGTAGCGGTGAAATGCTTAGATATCACGAAGAACTCCGATTGCGAAGGCAGCCAACAAGGCCTTTACTGACGCTAAAGCTCGAAGGTGCGGGTATCGAACAGG
+
IIIIIHHIIIIIIHHIHEHHIHIIIHHIIIIIHHHCGHIIHIIGHIIIIIIIIHIIHIIIIIHIIHIIEHHGHHIIHHHHHHHHIIIIIIHHGHHHHIIIIIIIHDHDHHIHIIIHIIHIIIIIIIFHIHIIIIIHHHIIIIIHHHIIHIIIIIIHIIIHIIHHHHHIIIIHIIHIFIHIHIHHEHHGHIIHGIIIHHHHIIIHIIHIHHIHIHIHIIHHIIIIIIIIGGIIIIHIHHIIIIIHGIIIIIIII
@HS4.2_71 HISEQ:380:H55W7BCXY:1:1101:14546:4245 1:N:0:AGCAGGAA orig_bc=AAAAAAAAAAAA new_bc=AAAAAAAAAAAA bc_diffs=0
TACGGAAGGTCCGGGCGTTATCCGGATTTATTGGGTTTAAAGGGAGCGCAGGCCGGAGGTCAAGCGTGACGTGAAATGTAGCCGCTCAACGGCTGAACTGCGTCGCGAACTGGCTTTCTTGAGTGAGTTCGATGTGGGCGGAATTCGTGGTGTAGCGGTGAAATGCTTAGATATCACGAAGAACTCCGATTGCGAAGGCAGCCCACAAGGCCTTTACTGACGCTAAAGCTCGAAGGTGCGGGTATCGAACAGG
+
HHHHHEHHGFGEHHCEHIG=FHIIIEHDHFEEGHH00<@GHFHIHEHCCHEHHHHCHIHEHHHHHHECHHECGHIIHGHHDDFHIHHDHEEIHHHFHHHHHGDIHIHHGDECFHHFHHGHGDBBEHHGFHHIGIHHHIIIHHIHDHIIIHHHHIIIIIHI#IHHHIHFIIIHHIHHHFIGHHHHEIIHIHEHIHIIHHHHIIIIIHHHIIIIIIHIIIIIIIIIIIIIIIIHHIIHDCHHHHHHHIIHEIIII
@HS4.2_72 HISEQ:380:H55W7BCXY:1:1101:16090:4102 1:N:0:AGCAGGAA orig_bc=AAAAAAAAAAAA new_bc=AAAAAAAAAAAA bc_diffs=0
TACGGAGGATGCAAGCGTTATCCGGATTTATTGGGTTTAAAGGGTGCGTAGGCGGATGATTAAGCGTGAGGTGAAAGCTCGGGGCTCAACCCCGGAACTGCCTCGCGAACTGGTTGTCTTGAATGTCCGTGCCGTGGGAGGAATGTGTGGTGTAGCGGTGAAATGCATAGAGATCACACAGAACACCGATTGCGAAGGCATCTCACGAACGGATGATTGACGCTGAGGCACGAAAGCGTGGGGATCAAACAGG
+
IIHIHDHIGIIIHIIIIIIFHHIIIEHHIHHIHIIGEHIIIHIIIIIIIHEHHHIHIIHIIIIIIIIIHIIIIIIIHIIIIIIIIIIIIIIIIIIIIIIIIHIIIIIIIIIIIIIIIHHIIIIIIIIIIIIHIIHIIIIIIIIIIIIIIIIIIIIIIIIIIIIIIIIIIIIIIHIIIHIIIIIIIIIIIIIIIIIIIIIIIIIIIIIIIIIIIIIIIIIIIIIIIIIIHIHIIIIIIIIIIIIHEHIIIIIII
@HS4.2_73 HISEQ:380:H55W7BCXY:1:1101:17031:4065 1:N:0:AGCAGGAA orig_bc=AAAAAAAAAAAA new_bc=AAAAAAAAAAAA bc_diffs=0
TACGGAGGGTGCGAGCGTTAATCGGAATAACTGGGCGTAAAGAGCTCGTAGGCGGTTTGTCAAGTCAGATGTGAAAGCCCCGGGCTTAACCTGGGAACCGCATTTGAAACTGACAGACTAGAGTACTGTAGAGGGAGGTAGAATTCCAGGTGTAGCGGTGAAATGCGTAGATATCTGGAGGAATACCGGTGGCGAAGGCGGCCTCCTGGACAGAGACTGACGCTGAGGAGCGAAAGCGTGGGGAGCAAACAGG
+
IHHIIGHIIHIIIHDHIIHIIIIIIHIHHHIIHIIIIHIIIIEHHHIIIIIIIIIHIHHIIGIIHIIIHHIIHHGIHIIHHHHIIIIHIIIIIIHIIIHIIHHHHIIIGIIIHIHIHIIIIEIHIIIIIIIIIHIHIGHHIIHHHIIIIHGIHIIHIIIIIHIIIHIHIIIIIIIHIGHHIHGIIIHIIIIIIHIIIH#HHGGHIHHIIIIHHCHIGIHHGIIIIIIHGHECIHIIIIIHHIIIIIIIHGIIH
@HS4.2_74 HISEQ:380:H55W7BCXY:1:1101:18281:4083 1:N:0:AGCAGGAA orig_bc=AAAAAAAAAAAA new_bc=AAAAAAAAAAAA bc_diffs=0
TACGGAAGGTCCGGGCGTTATCCGGATTTATTGGGTTTAAAGGGAGCGCAGGCGGGCGATTAAGCGTGACGTGAAATGCAGCGGCTCAACCGTGTGAAGTGCGTCGCGAACTGGTTGCCTTGAGTGAGTTCGACGTCAGCGGAATTCGTGGTGTAGCGGTGAAATGCTTAGATATCACGAGGAACCCCGATTGCGAAGGCAGCTGACGAGGCCTTTACTGACGCTAAAGCTCGAAGGTGCGGGTATCGAACAGG
+
IIIIIIIIIIIIIIIIIIIIIIIIIHHIIIIIHIICGHIIIIIHIIGIIIIIIIIIIIHHIIIIIIIIIIIIIIGHIIIIIIIIHIIIIIHIIIIIIIIIIIIIIIIIIIIIIIIIIIHIHIIIIIIIIIIIHIIIIIIIIIIIIIIIIIIIIIIIIIIIIIIIIIIIIIIIIIIIIIIIIIIIIIIIIIIIIIIIIIIIIIHIIIIIIIIIIIIIIIIIIIIIIIHIIIHHIIIIIIIIIIIIIHHIIIIIII
@HS4.2_75 HISEQ:380:H55W7BCXY:1:1101:18538:4011 1:N:0:AGCAGGAA orig_bc=AAAAAAAAAAAA new_bc=AAAAAAAAAAAA bc_diffs=0
TACGTAGGGGGCAAGCGTTATCCGGATTTACTGGGTGTAAAGGGAGCGTAGGCGGCGATGCAAGTCAGATGTGAAAGCCCGGGGCTCAACCCCGGGACTGCATTTGAAACTGTATTGCTTGAGTATCGGAGAGGTGAGTGGAATTCCTAGTGTAGCGGTGAAATGCGTAGATATTAGGAAGAACACCGGTGGCGAAGGCGGCTCACTGGACGATAACTGACGCTGAGGCTCGAAAGCGTGGGGAGCAAACAGG
+
HHGHICG<GDHHHHHHEC<<FHHIHIGGHHICGHH<EHHIIIIIGGFHHHDHGHGHFDCGHIIICGHIHHHFEHHHCFEEHCHIIIIIIIHHIHIIHHFHIIHHIGHHHHHEHHIHIGEHHGIHIIIIHHHIHHIHIHHHIHHHHHHHIIIIIHHHFEHGHHIHHHHHHHHGHFGFFHHHHAFFEHH<>CHHCGHHD<HHCHIHHHECHGHHHIHH=HHEDEEHHIHG?IHEIHG/HF1HHFHFCC@CCCHII
@HS4.2_76 HISEQ:380:H55W7BCXY:1:1101:19202:4046 1:N:0:AGCAGGAA orig_bc=AAAAAAAAAAAA new_bc=AAAAAAAAAAAA bc_diffs=0
TACGGAAGGTCCGGGCGTTATCCGGATTTATTGGGTTTAAAGGGAGCGCAGGCGGTCTATTAAGCGTGTTGTGAAATGTAGATGCTCAACATCTGAATTGCAGCGCGAACTGGTGGACTTGAGTGCGCGGAAAGTGGGCGGAATTTGTGGTGTAGCGGTGAAATGCTTAGATATCACGAAGAACTCCGATTGCGAAGGCAGCTCACTGTAGCGTTACTGACGCTGAGGCTCGAAAGTGCGGGTATCGAACAGG
+
IIIHHHHHHHIIIHIIIIIIIIIIGEHHIIIGHIHEHHIIIIIGHHIIIIIIIIIIIIIIIIHHIIGHEHIIIHIIGIHIIHIIIIIIIHIIIIHIIIIIIIHIIHIIIIIIIIIHHHIIIHIIIHIIIIIIIHHHGHIIIIHHG?HIHIIHHIIIHIFFIHIIIIIIHIHIIIIIHGIIHHEHGIIIHIIIIIIHGCHIIIIGIIIIIIIIIIGIIIIIIIIIHIIIHHIIIIIIIIIHHIIHIIHIIIIIH
@HS4.2_77 HISEQ:380:H55W7BCXY:1:1101:19009:4136 1:N:0:AGCAGGAA orig_bc=AAAAAAAAAAAA new_bc=AAAAAAAAAAAA bc_diffs=0
TACGGAGGATCCGAGCGTTATCCGGATTTATTGGGTTTAAAGGGAGCGTAGGCGGGAAGTCAAGTCAGCTGTGAAATGTAGGTGCTCAACGCCTGCACTGCAGTTGAAACTGGTTTTCTTGAGTGCGTAAGGGGCAGGCGGAATTCGTCGTGTAGCGGTGAAATGCTTAGATATGACGAAGAACTCCGATCGCGAAGGCAGCTTGCCGGGCCGCAACTGACGCTGAAGCTCGAAGGTGCGGGTATCGAACAGG
+
IIIIIIIIHHIIIIIIIIIHIHIIIEHIIIIIIIIGHHIIIIIIHIIIIIIIIIIIHHIIIIIIIIIIIIIIIHHIDGHIIIIIIIIIIIIIIIIIIIIIIIIIIIIIIIIIIIIIIIIIIIHIIIIIIIIHIIIIIIIIIIHHIHHIIIHIHHIIIIIIHIHIHIIHIHIHHHIHHGHHHIIIGIIHHHHIIIIIIIHHFHHHIIIIIIIIIIIIIIIIIIIIIIIIIHIIIIIIIIIIIIIIIIIIIIIII
@HS4.2_78 HISEQ:380:H55W7BCXY:1:1101:20080:4032 1:N:0:AGCAGGAA orig_bc=AAAAAAAAAAAA new_bc=AAAAAAAAAAAA bc_diffs=0
TACGGAAGATGCGAGCGTTATCCGGATTTATTGGGTTTAAAGGGAGCGTAGGCGGCCCGTTAAGTCAGCGGTTAAATGTCATGGCCCAACCTTGGCATGCCGTTGATACTGGTGGGCTTGAATACACACAAGGAAGGTGGAATTCGTCGTGTAGCGGTGAAATGCTTAGATATGACGAAGAACTCCGATTGCGAAGGCAGCCTTCTGGG
+
I1F@G=0C1C@1FHCHH<<<CDF0C0<0D<11<D@<<CGEE?<CFHHH<C/<FC<C##?EHEHI<CGH1/<DDHCH<C#<DG?1<GF<<0CGHHHHH#HHGDECHHHFCEE@<DEHHFGHDAFAAGEEGFDAFHECECGHHFFEHH<GD8C<ECHCHEEEGFHFDFEEHIFHECEFD@H@DG/00EC>/55C8CDCHGCE1D<10</0<
@HS4.2_79 HISEQ:380:H55W7BCXY:1:1101:1168:4377 1:N:0:AGCAGGAA orig_bc=AAAAAAAAAAAA new_bc=AAAAAAAAAAAA bc_diffs=0
TACGTAGGTGGCGAGCGTTATCCGGATTTACTGGGTGTAAAGGGCGCGTAGGCGGGGAAGCAAGTCAGGTGTGAAATCTATGGGCTTAACCCATAAACTGCACTTGAAACTGTTTTTCTTGAGTGCTGGAGAGGTAGACGGAATTCCTTGTGTAGCGGTGAAATGCGTAGATATAAGGAAGAACACCAGTGGCGAAGGCGGTCTACTGGACAGTAACTGACGCTGAGGCGCGAAAGCGTGGGGAGCAAACAGG
+
IHIGEHH=GHGHDHDHIIGGHHHIHHEHHHIHHHG<EDHHGHEHIIIHDHHIGIGHDHHHGEEGFFFHIIIIIHIHHGHHHIHHHIIHIIHHHIGHHIIHHHIIGEEGHIIHIIEEHHHIHHHHHEHHIIHHHFCGIIHHHIIHHGIIIIHHHHHHEIHIHHHHHHHHHHHEGHHHGEHHHHHIIIHHHGDHEHHHHIHFIHHHHHFHEHCCHHHGHIHGHHIFIHIHCHHIHEHDHDHHHIHEECIHHC@II
@HS4.2_80 HISEQ:380:H55W7BCXY:1:1101:1328:4448 1:N:0:AGCAGGAA orig_bc=AAAAAAAAAAAA new_bc=AAAAAAAAAAAA bc_diffs=0
TACGGAAGGTCCGAGCGTTATCCGGATTTATTGGGTTTAAAGGGTGCGCAGGCGGAAGTGCAAGTCAGCCGTGAAATCGCGTGGCTCAACCACGCTGAGCGGTTGAAACTGTTCTTCTTGAGTGCGGTGAAGGAAGGCGGAATTCGTGGTGTAGCGGTGAAATGCATAGATATCACGAAGAACTCCGATTGCGTAGGCAGCTTTCCGTACCGTTACTGACGCTCATGCACGAAGGTGCGGGTATCAAACAGG
+
IHHEH@E<GCFH?C?CECC@FCHHD<<0FC11<D<<00<<FEGHFEH<CCD<CCDC?CG@DC1D<GHH1DFHICDHHD<HGECCHIFE@GGC?GHHG@GHCC<E?D?GF1HHHIDDHIIIHEHEHG?GHHHGE@GCBHGHIIIHDHGCGH@HCDGEGEIHEFGEFGHGHEHEFED?DC?1CECFGEH=HEGHGHHC<1IIHD=HHEH?HHEEFECEHE?HFF<?IIHHF<@EG?CEH=EHFHHHHHCCHFHH
@HS4.2_81 HISEQ:380:H55W7BCXY:1:1101:2564:4339 1:N:0:AGCAGGAA orig_bc=AAAAAAAAAAAA new_bc=AAAAAAAAAAAA bc_diffs=0
TACGGAGGATGCAAGCGTTATCCGGATTTATTGGGTTTAAAGGGTGCGTAGGCTGTTTGTCAAGTCAGGGGTGAAATACCTGAGCCTAACTCAGGAACTGCCTTTGATACTGGCAGGCTGGAATACGGATGCCGTGGGAGGAATGAGTAGTGTAGCGGTGAAATGCATAGATATTACTCAGAACACCGATTGCGAAGGCATCTCACGAATCCGTCATTGACGCTGAGGCACGAAAGCGTGGGGATCAAACAGG
+
IIHHIHIIIIIIHIIIHIIIIIIHIEGGHIHFEFHEEHIGEGHHIIIIIHIIIHHHIIIIIIIIHHHHHIIDIHIHHEHHHHIIIIHHHIIHHHHIIHIHIIIIIICHHHHHHIHIHICDGHHIHIHHHIIGDHEHHHGHHEHEHHIHHHFHHIIHIIHHHIHIHIIHHHIHIHFHEHHIHEHHHIIIHHEHHHIIIIIHCHEHIHIHE0IHH?IIIIHIIIIIHIHCIIIIIIIIDHHIIIHHCHIHGIIII
@HS4.2_82 HISEQ:380:H55W7BCXY:1:1101:6172:4426 1:N:0:AGCAGGAA orig_bc=AAAAAAAAAAAA new_bc=AAAAAAAAAAAA bc_diffs=0
TACGGGGGATGCAAGCGTTGTCCGGAATCATTGGGCGTAAAGAGTTCGTAGGTGGTTTGTTAAGTTAGGTGTTAAAGGCGTGGGCTCAACTCACGTATGGCACTTGATACTGGCAGACTTGAATGCGGTAGAGGTAAAGGGAATTCCTGGTGTAGCGGTGAAATGCGTAGATATCAGGAGGAACATCGGTGGCGTAAGCGCTTTACTGGGCCGTAATTGACACTGAGGAACGAAAGCCGGGGTAGCAAATGGG
+
IIIIIIHIIIIIIIIIIIIIIIIIIIIIIIIHHHIIIIIIFIHHHIIIGHHIGHHHHHHHHIHIHIIIIIIHHIIIHHIIIIIIIIIIIIIIIIIIIIIIIIIIIIIIIIIIIIHIIIIIIIIIIIIIIIIIIHHHHIIIIIHIIIIHIIIIIIIIIIIIIIIIIHIIIIIIIIIIIHIIIIIIIIIIIIIIIIIHHIIIHIIIIIIIIIIIIIIIIIIHHFIIIIIIIIHIIIIIIIIIIIIIIIIIIIIII
@HS4.2_83 HISEQ:380:H55W7BCXY:1:1101:6858:4380 1:N:0:AGCACGAA orig_bc=AAAAAAAAAAAA new_bc=AAAAAAAAAAAA bc_diffs=0
TACGTAGGGGGCGAGCGTTGTCCGGAATGATTGGGCGTAAAGGGCGCGTAGGCGGCTTGATAAGTCTGGAGTGAAAGTCCTGTTTTCAAGATGGGAATTGCTTTGGATACTGTTGAGCTTGAGTGCGGGAGAGGTTATCGGAATTCCCGGTGTAGCGGTGAAATGCGTAGAGATCGGGAGGAACACCAGTGGCGAAGGCGGGTAACTGGACCGCAACTGACGCTGAGGCGCGAAAGTGTGGGGAGCAAACAGG
+
IC1DGHIIIIIIHHDHIIIIIHHEHEH?GEHHGEHIII?EH@HHIIIGCHDHHIHIIHIHHIHHHGIIIIIIHHHIIHIHIIHEHGHHHHHIHIIGIIIIIHHIIIIIHHIIIIHIGIIIIIIIIIIIIIIIHIHIHIIIIIIIIIHHHIIIIIIIIHHHEHHIIIIHHIIIHHHHHFIIIHIIIHHIIGHIIIIIIIIIIIHEIIIIIIIHE@HHHIIHIIHIGIIIIIIIIIIIIIIIIIIIIIHHIIIII
@HS4.2_84 HISEQ:380:H55W7BCXY:1:1101:11512:4258 1:N:0:AGCAGGAA orig_bc=AAAAAAAAAAAA new_bc=AAAAAAAAAAAA bc_diffs=0
TACGGAAGGTCCGGGCGTTATCCGGATTTATTGGGTTTAAAGGGAGCGCAGGCGGACAGTTAAGCGTGACGTGAAATGCAGCGGCTCAACCGTATGAAGTGCGTCGCGAACTGGCAGTCTTGAGTGAGTACGATGTAGGCGGAATTCGTGGTGTAGCGGTGAAATGCTTAGATATCACGAAGAACTCCGATTGCGAAGGCAGCCTACAAGTCCTTTACTGACGCTAAAGCTCGAAGGTGCGGGTATCGAACAGG
+
IIIIHGHIHHIIHIIGIIIHHIHIIHCGHHHHHHIDEHIIIHHHHIGIDHHHIIIIIIIIIIIIGIIHHHIIIEHIHHIHIIHHHIIIIHHIIIHHHIIIIHIHIIIIIIIIIIIIIHHHHIHIIIHIIIIHEHIIIIIIIIIIHHHHGHIIIIIIIIIIHIIIIIIIIIIIIIHHHEHIIIIIIHIIIHIHIIIIIIIIHIIIIIIIIIIIIIIIIIIIIIIIIIIIHIHHIIIIIIHHIIIHIHIHIIIIII
@HS4.2_85 HISEQ:380:H55W7BCXY:1:1101:14883:4346 1:N:0:AGCAGGAA orig_bc=AAAAAAAAAAAA new_bc=AAAAAAAAAAAA bc_diffs=0
TACGGAGGATGCGAGCGTTATCCGGATTTATTGGGTTTAAAGGGTGCGTAGGCGGATTATTAAGTCAGCGGTGAAAGCGTGTGGCTCAACCATACCGAGCCGTTGAAACTGGTAGTCTTGAGTGCAAATGAGGTAGGCGGAATGTGACGTGTAGCGGTGAAATGCTTAGATATGTCCCAGAACTCCGATTGCGAAGGCAGCTTACCAAGATGTAACTGACGCTGATGCACGAAAGCGTGGGTATCAAACAGG
+
IIIIIHIIIIIIIIIIIIIIIIIIIIIIIIIIHHIGHIIIIIIIIIIIHGHIIIIIHIIIIIIIIIIIIIIIIIIIIIIIIIIIIIIIIIIIIIIIIIIIIIIIIIIIIIIIIIIIIIIIIIIIIIIIIIIIIIIIIIIIIIIIIIIIIIIIIIIIIIIIIIIIIIIIIIIIIIIIIIIIIIIIIIIIIIIIIIIIIIIIIIIIIIIIIIIIIIIIIIIIIIIIIHIIIIIIIIIIIIIIIIIIIIIIIIII
@HS4.2_86 HISEQ:380:H55W7BCXY:1:1101:19443:4331 1:N:0:AGCAGGAA orig_bc=AAAAAAAAAAAA new_bc=AAAAAAAAAAAA bc_diffs=0
TACGGAGGATGCGAGCGTTATCCGGATTTATTGGGTTTAAAGGGTGCGTAGGCGGAATGTTAAGTCAGTGGTGAAAGCGTGCGGCTCAACCGTACCGAGCCATTGAAACTGGTGTTCTTGAGTGCAAGCGAGGTAAGCGGAATGTGACGTGTAGCGGTGAAATGCTTAGATATGTCCCAGAACTCCGATTGCGAAGGCAGCTTACCAGTATGTAACTGACGCTGAGGCACGAAAGCGTGGGTATCAAACAGG
+
IIIIIHIIIIIIIIIIIIIIIIIIIHHIIIIIHHIDGHIIIIIIHIIIIIIIIIIHHIIIIIIIGHIHHHIHIIIIIHIIIHIIIIIIIIIIIIIIIIIIIIIIIIIIIIIIIIIIIIIIIIIIIIIIIIIIIIIIIIIIIIIIIIIIIIIIIIIIIIHIIIIIIIIIIIIIIIIHHIIIIHIHIIIIIHIIIIIIIIIIIIIIIIIIHIIIIIIIIIIIHIIIIIIIIIHIIIIIIIIIIIHHHIHIIHCI
@HS4.2_87 HISEQ:380:H55W7BCXY:1:1101:20697:4436 1:N:0:AGCAGGAA orig_bc=AAAAAAAAAAAA new_bc=AAAAAAAAAAAA bc_diffs=0
TACGGAAGGTCCGGGCGTTATCCGGATTTATTGGGTTTAAAGGGAGCGCAGGCCGACTGGTAAGCGTGACGTGAAATGTAGCCGCTCAACGGCTGAACTGCGTCGCGAACTGTCAGTCTTGAGTGAGTTCGATGTTGGCGGAATTCGTGGTGTAGCGGTGAAATGCTTAGATATCACGAAGAACTCCGATTGCGAAGGCAGCCAACAAGGCCTTTACTGACGCTAAAGCTCGAAGGTGCAGGTATCGAACAGG
+
IHIIHDGCHDE1<<CFCC<@EHIIGH@GHIHIHIH<<0<1C<10CGHC/CC<<GHDHEHIGE@CGDGHCCE1D@@D<CFCHH?EDD?EFFHIGHIIHE0?5DHD<CDDHDHHHHIHCD<<##HCFEHHHHHCCA.DGHHHEECHCHHEGF#GIDHHGEGHHGG#HFHHHGAGHCECC@@ECCE<00HHH<GHEFF??H##EFG<CEGHFH@G@EFECHHDHEHHHHHECEIIHHHHC@<1EHG??E<1EHHHH
@HS4.2_88 HISEQ:380:H55W7BCXY:1:1101:2037:4561 1:N:0:AGCAGGAA orig_bc=AAAAAAAAAAAA new_bc=AAAAAAAAAAAA bc_diffs=0
TACGTAGGTGGCAAGCGTTGTCCGGAATTACTGGGTGTAAAGGGAGCGCAGGCGGGAAGGCAAGTCAGCGGTGAAATACATGGGCTTAACCCATGAACTGCCGTTGAAACTGTTTTTCTTGAGTGGAGTAGAGGCAGGCGGAATTCCGAGTGTAGCGGTGAAATGCGTAGATATTCGGAGGAACACCAGTGGCGAAGGCGGCCTGCTGGGCTCTAACTGACGCTGAGGCTCGAAAGTGTGGGGAGCAAACAGG
+
IIIIIIIIIIIIIIIIIIIIIIIIIIIIIHIHHIICGEHHHIIIHHIIIHIIIIIIHHIIIIIIHIIHIIHIIIIIIHIIIIIIIHHIIIIIIIIIIIIIIIIIIIIIIIIHHIIHIIIIIIIIIIIHHIIIIIIIIIIIIIIIIIIIIIHIIHIIIIIIIHIIIHIIIIIIHIIIHHIIIHHHIHIIHIIIIIIIIIIIIIHGIIIIIIIIIHHEHHIIIIIIIIIIIHHIIIHEHIIIIIIIIIIIIIIII
@HS4.2_89 HISEQ:380:H55W7BCXY:1:1101:2838:4598 1:N:0:AGCAGGAA orig_bc=AAAAAAAAAAAA new_bc=AAAAAAAAAAAA bc_diffs=0
TACGGAAGGTCCGGGCGTTATCCGGATTTATTGGGTTTAAAGGGAGCGCAGGCGGAAGGTTAAGCGTGACGTGAAATGTACCGGCTCAACCGGTGATGTGCGTCGCGAACTGGCTTTCTTGAGTGAGTACGACGCTGGCGGAATTCGTGGTGTAGCGGTGAAATGCTTAGATATCACGAAGAACTCCGATTGCGAAGGCAGCCGGCGAGTCCTCAACTGACGCTAATGCTCGAAAGTGCGGGTATCGAACAGG
+
IIIIIHIIIIIIIIIIIIIGIHIIHEHHHIIIHIIDEHHIIIIIHIIIIIIIHIIIHHIIIHIIIIIIIIIIIIIIGHHHIHIIHHIIIIIIIHIHIIIIIIIIIIIIIIIIGIIIHIIIIIIIIIIIIIIHIIIIHIIIIIIIIIIHIIIIIIIIIIIIIIIIIIIIIIIIIIIIIIIIIIIIIIIIIIIIIIIIIIIIIIIIIIIIIIIIIIIIIIIIIIIIIIIIIIIHIIIIIIIIIIIIIIIIIIIII
@HS4.2_90 HISEQ:380:H55W7BCXY:1:1101:5754:4557 1:N:0:AGCAGGAA orig_bc=AAAAAAAAAAAA new_bc=AAAAAAAAAAAA bc_diffs=0
TACGGAAGGTCCGGGCGTTATCCGGATTTATTGGGTTTAAAGGGAGCGTAGGCTGGTATTTAAGCGTGACGTGAAATGTACGGGCTCAACCTGTGCCTTGCGTCGCGAACTGGGTCCCTTGAGTAATCAGTAGGCGGGCGGAATTCGTGGTGTAGCGGTGAAATGCTTAGATATCACGAGGAACTCCGATTGCGAAGGCAGCTCGCTGTTGTTTTACTGACGCTGAAGCTCGAAGGCGCGGGTATCGAACAGG
+
IIIEHDHHIHHHHIHIIII0FEEHIDGFFHIFFFH<<DFCHHHIGHHHCEFHC@FCF<FFHIIHEHIHIGIIIIIHGGGEHHIIIIIIHHHGIIIEFIIHEHIHHGHIIIIHGHFHDIGIHHHHA;B.GEFIIHEHHHIIIIHHHHHHFIIIIIIIIIIHEIIIIH@IHIIIHGD<EFHECIHC<HGCCE=IIIIIIIIGIIHCCIIIHHCG<?GIIIIIIIIIIHHIIIIIIIGIIHGIIHHHHIIIHIIII
@HS4.2_91 HISEQ:380:H55W7BCXY:1:1101:6659:4677 1:N:0:AGCAGGAA orig_bc=AAAAAAAAAAAA new_bc=AAAAAAAAAAAA bc_diffs=0
TACGGAAGGTCCGGGCGTTATCCGGATTTATTGGGTTTAAAGGGAGCGCAGGCGGAGACTTAAGCGTGCTGTGAAATGCTGCGGCTCAACCGTGGAAGTGCAGCGCGAACTGGGTTTCTTGAGTGAGTTCGAGGTATGCGGAATTCGTGGTGTAGCGGTGAAATGCTTAGATATCACGAAGAACCCCGATTGCGAAGGCAGCGTACCAGTCCTTAACTGACGCTAAAGCTCGAAAGTGCGGGTATCGAACAGG
+
IIIHIHHIIIHIHIGHIHDDEHHIICHHHHGHGEH<CGEHHIIIIHHIHGHIIIIIIFHGHIIIIIIIIIIIIIIIIIIIIIIIIIIIIIIIIIIIIIIIIIIIIIIIIIIIIIIIHIIIIIIIIIIHHIIIIIIIIIIHIIIIIIIIIIIIIIIIIIIIIIIIIIIIIIIIIHHIIIIIIIIIIIIIIIIIIIIIIIIIIIIIIIIIIIIIIIIIIIHHHIIIIIIIIIIIIIIIIIGIIIIIIIIIIIIII
@HS4.2_92 HISEQ:380:H55W7BCXY:1:1101:7061:4608 1:N:0:AGCAGGAA orig_bc=AAAAAAAAAAAA new_bc=AAAAAAAAAAAA bc_diffs=0
TACGGAAGGTCCGGGCGTTATCCGGATTTATTGGGTTTAAAGGGAGCGCAGGCCGACTGGTAAGCGTGACGTGAAATGTAGCCGCTCAACGGCTGAACTGCGTCGCGAACTGTCAGTCTTGAGTGAGTTCGATGTTGGCGGAATTCGTGGTGTAGCGGTGAAATGCTTAGATATCACGAAGAACTCCGATTGCGAAGGCAGCCAACAAGGCCTTTACTGACGCTAAAGCTCGAAGGTGCGGGTATCGAACAGG
+
H<GCGEHDECCH?CCF?CEDH<FHHC0<FGG<FHHIIIG1FGHEHHGHH/EHHIHHHEDEHHHHECHGCEIHGBDIHHCDHC@HHHIIHHH?IIHHHHHHFHHDDHHHHHHHGECHHHHCEHF?HEF;FIIHEE<CHEF?HHHHCEHHHH@CDIIHIIHHGHFHHHIGIHGGGHHHHHCC@GCFHIIEHCGIIHH?HEIIIHHEIIIHHHFHFIHIIIHEIHGCHHHGIHIHHIHHIHHIIIGIIIIIIIIHF
@HS4.2_93 HISEQ:380:H55W7BCXY:1:1101:12669:4511 1:N:0:AGCAGGAA orig_bc=AAAAAAAAAAAA new_bc=AAAAAAAAAAAA bc_diffs=0
TACGTAGGGGGCGAGCGTTGTCCGGAATGATTGGGCGTAAAGGGCGCGTAGGCGGCCTGATAAGTCTGGAGTGAAAGTCCTGCTTTCAAGGTGGGAATTGCTTTGGATACTGTCGGGCTGGAGTACAGGAGAGGAAAGCGGAATTACCAGTGTAGCGGTGAAATGCGTAGAGATTGGTAGGAACACCAGTGGCGAAGGCGGCTTTCTGGACTGAAACTGACGCTGAGGCGCGAAAGCGTGGGGAGCAAACAGG
+
IHIIHHHIIIIIIIIGHHEHHIGIICDHHIHHHIIIHHHHIHHEHIIIIIHEFHIIGIIIIIIIIIIIIHIIIIHIEDHHHIIIIIIIIHIIIIIIHHIIIHHHHIHHIIHGIIIHIIIIIIIIIIHIIIIIHHHHHIIIIIIIIIIIIIIIIIIIIIGIHIIIIIIIIIIIIIIIHHIIIIIIIIIIIIIIIIIIIIIIIIIIIIIIIIIIIIIIIIIIIIIIIIIIHIIIIIIIIIIIIIIIHHIHIIIII
@HS4.2_94 HISEQ:380:H55W7BCXY:1:1101:19654:5564 1:N:0:AGCAGGAA orig_bc=AAAAAAAAAAAA new_bc=AAAAAAAAAAAA bc_diffs=0
TACGTAGGGAGCAAGCGTTGTCCGGATTTACTGGGTGTAAAGGGTGCGTAGGCGGCTTTTTAAGTCAGATGTGAAATCTATGGGCTCAACCCATAAACTGCATTTGAAACTAGAGAGCTTGAGTGAAGTAGAGGCAGGCGGAATTCCCTGTGTAGCGGTGAAATGCGTAGAGATAGGGAGGAACACCAGTGGCGAAGGCGGCCTGCTGGGCTTTAACTGACGCTGAGGCACGAAAGTGTGGGGAGCAAACAGG
+
HEHHHHHHICEFEEHHHHHHIFIIHDHHHH1CFFHFHHECGHEHHIIHGHHHH#HHHG@HHHHHHIIIHHIIHHHIIHHHHCHHHIHIIIIHHHHIIIIHIIIFFHHIIIIHHHE/EHIHHHEHIHHHHHHFH@CHHIHHHIHHHHFEHIHHH?EEHEHHGHHHIHEHIIHHIIHHEHHHHIGCIHHHIHEH?FGEECDEHF@CCHIHHIHFHHHHHIIHHHHEHGGIGGCCGHHHHHEHIIHIIIIIIHHFF
@HS4.2_95 HISEQ:380:H55W7BCXY:1:1101:20291:5561 1:N:0:AGCAGGAA orig_bc=AAAAAAAAAAAA new_bc=AAAAAAAAAAAA bc_diffs=0
TACGGAAGGTCCGGGCGTTATCCGGATTTATTGGGTTTAAAGGGAGCGCAGGCCGACTGGTAAGCGTGACGTGAAATGTAGCCGCTCAACGGCTGAGTTGCGTCGCGAACTGTCAGTCTTGAGTGAGTTCGATGTTGGCGGAATTCGTGGTGTAGCGGTGAAATGCTTAGATATCACGAAGAACTCCGATTGCGAAGGCAGCCAACAAGGCCTTTACTGACGCTAAAGCTCGAAGGTGCGGGTATCGAACAGG
+
IIIIIIIIIHIII<HIIIIIIIIIIHHIIIIIIIIHIIIIIIIIIIIIIIIIIIIIIIIIIIIIIIIIIIIHHHHIIHHIIIIIIIIIIIIIIIIIIIIIIIIIHIIIIHIIIIIIIIIIIIIHIIIHIIIIIIIHIIIIIIIIIIIIIIIIIIIIIIIIIIIIIIIIIIIIIIHIIHIIIIIIIIIIIIIIIIIIIIIIIIIIIIIIIIIIIIIIIIIIIIIIIIIIIIIIIIIIIIIIIIIHIIIIIIIII
@HS4.2_96 HISEQ:380:H55W7BCXY:1:1101:20863:5677 1:N:0:AGCAGGAA orig_bc=AAAAAAAAAAAA new_bc=AAAAAAAAAAAA bc_diffs=0
TACGGAGGATGCAAGCGTTATCCGGATTTATTGGGTTTAAAGGGTGCGCAGGCGGGCTGTTAAGTCAGCGGTGAAATCTCCCGGCTCAACCGGGGAACTGCCGTTGATACTGGCAGCCTAGAGTACAGACGGCGCCGGCGGAATGTGTCATGTAGCGGTGAAATGCTTAGATATGCCACAGAACACCGATCGCGAAGGCAGCTGGCGAGGCTGGGACTGACGCTCAGGCACGAAAGCGTGGGGATCAAACAGG
+
IIIIIIIIIIIHIIIIIHIIIIIIIHHHHHIHHIIG=GCGHIIIGHIHHIIIIIIIIHIHIIIIIIIIGIIHIIHHHHHIIIIIIHHHIIIIIIIIGIIIIIIIHHHHHIIIIIIIIIIGHIIIIIIIIIIIIIIHIIIIIIHIIIHIHHHIHHIIIIHIIHHHIHHIIIHIIIIIHHIHIHIIHIHHHGIIIIIIIIIHIIIIIIIHIIIIIIHHIIIHIHHFEIIIIIIIIHDIIIIHIIIIHHGFHIHII
@HS4.2_97 HISEQ:380:H55W7BCXY:1:1101:3221:5909 1:N:0:AGCAGGAA orig_bc=AAAAAAAAAAAA new_bc=AAAAAAAAAAAA bc_diffs=0
TACGTAGGGGGCGAGCGTTATCCGGATTTATTGGGCGTAAAGCGTGCGTAGGCGGTTTATTAAGTCTGAAATAAAAGCCCGAGGCTCAACCTCGGATCGTTTCAGATACTGGTAGACTAGAGTATGGTAGAGGCAAATGGAATTCCTAGTGTAGCGGTGAAATGCGTAGATATTAGGAGGAACACCAGTGGCGAAGGCGATTTGCTGGGCCAAGACTGACGCTGAGGTACGAAAGCGTGGGTAGCAAATAGG
+
HIIIHHHDHHIIHIDHHDHIFGHHIHDHHIIIIGGII?HIHHHIIIHHI@HEECHHFGCHHIHIIIICHHIHHGHFGF8CDHHIIIHGHHGHFIIIHHI@FGHIIHIHIIIHIIIIHHFHEGGGCGHDEHHGHHED1EFGHHHHEHHHFHHIHIEGHEHHEEF<HHCGHHHHEHEHFCFHIHHHHEHIIHHD7HHHHEHHIHGFCD1HG?HIHHHHGHECC<1GHC@HFIEGHHIHEHCD1HGEHEEHHHHH
@HS4.2_98 HISEQ:380:H55W7BCXY:1:1101:4761:5890 1:N:0:AGCAGGAA orig_bc=AAAAAAAAAAAA new_bc=AAAAAAAAAAAA bc_diffs=0
TACGGAGGATGCAAGCGTTATCCGGATTTATTGGGTTTAAAGGGTGCGCAGGCGGCGCGTTAAGTCAGCGGTGAAATGTTCCGGCTCAACCGGGGAGCTGCCGTTGATACTGGCGTGCTGGAGTGCGGACGGCGCCGGCGGAATGAGTGGTGTAGCGGTGAAATGCATAGATATCACTCAGAACACCGATCGCGAAGGCAGCTGGCGAGGCCGCAACTGACGCTGAGGCACGAAAGCGTGGGGATCAAACAGG
+
IHIIHHIIG<GHCHIIIIICCCHIHHCH?HFHHHI<<DHIIIEHHEHICHIIIIIIHHHIIIIIIIGIHIIIIIHIH?FGCCIIIIIIIIIHGIIIHEHIIIHIEIIIIIIIIHIEDHIEIIIIHHIE?EHHHIGCEHEIIHHCC@@GHIIIIII@HIIIIIHHIHHIIIIIIICEAFAIIIHHIIIHDH<IIIIIIIIHHFD//HC<HDHIHGFIIIIIHIIIIIIHHFIIIIIIIIIIIIHG1IIIIIIII
@HS4.2_99 HISEQ:380:H55W7BCXY:1:1101:8087:5785 1:N:0:AGCAGGAA orig_bc=AAAAAAAAAAAA new_bc=AAAAAAAAAAAA bc_diffs=0
TACGTAGGGGGCAAGCGTTATCCGGATTTACTGGGTGTAAAGGGTGCGTAGGTGGCTTGGCAAGTCAGATGTGAAAACCCGGGGCTTAACTCCGGGATTGCATTTGAAACTGTTAAGCTAGAGTGCAGGAGAGGTAAGTGGAATTCCTAGTGTAGCGGTGAAATGCGTAGATATTAGGAGGAACACAGTGGCGAAGGCGGCTTACTGGACTGTAACTGACACTGAGGCACGAAAGCGTGGGGAGCAAACAGG
+
IIIIIIIIIGHHIHHIHIIGIHIIICHHIIHIIIIHHIIHIHHHHIIIIIIIIIIIIIIIIIIIIHIIHIIIIIIIHHHIIIIIIIIIIIIIIGIIIIIIHHIIIIHIIIIIIIIHIGIIIIIIIIIHHHHHHHHHIIHHIIIIHIIIIIIIHIIIIIIGIIIIIHIGIIHHHHHHHIHHHHIHIIHIIIIIIHHHIIIIIIIIIIIIIIIIHIIIIIHHHGIIIHIHHCCHHIGIHGHIIIIIIIIHHHEG
@HS4.2_100 HISEQ:380:H55W7BCXY:1:1101:9097:5934 1:N:0:AGCAGGAA orig_bc=AAAAAAAAAAAA new_bc=AAAAAAAAAAAA bc_diffs=0
TACGGAAGGTCCGGGCGTTATCCGGATTTATTGGGTTTAAAGGGAGCGCAGGCCGGAGGTCAAGCGTGACGTGAAATGTAGCCGCTCAACGGCTGAACTGCGTCGCGAACTGGCTTTCTTGAGTGAGTTCGATGTGGGCGGAATTCGTGGTGTAGCGGTGAAATGCTTAGATATCACGAAGAACTCCGATTGCGAAGGCAGCCCACAAGGCCTTTACTGACGCTAAAGCTCGAAGGTGCGGGTATCGAACAGG
+
IIIIIGIIIHIIIIIIIIIHIIIIIEHHIIIIIIHH=HIIHIIIIIIIIIIIIIIIIIHGHIIIIIIIHIIIHIIIIIIIIIIIIIIIIIIIIIIIIIIIIIHIIIIIIIIIIHIIIIIIIIIIIIIIIIIIIIIIIIIIIIIIIIIIIIIIIIIIIIIIIIIIIIIIIIIIIIHGHIIIIIIIIIIIHIIIIIIIIIIIIIIIIIIIIIIIIIIIIIIIIIIIIIIIHHIIIIIIIIIIIIIHIIIIIIIII
@HS4.2_101 HISEQ:380:H55W7BCXY:1:1101:12890:5922 1:N:0:AGCAGGAA orig_bc=AAAAAAAAAAAA new_bc=AAAAAAAAAAAA bc_diffs=0
TACGGAGGATGCGAGCGTTATCCGGATTTATTGGGTTTAAAGGGTGCGTAGGTGGTTTGTTAAGTTTGTGGTGAAAGCGTGCGGCTCAACCGTACCAAGCCATGAAAACTGGCGAACTTGAGTGCAAACGAGGTAGGCGGAATGTGATGTGTAGCGGTGAAATGCTTAGATATGTCACAGAACCCCGATTGCGAAGGCAGCTTACCAGCATGCAACTGACACTGAGGCACGAAAGCGTGGGTATCAAACAGG
+
IIIIIHIIIIIIIHIHIIIIIHIIIIIEHIIIIIIHHIIIIIIIHIIIHHHIHIIGIIIIIIIHHHIHHIIIIIDHIIIIIIIIIHIIIIIIIIIIIHHHIIIIIIIIIIIIIIHIIIHIIHIIIIIIIIIIIIIIIIIIIIIIIIIIIIIIIIIIIIIIIIIIIIHIIIHIIHHEFHHIIIIIIIIHGIIIIIIHIIIIIIIIIIIIIIIIIIIIIIIIHHIIIIIIIIIIIIIIHIIIIIIHIIIIIIII
@HS4.2_102 HISEQ:380:H55W7BCXY:1:1101:14921:5987 1:N:0:AGCAGGAA orig_bc=AAAAAAAAAAAA new_bc=AAAAAAAAAAAA bc_diffs=0
TACGTAGGGAGCAAGCGTTGTCCGGATTTACTGGGTGTAAAGGGTGCGTAGGCGGCCGAGTAAGTCAGATGTGAAATCTATGGGCTCAACCCATAAACTGCATTTGAAACTACTTGGCTTGAGTGAAGTAGAGGCAGGCGGAATTCCCTGTGTAGCGGTGAAATGCGTAGAGATAGGGAGGAACACCAGTGGCGAAGGCGGCCTGCTGGGCTTTAACTGACGCTGAGGCACGAAAGCGTGGGTAGCAAACAGG
+
IIIIIIIIIIIIIIIIIIIIIIIIIIIIIIIIIIIHHHIIIIIIIIIIIIIIIIIIIIIIIIIIIIIIIIIIIIIIHHIIIIIIIIIIIIIIIIIIIIIIIIIIIIIIIIIIIIIIIIIIIIIIIIIIIIIIIIIIIIIIIIIIIIIIIIIIIIIIIIIIIIIIIIIIIIIIIIIIIIIIIIIIIIIIIIIIIIIIIIIIIIIIIIIIIIIIIIIIIIIIIIIHIIIIIIIIIIIIIIIIIIIIIHIIIIIII
@HS4.2_103 HISEQ:380:H55W7BCXY:1:1101:19431:5931 1:N:0:AGCAGGAA orig_bc=AAAAAAAAAAAA new_bc=AAAAAAAAAAAA bc_diffs=0
TACGGAAGGTCCGGGCGTTATCCGGATTTATTGGGTTTAAAGGGAGCGCAGGCGGAGAGCTAAGCGTGACGTGAAATGTAGCCGCCCAACGGCTGACGTGCGTCGCGAACTGGTTTTCTTGAGTGGGTACGACGTCGGCGGAACTCGTGGTGTAGCGGTGAAATGCTTAGATATCACGAGGAACCCCGATTGCGAAGGCAGCCGACGAGTCCCTTACTGACGCTAAAGCTCGAAGGTGCGGGTATCGAACAGG
+
IIIIIIIIIIIIHHIIIIIIIIIIIHGHHIIEDHIEEHHIIIIIHIIIHIIIIIIHHHHHIIIIHIIIHIIIIIIHGHHHHGIIIIIIIIIHIIHIIIIIIIIHIIIIHIIIIIIIIIHIIIHIIIIIIIIIIIHHIIIIIHHIIIIIIIIIIIIIIIIIIIIIIIIIIIIIIIIIHFIIIIIIHIIIIIIIIIIII#IIIGIIIIIIIHIIHIIIIIIIIIIIIIIIIIHIIIIIIIHIIIIIIIIIIIIII
@HS4.2_104 HISEQ:380:H55W7BCXY:1:1101:19512:5798 1:N:0:AGCAGGAA orig_bc=AAAAAAAAAAAA new_bc=AAAAAAAAAAAA bc_diffs=0
TACGGAAGGTCCGGGCGTTATCCGGATTTATTGGGTTTAAAGGGAGCGCAGGCGGGATATTAAGCGTGACGTGAAATGTAGGTGCTCAACATCTGAATTGCGTCGCGAACTGGTTTCCTTGAGTGCATTCGACGTCAGCGGAATTTGTGGTGTAGCGGTGAAATGCTTAGATATCACGAAGAACTCCGATTGCGAAGGCAGCTGACGAGACTGTAACTGACGCTAAAGCTCGAAAGTGCGGGTATCGAACAGG
+
IIIIIGHIIIIIICHHHHIHIIIIIHHIIIIIHIIGHIGIIHIIHIHIHIIHEHEIFHHIHHGHGIIIHEHHIEHHHHHHIIHIHIIIGHIIIIHIIHIIHHIHIIIIHIIIIIIHHIHHIHIHIIIHIIIIIIIHIIHCEIHHHIIIHIHHIIIIHIIIIIIIIIIIIHIHHHIHHIIHIHHHHIIIIIHIIIIIIIIIIIIHIIHHIIIIIIIIHEIIIIGIIIIHHEHIHGIIIIIHIIIIIIIIIHIII
@HS4.2_105 HISEQ:380:H55W7BCXY:1:1101:20846:5939 1:N:0:AGCAGGAA orig_bc=AAAAAAAAAAAA new_bc=AAAAAAAAAAAA bc_diffs=0
TACGTAGGTGGCAAGCGTTATCCGGAATTATTGGGCGTAAAGAGTGAGCAGGCGGTTGGTTAAGTCTGAGGTTAAAGCGTGGAGCTCAACTCCATAAAGCCTTGGAAACTGGCTGACTAGAGTACGGAAGAAGTGAAGGGAACTCCATGTGTAGCGGTGAAATGCGTAGATATATGGAAGAACACCAGTGGCGAAGGCGCTTCACTAGTCCGAAACTGACGCTCAGTCACGAAAGCGTGGGTAGCAAATAGG
+
HIIHFHGHFHHIHIHIIEHHCHHIGHHGHHHHHIIIIDHHIIIIGHIIGHIIHIICGIIHHHIIHHHHGHGEHFHHHHHHIHHHIIIHHIIHHHHFDHHIHIHHIIHHIIIIIIHHIIIHIIIIIIIIIIHHI#IHFHHHHHII#HHIHIIIIIIIIIIIIH#IIIIIIIIIIIHFFIIHHH#IIIIIIIIIIIIII#IIIIHHIIHIHIHHHC@IIIHIIHG?IIIIIIIIIIIIIIIIIIHIIIIIIHII
@HS4.2_106 HISEQ:380:H55W7BCXY:1:1101:1769:6030 1:N:0:AGCAGGAA orig_bc=AAAAAAAAAAAA new_bc=AAAAAAAAAAAA bc_diffs=0
TACGGAGGATGCAAGCGTTATCCGGATTTATTGGGTTTAAAGGGTGCGTAGGCGGAGCTTTAAGCGTGAGGTGAAATGCCCGGGCTCAACCTGGGAACTGCCTCGCGAACTGGAGTTCTGGAATGCCCCTGCCGTGGGAGGAATGTGTGGTGTAGCGGTGAAATGCATAGAGATCACACAGAACACCGATTGCGAAGGCATCTCACGAAGGGGTGATTGACGCTGAGGCACGAAAGCGTGGGGATCAAACAGG
+
IIIIIIIIIIIIIIIIIIIIIIIIIHHHHIIIIIIIIIIIIIIIIIIIIHIIIIHIIIIIHIIIIIHIIIIIIIIIHHIIIIIHIIIIHIIIIIIIIIIIIIIIIIIIHIIIIIIHHIIIIIIHIIIIIIIIIIIIIIIIIIHHIIIIIIIIHIIIIIIIIIIIIIIIIIIIIIIIIIIIIIIIIIIIIIHIIIIIIIIIIIIIIIIIIIIIIIIIHIIIIIIIIIIIIIIIIIIIIIIIIIIIHIIIIIIII
@HS4.2_107 HISEQ:380:H55W7BCXY:1:1101:10299:6165 1:N:0:AGCAGGAA orig_bc=AAAAAAAAAAAA new_bc=AAAAAAAAAAAA bc_diffs=0
TACGTAGGGGGCAAGCGTTATCCGGAATTACTGGGCGTAAAGGGTGCGTAGGCGGTTTTGTAAGCGCGGGGTGCAAGGCAGAGGCTCAACTTCTGTTAGCCCCGTGAACTGCATTACTTGAGTACGGGAGAGGAAAGTGGAATTCCTAGTGTAGCGGTGAAATGCGTAGATATTAGGAGGAACACCAGTGGCGAAGGCGACTTTCTGGACCGCAACTGACGCTGAGGCACGAAAGTGTGGGGAGCAAACAGG
+
FHHHHCHH?EHCEH?FEHIEHIHEGIIHHEEH?EEHCCHHHIC0FC@ECCC0DEH<<CGIHHGHHHHHIIIIDHFHDHEHHII1BCHFHH?FFDDEFHHHD<GHGG@<GDDHHHHHHHFGHGIIHGHHGHHHEFEGEEEHHHGHHFHEHHDDHHHHIIIHHGHHEHHIIHHIIIHHDHHHHGEIH#HHHFGHGE@=HDHFHHCCECHHEF/EEGFGHDC<FF?HHHHHG@GFC@H=HHEHEG@FG<1GC@EC
@HS4.2_108 HISEQ:380:H55W7BCXY:1:1101:11119:6093 1:N:0:AGCAGGAA orig_bc=AAAAAAAAAAAA new_bc=AAAAAAAAAAAA bc_diffs=0
TACGGAAGGTCCGGGCGTTATCCGGATTTATTGGGTTTAAAGGGAGCGCAGGCCGGAGGTCAAGCGTGACGTGAAATGTAGCCGCTCAACGGCTGAACTGCGTCGCGAACTGGCTTTCTTGAGTGAGTTCGATGTGGGCGGAATTCGTGGTGTAGCGGTGAAATGCTTAGATATCACGAAGAACTCCGATTGCGAAGGCAGCCCACAAGGCCTTTACTGACGCTAAAGCTCGAAGGTGCGGGTATCGAACAGG
+
IIIHIEHHIHIIHHHIIIHHIIIIIDGEHHHFCHH<<EH@CFHIFHHHDHIIHIHIHFGHIHIIHHIIEFHGHHHHFHIIHIIIIIIHIIHHHIIHIIHHHHGHHHIHHIIHGIHHIIIHHHHHHHIGBHHIIHFHHGHFIGIIDHHIIIIHHHEHIIIIEFHIIIGEHHHGGGFDHHHHHHGHEHHFHGIHHIEEHHHHGFIIIIIHEGCD<1FFEEHECHEHHHHGC<CEHHHDDHHHHIHG@CHIIFHHG
@HS4.2_109 HISEQ:380:H55W7BCXY:1:1101:11830:6177 1:N:0:AGCAGGAA orig_bc=AAAAAAAAAAAA new_bc=AAAAAAAAAAAA bc_diffs=0
TACGGAAGGTCCGGGCGTTATCCGGATTTATTGGGTTTAAAGGGAGCGCAGGCCGGAGGTCAAGCGTGACGTGAAATGTAGCCGCTCAACGGCTGAGTTGCGTCGCGAACTGGTTTCCTTGAGTGAGTACGACGTCAGCGGAATTCGTGGTGTAGCGGTGAAATGCTTAGATATCACGAAGAACCCCGATTGCGAAGGCAGCTGACGAGTCCTTTACTGACGCTAAAGCTCGAAGGTGCGGGTATCGAACAGG
+
IIIIHEHEHFHHDHIIIHIHIIHIIHHHIIHHHHICEGEEHHHHHHHIHIIHIIIHHHIIHIIIIIIIHIIIIIIH@HHHIHHIIHIIIIIIGHHGHGHHIIIIHIHHIIIIIBHHHIIIIIIIIHIHIIIIIHFHIIIIIIIIIIIIIIIIIIIIIIIIIIIIIIIIIIIIHHEHHHIIIIIIHIIIHIIIIIIIIIIIIIIIHHHIIHIIIIIIIIIIIIIIIIGIIHIIIHHHCIIIIIHIHIIIIIIII
@HS4.2_110 HISEQ:380:H55W7BCXY:1:1101:18246:6174 1:N:0:AGCAGGAA orig_bc=AAAAAAAAAAAA new_bc=AAAAAAAAAAAA bc_diffs=0
TACGGAAGGTCCGGGCGTTATCCGGATTTATTGGGTTTAAAGGGAGCGCAGGCTGATTATTAAGCGTGACGTGAAATGTAGCCGCTCAACGGCTGAACTGCGTCGCGAACTGGTAGTCTTGAGTGAGTTCGATGTTGGCGGAATTCGTGGTGTAGCGGTGAAATGCTTAGATATCACGAAGAACTCCGATTGCGAAGGCAGCCAACAAGGCCTTTACTGACGCTAAAGCTCGAAGGTGCGGGTATCGAACAGG
+
IIIIIIIIIIIIIIIIIIIIIIIIIEEHIIIIIIIDEHHIIIIIIIIIIIIIIIIIIIIIIIIIIIIIIIIIIIIHIIIHIIIIIIIIIIIHHIIIIIIIIIIIIIIIIHIIHIIIIIIIIIIIIIIHIIIIIIIIIIIIIIIIIIIIIIIIIIIIIIIIIIIIIIHIIIIIIIIHIGIIIIIIHIIIIIIIIIIHHIIIIIHIIIIIIIIIIIIIIIIIIIIIIIIIIIIIHHFCCIIIIIIIIIIIIIIII
@HS4.2_111 HISEQ:380:H55W7BCXY:1:1101:18028:6222 1:N:0:AGCAGGAA orig_bc=AAAAAAAAAAAA new_bc=AAAAAAAAAAAA bc_diffs=0
TACGGAAGGTCCGGGCGTTATCCGGATTTATTGGGTTTAAAGGGAGCGCAGGCTGATTATTAAGCGTGACGTGAAATGTAGCCGCTCAACGGCTGAACTGCGTCGCGAACTGGTAGTCTTGAGTGAGTTCGATGTTGGCGGAATTCGTGGTGTAGCGGTGAAATGCTTAGATATCACGAAGAACTCCGATTGCGAAGGCAGCCAACAAGGCCTTTACTGACGCTAAAGCTCGAAGGTGCGGGTATCGAACAGG
+
IIIIIIIIIHHIHHDIICDHIIIIIGHHIIIIIHIEHIIIIIIIIIIIIIIIIIIIIIIIIIIIIIIIIIIIIHHIHHHIIIIIIIIEHIIIIIIIIIIIIIIIIIIIIIIIIHIIIIIIIIIIIIIHIIIIIIHIIIIIIIIIIIIIIIIIIIIIIIIIIIIIIIIIIIIIIHIIIIIIIIHHHHIIIIIIIIIIIIIHIIIGIHIIIIHIIIIIIIIIIIIIIIIIHIIIIHEIIIIIIIIHHIIIIIIII
@HS4.2_112 HISEQ:380:H55W7BCXY:1:1101:18650:6202 1:N:0:AGCAGGAA orig_bc=AAAAAAAAAAAA new_bc=AAAAAAAAAAAA bc_diffs=0
TACGGAAGGTCCGGGCGTTATCCGGATTTATTGGGTTTAAAGGGAGCGCAGGCTGGAGATTAAGCGTGACGTGAAATGCCGCGGCTCAACCGTGGAAGTGCGTCGCGAACTGGTTTCCTTGAGTGTATTCGACGTCAGCGGAATTCGTGGTGTAGCGGTGAAATGCTTAGATATCACGAAGAACTCCGATTGCGAAGGCAGCTGGCGAGGCTATAACTGACGCTAAAGCTCGAAGGTGCGGGTATCGAACAGG
+
IIIIIHIIIIIIIIIIHHIHIIIIIEGHHIIHHII<EEHHIIIIIIIIIIIIIIIIHIHHIIIHIIIIHIIIIIGIHIIIIIIIHIIHIIIIIIIIIIHIIIIIIIIHIIIIHHIIIIIIIIIIIIIIIIIIIIIIIIIIIIIIIIIIIIIIIIIIIIIIIIIIIIIIIHIIHHIIIIIIIIIIGIIIIIIIIIIIIIIIIIIIIIIIIIHIIHIIIIHHIGIIIIIHHHHIIIIIIIIIIIIIHIIIIIIII
@HS4.2_113 HISEQ:380:H55W7BCXY:1:1101:2845:6271 1:N:0:AGCAGGAA orig_bc=AAAAAAAAAAAA new_bc=AAAAAAAAAAAA bc_diffs=0
TACGGAAGGTCCGGGCGTTATCCGGATTTATTGGGTTTAAAGGGAGCGCAGGCCGGAGGTCAAGCGTGACGTGAAATGTAGCCGCTCAACGGCTGAACTGCGTCGCGAACTGGCTTTCTTGAGTGAGTTCGATGTGGGCGGAATTCGTGGTGTAGCGGTGAAATGCTTAGATATCACGAAGAACTCCGATTGCGAAGGCAGCCCACAAGGCCTTTACTGACGCTAAAGCTCGAAGGTGCGGGTATCGAACAGG
+
IHIIHHIIIHHCHIHIIIIHIHIIHEGHHEHIHHIHIIHHIIIHHIIHDHIIGHHIHIHIIIIHIIIIHHHHGIIHHFGGEIIHHIIIIIIIDIIIIIIIIIHIIHHHIHIIIIIIIIEIHHIIIHHHHHEHIIIGHFHHHHIIHCIIHHIIIHIIHIIIIIIIII#IIIIHIIIHHHIHIIHHHIHHCIIIIIIIIHGGIIIIIIIHHEHIIIHIIIIIIIIHIIIIIIIIIIHHHIIGIHHEEIIIIIHHI
@HS4.2_114 HISEQ:380:H55W7BCXY:1:1101:2848:6439 1:N:0:AGCAGGAA orig_bc=AAAAAAAAAAAA new_bc=AAAAAAAAAAAA bc_diffs=0
TACGGAAGGTCCGGGCGTTATCCGGATTTATTGGGTTTAAAGGGAGCGCAGGCGGAGGTGCAAGCGTGCCGTGAAAGCGCGGGGCTCAACCCCGTACAGCGGCGCGAACTGCTCCCCTTGGTTGCGGGAAGGGAAGGCGGAACTCGTGGTGTAGCGGTGAAATGCATAGATATCACGAAGAACTCCGATCGCGAAGGCAGCCTTCCGGCCCGTGAACGACGCTCATGCTCGAAGGCGCGGGTATCAAACAGG
+
IIIIIIIIIIIIIIIIIIIIIIIIICGHHIIIHIIHHHHHIIIIIIIIIIHIIIIIIIIHIIIIIIIIIIIHIIIIHHIIIIIIGHIIIIIHIIIHIHIHIIIIIIIIIIIIHIIIIIIIIIIIIIIIIIIIHHIIIIIIIIIIIIHIIIIIIIIIIIIIIIIIIIIIIIIIIIIIHIIIIIHHIIIIIIIIIIIIIIIIIIIHIIIIIIIIIIIIIIIIIIIIIIIIIIIIIIIIIIIIIIIIIIIIIIII
@HS4.2_115 HISEQ:380:H55W7BCXY:1:1101:3540:6369 1:N:0:AGCAGGAA orig_bc=AAAAAAAAAAAA new_bc=AAAAAAAAAAAA bc_diffs=0
TACGGAGGATGCGAGCGTTATCCGGATTTATTGGGTTTAAAGGGTGCGTAGGCGGAATGTTAAGTCAGTGGTGAAAGCGTGCGGCTCAACCGTACCGAGCCATTGAAACTGGTGTTCTTGAGTGCAAGCGAGGTAAGCGGAATGTGACGTGTAGCGGTGAAATGCTTAGATATGTCCCAGAACTCCGATTGCGAAGGCAGCTTACCAGTATGTAACTGACGCTGAGGCACGAAAGCGTGGGTATCAAACAGG
+
IHHEHGCDECGHE@CDCCH0F@GHDD<EH11FFGEH@HHI@E?HHFICC@DC@C#<EE#HHH1F1#HHFGGHE6DH<DCCDE?HHHEHF?FDHIIHDCHHHHH@C?F#C1DCHFGCHIHHFFHHHIHDGIHFF0CHEGEHHHEDHCF?HEHHHHH1<HHGHEFHHI1HF??1FFD118@HEGH0EHCEF@HEG>CD<F@GEFF<E@<11<1CFC@IHIHHE@C1IHED<HGCD0?<01<11HECGFD11<F1
@HS4.2_116 HISEQ:380:H55W7BCXY:1:1101:3770:6315 1:N:0:AGCAGGAA orig_bc=AAAAAAAAAAAA new_bc=AAAAAAAAAAAA bc_diffs=0
TACGGAGGATGCGAGCGTTATCCGGATTTATTGGGTTTAAAGGGTGCGTAGGTGGTTTGTTAAGTTTGTGGTGAAAGCGTGCGGCTCAACCGTACCAAGCCATGAAAACTGGCGAACTTGAGTGCAAACGAGGTAGGCGGAATGTGATGTGTAGCGGTGAAATGCTTAGATATGTCACAGAACCCCGATTGCGAAGGCAGCTTACCAGCATGCAACTGACACTGAGGCACGAAAGCGTGGGTATCAAACAGG
+
IIIHIIII=1DG/DHIIIIGIIIIIIHHIHDGHHI00<DHHIII<EHHEHII1DHEHHHIIIIHI6#DGBDGHIHIHHCG?<BEHHIIIIHD<<CCDEHEGFIIHHIIIIIHEHIEHHBIIHECEGH0AHFHHD9EG1IIHIHCGEFEIIIHIIIIIIIIIIHIHCIIIHEHDCBCCIIIIHEFHGCHHHIIIIIIIH#CHEEIHF@G<?HHEIIIIIHFCIIIIIIHGIIIIIIIIIIHH?HEIIIIIIII
@HS4.2_117 HISEQ:380:H55W7BCXY:1:1101:5573:6368 1:N:0:AGCAGGAA orig_bc=AAAAAAAAAAAA new_bc=AAAAAAAAAAAA bc_diffs=0
TACGGAAGGTCCGGGCGTTATCCGGATTTATTGGGTTTAAAGGGAGCGCAGGCTGGATTTTAAGCGTGCTGTGAAATGTACCGGCTCAACCGGTGACGTGCAGCGCGAACTGGAGTCCTTGAGTGAGTACGAGGTATGCGGAATTCGTGGTGTAGCGGTGAAATGCTTAGATATCACGAAGAACTCCGATTGCGAAGGCAGCATACCAGTCCTTAACTGACGCTAAAGCTCGAAAGTGCGGGTATCGAACAGG
+
IIIIIIIIIHIIIIIIIHIIIIIIIHIHIIIIHIIGHIIIIIIIIIGIIIIIIIIIIIIIIHIIIIIIIIIIIIIIIHHIIHIIIIIIIIIIIIIIIIIIIIIIIIIIIIIIIIIIIIIIIIIIIHIIIIIIIIIHIIIIIIIIIIIHIIIIIIIIIIIIIIIIIIIIIIIHIIIHIIIIIHHHGIIIIIIIIIIIIIIIIIIIIHIIIIIHFHIHHIIIIIIIIIIIIHIIIIIHDIIIIIIHHHHIIIIII
@HS4.2_119 HISEQ:380:H55W7BCXY:1:1101:10243:6406 1:N:0:AGCAGGAA orig_bc=AAAAAAAAAAAA new_bc=AAAAAAAAAAAA bc_diffs=0
TACGGAGGATGCAAGCGTTATCCGGATTTATTGGGTTTAAAGGGTGCGCAGGCGGGCTGTTAAGTCAGCGGTGAAATCTCCCGGCTCAACCGGGGAACTGCCGTTGATACTGGCAGCCTAGAGTACAGACGGCGCCGGCGGAATGTGTCATGTAGCGGTGAAATGCTTAGATATGCCACAGAACACCGATCGCGAAGGCAGCTGGCGAGGCTGGGACTGACGCTCAGGCACGAAAGCGTGGGGATCAAACAGG
+
IIIIIIIIIIIIIIIIIIIIIIIIIIIIIIIIIIIGHIIIIIIIIIHIIIIIIIIIIIIIIIIIHIIIIIIIIIIIHIIIIIIIIIIIIIIIIIIIIIIIIIIIIIIIIIIIIIIIIIIIIIIIIIIIIIIIIIIIIIIIIIIIIHIIIIIIHIIIIIIIHIIIIIIIIIIIIIIIIIIIHIIIIIIIIIIIHIIIIIIIIIIIIIHIIHIIIIHHIIIIIIIIIIHIIIIIIIIIIIIIIIIIHHIHIIIHI
@HS4.2_120 HISEQ:380:H55W7BCXY:1:1101:11612:6279 1:N:0:AGCAGGAA orig_bc=AAAAAAAAAAAA new_bc=AAAAAAAAAAAA bc_diffs=0
TACGGAAGGTCCGGGCGTTATCCGGATTTATTGGGTTTAAAGGGAGCGCAGGCGGAGGCTTAAGCGTGACGTGAAATGTAGCCGCTCAACGGCTGAGTTGCGTCGCGAACTGGGTTTCTTGAGTGAGTGCGACGTCAGCGGAATTCGTGGTGTAGCGGTGAAATGCTTAGATATCACGAAGAACCCCGATTGCGAAGGCAGCTGACGAGCCCTTTACTGACGCTAAAGCTCGAAGGTGCGGGTATCGAACAGG
+
IIIIIEHIIHIIIIIIIIIIHHIIIHHHHIIIIIIEGHHIHHIIIIIIHIIIHIIIHHIIIIIIIIIIHIHIIIIIIHIHIIIIIIIIIIIIIIIIIIIIIIIIIIIIIIIIIIIIHHIIIIHIIIIIIIIIIIIIIIIIIIIHIIIHGIIIIIIIIIIIIIIIIIIIIIIIIIHHIHIIIIIIIIIIIIIIIIIIIIIIIIIIIIIIIIIIIIIIIIIIIIIIIIIIIIHIIIIIHIIIIIIHHIIIIIIII
@HS4.2_121 HISEQ:380:H55W7BCXY:1:1101:11852:6341 1:N:0:AGCAGGAA orig_bc=AAAAAAAAAAAA new_bc=AAAAAAAAAAAA bc_diffs=0
TACGGAAGGTCCGGGCGTTATCCGGATTTATTGGGTTTAAAGGGAGCGCAGGCCGATGGTTAAGCGTGACGTGAAATGTAGCCGCTCAACGGCTGAACTGCGTCGCGAACTGGCTGTCTTGAGTGAGATCGATGTGGGCGGAATTCGTGGTGTAGCGGTGAAATGCTTAGATATCACGAAGAACTCCGATTGCGAAGGCAGCCCACAAGGCCTTTACTGACGCTAAAGCTCGAAGGTGCGGGTATCGAACAGG
+
IIIIIGHIIIIIIHIIHHIIIIHIIIIIIIIHHGHEGHIIIIHIIIIIIIIIIIIIIIIIIIIIIIIICHIHHHIIHHHIIIIIIIIIIHIIHIIIHHIIIIIIIIIIIIIIIIIHHIHIIIIIIIIIIIIIIIIIIIIIIIIIIIIHIIIIIIIIIIIIIIIIIIIIIIIHIIIIIHIIIHIHGHHIIIIIIIIIIIIIIIIIIIIIIIHG1IIHIIIIIIIIIIIIIIIIIIIHHIIIIIIHHIIIIIIII
@HS4.2_122 HISEQ:380:H55W7BCXY:1:1101:11940:6500 1:N:0:AGCAGGAA orig_bc=AAAAAAAAAAAA new_bc=AAAAAAAAAAAA bc_diffs=0
TACGGAGGATGCAAGCGTTATCCGGATTTATTGGGTTTAAAGGGTGCGCAGGCGGGCTGTTAAGTCAGCGGTGAAATCTCCCGGCTCAACCGGGGAACTGCCGTTGATACTGGCAGCCTAGAGTACAGACGGCGCCGGCGGAATGTGTCATGTAGCGGTGAAATGCTTAGATATGCCACAGAACACCGATCGCGAAGGCAGCTGGCGAGGCTGGGACTGACGCTCAGGCACGAAAGCGTGGGGATCAAACAGG
+
IIIIIHIIHIIIIIIIIIIIIGIIIIHHIIIGHIHDDGHIIIIIIIIIIIIIIIIIIIIIIIIIIIIIIIIIIIIIHHIIIIIIIIIIIIIIIIIIIIIIIIIIIIIIIIIIIIIIHIIHIIIIIIIIIIIIIIIIIIIIIIIIIIIIIIIIIIIIIIIIIIIIIIIIIIIIIIIIIHHIIIIIIIIIIIIIHIIIHIIIIIGIIIIIIIIIIIIIIIIIIIIIIIIIIIIIIIIIIIIIIIHIHIIIIIIII
@HS4.2_123 HISEQ:380:H55W7BCXY:1:1101:12679:6349 1:N:0:AGCAGGAA orig_bc=AAAAAAAAAAAA new_bc=AAAAAAAAAAAA bc_diffs=0
TACGGAAGGTCCGGGCGTTATCCGGATTTATTGGGTTTAAAGGGAGCGCAGGCCGGAGGTCAAGCGTGACGTGAAATGTAGGGGCTCAACCTTTGAATTGCGTCGCGAACTGGCTTTCTTGAGTGAGTACGACGTCAGCGGAATTCGTGGTGTAGCGGTGAAATGCTTAGATATCACGAAGAACCCCGATTGCGAAGGCAGCTGACGAGTCCTTAACTGACGCTAAAGCTCGAAGGTGCGGGTATCGAACAGG
+
IIIIIIHIIIIIHIIIIIIHIIIIIEGIIIIHIIHDGHIIIIIIHIIIIIIIIIIIIIIHFHHIIIIIIIIIIIIHHHHIIIIIIIIHIIIHIIIIIIIIIIIIIHIIIIIIIIHIIIIIIHIIIIIIIIIIIIIIIIHIIIIIIHIIIIIIIIIIIIHIIIIIIIIIIIIIIIIHIIIIIIIIHGIIIIIIIIIIIIIIIIIIIIIIIIIIIIIIIIIIIIIIIIIIIHGIGIIIIIIIIIIIHIHIIIGII
@HS4.2_124 HISEQ:380:H55W7BCXY:1:1101:14617:6458 1:N:0:AGCAGGAA orig_bc=AAAAAAAAAAAA new_bc=AAAAAAAAAAAA bc_diffs=0
TACGGAAGGTCCGGGCGTTATCCGGATTTATTGGGTTTAAAGGGAGCGCAGGCTGGATTTTAAGCGTGCTGTGAAATGTACCGGCTCAACCGGTGACGTGCAGCGCGAACTGGAGTCCTTGAGTGAGTACGAGGTATGCGGAATTCGTGGTGTAGCGGTGAAATGCTTAGATATCACGAAGAACTCCGATTGCGAAGGCAGCGTACCAGTCCTTAACTGACGCTAAAGCTCGAAAGTGCGGGTATCGAACAGG
+
IIIIIDHHHHHI<DHIIHIHG@GHIIEHHIIIIIIG0CHHIHIIGDHIHIIGHCHHF1<FGHHHH?HEFEHHIIIIHHHIIIIIIIIIIIIIIHIIEHIHIHIHHDCCFFHIICF0CHGHII?CGHHDG@GHIIGHIHIHIIIIHIHHHIIIHIHIIHGIIIIHHG?IIIIHHIHE@GIIIHG<@IHH@E@IIIIHIIHHHEHEIHE@HEHHEGIIIIIHIIIIIIHHFHIHIHHFC/0IHE?IHHFHHGHII
@HS4.2_125 HISEQ:380:H55W7BCXY:1:1101:15890:6303 1:N:0:AGCAGGAA orig_bc=AAAAAAAAAAAA new_bc=AAAAAAAAAAAA bc_diffs=0
TACGGAAGGTCCGGGCGTTATCCGGATTTATTGGGTTTAAAGGGAGCGCAGGCCGGAGGTCAAGCGTGACGTGAAATGTAGCCGCTCAACGGCTGAACTGCGTCGCGAACTGGCTTTCTTGAGTGAGTTCGATGTGGGCGGAATTCGTGGTGTAGCGGTGAAATGCTTAGATATCACGAAGAACTCCGATTGCGAAGGCAGCCCACAAGGCCTTTACTGACGCTAAAGCTCGAAGGTGCGGGTATCGAACAGG
+
IIIIIHIIIIIIIIIIIIIIIIIIIHHIIIIIGHIEEHIIIIIIIIHIIIIIHIIIIIIHIIIIIIIIIIIIIIIIHIIIIIIIIIIIIIIIIIIIIIIIIIIIIHIIIIIIIIIIIIIIIIIIIIIIHIIIIIIIIIIIIIIIIIIIIIIIIIIIIIIIIIIIIIIIIIIIIIIIHGIIIIIIIIIIIIIIIIIIIIIIIIIIIIIIIIIIIIIIIIIIIIIIIIIIIIIIIIIIIIIIIIIHIIIIIIIII
@HS4.2_126 HISEQ:380:H55W7BCXY:1:1101:2227:6503 1:N:0:AGCAGGAA orig_bc=AAAAAAAAAAAA new_bc=AAAAAAAAAAAA bc_diffs=0
TACGGAAGGTCCGGGCGTTATCCGGATTTATTGGGTTTAAAGGGAGCGCAGGCCGGAGGTCAAGCGTGACGTGAAATGTAGCCGCTCAACGGCTGAACTGCGTCGCGAACTGGCTTTCTTGAGTGAGTTCGATGTGGGCGGAATTCGTGGTGTAGCGGTGAAATGCTTAGATATCACGAAGAACTCCGATTGCGAAGGCAGCCCACAAGGCCTTTACTGACGCTAAAGCTCGAAGGTGCGGGTATCGAACAGG
+
IIIIIIIIIIIIIIIIIIIIIIIIIECHIIIIHIIGHHIIIIIIHHIIIIIIIIIIIIHHHHIIIIIIIIIIIIIIHGGHIIIIIIIIIIIIHIIHIIIIIIHIIIIIIHIHIHHIIIIIIIIHIIIIHIIGIIIIIIIIIIIIIIIHIIIIIIIIIIIIIIIIIIIIIIIIIIIIHIIIIIIIHIHIIIIIIIIIIHIIIIIIIIHIIIIIIIIIIIIIIIGHIIIIIIIIIIHD<IHIIIIGIIIIIIHII
@HS4.2_127 HISEQ:380:H55W7BCXY:1:1101:2207:6585 1:N:0:AGCAGGAA orig_bc=AAAAAAAAAAAA new_bc=AAAAAAAAAAAA bc_diffs=0
TACGGAGGGTACGAGCGTTAATCGGAATGACTGGGCGTAAAGGGCACGTAGGTGGATAGATAAGTCACAAGTGAAATACCCGGGCTTAACCTGGGATTGGCTCGTGAAACTGTTTAACTAGAGTACGGTAGAGGGGAGTAGAATTCCAAGTGTAGCGGTGAAATGCGTAGAGATTTGGAAGAATACCGGAGGCGAAGGCGGCTCTCTGGACCGATACTGACACTGAAGAGCGAAAGCGTGGGGAGCAAACAGG
+
IIIIIIIIIIIIIIIIIHIIIIIHIIIIIIHIIIIIHFHIIIIIIIIIHIIIHIIIIIIIIIIIIIIIIIIIIIIIHHIIIIIIHIIIIIIIIHIIIIIIIIIIIIIIIIIIIIIIIIIIIIIIIIIIIIIIIIIIIIIIIIIIIIIIIIIIIIIIIIIIIIIIIIIIIIHIIIIIHHIIIIIIIIIIIIIIIIIIIIIIIIIIHIIIIIIIIIIIIIIIIIIIIIIIIIIIIIIIIIIIIIHEIIIIIIHII
@HS4.2_128 HISEQ:380:H55W7BCXY:1:1101:2897:6576 1:N:0:AGCAGGAA orig_bc=AAAAAAAAAAAA new_bc=AAAAAAAAAAAA bc_diffs=0
TACGGAAGGTCCGGGCGTTATCCGGATTTATTGGGTTTAAAGGGAGCGCAGGCGGGTGCTTAAGCGTGCTGTGAAATGTACCGGCTCAACCGGTGACGTGCAGCGCGAACTGGGTGCCTTGAGTGAGTGCGAGGTATGCGGAATTCGTGGTGTAGCGGTGAAATGCTTAGATATCACGAAGAACCCCGATTGCGAAGGCAGCGTACCAGTCCTTTACTGACGCTAAAGCTCGAAGGTGCGGGTATCGAACAGG
+
IIIIIIIIIIIIIIIHIIIIIIIIIHHIIIIIGHI<DHHIIIIIIIIIIIIIIIIIIIIIIIIIIIIIIIIIIIIIHIIIIIIIIIIIIIIIIIIIIIIIIIIIIIIIIIIIIIIIIIIIIIIIIIIIIIIIIIHIIIIIIIIHEIIIIIIIIIIIIIIIIIIIIIIIIIIIIIIIIHIIIHIIHIIIIIIIIIIIIIHIIIIIIIIIIIIIIIIIIIIHIIIIIIIIHHGIIIIIIIIIIIIIIIIIIIIII
@HS4.2_129 HISEQ:380:H55W7BCXY:1:1101:4516:6622 1:N:0:AGCAGGAA orig_bc=AAAAAAAAAAAA new_bc=AAAAAAAAAAAA bc_diffs=0
TACGGAGGATGCAAGCGTTATCCGGATTTATTGGGTTTAAAGGGTGCGCAGGCGGCGCGTTAAGTCAGCGGTGAAATGTTCCGGCTCAACCGGGGAGCTGCCGTTGATACTGGCGTGCTGGAGTGCGGACGGCGCCGGCGGAATGAGTGGTGTAGCGGTGAAATGCATAGATATCACTCAGAACACCGATCGCGAAGGCAGCTGGCGAGGCCGCAACTGACGCTGAGGCACGAAAGCGTGGGGATCAAACAGG
+
IIIIIIIIIIIIIIIIIIIIIIIIIHIHIIIIIIIHHIIIIIIIIIIIIIIIIIIIIIIIIIIIIIIIIIIIIIIIIIIIIIIIIIIIIIIIIIIIIIIIIIIIIIIIIIIIIIIIIIIIIIIIIIIIIIIIIIIIIIIIIIIIIIIIIIIIIIIIIIIIIIIIIIIIIIIIIIIIIIIIIHIIIIIIIHHIIIIIIIIIIIIIIIIIIIIIIIIIIIIIIIIIIIIIIIIIIIIIIIIIIIIIIIIIIIIII
@HS4.2_130 HISEQ:380:H55W7BCXY:1:1101:5250:6513 1:N:0:AGCAGGAA orig_bc=AAAAAAAAAAAA new_bc=AAAAAAAAAAAA bc_diffs=0
TACAGAGGTCCCGAGCGTTGTTCGGATTTACTGGGCGTAAAGGGCGCGTAGGCGGCCTGCGTGTGTCAAGTGTGAAAGCTCCGGGCTCAACCCGGAAAGTGCGCTTGAAACTGCGCGGCTCGAGTGCGGGAGGGGGAATCGGAATGCAGGGTGTAGCGGTGAAATGCGTTGATATCCTGCAGAACACCGGAGGCGAAGGCGGATTCCTTGAACGCGACTGACGCTGAGGCGCGAAAGTCGGGGGAGCAAACAGG
+
IIIIIIIIIIIIIIIIIIIIHIIIIIIIIIIIIIIIIEHIIIIIIIIIHIIIIIIIIIIIIIIHIHIHIIHIHIIIIIHIIIIIIIIIIIIHIIIHIIIIIIIIIIIIIIIIIIIIIIIIIIIIIIIIIIIIIIIIIIIIIIIIIIIIIIIIHIIIIIIIIIIIIIIIIIIIIIIIIIHIIIIIIIIIIIIIIIIIIIIIIIIIIIIIIIIHIIIHIIIIIIIIIIIIIIIIIIIIH?IIIIIIIIIIIIIIII
@HS4.2_131 HISEQ:380:H55W7BCXY:1:1101:5310:6677 1:N:0:AGCAGGAA orig_bc=AAAAAAAAAAAA new_bc=AAAAAAAAAAAA bc_diffs=0
TACGGAAGATGCGAGCGTTATCCGGATTTATTGGGTTTAAAGGGAGCGTAGGCGGCCCGTTAAGTCAGCGGTTAAATGTCAGTGCCCAACATTGGCATGCCGTTGATACTGGTGGGCTTGAATACACACAAGGATGGTGGAATTCGTCGTGTAGCGGTGAAATGCTTAGATATGACGAAGAACTCCGATTGCGAAGGCAGCCATCTGGGGTGCGATTGACGCTGAGGCTCGAAAGTGCGGGAATCAAACAGG
+
IIIIIHHIIIIIIIIIIIIGIIIIIGHIIIIIIIIHIIIIIIIIIIIIIIIIIIIIIIIIIIIIIIIIIIIHIIIIHIIIIIIIIIIIIIIIIIIIIIIIIIIIIIIIIIIIHHIIHIIIIIIHIIIIIIIIIIIIIIIIIIIIIIIIIIIIIIIIIIIIIIIIIIIIIIIIIIIIIIIIHHIIIIIIIIIIIIIIIIIIIIIIIIIIIIIIIIIIIIIIIIIIIIIGIIIIIIIHIIIIIIIHIIIIIIII
@HS4.2_132 HISEQ:380:H55W7BCXY:1:1101:5934:6691 1:N:0:AGCAGGAA orig_bc=AAAAAAAAAAAA new_bc=AAAAAAAAAAAA bc_diffs=0
TACGGGGGGTGCGAGCGTTGTCCGGAATCATTGGGCGTAAAGAGTTCGTAGGTGGTATGTTAAGTCTGGTGTTAAAGGCAGAGGCTCAACTTCTGTATGGCACTGGATACTGGCAAACTGGAATGCGGTAGAGGTAAAGGGAATTCCTGGTGTAGCGGTGAAATGCGTAGATATCAGGAGGAACATCGGAGGCGTAAGCGCTTTACTGGGCCGTAATTGACACTGAGGAACGAAAGCCGGGGTAGCAAATGGG
+
IIHIIIIIIIIGIHIIIIIIIIIIIEHIIIIHHHIIIHHIIIIHHHIIIIIIIIIIIIIIIIIHIIIIIIIIIIIIIHHHIIIIIIIIIIIIIIIIIIIIHIIIIIHIIIIIIHIIIIIIIIIHHHIIIIIIHIHIIIIIIIIIIIIHIIIIIIIIIIIIIIIIIIIIIIIIIIIIIIIIIIIIIIIIIIIIIIIIIIIIIIIIIIIIIIIIIIIIIIIIIIIIIIIIIIIIIIIIIIIIIIIIIIIIIIIII
@HS4.2_133 HISEQ:380:H55W7BCXY:1:1101:7982:6561 1:N:0:AGCAGGAA orig_bc=AAAAAAAAAAAA new_bc=AAAAAAAAAAAA bc_diffs=0
TACGGAAGGTCCGGGCGTTATCCGGATTTATTGGGTTTAAAGGGAGCGCAGGCTGATTATTAAGCGTGACGTGAAATGTAGCCGCTCAACGGCTGAACTGCGTCGCGAACTGGTAGTCTTGAGTGAGTTCGATGTTGGCGGAATTCGTGGTGTAGCGGTGAAATGCTTAGATATCACGAAGAACTCCGATTGCGAAGGCAGCCAACAAGGCCTTTACTGACGCTAAAGCTCGAATGTGCGGGTATCGAACAGG
+
IIIIIIIIIIIIIIIIIIIIIIIIIHHHIIIIIIIIIIIIIIIIIIIIIIIIIIIIIIIIIIIIIIIIIIIHIIIIHHHIIIIIIIIIIIIIIIIIIIIIIIIIIIIIIIIIIIIIIIIIIIIIIIIHIIIIIIHIIIIIIIIIIIIIIIIIIIIIIIIIIIIIIIIIIIIIIIIIIHIIIIIIIIIIIHIIIIIIIIIIIHIIIIIIIIIIIIIIIIIIIIIIIIIIIIIIIIIIIIIIIIIIIIIIIIIII
@HS4.2_134 HISEQ:380:H55W7BCXY:1:1101:9833:6648 1:N:0:AGCAGGAA orig_bc=AAAAAAAAAAAA new_bc=AAAAAAAAAAAA bc_diffs=0
TACGGAAGGTCCGGGCGTTATCCGGATTTATTGGGTTTAAAGGGAGCGCAGGCCGATTGGTAAGCGTGACGTGAAATGTAGCCGCTCAACGGCTGAACTGCGTCGCGAACTGCCGGTCTTGAGTATGTTCGATGTAGGCGGAATTCGTGGTGTAGCGGTGAAATGCTTAGATATCACGAAGAACCCCGATTGCGAAGGCAGCCTACAAGGCCATTACTGACGCTAAAGCTCGAAGGTGCGGGTATCGAACAGG
+
IIIIIHHHIIIIIIIHIIIIIHIIIHHHIIIIIIIHIGIIIIIIIIIIIIIIIIIIIIIIIIIIIIIIIIIHIIIIIHHHIIIIIIIIIIIIIIIIIIIIIIIIIIIIIIIIIIIIIIIIIIIIHIIIIIIIIIIIIIIIIIIIIIIIIIIIIIIIIIIIIIIIIIIIIIIIIIIIIIIIIIIIIIIIIIIIIIIIIIIIIIIIIIHIIIIIIIIIIIIIIIIIIIIIIHHIIIIIDIIIIIIIIIIIIIIII
@HS4.2_135 HISEQ:380:H55W7BCXY:1:1101:12146:6614 1:N:0:AGCAGGAA orig_bc=AAAAAAAAAAAA new_bc=AAAAAAAAAAAA bc_diffs=0
TACGGAAGGTCCGGGCGTTATCCGGATTTATTGGGTTTAAAGGGAGCGCAGGCCGATTATTAAGCGTGACGTGAAATGTAGATGCTCAACATCTGAACTGCGTCGCGAACTGGTAGTCTTGAGTGAGTTCGATGTGGGCGGAATTCGTGGTGTAGCGGTGAAATGCTTAGATATCACGAAGAACTCCGATTGCGAAGGCAGCCCACAAGGCCTTTACTGACGCTAAAGCTCGAAGGTGCGGGTATCGAACAGG
+
IIIIIIIIIIIIIHIIIIIIIIIIIHIIIIIIIHIHHIIHIIIIHIIIIIIIIIIIIIIIIHHIIIIIHHHIIIIIIIHHIIIIIIIIIIIIIIIHIIIIIIIIIIIIIIIIIIIIIIIIIIIIIIIIHIIIIIIIIIIIIIIIIIIIIIIIIIHIIIIGIIIIIHHIIIIIIIIIIIIIIIIIHIIIHIIIIIHIIIIIIIIIIIIIIIIIHGIIIIIIIIIIIIIIIIIIIIIIIIIIIIIIIIIIIIIII
@HS4.2_136 HISEQ:380:H55W7BCXY:1:1101:15755:6547 1:N:0:AGCAGGAA orig_bc=AAAAAAAAAAAA new_bc=AAAAAAAAAAAA bc_diffs=0
TACGTAGGTGGCAAGCGTTGTCCGGAATTATTGGGCGTAAAGGGAGCGCAGGCGGGAAATCAAGTCCAAATTAAAAGTTCAGAAGTAATGTCTGTGATGGTTTGGAAACTGATTTTCTTGAGAGCAGGAGAGGCAAGCGGAATTCCCGGTGTAGCGGTGAAATGCGTAGATATCGGGAGGAACACCAGTGGCGAAGGCGGCTTGCCGGACTGTGTCTGACGCTGAGGCTCGAAAGCAGGGGTAGCGAACGGG
+
IIIIIIIIIIIIIIIIIIIIIIIIIHHIIIIIIIIIIEHIIIHIHIIIIIIIIIIIIIIIIIHIHIHIIHIIIIIIIHIIIIHIIIIIIIIIIIIIIIIIHIIIIIIIIIIIIIHHHIIIIIIIIIIIIIIIIIIIIIIIIIIIIIIIIIIIIIIIIIIIIIIIIIIIIIIIIIIIIIIIIIIIIIIIIIIIIIIIIIIIIIHIIIIIIIHHHIIIIIIIIIIIIIIIIIIIIIIIIIIIIHIIIIIIIIII
@HS4.2_137 HISEQ:380:H55W7BCXY:1:1101:18005:6652 1:N:0:AGCAGGAA orig_bc=AAAAAAAAAAAA new_bc=AAAAAAAAAAAA bc_diffs=0
TACGGAAGGTCCGGGCGTTATCCGGATTTATTGGGTTTAAAGGGAGCGCAGGCTGGATTTTAAGCGTGCTGTGAAATGTACCGGCTCAACCGGTGACGTGCAGCGCGAACTGGAGTCCTTGAGTGAGTACGAGGTATGCGGAATTCGTGGTGTAGCGGTGAAATGCTTAGATATCACGAAGAACTCCGATTGCGAAGGCAGCATACCAGTCCTTAACTGACGCTAAAGCTCGAAAGTGCGGGTATCGAACAGG
+
IIIIIHHIIIIIIIIIIIIIIIIIIEEHHIIIHHIGHHIIIIIIHIIIIIIIIIIIHHIIIIIIIIIIIIIIIIIIIIIIIIIIIIIIIIIIIIIIIIIIIIIIIIIIIIIIIIIIIIIIIIIIIIIIIIIIIIIIIIIIIIIIIIIIIIHIIIIIIIIIIIIIIIIIIIIIIIIIIIIIIIIHFIIIIIIIIIIIIIIIIIIIIIIIHIIIIIIIIIIIIIIIIIIIIIIIIHECCIIIIIIIIIIIIIIII
@HS4.2_138 HISEQ:380:H55W7BCXY:1:1101:19453:6515 1:N:0:AGCAGGAA orig_bc=AAAAAAAAAAAA new_bc=AAAAAAAAAAAA bc_diffs=0
TACAGAGGTCTCGAGCGTTGTTCGGATTTACTGGGCGTAAAGGGCGCGTAGGCGGCGCGGCGTGTCGAGTGTGAAATCTCCGGGCTCAACCCGGAAAGTGCGCTCGAAACTGCCGTGCTCGAGTGCGGGAGAGGGAATCGGAATACAGGGTGTAGCGGTGAAATGCGTTGATATCCTGTAGAACACCGGATGCGAAGGCGGATTCCTGGAACGCAACTGACGCTGAGGCGCGAAAGTCGGGGGAGCAAACAGG
+
IIIIIIIIIIIIIHIIIHHIIIIIIIIIIIIIHIHIIHHHHHHIHIGIIIIIIIHIIIIIIIEHEHHFHHHHHHHHHHHIHIHIIIIIIHIHHIHIIIIIICHIHEHIIHIIIIIIIIHHHHIHHHHHHHHHIHHHHHIIIIHIHIIHGIIIIIIGIIIIIIIIHIIIIHHIIIHGIGIIIIIHIIIIIHIHIHHIIIIIHIHCHIIIIHEHHIIIIIIIIIIIIGIIHIIHHIHHHHDIIIIHIIIIIIIIG
@HS4.2_139 HISEQ:380:H55W7BCXY:1:1101:20112:6573 1:N:0:AGCAGGAA orig_bc=AAAAAAAAAAAA new_bc=AAAAAAAAAAAA bc_diffs=0
TACGGAAGGTCCGGGCGTTATCCGGATTTATTGGGTTTAAAGGGAGCGCAGGCGGGGGCTTAAGCGTGACGTGAAATGCCGCGGCTCACCCGTGGAAGTGCGTCGCGAACTGGGTCTCTTGAGTGGGTACGACGCCGGCGGAATTCGTGGTGTAGCGGTGAAATGCTTAGATATCACGAAGAACCCCGATTGCGAAGGCAGCCGGCGAGTCCTCTACTGACGCTAAAGCTCGAAGGTGCGGGTATCGAACAGG
+
IIIIIHIIIHIIIHIIIIIIIIIIIIHIIHIHHIIHHHIIIHIIIIIIIIIIIIHIIIIGIIIIIIIIIIIHIIIIHHIIIIIIIIIIIHIIIIIIHIIIIIIHIIIGHHHIIIGHFGHIIIIIIIIIGIIHIIGIHHHHHIHIHHIIHIIIIIIHHIIHIIIHIIIIHHEHHIIHHHIIIHIIIHIIIIHIIIIIIIHIIIIGIIIIIIIIIIHHHIIIIIIIIIIIIIIHHIIHIIIIIHHHIHHHHIIII
@HS4.2_140 HISEQ:380:H55W7BCXY:1:1101:21015:6703 1:N:0:AGCAGGAA orig_bc=AAAAAAAAAAAA new_bc=AAAAAAAAAAAA bc_diffs=0
TACGGAAGGTCCGGGCGTTATCCGGATTTATTGGGTTTAAAGGGAGCGCAGGCTGATTGTTAAGCGTGACGTGAAATGTAGCCGCTCAACGGCTGAACTGCGTCGCGAACTGGCAGTCTTGAGTGAGTACGACGTCAGCGGAATTCGTGGTGTAGCGGTGAAATGCTTAGATATCACGAAGAACCCCGATTGCGAAGGCAGCTGACGAGTCCTTTACTGACGCTAAAGCTCGAAGGTGCGGGTATCGAACAGG
+
IIIIIHEHHDFHH/FHHDDHFHHHIHGHEH1DDHHCDCEGHIIHFHHHHHHD<HFGGHIGHHHIHICHBFHCEGHFFHHHHIHHIHHHHHGHHHHHHHHGHH@FHIHHFHHHIIHEHIIIHHHHHHHFHIHGIGIIHGIHIHIIHIIIIHIHHCIHHIIIGIHIHIIIIIHHHHHFHDGIHGIIIIIHHIIIIIIIIH#HHHGECIH@IHIIHHG<IIIHIIIIIIHIIIIIIHIHHHIIIIIIIIIIHIIIH
@HS4.2_141 HISEQ:380:H55W7BCXY:1:1101:4578:6884 1:N:0:AGCAGGAA orig_bc=AAAAAAAAAAAA new_bc=AAAAAAAAAAAA bc_diffs=0
TACGGAAGGTCCGGGCGTTATCCGGATTTATTGGGTTTAAAGGGAGCGCAGGCGGACAGTTAAGCGTGACGTGAAATGCAGCGGCTCAACCGTATGAAGTGCGTCGCGAACTGGCAGTCTTGAGTGAGTACGATGTAGGCGGAATTCGTGGTGTAGCGGTGAAATGCTTAGATATCACGAAGAACTCCGATTGCGAAGGCAGCCTACAAGTCCTTTACTGACGCTAAAGCTCGAAGGTGCGGGTATCGAACAGG
+
IIIIIIIIIHIGIGIIIIIIIIIIIGHIGIIHIHGD=EHHHIIIIIIIIHHIIIIIIIIHHIIIIIHIIIIHIHIHHIIIIIIIIIHIIIIIIIIIIIIIIIIIIIIIIIIIIHIIIIHIIIIIIIIIIIIIIIIIIIIIIIIIIIHIIIHIIIIIIIIIIIIIIIIIHIIIIIIIIIIIIIIIIIIIIIIIIIIIIIIIIIIHIIIIHHCHHIGIIHIIIIIIIIIIIHHIIIIHIIIIIIIIIIIIIIIIII
@HS4.2_142 HISEQ:380:H55W7BCXY:1:1101:5377:6906 1:N:0:AGCAGGAA orig_bc=AAAAAAAAAAAA new_bc=AAAAAAAAAAAA bc_diffs=0
TACGGAGGATGCAAGCGTTATCCGGATTTATTGGGTTTAAAGGGTGCGTAGGCGGATGATTAAGCGTGAGGTGAAATGCCACTGCTCAACAGTGGAACTGCCTCGCGAACTGGTTGTCTGGAATGCCCCTGCCGTGGGAGGAATGTGTGGTGTAGCGGTGAAATGCATAGAGATCACACAGAACACCGATTGCGAAGGCATCTCACGAAGGGGTGATTGACGCTGAGGCACGAAAGCGTGGGGATCAAACAGG
+
IIIIIIIIIIIIIIIIIIIIIIIIIHIIIIIIIIIHHIIIIIIIIIIIIIIIIIIIIIHHIIIIIIIIIIIIIIIIHHIHEHFHIIIIIIIIIIIIIIIIIIIIIIIIIIIIIIIIIIIIIIIIIIIIIIIIIIIIIIIIIIIIIIIIIIIIIIIIIIIIIIIIIIIIIIIIIHIIHIIIIIIIIIIIIIIIIIIHIIIIIIIIIIIIIIIIIIIIIIIIIIIIIIIIHIIIIIIIIIIIIIIIHIIIIIIII
@HS4.2_143 HISEQ:380:H55W7BCXY:1:1101:10261:6891 1:N:0:AGCAGGAA orig_bc=AAAAAAAAAAAA new_bc=AAAAAAAAAAAA bc_diffs=0
TACGGAGGATCCGAGCGTTATCCGGATTCATTGGGTTTAAAGGGTGCGCAGGCGGCTTCTTAAGTCAGCGGTAAAATCGCGGGGCTCAACCCCGTCCCGCCGTTGATACTGGGGAGCTTGATTACGGTCGAGGCAGGCGGAATTCGTCGTGTAGCGGTGAAATGCATAGATATGACGAAGAACACCGATTGCGTAGGCAGCCTACCAGGCCGTTAATGACGCTCATGCACGAAAGTGCGGGGATCGAACAGG
+
IHIIIFHIGHIIIIIIIIIIIHIIIEHHIIIIEHHDHHIIHIIIIHIIHIHIIIHIHIIIIIIIIIIIIIIIIIIIGHIHIIIIGIIIGIIIIHIIIIIIIIIIIHHIIIIIIIIIIIGIIIIIIIIIIIIIIHHIIIIIIIIIGIIIIIIIIIIIIIIIHIHIIIIIIIIIHHHHHHIIHHIIIHIHHHIIIIIIHIIIIIHIIIIIIIIIIIIIIHHHIIHHIIIHIIIIIIHFFHIIIHHFHDG<<IHI
@HS4.2_144 HISEQ:380:H55W7BCXY:1:1101:11622:6895 1:N:0:AGCAGGAA orig_bc=AAAAAAAAAAAA new_bc=AAAAAAAAAAAA bc_diffs=0
TACGGAAGGTCCGGGCGTTATCCGGATTTATTGGGTTTAAAGGGAGCGCAGGCTGATGATTAAGCGTGACGTGAAATGCAGCCGCTCAACGGCTGAACTGCGTCGCGAACTGGTTATCTTGAGTGAGTTCGATGTTGGCGGAATTCGTGGTGTAGCGGTGAAATGCTTAGATATCACGAAAAACTCCGATTGCGAAGGCAGCCAACAAGGCCTTTACTGACGCTAAAGCTCGAAGGTGCGGGTATCGAACAGG
+
IIIHICHHIIIHIIIIIIIIIIIIIGEHIIHHHHHGH=HHHIIIHIIHHHHHGHII?IHHEHIIIIIIHIIIIIIIGIIIHIIIIIIIIIHIIIIIIHIIIIIIIIIHHHIIHIIIHIIIIIIIIHIHIIHIIIIIIIIHIHIIIIIIIIIIIIIIIIIIIIIIIIIHIIIIIIIIHHIIIIIIIHIIIIIIIIIIIIIIIIHIIIIHIIIHGHIIIIIIIHIHIIIIGIIIIIIIHIHIIIIIIIIIIIIII
@HS4.2_145 HISEQ:380:H55W7BCXY:1:1101:12601:6911 1:N:0:AGCAGGAA orig_bc=AAAAAAAAAAAA new_bc=AAAAAAAAAAAA bc_diffs=0
TACGGAGGATGCAAGCGTTATCCGGATTTATTGGGTTTAAAGGGTGCGCAGGCGGGCTGTTAAGTCAGCGGTGAAATCTCCCGGCTCAACCGGGGAACTGCCGTTGATACTGGCAGCCTAGAGTACAGACGGCGCCGGCGGAATGTGTCATGTAGCGGTGAAATGCTTAGATATGCCACAGAACACCGATCGCGAAGGCAGCTGGCGAGGCTGGGACTGACGCTCAGGCACGAAAGCGTGGGGATCAAACAGG
+
IIIHIGHIGIIIIIIIIIIIIIIIIHIIIHIIIIIHHHHIIIIIIIIIHIIIIIIIIIIIIIIIIIIIIIIIIIIIHHIIIIIIIHIIIIIIIIIIHIIIIIIIIIIHIIIIIIIIIIIIIIIIIIIIIIIIIIIIIIIIIIIIIIIIIIIIIHIHIIIIIIIIIIIIIIIIIIIIIIIIIIIIIIIIIIIIIIIIIIIIIIHIIIIIIIIIIIIIIIIIIIIIIIIIIIIIIIIIIIIIIIIIIIIIIIIII
@HS4.2_146 HISEQ:380:H55W7BCXY:1:1101:13069:6826 1:N:0:AGCAGGAA orig_bc=AAAAAAAAAAAA new_bc=AAAAAAAAAAAA bc_diffs=0
TACGTAGGGGGCAAGCGTTATCCGGATTTACTGGGTGTAAAGGGAGCGCAGACGGGATAGCAAGCCAGATGTGGAAGCCATAGGCATAACCTGTGGAGTGCATTTGGAACTGTTAACCTTGAGTGCCGGAGGGGTAAGCGGAATTCCCAGTGTAGCGGTGAAATGCGTAGATATTGGGAAGAACACCGGTGGCGAAGGCGGCTTACTGGACGGTAACTGACGTTGAGGCTCGAAAGCGTGGGGAGCAAACAGG
+
IIHIHHEEHHIIHHHIHHHIIIIHH0DGFGIEEHHDECGIHHGHFGHIHHHEHHHIFHHIIHEHHIIIHHIHHHHHHHHHHHIIIIIIIHIHIHGHHHIIHHIIHHIGHIIIHHHIEGHHHHHHF?GHIHHEC@GHHIIIHIGIIFGHIIEIIIHHHIIIIIIGHECHHCFEHFH@HHHIHHIHHHD@IHIHHIIIHHHHHEHHHHHIHIHHHIIIHIHG0@@GEHC0HHGEHHHCHHHGHFH@@?CF<CGEH
@HS4.2_147 HISEQ:380:H55W7BCXY:1:1101:13766:6970 1:N:0:AGCAGGAA orig_bc=AAAAAAAAAAAA new_bc=AAAAAAAAAAAA bc_diffs=0
TACGGAGGATGCGAGCGTTATCCGGATTTATTGGGTTTAAAGGGTGCGTAGGTGGTTTGTTAAGTTTGTGGTGAAAGCGTGCGGCTCAACCGTACCAAGCCATGAAAACTGGCGAACTTGAGTGCAAACGAGGTAGGCGGAATGTGATGTGTAGCGGTGAAATGCTTAGATATGTCACAGAACCCCGATTGCGAAGGCAGCTTACCAGCATGCAACTGACACTGAGGCACGAAAGCGTGGGTATCAAACAGG
+
IIIIIIIIHIIIIIIIIIIIIIIIIGHIIIIIHHIEHHIIIIIIHHIIHIHIIIIIIIIIIIIIHIIIHIIIIIIIIIIIIIIIIIIIIIIIIIIHIIIIIIIIIIIIIIIIIIIIIIIIIIIIIIIIIIIIIIIIGIIIIIIIIIIIIIIIIIIIIIIIIIIIIIIIIIIIIIIIIIIIIIIIIIIIIIIIIIIIIIIIIIIIIIIIIIIIIIIIIIIIIIIIIIIIIIIIIIIIIIIIIIIIIIIIIHII
@HS4.2_148 HISEQ:380:H55W7BCXY:1:1101:15240:6853 1:N:0:AGCAGGAA orig_bc=AAAAAAAAAAAA new_bc=AAAAAAAAAAAA bc_diffs=0
TACGGAAGGTCCGGGCGTTATCCGGATTTATTGGGTTTAAAGGGAGCGCAGGCGGAAGGTTAAGCGTGACGTGAAATGTACCGGCTCAACCGGTGATGTGCGTCGCGAACTGGCTTTCTTGAGTGAGTACGACGCTGGCGGAATTCGTGGTGTAGCGGTGAAATGCTTAGATATCACGAAGAACTCCGATTGCGAAGGCAGCCGGCGAGTCCTCAACTGACGCTAATGCTCGAAAGTGCGGGTATCGAACAGG
+
IIIIIHIIIIIIIIIIIIIIIIIIIEHGHHIIGHIECHHIIHIIEHIIIIIIIIIIHIIIIIIIIIIIHIHIIIIIIHIIIIIIIIIIIHIIIIIIIIIIIIIIIIIIIIIIIIIIIIIIIIIIIIIIIIIIIIIIIIIIIIIIIIIIIIIIIIIIIIIIIIIIIIIIIIIIIIIIHHIIIIIIIIIIIIIIIIIIIIIIIIIIIIIIIIIIIIIIIIIIIIIIIIIIIIIIIIIIIIIIIIIIIIIIIIIII
@HS4.2_149 HISEQ:380:H55W7BCXY:1:1101:15303:6876 1:N:0:AGCAGGAA orig_bc=AAAAAAAAAAAA new_bc=AAAAAAAAAAAA bc_diffs=0
TACGGAAGGTCCGGGCGTTATCCGGATTTATTGGGTTTAAAGGGAGCGCAGGCGGGTTATTAAGCGTGACGTGAAATGTAGCCGCTCAACGGCTGAACTGCGTCGCGAACTGGTAGTCTTGAGTGAGTACGACGCGGACGGAATTCGTGGTGTAGCGGTGAAATGCTTAGATATCACGAAGAACTCCGATTGCGAAGGCAGTCCGCGAGTCCTTTACTGACGCTAAAGCTCGAAGGTGCGGGTATCGAACAGG
+
IIIIHHHHIEHIIIIIIIIIIIIIIHEH@G@GHHI0<GHIIIFHGEHIHIIIIIIIHHIHIIIIHHHIIIIIIIIIHHHIIHIIIIIIIIHHHIIIIIIIIIHIHFIHIIIIIIIHIIIIIIIIIIIIHHIIIIIIHHIIIIIHIIIIIIIIIIIIIIIIIIIIHIIIIIIIIIHHHHIIIIIIIIIIIIIIIIIIIIIIIIHIIIIIIHIIHIIIIIIIIIIIIIHIIIIIIIIIIIIIIIHIHIIIIIIII
@HS4.2_150 HISEQ:380:H55W7BCXY:1:1101:15395:6888 1:N:0:AGCAGGAA orig_bc=AAAAAAAAAAAA new_bc=AAAAAAAAAAAA bc_diffs=0
TACGGAGGATGCAAGCGTTATCCGGATTTATTGGGTTTAAAGGGTGCGCAGGCGGGCTGTTAAGTCAGCGGTGAAATCTCCCGGCTCAACCGGGGAACTGCCGTTGATACTGGCAGCCTAGAGTACAGACGGCGCCGGCGGAATGTGTCATGTAGCGGTGAAATGCTTAGATATGCCACAGAACACCGATCGCGAAGGCAGCTGGCGAGGCTGGGACTGACGCTCAGGCACGAAAGCGTGGGGATCAAACAGG
+
IIIHIHHIIIIIEHHIIIIIIIIIIHHIIIHHEHIDGHIIHIIIIIIIIIIIHIIIHHIIIIIIHIIIIIIIHIHHHHIIIIIIIIIIIIIIIIIIIIIIIIIIIIIIIIIIIIHIIIIIIIIIIIIIIIIIIIIHHIIIIIIIIHHHHIIIHIIIHIIIIIIIIIIIIIIIIIIIIIIIIIIIIHIIIIIIHIIIIIIIIIIIIIIIIIIIIIIIIIIIHHF<1IIIIIIIIIIIIIIIIIIIHIIIHIIII
@HS4.2_151 HISEQ:380:H55W7BCXY:1:1101:16873:6967 1:N:0:AGCAGGAA orig_bc=AAAAAAAAAAAA new_bc=AAAAAAAAAAAA bc_diffs=0
TACGGAAGGTCCGGGCGTTATCCGGATTTATTGGGTTTAAAGGGAGCGCAGGCCGGAGGTCAAGCGTGACGTGAAATGTAGCCGCTCAACGGCTGAACTGCGTCGCGAACTGGCTTTCTTGAGTGAGTTCGATGTGGGCGGAATTCGTGGTGTAGCGGTGAAATGCTTAGATATCACGAAGAACTCCGATTGCGAAGGCAGCCCACAAGGCCTTTACTGACGCTAAAGCTCGAAGGTGCGGGTATCGAACAGG
+
IIIIIGHIIIIIIIIIIIIHIIIIIEHIIIIIHIIGHIHHIIIIIIIIIIIIIIIIIIIHIIIIIIIIIIIIIIHHFIIIIIIIIIIIIIIIIIIIIIIIIIIIIIIIIIIIIIGIIIIIIIIIIIIIIIIIIIIIIIIIIIIIIIIIIIIIIIIIIIIIIIIIIIIIIIIIIIIHHGIIIIIIHIIIIIIIIIIIIIIIIIIIIIIIIIIIIIIIIIIIIIIIIIIIIHIIIIHEDIIIIIIIIIIIIIIII
@HS4.2_152 HISEQ:380:H55W7BCXY:1:1101:17171:6832 1:N:0:AGCAGGAA orig_bc=AAAAAAAAAAAA new_bc=AAAAAAAAAAAA bc_diffs=0
TACGGAAGGTCCGGGCGTTATCCGGATTTATTGGGTTTAAAGGGAGCGCAGGCTGATGATTAAGCGTGACGTGAAATGTAGCCGCTCAACGGCTGAACTGCGTCGCGAACTGGTTATCTTGAGTGAGTTCGATGTTGGCGGAATTCGTGGTGTAGCGGTGAAATGCTTAGATATCACGAAGAACTCCGATTGCGAAGGCAGCCAACAAGGCCTTTACTGACGCTAAAGCTCGAAGGTGCGGGTATCGAACAGG
+
IIIIIIIIIHHIIIIIIIIIIHIIIHIIHIIIIIIEHIIIIIIIIIIIIIIIIIIIIIHIIIIIIIIIIIIIIIHIFHHHIIIIIIIIIIIIIIIIIIIIIIIIIIIIIIIHHGIIHIHIIIIIIIIIIIIIIIIIIII?IIIIIIIIIIIIIIIIIIIIHIIIIIIIIIIIIIIIIIIIIIIIIIIIIIIIIIIIIIIIIHIIIIIIIIIIIHIIIIHIIIIIIIIIHHHIIIHIIIIIIIIIIIIIIIIII
@HS4.2_153 HISEQ:380:H55W7BCXY:1:1101:17688:6776 1:N:0:AGCAGGAA orig_bc=AAAAAAAAAAAA new_bc=AAAAAAAAAAAA bc_diffs=0
TACGGAAGATGCGAGCGTTATCCGGATTTATTGGGTTTAAAGGGAGCGTAGGCGGACGCTTAAGTCTGCGGTAAAATGTCGTTGCTCAACATCGGCGTGCCGTGGAAACTGGGTGTCTTGAATGTGCACAAGGTGGATGGAATTCGTGGTGTAGCGGTGAAATGCTTAGATATCACGAAGAACCCCGATTGCGAAGGCAGTCCACTGGGGCATGATTGACGCTGAGGCTCGAAAGTGCGGGAATCAAACAGG
+
IIIIIIIIIIIIIIIIIIIIIIIIIIHHIIIIHIHDEEHIHIIIIIIIIIIIIIIIIIIHIIIIIIIIIIIIIIIIIIIIIIIIIIIIIIIIIIIIIIIIIIIIIIIIIIIIIIIIIIIIIIIIIIIIIIIIIIIIIIIIIIIIIIIIIIIIIIIIIIIIIIIIIHIIIIIIIIIIIIIIIIIIIIIIIIIIIIIIIIIIIIIIIIIIIIIIIIIIIIIIIIIIIIHIIIIIIHFCIIIIIIIHIIIIIIII
@HS4.2_154 HISEQ:380:H55W7BCXY:1:1101:19853:6911 1:N:0:AGCAGGAA orig_bc=AAAAAAAAAAAA new_bc=AAAAAAAAAAAA bc_diffs=0
TACGTAGGTGGCAAGCGTTGTCCGGATTTACTGGGTGTAAAGGGGGCGCAGGCGGGAAGCTAAGTTGGATGTGAAATACCGGGGCTCAACTCCGGAGCTGCATCCAAAACTGGTTTTCTTGAGTGGAGTAGAGGCAAGCGGAATTCCGAGTGTAGCGGTGAAATGCGTAGATATTCGGAGGAACACCAGTGGCGAAGGCGGCTTGCTGGGCTCTAACTGACGCTGAGGCCCGAAAGCGTGGGGAGCAAACAGG
+
IIIIHIDHHIEHIHGIIIIIIIIIIHHHIIIHHHIFHIHHHIIIIIIIIIIIHHIIHGGHGHIIIIHIIHIIIHHIHHHHIIIIIHHIHHIHIIIHIIIHHIIIIIIIIIHIIHIHIIIIIIIHHHIIIHIHHIIIIHHHHHIIIIIIHIHHHHHHIIIIIIIIIHHIIIHHIIHHHFIIHIHIIIIIIIIIIIIIIIIIIIIHIIIIIIIHIIIIIIIIIIIIIIIIIIIIIIIIIIHIIIIIIHIIIIIIH
@HS4.2_155 HISEQ:380:H55W7BCXY:1:1101:1345:7125 1:N:0:AGCAGGAA orig_bc=AAAAAAAAAAAA new_bc=AAAAAAAAAAAA bc_diffs=0
TACGGAAGGTCCGAGCGTTATCCGGATTTATTGGGTTTAAAGGGAGCGCAGGCGGAATGTTAAGTCAGCTGTGAAATCCCGTCGCTCAACGGCGGAACTGCAGTTGATACTGGCTTTCTTGAGTGCACATAAGGATGGTGGAATTCGTGGTGTAGCGGTGAAATGCTTAGATATCACGAAGAACTCCGATTGCGAAGGCAGCCATCTGGGGTGCAACTGACGCTGAGGCTCGAAAGTGCGGGTATCAAACAGG
+
IIIIIIIIIIIIIIIIIIIIIIIIIIHHIIIIIIIDHHIIIIIIIIIIIIIIIIIFIIIIIIIIIIIIIIIIIIIIIIIIIIIIIIIIIIIIIIIIIIIIIHIIIIIIIIIIIIIIIIIIIIIIIIIIIIIIIIIIIIIIHIIIIIIIIIIIIIIIIIIIIIIIHIIIIIIIIIIIIIIIIIIIGIIIIIIIIIIIIIIIIIIIIIIIIHIIIHIIIIIIIIIIIIIIIIIIIIHF/HCIIIIIIIIIIIIII
@HS4.2_156 HISEQ:380:H55W7BCXY:1:1101:2708:7220 1:N:0:AGCAGGAA orig_bc=AAAAAAAAAAAA new_bc=AAAAAAAAAAAA bc_diffs=0
TACGGAAGATGCGAGCGTTATCCGGATTTATTGGGTTTAAAGGGAGCGTAGGCGGCCTGTTAAGTCAGCGGTTAAATGTCATTGCCCAACATTGGCATGCCGTTGATACTGGTGGGCTTGAATACACACAAGGATGGTGGAATTCGTTGTGTAGCGGTGAAATGCTTAGATATGACGAAGAACTCCGATTGCGAAGGCAGCCATCTGGGGTGCGATTGACGCTGAGGCTCGAAAGTGCGGGTATCAAACAGG
+
IIIIIIIIIIIIIIIIIIIIIIIIIEEHIIIIGHIDEHIIIIIIIIIIIIIIIIIIIHIIIIIIIIIIIIIIIIIIHGHIIIIIIIIIIIIIIIIIIIIIIIIIIIIIIIIIHHIIIHIIIIIIIIIIIIIIIIIHIIIIIIIHIIHIHHIIIIIIIHIIIIHEIIIHHIIIIHHIHHHIIIHHIIIHHHHHIIIIIIIHHHHEHIHIIIHHHIIHIIIIIIIIIIIIIIIIIIIIIIIIIIIHIIIIIIII
@HS4.2_157 HISEQ:380:H55W7BCXY:1:1101:5070:7215 1:N:0:AGCAGGAA orig_bc=AAAAAAAAAAAA new_bc=AAAAAAAAAAAA bc_diffs=0
TACGGAGGATGCAAGCGTTATCCGGATTTATTGGGTTTAAAGGGTGCGCAGGCGGGCTGTTAAGTCAGCGGTGAAATCTCCCGGCTCAACCGGGGAACTGCCGTTGATACTGGCAGCCTAGAGTACAGACGGCGCCGGCGGAATGTGTCATGTAGCGGTGAAATGCTTAGATATGCCACAGAACACCGATCGCGAAGGCAGCTGGCGAGGCTGGGACTGACGCTCAGGCACGAAAGCGTGGGGATCAAACAGG
+
IIIIIIIIIIIIIIIIIIIHIHIIIHIIIIIIIIIGHIIIIIIIIIIIIIIIIIIIIIIIIIIIIIIIIIIIIIIIHIIIIIIIIIIIIIIIIIIIIIIIIIIIIIIIIIIIIIIIIIIIIIIIIIIIIIIHIIIIIIIIIIIIIIIIIIIIIIIIIIIIIIIIIIIIIIIIIIIIIHIIIIIIIIIIIIIIIIIIIIIIIIIIIIIIIIIIIIIIIIIIIIIIIIIIIIIIIIIIIIIIIIIIIIIIIIIII
@HS4.2_158 HISEQ:380:H55W7BCXY:1:1101:6182:7229 1:N:0:AGCAGGAA orig_bc=AAAAAAAAAAAA new_bc=AAAAAAAAAAAA bc_diffs=0
TACGTAGGTGACAAGCGTTATCCGGATTTACTGGGCGTAAAGGGCGTGTAGGCGGTCTTGCAAGTCAGAAGTGAAATTCCTGAGCTCAACTCGGGCGCTGCTTCTGAAACTGCAGGACTTGAGTGCTGGAGGGGATAGCGGAATTCCTAGTGGAGCGGTAAAATGCGCAGATATTAGGAAGAACACCGGTGGCGAAGGCGGCTATCTGGACAGTAACTGACGCTGAGGCGCGAAAGCGTGGGGAGCAAACAGG
+
IIIIIIIIIIHHIIIIIIIIIIIIIIIIIIIHIIIIIHHIHIIIIIHHIIIIGIIIIIIIIIIIIIIIIIIIIIIIIIIIIIIIIIIIIIIIIIIIIIIIIIIIIIIIIIIIIIIIIIIIIIIIIIIIIIIIIIIIIIIIIIIIIIIIIIIIIIIIIIIIIIIIIIIIIIIIIIIIIHIIIIIIIIIIIIIIIIIIIIIIIIIIIIIIIIIIIIIIIIIIIIIIIIIIIIIIIIIIIIIIIIIIIIIIIIIII
@HS4.2_159 HISEQ:380:H55W7BCXY:1:1101:9656:7131 1:N:0:AGCAGGAA orig_bc=AAAAAAAAAAAA new_bc=AAAAAAAAAAAA bc_diffs=0
TACGTAGGGGGCGAGCGTTGTCCGGAATTACTGGGCGTAAAGGGTGCGTAGGCGGTCTGGTAAGTTGGATGTGAAATACCCGGGCTTAACTTGGGTGCTGCATCCAATACTGTCGGACTTGAGTGCAGGAGAGGAAAGCGGAATTCCTAGTGTAGCGGTGAAATGCGTAGATATTAGGAGGAACACCAGTGGCGAAGGCGGCTTTCTGGACTGTAACTGACGCTGAGGCACGAAAGCGTGGGGAGCAAACAGG
+
IIIIHIHHHIIIIIIIIIIIIIIIIIIIIIIHHIIIIDHHIIIIIIIIIIIIIIIIIIIIIIIIHHIIIIIIIIIIIHHIIIIIIIHIIIHIIIIIIIIIIIIIGIIHIIIIIIIIIIIIIIIIIIIIIIIIIIIIIIIIIIIIIIIIIIIIIIIIIIIIIIIIIIIIIIIIIIIIIIIIIIIIIIIIIIIIIIIIIIIIHIIIIIIIIIIIIIIIIIIIIIIIIIIIIIIIIIIIIIHHIIIIIIIIHIIII
@HS4.2_160 HISEQ:380:H55W7BCXY:1:1101:12512:7158 1:N:0:AGCAGGAA orig_bc=AAAAAAAAAAAA new_bc=AAAAAAAAAAAA bc_diffs=0
TACGTAGGTGGCGAGCGTTGTCCGGATTTACTGGGTGTAAAGGGCGTGCAGCCGGGTCTGCAAGTCAGATGTGAAATCCACGGGCTTAACCCGTGAACTGCATTTGAAACTGCGGGTCTTGAGTATCGGAGAGGTAATCGGAATTCCTGGTGTAGCGGTGAAATGCGTAGATATCAGGAAGAACACCAGTGGCGAAGGCGGATTACTGGACGACAACTGACGGTGAGGCGCGAAAGCGTGGGGAGCAAACAGG
+
GHIGHHIIIIIIIIGIIIIIHHIHIIIIIIEHHHH<DE?GHHHHIIIDHHEGHHHHHHIIIHIHHIIIIIIIIIIIGIIIIIGIIIIIHHEIIHIHIIIIIIIIIHHHFIIIIIIHHHIIIIIIIIIIIIIIIIHHIHIIIIIIHHIGIIIHIIIIHIIIIIIIIIHIIIIIIIIIHHIIIIIIIIIGIIIIIIIIIIIIIHIHIHIIIIIHIIIIIIIIIIIIIIIIIIIIIIIIIIIIIIIGIIIIIIIII
@HS4.2_161 HISEQ:380:H55W7BCXY:1:1101:15847:7105 1:N:0:AGCAGGAA orig_bc=AAAAAAAAAAAA new_bc=AAAAAAAAAAAA bc_diffs=0
TACGGAAGGTCCGGGCGTTATCCGGATTTATTGGGTTTAAAGGGAGCGCAGGCGGAGACTTAAGCGTGCTGTGAAATGCTGCGGCTCAACCGTGGAAGTGCAGCGCGAACTGGGTCTCTTGAGTGAGTGCGAGGTATGCGGAATTCGTGGTGTAGCGGTGAAATGCTTAGATATCACGAAGAACCCCGATTGCGAAGGCAGCGTACCAGTCCTTAACTGACGCTAAAGCTCGAAAGTGCGGGTATCGAACAGG
+
GHH@CCGH=DFH/</<CEC=G11<C<<D@FHECFH0<<CC<<FC<D@FHHH<?HHFHCHIHHCHCHHHHHIHGHHH@GEHHHHIGCHHIHHHEHHEHHHHHHEHHHHFHIIHHHCDGIIIIIHHEHEHEIIIIECHDHHIIIIIGHHIIIIIIIIIIIIIIIIIIHGIIIIIIIHHFGHHIIIIIIHD>HEIIHHIIIIGIIEIHHEEHEHG?IIIIIIIIIIHHH?HH?HIIIIHCIHIIIHGCH@IIIIII
@HS4.2_162 HISEQ:380:H55W7BCXY:1:1101:16808:7077 1:N:0:AGCAGGAA orig_bc=AAAAAAAAAAAA new_bc=AAAAAAAAAAAA bc_diffs=0
TACGTAGGGAGCAAGCGTTGTCCGGATTTACTGGGTGTAAAGGGTGCGTAGGCGGCTTGGTAAGTCAGATGTGAAATGTATGGGCTCAACCCATGAACTGCATTTGAAACTATCGAGCTTGAGTGATGTAGAGGCAGGCGGAATTCCCTGTGTAGCGGTGAAATGCGTAGAGATAGGGAGGAACACCAGTGGCGAAGGCGGCCTGCTGGGCATTAACTGACGCTGAGGCACGAAAGCGTGGGTAGCAAACAGG
+
IIIIFHIFHIIIIIIIIIIIIIIIIHIHIIIHHIICHHGIHIIIIIIIHIIIIIIIIIIIIIIIIIIIHIIIIIHIGIIIIIIIIIIIIIIIIIIIIIIIIIIIIIIIIIIIIIIIIIIIIIIIIIHHIHIIIIIIIIIIIIIIIIIIIIIIIIIIIIIIIIIIIIIIIIIIIIIIIIIIIIIIIIIIIIIIIIIIIIIIIIIIIIIIIIIIIIIIIIIIIIIIIIIIIIIIIIIIIIIIIIIIIIIIIIIII
@HS4.2_163 HISEQ:380:H55W7BCXY:1:1101:18416:7216 1:N:0:AGCAGGAA orig_bc=AAAAAAAAAAAA new_bc=AAAAAAAAAAAA bc_diffs=0
TACGGAGGATCCGAGCGTTATCCGGATTTATTGGGTTTAAAGGGAGCGTAGGCGGGAGATCAAGTCAGCTGTGAAATGTAGACGCTCAACGTCTGCACTGCAGTTGAAACTGGTTTTCTTGAGTGCGTAAGGGGCAGGCGGAATTCGTCGTGTAGCGGTGAAATGCTTAGATATGACGAAGAACTCCGATCGCGAAGGCAGCTTGCCGGGCCGCAACTGACGCTGAAGCTCGAAGGTGCGGGTATCGAACAGG
+
IIIIIIIIHIHIIIIIIIIIIIIIIHHIIIIIIIIDHIIIIIHIHHIIIIIIIIIIIIHIIIIIIIIIIIIIIIIIHHHIIIIIIIIIIIIIIIIIIIHIIIIIIIIIIIIIIIIIHIIIIIIIIIIIIIIIIHIHIIIIIIIIHIIHHHIIIIIIIIHIHIIHIIHIIIIIIIIHHIIHIHIIHIIIIGIIHIIHIIHHHHC<HIHIIIIIIHIIIIIIIIIIIIIIIIIIIIIHHIIIIIIIIIIIIIIII
@HS4.2_164 HISEQ:380:H55W7BCXY:1:1101:18920:7111 1:N:0:AGCAGGAA orig_bc=AAAAAAAAAAAA new_bc=AAAAAAAAAAAA bc_diffs=0
TACGGAAGGTCCGGGCGTTATCCGGATTTATTGGGTTTAAAGGGAGCGCAGGCCGGAGGTCAAGCGTGACGTGAAATGTAGCCGCTCAACGGCTGAACTGCGTCGCGAACTGGCTTTCTTGAGTGAGTTCGATGTGGGCGGAATTCGTGGTGTAGCGGTGAAATGCTTAGATATCACGAAGAACTCCGATTGCGAAGGCAGCCCACAAGGCCTTTACTGACGCTAAAGCTCGAAGGTGCGGGTATCGAACAGG
+
IIIIIIIIIIIIICHIIIIHIFIIICHHIIIHGHIGFHHHIIIIIIIIIIIIIIIIIIIIHIIIIIIIHIIHIIIIIIIIIIIIIIIIIIIIIIIIHIIIIIIIIIIIIIIIIIIIIIIIIIIIIIIIHIIIIIIIIIIIIIIIIIIIIIIIIIIIIIIIIIIIIIIIIIIIIIIIIIIIIIIIHIIIIIIIIIIIIIIIIIIIIIIIIIIIIIIIIIIIIIIIIIIIIIIIIIIIIIHIIIIIIIIIIIIII
@HS4.2_165 HISEQ:380:H55W7BCXY:1:1101:1763:7268 1:N:0:AGCAGGAA orig_bc=AAAAAAAAAAAA new_bc=AAAAAAAAAAAA bc_diffs=0
TACGGAGGATGCAAGCGTTATCCGGATTTATTGGGTTTAAAGGGTGCGCAGGCGGGCTGTTAAGTCAGCGGTGAAATCTCCCGGCTCAACCGGGGAACTGCCGTTGATACTGGCAGCCTAGAGTACAGACGGCGCCGGCGGAATGTGTCATGTAGCGGTGAAATGCTTAGATATGCCACAGAACACCGATCGCGAAGGCAGCTGGCGAGGCTGGGACTGACGCTCAGGCACGAAAGCGTGGGGATCAAACAGG
+
IIIIIIIIIIIIIIIIIIIIIIIIIHHHIIEHGHIDEHHIIIIIIIHIIIIIIIHIIHHIIIIIIIIIIIIIHIIIHHIIIIIHIIIIIIIIIIIIIIIIIIIIIIIIIIIIIIIIIIIIIIIIIIIIIIIIIIIIIIIIIIIIIIIIIIIIIIIIIIIIIIIIIIIHIIIIIIIIIGIIIIIIIIIIIIIIIIIIIIIIIIIIIIIIIIIHHIIIIIIIIIIIIIIIIIIIIIIIIIIIIIIIIIIIIIIII
@HS4.2_166 HISEQ:380:H55W7BCXY:1:1101:7644:7270 1:N:0:AGCAGGAA orig_bc=AAAAAAAAAAAA new_bc=AAAAAAAAAAAA bc_diffs=0
TACGGAAGATGCGAGCGTTATCCGGATTTATTGGGTTTAAAGGGAGCGTAGGCGGGCCTTTAAGTCAGCGGTTAAATGTCAGTGCCCAACGTTGGCATGCCGTTGATACTGGAGGTCTTGAATACACACAAGGATGGTGGAATTCGTCGTGTAGCGGTGAAATGCTTAGATATGACGAAGAACTCCGATTGCGAAGGCAGCCATCTGGGGTGCGATTGACGCTGAGGCTCGAAAGTGCGGGTATCAAACAGG
+
IIIIIIIIIIIIIIIIIIIIIIIIIEHIIIHHHHIHIIIHIIIIHIIIIIIIIIHIIIHIIIIIHHIIIIIHIIIIHHIIIIIIIIIIIIIIIIIIIIIIIIIIIIIIIIIIIIIIIIIIIIIIIIIIIIIIIIIIHIIIIIIIIIIIIIIIIIIIIIIIIIIIIIHIIIIIIIIIIIIIIIIHIIIIIIIIIIIIIIIIIIIHIIIIIIIIIIIIIIIIIIIIIIIIIIIIIIIIIIIIIIIIIIIIIIII
@HS4.2_167 HISEQ:380:H55W7BCXY:1:1101:8679:7410 1:N:0:AGCAGGAA orig_bc=AAAAAAAAAAAA new_bc=AAAAAAAAAAAA bc_diffs=0
TACGGAAGGTCCGGGCGTTATCCGGATTTATTGGGTTTAAAGGGAGCGCAGGCGGGGAGCTAAGCGTGACGTGAAATGTAGCCGCTCAACGGCTGAACTGCGTCGCGAACTGGCTTTCTTGAGTGAGTACGACGTCAGCGGAATTCGTGGTGTAGCGGTGAAATGCTTAGATATCACGAAGAACCCCGATTGCGAAGGCAGCTGACGAGTCCTTTACTGACGCTAAAGCTCGAAGGTGCGGGTATCGAACAGG
+
IIIIIHIIIIIIIIIHIIIIIIIIIHIHIIHIHIIEHIIIIIIIIIIIIIIIIIIIIIIIIIIIIIIIIIIHIHIIHHIIIIIIIIIIIIIIHIIIIIIIIIIIIIIIIIIIIIIIIIIIIIIIIIIIIIIIIIIIIIIIIIIIIIIIIIIIIIIIIIIIIIIIIIIIIIIIIIIIIIIHIIIIIIIIIIIIIIIIIIIIIIIIIIIIIIIIIIIIHIIIIIIIIIIIIIHIIIIIIIIIIIIIIIHIIIIII
@HS4.2_168 HISEQ:380:H55W7BCXY:1:1101:8871:7290 1:N:0:AGCAGGAA orig_bc=AAAAAAAAAAAA new_bc=AAAAAAAAAAAA bc_diffs=0
TACGGAAGGTCCGGGCGTTATCCGGATTTATTGGGTTTAAAGGGAGCGCAGGCCGACTGGTAAGCGTGACGTGAAATGTAGCCGCTCAACGGCTGCACTGCGTCGCGAACTGTCAGTCTTGAGTGAGTACGATGTTGGCGGAATTCGTGGTGTAGCGGTGAAATGCTTAGATATCACGAAGAACTCCGATTGCGAAGGCAGCCAACAAGGCCTTTACTGACGCTAAAGCTCGATGGTGCGGGTATCGAACAGG
+
IIIIIIIIIIIIIIIIIIIIIIIIIHIHIIIIHHIEEHIIIIIIHIIIIIIIHIIIIIIIIIIIIIIIHIIIIIIIIIIIIIIIIIIIIIIIIIIIIIIIIIIIIIIIIIIIHIIIIIIIIIIHIIIIIIIIIIIIIIIIIIIIIIIIIIIIIIIIIIIIIIIIIIIIIIIIIIIIIHIIIIIIIIIIIIIIIIIIIIIIIIIIIIIIIIIIIIIIIIIIIIIIIIIIIIIIIIIHIIIIIIIIIIIIIIIII
@HS4.2_169 HISEQ:380:H55W7BCXY:1:1101:10769:7410 1:N:0:AGCAGGAA orig_bc=AAAAAAAAAAAA new_bc=AAAAAAAAAAAA bc_diffs=0
TACGTAGGGGGCGAGCGTTGTCCGGAATGATTGGGCGTAAAGGGCGCGTAGGCGGCCCGGTAAGTCTGGAGTGAAAGTCCTGTTTTTAAGATGGGAATTGCTTTGGATACTGTCGGGCTTGAGTGCAGGAGAGGTAAGTGGAATTCCCAGTGTAGCGGTGAAATGCGTAGAGATTGGGAGGAACACCAGTGGCGAAGGCGACTTACTGGACTGTAACTGACGCTGAGGCGCGAAAGTGTGGGGAGCAAACAGG
+
IIIIIHFHGHIIIIIIIIIIIHIHIHHIIIHHHIIHHHIIIIGGIIIIIIIIIIIIHIIIHHIIIIIIIIIIIIIIIIIIIHHFFIIIIIIIIIIIIIIIIHHIIIIIIIIIIIIIIIIIIIIIIIIIHIIIIIIIIIIIIIIIIIIIIIIIIIIIIIIHIIIIIIIIIIIIIIHHHIIIIIHIHIIIIIIIIIIIIIIIIIIIIIIIIIIIIIIIIIIIIIIIIIIIIIIHIIIIIIGIIIIIIIIIIIHII
@HS4.2_170 HISEQ:380:H55W7BCXY:1:1101:14476:7386 1:N:0:AGCAGGAA orig_bc=AAAAAAAAAAAA new_bc=AAAAAAAAAAAA bc_diffs=0
TACGTAGGTGGCGAGCGTTATCCGGATTTACTGGGTGTAAAGGGCGCGTAGGCGGGGATGCAAGTCAGATGTGAAATCCATGGGCTCAACCCATGAACTGCATTTGAAACTGTATTTCTTGAGTGCTGGAGAGGTAGACGGAATTCCTTGTGTAGCGGTGAAATGCGTAGATATAAGGAAGAACACCAGTGGCGAAGGCGGTCTACTGGACAGTAACTGACGCTGAGGCGCGAAAGCGTGGGGAGCAAACAGG
+
IIIIIIIIIIIIIIIIIIIIIIIIIIIIIIHIIIIGHHIIIIIIIIIIIIIIIIIIIIIIIIIIIIIIIIIIIIIIIHIIIIIIIIIIIIIIIIIIIIIIIIIIIIIIIIIIIIIIIIIIIIIIIIIIIIIIIIIIIIIIIIIIIIIIIIIIIIIIIIIIIIIIIIIIIIIIIIHIIHIIIIIIIIIIIIIIIIIIIIIIIIIIIIIIIIIIIIIIIIIIIIIIIIIIIIIIIIIIIIIIIIIIIIIIIIIII
@HS4.2_171 HISEQ:380:H55W7BCXY:1:1101:15309:7317 1:N:0:AGCAGGAA orig_bc=AAAAAAAAAAAA new_bc=AAAAAAAAAAAA bc_diffs=0
TACGGAGGATGCGAGCGTTATCCGGATTTATTGGGTTTAAAGGGTGCGCAGGCCGGAGGTCAAGCGTGACGTGAAATGTAGGGGCTCAACCTTTGAATTGCGTCGCGAACTGGCCTTCTTGAGTGAGTACGACGTCAGCGGAATTCGTGGTGTAGCGGTGAAATGCTTAGATATCACGAAGAACCCCGATTGCGAAGGCAGCTGACGAGTCCTTTACTGACGCTAAAGCTCGAAGGTGCGGGTATCGAACAGG
+
IIIIIIIIHIHIHIIIIIIIIIIIICCHHIIIIIIDEHIIIIIIFHHIIIIIIIIIIIIIIIIIIIIIIIIIIIIIIHIIIIIIIHIIIIIIIIIIIIIIIIIIIIIIIIIIIIHIIIIIIIIIIIIIIIIIIHIIIIIIIIIHHIIIIIIIIIIIIIIIIIIIIIIIIIIIIIIHHIIIIIIIIIIHHHEIIIIIIIIIIIIIIIIHIIIIGIIIIIIIIIIIIIIIIIIIIIIIIIIIIIIIIIIIIIIII
@HS4.2_172 HISEQ:380:H55W7BCXY:1:1101:16051:7480 1:N:0:AGCAGGAA orig_bc=AAAAAAAAAAAA new_bc=AAAAAAAAAAAA bc_diffs=0
TACGGAAGGTCCGGGCGTTATCCGGATTTATTGGGTTTAAAGGGAGCGCAGGCCGATGGTTAAGCGTGACGTGAAATGTAGCCGCTCAACGGCTGAACTGCGTCGCGAACTGGCTGTCTTGAGTGAGTTCGATGTGGGCGGAATTCGTGGTGTAGCGGTGAAATGCTTAGATATCACGAAGAACTCCGATTGCGAAGGCAGCCCACAAGGCCTTTACTGACGCTAAAGCTCGAAGGTGCGGGTATCGAACAGG
+
IIIIIHHIIHIIIIIIIHIIIIIIIHHIIIIIIIIIIIIIIIIIIIIIGHIIIIIIIIIIHHHIIIIIHIIIIHHHHHIIIIHIIIIIIIIIIIIIHIIIIHHHIIIIIIIIIIIIHIIIIIIIIIIHHHIIIIHHHIIIIIIIIIIIIIHIIIIHIIIIIHIIIIIIIIIIIIIIIHIIIHIIIIIIIIIIIIIIIIIIIIIIIIIIIIIIIIIHIIIHIIIIIIIIHGIIIIIHEHIIIIIHHIHIIIIII
@HS4.2_173 HISEQ:380:H55W7BCXY:1:1101:16930:7402 1:N:0:AGCAGGAA orig_bc=AAAAAAAAAAAA new_bc=AAAAAAAAAAAA bc_diffs=0
TACGGAGGATGCGAGCGTTATCCGGGTTTATTGGGTTTAAAGGGTGCGTAGGCGGAGCGTTAAGTCAGCGGTGAAATGTCCCGGCTCAACCGGGGAGCTGCCGTTGATACTGGCGCACTAGGGTCCGAGCGGCGCCGGCGGAATGTGCAATGTAGCGGTGAAATGCATAGATATTGCACAGAACACCGATCGCGAAGGCAGCTGGCGAGGACGGGACCGACGCTGAGGCACGAAGGCGTGGGGATCGAACAGG
+
IIIIIIIIIIIIIIIIIIIIIHIIIIGHIIIIIIICGHIIIIIIIIIIIIIIIIIIIIIHHIIIIIIIIIIIIIIIGHIIIIIIIIIIIIIIIIIIIIIIIIIIIIIIIIIIIIIIIIIIIIIIIIIGIIIIIIIIIIIIIIIIIIIIIIIIIIIIIIIIIIIIIIIIIIIHIIIIIHIIIIIIIIHHIIIIIIIIIIIIIIIIIIIIIIIIIIIIHIIIIIIIIIIHHIIIIIHHIIIIIIIIIIIIIIIIH
@HS4.2_174 HISEQ:380:H55W7BCXY:1:1101:6435:7609 1:N:0:AGCAGGAA orig_bc=AAAAAAAAAAAA new_bc=AAAAAAAAAAAA bc_diffs=0
TACGTATGGTGCAAGCGTTATCCGGATTTACTGGGTGTAAAGGGAGCGTAGGCGGTTTTACAAGTCTGATGTGAAAGCCCGGGGCTCAACTCCGGTATTGCATTGGAAACTGTAGAACTAGAGTGTCGGAGGGGTAAGTGGAATTCCTAGTGTAGCGGTGAAATGCGTAGATATTAGGAGGAACACCAGTGGCGAAGGCGGCTTACTGGACGATTACTGACGCTGAGGCTCGAAAGCGTGGGGAGCAAACAGG
+
IIIIHIIIIIHIIIIIIIIIIIIIIIIIIIIHIHIDHHIIIIIIIIIIHIIIIIIIGIIIIIIIIIIIHIIIIIIIIIIIIIIIIIIIIIIIIIIIIIIIIIIIIIIHHIIIIIIIIIIIIIIIIIIIIIIIIIIIIIIIIIIIIIIIIIIIIIIIIIIIIIIIIHIIIIIIIIIIHHIIIIIIIIIIIIIIIIIIIIIIIIIIIIIIIIIIIIIIIIIIIIIIIIIIIIIIIIIIIIIIIIIIIIIIIIIII
@HS4.2_175 HISEQ:380:H55W7BCXY:1:1101:7087:7620 1:N:0:AGCAGGAA orig_bc=AAAAAAAAAAAA new_bc=AAAAAAAAAAAA bc_diffs=0
TACGTAGGGAGCAAGCGTTGTCCGGATTTACTGGGTGTAAAGGGTGCGTAGGCGGCTTTTTAAGTCAGATGTGAAATCTATGGGCTCAACCCATAAACTGCATTTGAAACTAGAGAGCTTGAGTGAAGTAGAGGCAGGCGGAATTCCCTGTGTAGCGGTGAAATGCGTAGAGATAGGGAGGAACACCAGTGGCGAAGGCGGCCTGCTGGGCTTTAACTGACGCTGAGGCACGAAAGCGTGGGTAGCAAACAGG
+
IIIIIIIIIHHIHIIIIIIIIIIIIIIIIIIHIIIHIIIIIIIIIIIIIIIIIIIIIIHIHIIIIIIIIIIIIIIIGHIIIIIIIHIIIIIIIIIIIIIIIIIIIIIIIIIIIIIIIIHIIIIIIIIIIIIIIHIIIIIIIIIIIIIIIIIIIIIIIIHIIIIIIIIIIIIIIIIIHIIIIIIIIIIIIIIIIIIIIIIIGIIIIIIIIIIIIIIIIIIIIIIIIIIIIIIIIIHIIIIIIIIIIIHGCIHII
@HS4.2_176 HISEQ:380:H55W7BCXY:1:1101:7338:7662 1:N:0:AGCAGGAA orig_bc=AAAAAAAAAAAA new_bc=AAAAAAAAAAAA bc_diffs=0
TACGGAAGGTCCGGGCGTTATCCGGATTTATTGGGTTTAAAGGGAGCGCAGGCGGGAGCTTAAGCGTGACGTGAAATGTAGCCGCTCAACGGCTGAACTGCGTCGCGAACTGGGTTTCTTGAGTGGGTACGACGTCAGCGGAATTCGTGGTGTAGCGGTGAAATGCTTAGATATCACGAAGAACCCCGATTGCGAAGGCAGCTGACGAGTCCTCTACTGACGCTAAAGCTCGAAGGTGCGGGTATCGAACAGG
+
IHIHHCGHHCEHHICHHHDHHEHHC=DEHIH?GHGDDEEHEFHI?=GDE<CDCCCH/EHII?HFHGEG=@E<EEEFEGDGEH?FHIHAGHDEHHHHIIGHHI@FDHH<DHIIIH#HGFBHGFBHEHIHHFEBAGEGIIHIFHFE<FGHHHHHCHH0GG<F@G?HHGHIIIHCBF@?EFEHGCFHDHEDD/EHG@CG<>CC<0D<CE<C<<<D<<<EHHE<<1F<C<ED<<CC@FC<//ECEHF<10CHG<<<<
@HS4.2_177 HISEQ:380:H55W7BCXY:1:1101:7956:7501 1:N:0:AGCAGGAA orig_bc=AAAAAAAAAAAA new_bc=AAAAAAAAAAAA bc_diffs=0
TACGGAGGATGCAAGCGTTATCCGGATTTATTGGGTTTAAAGGGTGCGCAGGCGGGCTGTTAAGTCAGCGGTGAAATCTCCCGGCTCAACCGGGGAACTGCCGTTGATACTGGCAGCCTAGAGTACAGACGGCGCCGGCGGAATGTGTCATGTAGCGGTGAAATGCTTAGATATGCCACAGAACACCGATCGCGAAGGCAGCTGGCGAGGCTGGGACTGACGCTCAGGCACGAAAGCGTGGGGATCAAACAGG
+
IIIIIIIIGIIIHIIIIIIIIIHIIGHIIIIHIHH<CGHHIIIGHIIIIIIIIIIIIIIIIIIHHIIIIIIIIIIIHIIIIIIIIHIIIIIIIIIIIIIIIIIIIIIIIIIIIIIIIIIIIIIIIIIIIIIIIIIHIIIIIIIIIIIIIIIIIIIIIIIIIIIIIIIIIIIIIIIIIEHIIIIIIIIIHIIIIIIIIIIIIIIHIIIIIIIIIIHHIIIIIIIIIIIIHIIIIIIGIIIIIIIIIIIIIIIII
@HS4.2_178 HISEQ:380:H55W7BCXY:1:1101:8774:7525 1:N:0:AGCAGGAA orig_bc=AAAAAAAAAAAA new_bc=AAAAAAAAAAAA bc_diffs=0
TACGTAGGTGGCAAGCGTTATCCGGAATTATTGGGCGTAAAGAGGGAGCAGGCGGCAAGATAAGTTTGAAGTGAAAGCGTGGGGCTCAACCCCATACAGCTTCGAAAACTGTCTAGCTAGAGTACGAGAGAAGTGAACGGAACTCCATGTGTAGCGGTGAAATGCGTAGATATATGGAAGAACACCAGTGGCGAAGGCGGTTCACTAGCTCGAAACTGACGCTCAGTCCCGAAAGCGTGGGTAGCAAATAGG
+
IIIIGHIIHIIIIIHIIIIIIIIIIIIIIIIIIIIIIHIIIIIIIIIIIIIIIIIIIIIIIIIIIIEHIIIIIIIIHHIIIIIIIIIIIIHIIIIIIIIIHHIIIIHIIIIIIIIIIHIIIIIIIIIIIIIIIIIIIIIIIIIIIIIIIHIIIIIIIHIIIIIIIIIIIIIIIHIHIIIIIHIIIIHIIIIIIIIIIIIIIIIIHIIIIIHIIIHIIIIIIIIIIIIIIIIIIIIIIIIIIIIIHIIIIIII
@HS4.2_179 HISEQ:380:H55W7BCXY:1:1101:9559:7573 1:N:0:AGCAGGAA orig_bc=AAAAAAAAAAAA new_bc=AAAAAAAAAAAA bc_diffs=0
TACGGAAGGTCCGGGCGTTATCCGGATTTATTGGGTTTAAAGGGAGCGCAGGCCGATTATTAAGCGTGACGTGAAATGTAGATGCTCAACATCTGAACTGCGTCGCGAACTGGTAGTCTTGAGTGAGTTCGATGTGGGCGGAATTCGTGGTGTAGCGGTGAAATGCTTAGATATCACGAAGAACTCCGATTGCGAAGGCAGCCCACAAGGCCTTTACTGACGCTAAAGCTCGAAGGTGCGGGTATCGAACAGG
+
IIIIIIIIIHIIIIIIIIIIIIIIIIIHIIIIHHIGHHIIIIIIGIIIIIIIIIIIIIIIIIIIIIIIIIIIIIIIIHIIIIIIIIIIIIIIIIIIIIIIIIIIIIIHIIHIIIIIIIIIIIIIIIIIIIIIIIIIIIHIIIIIIIIIIIIIIIIIIIIIIIIIHIIIIIIIIIIIHIIIIIIIIIIIIIIIIIIIIIIIIIIIIIIIIIIIIIIIIIIIIIIIIHIHIIIIIIIIHIIIIIIIIIIIIIIII
@HS4.2_180 HISEQ:380:H55W7BCXY:1:1101:10405:7602 1:N:0:AGCAGGAA orig_bc=AAAAAAAAAAAA new_bc=AAAAAAAAAAAA bc_diffs=0
TACGGAGGATGCGAGCGTTATCCGGATTTATTGGGTTTAAAGGGTGCGTAGGTGGTTTGTTAAGTTTGTGGTGAAAGCGTGCGGCTCAACCGTACCAAGCCATGAAAACTGGCGAACTTGAGTGCAAACGAGGTAGGCGGAATGTGATGTGTAGCGGTGAAATGCTTAGATATGTCACAGAACCCCGATTGCGAAGGCAGCTTACCAGCATGCAACTGACACTGAGGCACGAAAGCGTGGGTATCAAACAGG
+
IHIIHGCHGHIIIIIIIIIIHIIIIHHHIIIIGHI<CGHHIIIIHIHI<GHIIIIIIIIIIIIIHIIIIIIIHIHIIIIHIIIIIIIIIIIIIIHHIIIIIIIIIIIIIIIIIIHIHIIIIIIIIIIIIIIIIIIIIIIIIIIIHIIIIIIIIIIIIIIIIIIIIIIHIIIIIIIIIHIIHIIIIIIIIIIIIIIIIIIIIIIIIIIIIIIIIIIIIIIIIIIIIIIIIGHHIIHIIIIIIIIIIIIIIIII
@HS4.2_181 HISEQ:380:H55W7BCXY:1:1101:12019:7575 1:N:0:AGCAGGAA orig_bc=AAAAAAAAAAAA new_bc=AAAAAAAAAAAA bc_diffs=0
TACGGAAGGTCCGGGCGTTATCCGGATTTATTGGGTTTAAAGGGAGCGCAGGCTGGAGATTAAGCGTGACGTGAAATGTAGCCGCTCAACGGCTGAGTTGCGTCGCGAACTGGTTTTCTTGAGTGAGTACGACGTCAGCGGAATTCGTGGTGTAGCGGTGAAATGCTTAGATATCACGAAGAACCCCGATTGCGAAGGCAGCTGACGAGTCCTTTACTGACGCTAAAGCTCGAAGGTGCGGGTATCGAACAGG
+
IHIIIHHHIHIIIIHHIIIIIIIIIGHHIIIIHIIE=GHHIIIIIIIIIIIIGIIIHHIIIIIIIIIIIIIIIIIIIIHIIIIIIIIIIIIIIIIIIIIIIIIIIIIIHIIIIIIIIIIIIIIIIIIIIIIIIIIIIIIIIIIIIIIIIIIIIIIIIIIIIIIIIIIHIIIIIIIIIHIIIIIIIIIIIHIIIIIIIIIIIIIIHIIIIIIIGIIIIIIIIIIIIIIIIIIIIIIIIIIIIIIIIIIIIIIII
@HS4.2_182 HISEQ:380:H55W7BCXY:1:1101:1350:7782 1:N:0:AGCAGGAA orig_bc=AAAAAAAAAAAA new_bc=AAAAAAAAAAAA bc_diffs=0
TACGTAGGTGGCGAGCGTTATCCGGATTTACTGGGTGTAAAGGGCGCGTAGGCGGGGATGCAAGTCAGATGTGAAATCTATGGGCTTAACTCATAAACTGCATTTGAAACTGTATTTCTTGAGTGCTGGAGAGGTAGACGGAATTCCTTGTGTAGCGGTGAAATGCGTAGATATAAGGAAGAACACCAGTGGCGAAGGCGGTCTACTGGACAGTAACTGACGCTGAGGCGCGAAAGCGTGGGGAGCAAACAGG
+
IIIIGHIIIIIHIIIIIIIIIIIIIIHIHIIHHIIGHIIIICHIHIHIHHIIIIIIIIIIIIIIIIIIIIIIIIIIHIIIIHHHHIIIIIHIHIIIIIIIIIIIIHIIIIIHIIIIIIIHIIIIHIIIIIIIIIIIIIIHIIIIHGIHIIIIIIIIIIIIIIIIIIIIIIIIIIIHIFIIIIIIIIHIIHIIIIIIIIIIIIIIIIIIIIHHIIIIIIIIIIIIIIIIIIIIIIIIIIIIIIIIIHIIIIIII
@HS4.2_183 HISEQ:380:H55W7BCXY:1:1101:4752:7813 1:N:0:AGCAGGAA orig_bc=AAAAAAAAAAAA new_bc=AAAAAAAAAAAA bc_diffs=0
TACGTAGGGGGCGAGCGTTGTCCGGAATGATTGGGCGTAAAGGGCGCGTAGGCGGCCATTTAAGTCTGGAGTGAAAGTCCTGTTTTCAAGATGGGAATTGCTTTGGATACTGGGTGGCTTGAGTGCAGGAGAGGTTATCGGAATTCCCGGTGTAGCGGTGAAATGCGTAGAGATCGGGAGGAACACCAGTGGCGAAGGCGGGTAACTGGACTGCAACTGACGCTGAGGCGCGAAAGTGTGGGGAGCAAACAGG
+
HIIED@EHGHDHHHIIIHHDEHIIIICGHHE?EFHIHHHHIHIHHDHHHIIIIHEHHHHHIHHHIIIHIIHCHIIHHHIIIIHHHEIHIIIHHHIIIHIIIIIIIIHIHIIIIIIIIIHHIIIIIIIIIIIIIIIIHGIIHHIIIIIIIIHHHHIIGFGHIIIIIIIHIIIIHHIHGCHHHIHIIIIIIIIIIIIIIIHFHHHHIFIHIHHHHHGEEDIIIHHHHIIIIIIIIIIHGHHHIIHIIIIHHGCHI
@HS4.2_184 HISEQ:380:H55W7BCXY:1:1101:5671:7796 1:N:0:AGCAGGAA orig_bc=AAAAAAAAAAAA new_bc=AAAAAAAAAAAA bc_diffs=0
TACGTATGGAGCAAGCGTTATCCGGATTTACTGGGTGTAAAGGGAGCGTAGGCGGTGGTTTAAGTCTGATGTGAAAGCCCGGGGCTCAACCCCGGTATTGCATTGGAAACTGAATCACTAGAGTGTCGGAGGGGTAAGTGGAATTCCTAGTGTAGCGGTGAAATGCGTAGATATTAGGAGGAACACCAGTGGCGAAGGCGGCTTACTGGACGATTACTGACGCTGAGGCTCGAAAGCGTGGGGAGCAAACAGG
+
IIIHDHIGFHIIHIIIIIHIIIIIIIIIIIIHHIIGGDHHIIIIHIIIHHHIIIIIIIIIHIIHHIIIIIIHIIIIIHIIIIIIIIIIIIHIIIIIIIIIIIIIIIHIIIIIIIIIIIHIIIIIHHIIIIIIIIIHIIIIIIIIIIIIIIHIIIIIIIIIIIIIIIIIIIIIIIIIHHIHIIHIIIIHIHIIIIIIIIIIIIHIIIIIIIIIIIHHIIIIIIIHIIIIIIIIIIIIIIIIIIIIIIIIHIIII
@HS4.2_185 HISEQ:380:H55W7BCXY:1:1101:6912:7765 1:N:0:AGCAGGAA orig_bc=AAAAAAAAAAAA new_bc=AAAAAAAAAAAA bc_diffs=0
TACGGAAGGTCCGGGCGTTATCCGGATTTATTGGGTTTAAAGGGAGCGCAGGCGGAGGATTAAGCGTGACGTGAAATGTCCCGGCTCAACCGTGGAACTGCGTCGCGAACTGGTTTTCTTGAGTGAGTGCGACGTCGGCGGAATTCGTGGTGTAGCGGTGAAATGCTTAGATATCACGAAGAACCCCGATTGCGAAGGCAGCCGACGAGTCCTTAACTGACGCTAAAGCTCGAAAGTGCGGGTATCGAACAGG
+
IIIIIIIIIIIIIIIIIIIIIIIIIHHIIIGIHIIGHIIIIIIIIIIIIIIIIIIIIIIIIIIIIIIIIIIIIIIIHHIIIIIIIIIIIIIIIIIIIIIIIIIIIIIIIIIIIIIIIIIIIIIIIIIIIIIIIIIIIIIIIIIIIIIIIIIIIIIIIIIIIIIIIIIIIIIIIIIIIIIIIIIIIIIIIIIIIIIIIIIIIIIIIIIIIIIIIIIIIIIIIIIIIIIIIIIIIIIIIIIIIIIIIIIIIIIII
@HS4.2_186 HISEQ:380:H55W7BCXY:1:1101:10702:7973 1:N:0:AGCAGGAA orig_bc=AAAAAAAAAAAA new_bc=AAAAAAAAAAAA bc_diffs=0
TACGGAAGGTCCGGGCGTTATCCGGATTTATTGGGTTTAAAGGGAGCGCAGGCGGAGGATTAAGCGTGACGTGAAATGTCCCGGCTCAACCGTGGAACTGCGTCGCGAACTGGTTTTCTTGAGTGAGTGCGACGTCGGCGGAATTCGTGGTGTAGCGGTGAAATGCTTAGATATCACGAAGAACCCCGATTGCGAAGGCAGCCGACGAGTCCTTAACTGACGCTAAAGCTCGAAAGTGCGGGTATCGAACAGG
+
IHHEG@0/D<1DCC<?CCC<G<FHC0E0D<<1<D<<<0<CCFHI@<G??CCHHIHHCF8F@@FCFCHHE@EGGHHHECCHDCIHEHDEAGHFGHEFHIHFHHHDDHIHAHDGEDHHGHHFHHG@BG?/BFEEDHHHHGHHHECEHECBCIHH?DHGE@IHGHHHEHHHHHF<GEHF8GIHGEHHDEDDDHHHGEHHEHHGHHGHEGC1ECFF1CFHIIHHIHHFC1HHGCHHFEDC//E1HHHC1HHIIHEHH
@HS4.2_187 HISEQ:380:H55W7BCXY:1:1101:11393:7864 1:N:0:AGCAGGAA orig_bc=AAAAAAAAAAAA new_bc=AAAAAAAAAAAA bc_diffs=0
TACGGAAGGTCCGGGCGTTATCCGGATTTATTGGGTTTAAAGGGAGCGCAGGCTGAAGATTAAGCGTGACGTGAAATGTCCCGGCTCAACCGTGGAACTGCGTCGCGAACTGGTTTTCTTGAGTGAGTACGACGTCAGCGGAATTTGTGGTGTAGCGGTGAAATGCTTAGATATCACGAAGAACCCCGATTGCGAAGGCAGCTGACGAGTCCTTAACTGACGCTAAAGCTCGAAAGTGCGGGTATCGAACAGG
+
IIIIIIIIIIIIIIIIIIIHIIIIIGHHIIHIHHICEGHIIHIIIIIIIIIIIIIIIIIHIIIIIIIIIIIIGIIIHIIIIIIIIIIIIIIIIIIIIHIIIIIIHIIIIIIIIIIIIIIIIIIIIIIIIIIIIIIIIIIIIHIIIIIIIIIIIIIIIIIIHIIIIIIIIIIIIIIIIIIIIIIIIIHIIIIIIIIIIIIIIIIIIIHIIIIIHIIIIIIIIIIIIIIIIIHIIIIIIIIIIIIIHIIIIIIII
@HS4.2_188 HISEQ:380:H55W7BCXY:1:1101:11664:7947 1:N:0:AGCAGGAA orig_bc=AAAAAAAAAAAA new_bc=AAAAAAAAAAAA bc_diffs=0
TACGGAAGGTCCGGGCGTTATCCGGATTTATTGGGTTTAAAGGGAGCGCAGGCTGATGATTAAGCGTGACGTGAAATGTAGCCGCTCAACGGCTGAACTGCGTCGCGAACTGGTTATCTTGAGTGAGTTCGATGTTGGCGGAATTCGTGGTGTAGCGGTGAAATGCTTAGATATCACGAAGAACTCCGATTGCGAAGGCAGCCAACAAGGCCTTTACTGACGCTAAAGCTCGAAGGTGCGGGTATCGAACAGG
+
IIIIIIIIIIIIIGIIIIIIIIIIIHIHIIIHHIHEHHIIIIIIIIIIIIIIIIIIIHIIIIIIIIIIIIIIIIIIIHHIIIIIIIIIIIIIIIIIIIIIIIIIIIIIIIIIIIIHIIIIIIIIIIIIIIIHIIIIHIIIIIIIIIIIIIIIIIIIIIIIIIIIIHIIHIIIIIIHIIIIIIIIGHIIIIHIHIIIIIIIIHIIIIIIIIIIIIIIIIIIIIIIIIIIIIIIIIIIIIIIIIIIHIIIIIIII
@HS4.2_189 HISEQ:380:H55W7BCXY:1:1101:4577:11590 1:N:0:AGCAGGAA orig_bc=AAAAAAAAAAAA new_bc=AAAAAAAAAAAA bc_diffs=0
TACGGGGGGTGCAAGCGTTGTCCGGAATCATTGGGCGTAAAGCGTTCGCAGGCGGACTGTTAAGTCTGGTGTTAAATCCTTGTGCTCAACACAGGGCGGGCATTGGATACTGGCGGACTAGAATGCAGCAGAGGTTAAGGGAATTCCTGGTGTAGCGGTGAAATGCGTAGATATCAGGAGGAACACCGGAGGCGAAAGCGCTTAACTGGGCTGAAATTGACGCTAAGGAACGAAAGCCGGGGGAGCAAATGGG
+
IIIHIIGIIIIIFHIIIIIIIIIIIGHIHIIIIIIIIIIIIIIIIIIIIIIIHIHHIIIIIIIIIIIIIHIIIIIIIHHIIIIIIIIIIIIIIIIIIIIIIIIIIIIIIIIIIIIIIIIIIIIIIHHIIIIIHHIIHIIIIIIHHIIIIIIIIIIIIIIIIIIIIIIIIIIIIIIIIIIIIIIIIIHIHIIIIIIIIIIIIIIIIIIIIIIHIIIIIIIIIIIIIIIIIIIIIIIIHIIIIIIIIIIHHIHII
@HS4.2_190 HISEQ:380:H55W7BCXY:1:1101:5265:11625 1:N:0:AGCAGGAA orig_bc=AAAAAAAAAAAA new_bc=AAAAAAAAAAAA bc_diffs=0
TACGGAAGATGCGAGCGTTATCCGGATTTATTGGGTTTAAAGGGAGCGTAGGCGGACCTTTAAGTCAGCGGTAAAATGTCAATGCCCAACATTGGCCCGCCGTTGATACTGTTGGTCTTGAATACACACAAGGAAGGTGGAATTCGTTGTGTAGCGGTGAAATGCTTAGATATGACGAAGAACTCCGATTGCGAAGGCAGCCTTCTGGGGTGCGATTGACGCTGAGGCTCGAAAGTGCGGGTATCAAACAGG
+
FEFHEHIHIHIFIIIIIHIHFHEHGHCCHHHIHHIIIIHHHHHIIIIIIFHFHHHIIIIIHIIIHIHFHIIIIHIIHHHHIIFHIHGHIIHHEHHIIIHHIIHIIIIIIIIIHHHIFHIIHGFHGFHHEHIGHGEHIIIIIIHIIIIHIHIHIIIIIIIHIIIHH@IHIIHIIIHHFIHEHEHIHHFHHIIIIIIIHFIIHHFIIHHHHC0HHCIIIHFIIIHIIIIIIIIIIIIHDHIHHGHFIIIIHIHH
@HS4.2_191 HISEQ:380:H55W7BCXY:1:1101:14273:11534 1:N:0:AGCAGGAA orig_bc=AAAAAAAAAAAA new_bc=AAAAAAAAAAAA bc_diffs=0
TACGGAAGGTCCGGGCGTTATCCGGATTTATTGGGTTTAAAGGGAGCGCAGGCGGGTGCTTAAGCGTGCTGTGAAATGTACCGGCTCAACCGGTGACGTGCAGCGCGAACTGGGTGCCTTGAGTGAGTGCGAGGTATGCGGAATTCGTGGTGTAGCGGTGAAATGCTTAGATATCACGAAGAACCCCGATTGCGAAGGCAGCGTACCAGTCCTTTACTGACGCTAAAGCTCGAAGGTGCGGGTATCGAACAGG
+
IIIIHCGHIHIIIIGHHIIIIGHHIC0EHHIHD?F<<EHIGHHHCHHIGIHIHHIIIIIGIIHHIHHIIIHICHIHHHHHHIIIHIIIIHHIHHIHHHHHHHIIHDHHIIHHIIIIGHHHIGHIHHHHGGHHHIGIIGHHIIIIIFHHHIIHHIIIIIHIIIIIHHHHHFIIIHE@HHIIHHIHIIIIEDIIIIIHEHHHHGCEIIIIIIIIIIIIIIIIIIIIIIHDHHHIIIIIIIIIIIHIIIHIIIHII
@HS4.2_192 HISEQ:380:H55W7BCXY:1:1101:14466:11659 1:N:0:AGCAGGAA orig_bc=AAAAAAAAAAAA new_bc=AAAAAAAAAAAA bc_diffs=0
TACGGAGGATGCGAGCGTTATCCGGATTTATTGGGTTTAAAGGGTGCGTAGGTGGTTTGTTAAGTTTGTGGTGGAAGCGTGCGGCTCAACCGTACCAAGCCATGAAAACTGGCGAACTTGAGTGCAAACGAGGTAGGCGGAATGTGATGTGTAGCGGTGAAATGCTTAGATATGTCACAGAACCCCGATTGCGAAGGCAGCTTACCAGCATGCAACTGACACTGAGGCACGAAAGCGTGGGTATCAAACAGG
+
I1FHH0CFHIIIHIIIIIIIHHIIIHHHIIIEFHII=G?HGEHHIHIHEGHIHHHGHIHHIGCGH#IHIIHHH#IHDHCGDHHHHHHHHIGHIHGHHIHIIIIIHHHFHIHIHHHHHHIIIIHIHIIIIIHIIHEIHIIIIIHGHIIHIH#IHIIHIIIIIHIIIIIIIIIIIIIIHIHIIHIG#IIIIGIIHHHIHHHHHIHIIHIIHHHIIIIIIIIIIIIIIIIIHHHIHFIIIHFIIHIIIIIIIIII
@HS4.2_193 HISEQ:380:H55W7BCXY:1:1101:16219:11727 1:N:0:AGCAGGAA orig_bc=AAAAAAAAAAAA new_bc=AAAAAAAAAAAA bc_diffs=0
TACGGAAGGTCCGGGCGTTATCCGGATTTATTGGGTTTAAAGGGAGCGCAGGCTGATTATTAAGCGTGACGTGAAATGTAGCCGCTCAACGGCTGAACTGCGTCGCGAACTGGTAGTCTTGAGTGAGTTCGATGTTGGCGGAATTCGTGGTGTAGCGGTGAAATGCTTAGATATCACGAAGAACTCCGATTGCGAAGGCAGCCAACAAGGCCTTTACTGACGCTAAAGCTCGAAGGTGCGGGTATCGAACAGG
+
HH?EG0E/EGFHHDI<FHD0DHHHHHGHEE1<DFG<GHHFH?HHHIHI/ECDCCHFIHHIIIHGHHHHHFHFDGHFFCECF7@CEHDHHDEHHHHHIIHHHIIHHHHIHIHEIHHEIIHHF#?GFFHIIIIIHHIIHGIHHFIIHIIHIIIHHHHIIIIIIHCECHIIIHHHHGEHG?HHIIIIHHIHIGIH#HIIH?HEIHEIIHHHHHHHFEHHIIIIIIIIIIHIIIIHIHHHIHIHEHIHHEHHIIHHH
@HS4.2_194 HISEQ:380:H55W7BCXY:1:1101:16599:11608 1:N:0:AGCAGGAA orig_bc=AAAAAAAAAAAA new_bc=AAAAAAAAAAAA bc_diffs=0
TACGGAAGGTCCGGGCGTTATCCGGATTTATTGGGTTTAAAGGGAGCGCAGGCGGGTTATTAAGCGTGACGTGAAATGTAGCCGCTCAACGGCTGAACTGCGTCGCGAACTGGTAGTCTTGAGTGAGTACGACGCGGACGGAATTCGTGGTGTAGCGGTGAAATGCTTAGATATCACGAAGAACTCCGATTGCGAAGGCAGTCCGCGAGTCCTTTACTGACGCTAAAGCTCGAAGGTGCGGGTATCGAACAGG
+
IHIIIIIIIHIIIIIIIIIIIIIIGHHHIIHECGHEHIIIIIIIIIIIGIHGIIIIIHHIIIIIIIIIHIIHHIIIIIHHIIIIIIIIIIIIIIIIIIIIIIIIIIIIIIIIIIIIHIIIIIIIIIIIIHIIIIIIIIIIIIIIHHIIHIIIIIIIIIIIIIIHIIHIHHHHIIHHHGHHIIIIIIIIIIIIHIIIIIIIIIIIHIIIIIIIIIIIIIIIIIIHCIIHIHIIIIIIIIIIIIIIIIIIIIIII
@HS4.2_195 HISEQ:380:H55W7BCXY:1:1101:19991:11662 1:N:0:AGCAGGAA orig_bc=AAAAAAAAAAAA new_bc=AAAAAAAAAAAA bc_diffs=0
TACGTAGGTGGCAAGCGTTGTCCGGAATTATTGGGCGTAAAGCGCATGTAGGCGGTAATTTAAGTCTGTCGTGAAACTGCGGGGCTCAGCCCCGTATGGCGATGGAAACTGGGTTACTTGAGTGCAGGAGAGGAAAGGGGAACTCCCAGTGTAGCGGTGAAATGCGTAGATATTGGGAAGAACACCGGTGGCGAAGGCGCCTTTCTGGACTGTGTCTGACGCTGAGATGCGAAAGCCAGGGTAGCGAACGGG
+
IIIIIIIIIIIIIIIIIIIHIIIIIHHIIIIIIIIIIHIIIIIIIIIIIIIIIIIHHIIIIIIIIIIIIIIIIIIIIHIIIIIHHIIIIIIHIIIIIIIIIIIIHIIIIIIIIIIIIHIIIIIIHIIIIIIIIIIIIIIIIIIIIIIIIIIIIIIIIIIIIIIIIIIIIIIIIIIHGIIIIIIIIIIIIIIIIIIIIIIIIIIIIIIIIIIIIIIIIIIIIIIIIIIIIIIIIIIIIIIIIIIIIIIIIIII
@HS4.2_196 HISEQ:380:H55W7BCXY:1:1101:4164:11900 1:N:0:AGCAGGAA orig_bc=AAAAAAAAAAAA new_bc=AAAAAAAAAAAA bc_diffs=0
TACGGAAGGTCCGGGCGTTATCCGGATTTATTGGGTTTAAAGGGAGCGTAGGCCGGTTTTTAAGCGTGTTGTGAAATGTGTGGGCTCAACCTATGCACTGCAGCGCGAACTGGAGACCTTGAGTGCGCGGGAAGCCGGCGGAATTCGTTGTGTAGCGGTGAAATGCTTAGATATGACGAAGACCTCCGATTGCGAAGGCAGCTGGCTGTAGCGTTACTGACGCTGAAGCTCGAAAGCGTGGGTATCGAACAGG
+
IIIIIIIIIIIIIIIIIIIIIIIIIIIIIIIIIIIHHIIIIIIIIIIIIIIIIIIIHHIIIIIIIIHIIIIIIIIIDIIIIIIIIIIIIIIIIIIIIIIIIIIIIIHIIIIIIIIIIIIIIIIIIIIIIIIIIIIIIIIIIHIIIIIIIIIIIIIIIIIIIIIIIIIIIIIIIIIIIIIIIIIIIIIIIIIIIIIIIIIIIIIIIIIIIIIIIIIIIIIIIIIIIIIIIIIIIIIIIIIIIIIIIIIIIIIII
@HS4.2_197 HISEQ:380:H55W7BCXY:1:1101:9662:11986 1:N:0:AGCAGGAA orig_bc=AAAAAAAAAAAA new_bc=AAAAAAAAAAAA bc_diffs=0
TACGGAAGGTCCGGGCGTTATCCGGATTTATTGGGTTTAAAGGGAGCGCAGGCCGATGGTTAAGCGTGACGTGAAATGTAGCCGCTCAACGGCTGAACTGCGTCGCGAACTGGCTATCTTGAGTGAGTTCGATGTTGGCGGAATTCGTGGTGTAGCGGTGAAATGCTTAGATATCACGAAGAACTCCGATTGCGAAGGCAGCCAACAA
+
IEHHICHCHHHIIIICHHHGIIHHI=CHIIIHHHC<GGCHFHFHIHIIIHHIIIIDHHEHHHHIGIIIHGHEH@CG#HHHICGHIIIIIIIHHDHIHC#HFHHHIHHDDEFHIEHEE##IIGIHHHI#FHIGHHG#HEHHHHHH?DEHEDHHIFHGHIHH<GF1FGEB@HHHHI1HEGF#=EGE#HH#DHF?1@CDDDHI<<1<<1C<
@HS4.2_198 HISEQ:380:H55W7BCXY:1:1101:13121:11779 1:N:0:AGCAGGAA orig_bc=AAAAAAAAAAAA new_bc=AAAAAAAAAAAA bc_diffs=0
TACGGAGGATGCAAGCGTTATCCGGATTTATTGGGTTTAAAGGGTGCGCAGGCGGCTTGTTAAGCGGGAGGTGAAATGCCGGCGCTCAACGTCGGAAGTGCCTCCCGAACTGGTGAGCTTGAATGACTCTGCCGTGGGAGGAATGTGTAGTGTAGCGGTGAAATGCTTAGAGATTACACAGAACACCGATTGCGAAGGCATCTCACGAAGGGTTGATTGACGCTGAGGCACGAAAGCGTGGGGATCAAACAGG
+
HCHHI=C/DFHH@GE?@DE0D<DHCE=@FC1C<FHEE@GHC?<ECDC/?HH?//#F#CCHHHIGGHHICHIE@<FH@EC?7<?FIHHH#GHIGHHC1DHDC7==FHHCHDHCDDF<#GHHHGHHGGE/FD?#FDEDHFC<CHCHHFEHEEF@FFHECEHC@HG@HFHFACC<<BEF###8G<B@EGE6>HHGCHHGC<E?CG<<1GFFD0C<F1<@HEECHF<1FEEHE?IH@HHHDHHEEGFC<IH@HCFCD
@HS4.2_199 HISEQ:380:H55W7BCXY:1:1101:20044:11930 1:N:0:AGCAGGAA orig_bc=AAAAAAAAAAAA new_bc=AAAAAAAAAAAA bc_diffs=0
TACGGAAGGTCCGGGCGTTATCCGGATTTATTGGGTTTAAAGGGAGCGCAGGCGGGTGCTTAAGCGTGCTGTGAAATGTACCGGCTCAACCGGTGACGTGCAGCGCGAACTGGGTGCCTTGAGTGAGTGCGAGGTATGCGGAATTCGTGGTGTAGCGGTGAAATGCTTAGATATCACGAAGAACCCCGATTGCGAAGGCAGCGTACCAGTCCTTTACTGACGCTAAAGCTCGAAGGTGCGGGTATCGAACAGG
+
IFHFHEEHIHIHH<EHFHHGIE<GHGEHIHIECGH<DHHHHHIGHHHHIHHHDHHGEIIIIIIIHIIIIIIIIIHHHHIIHHIHHHHIHIIHIIIHHHIIIHHIIIHIIIIIIIIHFIIIIIIHIIIHHIIIIIIIHIIIIIIIHHHHIIIIIIIIIIIIIIIIIIIIIIIIIIHGHHIHIIIIIIHHHH@IIIIIIIIIIIIIIIHHIIIIIIIIIIIIIIIIIIIIIIHIIHEFCHGIIIIHHHHIIIIII
@HS4.2_200 HISEQ:380:H55W7BCXY:1:1101:5017:12132 1:N:0:AGCAGGAA orig_bc=AAAAAAAAAAAA new_bc=AAAAAAAAAAAA bc_diffs=0
TACGTAGGTGGCGAGCGTTATCCGGATTTACTGGGTGTAAAGGGCGCGTAGGCGGGGATGCAAGTCAGATGTGAAATCTATGGGCTTAACTCATAAACTGCATTTGAAACTGTATTTCTTGAGTGCTGGAGAGGTAGACGGAATTCCTTGTGTAGCGGTGAAATGCGTAGATATAAGGAAGAACACCAGTGGCGAAGGCGGTCTACTGGACAGTAACTGACGCTGAGGCGCGAAAGCGTGGGGAGCAAACAGG
+
IIIIIIIIIIIIIIIIIIIIIIIIIIIIIIHHHIIGHDHIHHIIIIIIIIIIIIHIIHHHIIIIIIIIIIIIIIIIIHHIIIIIIIIIIIIIIIIIIIIIIIIIIIIIIIIIIIIIIIIIIIIIIIIIIIIIIIIIIIIIIIIIIIIIIIIIIIIIIIIIIIIIIIIIIIIIIIIIIHIIIIIIIIIIIIIIIIIIIIIIIIIIIIIIIIIIIIIIIIIIIIIIIIIIIIIIIIIIIIIIIIIIIIIIIIIII
@HS4.2_201 HISEQ:380:H55W7BCXY:1:1101:9133:12065 1:N:0:AGCAGGAA orig_bc=AAAAAAAAAAAA new_bc=AAAAAAAAAAAA bc_diffs=0
TACGGAAGGTCCGGGCGTTATCCGGATTTATTGGGTTTAAAGGGAGCGCAGGCGGCCTTTTAAGCGTGACGTGAAATGCAGACGCCCAACGTCTGAACTGCGTCGCGAACTGGAGGGCTTGAGTGGGTACGACGCCGGCGGAATTCGTGGTGTAGCGGTGAAATGCTTAGATATCACGAAGAACCCCGATTGCGAAGGCAGCCGGCGAGTCCTCAACTGACGCTAAAGCTCGAAAGTGCGGGTATCGAACAGG
+
IIIIIIIIIIIIIIIIIIIIIIIIIHHHIHIIHHIIIIIIIIIIIIIIHIIIIIIIIIIIIIIIIIIIIIIHIIHHGIIIIIIHIIHIIIIIHIIHIHIHHIHHIIIHIIIIIIIIIHHHIIHHIIHIIHIIIIIHIIIIIIHHHIIIIIHHCIIIIIIIIIIIIIIIIIIIIIIIIIIIIIIIHIIIIHIIIIIIIIHIIIHIIIIIIIIIIIIIIIIHIIIIIIIIHIIIIIIIIIIIIIIIIIIIIIIII
@HS4.2_202 HISEQ:380:H55W7BCXY:1:1101:11258:12202 1:N:0:AGCAGGAA orig_bc=AAAAAAAAAAAA new_bc=AAAAAAAAAAAA bc_diffs=0
TACGGAAGGTCCGGGCGTTATCCGGATTTATTGGGTTTAAAGGGAGCGCAGGCGGGCGATTAAGCGTGACGTGAAATGCAGCGGCTCAACCGTATGAAGTGCGTCGCGAACTGGTTGCCTTGAGTGAGTTCGACGTCAGCGGAATTCGTGGTGTAGCGGTGAAATGCTTAGATATCACGAGGAACCCCGATTGCGAAGGCAGCTGACGAGGCCTTTACTGACGCTAAAGCTCGAAGGTGCGGGTATCGAACAGG
+
IIIIICHIIIIIIIIIIIIIIIIIIFHCHIIGGHIECCHEHIHIIIIIIIIIHIIIIHHHIIIIIIHIHHHHIGIIIIIIIIIIIIIIIIIIIIHHHHIIIIIIIIIIIIIIIIIIIIIIIIIIIIIIHHIIIIIIIIHIIIIIIIIIIIIIIIIIIIIIIIIIHIHIIIIIIIIHHHIHHIIIIIHIIIIIIIIIIIIHIIIIIIIIIIIIIIIIIIIIIIIIIIIIIIIHIIIIHIIIIIIIHHIIIIIIII
@HS4.2_203 HISEQ:380:H55W7BCXY:1:1101:12821:12040 1:N:0:AGCAGGAA orig_bc=AAAAAAAAAAAA new_bc=AAAAAAAAAAAA bc_diffs=0
TACGTAGGTGGCAAGCGTTGTCCGGAATTATTGGGCGTAAAGGGAGCGCAGGCGGGAAATCAAGTCCAAATTAAAAGTTCGGGAGTAATGCCCGTGATGGTTTGGAAACTGATTTTCTTGAGAGCAGGAGAGGCAAGCGGAATTCCCGGTGTAGCGGTGAAATGCGTAGATATCGGGAGGAACACCAGTGGCGAAGGCGGCTTGCCGGACTGTGTCTGACGCTGAGGCTCGAAAGCCGGGGTAGCGAACGGG
+
IHIIHIHHIGIIIIIIIIIIIIIIIHIIIIIIIIEHIHHHHHHIIIIIIIHIIIIHHGIIIIIIHHIIIHIIIIIIGHHIIIIIIHHIIIIHIIHGHIIIHHHIIIIIIIIHIIIIHHIIIIIHIHIIIIIHHIHIIIIHGHHHIIIIIIIHIIIIIIIIIIIIHHGHIHIIIIGHHIIIIHIIIIHIIIIIHIIHHHHIHCCHHHHHHHHGHHIIIIIIHD1GIIHIIHHHHHHDHHHIHIIIIIHIHHHH
@HS4.2_204 HISEQ:380:H55W7BCXY:1:1101:15466:12149 1:N:0:AGCAGGAA orig_bc=AAAAAAAAAAAA new_bc=AAAAAAAAAAAA bc_diffs=0
TACGGAAGGTCCGGGCGTTATCCGGATTTATTGGGTTTAAAGGGAGCGCAGGCCGGAGGTCAAGCGTGACGTGAAATGTAGCCGCTCAACGGCTGAGTTGCGTCGCGAACTGGCTTCCTTGAGTGAGTGCGACGTCAGCGGAATTCGTGGTGTAGCGGTGAAATGCTTAGATATCACGAAGAACCCCGATTGCGAAGGCAGCTGACGAGCCCTTTACTGACGCTAAAGCTCGAAGGTGCGGGTATCGAACAGG
+
IIIIIIIIIIHIIIIIIIIIIHIIIIIIIIIFHHIEHHIIIIIHIIIIIIIIGIIIIIIIIIIIIIIIHHHHIIIIIHHIIIIIIHIIIIIIIIIIIIIIIIIIIIIIIIIIIIIIIIIIIIIII<IIIIIIIIIIIIIIIIIIIIIIIIIIIIIIIIIIIIIIIIIIIIIIHIHGHHIIIIIIHIIIIIIIIIIIIIIIIIIIIIIIHHIIIIIIIIIIIIIIIIIIIIHIIIIIIIIIIIIIIIIIIIIII
@HS4.2_205 HISEQ:380:H55W7BCXY:1:1101:15696:12221 1:N:0:AGCAGGAA orig_bc=AAAAAAAAAAAA new_bc=AAAAAAAAAAAA bc_diffs=0
TACGGAAGGTCCGGGCGTTATCCGGATTTATTGGGTTTAAAGGGAGCGCAGGCTGATTATTAAGCGTGACGTGAAATGTAGCCGCTCAACGGCTGAACTGCGTCGCGAACTGGTAGTCTTGAGTGAGTTCGATGTTGGCGGAATTCGTGGTGTAGCGGTGAAATGCTTAGATATCACGAAGAACTCCGATTGCGAAGGCAGCCAACAAGGCCTTTACTGACGCTAAAGCTCGAAGGTGCGGGTATCGAACAGG
+
IIIIIIIIIIIIIIIIIIIIIIIIIHHHIIIIIIIEHIIIIIIIIIIIIIIIIIIIIIIIIIIIIIIIIIIIHIIIHIIIIIIIIIIIIIIIIIIIIIIIIIIIIIIIIIIIIHIIHIIIIIIIIIIIIIIIIIHIIIIIIIIIIIIIIIIIIIIIIIIIIIIIIIIIIIIIIIIIIIIIIIIIHIIIIIIIIIIIIIIIIIIIIIIIIIIIIIIIIIIHIIIIIIIIIIIIIIIIIIIIIIIIHIIIIIIII
@HS4.2_206 HISEQ:380:H55W7BCXY:1:1101:20741:12211 1:N:0:AGCAGGAA orig_bc=AAAAAAAAAAAA new_bc=AAAAAAAAAAAA bc_diffs=0
AACGTAGGAGACGAGCGTTATCCGGATTTACTGGGCGTAAAGCGCGTGTAGGAGGCTACGAAAGTTGGATGTAAAATCTCCCGGCTTAACTGGGAGGCGTCGTTCAAAACTGCGTAGCTAGAGTAGTGGAGAGGTAATCGGAACTCCGGGAGTAGCGGTGAAATGCGTAGATATCCGGAAGAACACCAGAGGCGAAAGCGGATTACTGGCCACCAACTGACACTGAGACGCGAAAGCCAGGGTAGCAAACGGG
+
IIIHHIGIIIIIIIIIIIIIIIIIHIIIIIIGHIIIIIIIIIIIIIIIHHIHGHIHHHGIHHHHHEHHFHIHEHIIHIIIIIIIIIHIHHIIIIIIIHIHIIHHGIIIIIIIHIIIIIIIIIIIIIIIIIIHIHHCGGIIIHGIIIIIIIIIIIIIIIIIIHH#IIIIIIIIIIIIHHIIIIIIIIIIHEIIIIIIIIIIIIIIHIIIIHHGGFHCIIIHHHIIIHIIIIIIIIIIIIIIIIIIIIIHEIIII
@HS4.2_207 HISEQ:380:H55W7BCXY:1:1101:2005:12406 1:N:0:AGCAGGAA orig_bc=AAAAAAAAAAAA new_bc=AAAAAAAAAAAA bc_diffs=0
TACGGAGGATGCGAGCGTTATCCGGATTTATTGGGTTTAAAGGGTGCGTAGGTGGTTTGTTAAGTTTGTGGTGAAAGCGTGCGGCTCAACCGTACCAAGCCATGAAAACTGGCGAACTTGAGTGCAAACGAGGTAGGCGGAATGTGATGTGTAGCGGTGAAATGCTTAGATATGTCACAGAACCCCGATTGCGAAGGCAGCTTACCAGCATGCAACTGACACTGAGGCACGAAAGCGTGGGTATCAAACAGG
+
IIIIIIIIEHIIHIIIIIIHIHHIIICEHIHIHHICEGHIIIIICHHIHHIIHIIHHIIHHFHIHHFGGHIIHIIIHIIHHHHHIIHHHIIHHFHHIHHHIIHIIEHHIIHHHHHIHIIIIIIHHHHHIIIIIHIIHIIIIHH?HHEHIIIHHIIIIIIHHHHHHHIIIIHHHF@F?HCHGHHHHHHHECIIIIIIIIIIIIHIIEGIIHGHHEIHIHIHFHHHC1IHEHIIHIIIHIIIIHHHIIIIIIHI
@HS4.2_208 HISEQ:380:H55W7BCXY:1:1101:2429:12320 1:N:0:AGCAGGAA orig_bc=AAAAAAAAAAAA new_bc=AAAAAAAAAAAA bc_diffs=0
TACGGAAGGTCCGGGCGTTATCCGGATTTATTGGGTTTAAAGGGAGCGTAGGCCGTCGTTTAAGCGTGTTGTGAAATGTAGGCGCCCAACGTCTGCACTGCAGCGCGAACTGGATGACTTGAGTACGCGGGAAGCAGGCGGAATTCGTCGTGTAGCGGTGAAATGCTTAGATATGACGAAGAACTCCGATTGCGAAGGCAGCCTGCTGTAGCGCCACTGACGCTGATGCTCGAAAGCGTGGGTATCGAACAGG
+
IIIIIHIIIGHHHGDHHHIIIHHIHCCDHHGHIIIEHHHCHHIIEHHHCHECHHHHHEIHHHHHEHHHFHHIHHHFHHHFHIIIIHHGIIHHHHHHIIEEHIIIGHIEIIHHHHHHGHHHHHHHG@HGHHHGHIIIIHIIIGHHHHIHHHFIHHIIHHEFEFHEIHHEHIIHHEGCC<HIHDCGFIHHHHHIHHH#FGEHCGFGIHHD?DIHG?HHGCHEDGF1<C<EC?EIIHHCHG1F@IHGCEFHIHIHH
@HS4.2_209 HISEQ:380:H55W7BCXY:1:1101:2269:12390 1:N:0:AGCAGGAA orig_bc=AAAAAAAAAAAA new_bc=AAAAAAAAAAAA bc_diffs=0
TACGGAGGATGCGAGCGTTATCCGGATTTATTGGGTTTAAAGGGTGCGTAGGCGGCTATGTAAGTCAGCGGTGAAATTCAGGCGCTCAACGTCTGGCGTGCCGTTGAAACTGCGTGGCTTGAATGCGGATGCCGTGGGAGGAATGTGTGGTGTAGCGGTGAAATGCATAGATATCACACAGAACACCGATTGCGAAGGCATCTCACGAATCCGCGATTGACGCTGAGGCACGAAAGTGCGGGTATCAAACAGG
+
IIIIIIIIIIIIIIIIIHIIIIIIIIIHIIIIHHHEGIIIIIIIIIIIIIIIIIIIIIIIIIIIIIIIIIIIIIIIGHIIIIIIIIIIIIIHHHHIIIIIIIIIIIIIIIIIIIIIIIIIIIIIIHIIIIIIIIIIIIIIIHIIIIIIIIIIIIIHIIIHIIIIIIIHIIIIIIIIHHHHHIHIIIIIIIIIIIIIIIIIIIIIIIIIIIIIIIIIIIIIIIIIIIIIIIIIIIIHDIIIIIIIIIIIIIIII
@HS4.2_210 HISEQ:380:H55W7BCXY:1:1101:3130:12451 1:N:0:AGCAGGAA orig_bc=AAAAAAAAAAAA new_bc=AAAAAAAAAAAA bc_diffs=0
TACGTAGGTGGCGAGCGTTATCCGGATTTACTGGGTGTAAAGGGCGCGTAGGCGGGGGTGCAAGTCAGATGTGAAATCTATGGGCTTAACTCATAAACTGCATTTGAAACTGTATTTCTTGAGTGCTGGAGAGGTAGACGGAATTCCTTGTGTAGCGGTGAAATGCGTAGATATAAGGAAGAACACCAGTGGCGAAGGCGGTCTACTGGACAGTAACTGACGCTGAGGCGCGAAAGCGTGGGGAGCAAACAGG
+
IIIIIIIHIIIIIIIIIIIIIHIIIIIIIIHIHIIHIHHHIIIIIIIIEHICHHHHIIHHHIIIIIIIHIIIIIIIHGHHIIIIIIIHIIIHIIHHHIIIIHIIHIIHIIIIIIIHIIIIIIIIIIIIIIIIIIHIIIIIIIIIIIHHIIIHIIIIIIHIIIIIIHIIIIIIIIIIHFIIIIIIIIIIIIIIIIHIIIIIIHHIIIIIIIIGIIIIIIIIIIIIIHDIIIIIHIIIIIIIIHHIIIIIIIIII
@HS4.2_211 HISEQ:380:H55W7BCXY:1:1101:4936:12399 1:N:0:AGCAGGAA orig_bc=AAAAAAAAAAAA new_bc=AAAAAAAAAAAA bc_diffs=0
TACGGAGGATCCGAGCGTTATCCGGATTTATTGGGTTTAAAGGGAGCGTAGGCGGAGGATCAAGTCAGTTGTGAAATGTAGACGCTCAACGTCTGCACTGCAGTTGAAACTGGTCCCCTTGAGTGCGTAAGGGGCAGGCGGAATTCGTCGTGTAGCGGTGAAATGCTTAGATATGACGAAGAACTCCGATCGCGAAGGCAGCTTGCCGGGCCGCAACTGACGCTGAAGCTCGAAGGTGCGGGTATCGAACAGG
+
IIIHIIIIHHIIIIHIIIIIIHEHIHGHIICCDGEDHHHIIIIIHIIIHHIIIIIIIIIHIIIIIIIIHIIHHIHGHHHHIIIIIIIIIIIIIIHIIIIIIGHHHHHIIIIIIIIIIIIHIHIHIGHEHHHIIIHIIIGIIIHIIIIHHIHIHHIHIIHHIHHIIHIHHIHIIHGFGHHHHHCGHIHHHHIIHIIIIIIHIHIHIIIIHIIIIIIIIIIIIIIIIIIIIIIIIIIIIIIIIIIIIIIIIIIII
@HS4.2_212 HISEQ:380:H55W7BCXY:1:1101:5873:12443 1:N:0:AGCAGGAA orig_bc=AAAAAAAAAAAA new_bc=AAAAAAAAAAAA bc_diffs=0
TACGGAGGATGCGAGCGTTATCCGGATTTATTGGGTTTAAAGGGTGCGTAGGCGGAGCTTTAAGCGTGAGGTGAAATGCCACAGCTCAACTGTGGAACTGCCTCGCGAACTGGAGTTCTGGAATGCCCCTGCCGTGGGAGGAATGTGTGGTGTAGCGGTGAAATGCATAGAGATCACACAGAACACCGATTGCGAAGGCATCTCACGAAGGGGTGATTGACGCTGAGGCACGAAAGCGTGGGGATCAAACAGG
+
IIIIIIIIIIIIIIIIIIIIIIIIIGGCHI1DFHIHHHHHIIIIIIIIIIIIIIIIIIEIIIIIIIIIHIIHHIIIHHIGIIIIIIIIIIIIHIIIIIIIIIIIIIIIIIIIIIIGIIIIIIIIIIIIIIIIIIIHIIIIIIIIIIIIIIIIIIIIIIIIIIIIIIIIIHHIIHIIIHIIIIIIIIIIIIIHIIIIIIIIIIIIHIIIIIIIIIIIHIIIIIIIIIIIIIIIIIIIIIIIIIIIIIIIHIIII
@HS4.2_213 HISEQ:380:H55W7BCXY:1:1101:7989:12320 1:N:0:AGCAGGAA orig_bc=AAAAAAAAAAAA new_bc=AAAAAAAAAAAA bc_diffs=0
TACGGAAGGTCCGGGCGTTATCCGGATTTATTGGGTTTAAAGGGAGCGCAGGCGGGCGTTTAAGCGTGCTGTGAAATGCCGCGGCTCAACCGTGGAAGTGCAGCGCGAACTGGATGTCTTGAGTGAGTACGACGCGGACGGAATTCGTGGTGTAGCGGTGAAATGCTTAGATATCACGAAGAACCCCGATTGCGAAGGCAGTCCGCGAGTCCTTTACTGACGCTAAAGCTCGAAGGTGCGGGTATCGAACAGG
+
@GHCC<@CEHC@HHIC???GHIIIH<D<<F1@<CC<0<FGHHHH1C@C/<CC/HHIHIIHIIIHHIHFHHFFHHCHIIHHIIIHHGIIIIHGFFIIHIGHIIIIIHIIHGF@EIIIIHHGIIHHHHGIIIHEIHIHEHFIIIIIIIIIIIHHIIIIIIIIHHIIIHIIIIIIIIHIHHIIIIHHHIIHIIIGIIIIIIHIHHHHIIIIIIIIIGIIIIIIIIIIIIIIIIIIIHFCCIIHHIIIIIIHHIIII
@HS4.2_214 HISEQ:380:H55W7BCXY:1:1101:12338:12348 1:N:0:AGCAGGAA orig_bc=AAAAAAAAAAAA new_bc=AAAAAAAAAAAA bc_diffs=0
TACGGAAGGTCCGGGCGTTATCCGGATTTATTGGGTTTAAAGGGAGCGCAGGCTGGAGATTAAGCGTGACGTGAAATGCCGCGGCTCAACCGTGGAAGTGCGTCGCGAACTGGTTTCCTTGAGTGTATTCGACGTCAGCGGAATTCGTGGTGTAGCGGTGAAATGCTTAGATATCACGAAGAACTCCGATTGCGAAGGCAGCTGGCGAGGCTATAACTGACGCTAAAGCTCGAAGGTGCGGGTATCGAACAGG
+
IIIIICHIIIIIIIIIIIIHIIIIIHHHIHHHGHIEGHIIIIIIIIIIGIIIIIIIHHHHHHIIIIIIIIIIIIIIGIIIIIIIIIIIIIIIHHIIIIIIIIIIIIIHIIIIIIHIIIIIIIIIIIIIIIIHIIIIIIIIIIIIIIIIIIIIIIIIIIIIIIIIIIIIIIIIIIIHIIIIIIIHIIIIIIIIIIIIIHIIIIIIIIIIIIIIIIIHIHIIIIIIIIIIIIIIIIIIIIIIIIIIIIIIIIIII
@HS4.2_215 HISEQ:380:H55W7BCXY:1:1101:14429:12269 1:N:0:AGCAGGAA orig_bc=AAAAAAAAAAAA new_bc=AAAAAAAAAAAA bc_diffs=0
TACGGAAGGTCCGGGCGTTATCCGGATTTATTGGGTTTAAAGGGAGCGCAGGCGGAGGTGCAAGCGTGCCGTGAAAGCGCGGGGCTCAACCCCGTACAGCGGCGCGAACTGCTCCCCTTGGTTGCGGGAAGGGGAGGCGGAACTCGTGGTGTAGCGGTGAAATGCATAGATATCACGAAGAACTCCGATCGCGAAGGCAGCCTTCCGGCCCGTGAACGACGCTCATGCTCGAAGGCGCGGGTATCAAACAGG
+
IIIIIHIIIIIIIIIIIIIHIIGIIIIIHIIHHHHDGHIIIIIFHIIIIIIIIIIIHHEIIIIIIIIIIHIHIIHIIIIIIIIIIIIIIIHHIIIIIIIIIIIIIIIIIIIIIHIIIIIIIIIIIIIIIIIIIIIIIIIIIIIIIIIIIIIIIIIIIIIIIIIIIIIIIIIIIIHIIIHIIIIHIIIIIIHHIIIIHIIIIIIIIIIGIIIIIIIIIIIIIIIIIHIIIIIIIIIIIIIIIIIIIIIIIIII
@HS4.2_216 HISEQ:380:H55W7BCXY:1:1101:15523:12375 1:N:0:AGCAGGAA orig_bc=AAAAAAAAAAAA new_bc=AAAAAAAAAAAA bc_diffs=0
TACGTAGGGTCCAAGCGTTATCCGGATTTACTGGGTGTAAAGGGCGAGTAGACGGCGCTGTAAGTCAGCTGTGAAAACTTAGGGCTCAACCTTAAGCCTGCAGCTGAAACTGTAGTGCTAGAGTGCAGGAGAGGTAAGCGGAATTCCTAGTGTAGCGGTGAAATGCGTAGATATTAGGAGGAACACCAGTGGCGAAGGCGGCTTACTGGACTGTAACTGACGTTGAGGCGCGAAAGTGTGGGGAGCAAACAGG
+
IIIIGHHHIGHIHIIIIHIIIHIIIIIIIIIIIIICHHIIHHIIIIIIHHHIIIIIIIIIIIIIIIIIIIIIIIIHHIIIIHHIIIIIIIIIGHIIHHIIIIIIIIHIIIIIIIIHHIIIIIIIIIIIIIIIIHFHIIIIIIIIIIIIHIIIIIIIIIIIIIIIIIIIIIIIIHHHHIIIIIIIIIIIIIIIIIIIIIIIIIIIIIIIIHIHHIIIIIIIIIHIIIIIIIIIIIIIGIHIIIIIIIIIIIIII
@HS4.2_217 HISEQ:380:H55W7BCXY:1:1101:16343:12342 1:N:0:AGCAGGAA orig_bc=AAAAAAAAAAAA new_bc=AAAAAAAAAAAA bc_diffs=0
TACGTAGGTGGCAAGCGTTGTCCGGAATTATTGGGCGTAAAGCGCATGTAGGCGGTAATTTAAGTCTGTCGTGAAACTGCGGGGCTCAGCCCCGTATGGCGATGGAAACTGGGTTACTTGAGTGCAGGAGAGGAAAGGGGAACTCCCAGTGTAGCGGTGAAATGCGTAGATATTGGGAAGAACACCGGTGGCGAAGGCGCCTTTCTGGACTGTGTCTGACGCTGAGATGCGAAAGCCAGGGTAGCGAACGGG
+
IIIIHIIIIIIIIIIIIIIIIIIIIHIIIIIIIIIIIIIIIIIIIIIIIIIIIIIIIHIIIIIIIIIIIIIIIIIIHHIIIIIIIIIIIIIHIIIIIIIIIIIIIIIIIIIIIIIIIIIIIIIIIIIIIIIIIIIIIIIIIIIIIIIIIIIIIIIIIIIIIIIHIIIIIIIIIIIIIIIIIIIIIIIIIIIIIIIIIIIIIIIIIIIIIIIIIIHIIIIIIIIIIIIIIIIIIIIIIIIIIIIIIIIIIIII
@HS4.2_218 HISEQ:380:H55W7BCXY:1:1101:16985:12363 1:N:0:AGCAGGAA orig_bc=AAAAAAAAAAAA new_bc=AAAAAAAAAAAA bc_diffs=0
TACGTAGGGGGCGAGCGTTGTCCGGAATGATTGGGCGTAAAGGGCGCGTAGGCGGCCCGGTAAGTCTGGAGTGAAAGTCCTGCTTTTAAGGTGGGAATTGCTTTGGATACTGTCGGGCTTGAGTGCAGGAGAGGTAAGTGGAATTCCCAGTGTAGCGGTGAAATGCGTAGAGATTGGGAGGAACACCAGTGGCGAAGGCGACTTACTGGACTGTAACTGACGCTGAGGCGCGAAAGTGTGGGGAGCAACCAGG
+
HHIGFHHIHGDHGHHHHH=CE1FHH0FHEFHEFGHIHHIHHHHIIHHIIHHIHIIIHIHIIIFIEHIIIHHCHHGHGHHGGHIIHHEHHHHHGHHI@EGHHHHIIIIIIHDHHGHHDC?EHIHIIHHHIHHHGCGHHHHHHHHIGHIHHIIIIIHIIH@HHHHIIHIIIIIIHHGHHEHIIIHHHEHIHHIIIHHHGCHIIIIHHIIHIIIIIIHFGIHHHHHHHHHE<GDHHIHCFIHIHEIIHGIHCHEHG
@HS4.2_219 HISEQ:380:H55W7BCXY:1:1101:18153:12392 1:N:0:AGCAGGAA orig_bc=AAAAAAAAAAAA new_bc=AAAAAAAAAAAA bc_diffs=0
TACGGAAGGTCCGGGCGTTATCCGGATTTATTGGGTTTAAAGGGAGCGCAGGCGGAGGCTTAAGCGTGACGTGAAATGTAGCCGCTCAACGGCTGAGTTGCGTCGCGAACTGGGTTTCTTGAGTGAGTGCGACGTCAGCGGAATTCGTGGTGTAGCGGTGAAATGCTTAGATATCACGAAGAACCCCGATTGCGAAGGCAGCTGACGAGCCCTTTACTGACGCTAAAGCTCGAAGGTGCGGGTATCGAACAGG
+
IIIIIHIIIIIIIIIIIIIIIIIHIHHIIIIHGHIDCGHIIIIIIIIIIIIIIIIIIIIIIIIIIIIIIIIIIIIIIIIIIIIIIIIIIIIIIIIIIHIIIIGIIIIIIIIIIIIIIIIIIIIIIIIIIIIIIIIIIIIIIIIIIIIIIIIIIIIIIIIIIIIIIIIIIIIIIIIHIIIIIIIIIIIIIIIIIIIIIIIIIIIIIIIIIIIIIIIIIIIIIIIIIIIIIIIIIIIIIIIIIIIIIIIIHIIII
@HS4.2_220 HISEQ:380:H55W7BCXY:1:1101:20439:12316 1:N:0:AGCAGGAA orig_bc=AAAAAAAAAAAA new_bc=AAAAAAAAAAAA bc_diffs=0
TACGGAAGGTCCGGGCGTTATCCGGATTTATTGGGTTTAAAGGGAGCGCAGGCCGACTGGTAAGCGTGACGTGAAATGTAGCCGCTCAACGGCTGAACTGCGTCGCGAACTGTCAGTCTTGAGTGAGTTCGATGTTGGCGGAATTCGTGGTGTAGCGGTGAAATGCTTAGATATCACGAAGAACTCCGATTGCGAAGGCAGCCAACAAGGCCTTTACTGACGCTAAAGCTCGAAGGTGCGGGTATCGAACAGG
+
IIIIIGHIIHIIIIIIIIIHIIIIIHHHIIHIGHIHGIIIIIIIIIIIIIIIIIIIIIIIIIIIIIIIIIIEHHHHHHIIIGIIIIIIIIIIIIIHIIIIIIIIIIIHHHIIHIIIIIIIIIIIIIIIIIIIIHIIHHHIIHIIIIIIHIIIIIIGIIIHIIIIIIIIHIIHHHIIHHHGIIIHGIIHIIIIIIIIIIIIIIIHIIGIIIIIIIIIIIIHIIIIIIIIIIIIIIHHIIHIIIIIHIIIIIIII
@HS4.2_221 HISEQ:380:H55W7BCXY:1:1101:3038:12618 1:N:0:AGCAGGAA orig_bc=AAAAAAAAAAAA new_bc=AAAAAAAAAAAA bc_diffs=0
TACGGAGGATGCAAGCGTTATCCGGATTTATTGGGTTTAAAGGGTGCGCAGGCGGGCTGTTAAGTCAGCGGTGAAATCTCCCGGCTCAACCGGGGAACTGCCGTTGATACTGGCAGCCTAGAGTACAGACGGCGCCGGCGGAATGTGTCATGTAGCGGTGAAATGCTTAGATATGCCACAGAACACCGATCGCGAAGGCAGCTGGCGAGGCTGGGACTGACGCTCAGGCACGAAAGCGTGGGGATCAAACAGG
+
IIIIHIIIIIIIIIIIIIIIIIIIIHIHIIHHGHIDHDHIHIIIIIIIIIIIHIIIIIIIIIIIIIIIIIIIIIIHHIIIIIIIIIIIIIIIIIIIIIIIIIIIIIIIIIIIIIIIIIIIIIIIIIIIIIIIIIIIIIIIIIIIIIIIIIIIIIIIIIIIIIIHIIIIIIHIHIIIIHIIIIIIIIIIIIIIIIIIIIIIIIIIIIIIIIIIIIIIIIIIIIIIIIIIIIHIIIIIIIIIIIIIIIIIIIIII
@HS4.2_223 HISEQ:380:H55W7BCXY:1:1101:4788:12637 1:N:0:AGCAGGAA orig_bc=AAAAAAAAAAAA new_bc=AAAAAAAAAAAA bc_diffs=0
TACGGAAGGTCCGGGCGTTATCCGGATTTATTGGGTTTAAAGGGAGCGCAGGCGGAGGATTAAGCGTGACGTGAAATGTCCCGGCTCAACCGTGGAACTGCGTCGCGAACTGGTTTTCTTGAGTGAGTACGAGGCCGGCGGAATTCGTGGTGTAGCGGTGAAATGCTTAGATATCACGAAGAACCCCGATTGCGAAGGCAGCCGGCCAGTCCTTAACTGACGCTAAAGCTCGAAAGTGCGGGTATCGAACAGG
+
IIIIIHIIIIIIIIIIIIIIIIIIIGHHIIHHFHI<EHIIIIIIIIIIIIHIIIIIIIIHIIIIIIIIIIIIIIIIIHIIIIIIIIIIIIIIIIIIIIIIIIIIIIIIIIIIIIIIIIIIIIIIIIIIIIIIIIIIIIIIIIIIIIIIIIIIIIIIIIIIIIIIIIIIIIIIIIIHHHIIIIIIIIIIIIIIIIIIIIIIIIIIIIIIIIIIIIIIIIIIIIIIIIIIIIHIIIIIIIIIIIIIIIIIIIIII
@HS4.2_224 HISEQ:380:H55W7BCXY:1:1101:6223:12546 1:N:0:AGCAGGAA orig_bc=AAAAAAAAAAAA new_bc=AAAAAAAAAAAA bc_diffs=0
TACGGAAGGTCCGGGCGTTATCCGGATTTATTGGGTTTAAAGGGAGCGCAGGCTGATGATTAAGCGTGACGTGAAATGTAGCCGCTCAACGGCTGAACTGCGTCGCGAACTGGTTATCTTGAGTGAGTTCGATGTTGGCGGAATTCGTGGTGTAGCGGTGAAATGCTTAGATATCACGAAGAACTCCGATTGCGAAGGCAGCCAACAAGGCCTTTACTGACGCTAAAGCTCGAAGGTGCGGGTATCGAACAGG
+
IIIIIHIIIIIIIIIIIIIIIIIIIIHHIIIIHIHHGHHHIIIIIIIIIIIIIIIIIIIIIIIIIIIIIIIHIIIHIIIIIIIIIIIIIIIIIIIIIIIIHIHIIIIIIIIIIIIIIIIIIIIIIHIIIIIIIIIIIIIIIIIIIIIIIIIIIIIIIIIIIIIIIIIIIIIIIIIHIIIIIIIIIIIIIIIIIIIIIIIIIIIIIIIIIIIIIIIIIIIIIIIIIIIIIIIIIIIHHIIIIIIIIIIIIIIII
@HS4.2_225 HISEQ:380:H55W7BCXY:1:1101:9492:12668 1:N:0:AGCAGGAA orig_bc=AAAAAAAAAAAA new_bc=AAAAAAAAAAAA bc_diffs=0
TACGTAGGGAGCAAGCGTTGTCCGGATTTACTGGGTGTAAAGGGTGCGTAGGCGGCTTTTTAAGTCAGATGTGAAATCTATGGGCTCAACCCATAAACTGCATTTGAAACTAGAGAGCTTGAGTGAAGTAGAGGCAGGCGGAATTCCCTGTGTAGCGGTGAAATGCGTAGAGATAGGGAGGAACACCAGTGGCGAAGGCGGCCTGCTGGGCTTTAACTGACGCTGAGGCACGAAAGCGTGGGTAGCAAACAGG
+
IIIIHIIIIIIIIIIHIIIIIIIIIIIIIIIHIIIHHIIIIIIIIIIIIGIIIIIIIIIIIIIIIIIIIIIHIIIIIIIIIIIIIHIIIIIIIIIIIIIIIIIIIIIIIIIIIIIIIIIIIIIIIIIIIIIIIIIIIHIIIIIIIIIIIIIIIIIIIIIIIIIHIHIIIIIIIIIIIHIIIIIIIIIIIIIIIIIIIIIIIIIIIIIIIIIIIIIIIIIIIIIIIIIIIIIIIIIIIIIIIIIIIIIIIIIII
@HS4.2_226 HISEQ:380:H55W7BCXY:1:1101:10251:12680 1:N:0:AGCAGGAA orig_bc=AAAAAAAAAAAA new_bc=AAAAAAAAAAAA bc_diffs=0
TACGGAAGGTCCGGGCGTTATCCGGATTTATTGGGTTTAAAGGGAGCGCAGGCCGGAGGTCAAGCGTGACGTGAAATGTAGCCGCTCAACGGCTGAACTGCGTCGCGAACTGGCTTTCTTGAGTGAGTTCGATGTGGGCGGAATTCGTGGTGTAGCGGTGAAATGCTTAGATATCACGAAGAACTCCGATTGCGAAGGCAGCCCACAAGGCCTTTACTGACGCTAAAGCTCGAAGGTGCGGGTATCGAACAGG
+
IIIIIHHHIIIIIIIIIIIIIHIHIDHHIIIIHIIEHIIIHIIHHIIIIIIIIIIIIIIIIIIIIIIIIIIIIHIIIIHIIIIIIIIIIIIIIIIIIIIIIIIIIIIIIIIIIIIHHIHIIIIIIIIHHIIIIIIIIIIIIIIIIIIIHIIIHIIIIIIIIIIIIIIHIIIIIIIIHIIIIIIIIIIIIIIIIIIIIIIIIHIIIIHIIIIIHIIIIIIIIIIIIIIIIHIIIIIHCIIIIIHHHIHIIIIII
@HS4.2_227 HISEQ:380:H55W7BCXY:1:1101:11827:12571 1:N:0:AGCAGGAA orig_bc=AAAAAAAAAAAA new_bc=AAAAAAAAAAAA bc_diffs=0
TACGAAGGGTGCAAGCGTTGTTCGGAATCACTGGGCGTAAAGGGAGCGTAGGCGGAGATTCAAGCGGATTGTACAATCCCGGGGCCCAACCCCGGACCTGCAGTCCGAACTGGATTTCTTGGATAGTTCAGGGGCAGGCGGAATTCCTGGTGTAGCGGTGGAATGCGTAGAGATCAGGAAGAACACCGATGGCGAAGGCAGCCTGCCGGGGACTAATCGACGCTGAGGCTCGAAAGTGCGGGTAGCAAACAGG
+
EIIII1<CEHIIFH@HHIIDHIIIIIIIGIIIIIIHHHHIIHCH1EHHIHHGHIIIG/1<D<CGGGHCHCHHEHIICIHIDCEG?HHEGCHHHHHBCCH8A<E=HGHIFA0HG9=GEDHGHAD?GC:HGHHGHH?H<CHHHHFEHFGCHFCE?IIHHIHDA@HIIIIIIIII#HGCCHHHIHHHEHHH0FIIIIHIHHFC/?CDEH?IHEF<GC<</<IIIIIIIIHGH@HIIIHFCCIHIHCIIIIIHHEII
@HS4.2_228 HISEQ:380:H55W7BCXY:1:1101:12253:12691 1:N:0:AGCAGGAA orig_bc=AAAAAAAAAAAA new_bc=AAAAAAAAAAAA bc_diffs=0
TACGTAGGGAGCGAGCGTTATCCGGATTTATTGGGTGTAAAGGGTGCGTAGGCGGTTTGATAAGTCTGTGGTTTAAGTCCGAAGCTTAACTTCGGTGCGCCACAGAAACTGTCTTGCTTGAGTATGGTAGAGGCAAGTGGAATTTCTAGTGTAGCGGTTAAATGCGTAGATATTAGAAGGAACACCAGTGGCGAAGGCGACTTGCTGGGCCATTACTGACGCTGAGGCACGAAAGCGTGGGGAGCAAATAGG
+
IIIIGF<<<DDHIIIIIHIIIIIIIHHHHHIIHGHEHHIIIHIIIIIIGHHIIIIIIIHHIHIIIHHHGHIIHIIIIHIHIIIIHIIIIIIIIIIIIIIIIIIIIIIIIIIIHIIIIIIIIHIIIIHIIIIIIIIIIIIIIIHIIIIIIIIIIIIHIIIHIIIIIHHIIIIIIIIHHIIIIHIIIIIIIIIIIIIIIIIIHIIIIIIIIIIIIIIIIIIIIIIIIIHIIIIIIIIIIIIIIIIIIIIIIIII
@HS4.2_229 HISEQ:380:H55W7BCXY:1:1101:17809:12733 1:N:0:AGCAGGAA orig_bc=AAAAAAAAAAAA new_bc=AAAAAAAAAAAA bc_diffs=0
TACGGAAGGTCCGGGCGTTATCCGGATTTATTGGGTTTAAAGGGAGCGCAGGCTGATGATTAAGCGTGACGTGAAATGTAGCCGCTCAACGGCTGAACTGCGTCGCGAACTGGTTATCTTGAGTGAGTTCGATGTTGGCGGAATTCGTGGTGTAGCGATGAAATGCTTAGATATCACGAAGAACTCCGATTGCGAAGGCAGCCAACAAGGCCTTTACTGACGCTAAAGCTCGAAGGTGCGGGTATCGAACAGG
+
IIIHIFHHHIIIIIIIIIIIIIIIIEEHIHIIHHFD0GHIIHIIIIIHIIIIIIIIIIGHIIIIIIIIIIIIHIHHGHIHIIIIIIIIIHIHHIIHIHIIIHIIIIIHIIIIIIHIIHIHIIIIIIHIIIIIIIIIIIIIIIIIIIHIIIIIIIIHIIHIIHIIIIGIIIIIIIIIHIIIIIIIHHHHHEIIIIIIIIIIIIHIIIIIIIIIHFHIIIIIIIIIIIIHIHIIIIHHDIIIIIIIHIHHEIIII
@HS4.2_230 HISEQ:380:H55W7BCXY:1:1101:3787:12965 1:N:0:AGCAGGAA orig_bc=AAAAAAAAAAAA new_bc=AAAAAAAAAAAA bc_diffs=0
TACGTAGGTGGCGAGCGTTGTCCGGATTTACTGGGTGTAAAGGGCGCGTAGGCGGGATAGCAAGTCAGGTGTGAAATCTATGGGCTCAACCCATAAACTGCACTTGAAACTGTTGTTCTTGAGTGTCGGAGAGGTAGATGGAATTCCTAGTGTAGCGGTGAAATGCGTAGATATTAGGAGGAACACCAGTGGCGAAGGCGATCTACTGGACGATAACTGACGCTGAGGCGCGAAAGCGTGGGGAGCAAACAGG
+
IIIIHIIIIGHHHIIIIIHIIIIIGIIIIIIDGHIDGEHHIIIIIIIIHIIIIIIIIIIIIIIIIHIIIIIIIIIIGHHIIIIIIIIIIIIIIIIIIIIIIIIIIIIIIIIIIIIHIIIIIIIIIIIIIIIIIIIIIIIIIIIIIIIIIIIIIIIHIIIIIIIIIHIIIIIIIIIIIHIIIIIIIIIIIIIIIIIIIIIIIIIIIIIIIIIIIIIIIIIIIIIIIIIIIIHIIIIIIIIIIIIIIIIHIIIII
@HS4.2_231 HISEQ:380:H55W7BCXY:1:1101:8409:12884 1:N:0:AGCAGGAA orig_bc=AAAAAAAAAAAA new_bc=AAAAAAAAAAAA bc_diffs=0
TACGGAAGGTCCGGGCGTTATCCGGATTTATTGGGTTTAAAGGGAGCGCAGGCTGGATTTTAAGCGTGTTGTGAAATGCGGCGGCTCAACCGTCGATGTGCAGCGCGAACTGGAGTCCTTGAGTGAGTACGACGTCAGCGGAATTCGTGGTGTAGCGGTGAAATGCTTAGATATCACGAAGAACTCCGATTGCGAAGGCAGCTGACGAGTCCTTAACTGACGCTAAAGCTCGAAAGTGCGGGTATCGAACAGG
+
IIIIIIIIIHIIIIIIIIIIIIIIIHGHIIIIIIIGHIIIIIIIIIIIIIIIIIIIHIIIIIIIIIHHGHIIIIIIIIIIIIIIIIIIIIIIIIIIIIIIIIIIIIIIIIIIIIIIIIIIIIIIIIIIIIIIIIIIIIIIIIIIIIIIIIIIIIIIIIIIIIIIIIIIIIIIIIIIIIIIIIIIHIIIIIIIIIIIIIIIIIIIIIIIIIIIIIHHIIIIIIIIIIHHIIIIIHEFCIIIIIIHIIIIIIIII
@HS4.2_232 HISEQ:380:H55W7BCXY:1:1101:12909:12852 1:N:0:AGCAGGAA orig_bc=AAAAAAAAAAAA new_bc=AAAAAAAAAAAA bc_diffs=0
TACGGAAGGTCCAGGCGTTATCCGGATTTATTGGGTTTAAAGGGAGCGCAGGCTGATTATTAAGCGTGACGTGAAATGTAGCCGCTCAACGGCTGAACTGCGTCGCGAACTGGTAGTCTTGAGTGAGTTCGATGTTGGCGGAATTCGTGGTGTAGCGGTGAAATGCTTAGATATCACGAAGAACTCCGATTGCGAAGGCAGCCAACAAGGCCTTTACTGACGCTAAAGCTCGAAGGTGCGGGTATCCAACAGG
+
IIIHIFHIGHIIHHEHIIHIIGIIIGIHIHFHGHHDGGDGHHHIIIIIIIIIIHI###III#IIGIIICHHGHHHEHHHHHHIHHIIEHIIGHHIHHI#FHHHIIIHHFC@HHGHFEHIIIIIIHHIHIFHIIHGHIIHIHCDEHHHBHHIHCHHHHHEHIIIIHEGEEEGHIIGHCEGC8FGHHIEEHDCEHGF7EECGF1GEHHC?CGHG?EGDCHE=DG@FCIHHFGEHCHDCF<EEGF1C@?F<<D1HH
@HS4.2_233 HISEQ:380:H55W7BCXY:1:1101:13061:12987 1:N:0:AGCAGGAA orig_bc=AAAAAAAAAAAA new_bc=AAAAAAAAAAAA bc_diffs=0
TACGGAAGGTCCGGGCGTTATCCGGATTTATTGGGTTTAAAGGGAGCGCAGGCGGAGGCTTAAGCGTGACGTGAAATGTAGCCGCTCAACGGCTGAGTTGCGTCGCGAACTGGGTTTCTTGAGTGAGTGCGACGTCAGCGGAATTCGTGGTGTAGCGGTGAAATGCTTAGATATCACGAAGAACCCCGATTGCGAAGGCAGCTGACGAGCCCTTTACTGACGCTAAAGCTCGAAGGTGCGGGTATCGAACAGG
+
HIGIHHHIIIIIIIHHIIIIIHIIIDHHIIIIHHIEHIIIHIIIHIIIGIIIIIIIIIIIIIHGIIIIHIHIHIIIHIHIIIIIIIIIIIIIIIIIIIIIIIHIIIIIIIIIIIGIIIIIIIIIIIIIIIIIIHHHIIIIIIIIIIIIIIIIIIIIIIIIIIIIIIIIIHIIIIIIIIHHIIHIHIIIIIHIIIHIIIIIIIIIIIHGIGIIHIIIIIIIIIIIIHIHCIIIIIHHDHHIIIIIIIIHHIIII
@HS4.2_234 HISEQ:380:H55W7BCXY:1:1101:13818:12879 1:N:0:AGCAGGAA orig_bc=AAAAAAAAAAAA new_bc=AAAAAAAAAAAA bc_diffs=0
TACGGAAGGTCCGGGCGTTATCCGGATTTATTGGGTTTAAAGGGAGCGCAGGCGGGCGATTAAGCGTGACGTGAAATGCAGCGGCTCAACCGTGTGAAGTGCGTCGCGAACTGGTTGCCTTGAGTGAGTTCGACGTCAGCGGAATTCGTGGTGTAGCGGTGAAATGCTTAGATATCACGAGGAACCCCGATTGCGAAGGCAGCTGACGAGGCCTTTACTGACGCTAAAGCTCGAAGGTGCGGGTATCGAACAGG
+
IEHIICHHIHHIIIIIIIIHIIIIHCEHHHIIHGHDGHHHHGHIIIIGHIIIIIIIHHHHHHHIHHHHHHHHHGHEHGHIIIIHIHHIIIHIIHHIIIIIIIIIHHIHFHHIIIIHIHHIIIIHIIIHEHIIHIIHIIHHIIIIIHHEGHIIIIHHIHHHIIIIHIIHHIHGHHHHFHHIIIIIIHCHIHHFHHHHHHEIGIIIGIIIIIGIIHIIHIIIIIHHGHHHHGIIIIIIIIHHHHHHHHIIHIIIHH
@HS4.2_235 HISEQ:380:H55W7BCXY:1:1101:13915:12950 1:N:0:AGCAGGAA orig_bc=AAAAAAAAAAAA new_bc=AAAAAAAAAAAA bc_diffs=0
TACGGAAGGTCCGGGCGTTATCCGGATTTATTGGGTTTAAAGGGAGCGCAGGCGGGTTATTAAGCGTGACGTGAAATGTAGCCGCTCAACGGCTGAACTGCGTCGCGAACTGGTAGTCTTGAGTGAGTACGACGCGGACGGAATTCGTGGTGTAGCGGTGAAATGCTTAGATATCACGAAGAACTCCGATTGCGAAGGCAGTCCGCGAGTCCTTTACTGACGCTAAAGCTCGAAGGTGCGGGTATCGAACAGG
+
IIIIIDHIIIIIIIIIIIIIIIIIIHEHGHHGHGHCEHEHHHHHGIIIIIIIHIIIHHFIIHIIIIIIIIIIIIIIHIIIIIIIIIIIIIIIIIIIHIIIIIIHIIIIIIIIIIIHHIIIIIIIIIIIIIIIIIIIIIIIIIIIIIIIIIIIIIIIIIIIIIIIIIIIIIIIIIIHHIIIIIIIHIIIIIIIIIIIIIIIIIIIIIIIIIIIIIIIIIIIIIIIIIIIIIIIIIIIIIIIIIIIIIIIIIIII
@HS4.2_236 HISEQ:380:H55W7BCXY:1:1101:15386:12779 1:N:0:AGCAGGAA orig_bc=AAAAAAAAAAAA new_bc=AAAAAAAAAAAA bc_diffs=0
TACGGAAGGTCCGAGCGTTATCCGGATTCATTGGGTTTAAAGGGTGCGCAGGCGGTGCCTTAAGTCAGCGGTAAAATCGTGGGGCTCAACCCCATCCCGCCGTTGATACTGGGGCACTTGATTACGGTCGAGGCAGGCGGAATTCGTCGTGTAGCGGTGAAATGCATAGATATGACGAAGAACACCGATTGCGTAGGCAGCCTACCAGGCCGTTAATGACGCTCATGCACGAAAGTGCGGGGATCGAACAGG
+
IIIIIIIIIIIIIIIIIIIIIIHIIIGIIIIEHIICGHHIIIIIHIIIIIIIIIIIIHIHIHIIIIIIIIIIIIIIIHIGIIIIIIIIIIIIIIIIHIIHIIIIIIIIIIIIIIIIIIIIIIIIIIIIIIIIIIIIIIIIIIIIIIHIIIIIIIIIIIIIIIIIIIIIIIIIIIIIHIIIIIIIIIIIIHIIIIIIIIIIIIIIIIIHIIIIIIIIIIIIIIIIIGIIHHIIIIIIIIIIIIIIIIIIIHHI
@HS4.2_237 HISEQ:380:H55W7BCXY:1:1101:17660:12790 1:N:0:AGCAGGAA orig_bc=AAAAAAAAAAAA new_bc=AAAAAAAAAAAA bc_diffs=0
TACGGAAGGTCCGGGCGTTATCCGGATTTATTGGGTTTAAAGGGAGCGCAGGCTGATTATTAAGCGTGACGTGAAATGTAGCCGCTCAACGGCTGAACTGCGTCGCGAACTGGTAGTCTTGAGTGAGTTCGATGTTGGCGGAATTCGTGGTGTAGCGGTGAAATGCTTAGATATCACGAAGAACTCCGATTGCGAAGGCAGCCAACAAGGCCTTTACTGACGCTAAAGCTCGAAGGTGCGGGTATCGAACAGG
+
IIIIIDHIIIIIIIIIIIIIIIIIIHFHIIIHHHIEHDHIIIIIIIIIHIIIIIIIIIIIIIIIIIIIIIIIIIIIIHHIIIIIHIIIIIIIIIIIIIIIIIIIIIIIIIIIIIIIIIIIIIIIIIIIIHIIIIIIIIIIIIIIIIIIIIIIIIIIIIIIIIIIIIIIIIIHIEIHHIIIIIIIIIIIIIIIIIIIIIIIIIIIIIIIIIIIIIIIIIIIIIIIIIIIIIIIIIIIIIIIIIIIIIIIGIIII
@HS4.2_238 HISEQ:380:H55W7BCXY:1:1101:18385:12784 1:N:0:AGCAGGAA orig_bc=AAAAAAAAAAAA new_bc=AAAAAAAAAAAA bc_diffs=0
TACGGAAGGTCCGGGCGTTATCCGGATTTATTGGGTTTAAAGGGAGCGCAGGCGGCCTTTTAAGCGTGACGTGAAATGTAGGCGCTCAACGTCTGAATTGCGTCGCGAACTGTTAGGCTTGAGTAGACGGAATGTCGGCGGAATTCGTGGTGTAGCGGTGAAATGCTTAGATATCACGAAGAACTCCGATTGCGAAGGCAGCTGACAGCAGTTTTACTGACGCTCATGCTCGAAAGTGCGGGTATCGAACAGG
+
IEHEH0CCGF@GC?<<<C/<CGHI?E00D?1F?FF00CE1D1CGH=G/<FHD/<@CEEHI@F#?@ECGEGGHHGHHF?E5<<1BCC0CHGHH@EG@B??DHHE?<EGEEHGFHD7#HHFH/HHGCFFEGG@GEGA<CHC<?D?CECFG#8GAHHCCED<1;AF??HGBGC11CB1HC<F<5<<AHHHDH/8#1#FF<18B@@G@HHCD<1DD11H@HEHE<C1F<D/C1<HG<1ECCHCEEHHCC=F<FF@G@
@HS4.2_239 HISEQ:380:H55W7BCXY:1:1101:2669:13143 1:N:0:AGCAGGAA orig_bc=AAAAAAAAAAAA new_bc=AAAAAAAAAAAA bc_diffs=0
TACGGAGGATGCGAGCGTTATCCGGATTTATTGGGTTTAAAGGGTGCGTAGGTGGTTTGTTAAGTTTGTGGTGAAAGCGTGCGGCTCAACCGTACCAAGCCATGAAAACTGGCGAACTTGAGTGCAAACGAGGTAGGCGGAATGTGATGTGTAGCGGTGAAATGCTTAGATATGTCACAGAACCCCGATTGCGAAGGCAGCTTACCAGCATGCAACTGACACTGAGGCACGAAAGCGTGGGTATCAAACAGG
+
HIIIIIIIHIIIIIIIIIIIIIIIIIIIIHIIHIIHHHIIIIIIHHIIHIHIEHHHIIIIIHIIIIHIIIIIIIIIHHIHIIIIIIIIIIIIIIIFIIIIHIIIIIHIIIIIIIIIIIIIIHIIIIIIIIIIIHHIIHIIIIIIHIIIIIIIIHIIIIHIFIIIIIIIIIIIIIHHGIIIHHHIIIIIHHIIIIIHHIIIIHIIHHHHGHIIIIIIIIIIHIIIIIIHIIIIIIIIIIIIIIIHIIIIIIII
@HS4.2_240 HISEQ:380:H55W7BCXY:1:1101:3307:13011 1:N:0:AGCAGGAA orig_bc=AAAAAAAAAAAA new_bc=AAAAAAAAAAAA bc_diffs=0
TACGGAAGGTCCGGGCGTTATCCGGATTTATTGGGTTTAAAGGGAGCGCAGGCCGACTGGTAAGCGTGACGTGAAATGTAGCCGCTCAACGGCTGAACTGCGTCGCGAACTGTCAGTCTTGAGTGAGTTCGATGTTGGCGGAATTCGTGGTGTAGCGGTGAAATGCTTAGATATCACGAAGAACTCCGATTGCGAAGGCAGCCGACAAGGCCTTTACTGACGCTAAAGCTCGAAGGTGCGGGTATCGAACAGG
+
HIIGHEHCHHIIIIIHIHCEHIIIIIIFHIHHGHHEHIIHCHHIHIIIIIIIIII#IIIFIIIIHIHHIHIHIHIIFCHIIIHIIHIIIHIHHIIIIIGHHIHHHIHHHIHHIIHHHIIIHHIIIHHEHGHIIIIIEHIHIIIIIIHIIIIIHIHHHHIHIHHIIIHHIHIIIIHIHHIIHIIIGIHHIIIGIIIIHHEHDHIHIHIIHHCCEHHHIFIIIIHHHIIHHIHHIIIHHIHIIIIIHIHIHG@G@
@HS4.2_241 HISEQ:380:H55W7BCXY:1:1101:11279:13181 1:N:0:AGCAGGAA orig_bc=AAAAAAAAAAAA new_bc=AAAAAAAAAAAA bc_diffs=0
TACGGAAGGTCCGGGCGTTATCCGGATTTATTGGGTTTAAAGGGAGCGCAGGCCGGAGGTCAAGCGTGACGTGAAATGTAGCCGCTCAACGGCTGAACTGCGTCGCGAACTGGCTTTCTTGAGTGAGTTCGATGTGGGCGGAATTCGTGGTGTAGCGGTGAAATGCTTAGATATCACGAAGAACTCCGATTGCGAAGGCAGCCCACAAGGCCTTTACTGACGCTAAAGCTCGAAGGTGCGGGTATCGAACAGG
+
IIIIIIIIIIIIIIIIIIIIIIIIIHIIIIIIHHIDGHIIIIIIIIIIHIIIHIIIIIIHHHHHIIIIHIIHHIIIHHIIIIIIIIIIIIIIIIIIIIIHIIIHIIIIHIIIIIHIIIIIIIIIIIIIHIIIIIIIIIIIIIIIIIIIIIIIIIIIIIIIIIIIIIIIIIIIIIIHIIIIIIIIIIIIIIIIIIIIIIIIIIIIIIIIIIHIIIIIIIIGIIIIIIIHIHIIIIIIIIIGIIIHGIHCCIIII
@HS4.2_242 HISEQ:380:H55W7BCXY:1:1101:12712:13197 1:N:0:AGCAGGAA orig_bc=AAAAAAAAAAAA new_bc=AAAAAAAAAAAA bc_diffs=0
TACGGAAGGTCCGGGCGTTATCCGGATTTATTGGGTTTAAAGGGAGCGCAGGCTGATGATTAAGCGTGACGTGAAATGTAGCCGCTCAACGGCTGAACTGCGTCGCGAACTGGTTATCTTGAGTGAGTTCGATGTGGGCGGAATTCGTGGTGTAGCGGTGAAATGCTTAGATATCACGAAGAACTCCGATTGCGAAGGCAGCCCACAAGGCCTTTACTGACGCTAAAGCTCGAAGGTGCGGGTATCGAACAGG
+
IIIIIIIIIIIIIIIIIIIIIIIIIHIIIIIIIIIGHIIIIIIIIIIIIIIIIHIIIIIHIIIIIIIIIIIHIIIIIHIIIIIIIIIIIIIIIIIIIIIIIIHHGIIIIIIIIIIIHIIIIIIIIIIIIIIIIIIIIIIIIIIIIIIIIIIIIIIIIIIIIIIIIIIIIIIIIIIIIIIIIIIIIIIIIIIIIIIIIIIIIIIIIIIIIHIIIIIIIIIHIIIIIIIIIIIIIIIIIIIIIIIIIHIHGIIII
@HS4.2_243 HISEQ:380:H55W7BCXY:1:1101:19010:13137 1:N:0:AGCAGGAA orig_bc=AAAAAAAAAAAA new_bc=AAAAAAAAAAAA bc_diffs=0
TACGGAAGGTCCGGGCGTTATCCGGATTTATTGGGTTTAAAGGGAGCGCAGGCGGGTGCTTAAGCGTGCTGTGAAATGTACCGGCTCAACCGGTGACGTGCAGCGCGAACTGGGTGCCTTGAGTGAGTGCGAGGTATGCGGAATTCGTGGTGTAGCGGTGAAATGCTTAGATATCACGAAGAACCCCGATTGCGAAGGCAGCGTACCAGTCCTTTACTGACGCTAAAGCTCGAAGGTGCGGGTATCGAACAGG
+
IIIIHIIIGHIIIHIHIIIIIIIIIHHHHIIIHIIHHIIIIIIIIIIIIIIIIIIIIIIIIIIIIIIIIIIIIIGIIHHIIIIIIIIIIIIIIII?IIIIIIIIIHIIIIIIIIIIIIIIIIIIIIIIIHIIIIIIIIHIIIIIIIIIIIIIIIIIIIIHIIIIIIIIIIIIIIIIHIIIIIIIIIIIIIIIIIIIIIIIIIIIIIIIIIIIIIIIIIIIIIIIIIHIIIIIIIIIIIGIIIIIIIIIIIIII
@HS4.2_244 HISEQ:380:H55W7BCXY:1:1101:20416:13220 1:N:0:AGCAGGAA orig_bc=AAAAAAAAAAAA new_bc=AAAAAAAAAAAA bc_diffs=0
TACGGAAGGTCCGGGCGTTATCCGGATTTATTGGGTTTAAAGGGAGCGCAGGCCGGAGGTCAAGCGTGACGTGAAATGTAGCCGCTCAACGGCTGAACTGCGTCGCGAACTGGCTTTCTTGAGTGAGTTCGATGTGGGCGGAATTCGTGGTGTAGCGGTGAAATGCTTAGATATCACGAAGAACTCCGATTGCGAAGGCAGCCCACAAGGCCTTTACTGACGCTAAAGCTCGAAGGTGCGGGTATCGAACAGG
+
IIIIIGGHHHIIIHHIIIIIIIIIIHHIIIGHHIIHGHIIIIIIIIIIIIIIIIIIIIIHHIIIIIIHHIIHIGHIHHHIIIIIIIIIIIIIIIIHHHHIIIIIIIIIIIIHIIIIIIIIIIIIIIIIIHIIIIIIIIIIIIIIIIIIIIIIIIIIIIIIIIIIIIIIIIIIIIHGHGIIIIIHGIIIIIIIIIIIIIIIIIIIIIIIIIIIIIIIIIIIIIIIIIIIIIIIIHHFCIIIIIIIIIIIIIIII
@HS4.2_245 HISEQ:380:H55W7BCXY:1:1101:20677:13102 1:N:0:AGCAGGAA orig_bc=AAAAAAAAAAAA new_bc=AAAAAAAAAAAA bc_diffs=0
TACGGAAGGTCCGGGCGTTATCCGGATTTATTGGGTTTAAAGGGAGCGCAGGCTGATGATTAAGCGTGACGTGAAATGTAGCCGCTCAACGGCTGAACTGCGTCGCGAACTGGTTATCTTGAGTGAGTTCGATGTTGGCGGAATTCGTGGTGTAGCGGTGAAATGCTTAGATATCACGAAGAACTCCGATTGCGAAGGCAGCCAACAAGGCCTTTACTGACGCTAAAGCTCGAAGGTGCGGGTATCGAACAGG
+
IIIIIHHHICHHIHIIIHIIIIIIIIHGHIHIHIIHHIGHHHIIIIIIIIIIGIIIHHHHIIIIIIIIIIIHHEHHHIIIHIIIIHHIIIIIIIIIHHHHIIIIIIIIHGIIIIIIIIHIIHIIIIIIIIIIIIHIIIIIIIIIIIIIIIGIIIIIIIIIIIIIIIIIFHHIIIHHGGHIIIHHCIIIIIIIHHIGIIIIIIIHIIIIIIIIIIHIIIIHIIIHIIHIIIIIIIIHIHEIIIIHIIIIIHHII
@HS4.2_246 HISEQ:380:H55W7BCXY:1:1101:20615:13179 1:N:0:AGCAGGAA orig_bc=AAAAAAAAAAAA new_bc=AAAAAAAAAAAA bc_diffs=0
TACGGAAGGTCCGGGCGTTATCCGGATTTATTGGGTTTAAAGGGAGCGCAGGCCGGCTTTTAAGCGTGACGTGAAATGTAGACGCTCAACGTCTGAATTGCGTCGCGAACTGGAGGCCTTGAGTGCATTCGACGTCAGCGGAATTCGTGGTGTAGCGGTGAAATGCTTAGATATCACGAAGAACTCCGATTGCGAAGGCAGCTGACGAGACTGTAACTGACGCTAAAGCTCGAAAGTGCGGGTATCGAACAGG
+
IIIIIFHHIHIIIHIIIHIIIIIIIIHHIHFHHHIEEHFHHIIIIIHIIIIIIIIIIHHIIHIIIIIIIHHGHHIIHHIIIHHIIHIIIIIHHIIHIIIHIIIIIIIIIHHIIIIIIIIHIIIIIIHIHIIIIIIIIIIIIHIIIIIIIIGIHIIIIIIHIIHIHIIHHGIHHHHHHIHIHHIHEIHIIIIIIIIIIIIHIIIIIIIIIIIIIIIIIIIIIIIIIHIIIIIIIIIHHC0IIIIIIIIIIIIII
@HS4.2_247 HISEQ:380:H55W7BCXY:1:1101:20987:13008 1:N:0:AGCAGGAA orig_bc=AAAAAAAAAAAA new_bc=AAAAAAAAAAAA bc_diffs=0
TACGGAAGGTCCAGGCGTTATCCGGATTTATTGGGTTTAAAGGGAGCGCAGGCTGATGATTAAGCGTGACGTGAAATGTAGCCGCTCAACGGCTGAACTGCGTCGCGAACTGGTTATCTTGAGTGAGTTCGATGTTGGCGGAATTCGTGGTGTAGCGGTGAAATGCTTAGATATCACGAAGAACTCCGATTGCGAAGGCAGCCAACAAGGCCTTTACTGACGCTAAAGCTCGAAGGTGCGGGTATCGAACAGGATTAGATACCCTAGTAGTCCGCCTAATGTGCCAGCAGCCGCGGTA
+
HIIIH=GEHDFEEDGHI=CHCHHIHIE@EG1DHHIDCGCHEHHIHIGHHHIHG@HHCGHEFGHHEHEHEFIHGHHGFHHHEHHIHCHGHHIGHHIHHH0@FHHHHIIHIG?HIEDDEG@GHHIHH#I:AD?FIHC<EGHHHIHICEEEHHHGDAE?FH@FE?@EBCFD:D.CCHHGHE@CE/8IIHCFCHHCHGHHIHHCEIHCHEC0@?CCFFDHHC<<?CFEC@CE?CHC<1DC/HGIHE@F<D<11D1@?GECCC@FDF<1C1C</HD<HGHIHH?HHGC?HGHHHHHIHHIIHH
@HS4.2_248 HISEQ:380:H55W7BCXY:1:1101:3298:13349 1:N:0:AGCAGGAA orig_bc=AAAAAAAAAAAA new_bc=AAAAAAAAAAAA bc_diffs=0
TACGGAAGGTCCGGGCGTTATCCGGATTTATTGGGTTTAAAGGGAGCGCAGGCTGATGATTAAGCGTGACGTGAAATGTAGCCGCTCAACGGCTGAACTGCGTCGCGAACTGGTTATCTTGAGTGAGTTCGATGTTGGCGGAATTCGTGGTGTAGCGGTGAAATGCTTAGATATCACGAAGAACTCCGATTGCGAAGGCAGCCAACAAGGCCTTTACTGACGCTAAAGCTCGAAGGTGCGGGTATCGAACAGG
+
IIIIIHHHIIIIIIHIIIIIIIIIIHGHIIIIIIIGHIIIIIIIIIIIIIIIIIIIIIIIIIIIIIIIIIIIHHIIIIIIIIIIIIIIHIIIIIIIIIIIIIIIIIIIIIIIIIHIIIIIIIIIIIIIIIIIIIIIIHIIIIIIIIIIIIIIIIIIIIIIIIIIIIIIIIIIIIIHIIIIIIIHHIIHIIIIIIIIIIIIIHHHIIIIIIIIIIIIHIIIIIIIIIIIIIIIIIIHDIIIIIIIIIIIIIIII
@HS4.2_249 HISEQ:380:H55W7BCXY:1:1101:8695:13303 1:N:0:AGCAGGAA orig_bc=AAAAAAAAAAAA new_bc=AAAAAAAAAAAA bc_diffs=0
TACGGAGGATGCGAGCGTTATCCGGATTTATTGGGTTTAAAGGGTGCGTAGGCGGATATTTAAGCGTGAGGTGAAATGCCACTGCTCAACAGTGGAACTGCCTCGCGAACTGGACATCTGGAATGCCCCTGCCGTGGGAGGAATGTGTGGTGTAGCGGTGAAATGCATAGAGATCACACAGAACACCGATTGCGAAGGCATCTCACGAAGGGGTGATTGACGCTGAGGCACGAAAGCGTGGGGATCAAACAGG
+
IIIIIHIIGHHHHHHIIIIIIIIIIGECHHIEHIIHHHHIIHHIEHIIHIHHHHHHHHHIHHIIIHIIIIHHIIIIHHHIIIHHHHHIIIIIIIHHIHIIIIIHIIIIIIIIIIIIIIHHIIHIIHIIIIIIIIIIIIIHIIIIIIIIIIIIIIHHIIIIGIIIIIIIIIIIFHHHHHIIIHIIIIIIIIIIIIIIIIIIHIIIIIIIIIIHIIIHIIIIIIIIIIIIIIHIIIIIIIIIIIIIHIIIIIHIH
@HS4.2_250 HISEQ:380:H55W7BCXY:1:1101:9038:13375 1:N:0:AGCAGGAA orig_bc=AAAAAAAAAAAA new_bc=AAAAAAAAAAAA bc_diffs=0
TACGTAGGGGGCGAGCGTTGTCCGGAATGATTGGGCGTAAAGGGCGCGTAGGCGGCCCGGTAAGTCTGGAGTGAAAGTCCTGTTTTTAAGATGGGAATTGCTTTGGATACTGTCGGGCTTGAGTGCAGGAGAGGTAAGTGGAATTCCCAGTGTAGCGGTGAAATGCGTAGAGATTGGGAGGAACACCAGTGGCGAAGGCGACTTACTGGACTGTAACTGACGCTGAGGCGCGAAAGTGTGGGGAGCAAACAGG
+
IIIIIHIIIIIIIIHIIIIHIIIIIICHHIHHHIHIIIIIIIIHHHIIIIIGIIGIIIHIHHHIIIIIIIIIIIIIGHIIIHIIIHIIIIIIIIIHEHIIIHIIIIIHIIIIHIIIHHHIIIIIIIIIHIIIHHHIIIHIIIIHIIIHIIIIIIIIIIIIIHIIIIIIIIHHIIIIHIIIIIHIIIIIIIIIIIIHIIIIIIIIIIIIIIHHIIIIIIIIHIIIIIIIHIIIIIIIIIIIIIIIIIIIIIIII
@HS4.2_251 HISEQ:380:H55W7BCXY:1:1101:9122:13484 1:N:0:AGCAGGAA orig_bc=AAAAAAAAAAAA new_bc=AAAAAAAAAAAA bc_diffs=0
TACGGAGGATGCGAGCGTTATCCGGATTTATTGGGTTTAAAGGGTGCGTAGGTGGTTTGTTAAGTTTGTGGTGAAAGCGTGCGGCTCAACCGTACCAAGCCATGAAAACTGGCGAACTTGAGTGCAAACGAGGTAGGCGGAATGTGATGTGTAGCGGTGAAATGCTTAGATATGTCACAGAACCCCGATTGCGAAGGCAGCTTACCAGCATGCAACTGACACTGAGGCACGAAAGCGTGGGTATCAAACAGG
+
IIIIIIIIIIIIIIIIIIIHIIIIIIIIIIHHHIIGGHHIIIIIIIIIHIIIIHIIHIIHHIIIHHIIIIIIIIIIIIIIIIIIIHIIIIIIIIIIIIIIIIIIIIIIIIIIHIIIIHHIIIIIIIHIIIIIIIIIIHIIIIIIIIIIIIIIIIIIIIIIIIIIIIIIIIIIIIIHHIIIHIIIIIIIIIIIIIIIIIIIIIIIIIIIIIIIIIIIIIIIHIIIIIIIIIIIIIIIIIIIIIIIIIIIIIII
@HS4.2_252 HISEQ:380:H55W7BCXY:1:1101:15324:13358 1:N:0:AGCAGGAA orig_bc=AAAAAAAAAAAA new_bc=AAAAAAAAAAAA bc_diffs=0
TACGGAGGATGCGAGCGTTATCCGGATTTATTGGGTTTAAAGGGTGCGTAGGCGGGTTGCCAAGTCAGGGGTGAAATCCCGGAGCCTAACTCCGGAACTGCCTTTGATACTGGCAGTCTTGAATTCGGATGCCGAGGGAGGAATGAGTAGTGTAGCGGTGAAATGCATAGATATTACTCAGAACACCGATTGCGAAGGCATCTCACGAATCCGACATTGACGCTGAGGCACGAAAGCGTGGGGATCAAACAGG
+
IIIHIIIIIIIIIIIHIIIIIIIIIIIHHIHHHHIEHDHHIIIIIIIIIIIIIIIIIIIIIIIIIIIIIIIIIIHHHIIIIIIIIIIIIIIIIIIIIIIIIIIIIIIIIIIIIIIIHIIIIIIIIIIIIIHIHH0IIIIIIIIIIIIIHIIIIIIIIIHIIIIIIIIIIIIIIIIIIIIIIIIIIIIIIIIIIIIIIIIIIIIIIIIIIIIHHHIIIIIIIIIIIIIIIHIIIIIIIIIIIIIIIIIIIIHII
@HS4.2_253 HISEQ:380:H55W7BCXY:1:1101:16422:14419 1:N:0:AGCAGGAA orig_bc=AAAAAAAAAAAA new_bc=AAAAAAAAAAAA bc_diffs=0
TACGGAAGGTCCGGGCGTTATCCGGATTTATTGGGTTTAAAGGGAGCGCAGGCTGGATTTTAAGCGTGCTGTGAAATGTACCGGCTCAACCGGTGACGTGCAGCGCGAACTGGAGTCCTTGAGTGAGTACGAGGTATGCGGAATTCGTGGTGTAGCGGTGAAATGCTTAGATATCACGAAGAACCCCGATTGCGAAGGCAGCGTACCAGTCCTTAACTGACGCTAAAGCTCGAAAGTGCGGGTATCGAACAGG
+
IIIIIHIIIIIIIIIIIIIIIIIIIIIIIIIIIIIHIIIIIIIIIIHIIIHHHHIIIIIIIIIIIIIIIIIIIIIIHHHIIIIIIIIIIIIIIIIIIIIIIIIIIIIGIIIIIIIHHHHHIIIIIIIIIIIIIIIIIIIIIIIIIIIIIIIIIIIIIHIIIIIIIIIIIIIIIIIIIIIIIIIIIIIIIIHIIIIIIIIIIIIIIIIIIIIIIIIIIIIIIIIIIIIIHIIIIIIIHIIIIIIIIIIIIIIII
@HS4.2_254 HISEQ:380:H55W7BCXY:1:1101:16599:14333 1:N:0:AGCAGGAA orig_bc=AAAAAAAAAAAA new_bc=AAAAAAAAAAAA bc_diffs=0
TACGGAAGGTCCGGGCGTTATCCGGATTTATTGGGTTTAAAGGGAGCGCAGGCCGGAGGTCAAGCGTGACGTGAAATGTAGCCGCTCAACGGCTGAACTGCGTCGCGAACTGGCTTTCTTGAGTGAGTTCGATGTGGGCGGAATTCGTGGTGTAGCGGTGAAATGCTTAGATATCACGAAGAACTCCGATTGCGAAGGCAGCCCACAAGGCCTTTACTGACGCTAAAGCTCGAAGGTGCGGGTATCGAACAGG
+
IIIIIHIIIHIIIIHIIIIHIIIIIHIIIIHIHIIDCHHIIHIIIIIIIIIIIIIIIIIHHIIIIIIIIIIIIIIHIIIIIIIIIIIIIIIIIIHIIIIIIIIIIIIIIIIIIIHHIIIIIIIIIIIIIIIIIIIIIIIIIIIIIIIIIIIIIIIIIIIIIIIIIIIHIIIIIIIIHHIIIIIIHIIIIIIIIIIIIIIIIIIIIIIIIIIIIIIIIIIIIIIIIIIIIIIIIIIIIIIIIIIIIIIIIIIII
@HS4.2_255 HISEQ:380:H55W7BCXY:1:1101:17304:14277 1:N:0:AGCAGGAA orig_bc=AAAAAAAAAAAA new_bc=AAAAAAAAAAAA bc_diffs=0
TACGGAGGATGCGAGCGTTATCCGGATTTATTGGGTTTAAAGGGTGCGTAGGTGGTTTGTTAAGTTTGTGGTGAAAGCGTGCGGCTCAACCGTACCAAGCCATGAAAACTGGCGAACTTGAGTGCAAACGAGGTAGGCGGAATGTGATGTGTAGCGGTGAAATGCTTAGATATGTCACAGAACCCCGATTGCGAAGGCAGCTTACCAGCATGCAACTGACACTGAGGCACGAAAGCGTGGGTATCAAACAGG
+
IIIIIHIIIIIIIIIIIIIIIIIIHCHIIGHGHHH<DHIIIIIIHIIIHHIIIIIIIIIIIIIIHIIHIIIIIIIIIIIHHHIHIIIIHIIIIIIIIIIIIIIIIIIIIIIIIIIIIIIIIIIHIIIIIIIIIIIIIIIIIIIIIIIIIIIIIIIIIIIIIIIIIIIIIIIIIIHIHIIIIIIIIIIIIIIIIIIIIIIIIIHIIIIIIIIIIIHIIIIIIIIIIIIIIIIIIIIIIIIIIIIIIIHFIIII
@HS4.2_256 HISEQ:380:H55W7BCXY:1:1101:18232:14419 1:N:0:AGCAGGAA orig_bc=AAAAAAAAAAAA new_bc=AAAAAAAAAAAA bc_diffs=0
TACATAGGGGGCGAGCGTTGTCCGGAATGACTGGGCGTAAAGGGTGTGTAGGCGGTTATACAAGTTAAAAGTGAAATCCCCGGGCTTAACTCGGGTGCTGCTTTTAAGACTGTATGACTGGAGTGCAGTAGAGAAAAGTGGAATTCCTAGTGTAGCGGTGGAATGCGTAGATATTAGGAGGAACACCAGAGGCGAAGGCGACTTTTTGGACTGTAACTGACGCTGAGGCACGAAAGTGTGGGGAGCAAACAGG
+
IIIIHIIIIIIIIIHIIIIIIIIIIHIIIIIIIIIIIHIIIGHIIHIIIIIIIIIIIIIIIIHIGGIGIIIIIHIIHIIIIIIIIIGIIIIIIIIIIIIIIHIIIIIIIIGIIIIIIIHIHHHIIIIIIIIIIIHIIIIIIIIIHIIIIIIIHIIIIIHHIIIHIIIIIIIIIIHHHHHHIIIIHIIIIIIIIIIIIIIIIIIIHGIIIIGIIIIIIIIIIIIIIIIIIIHIIIIHHIIIIIIIIIIIIIIII
@HS4.2_257 HISEQ:380:H55W7BCXY:1:1101:18832:14277 1:N:0:AGCAGGAA orig_bc=AAAAAAAAAAAA new_bc=AAAAAAAAAAAA bc_diffs=0
TACGGAGGATGCAAGCGTTATCCGGATTTATTGGGTTTAAAGGGTGCGCAGGCGGGCTGTTAAGTCAGCGGTGAAATCTCCCGGCTCAACCGGGGAACTGCCGTTGATACTGGCAGCCTAGAGTACAGACGGCGCCGGCGGAATGTGTCATGTAGCGGTGAAATGCTTAGATATGTCACAGAACACCGATCGCGAAGGCAGCTGGCGAGGCTGGGACTGACGCTCAGGCACGAAAGCGTGGGGATCAAACAGG
+
GHHIIICC0<DGIGHIIIDCHEECEGCCGFHEHHHHCHHII<1<<DGHHHHIHIIIIIEH#HHHHHHHIHHHCHHGHFGHDHFHHHHHIHGIIIIIHHHIEHHEFIHEIIHHEIIHHHHHIHHIIIHHHEIHHEHHGEIIIGHIEIIHHGGHHIHHEIHHIHHIIHIHIHHHHEEHHHIIIIIIIIIIHHHIIHEIFIIIIGHD?HHGHGHHHGHHIIIIIHHHHIHHHIIIIHIHF/IIIHGHEIIIIGIIH
@HS4.2_258 HISEQ:380:H55W7BCXY:1:1101:20213:14392 1:N:0:AGCAGGAA orig_bc=AAAAAAAAAAAA new_bc=AAAAAAAAAAAA bc_diffs=0
TACGGAGGATGCGAGCGTTATCCGGATTTATTGGGTTTAAAGGGTGCGCAGGCGGCACGTCAAGTCAGCGGTCAAAATGCGGCGCTCAACGCCGTACCGCCGTTGAAACTGGCGGGCTCGAGTTCGTGGGAGGATTGCGGAATGCGCGGTGTAGCGGTGAAATGCATAGATATCGCGCAGAACTCCGATTGCGAAGGCAGCAGTCCATCACGCGACTGACGCTCATGCACGAAAGCGTGGGTATCGAACAGG
+
IIIHIHIIIEHHHHD/CHHFHHIIIGHIGIIIGHHDEHIGHCHIHIIIIIIIIHCHHHIHIIGIEHHIHIIHHHHHGHIHIIIHEDHHHIHHIIIIHIIIIGIHIIIIHEIIIIHIHHHHGHIIHGEGEHIIHIIHIIIIIIIIIHIIIHHIIIIIIIIIIIGIHHHHHHFHCHHHGHIIIHHEHIIIIIIII#IIHHIHHHHFHFIHIIIIIIIIIIIIIIHGIIIIIIIIIIIIIIIIIHGFIHIIIIII
@HS4.2_259 HISEQ:380:H55W7BCXY:1:1101:6384:14554 1:N:0:AGCAGGAA orig_bc=AAAAAAAAAAAA new_bc=AAAAAAAAAAAA bc_diffs=0
TACGTAGGGGGCGAGCGTTGTCCGGAATGATTGGGCGTAAAGGGCGCGTAGGCGGCCTGATAAGTCTGGAGTGAAAGTCCTGCTTTCAAGGTGGGAATTGCTTTGGATACTGTCGGGCTGGAGTACAGGAGAGGAAAGCGGAATTACCAGTGTAGCGGTGAAATGCGTAGAGATTGGTAGGAACACCAGTGGCGAAGGCGGCTTTCTGGACTGAAACTGACGCTGAGGCGCGAAAGCGTGGGGAGCAAACAGG
+
IIIIIIIIIIIIIIIIIIIIHIIIIIIIIIIIIIIHIIIIIIIIIIIIIIIIIIIIIIIIIIIIIIIIIIIIIIIIIIIIIIIIHIIIIIIIIIIIIIIIIHIIIIIIIIIIIIIIIIIIIIIIIIIIIIIIIIIHIIIIIIIIIIIIIIIIIIIIIIIIIIIIIIIIIIIIIIIIIHIIIIIIIIIIIIIIIIIIIIIIIIIIIIIIIIIIIIIHIIIIIIIIIIIIIIIIIIIIIIIIIIIIIIIHHIIII
@HS4.2_260 HISEQ:380:H55W7BCXY:1:1101:8527:14538 1:N:0:AGCAGGAA orig_bc=AAAAAAAAAAAA new_bc=AAAAAAAAAAAA bc_diffs=0
TACGGAAGGTCCGGGCGTTATCCGGATTTATTGGGTTTAAAGGGAGCGTAGGCTGATGATTAAGCGTGACGTGAAATGTAGCCGCTCAACGGCTGAACTGCGTCGCGAACTGGTTATCTTGAGTGAGTTCGATGTTGGCGGAATTCGTGGTGTAGCGGTGAAATGCTTAGATATCACGAAGAACTCCGATTGCGAAGGCAGCCAACAAGGCCTTTACTGACGCTAAAGCTCGAAGGTGCGGGTATCGAACAGG
+
IIIIIIIIIIIIIIIIIIIIIIIIIHHIIIIIIIIHIIIIIIIIIIIIIIIIIIIIIIIIIIIIIIIIIIIHIIIIIIIIIIIIIIIIIIIIIIIIIIIIIIIIIIIIIIIIIIIIIIIIIIIIIIIIHIIIIIIIIIIIIIIIIIIIIIIIIIIIIIIIIIIIIIIIIIIIIIIHIIIIIIIIIIIIIIIIIIIIIIIIIIIIIIIIIIIIIIIIIIHHIIHIIIIIIIIIIHFEHIIIIIIIIIIIIIIII
@HS4.2_261 HISEQ:380:H55W7BCXY:1:1101:11115:14678 1:N:0:AGCAGGAA orig_bc=AAAAAAAAAAAA new_bc=AAAAAAAAAAAA bc_diffs=0
TACGGAAGGTCCGGGCGTTATCCGGATTTATTGGGTTTAAAGGGAGCGCAGGCGGAGGCTTAAGCGTGACGTGAAATGTAGTCGCTCAACGGCTGAGTTGCGTCGCGAACTGGGTTTCTTGAGTGAGTGCGACGTCAGCGGAATTCGTGGTGTAGCGGTGAAATGCTTAGATATCACGAAGAACCCCGATTGCGAAGGCAGCTGACGAGCCCTTTACTGACGCTAAAGCTCGAAGGTGCGGGTATCGAACAGG
+
IIIIIGHIIIIIIIIIIIIIIIIIHEGHHHHHIIIEHHIIHIIIIGIGIIIIIIIIIIIIIIIIIIIIIHIIIIIIGHIIIIIIIIIIIIIIIIIIIIIIIIIIIIIIHIIIIIIIIIIIIIIIIIIIIIIIHIHIIIIIIIIIIIIIIIGIIIIIIIIIIIIIIHIIIIIIIIIIIIIIIIIIIIIIIIIIIIIIIIIHEIIGIIIHHIIIIIIIIIIIIIIIIIIIIHHIIHEC/IIIIIHHIIIIIIIII
@HS4.2_262 HISEQ:380:H55W7BCXY:1:1101:15839:14539 1:N:0:AGCAGGAA orig_bc=AAAAAAAAAAAA new_bc=AAAAAAAAAAAA bc_diffs=0
TACGGAAGGTCCGGGCGTTATCCGGATTTATTGGGTTTAAAGGGAGCGCAGGCGGACAGTTAAGCGTGACGTGAAATGCAGCGGCTCAACCGTATGAAGTGCGTCGCGAACTGGCAGTCTTGAGTGAGTACGATGTAGGCGGAATTCGTGGTGTAGCGGTGAAATGCTTAGATATCACGAAGAACTCCGATTGCGAAGGCAGCCTACAAGTCCTTTACTGACGCTAAAGCTCGAAGGTGCGGGTATCGAACAGG
+
IIIIIIIIIIIIIIIIIIIIIIIIIGHIIIIIHIIEEHIIIHIIHIIHIIIIIIHHIIIIIIIIIIIIIIIIIHIIDIIIIIIIIIHIIIIIHIIIIIIIIIIIIIIIIIIIIIIIIIIIIIIIIIIIIIIIHIIHHIIIIIIIIIIIIIIIIIIIIIIIIIIIIIIIIIIIIIIIHHHIIIIIIHIIIIHIIIIIIIIIIIGIIIIIIIHIIIIIIIIIIIIIIIIIIIIIIIIIIIIIIIIIIIIHHIIIII
@HS4.2_263 HISEQ:380:H55W7BCXY:1:1101:17848:14583 1:N:0:AGCAGGAA orig_bc=AAAAAAAAAAAA new_bc=AAAAAAAAAAAA bc_diffs=0
TACAGAGGTCGCAAGCGTTGTTCGGATTTACTGGGCGTAAAGGGCGCGTAGGCGGCGGAATGTGTCGGATGTGAAATCTCCGGGCTCAACCCGGAAAGTGCGTCCGAAACTATTCCGCTCGAGTGCGGGAGGGGGAAGGGGAATATAGGGTGTAGCGGTGAAATGCGTTGATATCCTATAGAACACCGGAGGCGAAGGCGCCTTCCTGGAACGCAACTGACGCTGAGGCGCGAAAGTCGGGGGAGCAAACAGG
+
IIIIIHIIIIIIIIIIIHIIIIIIIHIIIIIIIIIIIHIIIIIIIIIIIIIIIIIIIIIIIIIIIIIIIIHIIIIIDHHIIIIIHIIIIIIIIIIIIIIIIIIIIIIIIIHHIIHIHHIIIIIIIIIIIIIIIIIHIIIIIIIIIHIIIIIIIIIIIIIIIIIIIIIIIIIIIIIIHFHIIIIIIIIIIIIIIIIIIIIIHIIIIIIIIIIIIIIIIIIIIIIIIIIIIIIIIIIIIIIIIIIIIIIIHIIII
@HS4.2_264 HISEQ:380:H55W7BCXY:1:1101:1124:14814 1:N:0:AGCAGGAA orig_bc=AAAAAAAAAAAA new_bc=AAAAAAAAAAAA bc_diffs=0
TACGTAGGTGGCAAGCGTTATCCGGATTTACTGGGTGTAAAGGGCGCGTAGGCGGGGATGCAAGTCAGATGTGAAATCTATGGGCTTAACTCATAAACTGCATTTGAAACTGTATCTCTTGAGTGCTGGAGAGGTAGACGGAATTCCTTGTGTAGCGGTGAAATGCGTAGATATAAGGAAGAACACCAGTGGCGAAGGCGGTCTACTGGACAGTAACTGACGCTGAGGCGCGAGAGCGTGGGGAGCAAACAGG
+
IIIIHIIIIIIIIIIIIHHIIIIIIIIIIIIHHIIFEEHIIIIIIIIIDHHHIIDHIHHIIIIIIIIHHHHIIIIIHHIIIHIIHIHIIIIHIIIIIIIIIIIIIIIIIIIIIIIIIIIIIHIIHIIHIIIIIHHIIIIIIIIIIIIIIIIIIHIIIIIIIIIIIIIIIIIIIHHHHIIIIIIIIIIIIHHHHIIIIIIHIIIIIIIIIIIIIIIIIIIIIIHHDIIIIIIIIIIIIIIIIIIIIIIIIIIIH
@HS4.2_265 HISEQ:380:H55W7BCXY:1:1101:4783:14899 1:N:0:AGCAGGAA orig_bc=AAAAAAAAAAAA new_bc=AAAAAAAAAAAA bc_diffs=0
TACGGAGGATGCGAGCGTTATCCGGATTTATTGGGTTTAAAGGGTGCGTAGGTGGTTTGTTAAGTTTGTGGTGAAAGCGTGCGGCTCAACCGTACCAAGCCATGAAAACTGGCGAACTTGAGTGCAAACGAGGTAGGCGGAATGTGATGTGTAGCGGTGAAATGCTTAGATATGTCACAGAACCCCGATTGCGAAGGCAGCTTACCAGCATGCAACTGACACTGAGGCACGAAAGCGTGGGTATCAAACAGG
+
IIIIIGHIHIIIIIII<HHHIIIIIHIIIIIIHIIHIIIIIIIIHHIHGHHIHIIIIIIIIIIIHIIIIIIIIIIIIHIIIHIIIHIHIIIIIIIIIIIIIIIIIIIIIIIIIIIIIIIIIIIIHIIIIIIIIIIIII1IIIIIIIIIIIIIIIIIIIIIIIIIIIIIIIIIIIIIIIIIIIIIIIIIIIIIIIIIIIIIHIIIIIIIIIIIIIIIIIIIIIIIIIIIIIIIIIGIIIIIIIIHIIIHIIII
@HS4.2_266 HISEQ:380:H55W7BCXY:1:1101:5642:14971 1:N:0:AGCAGGAA orig_bc=AAAAAAAAAAAA new_bc=AAAAAAAAAAAA bc_diffs=0
TACGTAGGGGGCGAGCGTTGTTCGGAATTACTGGGCGTAAAGGGCGCGCAGGCTGTTAATCAAGTCAGCTGTTAAATCGTGCGGCTTAACCGTATGATGCAGTTGAAACTGTTTAACTGGAGTATCGGAGAGGTAAGCGGAATTCCCAGTGTAGCGGTGAAATGCGTAGATATTGGGAAGAACATCGGTGGCGAAGGCGGCTTACTGGCCGAAAACTGACGCTGAGGCGCGAAAGCCAGGGTAGCAAACGGG
+
IIIIHHHIIIIIIIIIIIIIIIIIIIIIIIIIIIIIIHHIIIIIIIIIIIIIIIIIIHIIIIIIIIIIIIIIIIIIHHIHIIIIIIIIIIIIIIIIIIIIIIIIIIIIIIIIIIIIIIIIIIIIIIIIIIIIIIIIIIIIIIIIIIIIIIIIIIIIIIIIIIIIIIIIIIIHIIIIIIIIIIIIIIIIIIIIIIIIIIIIIIIIIIIIIIIIIIIIIIIIIIIIIIIIIIIIIIIIIIIIIIIIIIIIIIII
@HS4.2_267 HISEQ:380:H55W7BCXY:1:1101:9239:14982 1:N:0:AGCAGGAA orig_bc=AAAAAAAAAAAA new_bc=AAAAAAAAAAAA bc_diffs=0
TACGGAGGATGCAAGCGTTATCCGGATTTATTGGGTTTAAAGGGTGCGCAGGCGGGCTGTTAAGTCAGCGGTGAAATCTCCCGGCTCAACCGGGGAACTGCCGTTGATACTGGCAGCCTAGAGTACAGACGGCGCCGGCGGAATGTGTCATGTAGCGGTGAAATGCTTAGATATGCCACAGAACACCGATCGCGAAGGCAGCTGGCGAGGCTGGGACTGACGCTCAGGCACGAAAGCGTGGGGATCAAACAGG
+
IIIIIIIIHIIIIIIIIIIIIIIIIHIHIIIHHIIEHHIH1FHHHIIIIIIIIIIIIHHHHIIHIIIIIIHHIIIIHHIIIIIIIIIIIIIIIIIIHHIIIIIIIIIIIIIIIIIIIIIIIIIIIIIIHHIIIHIIIIIIIIIIIIIIIIIIIIIIIIIIIIIIIIIIIIIIIIIIHGIIIIIIIIIIIIIIHIIIIIIIIHIIIIIIIIIIIIIIIIIIIIIIIIIIIIIIIIIIIIIIIIIIIIIHIHIII
@HS4.2_268 HISEQ:380:H55W7BCXY:1:1101:11524:14928 1:N:0:AGCAGGAA orig_bc=AAAAAAAAAAAA new_bc=AAAAAAAAAAAA bc_diffs=0
TACGTAGGTGGCAAGCGTTGTCCGGAATTATTGGGCGTAAAGGGAGCGCAGGCGGGAAATCAAGTCCTACTTAAAAGTGCAGCAGTAAAAGTTGTGATGGGTAGGAAACTGGTTTTCTTGAGAGCAGGAGAGGTAAGCGGAATTCCCGGTGTAGCGGTGAAATGCGTAGATATCGGGAGGAACACCAGTGGCGAAGGCGGCTTACTGGACTGAATCTGACGCTGAGGCTCGAAAGCTGGGGGAGCGAACGGG
+
IIIIII<<DHHIIIIIIIIIIIIIIHHIIIIHHIIIIHHHIIIIIIIIIIIIIIIIIIIIIIIIIIIIIHHIIIIIHHHIIIIIIFIIIHIHIIIIIIIIIIIIIIIIIIIIHIIIIIIIIIHIIIIIIIIIIIIIIIIIIIIIIIIIIIIIIIIIIIIIIIIIIIIIIIIIIIIIGIIIIIHIIIIIHHHIIIIIIIIIIIIIIIIHIIIIIIIIIIIIIIIIIIIIIIIIIIIIIIIIIIIIIIIIIIII
@HS4.2_269 HISEQ:380:H55W7BCXY:1:1101:12121:14955 1:N:0:AGCAGGAA orig_bc=AAAAAAAAAAAA new_bc=AAAAAAAAAAAA bc_diffs=0
TACGTAGGGGGCGAGCGTTGTCCGGAATGATTGGGCGTAAAGGGCGCGTAGGCGGCCCGGTAAGTCTGGAGTGAAAGTCCTGCTTTTAAGGTGGGAATTGCTTTGGATACTGTCGGGCTTGAGTGCAGGAGAGGTAAGTGGAATTCCCAGTGTAGCGGTGAAATGCGTAGAGATTGGGAGGAACACCAGTGGCGAAGGCGACTTACTGGACTGTAACTGACGCTGAGGCGCGAAAGTGTGGGGAGCAAACAGG
+
IIIIIIIIIIIIIIIIIIIIIIIIIHHIIIIIIIIIIIIIIIIIIIIIIIIIIIIIIIIIIIIIIIIIIHIIIIIIHHIIIIIIHIIIIIIIIIIIIIIIIIIIIIIIIHIIIIIIIIIIIIIIIIIIIIIIIIHHIIIIIIIIIIIIIIIIIIIIIIIIIIIIIHIIIIIIIIIIHHIIIIIIIIIIIIIIIIIIIIIIIIIIIIIIIIIIIIIIIIIIIIIIIIIIIIIIIIIIIIIIIIIIIIHFEIIII
@HS4.2_270 HISEQ:380:H55W7BCXY:1:1101:15953:14845 1:N:0:AGCAGGAA orig_bc=AAAAAAAAAAAA new_bc=AAAAAAAAAAAA bc_diffs=0
TACGGAGGATGCGAGCGTTATCCGGATTTATTGGGTTTAAAGGGTGCGTAGGTGGTTTGTTAAGTTTGTGGTGAAAGCGTGCGGCTCAACCGTACCAAGCCATGAAAACTGGCGAACTTGAGTGCAAACGAGGTAGGCGGAATGTGATGTGTAGCGGTGAAATGCTTAGATATGTCACAGAACCCCGATTGCGAAGGCAGCTTACCAGCATGCAACTGACACTGAGGCACGAAAGCGTGGGTATCAAACAGG
+
IHIHHE?DEDEHGHHHHIIHHIIIII=CHEEGFHICEHHIIHHIFHHHC=FHDHHFEEHHFEHHHHHHHHIIHEHHIGHHIIHHIIHGIIHFHHHHIIIIHHGFHHIHIHIIIHIIGHHHFHHIIHHIHIHHIIIIIIIHIIHHHHIIHIIHIIIHIHHHHHIIIIIIIHHHHHHCHFIIHIHGHHHEHGHHFHIIHHIHHHEHHHGHIIIIIIHGIIIHHIHEHHHIHIIIIHGIHIIHIIHHHIIHG?II
@HS4.2_271 HISEQ:380:H55W7BCXY:1:1101:18625:14889 1:N:0:AGCAGGAA orig_bc=AAAAAAAAAAAA new_bc=AAAAAAAAAAAA bc_diffs=0
TACGGAAGGTCCGGGCGTTATCCGGATTTATTGGGTTTAAAGGGAGCGCAGGCTGATTGTTAAGCGTGACGTGAAATGTAGCCGCTCAACGGCTGAACTGCGTCGCGAACTGGCAGTCTTGAGTGAGTACGACGTCAGCGGAATTCGTGGTGTAGCGGTGAAATGCTTAGATATCACGAAGAACCCCGATTGCGAAGGCAGCTGACGAGTCCTTTACTGACGCTAAAGCTCGAAGGTGCGGGTATCGAACAGG
+
IGIIIHIIIIIIIIIIIIIIIIIIGHHHIIIIFHHDDGHHIIIIHIIIIIIIIIIIIIIIIIIIHIIIIIIIIIHHHIIIIIIIIIIIIIIIIIIIHIIIIIHHIIIIIIIIIIIIHIIIIIIIIIIIIIIIIIIIIIIIIIIIIIIIIIIIIIIIIIIIIIIIIIIIIIIIIIIIIIIIIIIIIIIIIIIIIIIIIIIIIIIIIIIIIIIIIIIIIIIIIIIIIIIIIIIIIIIIIIIIIIIIIIIHCIIII
@HS4.2_272 HISEQ:380:H55W7BCXY:1:1101:19586:14900 1:N:0:AGCAGGAA orig_bc=AAAAAAAAAAAA new_bc=AAAAAAAAAAAA bc_diffs=0
TACGGAAGGTCCGGGCGTTATCCGGATTTATTGGGTTTAAAGGGAGCGCAGGCTGATGATTAAGCGTGACGTGAAATGTAGCCGCTCAACGGCTGAACTGCGTCGCGAACTGGTTATCTTGAGTGAGTTCGATGTTGGCGGAATTCGTGGTGTAGCGGTGAAATGCTTAGATATCACGAAGAACTCCGATTGCGAAGGCAGCCAACAAGGCCTTTACTGACGCTAAAGCTCGAAGGTGCGGGTATCGAACAGG
+
IIIIIGHHIIIIIHIIIIIIIIIIIHIIIIIIIIIHIIIIIIIIEGHIHIIIIHIHIIGHHHHIGHIIIHIIIIIIIHHIIHGIIIIIIIIIHIIIIIIIIIIIIIIHIIHIIIIIIIIIIIIIIIIHIIHIIIHIHHIIIIIIIIIIIIIIIIIIIIIIIIIIIIIIIIIIIIIIIFIIIIIIDIIIIIIIIIIIIIIIIHIIIHIGIIIIIIIIIIIHIIIIIIIIHGIIIIIIIIIIIIHIIIIIIIIII
@HS4.2_273 HISEQ:380:H55W7BCXY:1:1101:20600:14891 1:N:0:AGCAGGAA orig_bc=AAAAAAAAAAAA new_bc=AAAAAAAAAAAA bc_diffs=0
TACGGAAGGTCCGGGCGTTATCCGGATTTATTGGGTTTAAAGGGAGCGCAGGCCGGAGGTCAAGCGTGACGTGAAATGTAGCCGCTCAACGGCTGAACTGCGTCGCGAACTGGCTTTCTTGAGTGAGTTCGATGTGGGCGGAATTCGTGGTGTAGCGGTGAAATGCTTAGATATCACGAAGAACTCCGATTGCGAAGGCAGCCCACAAGGCCTTTACTGACGCTAAAGCTCGAAGGTGCGGGTATCGAACAGG
+
IIIIIHHHIGHIICHIIHIHIHIHIGGHHHGHDHHDGHHIIIIIIIGHIIIIIHIIIIIIHHHIHIIIIIIIHHHHHHIIIGIIIHIIIIIIIIIIHIHIIIIIIIIIIHIIIIIIIIIIIHIIIIIIIIIHIIHIIIIIIIIIIIHIIIIIIIIIIIIIIIIIIIIHIIIII#GDHHIIIIIIHIIIIIIIIIIIIIIIIIIIHIIIIIIIIHHEIIIIIIIIIIIIIIHIHHFCCHGIIIIHIIIIHIIII
@HS4.2_274 HISEQ:380:H55W7BCXY:1:1101:7664:15168 1:N:0:AGCAGGAA orig_bc=AAAAAAAAAAAA new_bc=AAAAAAAAAAAA bc_diffs=0
TACGGAAGGTCCGGGCGTTATCCGGATTTATTGGGTTTAAAGGGAGCGCAGGCTGGAGATTAAGCGTGACGTGAAATGCCGCGGCTCAACCGTGGAAGTGCGTCGCGAACTGGTTTCCTTGAGTGTATTCGACGTCAGCGGAATTCGTGGTGTAGCGGTGAAATGCTTAGATATCACGAAGAACTCCGATTGCGAAGGCAGCTGGCGAGGCTATAACTGACGCTAAAGCTCGAAGGTGCGGGTATCGAACAGG
+
IIIIIHIIIIIIIIIHIIIIIIIIIIHFHIIIIIIIIHHIIIIIGIIIIIIIIIIIHHHHHIIIIIIIIHHIIIIIHIIIIIIIIIHIIIIIIIIHIIIIIIIIIIIHHIIIIIIIIIIIIIIIIHIIIIIIIIHIIIIIIIIIIIIIIIIIIHIIIIIIIIIIIIIIIIIIIIIIIHIIIIIIHHIIIHIIIIIIIIIIIIIIIIIIIIIHIIIIIIIIIHIIIIIIIIHIIIHHHIIIIIIIIIIIIIIII
@HS4.2_275 HISEQ:380:H55W7BCXY:1:1101:8246:15029 1:N:0:AGCAGGAA orig_bc=AAAAAAAAAAAA new_bc=AAAAAAAAAAAA bc_diffs=0
TACGTAGGGAGCGAGCGTTGTCCGGAATTACTGGGCGTAAAGGGCGTGTAGGCGGAGATCTAAGCAGGGTGTGAAAACTATGGGCTCAACCCATAGCCTGCATTCTGAACTGGATCCCTTGAGGGCAGGAGAGGAAAGTGGAATTCCTAGTGTAGCGGTGAAATGCGTAGATATTAGGAGGAACACCAGTGGCGAAGGCGACTTTCTGGACTGTACCTGACGCTGAGGCGCGAAAGCGTGGGGAGCAAACAGG
+
IIIIIIIIIHHIIIIIIIIIIIIIIIIIIIIHIIIIIIIIIIHIIIIIIIIIIIIIIIHIIIIIIHIIIIIIIHIIHIIIIIIIIIIIIIIIIIIIIIIIIIIIIIIIIIIIIIIIIIIIHIIIIIIIIIIIIIIIIIIIIIIIIIIIIIIIIIIIIIIIIIIIIIIIIIIHIIIHHHIIIIIIIIIIIIIIIIIIIIIIIIIHIIIIIIIIIIIIIIIIIIIIIIIIIIIIIIIIIIIIIIIIIHIHHIHII
@HS4.2_276 HISEQ:380:H55W7BCXY:1:1101:8148:15224 1:N:0:AGCAGGAA orig_bc=AAAAAAAAAAAA new_bc=AAAAAAAAAAAA bc_diffs=0
TACGGAGGATGCGAGCGTTATCCGGATTTATTGGGTTTAAAGGGTGCGTAGGTGGTTTGTTAAGTTTGTGGTGAAAGCGTGCGGCTCAACCGTACCAAGCCATGAAAACTGGCGAACTTGAGTGCAAACGAGGTAGGCGGAATGTGATGTGTAGCGGTGAAATGCTTAGATATGTCACAGAACCCCGATTGCGAAGGCAGCTTACCAGCATGCAACTGACACTGAGGCACGAAAGCGTGGGTATCAAACAGG
+
IGIHI0/?EEHIIIHIHIIGHEHHHHECFHHIIHIDHH@GHHHICGHHHIIIE#IEHGHC#IGHIIHIHIIIHGHECFCGHIIIIHHHIEHHIIIHIGHHCHEHIIIIHHEDHDC?DEHHHGIHHHHHHHHEHBAGEHIIHHI?HGHHIHIHEGHHIGEGCCGHFHFHGH@HHHE@HIHGHHHHEHHHIHHHHCHCCHHHE@EGGCCC@H@EHCHHCEF?HF?CG@EEHH@C=IIHDHECCFE?HEEIHHCC
@HS4.2_277 HISEQ:380:H55W7BCXY:1:1101:9101:15127 1:N:0:AGCAGGAA orig_bc=AAAAAAAAAAAA new_bc=AAAAAAAAAAAA bc_diffs=0
TACGTAGGTGGCGAGCGTTGTCCGGAATCATTGGGCGTAAAGGGAGCGCAGGCGGGGAATCAAGTCTGTCTTAAAAGTTCGGGGCTCAACCCCGTGATGGGATAGAAACTGGTTCTCTTGAGTGCAGGAGAGGAAAGCGGAATTCCTAGTGTAGCGGTGAAATGCGTAGATATTAGGAGGAACACCAGTGGCGAAGGCGGCTTTCTGGACTGTAACTGACGCTGAGGCTCGAAAGCGTGGGGAGCGAACAGG
+
IIIIHIIIIIIIIIIIIIIIIIIIIHIIIIIIIIIIIHHIIIIHIIIIIGIIIIIIIIHIIIIIHIIIIIIIIIIIHHHIIIIIIIIIIIIHIIIIIIHIIHIIIIIIIIIIIIIIIIIIIIIIIIIIIIIIIIIIIIIIIIIIIIIIIIIIIIIIIIIIIIIIIIIIIIIIIIIHIIIIIIIIIIIIIIIIIIIIIIIIHIIHIIIIIIIIIIIIIIIIIIIIIIIIIIIIIIIIIIIIIIIIIHIIIIII
@HS4.2_278 HISEQ:380:H55W7BCXY:1:1101:14885:15202 1:N:0:AGCAGGAA orig_bc=AAAAAAAAAAAA new_bc=AAAAAAAAAAAA bc_diffs=0
TACGGAAGGTCCGGGCGTTATCCGGATTTATTGGGTTTAAAGGGAGCGCAGGCCGATGGTTAAGCGTGACGTGAAATGTAGCCGCTCAACGGCTGAACTGCGTCGCGAACTGGCTATCTTGAGTGAGTTCGATGTTGGCGGAATTCGTGGTGTAGCGGTGAAATGCTTAGATATCACGAAGAACTCCGATTGCGAAGGCAGCCAACAAGGCCTTTACTGACGCTAAAGCTCGAAGGTGCGGGTATCGAACAGG
+
IIIIIHIIIIIIIIGIIIIHIIIIIHHIIIIHHIIIIIIIIIIIGIIIIIIIIIIIIIIIIIIIIIIIIIIIHIHHGHIIIIHIIIIIIIIIHHIIIIIIIIIIIIIIIIIIIHHIIIIIIIIIIIIIHIIIIIIIIIIIIIIIIIIIIIIIIIIIHIIIIIIIIIIIIIIIIIIIHIHIIIIIIIIIIIIIIIIIIIIIIIIIIIIIIIIIIIIIIIIIIIIIIIIIIIIIIIIIIIIIIIIHIIIIIIIII
@HS4.2_279 HISEQ:380:H55W7BCXY:1:1101:16439:15184 1:N:0:AGCAGGAA orig_bc=AAAAAAAAAAAA new_bc=AAAAAAAAAAAA bc_diffs=0
TACGGAGGATGCAAGCGTTATCCGGATTTATTGGGTTTAAAGGGTGCGCAGGCGGGCTGTTAAGTCAGCGGTGAAATCTCCCGGCTCAACCGGGGAACTGCCGTTGATACTGGCAGCCTAGAGTACAGACGGCGCCGGCGGAATGTGTCATGTAGCGGTGAAATGCTTAGATATGCCACAGAACACCGATCGCGAAGGCAGCTGGCGAGGCTGGGACTGACGCTCAGGCACGAAAGCGTGGGGATCAAACAGG
+
IIIIIIIIIIIIIIIIIIIIIIIIHGIIIIIHHHHDEDHIIIIIIIIIIIIIIIIIIIIIIIIIIIIIIIIIIIIHHHIIIIIIIIIIIIIIIIIHIIIIIIIIIIIIIIIIIIIIIIIIIIIIIIIIIIIIIIIIIIIIIIIIIHIIIIIIIIIIIIIIIIIIIIIIIIIIIIIIIHIIIIIIIIIIIIIIIIIIIIIIIIIIIIIIIIIIIIIIIIIIIHHHIIIIIIIIIIIIIIIIIIIIIIIHHIIII
@HS4.2_280 HISEQ:380:H55W7BCXY:1:1101:18024:15053 1:N:0:AGCAGGAA orig_bc=AAAAAAAAAAAA new_bc=AAAAAAAAAAAA bc_diffs=0
TACGGAAGATGCGAGCGTTATCCGGATTTATTGGGTTTAAAGGGAGCGTAGGCGGGTCTTTAAGCCAGCGGTCAAATGTCAGGGCCCAACCTTGGCATGCCGTTGGAACTGGGGACCTTGAATACACACAAGGAAGGTGGAATTCGTCGTGTAGCGGTGAAATGCTTAGATATGACGAAGAACTCCGATTGCGAAGGCAGCCTTCTGGGGTGCGATTGACGCTGAGGCTCGAAAGTGCGGGTATCGAACAGG
+
IHIIIHIIIIIIIIIIIIIIIIIIIHIIIIIIHIICGHIIIIIIIIIIIIIIIIIIIIIIIIIIIIIIIHIHIIHIHIIIIIIIHIIIIIGIIIIIHIIHIIIIIIIIIIIIIIIIIIIIIIIIIIIIIHIIHIIIIIIIIIIIIIIIIIIIIIIIIIIIIIIIIIIIIIIIIIIIHIIIIIIHIIIIIIIIIIIIIIIIIIIIIIIIIIIIIIIIHIIIIIIIIIIIIIIIIIIHIIIIIIIHIIIHIIII
@HS4.2_281 HISEQ:380:H55W7BCXY:1:1101:19627:15077 1:N:0:AGCAGGAA orig_bc=AAAAAAAAAAAA new_bc=AAAAAAAAAAAA bc_diffs=0
TACGGAAGGTCCGGGCGTTATCCGGATTTATTGGGTTTAAAGGGAGCGCAGGCCGATTATTAAGCGTGACGTGAAATGTAGATGCTCAACATCTGAACTGCGTCGCGAACTGGTAGTCTTGAGTGAGTTCGATGTGGGCGGAATTCGTGGTGTAGCGGTGAAATGCTTAGATATCACGAAGAACTCAGATTGCGAAGGCAGCCCACAAGGCCTTTACTGACGCTAAAGCTCGAAGGTGCGGGTATCGAACAGG
+
IIHIIHHIHHHII<HHHIIIIIIIIH0EHHIIHIIHHHIIIIIHIIIIIIIHHIIIIIIHHIIIGHHIHHIIHGIIHIIHHHHHHGHIIIIIIHIIHGHIIIHHIHHIIHIHIIHIIIIIIHFHIIIIHFHIIIIIIIEIHHHHHHIIIIIIIIIIIIIIIIIIIIIIIIIIIIIIHHHIHIHIIIIIIIIIIIIIIIIIIHIIIIIIIIIIIIIIIIIIIIIIIIIIIIIIIIHECGHIIIIIIIIIIIIII
@HS4.2_282 HISEQ:380:H55W7BCXY:1:1101:19734:15095 1:N:0:AGCAGGAA orig_bc=AAAAAAAAAAAA new_bc=AAAAAAAAAAAA bc_diffs=0
TACGGAAGGTCCGGGCGTTATCCGGATTTATTGGGTTTAAAGGGAGCGCAGGCTGATTGCTAAGCGTGACGTGAAATGTAGCCGCTCAACGGCTGAACTGCGTCGCGAACTGGTGGTCTTGAGTGAGTACGACGTCAGCGGAATTCGTGGTGTAGCGGTGAAATGCTTAGATATCACGAAGAACCCCGATTGCGAAGGTAGCTGACGAGTCCTTTACTGACGCTAAAGCTCGAAGGTGCGGGTATCGAACAGG
+
IHIIH<GCHFFHI<C<EE<HIIEH<EGH?HHHHHE<<DGHHIHGCHHDHEH<?GIIIFHHGHHHEEC@0HHHIHIHEHHHFHHEIIHIIIIIIIIIIIIIIIHHHFHIIIHHGIGHGFEHHIIIIIHIHHIHGIHHHIIIIIHIIHIHEHIIFHIHFHHHHHHHHH#HIIIHHHHE#HII#IIIHHEEIIHHHHIIHIIIIHHFIIIIHHIIIHIHIIHHHHIHIIIIIIIIIHFCDHEIIIIHHHHHHHIII
@HS4.2_283 HISEQ:380:H55W7BCXY:1:1101:20575:15125 1:N:0:AGCAGGAA orig_bc=AAAAAAAAAAAA new_bc=AAAAAAAAAAAA bc_diffs=0
TACGTAGGGGGCAAGCGTTATCCGGATTTACTGGGTGTAAAGGGAGCGCAGGCGGTGGGATAAGTCTGAAGTGAAAACCCGGAGCTCAACTGCGGGATTGCTTTGGAAACTGTTTCACTAGAGTATCGGAGAGGCAAGTGGAATTCCTAGTGTAGCGGTGAAATGCGTAGATATTAGGAGGAACACCAGCGGCGAAGGCGGCTTGCTGGACGAAGACTGACGCTGAGGCTCGAAAGCGTGGGGAGCAAACAGG
+
IIIIHHIIIIIIIIIIIDHIIIIIIIIIIIIIIIIFHHIIIIIIIIIIIIIIIIIIIIIIIIIIIIIIIIIIIIIIHIIIIIIIIIIIIIIIIIIIHIHIIIIIIIHIIHIIIIIIIIIIIIIIIHIIIIIIIIIIIIIIIIIIIIIIHIIIIIIIIIIIIIIIIIIIIIIIIIIHHIIIIIIIIIIIIIIIIIHIIIIIIIIIIIIIIIIIIIIHIIIIIIIIIIIIIIIIIIIIIIIIIIIIIIIIIIIII
@HS4.2_284 HISEQ:380:H55W7BCXY:1:1101:1535:15276 1:N:0:AGCAGGAA orig_bc=AAAAAAAAAAAA new_bc=AAAAAAAAAAAA bc_diffs=0
TACGGAAGATGCGAGCGTTATCCGGATTTATTGGGTTTAAAGGGAGCGTAGGCGGACGCTTAAGTCTGCGGTAAAATGTCGTTGCTCAACATCGGCGTGCCGTGGAAACTGGGTGTCTTGAATGTGCACAAGGTGGATGGAATTCGTGGTGTAGCGGTGAAATGCTTAGATATCACGAAGAACTCCGATTGCGAAGGCAGTCCACTGGGGCATGATTGACGCTGAGGCTCGAAAGTGCGGGAATCAAACAGG
+
IIIIIIIIGIIIIIIIIIIIIIIIIHEHIIHIHIIDGEHHIIIIIIIIHIIHHIIIIIHGHHHHIIIIIIIHIHIIHHEIIIIIIIIHHIIIHIIIIIIIIIIIIGHIIIHIIHIHIIIIIHGHIIHFIHIIIIIIIIIIIIIIIIIIIIIIIIIIIIIIIIIIIIIIIIIIIIHHGHIIIIIIIIIIIHIIIIIIIIIIIIIIHIIGIIIIHIIIIIIIHIHHIIIIIIIIIIIIGHIIIIIIIIIIIIII
@HS4.2_285 HISEQ:380:H55W7BCXY:1:1101:2502:15498 1:N:0:AGCAGGAA orig_bc=AAAAAAAAAAAA new_bc=AAAAAAAAAAAA bc_diffs=0
TACGTAGGGGGCAAGCGTTATCCGGATTTACTGGGTGTAAAGGGAGCGCAGACGGTGATGCAAGTCTGAAGTGAAACCCCACGGCTCAACCGTGGGCTTGCTTTGGAAACTGTATGACTAGAGTACTGGAGAGGTAAGCGGAATTCCTAGTGTAGCGGTGAAATGCGTAGATATTAGGAGGAACATCGGTGGCGAAGGCGGCTTACTGGACAGCAACTGACGTTGAGGCTCGAAGGCGTGGGGAGCAAACAGG
+
IIIIHIIIIIGIIIIIIIIIIHIIIHIIIIIIIIIGHIIIIIIIIIHIIIIIIIIIIIIIIIIIIIIIIIIIIHIIHHIIIIIIHIIIIIIIHIIIIIIIIIIIIIIIIIIIHIIIIIIIIIIIIIIIIIIIHIHIIIIIIIIIIIIIIIIIIIIIIIIIIIIIIIIIIIIIIIIIHIIIIIIIIGIIIIIIIIIIIIIIIIIIIIIIIIIIIIIIIIIIIIIIIIIIIIIIIIIIIIIIHCIIIIIIIIIII
@HS4.2_286 HISEQ:380:H55W7BCXY:1:1101:3944:15424 1:N:0:AGCAGGAA orig_bc=AAAAAAAAAAAA new_bc=AAAAAAAAAAAA bc_diffs=0
TACGGAAGGTCCGGGCGTTATCCGGATTTATTGGGTTTAAAGGGAGCGCAGGCCGATGGTTAAGCGTGACGTGAAATGTAGCCGCTCAACGGCTGAACTGCGTCGCGAACTGGCTATCTTGAGTGAGTTCGATGTGGGCGGAATTCGTGGTGTAGCGGTGAAATGCTTAGATATCACGAAGAACTCCGATTGCGAAGGCAGCCCACAAGGCCTTTACTGACGCTAAAGCTCGAAGGTGCGGGTATCGAACAGG
+
IIIIHIIIIIIIIIIIIIIHIIIIIIGHIIIHIIGHGIIIIIGIHHIIIIIIIIIIHIIHHIHIIIIIIIIHIIIIIIIHIIIIIIIIIIIIHIIHIIHIIIIIIHIIIIIIIIIIIIIIIIIIIIIHHIIIIIIHIIIIIIIHIIIIIIIIIIIIIIIIIIIIIIHHIIIIIIIIIIIIIIIIIIIIIIIIIIIIIIIIIIIIIIIIIIIIIIIIIIIIIIIIIIHHGHHIIIIIIIIIIIIIIIIIIIIII
@HS4.2_287 HISEQ:380:H55W7BCXY:1:1101:4145:15470 1:N:0:AGCAGGAA orig_bc=AAAAAAAAAAAA new_bc=AAAAAAAAAAAA bc_diffs=0
TACGGAGGATGCGAGCGTTATCCGGATTTATTGGGTTTAAAGGGTGCGTAGGCGGAGCGTTAAGTCAGCGGTGAAATGTCCCGGCTCAACCGGGGAGCTGCCGTTGATACTGGCGCACTAGGGTCCGAGCGGCGCCGGCGGAATGTGCAATGTAGCGGTGAAATGCATAGATATTGCACAGAACACCGATCGCGAAGGCAGCTGGCGAGGACGGGACCGACGCTGAGGCACGAAGGCGTGGGGATCGAACAGG
+
IIIIHIHHHIIHHIIIIHIHHIIIIGCHHI1FFHHDGHIIGEHIHHIHHHHCEDHEHIIIIIHIGHHHHIIIIIHIHHHHEHIHHDHIIHIIIIIIIGIIIIIIIIIIIHIIHHHHHIIIIHHEHHIHIIHDHHHEIIHHIHGGHIIIIHIIIIIIIIIIIIIIIIIIIIIHIHHGGDHHIIIIIIIIIIHIIIIIIIIHIHIHIIIHEIHHHIHHIIIIIIIHIIIIHIIIHIHIIIIHIHHG@IHIIIIII
@HS4.2_288 HISEQ:380:H55W7BCXY:1:1101:4053:15471 1:N:0:AGCAGGAA orig_bc=AAAAAAAAAAAA new_bc=AAAAAAAAAAAA bc_diffs=0
TACGGAAGGTCCGGGCGTTATCCGGATTTATTGGGTTTAAAGGGAGCGCAGGCTGTTTTTTAAGCGTGACGTGAAATGTAGGGGCTCAACCTGTGCAGTGCGTCGCGAACTGGAGAACTTGAGTGCACTCGAGGAAGGCGGAATTTGTGGTGTAGCGGTGAAATGCTTAGATATCACGAAGAACTCCGATTGCGAAGGCAGCCTTCCAGCGTGTAACTGACGCTAAAGCTCGAAAGTGCGGGTATCGAACAGG
+
IIIIIGHIIIIIIIIIIIIIIIIIIHIIIIIIHIIGHIIIIIIIIIIIIIIIIIIIIIIIIIIIIIIIIIIIIIIIIIIIIIIIIIIIIIIIIIIIIIIIIIIIIIIIIIIIIIIIIIIIIIIIIIIIIIIIIIIIIIIIIIIIIIIIIIIIIIIIIIIIIIIIIIIIIIIIIIIIHIIIIIIIHIIIIIIIIIIIIIIIIIIIIIIIIIIIIIIIIIIIIIIIIIIIIIIIIIIIIIIIIIIIIIIIIHIII
@HS4.2_289 HISEQ:380:H55W7BCXY:1:1101:9191:15449 1:N:0:AGCAGGAA orig_bc=AAAAAAAAAAAA new_bc=AAAAAAAAAAAA bc_diffs=0
TACGGAGGATGCGAGCGTTATCCGGATTTATTGGGTTTAAAGGGTGCGTAGGTGGTTTGTTAAGTTTGTGGTGAAAGCGTGCGGCTCAACCGTACCAAGCCATGAAAACTGGCGAACTTGAGTGCAAACGAGGTAGGCGGAATGTGATGTGTAGCGGTGAAATGCTTAGATATGTCACAGAACCCCGATTGCGAAGGCAGCTTACCAGCATGCAACTGACACTGAGGCACGAAAGCGTGGGGATCAAACAGG
+
IIIIIHIIIIIIIIIIIIIHIIIIIGHHIIGIHIIGHHIIIIIIHIIIHHHIHIIHIIIHIIIIIIHIIHIIIIIHIHIIIIIIIHIIIIIIIIIIIIIIIIIIHIIIIIIIIIHIHHIIIIIIIHIIIIIIHIHIIIIHIIIHHHIIIIIIIIIIIIIIIIIIIIIIIIHIHIIHHIIIIIIIIIIIHIIIIIIIIIIIIIIIIIIIIIIHHIIIIIIIIIIIIIIIIIIIIIIIIIIIHIIIIIIIIIII
@HS4.2_290 HISEQ:380:H55W7BCXY:1:1101:11567:15409 1:N:0:AGCAGGAA orig_bc=AAAAAAAAAAAA new_bc=AAAAAAAAAAAA bc_diffs=0
TACGGAAGGTCCGGGCGTTATCCGGATTTATTGGGTTTAAAGGGAGCGCAGGCTGATGATTAAGCGTGACGTGAAATGTAGCCGCTCAACGGCTGAACTGCGTCGCGAACTGGTTATCTTGAGTGAGTTCGATGTTGGCGGAATTCGTGGTGTAGCGGTGAAATGCTTAGATATCACGAAGAACTCCGATTGCGAAGGCAGCCAACAAGGCCTTTACTGACGCTAAAGCTCGAAGGTGCGGGTATCGAACAGG
+
IIIIIIIIIIIIIIIIIIIIIIIIIHIIIIIIIHIEHHIIIIIIIIIIIIIIIIIIIIIIIIIIIIIIIIIIHIIIIIHIIIIIIIIIIIIIIIIIIIIIIIIIIIIIHIIIIIIIIIIIIIIIIIIHIIIIIIIIIIIIIIIIIIIIIIIIIIIIIIIIIIIIIIIIIIIIIIIIIIIIIIIIIIIIIIIIIIIIIIIIIIIIIIIIIIIIIIIIIIIIIIIIIIIIIIHIIIIHHIIIIIIIIIIHEIIII
@HS4.2_291 HISEQ:380:H55W7BCXY:1:1101:14721:15378 1:N:0:AGCAGGAA orig_bc=AAAAAAAAAAAA new_bc=AAAAAAAAAAAA bc_diffs=0
TACGTAGGGGGCGAGCGTTGTCCGGAATGACTGGGCGTAAAGGGTGTGTAGGCGGTTATGCAAGTTAAAAGTGAAATCCCCGGGCTTAACTCGGGTGCTGCTTTTAAGACTGTATGACTGGAGTGCAGTAGAGAAAAGTGGAATTCCTAGTGTAGCGGTGGAATGCGTAGATATTAGGAGGAACACCAGAGGCGAAGGCGACTTTTTGGACTGTAACTGACGCTGAGGCACGAAAGTGTGGGGAGCAAACAGG
+
IIIIHIFGHIIIIIIIIIIIIIIIIIIIIIIIIIIIIHIIHHIIGHHHHIIIIIIIIIIIIIIIIIIIIIIIIIIIIHIIIIIIIIIIIIIIIIIIIIIIIHIIIIIIIIIIIIIIIIIIIIIIIIIIIIIIIIIIIIIIIIIIIIIIIIIIIIIIIIIIIIIIIIIIIIIIIIHIHIIIIIIIIIIIIIIIIIIIIIIIIIIIIIIIIIIIIIIHIIIIIIIIIIIIIIIIIIIIIIIIIIIIIIIIIIIII
@HS4.2_292 HISEQ:380:H55W7BCXY:1:1101:14962:15424 1:N:0:AGCAGGAA orig_bc=AAAAAAAAAAAA new_bc=AAAAAAAAAAAA bc_diffs=0
TACGGAAGGTCCGGGCGTTATCCGGATTTATTGGGTTTAAAGGGAGCGCAGGCGGAAGGTTAAGCGTGACGTGAAATGTACCGGCTCAACCGGTGAATTGCGTCGCGAACTGGTCTTCTTGAGTGAGTACGACGGAGTCGGAATTCGTGGTGTAGCGGTGAAATGCTTAGATATCACGAAGAACGCCGATTGCGAAGGCAGTCTCCGAGTCCTTAACTGACGCTAATGCTCGAAAGTGCGGGTATCGAACAGG
+
IGHHH@EHIEHIHHDHHHHIIIIII=CGHHHHCDG<<D@GFCHHHHHHHIHHHIHHHIIIHHHHHHHIEIHIHG@EEGHFEHIIIHHEFHHHIIHIIIIIHHHHIHHGFFHHHIIHHIIHHHIHHHIIHIIIHIIIHHGIIHEEHHHIIIHIIIIIIIIIIHIIIHIIIHIIIIHHGGHIHIIHGHEFDHGHHIIHIIHHHHIHIIHEIGIIH?HIHHHEHIIHIHHIIHEIIIIHDHIIGIIHHDGIHHIII
@HS4.2_293 HISEQ:380:H55W7BCXY:1:1101:19196:15488 1:N:0:AGCAGGAA orig_bc=AAAAAAAAAAAA new_bc=AAAAAAAAAAAA bc_diffs=0
TACGGAGGGTGCAAGCGTTAATCGGAATAACTGGGCGTAAAGGGCATGCAGGCGGTTAGACAAGTAGGATGTGAAATCCCCGGGCTCAACCTGGGAGCTGCATACTAAACTGTCAGACTAGAGTATTGCAGGGGGAGACGGAATTCCAGGTGTAGCGGTGGAATGCGTAGATATCTGGAAGAACACCAAAGGCGAAGGCAGTCTCCTGGGCAAATACTGACGCTCATATGCGAAAGCGTGGGTAGCAAACAGG
+
HHIIIGHIIIIIIIIHIHIIIIIIIIHHIIIIIIIIIIIIIIIIIIIIIIIIIIIHIHIHHIIIIIIIIIIIIIIIHHIIIIIIIIIIIIIIIIIIIHIIHIIIIIIIIIIIIIIIHIIIIIIHIIIIIHIIIIIHIHIIIIIIHIIIHIHIIIIIIIIIIIIIIIIIIIIIIIIIHHIIIIIHHHHEIIIIHHIIIIIIIIIIIIIIIIHIIIIIFIIIIHEGCIIIIIIIIIIIIIIIIIIIIIIIIIIII
@HS4.2_294 HISEQ:380:H55W7BCXY:1:1101:7406:15507 1:N:0:AGCAGGAA orig_bc=AAAAAAAAAAAA new_bc=AAAAAAAAAAAA bc_diffs=0
TACGGAGGATCCGAGCGTTATCCGGATTTATTGGGTTTAAAGGGAGCGTAGGCGGAGGATCAAGTCAGCTGTGAAATGTAGGCGCTCAACGCCTGCACTGCAGTTGAAACTGGTTCCCTTGAGTGCGTAAGAGGCAGGCGGAATTCGTCGTGTAGCGGTGAAATGCTTAGATATGACGAAGAACTCCGATCGCGAAGGCAGCTTGCCGGGCCGCAACTGACGCTGAAGCTCGAAGGTGCGGGTATCGAACAGG
+
IIIIIHGIIIIIIIIIIIIIIIIIIDHHIIIHHHIHHHIIHIIIIIIIIIIHIIIHIIHHHIIIIIIIHIIIIHHIHHHHIIIIHHIIIIIIIIIIIIIIIIIIIIIIIIIIHIIIIIIGIIIIIIIIIHIHIIIIIIIIIIIIIIIIIIIIIIIIIIIIIHHIIIIIHIIIIIIIIIIHHHHHIIHHHIIIIIIGHHHIHIHIHIHIIIHIIIIIIHIIHIIIIIIIIHHIIIIHHIIIIIIIIIIIIIIII
@HS4.2_295 HISEQ:380:H55W7BCXY:1:1101:9103:15541 1:N:0:AGCAGGAA orig_bc=AAAAAAAAAAAA new_bc=AAAAAAAAAAAA bc_diffs=0
TACGGAGGATCCGAGCGTTATCCGGATTTATTGGGTTTAAAGGGAGCGTAGGCGGAGGATCAAGTCAGCTGTGAAATGTAGTCGCTCAACGTCTGCACTGCAGTTGAAACTGGTTCCCTTGAGTGCGTAAGAGGCAGGCGGAATTCGTCGTGTAGCGGTGAAATGCTTAGATATGACGAAGAACTCCGATCGCGAAGGCAGCTTGCCGGGCCGCAACTGACGCTGAAGCTCGAAGGTGCGGGTATCGAACAGG
+
IIIIIHHIIHIIIIIIIIIIIIIIIIIGHIHIHIIDGHIIIIIIIIIIIIIIIIIIIIIIIIIIIIIIIIIHHHIIFIIGIIIIIIIIIIIIIIIIIIIIIIIIIIIIIIIIIHIIIIIIIIIIIGIIIIIIIIIIIIIIIIIIHIIIHIIIIHIIIIIIIIHIIIGHIIHIIIIIIIIIHGIIHIIIIIIIHHIHIHHHHHHDDIIIIIIIIHIIIIIIIIIHIIIIIHIIIIHF<IIIIIIIIIIIIIIII
@HS4.2_296 HISEQ:380:H55W7BCXY:1:1101:10178:15741 1:N:0:AGCAGGAA orig_bc=AAAAAAAAAAAA new_bc=AAAAAAAAAAAA bc_diffs=0
TACGGAAGGTCCGGGCGTTATCCGGATTTATTGGGTTTAAAGGGAGCGCAGGCGGGCTTTTAAGCGTGACGTGAAATGTGGATGCTCAACATCTGAACTGCGTCGCGAACTGGGGGCCTTGAGTGCATTCGACGTTGGCGGAATTCGTGGTGTAGCGGTGAAATGCTTAGATATCACGAAGAACTCCGATTGCGCAGGCAGCTGACGAGACTGTAACTGACGCTAAAGCTCGAAAGTGCGGGTATCGAACAGG
+
IIIIIEHIIIIIIIIHIIIHIIIIIEHIIIIIHHICEHHIIIIIIIIIHIIIIIIIHIIIIIIIIIIIIIIIHGHIHHIIIIIIHIIIIIIIIIIIHHHIIIIHIIHIIHHIIIIIIIIIHHIIIIIIIIIIIIHHIIIIIIIIIIIIIIIHIHIHIIHHHIHHIIIHHHIHIIHHIIIHIIIHHIIHIIIIIIHHFHHHHEEHHIIIIIHHHHHHIIIIHEHHIIIIIIHIIIIIIIIIIIIIGIIIIIIII
@HS4.2_297 HISEQ:380:H55W7BCXY:1:1101:14680:15549 1:N:0:AGCAGGAA orig_bc=AAAAAAAAAAAA new_bc=AAAAAAAAAAAA bc_diffs=0
TACGTATGGTGCAAGCGTTATTCGGATTTACTGGGTGTAAAGGGAGCGTAGACGGCATAGCAAGTCTGAAGTGAAATGCGGGGGCTCAACCCCTGAACTGCTTTGGAAACTGTTAAGCTAGAGTGTCGGAGAGGTAAGTGGAATTCCTAGTGTAGCGGTGAAATGCGTAGATATTAGGAGGAACACCGGTGGCGAAGGCGGCTTACTGGACGATAACTGACGTTGAGGCTCGAAAGCGTGGGGAGCAAACAGG
+
IIIIHIIIIIIIIIIIIHHIHIIIIHIIIIIHHIIGHEHHIIIIIIIIIIIIGIIIIIIIIIIIIIIIHIIIIIIIIIIIHIIIIIIIIHIIIIIIIIIIIHIHIIIIIIIIHIIIIIIIIIIIIHIIIIIIIIIIIIIIIIIIIIIIIIIIHIIIIIIIIIIIIIIIIIIIIIIHIGIIIIIIIIIIIIIIIIIIIIIIIIIIIIIIIIIIIIIHIIIHIIIIIIIIIIIIIIIIIIIIIIIIIIIIIIIII
@HS4.2_298 HISEQ:380:H55W7BCXY:1:1101:1599:15904 1:N:0:AGCAGGAA orig_bc=AAAAAAAAAAAA new_bc=AAAAAAAAAAAA bc_diffs=0
TACGGAGGATGCCAGCGTTATCCGGATTTATTGGGTTTAAAGGGTGCGCAGGCGGGCTGTTAAGTCAGCGGTGAAATCTCCCGGCTCAACCGGGGAACTGCCGTTGATACTGGCAGCCTAGAGTACAGACGGCGCCGGCGGAATGTGTCATGTAGCGGTGAAATGCTTAGATATGCCACAGAACACCGATCGCGAAGGCAGCTGGCGAGGCTGGGACTGACGCTCAGGCACGAAAGCGTGGGGATCAAACAGG
+
IIIIIIIIIIII@HIIIIIIIIIIIIIIIIIIHIIHHIIIIIIIHIIIIIIIIIIIIIIIIIIIIIIIIIIIIIIIGGIIIIIIIIIIIIIIIIIIIIIIIIIIIIIIIIIIIIIIIIIIIHIIIIIIIIIIIIIIIIIIIIIIIIIIIIHIIIIIIIIIIIIIIIIIIIIIIIIIHIIIIIIIIIIIIIIIIIIIIIIIIIIIIIIIIIIIIIIIIIIIIIIHCIIIIIIIIIIIIIIIIIIIHIIIIIIII
@HS4.2_299 HISEQ:380:H55W7BCXY:1:1101:5018:15760 1:N:0:AGCAGGAA orig_bc=AAAAAAAAAAAA new_bc=AAAAAAAAAAAA bc_diffs=0
TACGGAAGGTCCGGGCGTTATCCGGATTTATTGGGTTTAAAGGGAGCGCAGGCGGAAGATTAAGCGTGACGTGAAATGTCCCGGCTCAACCGTGGCACTGCGTCGCGAACTGGTTTTCTTGAGTGAGTACGACGTCAGCGGAATTCGTGGTGTAGCGGTGAAATGCTTAGATATCACGAAGAACCCCGATTGCGAAGGCAGCTGGCGAGTCCTTTACTGACGCTAAAGCTCGAAAGTGCGGGTATCGAACAGG
+
IIIIIIIIIHIIIIIIIIIIIIIIIEHHIICHGHIEHHIIIIIIIIIIIIIIIIIIIIIIIIIIIIIIIIIIIIIIIHIIIIIIIIIIIIIIIIIIIIIIIIIIIIIIIIIIIHIIIIIIIIIIIIIIIIIIIIIIIIIIIIIIIIIIIIIIIIIIIIIIIIIIIIIIIIIIIIIIIIIIIIIIIIIIIIIIIIIIIIIIIIIIIIIIIIIIIIIIIIIIIIIIIIIIIIIIIIIIIIIIIIIIIIIIIIIII
@HS4.2_300 HISEQ:380:H55W7BCXY:1:1101:5169:15971 1:N:0:AGCAGGAA orig_bc=AAAAAAAAAAAA new_bc=AAAAAAAAAAAA bc_diffs=0
TACGGAAGGTCCGGGCGTTATCCGGATTTATTGGGTTTAAAGGGAGCGCAGGCGGAGGTGCAAGCGTGCCGTGAAAGCGCGGGGCTCAACCCCGTACAGCGGCGCGAACTGCTCCCCTTGGTTGCGGGAAGGGAAGGCGGAACTCGTGGTGTAGCGGTGAAATGCATAGATATCACGAAGAACTCCGATCGCGAAGGCAGCCTTCCGGCCCGTGAACGACGCTCATGCTCGAAGGCGCGGGTATCAAACAGG
+
IIIIIIIIIIIIIIIIIIIIIIIIIEHHIIIIGHIGHHHIIIIIIIIIIIIIIIIIIIHIIIIIIIIIHIIHIHHIIIIIIIIIIIIIIIIIIIIIIIIHIIIIIIIIIHIIIIIIIHIIIHIIIIIIIIIIIIIIIIIIIIHIIIIIIIIIIIIIIIIIIIIIIHIIIIIIIIIIHIHIIIIIIIIIIIIIIIIIIIIIIIIHIIIIIIIIIIIIIIIIIHHIIIIIIIIIIIIIIIIIIIIIIIIIIIII
@HS4.2_301 HISEQ:380:H55W7BCXY:1:1101:7382:15896 1:N:0:AGCAGGAA orig_bc=AAAAAAAAAAAA new_bc=AAAAAAAAAAAA bc_diffs=0
TACGGAAGGTCCGGGCGTTATCCGGATTTATTGGGTTTAAAGGGAGCGCAGGCGGGAGCTTAAGCGTGACGTGAAATGTAGCCGCTCAACGGCTGAACTGCGTCGCGAACTGGGTTTCTTGAGTGGGTACGACGTCAGCGGAATTCGTGGTGTAGCGGTGAAATGCTTAGATATCACGAAGAACCCCGATTGCGAAGGCAGCTGACGAGTCCTCTACTGACGCTAAAGCTCGAAGGTGCGGGTATCGAACAGG
+
IIIIIHIIIIIIIHIIIIIIIIIIIEGHIIIIHHIDGHIIIIIIHIIIHHHIIIIIHHIHIIIIIIIIIIIIIIIIHIIIIIIIIIIIIIIIIIIHIIIIIIHIIIIIIIIIIIFIIIIIIIIIIIIIIIIIIIHIIIIIIIIIHIIIIIIIIIIIIIIIIIIIIIIIIIIIIIIHIIIHIIIIIIIIIIIIIIIIIIIIIIIIIIIIIIIIIIIIIIIIIIIIIIHIIIIIIIIIIIIIIIIIHIHHIIIII
@HS4.2_302 HISEQ:380:H55W7BCXY:1:1101:7730:15844 1:N:0:AGCAGGAA orig_bc=AAAAAAAAAAAA new_bc=AAAAAAAAAAAA bc_diffs=0
TACGGAGGGTACGAGCGTTAATCGGAATGACTGGGCGTAAAGGGCACGTAGGTGGATAGATAAGTCACAAGTGAAATACCCGGGCTTAACCTGGGATTGGCTCGTGAAACTGTTTAACTAGAGTACGGTAGAGGGGAGTAGAATTCCAAGTGTAGCGGTGAAATGCGTAGAGATTTGGAAGAATACCGGAGGCGAAGGCGGCTCTCTGGACCGATACTGACACTGAAGAGCGAAAGCGTGGGGAGCAAACAGG
+
HEHHI0FHIIHIIGHHHHI=GHHIIHHHHGHIIIIIIIHICFHHGCHHGHHIHHIHHIHIIIIIIIHIHIIIIHGIDHHHIHIGHHHHIGIIIHGIIIHIIHHIHIHIHIHEHIIHIIIIIIHIIIHHHIIIIIIIHHHHIIIIHIIIIHHIIIIIIIIIHHIHIIIIIIIIIIIIHHIHIIHHIIHIIIIHIIHIIHHIIIIHEHIHIIHIIIIIIIIIIHHIIIIIIIIIIIIHIIIIIIHIIIIIIIIIH
@HS4.2_303 HISEQ:380:H55W7BCXY:1:1101:12386:15822 1:N:0:AGCAGGAA orig_bc=AAAAAAAAAAAA new_bc=AAAAAAAAAAAA bc_diffs=0
TACGGAGGATGCAAGCGTTATCCGGATTTATTGGGTTTAAAGGGTGCGTAGGCGGATTTTTAAGCGTGAGGTGAAATGCCCGGGCTCAACCTGGGAACTGCCTCGCGAACTGGATCACTTGAGTGGGTGCGAGGTATGCGGAATTCGTGGTGTAGCGGTGAAATGCTTAGATATCACGAGGAACCCCGATTGCGAAGGCAGCTTACCAGTCCCTTACTGACGCTAAAGCTCGAAGGTGCGGGTATCGAACAGG
+
IIIIIGIIIIIIEHIIIIIIIIIIIEHIIIIIHHI<DHIIIIIHIIIIHHHHIIIIIHIIHHHIHHGHHHIIIIIIHIIIIIIHIIIIIHHHHIIIHIIIIIIIIIIIIIGHIIGIIIIIIIIIIIIIIIIIIHHIHIIHIIIIIIIIIIIIIIIIIIIIIIIIIIIIIIHHIIIHHIIIIIHGIHIIIIIIIIIIIIIIIHHEHIHIIHIHIHIHIIIIIIIIIIIIHHIIIHHHDHHIIIEHFHEIIIIII
@HS4.2_304 HISEQ:380:H55W7BCXY:1:1101:14906:15983 1:N:0:AGCAGGAA orig_bc=AAAAAAAAAAAA new_bc=AAAAAAAAAAAA bc_diffs=0
TACGGAGGATCCGAGCGTTATCCGGATTTATTGGGTTTAAAGGGTGCGCAGGCGGCTTTATAAGTCAGCGGTAAAATCGTGGTGCTCAACGCCATCATGCCGTTGATACTGTAGAGCTTGATTGCGGTTGAGGTAGGCGGAATTCGTCGTGTAGCGGTGAAATGCATAGATATGACGAAGAACACCGATTGCGTAGGCAGCTTACCAAGCCGTAAATGACGCTCAGGCACGAAAGTGCGGGGATCGAACAGG
+
IIIIIGHHHIIIIIIIIHIIIIIIIHHIIIIIIIIDEHIIIIIIIIIIIIIIIIIIIIIIIHIIIIIIIIIIIIIIIHIIIIIIIIIIIIIIIIIIIIIIIIIIIIHHIIIIIIIIIIIHHHHHIIIHIHIIIIIIIIIHIIIIIIIIIIHHHIIIIIIIIIIIHIHHHIIIIIIIHIIIIIIIIIHEHIIIIHGIIIIIIIIIIIIHIHHIHIIIIIIIIIIGIIIIIHIIIIHHIIIIIIIIIIIIIIII
@HS4.2_305 HISEQ:380:H55W7BCXY:1:1101:17481:15912 1:N:0:AGCAGGAA orig_bc=AAAAAAAAAAAA new_bc=AAAAAAAAAAAA bc_diffs=0
TACGGAGGATGCGAGCGTTATCCGGATTTATTGGGTTTAAAGGGTGCGTAGGCGGGTTCTTAAGCGTGAGGTGAAATGCCACGGCTCAACCGTGGAACTGCCTCGCGAACTGGGAGTCTGGAATGCCCCTGCCGTGGGAGGAATGTGTGGTGTAGCGGTGAAATGCATAGAGATCACACAGAACACCGATTGCGAAGGCATCTCACGAAGGGGTGATTGACGCTGAGGCACGAAAGCGTGGGGATCAAACAGG
+
IIIIIIIIHIIIIIIIIIIIIIIIIHHIIIIGGHIEGHIIHIIIIIIIHIIIIIIIIIIHIIIIIIIHHIIIIHIIHHIIHIIIIIIIIIIIIIIIIHIIIIIIIIIIIIIIIIIIIHIIIIIIIIIIIIIHIIHIIIIIIIIIIHHIIIIIIIIIIIIIIIIIIIIIIIIIIIIIHHHIIIIIIIIIIIIIIIIIIIIIIIIHIIIIIIIIIIIIIIIIIIIIIIIIIIIIIIIIHIIIIIIIHIIIIIIII
@HS4.2_306 HISEQ:380:H55W7BCXY:1:1101:2169:16194 1:N:0:AGCAGGAA orig_bc=AAAAAAAAAAAA new_bc=AAAAAAAAAAAA bc_diffs=0
TACGGAAGGTCCGGGCGTTATCCGGATTTATTGGGTTTAAAGGGAGCGCAGGCCGATGGTTAAGCGTGACGTGAAATGTAGCCGCTCAACGGCTGAACTGCGTCGCGAACTGGCTATCTTGAGTGAGTTCGATGTGGGCGGAATTCGTGGTGTAGCGGTGAAATGCTTAGATATCACGAAGAACTCCGATTGCGAAGGCAGCCCACAAGGCCTTTACTGACGCTAAAGCTCGAAGGTGCGGGTATCGAACAGG
+
IIIIIIIIIIIIIIHIIIIIIIIIIHHIIIIHGHIGHHIIIIIIIIIIIIIIIIIGIIIIIIIIIIIIHIIHIIIIIHHIIIIIIIIIIIIIIIIHHIIIIIIIIIIIIIIIIIIIIIIIIIIIIIIIIIIIIIIIIHIIIIIIIIIIIIIIIIIIIIIIIIIIIIIHIIIIIIIHIHIIIIIIIIIIIIIIIIIIIIIIIIIIIIIIIIIIIIIIIIIIIIHIIIIHIIIIIIIIIIIIIIIIIIIIIIIII
@HS4.2_307 HISEQ:380:H55W7BCXY:1:1101:4399:16123 1:N:0:AGCAGGAA orig_bc=AAAAAAAAAAAA new_bc=AAAAAAAAAAAA bc_diffs=0
TACGGAAGGTCCGGGCGTTATCCGGATTTATTGGGTTTAAAGGGAGCGCAGGCGGGACCTTAAGCGTGTTGTGAAATGTGGCGGCTCAACCGCCGAACTGCAGCGCGAACTGGGGTTCTTGAGTGAGTACGAGGAAGGCGGAATTCGTGGTGTAGCGGTGAAATGCTTAGATATCACGAAGAACTCCGATTGCGAAGGCAGCTTTCCAGTCCTTTACTGACGCTAATGCTCGAAGGTGCGGGTATCGAACAGG
+
H?HHF=CDHIIIIIIIIIHHEHHEH@G@GE@CDCHHGH@HHCFE?GCCDHIHIIHICDHIIIGH@EEHEEHGHIHHEHHIIIIHFHHHFHHDEEHHIIHIHHHGHHFHIEHEH?HIHIIHFHHHHCA:CGC:GEDFFHEGHHHCHDHHHIHECHIIIHEEHG1HHHF?F7GFCFEFHHHGCB6C6HEE0CEHG@HHFC5EHEE<CC<111EHD1HHHIIIH@F1GEDHCHCHG@HCIGHHHDEHG@HCHCECI
@HS4.2_308 HISEQ:380:H55W7BCXY:1:1101:6873:16024 1:N:0:AGCAGGAA orig_bc=AAAAAAAAAAAA new_bc=AAAAAAAAAAAA bc_diffs=0
TACGTAGGTGACAAGCGTTATCCGGATTTACTGGGCGTAACGGGCGTGTAGGCGGTCTTGCAAGTCAGAAGTGAAATTCCTGAGCTCAACTCGGGCGCTGCTTCTGAAACTGCAGGACTTGAGTGCTGGAGGGGATAGCGGAATTCCTAGTGGAGCGGTAAAATGCGCAGATATTAGGAAGAACACCGGTGGCGAAGGCGGCTATCTGGACAGTAACTGACGCTGAGGCGCGAAAGCGTGGGGAGCAAACAGG
+
<<@E1C1CCC111<1DC<C0<11D<E0DGECG?11<<F<G00<@//CFCG@C1HE<EB6FCI#FHBB<#?#EHHGA<FHHGH?HEF@GBF@7DHD?CH#FB/CF=HG@GD@IH#GDDIHHIHIIG#@HEGD/HHHHHIGIIHHI#HFD8GG</HHBFIHGIIIHCIHEIIIFHHFBGDD8I##IIH##HHIHHGEHIIIHHHFEEHHHC<HF<11HHIIHHHIIHIHIGIHFHHIIHIIHHHHHHIHHHHIHH
@HS4.2_309 HISEQ:380:H55W7BCXY:1:1101:6881:16245 1:N:0:AGCAGGAA orig_bc=AAAAAAAAAAAA new_bc=AAAAAAAAAAAA bc_diffs=0
TACGGAAGATGCGAGCGTTATCCGGATTTATTGGGTTTAAAGGGAGCGTAGGCGGGTTTTTAAGTCTGCGGTAAAATGTCGGCGCCCAACGTCGTCTTGCCGTGGAAACTGGAGACCTTGAATACACGCAAGGAAGATGGAATTCGTCGTGTAGCGGTGAAATGCTTAGATATGACGAAGAACTCCGATTGCGAAGGCAGTCTTCTGGAGTGCGATTGACGCTGAGGCTCGAAAGTGCGGGTATCAAACAGG
+
IIIIIHIIIIIIIIIIIIIIIIIIIHHIIIIIHIIDGHIIIIIIIIIIFHIIIIIIHHHIIIIIIIIIIIIIIIIIIIIIIIIIIIIIIIIIIIIIIIIIIIIIIIIIIIIIIIHIIIIIIIIIIIIIIIIIIIIIIIIIIIIIIIIIIIIIIIIIIIIIIIIIIIIIIIIIIIIIIIIIIIIHIIIIIIIIIIIIIIIIIIIIIIIIIIIIIIIIIIIIIIIIIIIIHIIIIIIIIIIIIIIIIIIIIIII
@HS4.2_310 HISEQ:380:H55W7BCXY:1:1101:8172:16177 1:N:0:AGCAGGAA orig_bc=AAAAAAAAAAAA new_bc=AAAAAAAAAAAA bc_diffs=0
TACGGAAGGTCCGGGCGTTATCCGGATTTATTGGGTTTAAAGGGAGCGCAGGCGGAGGATTAAGCGTGACGTGAAATGTCCCGGCTCAACCGTGGAACTGCGTCGCGAACTGGTTCTCTTGAGTGAGTACGAGGAAGGCGGAATTTGTGGTGTAGCGGTGAAATGCTTAGATATCACGAAGAACTCCGATTGCGAAGGCAGCTTTCCAGTCCTTAACTGACGCTAAAGCTCGAAAGTGCGGGTATCGAACAGG
+
IIIIIIIIIIIIIIIIIHIIIIIIIHHIIIIIIIIDEHIIHIIIIIIIIIIIIIIIIIHIHIIIIIIIIIIIIIIIIIIIIIIIIIIIIIIIIIIIIIIIIIIIIIIIIIIHIIIIHIIIIIIIIIIHIIIIIIIIIIIIIIIIIIIIHIIIIIIIIIIIIIIIIIIIIIIIIHIIIIIIIIIHCIIIIHGIIIIIIIIIIIIIIIIIIHIHHIIIIIIIIIIIIIIIIIIIHIIIHIIIIIIIGIIIIIIII
@HS4.2_311 HISEQ:380:H55W7BCXY:1:1101:8530:16214 1:N:0:AGCAGGAA orig_bc=AAAAAAAAAAAA new_bc=AAAAAAAAAAAA bc_diffs=0
TACGGAGGATACAAGCGTTATCCGGATTTATTGGGTTTAAAGGGTGCGCAGGCGGACCGTTAAGTCAGGGGTGAAAAGTTCGGGCTCAACCTGAATCGTGCCTTTGATACTGGCGGACTAGAGTGCGATAGGCGTGGCCGGAATGTGGTGTGTAGCGGTGAAATGCTTAGATATGCCACAGAACACCGATCGAGAAGTCAGGTCACGAGTTCGCAACTGACGCTCATGCACGAAAGCGTGGGGATCAAACAGG
+
IIIIIIIIIIIIIIIIIIIIIIIIIHHHIIIIIIIIIIIIIIIIIIIIIIIIIIIIIIIHIIIIHIIIIIIHIIHHHIHHIIIIIHIIIIIIIGIIIIIIIIIHIIIIIIIIIIIIIIIIIIIIIIIIIIIIIIIIIIIIIIIIIIIIIIIIIIIIIIIIIIIIIIHIIIIIIIIIHHIIIIHIIIHIIIIIHIHIIIIIIIIIIIIIHHCIIHIIHIGIIIHIIIIIIIIIIIHHIIHIIIHHHIIIIIIII
@HS4.2_312 HISEQ:380:H55W7BCXY:1:1101:8570:16221 1:N:0:AGCAGGAA orig_bc=AAAAAAAAAAAA new_bc=AAAAAAAAAAAA bc_diffs=0
TACGGAAGGTCCGGGCGTTATCCGGATTTATTGGGTTTAAAGGGAGCGCAGGCGGGCTTTTAAGCGTGACGTGAAATGTGGCGGCTCAACCGCCGATCTGCGTCGCGAACTGGGGGTCTTGAGTGCGGACGAGGTATGCGGAATTTGTGGTGTAGCGGTGAAATGCTTAGATATCACGAAGAACCCCGATTGCGAAGGCAGCATGCCAGGCCGTAACTGACGCTAATGCTCGAAGGTGCGGGTATCGAACAGG
+
IIIIIHIIIHIIIIIIIIIIIIIIIGHHIIHIGHICGHHIIIIIIIIIIIIIHIIIIIHIHIIHIHIIHIIHHHIIGIHIIIIIIIHIIIIIIIIHIIIIIIIHIIIIIIIIIIHIGIHIIIIIIHIIIIIIIIHIIIIIIIHIHHIIIIHIIHIIIIIIIIIIIIIIIIIIIIIIHHHHIIHIIIIHHDIHIIIIIIGIIIIIIIIIIIHIHHHHIIIIIIIIIHFGHHIIIHHEDIIIIIIIIIIIIIIII
@HS4.2_313 HISEQ:380:H55W7BCXY:1:1101:16999:16128 1:N:0:AGCAGGAA orig_bc=AAAAAAAAAAAA new_bc=AAAAAAAAAAAA bc_diffs=0
TACGTAGGTGGCGAGCGTTATCCGGATTTACTGGGTGTAAAGGGCGCGTAGGCGGGGATGCAAGTCAGATGTGAAATCTATGGGCTTAACTCATAAACTGCATTTGAAACTGTATCTCTTGAGTGCTGGAGAGGTAGACGGAATTCCTTGTGTAGCGGTGAAATGCGTAGATATAAGGAAGAACACCAGTGGCGAAGGCGGTCTACTGGACAGTAACTGACGCTGAGGCGCGAGAGCGTGGGGAGCAAACAGG
+
IIIIIIIIIIIIIIIIIIIHIIIIGIIIIIIHIIIFHHHHIIIIIIIIIIHIIIIIIIIIIIIIIIIIIIIIIIIIIIHIIIIIIIIIIIIIIIIIIIIIIIIIIIIIIIIIIIIIIIIIIIIIIIIIIIIIIIIIIIIIIIIIIIIIIIIIIIIIIIIIIIIIIIIIIIIIIIIIIHIIIIIIIIIIIIIIIIIIIIIIIIIIIIIIIIIIIIIIIIIIIIIIIIIIIIIIIIIIIIIIIIIIHIIIHIIII
@HS4.2_314 HISEQ:380:H55W7BCXY:1:1101:19096:16189 1:N:0:AGCAGGAA orig_bc=AAAAAAAAAAAA new_bc=AAAAAAAAAAAA bc_diffs=0
TACGTAGGAAGCAAGCGTTATCCGAATTTATTGGGTGTAAAGCGCGTGTAGGCGGCCTATTAAGTCCAAGGTTTAAGTCCGAAGCTTAACTTCGGTTCGCCTTGGAAACTGATTTACTTGAGTGTGGTAGAGGCAAGTGGAATTTCTAGTGTAGCGGTAAAATGCTTAGATATTAGAAGGAACACCAGTGGCGAAGGAGACTTGCTGGGCCAATACTGACTCTGA
+
HHHHHHH=GHFHHHHGCC<<FHEHIIIEGF1F@H?<0<<FH1D?/<<<E1<CHH###<CGGE#HHH#DG#G@CH@1#GECEC0F/1C<FFHI?00E0CDHDEEHEGCD0<C@FEHHHH<DCG<CEGC1CHHHH#HED<1<<FAAB1GCD1C</HEHGB?DAE#HHEEFHGCG#GD<<B#FGFCGEEFCE#68HHD</#BE<1<11@FC<1FC<1<D<1<111<1<
@HS4.2_315 HISEQ:380:H55W7BCXY:1:1101:20238:16237 1:N:0:AGCAGGAA orig_bc=AAAAAAAAAAAA new_bc=AAAAAAAAAAAA bc_diffs=0
TACGTAGGTGGCGAGCGTTATCCGGATTTACTGGGTGTAAAGGGCGCGTAGGCGGGGATGCAAGTCAGATGTGAAATCTATGGGCTTAACTCATAAACTGCATTTGAAACTGTATCTCTTGAGTGCTGGAGAGGTAGACGGAATTCCTTGTGTAGCGGTGAAATGCGTAGATATAAGGAAGAACACCAGTGGCGAAGGCGGTCTACTGGACAGTAACTGACGCTGAGGCGCGAGAGCGTGGGGAGCAAACAGG
+
IIIIIIIIIIIIIIIIIIIIIIIIGIIHIIIIIII<GEHHHIIIIIIIHHIIIIIIIHHIIIIIIIIIIIIIIIIIGIIHIIIIIIIIIIIIIHIHIIIIIIIIIIIIIIIIIIIIIIIIIIIHIHIIIIIIIIIIIIIIIIIIIIIIIIIIIIIIIIIIIIIIIIIIIIIIIIIIIIIIIIIIIIIIIIIIIIIIIIIIIIIIIIIIIIIIIIIIIIIIIIIIIIIIIIIIIIIIIIIIIIIIIIIIIIIII
@HS4.2_316 HISEQ:380:H55W7BCXY:1:1101:2327:16445 1:N:0:AGCAGGAA orig_bc=AAAAAAAAAAAA new_bc=AAAAAAAAAAAA bc_diffs=0
TACGGAAGGTCCGAGCGTTATCCGGATTTATTGGGTTTAAAGGGAGCGCAGGCGGAATGTTAAGTCAGCTGTGAAATCCCGTCGCTCAACGGCGGAACTGCAGTTGATACTGGCTTTCTTGAGTGCACATAAGGATGGTGGAATTCGTGGTGTAGCGGTGAAATGCTTAGATATCACGAAGAACTCCGATTGCGAAGGCAGCCATCTGGGGTGCAACTGACGCTGAGGCTCGAAAGTGCGGGTATCAAACAGG
+
IIIIIIIIIHHIIIIGIIHIIIIIIGHHIIIIIIIEHCHIIIIIIIIIHHIIIIIIIIIIHIIIIIHIHIIIIIIIHHIIIHIIIIIIIIIIIIIIIIIIIIIIIIIIIIIIIIIIIIIIIIIIIIIIIIIIIIIHHIIIIIIIIIIIIIIIIIIIIIIIHIIIIIHIIIIIIIIIIHIIIIIIIIIIIHIIIIIIIIIIIIIIIIHIIIIIIIIIIIIIIIHIIIIIIHIIIIIIIIIIIIIIIIIIIIIII
@HS4.2_317 HISEQ:380:H55W7BCXY:1:1101:4200:16378 1:N:0:AGCAGGAA orig_bc=AAAAAAAAAAAA new_bc=AAAAAAAAAAAA bc_diffs=0
TACGGAAGATGCGAGCGTTATCCGGATTTATTGGGTTTAAAGGGAGCGTAGGCGGGTCTTTAAGCCAGCGGTCAAATGTCAGGGCCCAACCTTGGCATGCCGTTGGAACTGGGGACCTTGAATACACACAAGGAAGGTGGAATTCGTCGTGTAGCGGTGAAATGCTTAGATATGACGAAGAACTCCGATTGCGAAGGCAGCCTTCTGGGGTGCGATTGACGCTGAGGCTCGAAAGTGCGGGTATCGAACAGG
+
IIIIIIDHEHII?HIIIIIIE1DGHHDHIIHIIIIE0EHIIIHIF0EHCGHIIIIFCC1FIHIICFEHHHHIAHIIHGFHIHHIICHHIIIIHHIIIIIIHIHHIIIIHHIIHHIEHHHHHFIHHHEHFHHEHEGIIIIIIIDHHIIHHIIIIIIIIHHHGHCIIHHEHFIIIIHGGGIIHGDHIIHGIIIHIIIIIIIIIIHFIHIHIIIIHGIIIIIIIHHIHIIIIHH@HDD?HCIIIHIHIIIIIIII
@HS4.2_318 HISEQ:380:H55W7BCXY:1:1101:6252:16315 1:N:0:AGCAGGAA orig_bc=AAAAAAAAAAAA new_bc=AAAAAAAAAAAA bc_diffs=0
TACGGAAGGTCCGGGCGTTATCCGGATTTATTGGGTTTAAAGGGAGCGCAGGCGGGATATTAAGCGTGACGTGAAATGTAGGTGCTCAACATCTGAATTGCGTCGCGAACTGGTTTCCTTGAGTGCATTCGACGTCAGCGGAATTTGTGGTGTAGCGGTGAAATGCTTAGATATCACGAAGAACTCCGATTGCGAAGGCAGCTGACGAGACTGTAACTGACGCTAAAGCTCGAAAGTGCGGGTATCGAACAGG
+
IIIIIHIIIHIIIIIIIIIIIIIIIIIIIIIIIIIEHIIIGHIIHIIIIIIIIIIIHIIIIIIIIIIIIIIIIIIHHGHIIIIIIIIIIIHIIIIIIIIIIIHHIHHHIIIIIIIIHIIIIIIIIHIIIIHIIIIIIIIIIHHHHIHHHHIIIIIIIIIIIIHIIIIIIIIIIIHHIIIIIIIIHIIIIIHIIIIIIIIIIIIIIIHIIIIIIIIIIIIIIIIIIHHHHIIIIIIIGIIIIIIIIIIIIIIII
@HS4.2_319 HISEQ:380:H55W7BCXY:1:1101:7300:16490 1:N:0:AGCAGGAA orig_bc=AAAAAAAAAAAA new_bc=AAAAAAAAAAAA bc_diffs=0
TACGTAGGTGGCAAGCGTTATCCGGATTTACTGGGTGTAAAGGGCGCGTAGGCGGGGATGCAAGTCAGATGTGAAATCTATGGGCTTAACTCATAAACTGCATTTGAAACTGTATCTCTTGAGTGCTGGAGAGGTAGACGGAATTCCTTGTGTAGCGGTGAAATGCGTAGATATAAGGAAGAACACCAGTGGCGAAGGCGGTCTACTGGACAGTAACTGACGCTGAGGCGCGAGAGCGTGGGGAGCAAACAGG
+
HGF1F1CHIHIHEF@@E<EDHHHHHHIGHFHHEHF1</<CEG1GE<FH/CC@1HGEH#AHHHHHHHIHCFHHFHHGHHFCHIHHHHHCIHHIGHHGBHHIHHEHFHG0HFFHIIHAH@HHGHIIHIGFGGCEHIHFGHHHIIIHIIHIHIIIIIHHIIIHIHFHDIIHIIIIIHHGHHEHHIIHEGIH#IH#HEIIHHHEIHHHEHIIIIIHIIIIHHG<?F<?EG?HDHIHHDHDHF<HHHIH@CC<1EHHH
@HS4.2_320 HISEQ:380:H55W7BCXY:1:1101:8643:16376 1:N:0:AGCAGGAA orig_bc=AAAAAAAAAAAA new_bc=AAAAAAAAAAAA bc_diffs=0
TACGGAAGATGCGAGCGTTATCCGGATTTATTGGGTTTAAAGGGAGCGTAGGCGGGTTTTTAAGTCTGCGGTAAAATGTCGGCGCCCAACGTCGTCTTGCCGTGGAAACTGGAGACCTTGAATACACGCAAGGAAGATGGAATTCGTCGTGTAGCGGTGAAATGCTTAGATATGACGAAGAACTCCGATTGCGAAGGCAGTCTTCTGGAGTGCGATTGACGCTGAGGCTCGAAAGTGCGGGTATCAAACAGG
+
IIIIIIIIIIIIIIIIIHIIIIIIIIIIIIIIHIIGHIIIIIIIIIHIHIIIIIIIGGIHIIIIIHIIIIIHIIIHFIIIIIIIIHIIIIIIIIIIIIIIIIIIIIHIIIIIHHHHHIIIIIIIIIIIIIIIIIIIIIIIIIIHIIIIIIIIIIIIIIHIIIIIIHIIIIIIIIIIGIIIIIHIIIIIIIIIIIIIIIIIHIIIIIIIIIIIIIIIIIHIIIIIIIIIHHIIIIIIIIIIIIIIIIIIIIII
@HS4.2_321 HISEQ:380:H55W7BCXY:1:1101:10545:16430 1:N:0:AGCAGGAA orig_bc=AAAAAAAAAAAA new_bc=AAAAAAAAAAAA bc_diffs=0
TACGGAAGGTCCGGGCGTTATCCGGATTTATTGGGTTTAAAGGGAGCGCAGGCCGAAGGTTAAGCGTGACGTGAAATGTAGCCGCTCAACGGCTGAACTGCGTCGCGAACTGGCTTTCTTGAGTGAGTACGATGTAGGCGGAATTCGTGGTGTAGCGGTGAAATGCTTAGATATCACGAAGAACTCCGATTGCGAAGGCAGCCTACAAGGCCTTTACTGACGCTAAAGCTCGAAGGTGCGGGTATCGAACAGG
+
IIIIIIIIIIIIIIIIIIIIIIIIIIIIIIIIHIIHIIIIIIIIIIIIIIIIIIIIIIIIHIIIIIIIIIIIIIIIHHHHIIIIIIIIIIIIIIIIIIIIIIIIIIIIIIIIIIIIIIIIIIIIIIIIIIIIIIIIIIIIIIIIIIIIIIIIIIIIIIIIIIIIIIIIIIIIIIIIIIIIIIIIIIIIIIIIIIIIIIIIIIIIIHIIIIIIIIIIIIIIIIIIIIIIIIIIIIIIIIIIIIIIIIIIIIIII
@HS4.2_322 HISEQ:380:H55W7BCXY:1:1101:10661:16473 1:N:0:AGCAGGAA orig_bc=AAAAAAAAAAAA new_bc=AAAAAAAAAAAA bc_diffs=0
TACGGAGGGTACGAGCGTTAATCGGAATGACTGGGCGTAAAGGGCACGTAGGTGGATAGATAAGTCACAAGTGAAATACCCGGGCTTAACCTGGGATTGGCTCGTGAAACTGTTTAACTAGAGTACGGTAGAGGGGAGTAGAATTCCAAGTGTAGCGGTGAAATGCGTAGAGATTTGGAAGAATACCGGAGGCGAAGGCGGCTCTCTGGACCGATACTGACACTGAAGAGCGAAAGCGTGGGGAGCAAACAGG
+
IIIIIIIIIIIIIIIIIIIIIIIIIIIIIIIIIIIIIHIIIIIIIHIIHIHIFHIIIIIIIIIIIIIHIIIIHIIIHHIIIIIIIFHIIHIIIGHHGHIHIIIIIIIIIIIIHIIIIIIIIIIIHHIIGIIIIIIIIIIIIIHHIHHHIIHIIIIIIIIIIIIIIIIIIIIIHIIIHIIIIIIIIHIIIIIIIIIIIIIIIIIIIIIIIIIIIIIHIIIIIHIIIIIIIIIIIIIIHDHIIIIIIIIIIIHII
@HS4.2_323 HISEQ:380:H55W7BCXY:1:1101:20254:16317 1:N:0:AGCAGGAA orig_bc=AAAAAAAAAAAA new_bc=AAAAAAAAAAAA bc_diffs=0
TACGGAGGGTGCAAGCGTTGTCCGGAATCATTGGGCGTAAAGAGTTCGTAGGCGGTATGTAAAGTCTGGTGTTAAAGCCTGAGGCTCAACCTCAGTTCGGCACTGGATACTTGCAAACTGGAATGCGGTAGAGGTAAAGGGAATTCCTGGTGTAGCGGTGAAATGCGTAGATATCAGGAGGAACATCGGTGGCGTAAGCGCTTTACTGGGCCGTTATTGACGCTGAGGAACGAAAGCCGGGGTAGCAAATGGG
+
IIIIIIIIIIIIHIIIIIIHHHHIIIIIIIIIIIIIIIIIIIIIHIIIIIIIIHIHHIIIIIIIIIIIIIIIIIIIHIIIIIIIIIIIIIIIIIIIIIIIIIIIIIIIIIHIIIIIIIIIIIIIIGHIHHIIIHGIHIIIIIIIGIIHHIHIGIIIIIIIIIIIIIIIIIIIIIIHHHIIIIIIIIIIHIIIIIIIIIIIIIIIIIIIIIIIIIIIIIIIIIIIIIIIIIIIIIIIIIIIHIIIIIIIIIIII
@HS4.2_324 HISEQ:380:H55W7BCXY:1:1101:1880:16602 1:N:0:AGCAGGAA orig_bc=AAAAAAAAAAAA new_bc=AAAAAAAAAAAA bc_diffs=0
TACGGAAGGTCCGGGCGTTATCCGGATTTATTGGGTTTAAAGGGAGCGCAGGCTGATTATTAAGCGTGACGTGAAATGTAGCCGCTCAACGGCTGAACTGCGTCGCGAACTGGTAGTCTTGAGTGAGTTCGATGTAGGCGGAATTCGTGGTGTAGCGGTGAAATGCTTAGATATCACGAAGAACTCCGATTGCGAAGGCAGCCTACAAGGCCTTTACTGACGCTAAAGCTCGAAGGTGCGGGTATCGAACAGG
+
IIIIIIHIIIIIIIIIIIIIIIIIIIIIIIIIHIIDHHIIIIIIIIIIHIIIHIIIIIIIIIIIIIIIIIIIIIIIHIIIIIIIIIIIIIIIIIIIIIIIIIIIIIIIIIIIIIIIIIIIIIIHIIIIHIIIIIIIIIIIIIHIIIIIIIIIIIIIIIIIIIIIIIIIIIIIIIIIIIIIIIIIHIIIIIIIIIIIIIIIIIIIIIIIIIIIIHIIIIIIIIIIIIIIIIIIIIIIIIIIIIIIIIIIIIIII
@HS4.2_325 HISEQ:380:H55W7BCXY:1:1101:2734:16658 1:N:0:AGCAGGAA orig_bc=AAAAAAAAAAAA new_bc=AAAAAAAAAAAA bc_diffs=0
TACGGAAGGTCCGGGCGTTATCCGGATTTATTGGGTTTAAAGGGAGCGCAGGCGGAGGTGCAAGCGTGCCGTGAAAGCGCGGGGCTCAACCCCGTACAGCGGCGCGAACTGCTCCCCTTGGTTGCGGGAAGGGAAGGCGGAACTCGTGGTGTAGCGGTGAAATGCATAGATATCACGAAGAACTCCGATCGCGAAGGCAGCCTTCCGGCCCGCCAACGACGCTCATGCTCGAAGGCGCGGGTATCAAACAGG
+
IIIIIIIIIIIIIIIIIIIIIIIIIIIHIIIIIIIIIIIIIIIIIIIHHIIIIIIIIIIIIIIIIIIIIIIIIIIIHIIHIIIIIIIIIIIIIIIIIIIIIIIIIIIIIIIIIIIIIIIIIIIIIIIIIIIIIIIIIIIIIIIIIIIIIIIIIIIIIIIIIIIIIIIIIIIIIIIIIIIIIIIIIIIIIIIIIIIIIIIIIIIIIIIIIIIIIHIIIIIIIIIHIIIIIIIIIIHIIIIIIIIIIIIIIIII
@HS4.2_326 HISEQ:380:H55W7BCXY:1:1101:6127:16716 1:N:0:AGCAGGAA orig_bc=AAAAAAAAAAAA new_bc=AAAAAAAAAAAA bc_diffs=0
TACGGAGGATGCAAGCGTTATCCGGATTTATTGGGTTTAAAGGGTGCGCAGGCGGGCTGTTAAGTCAGCGGTGAAATCTCCCGGCTCAACCGGGGAACTGCCGTTGATACTGGCAGCCTAGAGTACAGACGGCGCCGGCGGAATGTGTCATGTAGCGGTGAAATGCTTAGATATGCCACAGAACACCGATCGCGAAGGCAGCTGGCGAGGCTGGGACTGACGCTCAGGCACGAAAGCGTGGGGATCAAACAGG
+
IIIIIHIGCHIHHHHIIHIIIIIII=EHIIIIIIIHHFHHHIIIIIIIIIIIIIIIIIIIIIIIIIIHIIIIHHHHGHIIIIIIIIIIIIIIIIIIIIIGIIIIHIIIIIIIIIIIIIIIIIIIIIIIIHIIIIIIIIIIHHIIHHIIHHIIIIIIIIIIIHIIIHIIHIIHIIHHIIIIIIIIIHIIIHHHIIIHIIIIIIIIIIIIIIHIIIIIIHIIIIIIIIIIIIIIIIIIIIIIIIIIIHIIHIIII
@HS4.2_327 HISEQ:380:H55W7BCXY:1:1101:6869:16572 1:N:0:AGCAGGAA orig_bc=AAAAAAAAAAAA new_bc=AAAAAAAAAAAA bc_diffs=0
TACGGAGGATGCAAGCGTTATCCGGATTTATTGGGTTTAAAGGGTGCGCAGGCGGGCTGTTAAGTCAGCGGTGAAATCTCCCGGCTCAACCGGGGAACTGCCGTTGATACTGGCAGCCTAGAGTACAGACGGCGCCGGCGGAATGTGTCATGTAGCGGTGAAATGCTTAGATATGCCACAGAACACCGATCGCGAAGGCAGCTGGCGAGGCTGGGACTGACGCTCAGGCACGAAAGCGTGGGGATCAAACAGG
+
IIIIIIIIHIIIIIIIIIIIIIIIIHIHIIIIIIIDGHHIIIIIIIIIHIIIIIIIIIIIIIIHIIIIIIIIIIIIIIIIIIIIIIIIIIIIIIIIIIIIIIIIIIIIIIIIIIIIIIIIIIIIIIIIIIIIIIHIIIIIIIIIIIIIIIIIIIIIIIIIIIIIIIIIIIIIIIIIIIIIIIIIIIIIIIIIIIIIIIIIIIIIIIIIIIIIIIIIIIIIIIIIIIIIIIIIIIIIIIIIIIIIHHIHHIIII
@HS4.2_328 HISEQ:380:H55W7BCXY:1:1101:17797:16628 1:N:0:AGCAGGAA orig_bc=AAAAAAAAAAAA new_bc=AAAAAAAAAAAA bc_diffs=0
TACGGAGGACGCGAGCGTTATCCGGATTCATTGGGTTTAAAGGGTGCGCAGGCGGCCTGTCAAGTCAGCGGTGAAAGCCCGGGGCCCAACCCCGGAAGTGCCGTTGATACTGTCGGGCTGGAATGCGGTCGAGGCGGGCGGAACGTGGCGTGTAGCGGTGAAATGCGTAGATATGCCACAGAACGCCGATAGCGGAGGCAGCTCGCCAGGCCTGCATTGACGCTCGGGCACGAAAGCGTGGGGATCGAACAGG
+
IIIIIIIIFHIHGHHIIIIHIIHHICGHIIIHHIIDEHHHIIHHHGHIHIIIIIIGIIIIIIHHIIIHHIIHHIHHHHIIIHHDHIIIGIIIIIIIIHHIIIIIIIIIIIIIIIIIIIIIIIIHIIIIHIIIIIIIIIIIIIIHIHIIHIIIIIIIIIIIIIIIIIIIIIIIIIIIHGIHHGHIIIIHIIIIIIIIIIIIIIIIIIIIIIIIIIIIIIIIIIIIIIIIHIIIIIIHIIIIIIIIIIIIIIIII
@HS4.2_329 HISEQ:380:H55W7BCXY:1:1101:2461:16984 1:N:0:AGCAGGAA orig_bc=AAAAAAAAAAAA new_bc=AAAAAAAAAAAA bc_diffs=0
TACGGAGGATGCGAGCGTTATCCGGATTCATTGGGTTTAAAGGGTGCGCAGGCGGCCGAGCAAGTCAGCGGTGAAAGCCCGGGGCCCAACCCCGGAAGTGCCGTTGATACTGTTCGGCTTGAATGCGGTCGAGGCGGGCGGAACGTGGCGTGTAGCGGTGAAATGCGTAGATATGCCACAGAACGCCGATAGCGGAGGCAGCTCGCCAGGCCTGCATTGACGCTCGGGCACGAAAGCGTGGGGATCGAACAGG
+
IIIIIIIIHIIIIIIIIIIIIIIIIIIIIIIIHIIECHHIIIIIIIIIIIIIIIIIIIIIIIIIIIIIIIIIIIIIIHIIIIIIIHIIIIIIIIIIIIIIIIIIIIIIIIIIIIIIIIIIIIIIIIIIIIIHIIIIIIIIIIIIIIIIIIIIIIIIIIIIIIIIIIIIIIIIIIIIHHHIIIIIIIIIIIIIIIIIIIIIIIIIIIIIIIIIIIIIIIIIIIIIIIHHEHGGIHEIIIIIIIIIIIIIIIIII
@HS4.2_330 HISEQ:380:H55W7BCXY:1:1101:5034:16889 1:N:0:AGCAGGAA orig_bc=AAAAAAAAAAAA new_bc=AAAAAAAAAAAA bc_diffs=0
TACGGAAGGTCCGGGCGTTATCCGGATTTATTGGGTTTAAAGGGAGCGCAGGCCGGAGGTCAAGCGTGACGTGAAATGTAGCCGCTCAACGGCTGAACTGCGTCGCGAACTGGCTTTCTTGAGTGAGTTCGATGTGGGCGGAATTCGTGGTGTAGCGGTGAAATGCTTAGATATCACGAAGAACTCCGATTGCGAAGGCAGCCCACAAGGCCTTTACTGACGCTAAAGCTCGAAGGTGCGGGTATCGAACAGG
+
IIIHIIIDHHIHHIDHIIIIIIIIHHHHIIIIIHHCHHHIIIHIIHIIGIIIIIIIIIIHIIIHHIHIHHHHHGHFDFHIHIHIHHHGIIHHIIIIIIIIIHHHIIIIHIIIIIHHHIHIHHHHHIIHHIIIIIHHIFHIIHIIIIIHHHEIHHIHHHHIFHGIHIIIHIHHHIHHHHIIIIIHCHHHDHIHIHIHHEEGHEEGHIHHIGHHIIIIGIIIIIIHIIHIHIIIIHDH<GIIHIIIHIHHGFHIH
@HS4.2_331 HISEQ:380:H55W7BCXY:1:1101:9050:16755 1:N:0:AGCAGGAA orig_bc=AAAAAAAAAAAA new_bc=AAAAAAAAAAAA bc_diffs=0
TACGTAGGGGGCGAGCGTTGTCCGGAATGATTGGGCGTAAAGGGCGCGTAGGCGGCCCGGTAAGTCTGGAGTGAAAGTCCTGCTTTTAAGGTGGGAATTGCTTTGGATACTGTCGGGCTTGAGTGCAGGAGAGGTAAGTGGAATTCCCAGTGTAGCGGTGAAATGCGTAGAGATTGGGAGGAACACCAGTGGCGAAGGCGACTTACTGGACTGTAACTGACGCTGAGGCGCGAAAGTGTGGGGAGCAAACAGG
+
IIIIHIIIIIIIIIIIIIIIIIIIIIIIIIIIIIIIIIIIIIIIIIIIIIIIIIIIIIIIIIIIIIIIIIIIIIIIGHHIIIIIIIIIIIIIIIIHIIIHIIIIIIIIIIIIIIIIIIIHIIIIIIIIIIIIIIHHIIIHIIIIIIIIIIHIIIIIIIHIIIIIIIIHIIHIIIIIIIIIIIIIIIIIHIIIHIIIIIIIIHIIIIIIIIIIIIIIIIIIIIIIIIIIIIHIIIIIIIIIIIIIIIIIIIIII
@HS4.2_332 HISEQ:380:H55W7BCXY:1:1101:9054:16925 1:N:0:AGCAGGAA orig_bc=AAAAAAAAAAAA new_bc=AAAAAAAAAAAA bc_diffs=0
TACGGAAGATGCGAGCGTTATCCGGATTTATTGGGTTTAAAGGGAGCGTAGGCGGACGCTTAAGTCTGCGGTAAAATGTCGTTGCTCAACATCGGCGTGCCGTGGAAACTGGGTGTCTTGAATGTGCACAAGGTGGATGGAATTCGTGGTGTAGCGGTGAAATGCTTAGATATCACGAAGAACTCCGATTGCGAAGGCAGTCCACTGGGGCATGATTGACGCTGAGGCTCGAAAGTGCGGGAATCAAACAGG
+
IIIHIIIIIIHIIIIIIIIIIIIIIHHHHIIHHIIEHHIIIIIIHIIIIIIIIIIIIIIIIIIIIIIIIIIIIIHHIHIIIIIIIIIIIIIIIIIIIIIIIIIIHHIIIIIIIIHIIIIHIIIIHIIIIIIIIIIIIIIIIIIIIIIIIIIIIIIIIIIIIIIHIIIIIIIIIIHIIIIIIIIHIIIIIIIIIIIIIIIIIHIIIIIIIIIIIIIIIIIIIIIIIIIIIIIIIIIIIIIIIIIIIIIIIIII
@HS4.2_333 HISEQ:380:H55W7BCXY:1:1101:12580:16934 1:N:0:AGCAGGAA orig_bc=AAAAAAAAAAAA new_bc=AAAAAAAAAAAA bc_diffs=0
TACGGAAGGTCCGGGCGTTATCCGGATTTATTGGGTTTAAAGGGAGCGCAGGCTGATGATTAAGCGTGACGTGAAATGTAGCCGCTCAACGGCTGAACTGCGTCGCGAACTGGTTATCTTGAGTGAGTTCGATGTTGGCGGAATTCGTGGTGTAGCGGTGAAATGCTTAGATATCACGAAGAACTCCGATTGCGAAGGCAGCCAACAAGGCCTTTACTGACGCTAAAGCTCGAAGGTGCGGGTATCGAACAGG
+
IIIIIFHIIHIIIIIIIIIHIIIIHGDEHIHIHIGHEHIIIIIIHIHIGIIIIIIIIIIHHIIIIIIIHIIIIIIIIIIIIHIIIIIHIIIIIIIHHHIIIIIIIIIIIIIHIIHIIIIIIIIIIIIIIIIIIIIIIIIIIHIIGIIIIIIIIIIIIIIIIIIIIIIIIIIIIIIHHHIIIIIIIIIIIIIIIIIIIIIIIIIIIIIIIIIIIIIIIIIIIIIIIIIIIHHIIIIIIIIIIIIIIIIIIIIII
@HS4.2_334 HISEQ:380:H55W7BCXY:1:1101:16595:16954 1:N:0:AGCAGGAA orig_bc=AAAAAAAAAAAA new_bc=AAAAAAAAAAAA bc_diffs=0
TACGGAAGGTCCGGGCGTTATCCGGATTTATTGGGTTTAAAGGGAGCGCAGGCCGACGTGTAAGCGTGTTGTGAAATGTACCGGCTCAACCGGTGAGTTGCAGCGCGAACTGCATGTCTTGAGTGCACCCGAGGAGGGCGGAATTCGTGGTGTAGCGGTGAAATGCTTAGATATCACGAAGAACTCCGATTGCGAAGGCAGCCCTCCAGCGTGTAACTGACGCTAATGCTCGAAAGTGCGGGTATCGAACAGG
+
IIIIIIEHIIHIDDHIIIIIE1DHIHCHIICHHII0<DHHIIEH1CGHIIIII#I#CC<<FHIIII<D<IIIIIII6@F=HEIIIIIIIIIFHEHIGIIIII?0</EHHHIIB0<D#HFHIHIIFC@#8DIIIH?IHI</IIIIHIC?IIIIIIIIIIIIIIIIIHCIIIIEIIIE@GH?HGH<#IHG=GCIIIIIIII@IIHF1ED@HEEGHCEIIIIIIHHG<D/E<<IIIIHC?IHIHE<G@G@IIIIII
@HS4.2_335 HISEQ:380:H55W7BCXY:1:1101:17829:16927 1:N:0:AGCAGGAA orig_bc=AAAAAAAAAAAA new_bc=AAAAAAAAAAAA bc_diffs=0
TACGGAAGGTCCGGGCGTTATCCGGATTTATTGGGTTTAAAGGGAGCGCAGGCTGGAGGTTAAGCGTGACGTGAAATGTAGCCGCTCAACGGCTGAACTGCGTCGCGAACTGGCTTTCTTGAGTGAGTACGACGCCGGCGGAATTCGTGGTGTAGCGGTGAAATGCTTAGATATCACGAGGAACTCCGATTGCGAAGGCAGCCGGCGAGGCCTTTACTGACGCTAAAGCTCGAAGGTGCGGGTATCGAACAGG
+
IIIIIIIIIIIIIHIIIIIHIIIIHGEHIIIHFHICDGHIIIIIIIIIIIIIIIIIIIIIIHIIIIIIIHIIIIIIHIIIIIIIIIIIIIIHIIIIIIGIHIIIIIIIIIIIIIIIIIIIIIIIIIIIIIHHHHEHHIIIIIIIIIIIIIHIIIHIIIIIIIIIIIIIIIIIIIHHHEIIIHGIIIIIIIIIIIIIIIIIIIIIIIIIIIIIIHIIIIIIIIIIIIIIIHIIIIIIIIGIIIIIIIIHFIIII
@HS4.2_336 HISEQ:380:H55W7BCXY:1:1101:18394:16999 1:N:0:AGCAGGAA orig_bc=AAAAAAAAAAAA new_bc=AAAAAAAAAAAA bc_diffs=0
TACGGAAGGTCCGGGCGTTATCCGGATTTATTGGGTTTAAAGGGAGCGCAGGCGGAGGATTAAGCGTGACGTGAAATGTCCCGGCTCAACCGTGGAACTGCGTCGCGAACTGGTTTTCTTGAGTGAGTGCGACGTCGGCGGAATTCGTGGTGTAGCGGTGAAATGCTTAGATATCACGAAGAACCCCGATTGCGAAGGCAGCCGACGAGTCCTTAACTGACGCTAAAGCTCGAAAGTGCGGGTATCGAACAGG
+
IIIIIIIIIIIIIIIIIIIIIIIIIHHIIIHIHIIDEHHIIIIIIIIIIIIIIIIIIIHGHIIIIHGHHIIHHIHIHHHIIIIIIIIIIIIIIIIIIIIIIIIIIIIIHIIIIIFIIIIIIIIIIIIIIIIIIIGIIIIIIIIIIIIIIIIIHIIIIIIIIIIIIIIIIIIIIIIHIIIIIIIIIIIIIIIIIIIIIIIIIIIIIIIIIIIIIIIIIIIIIIIIIIIIIIIIIIIIIIIIIIIIIIIHFIIII
@HS4.2_337 HISEQ:380:H55W7BCXY:1:1101:20298:16765 1:N:0:AGCAGGAA orig_bc=AAAAAAAAAAAA new_bc=AAAAAAAAAAAA bc_diffs=0
TACGTAGGTGGCGAGCGTTATCCGGATTTACTGGGTGTAAAGGGCGCGTAGGCGGGGAAGCAAGTCAGATGTGAAATCCATGGGCTCAACTCATGAACTGCATTTGAAACTGTTTCTCTTGAGTGCCGGAGAGGTAGACGGAATTCCTAGTGTAGCGGTGAAATGCGTAGATATTAGGAGGAACACCAGTGGCGAAGGCGGTCTACTGGACGGTAACTGACGCTGAGGCGCGAAAGCGTGGGGAGCAAACAGG
+
IIIIIHIEFFHIIIIIIIIIHIIHHIIIIIIIHHIFHFHIIIHHHIIIIHIIIIIIIIIIIIIIIIIIIIIIIIIIIIHHIIIIIIIIIIIIIIIIIIIIIIIIIIIIIIIIIIIIIIIIIIIIIHIIIIIIIIIIHIIIIIIIIIIIIIIIIIIIIIIIIIIIIIIIIIIIIIIIIHGIIIIIIIIIIIIIIIIIIIIIIIIIIIIIIIIIIIIIIIIIIIIIIIIIHIIIIIIIIIIIIIIIIIIIIIIII
@HS4.2_338 HISEQ:380:H55W7BCXY:1:1101:20561:16893 1:N:0:AGCAGGAA orig_bc=AAAAAAAAAAAA new_bc=AAAAAAAAAAAA bc_diffs=0
TACGGAAGGTCCGGGCGTTATCCGGATTTATTGGGTTTAAAGGGAGCGCAGGCGGGAGCTTAAGCGTGACGTGAAATGTAGCCGCTCAACGGCTGAGTTGCGTCGCGAACTGGGTTTCTTGAGTGAGTACGACGCGGACGGAATTCGTGGTGTAGCGGTGAAATGCTTAGATATCACGAAGAACCCCGATTGCGAAGGCAGTCCGCGAGTCCTTTACTGACGCTAAAGCTCGAAGGTGCGGGTATCGAACAGG
+
IIHHHHHEHCGHHCCHIDHIIIGHIHHHHIECDGH<<GHIHEHIHHIIGHIGIIIHDHIHIIIIHHHIHHHHHGHEIHHHIGHHHEHHHIIIDHIIIHHHHIIHHHCDHHHHIHFHHHIIIIIIIFFHHFHIIIIEHHIIHGIIIHIHIIIHIIIIIIIIIIIIIIIIHIIHIHIHEGHCIIIIIHHGHIHHGIIIIIIHIHIIIIIGIGIIIIIIIIHHIIHH@IIIIIIIIIIIHHDIIIIHHGHIIIIIH
@HS4.2_339 HISEQ:380:H55W7BCXY:1:1101:1304:17138 1:N:0:AGCAGGAA orig_bc=AAAAAAAAAAAA new_bc=AAAAAAAAAAAA bc_diffs=0
TACGTAGGTGGCAAGCGTTGTCCGGAATTATTGGGCGTAAAGCGCATGTAGGCGGTAATTTAAGTCTGTCGTGAAACTGCGGGGCTCAGCCCCGTATGGCGATGGAAACTGGGTTACTTGAGTGCAGGAGAGGAAAGGGGAACTCCCAGTGTAGCGGTGAAATGCGTAGATATTGGGAAGAACACCGGTGGCGAAGGCGCCTTTCTGGACTGTGTCTGACGCTGAGATGCGAAAGCCAGGGTAGCGAACGGG
+
IIIIIIIIIIIIIIIIIIIIIIIIIIIIIIIIIIIIIIIIIIIIIIIIHIIIIIIHHIIIIIIIIIIIIIIHIIIIIIIIIIIIIIIIIIIIIIIIIIIIIIIIIIIIIIIIIIIIIIIIIHIIIIIIIIIIIIIIIIIIIIIIIIIIIIIIIIIIIIIIIIIIIIIIIIIIIIIIIIIIIIIIIIIIIIIIIIIIIIIIIIIIIIIIIIIIIIIIIIIIIIIIIIIIIIIIIIIIIIIIIIIIIIIIIIII
@HS4.2_340 HISEQ:380:H55W7BCXY:1:1101:6893:17099 1:N:0:AGCAGGAA orig_bc=AAAAAAAAAAAA new_bc=AAAAAAAAAAAA bc_diffs=0
TACGGAAGATGCGAGCGTTATCCGGATTTATTGGGTTTAAAGGGAGCGTAGGCGGACGCTTAAGTCTGCGGTAAAATGTCGTTGCTCAACATCGGCGTGCCGTGGAAACTGGGTGTCTTGAATGTGCACAAGGTGGATGGAATTCGTGGTGTAGCGGTGAAATGCTTAGATATCACGAAGAACTCCGATTGCGAAGGCAGTCCACTGGGGCATGATTGACGCTGAGGCTCGAAAGTGCGGGAATCAAACAGG
+
IIIIIIIIIIIIIIIIIIIIIIIIIHHIHIIIIIIEHHIIIIIIIIIIIIIIIIIIIIIIIIIIIIIIIIIIIIIIGIIIIIIIIIIIIIIIIIHIIIIIIIIIIIIIIIIIIIIIIIIIIIIIIIIIIIIIIIIIIIIIIIIIIIIIIIIIIIIIIIIIIIIIIIIIIIIIIIIIIIIIIIIIIIIIIIIIIIIIIIIIIIIIIIIIIIIIIIIIIIIIIIIIIIIIIIIIIIIIIIIIIIHGIIHIIIII
@HS4.2_341 HISEQ:380:H55W7BCXY:1:1101:7200:17151 1:N:0:AGCAGGAA orig_bc=AAAAAAAAAAAA new_bc=AAAAAAAAAAAA bc_diffs=0
TACGTAGGGGGCAAGCGTTATCCGGATTTACTGGGTGTAAAGGGAGCGTAGACGGAATAGCAAGTTTGGAGTGAAATACCTGGGCTTAACCCAGGAATTGCTTTGAAAACTGTTGATCTAGAGTACTGGAGGGGTATGGGGAATTCCTAGTGTAGTGGTAAAATGCGTAGATATTAGGAGGAACACCGGAGGCGAAGGCGCCATACTGGACAGATACTGACGTTGAGGCTCGAAAGCGTGGGGAGCAAACAGG
+
IIIIHIHHHIIIIIIIIIIIIHIIIHIIIIIHHII<GFEHGHIIHIIHHIIIIIIIHIIIIIIHHHIIIIIIIIIIHHIIHIIIIIIIIIHIIIIIIIIIIHHIIIIHIIIIIIIIIIIIIIIIIHIIIIIIIIIIIIIIIIIIIIIHIIIIIIIIIIIIIIIIIIIIIIIIIIIIIIIIIIIIIIIIIIIIIIIIIIIIIIIIIIIIIIIIIIIIIIIIIIIIIIIIIIHIIIIHIIIIIIIIIIIHHIIII
@HS4.2_342 HISEQ:380:H55W7BCXY:1:1101:15631:17118 1:N:0:AGCAGGAA orig_bc=AAAAAAAAAAAA new_bc=AAAAAAAAAAAA bc_diffs=0
TACGGAAGGTCCGGGCGTTATCCGGATTTATTGGGTTTAAAGGGAGCGCAGGCCGGAGGTCAAGCGTGACGTGAAATGTAGCCGCTCAACGGCTGAACTGCGTCGCGAACTGGCTTTCTTGAGTGAGTTCGATGTGGGCGGAATTCGTGGTGTAGCGGTGAAATGCTTAGATATCACGAAGAACTCCGATTGCGAAGGCAGCCCACAAGGCCTTTACTGACGCTAAAGCTCGAAGGTGCGGGTATCGAACAGG
+
IIIIIIIIIIIIIIIIIIIIIIIIIIHIIIIHHIIDGHIIIIIIIIIIHIIHIIIIIHIIIIIIIIIIIIIIIIHIIIHIIIIIIIIIIIIIHIIIIIIIIIIIIIIIIIIIIIIIIIIIIIIIIIIIIIIIIIIIIIIIIIIIIIIIIIIIIIIIIIIIIIIIIIIIIIIIIIIHHHIIIIIIHIIIIIIIIIIIIIIIIIIIIIIIIIIIIIIIIIIIIIIIIIIIIIIIIIIIIIIIIIIHIIIIIIIII
@HS4.2_343 HISEQ:380:H55W7BCXY:1:1101:15682:17133 1:N:0:AGCAGGAA orig_bc=AAAAAAAAAAAA new_bc=AAAAAAAAAAAA bc_diffs=0
TACGTAGGTGGCGAGCGTTGTTCGGATTTATTGGGCGTAAAGGGTCCGCAGGTGGTTGGATAAGTTTGACGTGAAATCCCAGAGCTCAACTCTGGAACTGCGTTGAAAACTGTCTGACTGGAGTATCGGAGAGGAGATTGGAATTCCAGGTGTAGCGGTGGAATGCGTAGATATCTGGAAGAACACCGAAAGCGAAGGCAGATCTCTGGACGATAACTGACACTCAGGGACGAAAGTATGGGGATCAAACAGG
+
E<D1D1FCC<1<F/F<E<0<<C@EDE001<<C<CHHG/C0CEC=HFHHH/C/1@G<FCECG?8D#<FEDHEHIGF<HF<HFFHHCFCCCF@HGHDGEFDDFEHE<C/EFF<GFEH//C/HHFCCD<D0CEEDHFH<1F9GHF@HHG#1D@HFBHEHGHCC<@=@CHF@C6#:B?HG??H#@HHEECE?@C0=HHEEEG1CGGD11HGCHD11<<1HHF1@F<D1<F0E<<E1CCC1HEEHHG@CC<<D<1FEH
@HS4.2_344 HISEQ:380:H55W7BCXY:1:1101:20744:17246 1:N:0:AGCAGGAA orig_bc=AAAAAAAAAAAA new_bc=AAAAAAAAAAAA bc_diffs=0
TACGTAGGTGGCGAGCGTTGTCCGGAATTATTGGGCGTAAAGGGAGCGCAGGCGGGAAGGCAAGTCAGTCTTAAAAGTGCGGGGCTCAACCCCGTGATGGGATTGAAACTGTCTTTCTTGAGTGCAGGAGAGGAAAGCGGAATTCCTAGTGTAGCGGTGAAATGCGTAGATATTAGGAGGAACACCAGTGGCGAAGGCGGCTTTCTGGACTGTAACTGACGCTGAGGCTCGAAAGCGTGGGGAGCGAACAGG
+
IIIIGHHIIIIIIIHIICGEHHIIIHIGIHHHIIIIIHHIIHIIIIIIIIIIIIIIIIIIIIIIFHHIHHFHHHHIHIIIIIIIIHHHHIHHIHHHFHHIIHIIIIIIIIIIIIIIIIIIIIHFHIIIIIIIIIGIHIIIIHHFIIHHIEHHIIIIIIIIIIIIIIIIIIIIIIHHHIIIIIIIIIIIIIHIIIIIIIIIIIIIIIIIIIIIIHHIIHHIIIIIIIIIIIIIIIIIIIIIIIIIHIIHIHII
@HS4.2_345 HISEQ:380:H55W7BCXY:1:1101:2448:17416 1:N:0:AGCAGGAC orig_bc=AAAAAAAAAAAA new_bc=AAAAAAAAAAAA bc_diffs=0
TACGGAAGGTCCGGGCGTTATCCGGATTTATTGGGTTTAAAGGGAGCGCAGGCCGATGGTTAAGCGTGACGTGAAATGTAGCCGCTCAACGGCTGAACTGCGTCGCGAACTGGCTGTCTTGAGTGAGTTCGATGTGGGCGGAATTCGTGGTGTAGCGGTGAAATGCTTAGATATCACGAAGAACTCCGATTGCGAAGGCAGCCCACAAGGCCTTTACTGACGCTAAAGCTCGAAGGTGCGGGTATCGAACAGG
+
<DHHDCC?E1CFD<H?HE/@FHHIG<0<@G?@FCDD0EHGC@GHH=HHIHIG<GHIIIHGIHIHIIIHHIHHFHHHEFFHHDFEFIHIIHHEFIHIIIIHIIIHIHHIIIHGHIIHHHHHIHIIIIIHIIHHGI#IIHHHIHIIIIIIHIIIIIIIHIIIIIIIGIIIIIIIIIIHCCGHIIIIH=IIIIII#IIIIHHEHFIIIHHHHEHHHHIIIIHIIIIIIIIIIIIIIIHIIIHIIIIIIIIIIIIII
@HS4.2_346 HISEQ:380:H55W7BCXY:1:1101:3216:17324 1:N:0:AGCAGGAA orig_bc=AAAAAAAAAAAA new_bc=AAAAAAAAAAAA bc_diffs=0
TACGGAAGGTCCGGGCGTTATCCGGATTTATTGGGTTTAAAGGGAGCGCAGGCGGAGGCTTAAGCGTGACGTGAAATGTAGCCGCTCAACGGCTGAGTTGCGTCGCGAACTGGGTTTCTTGAGTGAGTGCGACGTCAGCGGAATTCGTGGTGTAGCGGTGAAATGCTTAGATATCACGAAGAACCCCGATTGCGAAGGCAGCTGACGAGCCCTTTACTGACGCTAAAGCTCGAAGGTGCGGGTATCGAACAGG
+
IIIIIHIIIIIIIIIIIIIIIIIIIEHHIIIIIHHD<DHHIHIIIIIIGIIIIIIIHIIHIIIIIIIIIIIIIIHIHHHHIIIIIHHHIIIIIIIIHFIIIIIIIIIIIIIIIIHHIIIIHIIIIIIIIIIIIIIIIIIIIIIIIIIIIIIIIIIIIIIIIIIIIIIIIIIIIIIIIIIIIIIIIIIIIHIIIIIIIIIIIIIIIIIIIIIIIIIIIIIIIIIIIIIIIIIIIIIIIIIIIIIIIIIIIIIII
@HS4.2_347 HISEQ:380:H55W7BCXY:1:1101:5483:17403 1:N:0:AGCAGGAA orig_bc=AAAAAAAAAAAA new_bc=AAAAAAAAAAAA bc_diffs=0
TACGGAGGATGCAAGCGTTATCCGGATTTATTGGGTTTAAAGGGTGCGCAGGCGGCGCGTTAAGTCAGCGGTGAAATGTTCCGGCTCAACCGGGGAGCTGCCGTTGATACTGGCGTGCTTGAGTGCGAACGGCGCCGGCGGAATGTGTCATGTAGCGGTGAAATGCATAGATATGACACAGAACACCGATCGCGAAGGCAGCTGGCGAGGACGTTACTGACGCTGAGGCACGAAAGCGTGGGGATCAAACAGG
+
IIIIIIIIHHIIIIIIIIIIIIIIIGHHIIIIHIIEHGHIIIIIIHIIHIHHIIIIIIIHIIIIIIIIIIIHIIIIIIIIIIIIIIIIIIIIIIIHHIIIIIIIIIIIIIIIIIIIIIIIIIIIIIIIIIIIIIIIIIIIIIIIIIIIIIIIIIIIIIIIIIIIIIIIIIIIIIIIHIIIIIIIIIIIIIIIIIIIIIIIIIIIIIIIIIIIIHIIIIIIIIIIIIIIHIIIIIIHIIIIIIIIHIIIIIIII
@HS4.2_348 HISEQ:380:H55W7BCXY:1:1101:20683:18856 1:N:0:AGCAGGAA orig_bc=AAAAAAAAAAAA new_bc=AAAAAAAAAAAA bc_diffs=0
TACGGAGGATCCGAGCGTTATCCGGATTCATTGGGTTTAAAGGGTGCGCAGGCGGTGCCTTAAGTCAGCGGTAAAATCGTGGGGCTCAACCCCATCCCGCCGTTGATACTGGGGCACTTGATTACGGTCGAGGCAGGCGGAATTCGTCGTGTAGCGGTGAAATGCATAGATATGACGAAGAACACCGATTGCGTAGGCAGCCTACCAGGCCGTTAATGACGCTCATGCACGAAAGTGCGGGGATCGAACAGG
+
IIIIIIIIIIIIIIIIIIIIIIIIIHHIIIIHHIIDCGHIIIIIIIIIIIIIIIIIIIIIIIIIIIIIIIIIIIIIIIIIIIIIIIIIIIIIIIIIIIIGIIFIHIIIIHIIIIIIIIIIIIHIIIIIIIIIIHIIIGIIIIIHIIIHIIIIIIIIIIIHIIIIHGIIIIIIIHHFHHIIIIIHIHHHHHIIIHIIIIIIIHHIIHGIIIIIIIIIIHHIIIHGIIIIIIIIIIIHGGIIIIIIIHIIIHII
@HS4.2_349 HISEQ:380:H55W7BCXY:1:1101:5833:19218 1:N:0:AGCAGGAA orig_bc=AAAAAAAAAAAA new_bc=AAAAAAAAAAAA bc_diffs=0
TACGGAGGATGCGAGCGTTATCCGGATTTATTGGGTTTAAAGGGTGCGTAGGCGGATTATTAAGTCAGCGGTGAAAGCGTGTGGCTCAACCATACCGAGCCGTTGAAACTGGTAGTCTTGAGTGCAAATGAGGTAGGTGGAATGTGACGTGTAGCGGTGAAATGCTTAGATATGTCCCAGAACTCCGATTGCGAAGGCAGCTTACCAAGATGTAACTGACGCTGATGCACGAAAGCGTGGGTATCAAACAGG
+
IIIIIGIIIIIIIIIIIHIHIIIIIHHHIIIIIFHDEHIIIIIIHHHIHHHIIIIIIIIHHHHGHHHIIHIEFHHIGHIIHHIIIHIHEHHHIIIIHIIIIIHHHIIIIIIIIIIHIIIGHIIIHIIIIIIIIIIIIHIIIIIIIIIIIIIHHIIIIIGIHHHIIIIIIIIHHIHHHIIIHHHHHHHHHGIIIIIIIIIHIIIIIIIIHIIIIIIIIIIIIIIIIIIHIIIIIHGIIIIIIIIHIIIIIIII
@HS4.2_350 HISEQ:380:H55W7BCXY:1:1101:9138:19036 1:N:0:AGCAGGAA orig_bc=AAAAAAAAAAAA new_bc=AAAAAAAAAAAA bc_diffs=0
TACGGAAGGTCCGGGCGTTATCCGGATTTATTGGGTTTAAAGGGAGCGCAGGCTGGAGATTAAGCGTGACGTGAAATGTAGCCGCTCAACGGCTGAGTTGCGTCGCGAACTGGTTTTCTTGAGTGAGTACGACGTCAGCGGAATTCGTGGTGTAGCGGTGAAATGCTTAGATATCACGAAGAACCCCGATTGCGAAGGCAGCTGACGAGTCCTTTACTGACGCTAAAGCTCGAAGGTGCGGGTATCGAACAGG
+
IIIIIHIIIIIIIIIIIIIIIIIIIGHIIIIIHHIEHHIIIIIIIIIIGIIIIIIIIHH#HHHIIIIIIIIIIIHHHIHHHIHIHHIIIIIIIIIHIIIIIIIIIIIIIIIIIIHGHIIHIIIIIIIHIIIIIHIIIIIIIIIIIIIIIIIIIIIIIIIIHIIIIIIIIIIIIIIIIIIIIIIHHHIHIIIIIIIIIIIIIIHIIIHHHFHIIHGIIIIIHGHIIIHHHGGIHHECHIHHIIIIIIIIIHIHI
@HS4.2_351 HISEQ:380:H55W7BCXY:1:1101:9538:19198 1:N:0:AGCAGGAA orig_bc=AAAAAAAAAAAA new_bc=AAAAAAAAAAAA bc_diffs=0
TACGGAAGGTCCGGGCGTTATCCGGATTTATTGGGTTTAAAGGGAGCGCAGGCTGATGATTAAGCGTGACGTGAAATGTAGCCGCTCAACGGCTGAACTGCGTCGCGAACTGGTTATCTTGAGTGAGTTCGATGTTGGCGGAATTCGTGGTGTAGCGGTGAAATGCTTAGATATCACGAAGAACTCCGATTGCGAAGGCAGCCAACAAGGCCTTTACTGACGCTAAAGCTCGAAGGTGCGGGTATCGAACAGG
+
IIIIIIIIIIIIIGIHIHIIIHHIIHIHIIIIHIIHGHHHHIIIHIIIIHHIHIIGIIHHHHHHIHIHHIIIIIIIIHHIIIIIHIIIIIIIHIHIIIIIIIIIIIIIIIIIIIIIIIIIIIIIIIIHIIIIIIIIIIIIIIIIIIHIIIIIIIIIIIIIIIIIHIIIIIIIIIIIIIIIIIIIIIIIIIIIHIIIIHHHEIIIIIIIIIIIIIGIIIIIIIIIIIIHIIIIIIHEHE=HHIHHHIIIIIIII
@HS4.2_352 HISEQ:380:H55W7BCXY:1:1101:15235:19133 1:N:0:AGCAGGAA orig_bc=AAAAAAAAAAAA new_bc=AAAAAAAAAAAA bc_diffs=0
TACGTAGGGAGCGAGCGTTATCCGGAATTATTGGGCGTAAAGGGTGCGTAGACGGCAATAAAAGTTTCTTGTTAAAATGCTTGGCTCAACCAAGTAGTGCAAGGAATACTGTATAGCTAGAGTATGGCAGAGGTAAGTGGAACTCCATGTGTAGCGGTAAAATGTGTAAATATATGGAAGAACACCAGTGGCGAAAGCGGCTTACTAGGCCAATACTGACGTTGAGGCACGAAAGCGTGGGGAGCAAACAGG
+
IIIIIIIIIHHHHIIIIIIHIIIIIHHIIIIIIIIIIHHIIIIIIIIIIIIIIIIIIIIIIIIIHIIIIIIIHIHEHHIIIIIIIIIIIHIIIIIIIIIIIIIIIIIIIIIIIIIIIIIIIIIIIIIIIIIIIIIIIIIIIIIIHIIHIIIIIIIIIIIIIIIIIIIIIIIIIIIIGIIIIIIIIIIIIIIIIIIIIIIIIIIIIIIIIIIIIIIIIIIIIIIIIIIIIIIIIIIIIIIIIIIIIIIIIHII
@HS4.2_353 HISEQ:380:H55W7BCXY:1:1101:15670:19219 1:N:0:AGCAGGAA orig_bc=AAAAAAAAAAAA new_bc=AAAAAAAAAAAA bc_diffs=0
TACGGAAGGTCCGGGCGTTATCCGGATTTATTGGGTTTAAAGGGAGCGCAGGCCGGAGGTCAAGCGTGACGTGAAATGTAGCCGCTCAACGGCTGAACTGCGTCGCGAACTGGCTTTCTTGAGTGAGTTCGATGTGGGCGGAATTCGTGGTGTAGCGGTGAAATGCTTAGATATCACGAAGAACTCCGATTGCGAAGGCAGCCCACAAGGCCTTTACTGACGCTAAAGCTCGAAGGTGCGGGTATCGAACAGG
+
IIIIIIIIIIIIIIIIIIIIIIIIIEHIIIIIHIIHHHIIIIIIIIIIIIIIIIIIIIIIIHIIIIIIIIIIIHIIGIIIIIIIIIIIIIIIIIIHIIIIIIHIIIIIIIIIIIIIIIIIIIIIIIIIHIIIIIIIIIIIIIIIIIIIHIIIIIIIIIIIIIIIIIIIIIIIIIIIIIIIIIIIIIIIIIIIIIIIIIIIIIIIIIIIIIHHHIIIIIIIIIIIIIIIIIIIIIIIIHHIIIIIIIIIIIIII
@HS4.2_355 HISEQ:380:H55W7BCXY:1:1101:4024:19470 1:N:0:AGCAGGAA orig_bc=AAAAAAAAAAAA new_bc=AAAAAAAAAAAA bc_diffs=0
TACGGAGGATGCGAGCGTTATCCGGATTTATTGGGTTTAAAGGGTGCGTAGGTGGTTTGTTAAGTTTGTGGTGAAAGCGTGCGGCTCAACCGTACCAAGCCATGAAAACTGGCGAACTTGAGTGCAAACGAGGTAGGCGGAATGTGATGTGTAGCGGTGAAATGCTTAGATATGTCACAGAACCCCGATTGCGAAGGCAGCTTACCAGCATGCAACTGACACTGAGGCACGAAAGCGTGGGTATCAAACAGG
+
IHI@HC</DG?HIHHHHHHHHHHICH@<FCCEDGE<0<1DGEHIFEH?EGDCHFHHHHHIHEHIIHHIHIIIGFHIHIHHECHCHHEHHFGIHHIFHHHHIIIHHIGHHIE?GHGHHIIHHGHHFHHIIIIIHHEHHHIHHHHEHHIIIHIIIHIIIHIIHIIIHHHGIIIIHHC@DHIHCGIIIIIDHHHEHIIIHH@GIIHGHIHHHGCH@HIIHHEHC@EIHIIHHIHHHIIHHHHHCHHEIIIHIHII
@HS4.2_356 HISEQ:380:H55W7BCXY:1:1101:5378:19388 1:N:0:AGCAGGAA orig_bc=AAAAAAAAAAAA new_bc=AAAAAAAAAAAA bc_diffs=0
TACGTAGGGTGCAAGCGTTATCCGGATTTACTGGGTGTAAAGGGCGAGTAGACGGCGATGCAAGTCAGATGTGAAATGCTAGGGCTTAACCTTAGAACTGCATCTGAAACTGTATTGCTAGAGTGCAGGAGAGGTAAACGGAATTCCTAGTGTAGCGGTGAAATGCGTAGATATTAGGAGGAACATCAGTGGCGAAGGCGGTTTACTGGACTGTAACTGACGTTGAGGCGCGAAAGCGTGGGGAGCAAACAGG
+
IIIIHIIIIIIIIIIIIIIIIIIIIIIIIIIHHIIFGHHIIIHIIIIIIIIIIIIIIIIIIIIIIIIIHIIIIIIIIIIIIIIIHIIIIIIIIIIIIIIIIIIIIIHHIIIIIIIIIIHIIIIIIHIIIHIIIIIIIIIIIIIIIIIIIIIIIIIIIIIIIIIIIIIIIIIIIIIIHIIIIIIIIIIIIIIIIIIIIIIIIIIIIIIIIIIIIIIIIIIIIIIIIIIIIIIIIIIIIIIIIIIIIIIIIIIIH
@HS4.2_357 HISEQ:380:H55W7BCXY:1:1101:5810:19446 1:N:0:AGCAGGAA orig_bc=AAAAAAAAAAAA new_bc=AAAAAAAAAAAA bc_diffs=0
TACGGAAGGTCCGGGCGTTATCCGGATTTATTGGGTTTAAAGGGAGCGCAGGCGGGCGTTTAAGCGTGCTGTGAAATGCCGCGGCTCAACCGTGGAAGTGCAGCGCGAACTGGATGTCTTGAGTGAGTACGACGCGGACGGAATTCGTGGTGTAGCGGTGAAATGCTTAGATATCACGAAGAACCCCGATTGCGAAGGCAGTCCGCGAGTCCTTTACTGACGCTAAAGCTCGAAGGTGCGGGTATCGAACAGG
+
IIIIIIIIIHIIIIIIIIIHIHHIIHHIIHGIHHHD@HIHIHIIIIIIIIIIIIIIIIHHIIIIIIIIIHIIIHIIHHIHIIIIIIIIIIIIIIIIIIIIIIIIIIIIIIIIIIIIEIIIIIIIIHHIIIIIIIIIIIIIIIHHIIIHHIIIIIIIIIIIIIIHIIIIIIIIHIIHHHHIIHHIHIHHHIIIIIIIIIIHIHHIIHFHGIIIIIIIIIIIIIIIIIIIIIIIIIIIHIIIIIIIIIIIIIIII
@HS4.2_358 HISEQ:380:H55W7BCXY:1:1101:8712:19473 1:N:0:AGCAGGAA orig_bc=AAAAAAAAAAAA new_bc=AAAAAAAAAAAA bc_diffs=0
TACGTAGGGGGCAAGCGTTATCCGGATTTACTGGGTGTAAAGGGAGCGCAGACGGTTATGCAAGTCTGAAGTGAAACCCCACGGCTCAACCGTGGGCTTGCTTTGGAAACTGTATAACTAGAGTACTGGAGAGGTAAGCGGAATTCCTAGTGTAGCGGTGAAATGCGTAGATATTAGGAGGAACATCGGTGGCGAAGGCGGCTTACTGGACAGCAACTGACGTTGAGGCTCGAAGGCGTGGGGAGCAAACAGG
+
IIIIHHIIIIIIIIIIIIHIIIIIIIIIIIIHHIIFHHIIIHIIIIIIIIIIIIIIIIIIIIIIIIIIHIIIIIIIGGHIIIIIIIIHIIIIIIIIHIIIIIHIIIIIHIHIIIIIIIIIIIIIIIIIIIIIIIIIIIHIIHIIIHHIIIIIIIIIIIIIIIIIIIIIIIIIIIIIHGIIIIIIIHIIIIIIIIHIIIIIIIIIIIIIIIIHIHIIIIHGIIIIIIIHHIIIIIIIIIIIIIIIIHHIIIIII
@HS4.2_359 HISEQ:380:H55W7BCXY:1:1101:9967:19421 1:N:0:AGCAGGAA orig_bc=AAAAAAAAAAAA new_bc=AAAAAAAAAAAA bc_diffs=0
TACGGAAGGTCCGGGCGTTATCCGGATTTATTGGGTTTAAAGGGAGCGCAGGCGGGAGTTTAAGCGTGCCGTGAAATGTACCGGCTCAACCGGTGAAGTGCGGCGCGAACTGGATTTCTTGAGTGAGTGCGACGTCAGCGGAATTCGTGGTGTAGCGGTGAAATGCTTAGATATCACGAAGAACCCCGATTGCGAAGGCAGCTGACGAGCCCCTTACTGACGCTAAAGCTCGAAGGTGCGGGTATCGAACAGG
+
IIIIIHHIIHIIIHIIIIIIIIIIGHIEHHHIGHHGGHHHIIHIHHHIIIIIHIIHEHGHHH#HIIIIIIIIIIIIHHHHIGIIIIIIIIIIIIIHIIHHHIIIIHIHHIIIIIIHHIHIHIIIIHIIIIIIHIIHIIIIIIIIIIIIIIIIIIIIIIIIIGIIIIIIIHIIIHIIIIIIIIIIHIIIHIHIIIHHIIIIIHIIIIHIIIIIHCIIIIIIIHHIHIIIIHIIHIIIIIIIIIIIIIIIIIHHI
@HS4.2_360 HISEQ:380:H55W7BCXY:1:1101:10163:19462 1:N:0:AGCAGGAA orig_bc=AAAAAAAAAAAA new_bc=AAAAAAAAAAAA bc_diffs=0
TACGGAAGGTCCGGGCGTTATCCGGATTTATTGGGTTTAAAGGGAGCGCAGGCCGGAGGTCAAGCGTGACGTGAAATGTAGCCGCTCAACGGCTGAACTGCGTCGCGAACTGGCTTTCTTGAGTGAGTTCGATATGGGCGGAATTCGTGGTGTAGCGGTGAAATGCTTAGATATCACGAAGAACTCCGATTGCGAAGGCAGCCCACAAGGCCTTTACTGACGCTAAAGCTCGAAGGTGCGGGTATCGAACAGG
+
IIIIIIIIIFHHIIIIIIIIIIIIIEHIHIIHIIIDEHHIGIHIHIIIIIIIIIIIIIHHHIIIIIIIHIIIHIIIIIHHIIIIIIIIIIIIIIIIIIIIIHGIIIIIIIIIIIIIIIIIIIIIIIIIHIIIIIIIIIIIIIIIIIIIIIIIIIIIIIIIIIIIIIHHIIIIIIIHHGHIIIIHEIIIIIIIIIIIIIIIIHIIIIIIIIIIIIIIIIIIIIIIIIIIIHIIIIIIIIIIIIHHIIIIIIIII
@HS4.2_361 HISEQ:380:H55W7BCXY:1:1101:11531:19416 1:N:0:AGCAGGAA orig_bc=AAAAAAAAAAAA new_bc=AAAAAAAAAAAA bc_diffs=0
TACGTAGGTGGCAAGCGTTATCCGGATTTACTGGGTGTAAAGGGTGTGTAGGCGGGATTGCAAGTCAGATGTGAAAACTATGGGCCTAACCCATAGCCTGCATTTGAAACTGCAGTTCTTGAGAGTCGGAGAGGTAAATGGAATTCCCGGTGTAGCGGTGAAATGCATAGATATCGGGAGGAACACCAGTGGCGAAGGCGATTTACTGGACGACAACTGACGCTGAGACACGAAAGTGTGGGGAGCAAACAGG
+
IIIIIIIIIIIIIIIIIIIIIIIIIIIIIIIIIIIHIHIIIIIIIIIIIIIIIIIIHIIHIIIIIIIIIIIIIIIIHHIIIIIIIIIIIIIIIIIIIIIIIIIIIIIIIIIIIIIIIIIIIIIIIIIIIIIIIIHIIIIIIIIIIIIIIIIIIIIIIIIIIIIIIIIIIIIIIIIIIIIIIIIIIIIIIIIIIIIIIIHIIIIIIIIIIIIIIIIIIIIIIIIIIIIIHIHIIIIIIIIIIIIIHIIIIIIII
@HS4.2_362 HISEQ:380:H55W7BCXY:1:1101:11577:19469 1:N:0:AGCAGGAA orig_bc=AAAAAAAAAAAA new_bc=AAAAAAAAAAAA bc_diffs=0
TACGGAGGATGCAAGCGTTATCCGGATTTATTGGGTTTAAAGGGTGCGTAGGCTGTTCGACAAGTCAGGGGTGAAAGCCCAGTGCCTAACACTGGAACTGCCTTTGATACTGCCGAGCTGGAATACGGATGCCGTGGGAGGAATGAGTAGTGTAGCGGTGAAATGCATAGATATTACTCAGAACACCGATTGCGAAGGCATCTCACGAATCCGTCATTGACGCTGAGGCACGAAAGCGTGGGGATCAAACAGG
+
IIIIIGIIHIIIIIIIIIIIIGIIIEHIIIIIHIIGHIHIIIIIHIIIIIIIIIIIIIIIIIIIIIIIIIIIIIIIHHHIIIIIIIHIIIIIIIIIIIIIIIIGIIIIIIIIHIIIIIIIHIIIIIIIIIIHHIIIIHIIIIIIIIIIIIHIIIIHIIIIIIIIIIHIIIIIIIIIIHIIIIHHHIIIHDHIIIIIIIIIIIHIIIIHHDIIGHIIIIIIIIIIIIIIIIIIIIIIIIIIIIIIHHIHIIIIH
@HS4.2_363 HISEQ:380:H55W7BCXY:1:1101:12698:19256 1:N:0:AGCAGGAA orig_bc=AAAAAAAAAAAA new_bc=AAAAAAAAAAAA bc_diffs=0
TACGGAAGGTCCGGGCGTTATCCGGATTTATTGGGTTTAAAGGGAGCGCAGGCCGGAGGTCAAGCGTGACGTGAAATGTAGCCGCTCAACGGCTGAGTTGCGTCGCGAACTGGTTTCCTTGAGTGAGTACGACGTCAGCGGAATTCGTGGTGTAGCGGTGAAATGCTTAGATATCACGAAGAACCCCGATTGCGAAGGCAGCTGACGAGTCCTTTACTGACGCTAAAGCTCGAAGGTGCGGGTATCGAACAGG
+
IIIIIIIIIHIIHIIIIIIIIIIIIHHHIIIIIHIEHIIIIIIIIIIIIIIHIIIIIIIHHIIIIIIIIIIIIIIIIIIIIIIIIIIIIIIIIIIIIIIIIIIIIIIIIIIIIIIIIIIIIIIIIIIIIIIIIIHIIIIIIIIIIIIIIIIIIIIIIIIIIIIIHHHHIIIIIIIIHIIIHIIIHHIIIIHHIIIHIHIIIIIIIIHIHIIIIIIIIIIIIIIIIIIHIHHIIHIHHIIIIIIIIIIIIIIII
@HS4.2_364 HISEQ:380:H55W7BCXY:1:1101:16291:19336 1:N:0:AGCAGGAA orig_bc=AAAAAAAAAAAA new_bc=AAAAAAAAAAAA bc_diffs=0
TACGGAGGACGCGAGCGTTATCCGGATTCATTGGGTTTAAAGGGTGCGCAGGCGGCCTGTCAAGTCAGCGGTGAAAGCCCGGGGCCCAACCCCGGAAGTGCCGTTGATACTGTCGGGCTGGAATGCGGTCGAGGCGGGCGGAACGTGGCGTGTAGCGGTGAAATGCGTAGATATGCCACAGAACGCCGATAGCGGAGGCAGCTCGCCAGGCCTGCATTGACGCTCGGGCACGAAAGCGTGGGGATCGAACAGG
+
IIIIIHIHFIIHIIIIIIIIIIIIIHHIIIIHHIIGHIIIIIIIIIIIIIIIHIIHIIIIIIIIIHIIIIIEHIIIHIIIIIIIIIIIIIIHIIIIIIIIIIIIIIIIIIHIIIIIIIIIIIIIIIIIIIIIIIIIIIIIIIIIIIIIIIIIIIIIIIIIIIIIIIIIIIIIIIIIHGIIIIIIIIIIIIIIIIIIIIIIIIIIIIIIIIIIIIIIIIIIIIIIIIIIIIIIIIIIIIIIIIIIIIIIIIIII
@HS4.2_365 HISEQ:380:H55W7BCXY:1:1101:17289:19271 1:N:0:AGCAGGAA orig_bc=AAAAAAAAAAAA new_bc=AAAAAAAAAAAA bc_diffs=0
TACGGAAGGTCCGGGCGTTATCCGGATTTATTGGGTTTAAAGGGAGCGTAGGCCGGATATTAAGCGTGTTGTGAAATGCAGGTGCTCAACGTCTGCACTGCAGCGCGAACTGGTATCCTTGAGTGCGCTGGAAGTCGGCGGAATTCGTCGTGTAGCGGTGAAATGCTTAGATATGACGAAGAACTCCGATTGCGAAGGCAGCTGACTGTAGCGTTACTGACGCTGAAGCTCGAAGGTGCGGGTATCGAACAGG
+
IIIIIIHIHHHIIHHHIIIIIIIIIGHIIIIIIIIEGHIIIIIIIIIIHIHIIHIIIGIIIIIIHHHIIIIIIIIIIIIHIIIIIIIIIIIIIIIHIIIIIIIIIIIIIHHHHIIHIIIIIIIHIIIIIIIHHIHHIIHIHIIIIIIIIIIIIIIIIIIHIHIIIIIIIIIIIIIGHHIIIHHHHIIHIHIIIIIIIIIIIIIIIIHIIIIIIIIIIIIIHIIIIIIIIHHIIIIHIHIIIIIHHIHIIIIII
@HS4.2_366 HISEQ:380:H55W7BCXY:1:1101:1508:19514 1:N:0:AGCAGGAA orig_bc=AAAAAAAAAAAA new_bc=AAAAAAAAAAAA bc_diffs=0
TACGGAAGGTCCGAGCGTTATCCGGATTTATTGGGTTTAAAGGGAGCGTAGGCGGACTGTTAAGTCAGTCGTTAAATCGCGTGGCTCAACCACGCTCAGCGATTGAAACTGTCAGTCTTGAGTGCACAAGAGGCAGGTGGAATTCGAGGTGTAGCGGTGAAATGCTTAGATATCTCGAAGAACTCCGATTGCGAAGGCAGCTTGCTGGGGTGCAACTGACGCTGATGCTCGAAGGTGCGGGTATCAAACAGG
+
HIHCC0E?EFEH?CCHHHCHCGHE<0<01<<<D@ECE0FFGCE<CGGD<GDE?E#CDCH<D@@GGHCFGEEC@<1<DEHHH#CE<HHHH1DHEH/DHFEHHCHHIHHCIHHHGHG/FHHFHH@G?FHGIGIHD7DAIIIHIHHHGHDIIIIIHIIIIIIHHFHHD8IIIIHHH#11GD1FGHFF=E5EFEIHIIIHEHFHFHG?HHEEEEHFEFIHIIHHGHHEH?E<1EHF<CF<DCHHHCF1HIIIHIHI
@HS4.2_367 HISEQ:380:H55W7BCXY:1:1101:1502:19728 1:N:0:AGCAGGAA orig_bc=AAAAAAAAAAAA new_bc=AAAAAAAAAAAA bc_diffs=0
TACGGAGGATGCGAGCGTTATCCGGATTTATTGGGTTTAAAGGGTGCGTAGGCGGGACGTCAAGTCAGCGGTGAAATACTGTGGCTCAACCATAGCATTGCCGTTGAAACTGGCGACCTTGAGTGCGGCAGAGGTAGGCGGAATGTGTGGTGTAGCGGTGAAATGCTTAGATATCACACAGAACACCGATTGCGAAGGCAGCTTACTGGAGCGCAACTGACGCTGAGGCACGAAAGCGTGGGTATCGAACAGG
+
IIIIIIIIIIIIIIIIIIIIIIIIIHHHIIIIIIIHHIIIIIIIIIIIIIIIIIIIIIIIIIIIIIIIIIIIIIIIIIIIIIIIIIIIIIIIIIIIIIIHIIIIIIIIIIIIIIIIIIIIIIIIIIIIIIIIIIIIIIIIIIIIIIIIIIIIIIIIIIIIIIIIIIIIIIIIIIIIIHIHIIIIIIIIIIIIIIIIIIIIIIIIIIIIIHHIIIIIIIIIIIIIIIIHEHIIIIIIIIIIIIIIIIIIIIIII
@HS4.2_368 HISEQ:380:H55W7BCXY:1:1101:1807:19741 1:N:0:AGCAGGAA orig_bc=AAAAAAAAAAAA new_bc=AAAAAAAAAAAA bc_diffs=0
TACGGAAGGTCCGGGCGTTATCCGGATTTATTGGGTTTAAAGGGAGCGCAGGCCGATGGTTAAGCGTGACGTGAAATGTAGCCGCTCAACGGCTGAACTGCGTCGCGAACTGGCTATCTTGAGTGAGTTCGATGTTGGCGGAATTCGTGGTGTAGCGGTGAAATGCTTAGATATCACGAAGAACTCCGATTGCGAAGGCAGCCAACAAGGCCTTTACTGACGCTAAAGCTCGAAGGTGCGGGTATCGAACAGG
+
IIIIIHIIIHIIIIIIIIIIIIIIIGHIIIIIHIIIIIHIIIIIIHIIIIIIIIIIHIIGHHIIIIIIIIIHHHHHDHIIIIIIIIIIIIIIIIIHHIIIIIIIIIIIIIIHIIIIHIIIIIIIIIIHFHIIIICIIIIIIIIIIIIIIIIIIIIIIIIIIIIIIIIIIIIIIIIIHGIIIIIIHIIIIIIIIIIIIIIIIIIIIIIIIIIHIHHIIIIIIIIIIIIIIHIIIIIIIIIIIIHGHIIIIIIII
@HS4.2_369 HISEQ:380:H55W7BCXY:1:1101:2373:19631 1:N:0:AGCAGGAA orig_bc=AAAAAAAAAAAA new_bc=AAAAAAAAAAAA bc_diffs=0
TACGGAAGATGCGAGCGTTATCCGGATTTATTGGGTTTAAAGGGAGCGTAGGCGGACGCTTAAGTCTGCGGTAAAATGTCGTTGCTCAACATCGGCGTGCCGTGGAAACTGGGTGTCTTGAATGTGCACAAGGTGGATGGAATTCGTGGTGTAGCGGTGAAATGCTTAGATATCACGAAGAACTCCGATTGCGAAGGCAGTCCACTGGGGCATGATTGACGCTGAGGCTCGAAAGTGCGGGAATCAAACAGG
+
IIIIIIIIGIIHIIIIIIIIIIIIIGHHIIIIGHIEGHIIIIIIGHIIIIIIIIIHIIIHIIIIIIIIIIIHIIIIDHIIIIIIIGIIIIIIIIIIIIIIIHIIIIIIIIIIIIIIIIIIIIIIIIHIIIIIIHIIIIIIIIIIIHHIIIIIIIIIIIIIIIIIIIIIIIIIHHHHHIIIIIIIIIIIIIIIIIIIIIIHEIIIIIIIIIIIIIIIIIIIIIIHHHIHHIIIIIHIIIIIIIIHIIIIIIII
@HS4.2_370 HISEQ:380:H55W7BCXY:1:1101:3827:19666 1:N:0:AGCAGGAA orig_bc=AAAAAAAAAAAA new_bc=AAAAAAAAAAAA bc_diffs=0
TACGGAAGGTCCGGGCGTTATCCGGATTTATTGGGTTTAAAGGGAGCGTAGGCGGCCATTTAAGCGTGTTGTGAAAGTCCGCGGCTCAACCGTGGGAGTGCAGCGCGAACTGTTTGGCTTGAGTTGGCAGAAGGAAGGCGGAATTCGTGGTGTAGCGGTGAAATGCTTAGATATCACGAAGAACTCCGATTGCGAAGGCAGCTTTCCGTAGCCTGACTGACGCTGAAGCTCGAAGGTGCGGGTATCGAACAGG
+
IIIIIIIIIIIIIIIIIIIIIIIIHHHIIIIIIIIIIIIIIIIIIIIIIIIIIIIIIIIIIIIIIIIIHHIIIIIHGIIIIIIIIIIIIIIIIIIIIIIIIIIIIIIIIIIIIIIIIIIIIIIIIIIIIIIIIIIIIIIIIIIIIIIIIIIIIIIIIIIIIIIIIIIIIIIIIIIIIIIIHIHIHIIIIIIIIIIIIIIIIIIIIIIIIIIIIIIHIIIIIIIIIIIIHIIIIIHD<IIIIIIIIIIIIIIII
@HS4.2_371 HISEQ:380:H55W7BCXY:1:1101:5569:19737 1:N:0:AGCAGGAA orig_bc=AAAAAAAAAAAA new_bc=AAAAAAAAAAAA bc_diffs=0
TACGGAGGATGCAAGCGTTATCCGGATTTATTGGGTTTAAAGGGTGCGCAGGCGGGCTGTTAAGTCAGCGGTGAAATCTCCCGGCTCAACCGGGGAACTGCCGTTGATACTGGCAGCCTAGAGTACAGACGGCGCCGGCGGAATGTGTCATGTAGCGGTGAAATGCTTAGATATGCCACAGAACACCGATCGCGAAGGCAGCTGGCGAGGCTGGGACTGACGCTCAGGCACGAAAGCGTGGGGATCAAACAGG
+
IIIIIFHIHHIHHIHIIHIDHHIII@HHIIIIIIIHHIIIIHHIHHHIHGIIIIIIIIIIHHFHHHIIIIIIHHIG<FHHHIIIIIIIIIIIIIIIIIIIHIIIIHIIIIIIIIIIIIIHIIIIHIIIIIIIIIIIHHGIIIIIIIIIIIIIIHHHIIHIIIIHIIHIIIIHIIHIHFIIIIIIIIIIIIIIIIIIIIIIIIIIHIHIIIIGIIIIIIIIIIHGIIIIIIIIIHG<IIHIIIIIIIIIIIIII
@HS4.2_372 HISEQ:380:H55W7BCXY:1:1101:7640:19599 1:N:0:AGCTGGAA orig_bc=AAAAAAAAAAAA new_bc=AAAAAAAAAAAA bc_diffs=0
TACGGAAGGTCCGGGCGTTATCCGGATTTATTGGGTTTAAAGGGAGCGCAGGCTGATTATTAAGCGTGACGTGAAATGTAGCCGCTCAACGGCTGAACTGCGTCGCGAACTGGTAGTCTTGAGTGAGTTCGATGTTGGCGGAATTCGTGGTGTAGCGGTGAAATGCTTAGATATCACGAAGAACTCCGATTGCGAAGGCAGCCAACAAGGCCTTTACTGACGCTAAAGCTCGAAGGTGCGGGTATCGAACAGG
+
IIIIIHIIIHHIIIIIIIIIIIIIIEHIHIIIIIIHIIIIIIHIIIIIIHIIIIIIIIIIIIIGIIIIIIIIIIIIHIIIHIIIIIIIIIIIIIIIIIIIIIIIIIIHIHIIIHIHHHHIIIIIIIIIIIIIIIIIIIIHIIIIIIIIIIIIIIIIIIGIIIIIIIIIIIIIIIIIIIIIIIIIHIIIIIIIIIIIIHHHIIGIIIIIIIIIGIIIIIIHIIIIIIIIIIHIIIIHIIIIIIHHGHHIIIIII
@HS4.2_373 HISEQ:380:H55W7BCXY:1:1101:8102:19551 1:N:0:AGCAGGAA orig_bc=AAAAAAAAAAAA new_bc=AAAAAAAAAAAA bc_diffs=0
TACGGAAGGTCCGGGCGTTATCCGGATTTATTGGGTTTAAAGGGAGCGCAGGCCGATGGTTAAGCGTGACGTGAAATGTAGCCGCTCAACGGCTGAACTGCGTCGCGAACTGGCTATCTTGAGTGAGTTCGATGTGGGCGGAATTCGTGGTGTAGCGGTGAAATGCTTAGATATCACGAAGAACTCCGATTGCGAAGGCAGCCCACAAGGCCTTTACTGACGCTAAAGCTCGAAGGTGCGGGTATCGAACAGG
+
IIIIIHIIIIIIIIIIIIIIIIIIIHIIIIIIIIIIIIHIFHIIGIIIIIIIIIIIIIIHIIIIIIIIHIIIIIHIIIIIIIIIIIIIIIIIIIIIIIIIIIIIIGIIIIIIIIIIIIIIIIIIIIIIIIIIIIIIIIIIIIIIIIIIHIIIIIIIIIIIIIIIIIIIIIIIIIIIHIIIIIIIIIIIIIIIIIIIIIIIIIIIIIIIIIIIIIIIIIIIIIIIIIIIIIIIIIIHIIIIIIHHIIIIIIIII
@HS4.2_374 HISEQ:380:H55W7BCXY:1:1101:8377:19569 1:N:0:AGCAGGAA orig_bc=AAAAAAAAAAAA new_bc=AAAAAAAAAAAA bc_diffs=0
TACGGAGGGCGCGAGCGTTATCCGGATTCATTGGGTTTAAAGGGTGCGCAGGCGGCCTGCCAAGTCAGCGGTGAAAGCCCGGGGCCCAACCCCGGAAGTGCCGTTGATACTGGTGGGCTGGAATGCGGTCGAGGCGGGCGGAACGTGGCGTGTAGCGGTGAAATGCGTAGATATGCCACAGAACGCCGATAGCGGAGGCAGCTCGCCAGGCCTGCATTGACGCTCGGGCACGAAAGCGTGGGGATCGAACAGG
+
IIIIIHIIIIIIIIIIIIIHIIIIIHHHHIIIIIIHHIIHIIIIIIIIIIIIIIIIIIIIIIIIIIIIIIIHHIIIIIIIIIIIIIIIIIIIIIIIIIIIIIIIIIIIIIIIIIIIIIIIIIIIIIIIIIIIIIIIIIIIIIIIIIIIIIIIIIIIIIIIIIIIIIIHIIIIIIHGGFIIIIIIIIHIIIIIIIIIIIIIHIIIIIIIIIIIIHIIIIIIIIIIHIIIIHHHIIIIIIIIIIIIIIIIIIIII
@HS4.2_375 HISEQ:380:H55W7BCXY:1:1101:9926:19604 1:N:0:AGCAGGAA orig_bc=AAAAAAAAAAAA new_bc=AAAAAAAAAAAA bc_diffs=0
TACGTAGGTGGCGAGCGTTATCCGGATTTACTGGGTGTAAAGGGCGCGTAGGCGGGGATGCAAGTCAGATGTGAAATCTATGGGCTTAACTCATAAACTGCATTTGAAACTGTATCTCTTGAGTGCTGGAGAGGTAGACGGAATTCCTTGTGTAGCGGTGAAATGCGTAGATATAAGGAAGAACACCAGTGGCGAAGGCGGTCTACTGGACAGTAACTGACGCTGAGGCGCGAGAGCGTGGGGAGCAAACAGG
+
IIIIHIIIIIIIIIIIIIIIIIIIIHIIIIIHHIIDHFHIIIIIIIHIHHIHHIIIIIHIGIIIIIIIIIIHIIIIHHHIIIIIIIIIIIIHIIIIIIIIHIIIIIIIIIHIIIIIIIIIIIIIIIIIIIIIIIHIIIIIIIIIIIIIIIIIIIIIIIIIIIIIIIIIIIIIIIIIHHIIHIIIIIHIIIIIIIIIIIIIIIIIIIIIIIIIIIIHIIHIHHHHIHHEFIIIIHHIHIIIIIIIIIIIIIHII
@HS4.2_376 HISEQ:380:H55W7BCXY:1:1101:13657:19666 1:N:0:AGCAGGAA orig_bc=AAAAAAAAAAAA new_bc=AAAAAAAAAAAA bc_diffs=0
TACGGAGGATGCAAGCGTTATCCGGATTTATTGGGTTTAAAGGGTGCGTAGGCGGAGCTTTAAGCGTGAGGTGAAATGCCCGGGCTCAACCTGGGGACTGCCTCGCGAACTGGAGTTCTGGAATGCCCCTGCCGTGGGAGGAATGTGTGGTGTAGCGGTGAAATGCATAGAGATCACACAGAACACCGATTGCGAAGGCATCTCACGAAGGGGTGATTGACGCTGAGGCACGAAAGCGTGGGGATCAAACAGG
+
IIIIIFHIIIIIIIIIIIIIIHIIIGHHIIIIIIIIIIIIIIIIIIIIIIIIIIIIIIIIIIIIIIIHHHIIIIIIIHIIIIIIIIIIIIIIIIIIIIIIIIIIIIIIIIIIIIIIIIIIIIIIIIHIIIIIIHHIIIIIIIIIIIIIIIIIIIIIIIIIIIIIIIIIIIIIHIIIHIIIIHGIHIIHIIIIIIIIIIIH?IIHIIIIIIHIIIIIIIIIIIIIIIIIIIIIIIIHIIIIIIIIHIIIIIIII
@HS4.2_377 HISEQ:380:H55W7BCXY:1:1101:14081:19661 1:N:0:AGCAGGAA orig_bc=AAAAAAAAAAAA new_bc=AAAAAAAAAAAA bc_diffs=0
TACGGAAGGTCCGGGCGTTATCCGGATTTATTGGGTTTAAAGGGAGCGCAGGCCGATGGTTAAGCGTGACGTGAAATGTAGCCGCTCAACGGCTGAACTGCGTCGCGAACTGGCTATCTTGAGTGAGTTCGATGTGGGCGGAATTCGTGGTGTAGCGGTGAAATGCTTAGATATCACGAAGAACTCCGATTGCGAAGGCAGCCCACAAGGCCTTTACTGACGCTAAAGCTCGAAGGTGCGGGTATCGAACAGG
+
ICHHHDHHHIIIHIHIHIIIHIHHGGHEFGHHIIIIIIIIIIIIHIIIIGIIHIIIIIIIHIHIHIHIHHHHHHEHFHHHHHIHHIIIHHGIIIIIHHHHHHIIIIHIIIIIHHIIIHIIGHIIHIIHIHIIHHHGHIHIIIHIIGIIIIIHHIIHHIIIHIIIHHIIIGIHHIHHHHHIIIIHIHEHHHIIHIIIIIIIIGHHHH?IIFHIIHHHEHHEIIIIHIIIIHHIIHHDDHEIIIIIHHHIIIIII
@HS4.2_378 HISEQ:380:H55W7BCXY:1:1101:16699:19682 1:N:0:AGCAGGAA orig_bc=AAAAAAAAAAAA new_bc=AAAAAAAAAAAA bc_diffs=0
TACGGAAGATGCGAGCGTTATCCGGATTTATTGGGTTTAAAGGGAGCGTAGGCGGATGCTTAAGTCTGCGGTAAAATGTCGGCGCTCAACGCCGGCTCGCCGAGGAAACTGGGTATCTTGAATGTGCACAAGGTGGATGGAATTCGTGGTGTAGCGGTGAAATGCTTAGATATCACGAAGAACTCCGATTGCGAAGGCAGTCCACTGGGGCATGATCGACGCTGAGGCTCGAAAGTGCGGGAATCAAACAGG
+
IIIIIHIIHIHHHHIIHIIIIHIIIHHIIIIHHIIDEHIIIIIIIIIIHIIGIIIIIIIIHIIIIIIIIIIIIIIIIHHIIHIIIIIIIIIIIIIIIHIIIIIIIHIHHIHHHIIIIIIIIIIIIIIIIIIIIIIHIIHIIIIIIIHHHIIIIIIIIIIIIIIIIIIIIHIIIIHHIIIIIIIIIIIIIIIIIIIIIIIIHIIIIIIIIIIIIIIIIIIIIIIIIIIHIIIIIIIIIIIIIIIHIIIHIIII
@HS4.2_379 HISEQ:380:H55W7BCXY:1:1101:17747:19512 1:N:0:AGCAGGAA orig_bc=AAAAAAAAAAAA new_bc=AAAAAAAAAAAA bc_diffs=0
TACGTAGGGAGCGAGCGTTGTCCGGAATTACTGGGTGTAAAGGGAGCGCAGGCGGGACTGCAAGTCAGATGTGAAATTTACGGGCTCAACCTGTAACGTGCATTTGAAACTGTGGTTCTTGAGTGAAGTAGAGGTAAGCGGAATTCCTGGTGTAGCGGTGAAATGCGTAGATATCAGGAGGAACATCGGTGGCGAAGGCGGCTTACTGGGCTTTAACTGACGCTGAGGCTCGAAAGCGTGGGGAGCAAACAGG
+
IIIIGHHHIHIIIIIIIIIIIIIIIHHIIHIGHIIFHEHHHHIIHIIIIIIIIIIIHIIIIIIIHIIIIIIIIIIIIIIIIIIIHIHIIIHIHIHHHIIIIHIIIHIHIIIIIHIIIIIIIIIHIIIIIIIIIIGIIIIIIIHIIHHIIIIIHIIIIIIIIIIIIIIIIIIIIIIIIFIIIIIIIIIIIIIIIIHIIHIIIIIIIIGIIIIIIHIIIHIIIIIIIIIGIHIIIIIGIIIIIIIIHGIHHIIII
@HS4.2_380 HISEQ:380:H55W7BCXY:1:1101:17564:19693 1:N:0:AGCAGGAA orig_bc=AAAAAAAAAAAA new_bc=AAAAAAAAAAAA bc_diffs=0
TACGGAAGGTCCGGGCGTTATCCGGATTTATTGGGTTTAAAGGGAGCGCAGGCCGACAGGTAAGCGTGACGTGAAATGTAGCCGCTCAACGGCTGAACTGCGTCGCGAACTGCCAGTCTTGAGTGAGTTCGATGTTGGCGGAATTCGTGGTGTAGCGGTGAAATGCTTAGATATCACGAAGAACTCCGATTGCGAAGGCAGCCGACAAGGCCTTTACTGACGCTAAAGCTCGAAGGTGCGGGTATCGAACAGG
+
IHIIIEHIIHIIIIIIIIIIIIIIIEHIIIIIIIIHHII@HHIIIIIIGIIIIIIIIIIIIHIIIIIIHIIHIIIIHHHHHIIIIIIIIIIIIIIIIIIIIIIIIIIIIIIIIIIIIIIIIIIIIIIIIIIIIIIIIHIIIIIIIIIIIIIIHIIIIIIIIIIIIIIIIIIIIIIIHHIIIIIIIIIIIHIIIIIIIIIIIIIIIIIIIIGIHIHIIIIIIIIIIIIIIIIIIIIIIHIIIIIIHIIIIIIII
@HS4.2_381 HISEQ:380:H55W7BCXY:1:1101:18125:19684 1:N:0:AGCAGGAA orig_bc=AAAAAAAAAAAA new_bc=AAAAAAAAAAAA bc_diffs=0
TACGGAAGGTCCGGGCGTTATCCGGATTTATTGGGTTTAAAGGGAGCGCAGGCTGGATTTTAAGCGTGCTGTGAAATGTACCGGCTCAACCGGTGACGTGCAGCGCGAACTGGAGTCCTTGAGTGAGTACGAGGTATGCGGAATTCGTGGTGTAGCGGTGAAATGCTTAGATATCACGAAGAACCCCGATTGCGAAGGCAGCTGACGAGCCCTTTACTGACGCTAAAGCTCGAAGGTGCGGGTATCGAACAGG
+
IHIIIGHHIIIIIIIIIIIIIIIIIHHIIIIHIIHDHHHIIIIGHIIIIIIICIIIE#HIIHIIIIIIIIIIIIHIDGHHHIIIIIHHIIIIHIIIIIIIHGIIIIIHIIIIIIHIIIIIHIIHHHIIHIIIIHHIIIIIIIIIIIIIIIIIIIIIIIIIHHGHIHHHIIIIIIIIHIIIIIFIIIIHEHHIIHIIIIHHHHHIIIIIHHHHHHIIIIHCIIIGIIHHIIIIIIIIIIIIIIIIIIIHHHHII
@HS4.2_382 HISEQ:380:H55W7BCXY:1:1101:2704:19990 1:N:0:AGCAGGAA orig_bc=AAAAAAAAAAAA new_bc=AAAAAAAAAAAA bc_diffs=0
TACGGAAGGTCCGGGCGTTATCCGGATTTATTGGGTTTAAAGGGAGCGCAGGCTGGCCTTTAAGCGTGACGTGAAATGTCCCGGCTCAACCGGGGAGTTGCGTCGCGAACTGGTGGTCTTGAGTGAGTGCGAGGTACGCGGAATTCGTGGTGTAGCGGTGAAATGCTTAGATATCACGAAGAACCCCGATTGCGAAGGCAGCGTACCAGTCCTTAACTGACGCTAAAGCTCGAAGGTGCGGGTATCGAACAGG
+
IIIIIEHIIIIIIIHIIHIHHEHEH<EHHIIIIIIIIIGHHIIIHIIIIHIIGIHIIIIIIHIIIIIIHHHHIHHHHHHIIHIIIIIIIHHIIIIIIHIHIHIIIIIIIIIHIIIIHIIIHIIIHIHHHIIIHIIIIIIIIIIIIIIIIIIHIIIIIIIIIIIIIIIIIIIIIIIIHIIIIIIIHIHIIIIIHIIIIIIIHHEHIIIIHHIHIIIHIIIIIIIIIIIHHHIIIIIIHIIIIIIIHIHIIIIII
@HS4.2_383 HISEQ:380:H55W7BCXY:1:1101:5280:19873 1:N:0:AGCAGGAA orig_bc=AAAAAAAAAAAA new_bc=AAAAAAAAAAAA bc_diffs=0
TACGGGGGATGCAAGCGTTGTCCGGAATCATTGGGCGTAAAGAGTTCGTAGGTGGTTTGTTAAGTTTGGTGTTAAATGCAGATGCTCAACTTCTGTTCGGCATTGGATACTGGCAGACTAGAATGCGGTAGAGGTAAAGGGAATTCCTGGTGTAGCGGTGAAATGCGTAGATATCAGGAGGAACATCGGTGGCGTAAGCGCTTTACTGGGCCGTAATTGACACTGAGGAACGAAAGCCGGGGTAGCAAATGGG
+
IIIIICCCFHIIIIIIIIIIIIIIIHIIIIIIHIIIIIIIIIHIGHIIGHHIHIIHIIHHIIIIHHIIIIIIIIIIHIHIII?HHIIIIIIIIIIIIIIIIIIIIIIIIIIIIIIIIHIIIIIIIIIIIIIIIIIIIIIIIIIIIIIIIIIIIIIIIIIIIIIIIIIIIIIIIIIIIIIIIIIIIIIIIIIIIIIIIIIIIIIIIIIIIIIIIIIIIIIIIHIIIIIIIIIIIIIIIIIIIIIIIIIIIIIII
@HS4.2_384 HISEQ:380:H55W7BCXY:1:1101:7558:19802 1:N:0:AGCAGGAA orig_bc=AAAAAAAAAAAA new_bc=AAAAAAAAAAAA bc_diffs=0
TACGGAAGGTCCGGGCGTTATCCGGATTTATTGGGTTTAAAGGGAGCGCAGGCCGGAGGTCAAGCGTGACGTGAAATGTAGCCGCTCAACGGCTGAGTTGCGTCGCGAACTGGCTTTCTTGAGTGAGTTCGACGTGGGCGGAATTCGTGGTGTAGCGGTGAAATGCTTAGATATCACGAAGAACCCCGATTGCGAAGGCAGCCCACGAGGCCTTTACTGACGCTAAAGCTCGAAGGTGCGGGTATCGAACAGG
+
IIIHIHIIIHHIIIIIIIIHIIIIIHHEHHHHCHI<DHHHHIIIHHIHHIIIDHHIGHGHHHHHIIIIHHHHHCGHFHHIHICHIIIIIIIIIIIIIHIIIIHIHIHHHIGIIIIIHIIIIIHFHHHHHHIIIIIHHIIIIIIIIIIHIIIIIIHHIIHIIIIIIIIHIIIIIHIHHIHIIHIIHIHIIIIIIIIIIHHIIHIIIIIHHIIIIIHHHIIIIIIIIIIIHHHIHIIHHIHHHIIHHIIIIHIII
@HS4.2_385 HISEQ:380:H55W7BCXY:1:1101:10556:19870 1:N:0:AGCAGGAA orig_bc=AAAAAAAAAAAA new_bc=AAAAAAAAAAAA bc_diffs=0
CACGTAAGGCGCAAGCGTTGTTCGGAATCATTGGGCGTAAAGGGCGTGTAGGCGGCCGCATAAGTCGGGAGTGAAAGGCGCGGGCTCAACCCGCGGACTGCTCCCGATACTGTGAGGCTCGAGTCCCCGTGGCGCGGCCGGAATTCCAGGTGTAGGGGTGAAATCTGTAGATATCTGGAAGAACACCGGTGGCGAAGGCGGGCCGCGAGCGGGAGACTGACGCTGAGGCGCGAAGGTGCGGGTAGCGAACAGG
+
HIIIIIIIIIIIIIIIIIIIIHIIIIIIHHEEHIGIIEHIHIIGIIIIIIIIIIIIHIIHHIIIHIIIICHCGIIHGHHHHIIHIIIIIIIIIHIHIIIIIIIIIIIHIIIIIHHIHIIIIHIIHIIHIHIHIHIIIIIIIIIIIIIIIIIGIIIIIIIIIIIIIIIIHIHHIIIIIHIIII#IIIIIIIIIIIHIIIIIIIIIIIIIIIIHIIIIHIIIIIIIIIIIIIIIIIHHIIIIIIIIIIIIIIIII
@HS4.2_386 HISEQ:380:H55W7BCXY:1:1101:10979:19861 1:N:0:AGCAGGAA orig_bc=AAAAAAAAAAAA new_bc=AAAAAAAAAAAA bc_diffs=0
TACGGAAGGTCCGGGCGTTATCCGGATTTATTGGGTTTAAAGGGAGCGCAGGCGGAGGTGCAAGCGTGCCGTGAAAGCGCGGGGCTCAACCCCGTACAGCGGCGCGAACTGCTCCCCTTGGTTGCGGGAAGGGAAGGCGGAACTCGTGGTGTAGCGGTGAAATGCATAGATATCACGAAGAACTCCGATCGCGAAGGCAGCCTTCCGGCCCGTGAACGACGCTCATGCTCGAAGGCGCGGGTATCAAACAGG
+
IIIIIIIIIIIIHHIIIIIIIGIIIGEHIHIIHIHEHIIIFHIGHIIIGIHHIIIHIIIHIIIIIIIIIIIGHHIHHGIIIIIIHIIIHIIIIIHIHIHIIIHIIIIIHIIIIIIIIHIIIHHIIIIIIIIIIIIIIIIIIIIIIIHIIIIIIIIIIIIIIIIIIIIIIIIIIIIIIIIIIIHHIIIIIIIIIIIIIIHIIIIIIIIIIIIIIIIIIIIIIIIIIIIIIIIIIIIIIIIIIIHIIIIIIIII
@HS4.2_387 HISEQ:380:H55W7BCXY:1:1101:11223:19963 1:N:0:AGCAGGAA orig_bc=AAAAAAAAAAAA new_bc=AAAAAAAAAAAA bc_diffs=0
TACGTAGGGAGCAAGCGTTATCCGGATTTATTGGGTTTAAAGGGAGCGCAGGCGGGTGCTTAAGCGTGCTGTGAAATGTACCGGCTCAACCGGTGACGTGCAGCGCGAACTGGGTGCCTTGAGTGAGTGCGAGGTATGCGGAATTCGTGGTGTAGCGGTGAAATGCTTAGATATCACGAAGAACCCCGATTGCGAAGGCAGCGTACCAGTCCTTTACTGACGCTAAAGCTCGAAGGTGCGGGTATCGAACAGG
+
IIIIHGIHIIIIIIIIIIIIIIIIIH@HHIHHHIICDGHIIIHHDHIHHHIIIIIIIIIIHIIIIIIIIIIIIIIIHHHIIIIHHGIIIIIIIIIIIIIIIIIIIIIIIHIIHHIIHIIIIHIIIIIHHHIIIIIIIIIIIIIIIIIHHIIIIIIIIIIIIIIIIHHIIIIIIIIIIHIIIIIIIIIIIIIIIIIIIIIIIIIIIIIIIIIIHHIIIIIIIIIIIIIIIIIIIHHHHIIIIIIIIIIIIIIII
@HS4.2_388 HISEQ:380:H55W7BCXY:1:1101:20212:19984 1:N:0:AGCAGGAA orig_bc=AAAAAAAAAAAA new_bc=AAAAAAAAAAAA bc_diffs=0
TACGGAAGGTCCGGGCGTTATCCGGATTTATTGGGTTTAAAGGGAGCGCAGGCGGACAGTTAAGCGTGACGTGAAATGCAGCGGCTCAACCGTATGAAGTGCGTCGCGAACTGGCAGTCTTGAGTGAGTACGATGTAGGCGGAATTCGTGGTGTAGCGGTGAAATGCTTAGATATCACGAAGAACTCCGATTGCGAAGGCAGCCTACAAGTCCTTTACTGACGCTAAAGCTCGAAGGTGCGGGTATCGAACAGG
+
IIIHHDHIIIIIIDHIIIIIIIIIHEHIIHIHHGHHFHHIIIIIIIIIHIHIIIHHHEHIIIIIHIHIIIHIHHHHCHHIIIIIGHIIIIIIIIIIIIIIIGIIIIIHHIIIIIIIIIIIIIHHIIHIIIIIIIIIIIIIIIIIIIIIIIIIIIIIIIIIHIIIIIHIHIIIIIIIIHHIIIIIHGIIIIHIIIIIIIIIIIIIIIHIIIIIIIIIIHIIIIIIIIIIIIIIIIIIIIHCIIIHHHIIIIIIII
@HS4.2_389 HISEQ:380:H55W7BCXY:1:1101:6044:20086 1:N:0:AGCAGGAA orig_bc=AAAAAAAAAAAA new_bc=AAAAAAAAAAAA bc_diffs=0
TACGTAGGTGGCGAGCGTTGTCCGGAATTATTGGGCGTAAAGGGAGCGCAGGCGGGACATCAGGTCTCACTTAAAAGTGCGGGGCTCAACCCCGTGATGGGTGAGAAACCGGTGTTCTTGAGTGCAGGAGAGGAAAGCGGAATTCCCAGTGTAGCGGTGAAATGCGTAGATATTGGGAGGAACACCAGTGGCGAAGGCGGCTTTCTGGACTGCAACTGACGCTGAGGCTCGAAAGCCAGGGGAGCGAACGGG
+
IIIIHIIIIIIIIIIIIIIIIIIIIHIIIIIIIIIIIEHHIIIIIIIIIIIIIIIIIIIIIIIIIIIIIIIIIIHIIIIIIIIIIIIIIIHHIIIIIIIIIIIIIIIIIIIIIIHIIIIIIIIIIIIIIIIIIIIIIIIIIIIIIIIIIIIIIIIIIIIIIIIIIIIIIIIIIIIIIIIIIIIIIIIIIIIIIIIIIIIIIIIIIIIIIHHIIIIIIIIIIIIIIIIIIIIIIIIIIIIIIIIIIIIIIIII
@HS4.2_390 HISEQ:380:H55W7BCXY:1:1101:7681:20056 1:N:0:AGCAGGAA orig_bc=AAAAAAAAAAAA new_bc=AAAAAAAAAAAA bc_diffs=0
TACGGAGGATGCGAGCGTTATCCGGATTTATTGGGTTTAAAGGGTGCGTAGGCGGGACGTCAAGTCAGCGGTGAAATACTGTGGCTCAACCATAGCATTGCCGTTGAAACTGGCGACCTTGAGTGCGGCAGAGGTAGGCGGAATGTGTGGTGTAGCGGTGAAATGCTTAGATATCACACAGAACACCGATTGCGAAGGCAGCTTACTGGAGCGCAACTGACGCTGAGGCACGAAAGCGTGGGTATCGAACAGG
+
IIIIIIHHHIIIIIIIIIIHIIIIIHIIIIIIIIIHIIIIIIIIIIIIIIIIIIIIIHIIIIIIIIIIIIIIIIIIGHIIIIHIIIIIIIIIHIIIIIIIIIIIIIIIIIIIIIIIIIIIIIIIIIIIIIIIIIIIIIIIIIIIIIIIIIIIIIIHIIIIIIHIGIIIIIIIIHIIIIHIIIHIIIIIIIIIIIIIIIHIIHIHIIGHHIHHIIIIIIIIIIIIHHIIIIIHIIHHIIIIIIIIIIIIIIIII
@HS4.2_391 HISEQ:380:H55W7BCXY:1:1101:8061:20081 1:N:0:AGCAGGAA orig_bc=AAAAAAAAAAAA new_bc=AAAAAAAAAAAA bc_diffs=0
TACGGAGGATGCAAGCGTTATCCGGATTTATTGGGTTTAAAGGGTGCGCAGGCGGCGCGTTAAGTCAGCGGTGAAATGTTCCGGCTCAACCGGGGAGCTGCCGTTGATACTGGCGTGCTGGAGTGCGGACGGCGCCGGCGGAATGAGTGGTGTAGCGGTGAAATGCATAGATATCACTCAGAACACCGATCGCGAAGGCAGCTGGCGAGGCCGCAACTGACGCTGAGGCACGAAAGCGTGGGGATCAAACAGG
+
III@GHHGH?GEE@GHIIHI@GEHH@EHEEHCGEH0D<<@@DFEHIGDCFDDHHHDD?CCIHFGEIHFHGFHDEFGHHHHCGHFHHHGHEEDDHFDHHH@HEHEGF/H@HED?AEHHEIHHEADDHDDHHCDHHCCGCDDHCCEHF<8AF<EBHIHC@CCHHHGHIIHHHF@FEC@@@C<1GCGHCGHHICHEDCHCH@C@/@CF0EE<?</@CHIHDCDC1CC1GHCCIHCHHHDHHFC<<1<1CHHIHCHC
@HS4.2_392 HISEQ:380:H55W7BCXY:1:1101:8909:20036 1:N:0:AGCAGGAA orig_bc=AAAAAAAAAAAA new_bc=AAAAAAAAAAAA bc_diffs=0
TACGGAGGGTACGAGCGTTAATCGGAATGACTGGGCGTAAAGGGCACGTAGGTGGATAGATAAGTCACAAGTGAAATACCCGGGCTTAACCTGGGATTGGCTCGTGAAACTGTTTAACTAGAGTACGGTAGAGGGGAGTAGAATTCCAAGTGTAGCGGTGAAATGCGTAGAGATTTGGAAGAATACCGGAGGCGAAGGCGGCTCTCTGGACCGATACTGACACTGAAGAGCGAAAGCGTGGGGAGCAAACAGG
+
IIIIHIIIIIHHHHHIIDHHHIIIHHIHHIHHHHIIIHHIIIHIIHEH@HFH<EHIIIIHIIHEGFIHHIHIHHIHDHHIIIIIIIIIIEHHGHHHIIIIIHIIHIIIIIIHHHHIIIHHHHHEHIIIIIIIIIIIIIIIIIHIIIIIIIIIIIIIIIIHIIIIIIIIIIIIIIIIIIIIIIIIIIIIIIIIIHIIIIIIIIIIIIHIIIHIIIIIIIIIIIIIHIIIIIIHIIIHHHIIIIIIIIIIIIIIH
@HS4.2_393 HISEQ:380:H55W7BCXY:1:1101:9191:20004 1:N:0:AGCAGGAA orig_bc=AAAAAAAAAAAA new_bc=AAAAAAAAAAAA bc_diffs=0
TACGGAAGGTCCGGGCGTTATCCGGATTTATTGGGTTTAAAGGGAGCGCAGGCGGGACCTTAAGCGTGTTGTGAAATGTGGCGGCTCAACCGCCGAACTGCAGCGCGAACTGGGGTTCTTGAGTGAGTACGAGGAAGGCGGAATTCGTGGTGTAGCGGTGAAATGCTTAGATATCACGAAGAACTCCGATTGCGAAGGCAGCTTTCCAGTCCTTTACTGACGCTAATGCTCGAAGGTGCGGGTATCGAACAGG
+
IIIIIIIIIIIIIIIIIIIIIIIIIHHIIIIIIIIHHHIIIHIHIIIIIIIIIIIIHIIIIIIIIIIIIIIIIIIIHHIIIIIIIIIIIIIIIIIIIIIIIIIIIIIIIIIIIIIIHIHIIIIIIIIIIIIIIIIIIIIIIIIIIIIIIIIIIIIIIIIIIIIIIIIIIIIIIIIIIIIIIIIIIIIIIIIIIIIIIIHIHIIIIIIIIHIIIIHHIIIIIIIIIIIIIIIIIIIHIIIIIIIIIIIIIIIII
@HS4.2_394 HISEQ:380:H55W7BCXY:1:1101:11088:20190 1:N:0:AGCAGGAA orig_bc=AAAAAAAAAAAA new_bc=AAAAAAAAAAAA bc_diffs=0
TACGGAAGGTCCGGGCGTTATCCGGATTTATTGGGTTTAAAGGGAGCGCAGGCTGGATTTTAAGCGTGCTGTGAAATGTACCGGCTCAACCGGTGACGTGCAGCGCGAACTGGAGTCCTTGAGTGAGTACGAGGTATGCGGAATTCGTGGTGTAGCGGTGAAATGCTTAGATATCACGAAGAACCCCGATTGCGAAGGCAGCGTACCAGTCCTTAACTGACGCTAAAGCTCGAAAGTGCGGGTATCGAACAGG
+
IIIIHFHIHIIIIGGIIIIIIIGIIGHIIHIIIIIEHHHIIHIIIIHIICHIIIIIHHIIHIIIGIIIHHIHIHIIIHHIHHHIHIIHHHHIGIHHHHHIIIIIHHHHHHIIIIIGHIIHIHIIIHEHHHIIHIEHHIIIIIHHHHEIIIIIIIIIIIIIIIIIIIIIIIIIIIIHEG?HIHIHGHHHGCIIHIHIHIIHIIIIIIIHH?GG@EHFHHGHIIHHHHHHHDGIHIIHHIHIHHCFCIHIHIHHH
@HS4.2_395 HISEQ:380:H55W7BCXY:1:1101:14542:20159 1:N:0:AGCAGGAA orig_bc=AAAAAAAAAAAA new_bc=AAAAAAAAAAAA bc_diffs=0
TACGTAGGTGGCAAGCGTTGTCCGGATTTACTGGGTGTAAAGGGCGCGTAGGCGGGATTGCAAGTCAGATGTGAAATCTCCGGGCTTAACCCGGAAACTGCATTTGAAACTGTAATTCTTGAGTATCGGAGAGGCAAGCGGAATTCCTAGTGTAGCGGTGAAATGCGTAGATATTAGGAGGAACACCAGTGGCGAAGGCGGCTTGCTGGACGACAACTGACGCTGAGGCGCGAAAGCGTGGGGAGCAAACAGG
+
IIIIHIIIIIIIIIIIIIIIIIIIIHIIIIIIIIIGHIIIIIIIIIIIFIHIIIIIIIIIIIIIIIIIIIIIIIIIHIIIIIIIIIIIIIIIIIIIIIIIIIIIIIIIIIIIIIIIIIHIIIIIIIIIIIIIIIIIIIIIIIIIIIIIIIIIIIIIIIIIIIIIIIIIIIIIIIIIIHIIIIIIIIIIIIIIIIIIIIIIIIIIIIIIIIIIIIIIIIIIIIIIIIIIHIIIIIIIIIIIIIIIIIIIIIIII
@HS4.2_396 HISEQ:380:H55W7BCXY:1:1101:15217:20070 1:N:0:AGCAGGAA orig_bc=AAAAAAAAAAAA new_bc=AAAAAAAAAAAA bc_diffs=0
TACGTAGGTGGCAAGCGTTATCCGGATTTACTGGGTGTAAAGGGTGTGTAGGCGGGCAGGCAAGTCAGATGTGAAATCTTGTGGCTCAACCACAAGACTGCGTCTGAAACTGCAGGTCTTGAGTGTCGGAGGGGTAGATGGAATTTCCAGTGTAGCGGTGAAATGCGTAGATATTGGAAAGAACACCGGTGGCGAAGGCGATCTACTGGACGATAACTGACGCTGATACACGAAAGTGTGGGGAGCAAACAGG
+
IIIII1DHIIIIIIIIIIIIIIIIIHIIIIIIIII<GFHIIIIIIIIIIIIIIIIIIIIIIIIIIIIIIIIIIIIIGHIIIIIIIIIIIIHIIIIIIHIIIIIIIIIIIIIIIIIIIHIIIIIIIIIIIIIIIIIIIIIIIIIIIIIIIIIIIIIIIIIIIHIIIIIIIIIIIIIIIIIIIIIIIIIIIIIIIIIIIIIIIIIIIIIIHIIIIIHHIIHGIIIIIIIIIHIIIIIIIIIIIIIIIIIIIIIII
@HS4.2_397 HISEQ:380:H55W7BCXY:1:1101:15089:20125 1:N:0:AGCAGGAA orig_bc=AAAAAAAAAAAA new_bc=AAAAAAAAAAAA bc_diffs=0
TACATAGGGGGCGAGCGTTGTCCGGAATGACTGGGCGTAAAGGGTGTGTAGGCGGTTATACAAGTTAAAAGTGAAATCCCCGGGCTTAACTCGGGTGCTGCTTTTAAGACTGTATGACTTGAGTGCAGTAGAGAAAAGTGGAATTCCTAGTGTAGCGGTGGAATGCGTAGATATTAGGAGGAACACCAGAGGCGAAGGCGACTTTTTGGACTGTAACTGACGCTGAGGCACGAAAGTGTGGGGAGCAAACAGG
+
IIIIFHHIIIIIIIGIHIHIIIIIHHHHHHIIIIFIIHHIIIIHHHDHCHHHHHHI#IIIIIG##HIIIIIIIHIIDGHGIHCHHIHIIHHIHIHHHIHGHIIIHHEHIIHHIIHIHFGHEIIHHHHIIIIIIIIIHG?HHHIGHEHFFHHIHHHE?HHEIHHHFIIHHHHHHHCHGDIIIIIHGII?#HHIIIIHHHHHHHHGCHFCIHHHHC@IHIIHDHHEHHGHIIIHIIH=IIIIHIIHHFCIHIGHI
@HS4.2_398 HISEQ:380:H55W7BCXY:1:1101:15610:20199 1:N:0:AGCAGGAA orig_bc=AAAAAAAAAAAA new_bc=AAAAAAAAAAAA bc_diffs=0
TACGTAGGGAGCAAGCGTTATCCGGATTTATTGGGTGTAAAGGGTGCGTAGACGGGAAATTAAGTTAGTTGTGAAATCCCTCGGCTCAACTGAGGAACTGCAACTAAAACTGGTTTTCTTGAGTGCAGGAGAGGAAAGTGGAATTCCTAGTGTAGCGGTGAAATGCGTAGATATTAGGAGGAACACCAGTGGCGAAGGCGACTTTCTGGACTGTAACTGACGTTGAGGCACGAAAGTGTGGGGAGCAAACAGG
+
HHEHHIHIIHIIEHIIIII=HHIIIGHIIIHIHIIEHIHHIHHHHIIIIIIIHIHGIHHHIIIIHHHIHIIIIIHHDHIIIIIIIHIHHIEHIIIIIIHIIIHIHIIHIIIHGGHDHHEHHIIIIIIIIIIIIIIIIHHIIIIIIHIHIIHIIHIIIIHHIIHFIIIIIIHIHHCHHHIIIIHFGHHHIIIIIIIIIIIIIIIIGIIIHGHCIIIIIIIIIIIIIIIHIIIIIIIIIIIIIIIIIIIIIIIII
@HS4.2_399 HISEQ:380:H55W7BCXY:1:1101:16092:20130 1:N:0:AGCAGGAA orig_bc=AAAAAAAAAAAA new_bc=AAAAAAAAAAAA bc_diffs=0
TACGGAAGGTCCGGGCGTTATCCGGATTTATTGGGTTTAAAGGGAGCGCAGGCGGGACCTTAAGCGTGTTGTGAAATGTGGCGGCTCAACCGCCGAACTGCAGCGCGAACTGGGGTTCTTGAGTGAGTACGAGGAAGGCGGAATTCGTGGTGTAGCGGTGAAATGCTTAGATATCACGAAGAACTCCGATTGCGAAGGCAGCTTTCCAGTCCTTAACTGACGCTAAAGCTCGAAAGTGCGGGTATCGAACAGG
+
IIIIIHIIIIIIIIIIIIIIIIIIIHHIHIHHIIIHIIIIIIIIGHIIIIIIGIIIIIIHIIIIIIIIIIIIIHHIGHIIHIIIIIIIIIIIHIIHIIIIIIIIIIIIIIIHIIIIIIIIIIIIIIIIIIIIIIIIIIIIIIIIIIIIIIIIIIIIIIIHIIIIIIIIIIIIIIIIIIIIIIIHIIIIIIIIIIIIIIIIIIIIIIIIIIIIIIIIIIIIIIIIIIIIIHHIIIIHIIIIIIIIHHIIHIIII
@HS4.2_400 HISEQ:380:H55W7BCXY:1:1101:18587:20113 1:N:0:AGCAGGAA orig_bc=AAAAAAAAAAAA new_bc=AAAAAAAAAAAA bc_diffs=0
TACGGAAGGTCCGGGCGTTATTCGGATTTATTGGGTTTAAAGGGAGCGCAGGCGGGACCTTAAGCGTGTTGTGAAATGTACCGGCTCAACCGGTGATGTGCAGCGCGAACTGGGGTTCTTGAGTGGGTACGACGTCGGCGGAATTCGTGGTGTAGCGGTGAAATGCTTAGATATCACGAGGAACCCCGATTGCGAAGGCAGCCGACGAGTCCCTTACTGACGCTAATGCTCGAAAGTGCGGGTATCGAACAGG
+
IIIIIHIIIIIIIIIIIIIII1FHIHIIIIIIIIIEHIIIIIIIIIIIIIIIIIIIIIIIIIIIIIIHHIIIIIIIGIHIIIIIIIIIIIIIIIIIIIIIIIIIIIIHIIIIIIIIIIIIIIIIIIIIIIIIIIIIIIIIIIIIIIIIIIIIIIIIIIIIIIIIIIIIIIIIIIIHIIIIIIIIIIIIIIIIIIIGIIIIIIIIIIIHIIIIIIIIIIIIIIIIIIIIIIHIIIIIIIIIIIIIHIIIIIIII
@HS4.2_401 HISEQ:380:H55W7BCXY:1:1101:19279:20154 1:N:0:AGCAGGAA orig_bc=AAAAAAAAAAAA new_bc=AAAAAAAAAAAA bc_diffs=0
TACGGAAGGTCCGGGCGTTATCCGGATTTATTGGGTTTAAAGGGAGCGCAGGCGGGCTTTTAAGCGTGACGTGAAATGTAGATGCTCAACATCTGCACTGCGTCGCGAACTGGGGGCCTTGAGTGCAGTCGACGTTGGCGGAATTCGTGGTGTAGCGGTGAAATGCTTAGATATCACGAAGAACTCCGATTGCGAAGGCAGCCGACGAGAGTGTAACTGACGCTAAAGCTCGAAAGTGCGGGTATCGAACAGG
+
IIIIIHIIIIIIIIIIIIIHIHIIIDEHIIIIIIIEHHIIIIIIHIIIIIIIIIIIIIIIIHHIIIIIHIIIIIIIHIIIIHIIIIIIIIIIIIIIIIIIIIIIIIIIIIIIIIIHIHIIIIIIIIIIIIIIIIHHIIIIIIIIIIIIIIIIIIIIIIIIIIIIIIIHIIIHIIIIIHIIIIIIHIIIIIIIIIIIIIIIIIIHIIIIIIIIIIIIIIIIIIIIIIIIIHIIIIIIIIHIIIIIIIIIIIIII
@HS4.2_402 HISEQ:380:H55W7BCXY:1:1101:2379:20403 1:N:0:AGCAGGAA orig_bc=AAAAAAAAAAAA new_bc=AAAAAAAAAAAA bc_diffs=0
TACGGAAGATGCGAGCGTTATCCGGATTTATTGGGTTTAAAGGGAGCGTAGGCGGGTTTTTAAGTCTGCGGTAAAATGTCGGCGCCCAACGTCGTCCTGCCGTGGAAACTGGAGACCTTGAATACACGCAAGGAAGATGGAATTCGTTGTGTAGCGGTGAAATGCTTAGATATGACGAAGAACTCCGATTGCGAAGGCAGTCTTCTGGAGTGCGATTGACGCTGAGGCTCGAAAGTGCGGGTATCAAACAGG
+
IIIIIIIHHHHIIIIIIIIIIIIIIEHHIIIIHGHEEHHIFCGHCHHIIIIIIIIICFHFHHIHGGHIIIHIIIIHIIIIIIHIIIIIHHHHHHIIGIHIIIIIIIIIHHIHHIHHIHIIIIIIIIIIIIIIIIHHHHIIIIIIIHIIIHHIHIIHIIIIIIIIIGIIIIIIIIIHFIHIIIHEIIIIIIHHIIIIIIIIHIIIIIIIIIIIIIIIIIIIIIIIIIIIIIIIIIIIIIIHIIIIIIIIIIII
@HS4.2_403 HISEQ:380:H55W7BCXY:1:1101:4313:20316 1:N:0:AGCAGGAA orig_bc=AAAAAAAAAAAA new_bc=AAAAAAAAAAAA bc_diffs=0
TACGGAAGGTCCGGGCGTTATCCGGATTTATTGGGTTTAAAGGGAGCGCAGGCTGATTATTAAGCGTGACGTGAAATGTAGCCGCTCAACGGCTGAACTGCGTCGCGAACTGGTAGTCTTGAGTGAGTTCGATGTTGGCGGAATTCGTGGTGTAGCGGTGAAATGCTTAGATATCACGAAGAACTCCGATTGCGAAGGCAGCCAACAAGGCCTTTACTGACGCTAAAGCTCGAAGGTGCGGGTATCGAACAGG
+
IHIIHHIIIIIIIIIGIIIIIIIIIHHIIIIIIHIHHGIIIIIIHIIIIDHIIIIGIIHIIIIIIIIIIIIHGIIIIHHIIIIIIIIIIIIIIIIHHIIIIIIIIHIIIIIIIIIIIIIIIIIIIIIIIIIIIIIIIIIIIIIIIIIIIIIIIIIIIIIIGIIIIIHHIIIIIIIHIHIIIIIIIIIIIIIIIIIIIIIIIIIIIIIIIIIIIIIIIIIIIIIIIIIIIHIIIIIIIIHIIIIIIIIIIIIII
@HS4.2_404 HISEQ:380:H55W7BCXY:1:1101:5043:20333 1:N:0:AGCAGGAA orig_bc=AAAAAAAAAAAA new_bc=AAAAAAAAAAAA bc_diffs=0
TACGGAGGATGCGAGCGTTATCCGGATTTATTGGGTTTAAAGGGTGCGCAGGCGGCGCGTTAAGTCAGCGGTGAAATGTCCCGGCTCAACCGGGGAGCTGCCGTTGATACTGGCGTGCTGGAGTACGGACGGCGCCGGCGGAATGTGTCATGTAGCGGTGAAATGCTTAGATATGCCACAGAACACCGATCGCGAAGGCAGCTGGCGAGGCCGGTACTGACGCTCATGCACGAAAGCGTGGGGATCAAACAGG
+
HIIIHHHHHHIIIIIIIIHHIHIIHHDHHHIHHGICHEHHEHHCHIHHCEH?HHHHHCHHIHHHHIHIIIIGIIIIHHHGHHHIIIIIHHHIIIHEHEHIIIIIIIHHIHIIIIIIIIIHIIIIIIIIIIIHIIHGIIIIIIIIIIIIHIIIHIIIIIIIIIIIIHFGIIHGIHHHHHIIIIIIHIIIIHIHHHIIIIIIHHIIHHHHDHEGIIIIHGIIHIIHIIGIIHIIIIIHIIIIIIIIHHIHIIIII
@HS4.2_405 HISEQ:380:H55W7BCXY:1:1101:8911:20251 1:N:0:AGCAGGAA orig_bc=AAAAAAAAAAAA new_bc=AAAAAAAAAAAA bc_diffs=0
TACGGAAGGGGCGAGCGTTGTTCGGAATCATTGGGCGTAAAGGGTGCGTAGGCGGTTGTGTAAGTCTGATGTAAAAGCCCGCAGCTTAACTGCGGAGATGCATTGGAAACTGCATGACTAGAGTAGATGAGGGGAAACTGGAATTTCTAGTGTAGGGGTGAAATCTGTAGATATTAGGAAGAACACCAATGGCGAAGGCAAGTTTCTGGCATCAAACTGACGCTGAGGCACGAAAGCGTGGGTAGCAAACAGG
+
IFHIH<DHIIIIIIIIIIIIIIIIIEHHHIIIFHIIICHGIIHIIHIIIIHIHIIHHHIIIIII@G#IIIIIIFHIDG@GEHHHIIIIIIIIIIIIIHHHIHGGHHHIIIIIIHIIIIIHHHIBHHEFHEGHIHEIHHHIIHIIIIIIIIHIIIIHHHIHHHHHIHHGGIIIIIHIIHIIIIIIIHHIHHHIHIIIIHHIIIIHIIHHEFGEIHIIIIHHHHGIIIIHIHIHIIIIIIIIIIIIIHHIHIIII
@HS4.2_406 HISEQ:380:H55W7BCXY:1:1101:10058:20335 1:N:0:AGCAGGAA orig_bc=AAAAAAAAAAAA new_bc=AAAAAAAAAAAA bc_diffs=0
TACGGAAGGTCCGGGCGTTATCCGGATTTATTGGGTTTAAAGGGAGCGTAGGCCGGATATTAAGCGTGTTGTGAAATGTAGATGCTCAACGTCTGCACTGCAGCGCGAACTGGTGTCCTTGAGTGCGCAGGAAGTCGGCGGAATTCGTTGTGTAGCGGTGAAATGCTTAGATATGACGAAGAACTCCGATTGCGAAGGCAGCTGACTGTAGCGTTACTGACGCTGAAGCTCGAAGGTGCGGGTATCGAACAGG
+
IIIIIIIIIIIIIIIIIIIIIIIIIHHIIIIHHIIGGHIIIIIIHIIIIIIIHIIIHIIIIIIIIIIIHIIHIIIIHIIIIIIIIIIIIIIIIIIIIIIIIIIIIIIHIIIIIIIIIIIIIIIIIHIIIIIIIIIIIIIIIIIIIIIIIIIIIIIIIIIHIIIIHIIIIIIIIIIIIHIIIIIHIIIIIIIIIIIIIIIIIIIIIIIIIIIIIIIIIIIIIIIIIIIIIIIIIIIHIIIIIIIIIIIIIIIII
@HS4.2_407 HISEQ:380:H55W7BCXY:1:1101:13721:20366 1:N:0:AGCAGGAA orig_bc=AAAAAAAAAAAA new_bc=AAAAAAAAAAAA bc_diffs=0
TACGGAGGGTACGAGCGTTAATCGGAATGACTGGGCGTAAAGGGCACGTAGGTGGATAGATAAGTCACAAGTGAAATACCCGGGCTTAACCTGGGATTGGCTCGTGAAACTGTTTAACTAGAGTACGGTAGAGGGGAGTAGAATTCCAAGTGTAGCGGTGAAATGCGTAGAGATTTGGAAGAATACCGGAGGCGAAGGCGGCTCTCTGGACCGATACTGACACTGAAGAGCGAAAGCGTGGGGAGCAAACAGG
+
IIIHHGHIIIHIIIHIIHIHIIIIIHHIIIGIHHHIIEHHHIIIIHHI@GHIGHIEHEHFGHEHFHH?CHHIIHIFDGHHEHHIHIIHHHHIIIHHHHIIIIIHIHIIIIIIHGHIHIIIIIIIHIIHIIIIGHHHHHHHHHFIIIIIHHFGHIIIIIIIIIHHIIIIIHIHIIIHFHIIIIHGGIIIIIIIIHIIIIIIIIHIIIIIIIIIIIIIIHIIIIIIIIIIIIIIIIIIIIIIIIIIIHGHGHIIH
@HS4.2_408 HISEQ:380:H55W7BCXY:1:1101:14235:20292 1:N:0:AGCAGGAA orig_bc=AAAAAAAAAAAA new_bc=AAAAAAAAAAAA bc_diffs=0
TACGGAGGGTGCGAGCGTTAATCGGAATAACTGGGCGTAAAGAGCTCGTAGGCGGTTTGTCAAGTCAGATGTGAAAGCCCCGGGCTTAACCTGGGAACCGCATTTGAAACTGACAGACTAGAGTACTGTAGAGGGAGGTAGAATTCCAGGTGTAGCGGTGAAATGCGTAGATATCTGGAGGAATACCGGTGGCGAAGGCGGCCTCCTGGACAGAGACTGACGCTGAGGAGCGAAAGCGTGGGGAGCAAACAGG
+
IIIIIHIIIIIIIIIIIIIIFHIIHIIIIIIIIIIIHIIIIIIIIIIIIIIIIIIIIIIHIIIIIIIIIIHHIIIIIIIIIIIIIIIIIIIIIIIIIIIIIIIIHIIIIIIIIIIIIIIIIIHIIIIIIIIIIIIIIIIIIIIIIIIIIIIIIIIIIIIIIIIIIIIIIIIIIIIHHHIIIIIIIIIIIIIIIIIIIIIIIIIHIIIIIIIIIIIIIIIIIIIIIIIIIIGIIIIIIIIIIIIIIIIIIIIII
@HS4.2_409 HISEQ:380:H55W7BCXY:1:1101:17888:20288 1:N:0:AGCAGGAA orig_bc=AAAAAAAAAAAA new_bc=AAAAAAAAAAAA bc_diffs=0
TACGGAAGGTCCGGGCGTTATCCGGATTTATTGGGTTTAAAGGGAGCGTAGGCGGGAGGCTAAGCGTGCTGTGAAATCCGGCGGCTCAACCGTCGCGAGCAGCGCGAACTGGCTTTCTTGAGTGCGCGGGAGGCAGGCGGAATTCGTGGTGTAGCGGTGAAATGCTTAGATATCACGAAGAACCCCGATTGCGAAGGCAGCCTGCCGTAGCGTTACTGACGCTGAAGCTCGAAGGTGCGGGTATCGAACAGG
+
EHIIIHIIIIIIIIIIIIIIIIIIIHHHIIIIHHIDGHIIIIIIIIIIHHIIIIIIIIHIIIHIIIIIIIIIIIHIGHIIIIIIIIIIIIIIIIIIIIIIIIIIIIIIIIIIIIHHHIIIIIIIIIIIIIIIIIIIIIIIIIIIIIIIIIIIIIIIIIIIIIIIIIIIIIIIHHHHHIIIIIIIIIIIIIIIIIIIIIIIIIIIIHIIIIIIIIIIIIIIIIIIIIIIIIIIIIIIIIIIIIIIIIIHIIII
@HS4.2_410 HISEQ:380:H55W7BCXY:1:1101:17873:20416 1:N:0:AGCAGGAA orig_bc=AAAAAAAAAAAA new_bc=AAAAAAAAAAAA bc_diffs=0
TACGTAGGTGGCAAGCGTTATCCGGATTTACTGGGTGTAAAGGGCGCGTAGGCGGGGATGCAAGTCAGATGTGAAATCTATGGGCTCAACTCATAAACTGCATTTGAAACTGTATCTCTTGAGTGCTGGAGAGGTAGACGGAATTCCTTGTGTAGCGGTGAAATGCGTAGATATAAGGAAGAACACCAGTGGCGAAGGCGGTCTACTGGACAGTAACTGACGCTGAGGCGCGAAAGCGTGGGGAGCAAACAGG
+
IIIIIIIIIIIIIIIIIIIIIIIIIIIHIIIHIIIFHCHIIIIIIIIIHIIIIIIIIIIIIIIIIIIIIIIIIIIIIIIIIIIIIIIIIIIIIIIIIIIIIIIIIIIIIIIIIIHIIIIIIIIIIIIIIIIIIIHIIIIIIIIIIIIIIIIIIIIIIIIIIIIIIIIIIIIIIIIIHIIIIIIIIIIIIIIIIIIIIIIIIHIIIIIIIIIIIIIIIIIIIIIIIIIIIIIIIIIIIIIIIIIIIIIIHIIII
@HS4.2_411 HISEQ:380:H55W7BCXY:1:1101:18365:20282 1:N:0:AGCAGGAA orig_bc=AAAAAAAAAAAA new_bc=AAAAAAAAAAAA bc_diffs=0
TACGGAAGATGCGAGCGTTATCCGGATTTATTGGGTTTAAAGGGAGCGTAGGCGGACGCTTAAGTCTGCGGTAAAATGTCGTTGCTCAACATCGGCGTGCCGTGGAAACTGGGTGTCTTGAATGTGCACAAGGTGGATGGAATTCGTGGTGTAGCGGTGAAATGCTTAGATATCACGAAGAACTCCGATTGCGAAGGCAGTCCACTGGGGCATGATTGACGCTGAGGCTCGAAAGTGCGGGAATCAAACAGG
+
IIIIIIIHHIIIIIIIIIIIIIIIIHIIIIHHHHIDDHIIIIIIHIHIIIIIIIIIIIIIIIIIIIIIIIIIIIIIHIIIIIIIIHIIIIIIIIIIIIIIIIIIIIIIIIIIIIIHIIIIIIIIIIIIIIIIIIIIIIIIIIIIIIIIIIIIIIIIIIIIIIIIIIIIIIIIIIIIIIIIIIIIIIIIIIIIIIIIIIIIIIIIIIIIIIIIIIIIIIIIIIIIIIIIIIIIIIIIIIIIIIIIIIIIIIII
@HS4.2_412 HISEQ:380:H55W7BCXY:1:1101:2505:20638 1:N:0:AGCAGGAA orig_bc=AAAAAAAAAAAA new_bc=AAAAAAAAAAAA bc_diffs=0
TACAGAGGGTGCTAGCGTTGTTCGGAATTACTGGGCGTAAAGGGCGTGTAGGCGGTTATGTAAGTCAGATGTTAAAGACCTGGGCTTAACCTAGGGGGTGCGTTTGATACTGCATGGCTAGAGAGCAGGAGGGGAGAATGGAATTTCCGGTGTAGAGGTAAAATTCGTAGATATCGGAAGGAACACCAGTGGCGAAGGCGATTCTCTGGACTGTTTCTGACGCTGAGGCGCGAAAGCGTGGGGAGCAAACAGG
+
IIIIIHIIIHIIIIIIIHHHIIIIIIIIIIIIIIIIIHIIIIIIIIHHHHIIIIIIIIIIIIIIIIIIIIIHIIIIHHHIIIIIIIIIHIIIIIIIIIIIIIIIIIIIIIIIIIIHHIIIIIIIIIIIIHIIIIIIIIIIIIIIIIIIIIIIIIIHHHIIIIIIIIIIIIIIIIIHHHIIIIIHIIIIIIIIHHHIIHIIIIIHGIIIIIIHHIIIIIIIIIIIIIIIIGIIIIIIIIIIIIIHIIIIIIIII
@HS4.2_413 HISEQ:380:H55W7BCXY:1:1101:4238:20654 1:N:0:AGCAGGAA orig_bc=AAAAAAAAAAAA new_bc=AAAAAAAAAAAA bc_diffs=0
TACGTAGGTGGCGAGCGTTATCCGGATTTACTGGGTGTAAAGGGCGCGTAGGCGGGGGCGCAAGTCAGGTGTGAAATCTATGGGCTTAACCCATAAACTGCACTTGAAACTGCATCTCTTGAGTGCTGGAGAGGTAGACGGAATTCCTTGTGTAGCGGTGAAATGCGTAGATATAAGGAAGAACACCAGTGGCGAAGGCGGTCTACTGGACAGTAACTGACGCTGAGGCGCGAAAGCGTGGGGAGCAAACAGG
+
IIIIHHHGIIIIIIIIIIIIIIIIHIIHHHHHIIIDHHIIIIIIIIIIIIIHHIIIIIIIHIIHHIIIIIIIIIIIHIIIIHIIIIIIIIIIIIIIIIIIIHIHIIIIIIIIIHIHIIIIIIIHIIIIIIIIIIIIIIIIHIIIIIIIIIIIIIHIIIHHIIIIIIIIIIIIIIIIHIIIIIIIIIIIFHIIIIIIIIIIIHIIIIIIIIIIIIIIIIIIIIIIIIIIIIIIIIIIIIIIIIIIIIIIHIIII
@HS4.2_414 HISEQ:380:H55W7BCXY:1:1101:4303:20523 1:N:0:AGCAGGAA orig_bc=AAAAAAAAAAAA new_bc=AAAAAAAAAAAA bc_diffs=0
TACGGAAGGTCCGGGCGTTATCCGGATTTATTGGGTTTAAAGGGAGCGCAGGCCGACGTGTAAGCGTGTTGTGAAATGTACCGGCTCAACCGGTGAGTTGCAGCGCGAACTGCATGTCTTGAGTGCACCCGAGGAGGGCGGAATTCGTGGTGTAGCGGTGAAATGCTTAGATATCACGAAGAACTCCGATTGCGAAGGCAGCCCTCCAGCGTGTAACTGACGCTAATGCTCGAAAGTGCGGGTATCGAACAGG
+
IIIIIHIIIIIIIIIIIIIIIIIIIIIIHIIIIIIHHHIHIIIIHIIIIIIIIIIHHIHHIHIIGIIIIIIIHIIIIIHHIIIIIIIIHHIIIIIIIIHIIIIIIIIIIIIIIIIIIIIIIIIIIIIHIIIIHIIIIIIIIIIIIIIIIIIIIIIIIIIIIIIIIIIIIIIIIIIIIIIIIIIIHIIIIIIIIIIIIIHIIIIIIIIIIIIIIIIIIIIIIIIIIIIIIHIHIIIHHIIIIIIIIIIIIIIII
@HS4.2_415 HISEQ:380:H55W7BCXY:1:1101:8340:20612 1:N:0:AGCAGGAA orig_bc=AAAAAAAAAAAA new_bc=AAAAAAAAAAAA bc_diffs=0
TACGGAGGATGCGAGCGTTATCCGGGTTTATTGGGTTTAAAGGGTGCGTAGGCGGAGCGTTAAGTCAGCGGTGAAATGTCCCGGCTCAACCGGGGAGCTGCCGTTGATACTGGCGCACTAGGGTCCGAGCGGCGCCGGCGGAATGTGCAATGTAGCGGTGAAATGCATAGATATTGCACAGAACACCGATCGCGAAGGCAGCTGGCGAGGACGGGACCGACGCTGAGGCACGAAGGCGTGGGGATCGAACAGG
+
IIIIIHIIGHIIIIIIIIIIIHIIIIHIIIIIIII<CGHIIIIIIIIIIIIIIIIIIIIIIIIIIIIIIIIIIIIHIHHIIIIIIIIIIIIIIIIIIIIIIIIIIIIIIIIIIIIIIIIIIIIIIIIIIIIIIIIIIIIIIIIIIIIIIIIIIIIIIIIIIIIIIIIIIIIIIIHIIIIIIIIIIIIIIIIIIIIIIIIHIIIIIIIIIIIIIIIIIIIIIIIIIIHIIIIIIIIIIIIIIHFGIIIIIIIII
@HS4.2_416 HISEQ:380:H55W7BCXY:1:1101:10472:20576 1:N:0:AGCAGGAA orig_bc=AAAAAAAAAAAA new_bc=AAAAAAAAAAAA bc_diffs=0
TACGGAAGGTCCGGGCGTTATCCGGATTTATTGGGTTTAAAGGGAGCGCAGGCTGGAGCTTAAGCGTGACGTGAAATGTCCCGGCTCAACCGGGGAGTTGCGTCGCGAACTGGGTTTCTTGAGTGGGGACGACGCCGGCGGAATTCGTGGTGTAGCGGTGAAATGCTTAGATATCACGAAGAACCCCGATTGCGAAGGCAGCCGGCGAGGCCCTGACTGACGCTAAAGCTCGAAGGTGCGGGTATCGAACAGG
+
IIIIIHIIIIIIIIIIIIIIIIIIIDHHIIIIIIIDHIIIIIIIHIIIIIIIIIIIIIIIIIIIIIIIIIIHIHHIIIIIIIIIIIIIIIIIIIIIIIIIIIIIIIHHIHIIIIHHIIIIIIIIIIIIIIIIIIIIIIIIIIIIIIIIIIIIIIIIIIIIIIIIIIIIIHIIIIIIHIIIIIIIHIIIIIIIIIHIIIIIIIIHIIIIIIIIIIIIIIIIIIIIIIIIHHHIIIIIIIIIIIIIIIHIIIIII
@HS4.2_417 HISEQ:380:H55W7BCXY:1:1101:11394:20530 1:N:0:AGCAGGAA orig_bc=AAAAAAAAAAAA new_bc=AAAAAAAAAAAA bc_diffs=0
TACGGAAGGTCCGGGCGTTATCCGGATTTATTGGGTTTAAAGGGAGCGCAGGCCGATGGTTAAGCGTGACGTGAAATGTAGCCGCTCAACGGCTGAACTGCGTCGCGAACTGGCTATCTTGAGTGAGTTCGATGTTGGCGGAATTCGTGGTGTAGCGGTGAAATGCTTAGATATCACGAAGAACTCCGATTGCGAAGGCAGCCAACAAGGCCTTTACTGACGCTAAAGCTCGAAGGTGCGGGTATCGAACAGG
+
IIIIIIIIIIIIIIHIIIIIIIIIIHHIHIIIIIIIIHHHIIIIIIIIIIIIHIIIIIIIIIIIIIIIIIIIIIIIGHIIIIIIIIIIIIIIIIIIIIIIIIHIIIIIIIIIIIIIIIIIIIIIIIIHIIIIIIIIIIIIIIIIIIIIIIIIIIIIIIIIIIIIIIIIIIIIIIIIHHIIIIIIHIIIIIIIIIIIIIIIHIIIIIIIIIIIIIIIIIIHIIIIIIIIIHIIIIIHHIIIIIIIHIIIIIIII
@HS4.2_418 HISEQ:380:H55W7BCXY:1:1101:15431:20643 1:N:0:AGCAGGAA orig_bc=AAAAAAAAAAAA new_bc=AAAAAAAAAAAA bc_diffs=0
TACGGAAGGTCCGGGCGTTATCCGGATTTATTGGGTTTAAAGGGAGCGCAGGCCGACTGGTAAGCGTGACGTGAAATGTAGCCGCTCAACGGCTGAACTGCGTCGCGAACTGTCAGTCTTGAGTGAGTTCGATGTTGGCGGAATTCGTGGTGTAGCGGTGAAATGCTTAGATATCACGAAGAACTCCGATTGCGAAGGCAGCCAACAAGGCCTTTACTGACGCTAAAGCTCGAAGGTGCGGGTATCGAACAGG
+
IIIIHEHHGHHHHIIIIIIGHHIIIHEHIIH@FHHHHIGHEHHICGFHIIIIIIHIIIHIIGIIFHIIHHIHHHIHEHIHIIIIIIIIIIIIHHHHIIIIIHGHHHIIIIIIHHHIIIIIIIIHIHHGGIIIIHDIHGHIIIIIIHHIIIHIIHIIIIIIIIIIIIIIIIIIIIIHGHIIIIIHFIIHHGIIIIIIIIIHHCEHEIIHHHHG?FIIIIIIIIHIHHH@C1GIIIHE<IIIIHEFHHEIHGIII
@HS4.2_419 HISEQ:380:H55W7BCXY:1:1101:16155:20741 1:N:0:AGCAGGAA orig_bc=AAAAAAAAAAAA new_bc=AAAAAAAAAAAA bc_diffs=0
TACGGAAGGTCCGGGCGTTATCCGGATTTATTGGGTTTAAAGGGAGCGCAGGCTGATGATTAAGCGTGACGTGAAATGTAGCCGCTCAACGGCTGAACTGCGTCGCGAACTGGTTATCTTGAGTGAGTTCGATGTTGGCGGAATTCGTGGTGTAGCGGTGAAATGCTTAGATATCACGAAGAACTCCGATTGCGAAGGCAGCCAACAAGGCCTTTACTGACGCTAAAGCTCGAAGGTGCGGGTATCGAACAGG
+
HGGEDEHIIHCHHIICHIIIIICHIGHHHIC1<1F00DFHHHHIHIHDDDHICF@HHEHHHHC1EEHHHH@@EHHG@CIIHIHIHCIHHHDHIIIIIHHHHHHHEHHHHHHHHIHIIIIHGAIIIIHHFGIIHHEDIHHHIIIIIHIHHHHIHHIHGCGHGGIIIIIHHHIIHHHHEGIHIIIHEHIIHHHIIIIIIIIIIIIIIIIHIHHHHEIIHDHHIIIHHIIIHIHHHHHHIGIIIIHFHIHIIIIIH
@HS4.2_420 HISEQ:380:H55W7BCXY:1:1101:18980:20510 1:N:0:AGCAGGAA orig_bc=AAAAAAAAAAAA new_bc=AAAAAAAAAAAA bc_diffs=0
TACGTAGGTGGCGAGCGTTGTCCGGAATTATTGGGCGTAAAGGGAGCGCAGGTGGGATTGTAAGTCAGTCTTAAAAGTTCGGGGCTCAACCCCGTGATGGGATTGAAACTATAATTCTTGAGTGCAGGAGAGGAAAGCGGAATTCCTAGTGTAGCGGTGAAATGCGTAGATATTAGGAGGAACACCAGTGGCGAAGGCGGCTTTCTGGACTGTAACTGACACTGAGGCTCGAAAGCGTGGGGAGCGAACAGG
+
IIIIHIIHIIIIIIIIIIIIIIIIIHIIIIIIIIIIIHHIIIIIIIIIHHHIFHIIHHIIIIIIIIIIIIIIIIIIHHIIIIIIIIIIIIIHGHHHIIHHIIIIIIIIIIIHIHIIHIIIIIIIIIIIIIIIIIIIIIIIIIHIIIIIIIIIIIIIIIIIIIIIIIIIIIIIIHIIHIIIIIIIIIIIIIIHIIIIIIIIIIIIIIIIIIIIIIIIIIIIHHIIIIIIIIIIIIIIIIIIIIIIIHIIIIHH
@HS4.2_421 HISEQ:380:H55W7BCXY:1:1101:19213:20676 1:N:0:AGCAGGAA orig_bc=AAAAAAAAAAAA new_bc=AAAAAAAAAAAA bc_diffs=0
TACGGAAGGTCCGGGCGTTATCCGGATTTATTGGGTTTAAAGGGAGCGCAGGCTGGATTTTAAGCGTGTTGTGAAATGTACCGGCTCAACCGGTGATGTGCAGCGCGAACTGGAGTCCTTGAGTGAGTACGACGTCAGCGGAATTCGTGGTGTAGCGGTGAAATGCTTAGATATCACGAAGAACCCCGATTGCGAAGGCAGCTGACGAGTCCTTAACTGACGCTAAAGCTCGAAAGTGCGGGTATCGAACAGG
+
IIIIIHIHIIGIIHIHIHIHIIIIIHHHIIIIIIIHGIIIIIIIIIIIGIIIHHIIHIHHIIIIIIHIHIIIIIIIHHHIIIIIIIIIIHIIIIIHHHIIIIIHIIIHHHIIIIIIIIHIIIIIIIIIIIIHIIIIIIIIIIIIHIIIIIIIIIIIIIIIIIIIIIIHIIIHIIIHHHIIIIHIIIIIIIHIIIIIIIIIIIIIIIHIIHIIIIIIIIIIIIIIIIIIIIIIIIIIIIIIIIHHIHCIIIIII
@HS4.2_422 HISEQ:380:H55W7BCXY:1:1101:3642:20927 1:N:0:AGCAGGAA orig_bc=AAAAAAAAAAAA new_bc=AAAAAAAAAAAA bc_diffs=0
TACGGAAGGTCCGAGCGTTATCCGGATTTATTGGGTTTAAAGGGAGCGTAGGCGGAATGGTAAGTCAGCCGTTAAATAGCGGGGCTCAACCCCGTAGTGCGGTTGAAACTGCCGTTCTTGAGTGCACGAGAGGTAGGTGGAATTCGTGGTGTAGCGGTGAAATGCTTAGATATCACGAAGAACTCCGATTGCGAAGGCAGCTTACTGGTGTGTTACTGACGCTGATGCTCGAAGGTGCGGGTATCAAACAGG
+
IIIIIIHHIHHHIIIHIIIIIHIIHHHIIIIIIEHDEHIHIIIIHIIIIIIIIIIIIII#H#CHI#HIFGHHIIIIFGHIHHIIIIIHIIIIIIIIIHIIHHEHIHHHHIHFHHGHHHIHHHEHIIIIFHIIIHHFHHIHHHHEHHHEHHIIIIIIHEGGFHGFHIHHIHHHHIIHIIIHGGHHIFGDHHHIHHEHHHIIHHIIIIHHHIHHEIIIHG@HHIHHIHHIIIIHGC</CCIIIIIHHHHHGHEG
@HS4.2_423 HISEQ:380:H55W7BCXY:1:1101:3684:20934 1:N:0:AGCAGGAA orig_bc=AAAAAAAAAAAA new_bc=AAAAAAAAAAAA bc_diffs=0
TACGGAAGGTCCGGGCGTTATCCGGATTTATTGGGTTTAAAGGGAGCGCAGGCGGAGGATTAAGCGTGACGTGAAATGTCCCGGCTCAACCGTGGAACTGCGTCGCGAACTGGTTTTCTTGAGTGAGTGCGACGTCGGCGGAATTCGTGGTGTAGCGGTGAAATGCTTAGATATCACGAAGAACCCCGATTGCGAAGGCAGCCGACGAGTCCTTAACTGACGCTAAAGCTCGAAAGTGCGGGTATCGAACAGG
+
IIIIIGEHIHHHHHIIIIIHIIIIIEGHIIIIHIIGGHIICHHHHIIIIIHIIIIIIII#HHHHHIII#IIIIIIFGHIIIIIIIIIIIIIIIIHI#HHHHIIII#IFHIIIIHHHHIIFGEHHIHHIIIIHIIHIHIIIIIHHHHIIHIHIHHIIIIIIHI?HHIGHIIIIIIIIIIIIIHHHIHHHIIIIIIHHGDHGCFCHHGIIHHHECCIIHHIHHHHIIHHHHIHHHGEC/HCEFCHHEGGFCCEHI
@HS4.2_424 HISEQ:380:H55W7BCXY:1:1101:6475:20863 1:N:0:AGCAGGAA orig_bc=AAAAAAAAAAAA new_bc=AAAAAAAAAAAA bc_diffs=0
TACGGAAGGTCCGGGCGTTATCCGGATTTATTGGGTTTAAAGGGAGCGTAGGCCGTCGTTTAAGCGTGTTGTGAAATGTAGGCGCCCAACGTCTGCACTGCAGCGCGAACTGGATGACTTGAGTACGCGGGAAGCAGGCGGAATTCGTCGTGTAGCGGTGAAATGCTTAGATATGACGAAGAACTCCGATTGCGAAGGCAGCCTGCTGTAGCGCCACTGACGCTGATGCTCGAAAGCGTGGGTATCGAACAGG
+
IIIIIHIIIIIIIIIIIIIIIIIIIHHHIIIIIIIIHHIIIIIIIIIIIHIIIIIIIIHIIHIIIIIIIIIIIIIIIIIIIIIIIHIIIIIIIIIIIIIIIIIIIIIIIIIIIIIIIIIIIIIIIIIIIIIIIIIIIIIIIIIIIIIHIIIIIIIIIIIIIIIIIIIIIIIIIIIIIIIIIIIIIIIIIIIIIIIIIIIIIIIIIIIIIIIIIIIIHIIIIIIIIIHIIIIIIIIIIIIIIIIIIIIIIIIII
@HS4.2_425 HISEQ:380:H55W7BCXY:1:1101:7665:20808 1:N:0:AGCAGGAA orig_bc=AAAAAAAAAAAA new_bc=AAAAAAAAAAAA bc_diffs=0
TACGTAGGTGGCGAGCGTTGTCCGGAATTATTGGGCGTAAAGGGAGCGCAGGTGGGATTGTAAGTCAGTCTTAAAAGTTCGGGGCTCAACCCCGTGATGGGATTGAAACTACAATTCTTGAGTGCAGGAGAGGAAAGCGGAATTCCTAGTGTAGCGGTGAAATGCGTAGATATTAGGAGGAACACCAGTGGCGAAGGCGGCTTTCTGGACTGTAACTGACACTGAGGCTCGAAAGCGTGGGGAGCGAACAGG
+
IIIIGHHIIIHHHIHHHHIIIIIIIHHHHHIHIIIIIEHHIGHIHIIIIIHHIIIIIHIHIIGHIIIHIIIHIIIIHHHHHIHHIHIIHHHHIIIHIHHIIHHHHIHHIIIIIHHGIIIIIIHIGIIHHIIIIIIHHIHIIIIHHHIIIIHHIIIHIIIIIIHIIIIHHGHHCIIHFIIIHHIIIIIIIIIIIIIIIIIIIHHGIIIIIIIIIIIIIHHGHHHIIIIIHHHIHIIIIIGIIIHIIIIIIIII
@HS4.2_426 HISEQ:380:H55W7BCXY:1:1101:7512:20895 1:N:0:AGCAGGAA orig_bc=AAAAAAAAAAAA new_bc=AAAAAAAAAAAA bc_diffs=0
TACGGAGGATGCGAGCGTTATCCGGATTTATTGGGTTTAAAGGGTGCGTAGGTGGTTTGTTAAGTTTGTGGTGAAAGCGTGCGGCTCAACCGTACCAAGCCATGAAAACTGGCGAACTTGAGTGCAAACGAGGTAGGCGGAATGTGATGTGTAGCGGTGAAATGCTTAGATATGTCACAGAACCCCGATTGCGAAGGCAGCTTACCAGCATGCAACTGACACTGAGGCACGAAAGCGTGGGTATCGAACAGG
+
IHIIIIIIGIIIIIIIIIIHIIIIIHHIIIIIIIICHIIIIIIIHIHIHIIIIIIHHIIIIIIIIIIIIIIIIIIIHHIIIIIIIIIIIHIIIIIIIIHIIIIIIIIIIIIIIIIIIIIIIIIIIIIIIIIIIIIIIHHIIIIIIIIIIIIIIIIIIIIIIIIIIGIIIIIIIIGHIIIIIIIIIIIIIIIIIIIIHIIIIHIIIIIIIIIIIIIIIIIIHIIIIIIIIIIIIIIIIIIIIIIIIIIIIIII
@HS4.2_427 HISEQ:380:H55W7BCXY:1:1101:9320:20801 1:N:0:AGCAGGAA orig_bc=AAAAAAAAAAAA new_bc=AAAAAAAAAAAA bc_diffs=0
TACGGAAGGTCCGGGCGTTATCCGGATTTATTGGGTTTAAAGGGAGCGCAGGCGGCACTTCAAGCGTGACGTTAAATTTCGGGGCTCACCCCCGTTTTGCGTCGCGAACTGTTGTGCTTGAGTAGGCGGCAGGGAGGCGGAATTCGCGGTGTAGCGGTGAAATGCTTAGATATCGCGAGGAACTCCGATAGCGCAGGCAGCCTCCCGTTGCTTTACTGACGCTCATGCTCGAAGGTGCGGGTATCGAACAGG
+
IIIIIHGHIIEHDHIIIIIIF@HHIHIIIIIIIII<<EHHHHII?HEHDHHIIHII@CFFEHIIEECHH<C#GHHIDC@HIDDHHHIIHHHIIH=?GCHEDC??ADHHHAGFC?FEHFIIHHHGA?BGHHIHHH@:IIIIIHHHECHHIHGIIIIIIHIIIIIIHFIII#IHH#<HGH@HHHH@IHIHHDIIHCIIHH#G<GIHF/GCFFF1@CIIIIIIIIHCHCHHEHIHF<HCIIHHHDD1GCIIIIII
@HS4.2_428 HISEQ:380:H55W7BCXY:1:1101:10188:20828 1:N:0:AGCAGGAA orig_bc=AAAAAAAAAAAA new_bc=AAAAAAAAAAAA bc_diffs=0
TACGGAAGGTCCGGGCGTTATCCGGATTTATTGGGTTTAAAGGGAGCGCAGGCCGGAGGTCAAGCGTGACGTGAAATGTAGCCGCTCAACGGCTGAACTGCGTCGCGAACTGGCTTTCTTGAGTGAGTTCGATGTGGGCGGAATTCGTGGTGTAGCGGTGAAATGCTTAGATATCACGAAGAACTCCGATTGCGAAGGCAGCCCACAAGGCCTTTACTGACGCTAAAGCTCGAAGGTGCGGGTATCGAACAGG
+
IIIIIIIIIIIIIIIIIIIIIIIIIEHIIIIIIIIEHHHHIIIIIIIIHIIIGIIIFHIHIIIIIIIIHHHHIHHIHHHIHIIIIIIIIIIIIIIIIHHIIIIIIIIIIIIIIIHIHIIIIIIIIIIIIIIIIIIIIIIIIIIIIIIIIIIIIIIIIIIIIIIIIIIIIIIIIIIIHIIIIIIHGIIIIIIIIIIIIHIIIIIIIIIIIIIIIIIIIIIIIIIIIIIIIIIIIIIIHHHIHHIHHIIIIIIII
@HS4.2_429 HISEQ:380:H55W7BCXY:1:1101:12870:20975 1:N:0:AGCAGGAA orig_bc=AAAAAAAAAAAA new_bc=AAAAAAAAAAAA bc_diffs=0
TACGGAGGATGCAAGCGTTATCCGGATTTATTGGGTTTAAAGGGTGCGCAGGCGGGCTGTTAAGTCAGCGGTGAAATCTCCCGGCTCAACCGGGGAACTGCCGTTGATACTGGCAGCCTAGAGTACAGACGGCGCCGGCGGAATGTGTCATGTAGCGGTGAAATGCTTAGATATGCCACAGAACACCGATCGCGAAGGCAGCTGGCGAGGCTGGGACTGACGCTCAGGCACGAAAGCGTGGGGATCAAACAGG
+
IHIHI=HHEFHIIIIHIIIEHHIIH<C@HFIHHIIH=GHHIIIIIIIHHCDHIHGIIIHHIIIIIHEHEHIIHIHHCGHFHHHHIFHHHGHHIIIIIIIIIHIIFIIHEFHIIIHHFIIIIIIIIIIHIIIIIIHDIIIIIHHGHHHIIIIIHIIIIIIIIIHEIIIHIIIIIIIHHIHIHHIGHIHH?HHHHHHIIIHHIIIIIHIHIIIHIIHIIIIIIIHHIIIIHIHIIIHIIIIIIHIHGIIIIIIII
@HS4.2_430 HISEQ:380:H55W7BCXY:1:1101:13872:20882 1:N:0:AGCAGGAA orig_bc=AAAAAAAAAAAA new_bc=AAAAAAAAAAAA bc_diffs=0
TACGGAAGGTCCAGGCGTTATCCGGATTTATTGGGTTTAAAGGGAGCGCAGGCGGAGGCTTAAGCGTGACGTGAAATGTACCGGCTCAACCGGTGAGTTGCAGCGCGAACTGCATGTCTTGAGTGCACCCGAGGAGGGCGGAATTCGTGGTGTAGCGGTGAAATGCTTAGATATCACGAAGAACTCCGATTGCGAAGGCAGCCCTCCAGCGTGTAACTGACGCTCATGCTCGAAGGCGCGGGTATCGAACAGG
+
IIIIIHIIIIIIIIIIIIIIIIIIIGHIIIIIHIIEHIIIIIIIIIIIIIIIIIIIIIIIIHIIIIIIHIIIIIIIHHHHIIIIIIIIHIIIIIIIIIIHIIIHIIIIIIIIIIIIIIIHH#GHHIIIIIIIIIIIIIIIIIIHIIIIIIIIIIIHIIIIIIIIIIIIIIIHIIIIHIHHDHHHHIIIIIGIIIIIIIIIIIIIIIIIIIIIIIIIHIIIIIIHHIHHIHHIIIIIHIIIIIIIIIIHHHHII
@HS4.2_431 HISEQ:380:H55W7BCXY:1:1101:13854:20960 1:N:0:AGCAGGAA orig_bc=AAAAAAAAAAAA new_bc=AAAAAAAAAAAA bc_diffs=0
TACGGAAGGTCCGGGCGTTATCCGGATTTATTGGGTTTAAAGGGAGCGCAGGCCGACGTGTAAGCGTGTTGTGAAATGTACCGGCTCAACCGGTGAGTTGCAGCGCGAACTGCATGTCTTGAGTGCACCCGAGGAGGGCGGAATTCGTGGTGTAGCGGTGAAATGCTTAGATATCACGAAGAACTCCGATTGCGAAGGCAGCCCTCCAGCGTGTAACTGACGCTAATGCTCGAAAGTGCGGGTATCGAACAGG
+
IIIIIEHIIHIIIIIIIIIIIIIIIHHHIIHHFHH<DHIIIIIIIIIIGIIIIIIIIIHHIIIIHIHHHIIIGHIIFHHIIIIIIIIIHIIIIIIIIIIIIIHIHIHHHHIIIIIIIIIIIHIIIIIHHHIIIIIHIIIIHIIIHIIIIIIIIIHIHIHHFIIIIIIIIHHIIIIIGHCHHIHHHIIIHHIIIIIIHIIIHHED<HIHIIHHHHIIHIIIIIIIHIHHHHHHHHHHHHHIIIIHEIHHIHHII
@HS4.2_432 HISEQ:380:H55W7BCXY:1:1101:15014:20807 1:N:0:AGCAGGAA orig_bc=AAAAAAAAAAAA new_bc=AAAAAAAAAAAA bc_diffs=0
TACGGAGGATGCAAGCGTTATCCGGATTTATTGGGTTTAAAGGGTGCGCAGGCGGGCTGTTAAGTCAGCGGTGAAATCTCCCGGCTCAACCGGGGAACTGCCGTTGATACTGGCAGCCTAGAGTACAGACGGCGCCGGCGGAATGTGTCATGTAGCGGTGAAATGCTTAGATATGCCACAGAACACCGATCGCGAAGGCAGCTGGCGAGGCTGGGACTGACGCTCAGGCACGAAAGCGTGGGGATCAAACAGG
+
IIIIIIIIIIIIIIIIIIIGIIIIIHHIIIIIHHIHGHIIIIIIIIIIIIIIIIIIIIIIIIIIIIIIIIIHIIIIHHIIIIIIIIIIIIIIIIIIIIIIIIIIIIIIIIIIIIIIIIIIIIIIIIIIIIIIIIIIIIIIIIIIIIIIIHIIIIIIIIIIIIIIIIIIIIIIIIIIIIIIIIIIIIIIIHIIIIIIIIIIIIIIIIIIIIIIIIIIIIIIIIIIIIIIIIIIIIIIIIIIIIIIIIIIIIIII
@HS4.2_433 HISEQ:380:H55W7BCXY:1:1101:16341:20771 1:N:0:AGCAGGAA orig_bc=AAAAAAAAAAAA new_bc=AAAAAAAAAAAA bc_diffs=0
TACGGAAGGTCCGGGCGTTATCCGGATTTATTGGGTTTAAAGGGAGCGCAGGCCGAAGGTTAAGCGTGACGTGAAATGTAGCCGCTCAACGGCTGAACTGCGTCGCGAACTGGCTTTCTTGAGTGAGTTCGATGTAGGCGGAATTCGTGGTGTAGCGGTGAAATGCTTAGATATCACGAAGAACTCCGGTTGCGAAGGCAGCCTACAAGGCCTTTACTGACGCTAAAGCTCGAAGGTGCGGGTATCGAACAGG
+
IIIIIIIIIIIIIIIIIIIIIIIIIHHHIIIIIIIHIIIIIIIIHIIIIIIIHIIIIIIIIIIIIIIIIIIIIIIIIIIIIIIIIIIIIIIIIIIIHIIIHIIIIIIIIIIIIIIIIIIIIIIIIIIHIIIHIIIIIIIIIIIIIIIHIIIIIIIIIIIIIIIIIIIIIIIIIHIHHHIIIIIIHIHE/IIIIIIIIIIIIIIIIIIIIIIIIIHIIIIIIIIIIIIIIIIIIIHHIIIIIIHGHIHIIIIII
@HS4.2_434 HISEQ:380:H55W7BCXY:1:1101:17184:20867 1:N:0:AGCAGGAA orig_bc=AAAAAAAAAAAA new_bc=AAAAAAAAAAAA bc_diffs=0
TACGGAGGGTGCAAGCGTTAATCGGAATAACTGGGCGTAAAGGGCATGCAGGCGGTTGTATAAGTAGGGTGTGAAATCCCCGGGCTCAACCTGGGAACTGCATTCTAAACTGTACAACTAGAGTATTGCAGGGGGAGACGGAATTCCAGGTGTAGCGGTGGAATGCGTAGATATCTGGAAGAACACCAAAGGCGAAGGCAGTCTCCTGGGCAAATACTGACGCTCATATGCGAAAGCGTGGGTAGCAAACAGG
+
HHHIHGHIIIIIHEHEHEHEHHCGG=EHE@CGCHHGIIHHEEHHIEHIIIIEHH#CFHE@HHHIIGIHIHHCHHHHDF#CEHHHGIHHIHIIIIIHIHIEEHHEHHIHIIIHHEF@HIGHHE@FH@GHE@HHHGHHHDCHFHHIHFFFHECFC<A?@IHHEHHCFEHCHHHHHHGHHEHFIIHHHGEG?HGDB1<>DDCGCHC1@FHEIHEECE@CC<0<HG?G1IHEEEEF1CC</=EHH@HF?HCHG1CG1
@HS4.2_435 HISEQ:380:H55W7BCXY:1:1101:18384:20902 1:N:0:AGCAGGAA orig_bc=AAAAAAAAAAAA new_bc=AAAAAAAAAAAA bc_diffs=0
TACGGAAGGTCCGGGCGTTATCCGGATTTATTGGGTTTAAAGGGAGCGCAGGCCGGAGGTCAAGCGTGACGTGAAATGTAGCCGCTCAACGGCTGAACTGCGTCGCGAACTGGCTTTCTTGAGTGAGTTCGATGTGGGCGGAATTCGTGGTGTAGCGGTGAAATGCTTAGATATCACGAAGAACTCCGATTGCGAAGGCAGCCCACAAGGCCTTTACTGACGCTAAAGCTCGAAGGTGCGGGTATCGAACAGG
+
IIIIIGHCHHIIIIIIIIIIIIIIIHEHIIIIIIIIHIIIIHHIHIIIIIIIIIIIIIIIHGIIIHIICIHHEHEHHHHIIIIIHIIIHIIIIIIIIIIIIIIIIIIIIIHIIIIIIIIIIIIIIIIIHIIIIIHIIIIIIIIIIIIIIIIIIIIIIIIIIIIIIHHHIIIIIIIIHIIIIIIIHIIIIIIIIIIIIIIIIIIIIIIIIHIIIIIIIGIIIIIIIIIIIIIIIIIIIIIIIIIHIIHH@HIII
@HS4.2_436 HISEQ:380:H55W7BCXY:1:1101:18588:20795 1:N:0:AGCAGGAA orig_bc=AAAAAAAAAAAA new_bc=AAAAAAAAAAAA bc_diffs=0
TACGGGGGGTGCAAGCGTTGTCCGGAATCATTGGGCGTAAAGCGTTCGTAGGCTGTATGTCAAGTCTGGTGTTAAAGCCCGGGGCTCAACTCCGGTTCGGCACTGGATACTGGCAAACTAGAATGTGGTAGGGGTAAAGGGAATTCCTGGTGTAGCGGTGAAATGCGTAGATATCAGGAGGAACATCTGTGGCGAAAGCGCTTTACTGGGCCATTATTGACGCTGAGGAACGAAAGCCAGGGGAGCAAATGGG
+
IIIIIC<<CCHIIIIIIIIIIIIIIIIIIIIIIIIIIIIIIIIIIIIIIIIIIIIIIIIIIIIIIIIIIIIIIIIIHHIIIIIIIIIIIIIIIIIIHIIIIIIIIIIIIIIIIIIIIIIIIIIIIIIIIIIIIIIIIIIIIIIIIIIIIIIIIIIIIIIIIIIIIIIIIIIIIIIIHIIIIIIIIIIIIIIIIIIIIIIIIIIIIIIIIIIIIIIIIIIIIIIIIIIIIIIIIIIIIIIIIIIIIIIIIIIII
@HS4.2_437 HISEQ:380:H55W7BCXY:1:1101:20264:20977 1:N:0:AGCAGGAA orig_bc=AAAAAAAAAAAA new_bc=AAAAAAAAAAAA bc_diffs=0
TACGTAGGGGGCAAGCGTTATCCGGATTTACTGGGTGTAAAGGGAGCGTAGACGGAATGGCAAGTCTGAAGTGAAAACCCACGGCTCAACCGTGGACCTGCTTTGGAAACTGTTAATCTAGAGTACTGGAGGGGTAAGCGGAATTCCTAGTGTAGCGGTAAAATGCGTAGATATTAGGAAGAACACCAGAGGCGAAGGCGGCTTACTGGACAGTTACTGACGTTGAGGCTCGAAAGCGTGGGGAGCAAACAGG
+
IIIIGHIHIIIIIHIIIHIIIIIIIIDHIIIHHIIGHHHIIIIIIIIIIIIGHIIHHHHIIIIIHIIHHFHHIIIIHIIHHIIIIIIIIDIIIIIHIHHHGGHHIHHHIIIHHEHHIIIIIIIIHIIIIIHHIIHIHHHIIIIIIHIIIIIIIIIIHIIIIIIIIIIIHIIIIIIIHFIGIIIII#IIIIIIIIIIIIIHIIIIIIIIIIIIHIIIIIIIIIIIIIIIIHIIIIIIIIIIIIIIIIHIIIIII
@HS4.2_438 HISEQ:380:H55W7BCXY:1:1101:2378:21142 1:N:0:AGCAGGAA orig_bc=AAAAAAAAAAAA new_bc=AAAAAAAAAAAA bc_diffs=0
TACGGAGGGTGCGAGCGTTATCCGGATTTATTGGGTTTAAAGGGAGCGCAGGCGGGCTTTTAAGCGTGACGTGAAATGTGGCGGCTCAACCGCCGATCTGCGTCGCGAACTGGGGGTCTTGAGTGCGGACGAGGTATGCGGAATTTGTGGTGTAGCGGTGAAATGCTTAGATATCACGAAGAACCCCGATTGCGAAGGCAGCATGCCAGGCCGTAACTGACGCTAATGCTCGAAGGTGCGGGTATCGAACAGG
+
IIIIIGHIIIIIIIIIIIIIIIIIICGHIIIIIIIHHIIIIIIIIIIIIIIIIIIIIIIIIHHIIIIIGHHIIIIIHHIIIIIIIIIIIIIIIIIGIIIIIIIIIIIIIIIIIIIIHHIIIIIIIIIIIIIIIIHIIIIIIIIIIIIIIIIIIIIIIIIIIIIIIIIIIIIIIIIIIGHIIHHIIIIIIIIIIIIIIIIIIIIHIIIIIIIIIHIIIIIIIIIIIIIIIIIIIIIIHIIIIIIIIIIIIIIII
@HS4.2_439 HISEQ:380:H55W7BCXY:1:1101:2869:21115 1:N:0:AGCAGGAA orig_bc=AAAAAAAAAAAA new_bc=AAAAAAAAAAAA bc_diffs=0
TACGGAGGATGCGAGCGTTATCCGGATTTATTGGGTTTAAAGGGTGCGTAGGCGGATGATTAAGTCTGTGGTGAAAGCGTGTGACTCAACCATACCGAGCCATGGAAACTGGTTATCTTGAGTACAGACGAGGTAGGCGGAATGTGATGTGTAGCGGTGAAATGCTTAGATATGTCACAGAACTCCGATTGCGAAGGCAGCTTACCAGGCTGTAACTGACGCTGAGGCACGAAAGCGTGGGTATCAAACAGG
+
IFIIFCHIHEHHCEDHHIIIIIIIIGHHIIIIHIIECEHIIIIIIIIHHHDE@EHCCCGHEEIHHHHIHHIII?HGFDHHGHI#FHHHHHHIIIIEHHIIHHE@CHHHIIHHIHGHHHHHHHHHHHEHHIIHHHHHHIIHIIHFHHIHHHHHIIIIHEHHHIIIIIIIHIHHHIIIHIIIIIIIIIIIIIIIIIIIIIIIIIIIIIIIIIHIIIIHIIIIIIIIIIHHHIIIIIHIIIIIIIIIIHIIIIII
@HS4.2_440 HISEQ:380:H55W7BCXY:1:1101:3641:21199 1:N:0:AGCAGGAA orig_bc=AAAAAAAAAAAA new_bc=AAAAAAAAAAAA bc_diffs=0
TACGGAAGGTCCGGGCGTTATCCGGATTTATTGGGTTTAAAGGGAGCGCAGGCCGACTGGTAAGCGTGACGTGAAATGTAGCCGCTCAACGGCTGAACTGCGTCGCGAACTGTCAGTCTTGAGTGAGTTCGATGTTGGCGGAATTCGTGGTGTAGCGGTGAAATGCTTAGATATCACGAAGAACTCCGATTGCGAAGGCAGCCAACAAGGCCTTTACTGACGCTAAAGCTCGAAGGTGCGGGTATCGAACAGG
+
IIHIHIIIIHHIIIHIIIIIIIHIIIHEGHIHHIIIIIGHHIIIIEHIGHIIIIHIHIHHHHIHIHIIHHIIIIHIHHHIIHHIIIIIIIIGDHIIIHIIIIIIIIIIIIIIIIIIHIIIIIIIIIIHHHIIIIHHIIIIIIIIHIIIIIIIIIIIIIIIIIIIIIIIIIIIIIIHHGIIIIIHHIIIIIIIIIIIIIIIIIHHIHIIIIIIHHHHIIIIIIIIIIIIIIIHIIIIIIIIIIHGHIIIIIIII
@HS4.2_441 HISEQ:380:H55W7BCXY:1:1101:4420:21235 1:N:0:AGCAGGAA orig_bc=AAAAAAAAAAAA new_bc=AAAAAAAAAAAA bc_diffs=0
TACGGAAGGTCCGGGCGTTATCCGGATTTATTGGGTTTAAAGGGAGCGCAGGCCGGAGGTCAAGCGTGACGTGAAATGTAGCCGCTCAACGGCTGAACTGCGTCGCGAACTGGCTTTCTTGAGTGAGTTCGATGTGGGCGGAATTCGTGGTGTAGCGGTGAAATGCTTAGATATCACGAAGAACTCCGATTGCGAAGGCAGCCCACAAGGCCTTTACTGACGCTAAAGCTCGAAGGTGCGGGTATCGAACAGG
+
HIIEHHHDHIGHI/CDHCDHHIGIH=0DFHEEECC0<CCFHHIG<CCE<CDDH0HHGHHEHHHI?HH?GHICHHHIFF@IIHHGHHIHIHHHHHA@HHFHGE=:?FHHIIHFED;#HFA<@CHHA/<#:/C?GH/IFIHIHHIEHI@HHA1CBBEAHHGHFHHHHHHHHHHHGH<BF@GIHGIHCHI#HCHHGIHH#HEHCDHECHHGCDC<1?IHEHIIHHFIIIIHHGCF<F<CDHIIIHEHHHHEHIIIH
@HS4.2_442 HISEQ:380:H55W7BCXY:1:1101:6186:21101 1:N:0:AGCAGGAA orig_bc=AAAAAAAAAAAA new_bc=AAAAAAAAAAAA bc_diffs=0
TACGTAGGTGGCGAGCGTTATCCGGATTTACTGGGTGTAAAGGGCGCGTAGGCGGGGATGCAAGTCAGATGTGAAATCTATGGGCTTAACTCATAAACTGCATTTGAAACTGTATTTCTTGAGTGCTGGAGAGGTAGACGGAATTCCTTGTGTAGCGGTGAAATGCGTAGATATAAGGAAGAACACCAGTGGCGAAGGCGGTCTACTGGACAGTAACTGACGCTGAGGCGCGAAAGCGTGGGGAGCAAACAGG
+
IIIIIHHIHIIIHIHHIIIIIIHHIHIIIIIGHHI<E<CGGHIHIIIHEHHFHHHIIGHHIIIIHIIIGHIIIIHHFHHIIIIIHFHIIHFHIHCGIIIIIHHHIIIIHIIHIIHGEIHGIIIIIIIIIIIIIIIIIIIIIIIIIIIIIIIIIIIIIIIIIIIIIIIIIIIIIIIIHHIHIIIIIIIIIIIIIIIIIIIIIHIIHIIIIIHGIIIIIIIIIIIIIIIIIHIIIIIHIIIIIIIIIIIIIIIII
@HS4.2_443 HISEQ:380:H55W7BCXY:1:1101:5797:22933 1:N:0:AGCAGGAA orig_bc=AAAAAAAAAAAA new_bc=AAAAAAAAAAAA bc_diffs=0
TACGGAAGGTCCGGGCGTTATCCGGATTTATTGGGTTTAAAGGGAGCGCAGGCCGGAGGTCAAGCGTGACGTGAAATGTAGCCGCTCAACGGCTGAACTGCGTCGCGAACTGGCTTTCTTGAGTGAGTTCGATGTGGGCGGAATTCGTGGTGTAGCGGTGAAATGCTTAGATATCACGAAGAACTCCGATTGCGAAGGCAGCCCACAAGGCCTTTACTGACGCTAAAGCTCGAAGGTGCGGGTATCGAACAGG
+
IIIIIIIIIIIIIIIHIIIIIIIIICHHHIIGGHIECHHIIIIHHIIIHIIIIHIIHIIIHIIIIIIIIHI@HIHHFHIIIIIIIIIIIIIIIIIHHIIHIIGIIIIIIIIIIIIIIIHIIIIIIIIIHIIIIIIIIIIIIIIIIIIIIIIIIIIIIIIIIIIIIIIIIIIIIIIHHHIIIIIIHIIIIIIIIIIIIIIIIIIIIIIIIHIIIIIIHIIIIIIIIIIIIIIIIIIHIIIIIIIIHIIIIIIII
@HS4.2_444 HISEQ:380:H55W7BCXY:1:1101:7178:22911 1:N:0:AGCAGGAA orig_bc=AAAAAAAAAAAA new_bc=AAAAAAAAAAAA bc_diffs=0
TACGGAGGATGCGAGCGTTATCCGGATTTATTGGGTTTAAAGGGTGCGTAGGTGGTTTGTTAAGTTTGTGGTGAAAGCGTGCGGCTCAACCGTACCAAGCCATGAAAACTGGCGAACTTGAGTGCAAACGAGGTAGGCGGAATGTGATGTGTAGCGGTGAAATGCTTAGATATGTCACAGAACCCCGATTGCGAAGGCAGCTTACCAGCATGCAACTGACACTGAGGCACGAAAGCGTGGGTATCAAACAGG
+
IIIIIDEIHIHIHIIIIIIIGHIIIEHHHIIHFEHDEHHIIHHHEGDHGHHIFHHFHHIIIIIIH#IIIIHHIIIIFHHIIIIIIHHIIIHHIIIHIIIIIIIIIIIIIIIIIIIIIIIIIIIIHIIIIIIIIIHIIHIIIHHIIIIIIIIIIIIIIIIIIIIIIIIIIIIIIIIIIIIIIIIHIIIIIIIIIIIIIIIIIIIIIHIIHHGHGIIIIIIIIIIIIIIHIIIIIIIIIIIIIIIIIIIIIHII
@HS4.2_445 HISEQ:380:H55W7BCXY:1:1101:7749:22802 1:N:0:AGCAGGAA orig_bc=AAAAAAAAAAAA new_bc=AAAAAAAAAAAA bc_diffs=0
TACGGAGGATGCAAGCGTTATCCGGATTTATTGGGTTTAAAGGGTGCGTAGGCTGTTCGACAAGTCAGGGGTGAAAGCCCAGTGCCTAACACTGGAACTGCCTTTGATACTGCCGAGCTGGAATACGGATGCCGTGGGAGGAATGAGTAGTGTAGCGGTGAAATGCATAGATATTACTCAGAACACCGATTGCGAAGGCATCTCACGAATCCGTCATTGACGCTGAGGCACGAAAGCGTGGGGATCAAACAGG
+
IIIIIGIIHIIIIIIIIIIIIIIIHHIIIIIIHIIHIIIIIIIIIIIIIIIIIIIIIIIIIIIIIIIIIIIIIIIIHIIIIIIIHIIIIIIIIIIIIIIIHHIIIIIIIIIIIIIIIIIIIIIIIIIIIIIIIIIIHIIIIIIIIIIIIIIIIIIIIIIIIIIIIIIIIIIIIIIIIIIIIIIIIIIIIIIIIIIIIIIIHIIIIIIIIIIIIIIIIIIIIIIIIIIIIIIIIIIIIIIIIIIIHIIIIIIII
@HS4.2_446 HISEQ:380:H55W7BCXY:1:1101:12335:22884 1:N:0:AGCAGGAA orig_bc=AAAAAAAAAAAA new_bc=AAAAAAAAAAAA bc_diffs=0
TACGGAGGACGCGAGCGTTATCCGGATTTATTGGGTTTAAAGGGTGCGCAGGCGGCGTCACAAGTCAGCGGTCAAACTGCGGGGCTCAACCCCGTACCGCCGTTGAAACTGCGGCGCTGGAGTGTGGGCGACGGAGCCGGAATGCGTGGTGTAGCGGTGAAATGCATAGATATCACGCAGAACTCCGATTGCGAAGGCAGGTTCCGAGTCCGCCACTGACGCTCATGCACGAAAGCGTGGGTATCGAACAGG
+
IIIIIIIIIHIIIIIIIIIIIIIIIIHIIIIIIIHGGHHIIIIIIIIIIIIIIIIIIIIIIIIIIIIIIIIIIIIIFIIIIIIIIIIIIIIIIIIIIIIIIIIIIIIHIIIIIIIIIIIIIIIIIIIIIIIIIIIIIIIIIIIIIIIIIIIIIIIIIIIIIIIIIIIIIIIIIIHIGIIIIIIIIIIIIIIIIIIIIIIIIIHIIIIIHIIIIIIIIIIIIIIIIIIIHIIIIIIIIIIIIIIIIIIIIIII
@HS4.2_447 HISEQ:380:H55W7BCXY:1:1101:15867:22859 1:N:0:AGCAGGAA orig_bc=AAAAAAAAAAAA new_bc=AAAAAAAAAAAA bc_diffs=0
TACGGAAGGTCCGGGCGTTATCCGGATTTATTGGGTTTAAAGGGAGCGCAGGCTGGATTTTAAGCGTGCTGTGAAATGTACCGGCTCAACCGGTGACGTGCAGCGCGAACTGGAGTCCTTGAGTGAGTACGAGGTATGCGGAATTCGTGGTGTAGCGGTGAAATGCTTAGATATCACGAAGAACTCCGATTGCGAAGGCAGCATACCAGTCCTTAACTGACGCTAAAGCTCGAAAGTGCGGGTATCGAACAGG
+
IIIIIIIIIIIIIIIIIIIIIIIIIHHHIIIIIIIEHIIIIIIIIIIIIIIIHHIIIIIIIIIIIIIIIIIIIIIIIIHIIIIIIIIIIIIIIIIIIIIIIIIIIHIIIIIIIIIHIIHIIIIHIIIIIIIIIIIHIIIIIIIIGIIHIIIIIIIIIIIIIIIIIIIIIIIIIIIHIIIIIHHIGIIIIIIIIIIIIIIHGIIIIIIIIIIIIIIIIHIIIIIIIIIIIIIIIIHHIIIIIIIIIIIIIIIII
@HS4.2_448 HISEQ:380:H55W7BCXY:1:1101:19960:22922 1:N:0:AGCAGGAA orig_bc=AAAAAAAAAAAA new_bc=AAAAAAAAAAAA bc_diffs=0
TACGTAGGGGGCGAGCGTTATCCGGATTTATTGGGCGTAAAGCGTGTGTAGGCGGTTTGTTAAGTTTAAGATTAAAGCCCGAGGCTTAACCTCGGTTCGTCTTAAAAACTGGCAGACTTGAGTGCAGTAGAGGCAAGTGGAATTTCTAGTGTAGCGGTTAAATGCGTAGATATTAGAAGGAACACCAGTGGCGAAGGCGGCTTGCTGGGCTGTTACTGACGCTGAGACACGAAAGCGTGGGGAGCAAACAGG
+
IIIIIHIIIIIIIIIIIIIIIHIIIHHIIIIIIIIIHIIIIIIIHIIIIIIIIIIHHIIIIIIIIIIIIIIIIIIIHIIIIIHIGIIIIIIIIIIIHHIIIIIIIIIIIIIHIHIIIIIIIIIIIIIIIIIIIIIIIIHIIIIIIIIIIIHHIIIIIIIIIIIIIIIIIIIIIHHHIHIIIIIIIIIIIIIIIIIIIIIIHIIIIIIIHHIIIIIIIIIIIIIIIIIIIHIIIIIHIIIIIIIIHIIIIIII
@HS4.2_449 HISEQ:380:H55W7BCXY:1:1101:19754:22945 1:N:0:AGCAGGAA orig_bc=AAAAAAAAAAAA new_bc=AAAAAAAAAAAA bc_diffs=0
TACGGAAGGTCCGGGCGTTATCCGGATTTATTGGGTTTAAAGGGAGCGCAGGCCGGAGGTCAAGCGTGACGTGAAATGTAGCCGCTCAACGGCTGAACTGCGTCGCGAACTGGCTTTCTTGAGTGAGTTCGATGTGGGCGGAATTCGTGGTGTAGCGGTGAAATGCTTAGATATCACGAAGAACTCCGATTGCGAAGGCAGCCCACAAGGCCTTTACTGACGCTAAAGCTCGAAGGTGCGGGTATCGAACAGG
+
IIIIIIIIIHIIIHIIIIIIIIIIIHIIIIIIIIIHHIIIIIIIIIIIIIIIIIIIIIIHHIIIIIIIHIIHIHIIHIHIIIIIIIIIIIIIIIIIIIIIIIIIIIIIIIIIIIIHIIIIIIIIIIIIIIIIIIIIHIIIIIIIIIIIIIIIIIIIIIIIIIIHIIIIIIIIIIIIIIIIIIIIIIIIIIIIIIIIIIIIIIIIIIIIIIIIIIIIIIIIIIIIIIIIIHIIIIIIIIHIIIIIIIIIIIIII
@HS4.2_450 HISEQ:380:H55W7BCXY:1:1101:20733:22757 1:N:0:AGCAGGAA orig_bc=AAAAAAAAAAAA new_bc=AAAAAAAAAAAA bc_diffs=0
TACGTAGGGGGCGAGCGTTGTCCGGAATGACTGGGCGTAAAGGGCGTGTAGGCGGCCGATTAAGTATGGAGTGAAAGTCCATTTTTCAAGGATGGAATTGCTTTGTAGACTGGTTGGCTTGAGTGCGGAAGAGGTAAGTGGAATTCCCAGTGTAGCGGTGAAATGCGTAGAGATTGGGAGGAACACCAGTGGCGAAGGCGACTTACTGGGCCGTAACTGACGCTGAGGCGCGAAAGCGTGGGGAGCGAACAGG
+
IIIIHIIIIIIIIIHIIIIIHIIIHHIIIIIHHIIIIEHHIIIIGIHHIIIIIIIIIIGGHHHIIHHIIHIHHHHEDGHIHIIIIIIIIIIIGIIHHIHHIHIHHIHHGHHFHIIIIIIIIHIHIIHIIHIHIHIGIIHHIHIHIIIHHIIIIIIIHIIIIIIIIIIIIIIIIIIHGGIIIIIIHIIIIIIIIIIIIIIHHIIIIIIIIIIIIIIIIIIIIIIIIIIIIIIIIIIIIHIIIIIIIIHIIIHII
@HS4.2_451 HISEQ:380:H55W7BCXY:1:1101:20554:22815 1:N:0:AGCAGGAA orig_bc=AAAAAAAAAAAA new_bc=AAAAAAAAAAAA bc_diffs=0
TACGGAGGATGCAAGCGTTATCCGGATTTATTGGGTTTAAAGGGTGCGTAGGCGGATGCCTAAGCGTGAGGTGAAATCCCCGGGCTCAACCTGGGAACTGCCTCGCGAACTGGGTATCTGGAATGTCCGTGCCGTGGGAGGAATGTGTGGTGTAGCGGTGAAATGCATAGAGATCACACAGAACACCGATTGCGAAGGCATCTCACGAACGGATGATTGACGCTGAGGCACGAAAGCGTGGGGACCAAACAGG
+
IIIIIIIIIIIIIIIIIHHIIIIIIIHIIHIHIIIEEEHGIIIIIIIIIIIIIIIII#I#IIIIIIHIIHII##I###IIIII#III#IIIII#I#IIIIIIIIII#IIHI#IIHHHHIHIIIHIIIIHGHHIIHHIIIHHH<FHGFEGGGHHGIEHHEHIG?FEHHFHGHHH?EGE?GHHGHHEHGDD<E@GIIIIICEDCE@CE@GD0D1<@D1CED@/?@1C<1HED<1EE@C</@1FF1<0FFCF@D<1
@HS4.2_452 HISEQ:380:H55W7BCXY:1:1101:3969:23185 1:N:0:AGCAGGAA orig_bc=AAAAAAAAAAAA new_bc=AAAAAAAAAAAA bc_diffs=0
TACGTAGGGGGCAAGCGTTATCCGGATTTACTGGGTGTAAAGGGAGCGCAGACGGCGTTACAAGTCTGATGTGAAAGCCCGGGGCTCAACCCCGGAACTGCATTGGAAACTGTAGAGCTCGAGTGTCGGAGGGGTAAGCGGAATTCCTAGTGTAGCGGTGAAATGCGTAGATATTAGGAGGAACACCGGTGGCGAAGGCGGCTTACTGGACGACTACTGACGTTGAGGCTCGAAAGCGTGGGGAGCAAACAGG
+
IIIIHIIIIIIIIIIIIIIIIIIIIIIIIIIIIIIHIIIIIIIIIIIIIIIIIIIIIIIIIIIIIIIIIIIIIIIIHHHIIIIIIIIIIIIIIIIIIIIIIIIIIIIIIIIIIIIIHIIIIIIIIIIIIIIIIIHIIIHIIIIIIIIIIIIIIIIIIIIIIIIIIIIIIIIIIHHHIHIIIIIIIIIIIIIIIIIIIIIIIHIIIIIIIIIIIIIIIIIIIIIIIIIIIHIIIIIIIIIIIIIIIIIIIHIII
@HS4.2_453 HISEQ:380:H55W7BCXY:1:1101:5881:23126 1:N:0:AGCAGGAA orig_bc=AAAAAAAAAAAA new_bc=AAAAAAAAAAAA bc_diffs=0
TACGGAAGGTCCGGGCGTTATCCGGATTTATTGGGTTTAAAGGGAGCGTAGGCGGGATGTTAAGCGTGCTGTGAAAAGCTGCGGCTCAACCGCAGTCGTGCAGCGCGAACTGGCTTTCTTGAGTGCGCGGAAGGCATGCGGAATTCGTGGTGTAGCGGTGAAATGCTTAGATATCACGAGGAACTCCGATTGCGAAGGCAGCATGCCGCAGCGCTACTGACGCTGAAGCTCGAAGGTGCGGGTATCGAACAGG
+
IIIIIIIIIHIIIIIIIHHIIIIIIFIHHHIIIII0CGHHIIIIIIIIIIIIIIHIIIIIIIIIIIIIIIIHIHHHFIIIIIIIIIIIHIIIIHIIIIHIIIIIIIIIIIIIIIIIIIIIHIIIIIIIIIIIIIIIIIIIIIIIIIIIIIIIIIIIIIIIIIIIIIIIIIIHIHIIHIHIHHFHFIIIHIHHIHGIIIIIIIIIIIIHIIIIIIIIHHIIIIIIIIIGHHIIIHEE<IIIIIIIIIIIIIIII
@HS4.2_454 HISEQ:380:H55W7BCXY:1:1101:12362:23117 1:N:0:AGCAGGAA orig_bc=AAAAAAAAAAAA new_bc=AAAAAAAAAAAA bc_diffs=0
TACGGAAGGTCCGGGCGTTATCCGGATTTATTGGGTTTAAAGGGAGCGCAGGCGGAGGCTTAAGCGTGACGTGAAATGTAGCCGCTCAACGGCTGAGTTGCGTCGCGAACTGGGTTTCTTGAGTGAGTGCGACGTCAGCGGAATTCGTGGTGTAGCGGTGAAATGCTTAGATATCACGAAGAACCCCGATTGCGAAGGCAGCTGACGAGCCCTTTACTGACGCTAAAGCTCGAAGGTGCGGGTATCGAACAGG
+
IIIIIIIHHHHIIHHIIIIIIHIHHDDGIIIIIIIEHIHIIIIIIIIIIIIIIIHHIGHHIIIIIIIIIHIIIIIIIIIIIIIIIIIIIIIIIIIIIIIIIIHIIIIIIIIIIIHHGHIIIIIIIHIIIIIIIIHIIHIIIIIIHHIIIIIIIIIIIIIIIIIIIIIIIIIIIHHHHHIIHHIIHIHHHHHHIIIIIIIIIIIIIIIIIGHIIIIIIIIHHGHIIIIIIIHIIIHIHHHHHHHHHIIHIIIIH
@HS4.2_455 HISEQ:380:H55W7BCXY:1:1101:13043:23041 1:N:0:AGCAGGAA orig_bc=AAAAAAAAAAAA new_bc=AAAAAAAAAAAA bc_diffs=0
TACGGAGGATGCGAGCGTTATCCGGATTTATTGGGTTTAAAGGGTGCGCAGGCGGGTTTTTAAGTCTGTGGTGAAAGCGTGCGGCTCAACCGTACCAAGCCATGGAAACTGGAGATCTTGAGTGCAAACGAGGTAGGCGGAATGTGATGTGTAGCGGTGAAATGCTTAGATATGTCACAGAACCCCGATTGCGAAGGCAGCTTACCAGCATGCAACTGACGCTCAGGCACGAAAGCGTGGGTATCAAACAGG
+
IIIIIIIIIIIIIIIIIIIIIIIIIIHIIIIIIIIHHIIIHIIIIIIIIIIGIIIIGGHHIIIIIIIHIIIHHIIIIHHIIIIIIIIIIIIIIIIIIIIIIIIHIIIHIIIIIIIIIIIIIIIIIIIIIIIIIIIIIIIIIIIIIIIIIIIIHIIIIIIIIIIIIIIIIIIIIIIHIIIIIIIIIIIIIIIIIIIIIIIIIIIIIIIIIIIIIIHIIIIIIIIIIIIIIIIIIIIIIIIIIIHIIIIIIIII
@HS4.2_456 HISEQ:380:H55W7BCXY:1:1101:13673:23176 1:N:0:AGCAGGAA orig_bc=AAAAAAAAAAAA new_bc=AAAAAAAAAAAA bc_diffs=0
TACGGAAGGTCCGGGCGTTATCCGGATTTATCGGGTTTAAAGGGAGCGCAGGCGGGTGCTTAAGCGTGCTGTGAAATGTACCGGCTCAACCGGTGACGTGCAGCGCGAACTGGGTGCCTTGAGTGAGTGCGAGGTATGCGGAATTCGTGGTGTAGCGGTGAAATGCTTAGATATCACGAAGAACCCCGATTGCGAAGGCAGCGTACCAGTCCTTTACTGACGCTAAAGCTCGAAGGTGCGGGTATCGAACAGG
+
IIIIICHHIIIIIIIIIIIIIIIIIHHHIII1DHICEHHIHIIIHIHIGIIIIIIIHHIIIIIIIIIIIIIIIHIIHHIIIIIIIIIIIIIIIGIIIIIIIIIIIIIHIIIIIIIHHIIIIHIIIIIIIIIIIIIIIHIIIIIIIIHIIIHIIIIIIIIIIIIIIIIIIIIIIIIHIIIIIIIIIIIIIIIIIIIIIIIIIIHIIIIHIIIIIHIIIIIIIIIIIIIIIIIIIIIIIIIIIIIIHIIIIIIII
@HS4.2_457 HISEQ:380:H55W7BCXY:1:1101:14317:23047 1:N:0:AGCAGGAA orig_bc=AAAAAAAAAAAA new_bc=AAAAAAAAAAAA bc_diffs=0
TACGGAAGGTCCGGGCGTTATCCGGATTTATTGGGTTTAAAGGGAGCGCAGGCCGATGGTTAAGCGTGACGTGAAATGTAGCCGCTCAACGGCTGAACTGCGTCGCGAACTGGCTATCTTGAGTGAGTTCGATGTTGGCGGAATTCGTGGTGTAGCGGTGAAATGCTTAGATATCACGAAGAACTCCGATTGCGAAGGCAGCCAACAAGGCCTTTACTGACGCTAAAGCTCGAAGGTGCGGGTATCGAACAGG
+
IIIIIHIIIIIIIIIIIIIIIIIIIIIIIIIIIIIIIIHHIIIIIIIIIIIIHIIIIIIIIIIIIIIIIIIIIIIHHIIIIIIIIIIIIIIIIIIIIIIIIIIIIIIIIIIIIIIIIIIIIIIIIIIIIIIIIIIIIIIIIIIIIIIIIIIIIIIIIIIIIIIIIIIIIIIIIIIIHGIIIIIIIIIIIIIIIIIIIIIIIIIIIIIIIIIIIIIIIIIHIIIIIIIIIHIIIIHHIIIIIIIIIIIIIIIII
@HS4.2_458 HISEQ:380:H55W7BCXY:1:1101:18523:23242 1:N:0:AGCAGGAA orig_bc=AAAAAAAAAAAA new_bc=AAAAAAAAAAAA bc_diffs=0
TACGGAGGATGCGAGCGTTATCCGGATTTATTGGGTTTAAAGGGTGCGCAGGCGGCACGTCAAGTCAGCGGTCAAAATGCGGCGCTCAACGCCGTACCGCCGTTGAAACTGGCGGGCTCGAGTTCGTGGGAGGATTGCGGAATGCGCGGTGTAGCGGTGAAATGCATAGATATCGCGCAGAACTCCGATTGCGAAGGCAGCAGTCCATCACGCGACTGACGCTCATGCACGAAAGCGTGGGTATCGAACAGG
+
IIIIIIIIHIIIIIIIIIIIIIIIIIIHIHIIHIIEHHIIIIIIHIIIIIIIIIIIIIIIIIIIIIIIIIIIIIIIGHIIIIIIIHIIIIIGIIIIIIIIIIIIIIIIIIIIIIIHIIIIIIHEIHIIIIHHIHHHIIIIIIIIIIIIIIIIIIIIIIIIIHHIIIIIIIIHHHIHIIHIIIIIIIIIIIIIIIIIHIIIHEIIIIIIIHIIIHHIIIIIIIIIIIIIIIIIIIIIIIIIIIIIIIIIIIII
@HS4.2_459 HISEQ:380:H55W7BCXY:1:1101:19213:23168 1:N:0:AGCAGGAA orig_bc=AAAAAAAAAAAA new_bc=AAAAAAAAAAAA bc_diffs=0
TTAGAAACCCCTGTAGTCCAAGCTATCGTACGGTGCCAGCAGCCGCGGTAATACGTAGGTGGCGAGCGTTATCCGGAATTATTGGGCGTAAAGAGTGAGCAGGCGGCATGATAAGTTTGAAGTGAAAGCGTGGGGCTTAACCCCATACAGCTCCAAAAACTGTCAAGCTAGAGTGCGAGAGGGGCAAACGGAACTCCATGTGTAGCGGTGAAATGCGTAGATATATGGAAGAACACCAGTGGCGAAGGCGGTTTGCTAGCTCGATACTGACGCTCAGTCACGAAAGCGTGGGGAGCAAATAGG
+
H?CHHCHIHE<CECC<<1<DF@CF?FGEFHIIGHHIHHFHHGFHICHDCC<GGFEHGFEF@?FH?EHDCEEGH1@<</EG?G?CGC?C/<C<D<@CGHFF@FE<C?F6<CFFHHIEHIHHGCIIHHGEHD@CEAA@EEE868F8EGIHHHC.HFHHGGCHHHGFHGCHHAGHIHHHCF<G@BGC<FHDE0IIIHHI#HEEIIIIIIHHIHIIHIHEEIHIIHIHHEHHIIIIIHGIIIHHIHHHEHHHCCEHHHIIIHHGD=HEIIIIHHHEHF<G@EHHIIIIIHHHIIHIHHEIHHHGHII
@HS4.2_460 HISEQ:380:H55W7BCXY:1:1101:20815:23155 1:N:0:AGCAGGAA orig_bc=AAAAAAAAAAAA new_bc=AAAAAAAAAAAA bc_diffs=0
TACGGAAGGTCCGGGCGTTATCCGGATTTATTGGGTTTAAAGGGAGCGCAGGCGGCCTTTTAAGCGTGACGTGAAATGCAGGTGCTCAACATCTGAGCTGCGTCGCGAACTGGAGGGCTTGAGTGAGTTCGATGTCAGCGGAATTCGTGGTGTAGCGGTGAAATGCTTAGATATCACGAAGAACCCCGATTGCGAAGGCAGCTGGCAAGGCCTTTACTGACGCTAAAGCTCGAAGGTGCGGGTATCGAACAGG
+
HIIIHFIHIGHHDCCHIHHIIIIHIHEHHHGEFHIEGHHIIIIIGIIIIHIHHII/CG1GGHHIIIIIHIHHIIIHHHHHHBDGHHIIHHE1FFHIHHHIIIDHHHIIHDHHH@EHHGFFDGHHHIIHFGGHGEFEGHHDHHHHGHHEHIFHHHHHHIDHHDDGGHD<FHHDGGGDFHHGFIEA?HCD#C@GHHHHGDHHHGF1HEEEIHHHGEF<HGC0<<1HC1ED@HGD<1</EC0IHE<<CEGC<11HE
@HS4.2_461 HISEQ:380:H55W7BCXY:1:1101:3133:23341 1:N:0:AGCAGGAA orig_bc=AAAAAAAAAAAA new_bc=AAAAAAAAAAAA bc_diffs=0
TACGTAGGTGGCAAGCGTTGTCCGGAATTAGTGGGCGTAAAGGGAGCGCAGGCGGGATGTCAAGTCTAAATTAAAAGTTCGGGAGTAATGCCCGTGATGGTTTGGAAACTGACGTTCTTGAGAGCAGGAGAGGCAAGCGGAATTCCCGGTGTAGCGGTGAAATGCGTAGATATCGGGAGGAACACCAGTGGCGAAGGCGGCTTGCCGGACTGTGTCTGACGCTGAGGCTCGAAAGCCGGGGTAGCGAACGGG
+
HE?HIIH@F?HGCHHIHIIIIIIICHD<GE1<C@EH<CCHHIGH?ECH<FDCEHIIGHHHHHHHH?IHHFEHHHHHHHIIIHHHGEHHHHII?HHHFIHHHHHHHHIHIHHIIHHHIIIIIHIIIHHHIIIIIHHFIIIIIIIIIIIIIIIHIIIIIIIIIIIHFIIIIIIIIIIHHHHIIIIHEEIIIIHHHH=IIHIIIIIGHFIIIIIHHHGHHHIIIHFHHHFHIIHGCIHDHIHHHIHGIIIIIIII
@HS4.2_462 HISEQ:380:H55W7BCXY:1:1101:4394:23343 1:N:0:AGCAGGAA orig_bc=AAAAAAAAAAAA new_bc=AAAAAAAAAAAA bc_diffs=0
TACGGAAGATGCGAGCGTTATCCGGATTTATTGGGTTTAAAGGGAGCGTAGGCGGGTTTTTAAGTCTGCGGTAAAATGTCGGCGCCCAACGTCGTCTTGCCGTGGAAACTGGAGACCTTGAATACACGCAAGGAAGATGGAATTCGTCGTGTAGCGGTGAAATGCTTAGATATGACGAAGAACTCCGATTGCGAAGGCAGTCTTCTGGAGTGCGATTGACGCTGAGGCTCGAAAGTGCGGGTATCAAACAGG
+
IIIIIHIIIIIIIIIIIIIIIIIIIHHIIIIIIIIGHHIIIIIIIIIIHIIIIIIIHHIIIHHIIHIIIIIHHIIIIIIIIIIIIIIIIIIIIIIIIIIIIIIIIIIIIIIIIIIIIIIIIIIIIIIIIIIIIIIIIIIIIIIIIIIIIIIIIIIIIIHIIIIIIIIIIIIIIIIIHIIIHIIIIIIIIIIIIIIIIIIIHIIIIIIIIHIIIIIIIIHIIIIIIIIIIIIIIIHHIIIIIIIIIIIIIIII
@HS4.2_463 HISEQ:380:H55W7BCXY:1:1101:5426:23490 1:N:0:AGCAGGAA orig_bc=AAAAAAAAAAAA new_bc=AAAAAAAAAAAA bc_diffs=0
TACGTAGGGAGCAAGCGTTGTCCGGATTTACTGGGTGTAAAGGGTGCGTAGGCGGCTTTTTAAGTCAGATGTGAAATCTATGGGCTCAACCCATAAACTGCATTTGAAACTAGAGAGCTTGAGTGAAGTAGAGGCAGGCGGAATTCCCTGTGTAGCGGTGAAATGCGTAGAGATAGGGAGGAACACCAGTGGCGAAGGCGGCCTGCTGGGCTTTAACTGACGCTGAGGCACGAAAGCGTGGGTAGCAAACAGG
+
IHIIII@<<<DEGHHHIHHHIEHHHHHHIHHIHHHD@HHEHHHHHIIIIIIIIIHHGHIIHIIHHHEHGGHGHGHHIIHIIIIIHHHIIIIHHEHHGHHIIHHHHHHGGHHHHHIIIIIIIIIIIIIIIIIIIHIHIHIIIIHIIIIIIIHIHIIHIIIHIIHHIIIHIIIIIIIHGHIIHHIIIIIIHHHHHHHHEDHGHHHGHHHGGEHGIIIIIIHEDHHHIHEE1ECHHHDDDHGGHIIHHGIIIHIII
@HS4.2_464 HISEQ:380:H55W7BCXY:1:1101:13411:23483 1:N:0:AGCAGGAA orig_bc=AAAAAAAAAAAA new_bc=AAAAAAAAAAAA bc_diffs=0
TACGTAGGGTGCAAGCGTTATCCGGATTTACTGGGTGTAAAGGGCGAGTAGACGGCGATGCAAGTCAGATGTGAAATGCTAGGGCTTAACCTTAGAACTGCATCTGAAACTGTATTGCTAGAGTGCAGGAGAGGTAAACGGAATTCCTAGTGTAGCGGTGAAATGCGTAGATATTAGGAGGAACATCAGTGGCGAAGGCGGTTTACTGGACTGTAACTGACGTTGAGGCGCGAAAGCGTGGGGAGCAAACAGG
+
IIIIHHHIIIIIIIIIIIIGIIIIIGIIIIIGGHIGEFHHIIIIIIHIIIIIIIIIIIIIIIIIGIIIIIIIIIIIIIIIIIIIIIIIIIIHIIIIIIIIIIHIIIIIIIIIIIIIGIIIIIIHIIIHIHIIHIIIIIIIIIIIIHIIIIIIIIIIIHHIIIIIIIIIIIIIIIHIHIIIIIIIIIIIIIIIIIIIIIIIIIIIIHIIIIIIIIIIIIIIIHIIIIIIIIIIIIIIIIIIIIIHIHIIIIIII
@HS4.2_465 HISEQ:380:H55W7BCXY:1:1101:18518:23448 1:N:0:AGCAGGAA orig_bc=AAAAAAAAAAAA new_bc=AAAAAAAAAAAA bc_diffs=0
TACGGAAGGTCCGGGCGTTATCCGGATTTATTGGGTTTAAAGGGAGCGCAGGCCGAAGGTTAAGCGTGACGTGAAATGTAGCCGCTCAACGGCTGAACTGCGTCGCGAACTGGCTTTCTTGAGTGAGTTCGATGTAGGCGGAATTCGTGGTGTAGCGGTGAAATGCTTAGATATCACGAAGAACTCCGATTGCGAAGGCAGCCTACAAGGCCTTTACTGACGCTAAAGCTCGAAGGTGCGGGTATCGAACAGG
+
IIIIIIIIIIIIIIIIIIIIIIIIIIIIIIIIIIIGHHIIIIHIIIIIIIIIIIIIHIIHHIIIIHIIIIIHHHIIIHHIIIIIIIIIIIHEGIIIIIIIIIHIIIIIIIIIIIHIHIIIIIIIIIIIIIIIIIIIIIIIIIIIIIIIIIIIIIIIIIIIIIIIIIIIIIIIIIIHHIIIIIIIIIIIIIIIIIIIIIIIIIIIIIIIIIIIIIIIIIIIIIIIIIIIIIIIIIIIIIIIIIIIIIIIIIIII
@HS4.2_466 HISEQ:380:H55W7BCXY:1:1101:19737:23395 1:N:0:AGCAGGAA orig_bc=AAAAAAAAAAAA new_bc=AAAAAAAAAAAA bc_diffs=0
TACGTAGGTGGCGAGCGTTATCCGGATTTACTGGGTGTAAAGGGCGCGTAGGCGGGGATGCAAGTCAGATGTGAAATCCATGGGCTCAACCCATGAACTGCATTTGAAACTGTATTTCTTGAGTGCTGGAGAGGTAGACGGAATTCCTTGTGTAGCGGTGAAATGCGTAGATATAAGGAAGAACACCAGTGGCGAAGGCGGTCTACTGGACAGTAACTGACGCTGAGGCGCGAAAGCGTGGGGAGCAAACAGG
+
IHIIGIEHIIIIIIIIIIIIIIHIIIIIHIIIIIIHHHHIHIIIIIIIHHIIIIIIIIIIGIIIIIHIIIIIIIIHHIIIHIIIIIIIIHIIHIIIIHIIIIIIIIIIIIIIIIIIIHIIIIIIIIIIHIIIIHIIHIHIIHIIIIIIIIIIIIIIIIHIIIIIIIIHIHIIIIIIIIHIIIIHHHIIIIIIIIIIIIIIIIIIIIIIIIIIIIIIIIIIIIIIIIIIIIIIIIIIIIIIIIIIIIIIIIIII
@HS4.2_467 HISEQ:380:H55W7BCXY:1:1101:1066:23701 1:N:0:AGCAGGAA orig_bc=AAAAAAAAAAAA new_bc=AAAAAAAAAAAA bc_diffs=0
TACGGAAGGTCCGGGCGTTATCCGGATTTATTGGGTTTAAAGGGAGCGCAGGCCGGAGGGTAAGCGTGACGTGAAATGCCGCGGCTCAACCGTGGAAGTGCGTCGCGAACTGCCTTTCTTGAGTGCATTCGAGGCATGCGGAATTCGTGGTGTAGCGGTGAAATGCTTAGATATCACGAAGAACTCCGATTGCGAAGGCAGCATGCCAGGCTGTAACTGACGCTAATGCTCGAAAGTGCGGGTATCGAACAGG
+
IIIIIIIIIHHID<EHIIIIHIIIIIHIIIHIIIIDEHHIIIIIIIIIIIIIIIIIIIH#IIIIIIIIGIIHHHIIHI#IDHIIIIIIIIIHIIIHIIHHHIIIHHHIHIIIEHIHIHIHIIHGCCHHHHIIHHIIIIHIIIIHIHHIHIIIIHIHIHHGGHHIIIIIHHHIIIHHHFHGHIHHHHHHIHGHHIIIIIIHIHEH@D1GHIHIIIIIHGHEIHHHIIIHHHFIIIIIIHGIIIIIHHEIIHIHG
@HS4.2_468 HISEQ:380:H55W7BCXY:1:1101:2600:23508 1:N:0:AGCAGGAA orig_bc=AAAAAAAAAAAA new_bc=AAAAAAAAAAAA bc_diffs=0
TACGGAAGGTCCGGGCGTTATCCGGATTTATTGGGTTTAAAGGGAGCGCAGGCCGGAGGTCAAGCGTGACGTGAAATGTAGCCGCTCAACGGCTGAACTGCGTCGCGAACTGGCTTTCTTGAGTGAGTTCGATGTGGGCGGAATTCGTGGTGTAGCGGTGAAATGCTTAGATATCACGAAGAACTCCGATTGCGAAGGCAGCCCACAAGGCCTTTACTGACGCTAAAGCTCGAAGGTGCGGGTATCGAACAGG
+
IIIIIIIIIIIIIIIHIIIIIIIIIHFHHHFHFHIDCHEHHIIIHIIIIIHHHIIIIIIHHIIIHHIIIIIIIIHIHIIIIIIIIIIIIIHIHHHHHIIIIIIIIIIIIIIHIIHHIIIIIIIIHIIIIHHHIIIIIHIHIIIIHIIIHIIIIIIIIIIHIIIIIIIIIIIHIIHHHHIIIIIIIIIHIIIHIIIIIIIIIIIIIIIIIIIIIIIHIIIIIIIHIIIIIIIIIHFFDIIIIIIIIIIIIIIII
@HS4.2_469 HISEQ:380:H55W7BCXY:1:1101:3016:23560 1:N:0:AGCAGGAA orig_bc=AAAAAAAAAAAA new_bc=AAAAAAAAAAAA bc_diffs=0
TACGGAAGGTCCGGGCGTTATCCGGATTTATTGGGTTTAAAGGGAGCGTAGGCCGTCGTTTAAGCGTGTTGTGAAATGTAGGCGCCCAACGTCTGCACTGCAGCGCGAACTGGATGACTTGAGTACGCGGGAAGCAGGCGGAATTCGTCGTGTAGCGGTGAAATGCTTAGATATGACGAAGAACTCCGATTGCGAAGGCAGCCTGCTGTAGCGCCACTGACGCTGATGCTCGAAAGCGTGGGTATCGAACAGG
+
FHHI@GHCH1<DH<CHH/<<<DE<C<0<FGHIG@HH0C1@EFFHH<EC<GH<1FHHIHFHHHIHHCDC<FCHHCH1<DGHIIGHIII=GHCHEIIEFHHFHHICHIH<DEDDGEHG@FGHHFCHHHHHHICHIIIIHGHFHHEIHF/CGECHHHHEE?GHF#7D7B;CD<GEC@#GGFCBFF<FEDF<08CEEHF?EEGHHE?HHEIHDHCCEG<GEEHGC<<?E@EEHEHIHG<F<EHEGCIHGCGDC1F<@
@HS4.2_470 HISEQ:380:H55W7BCXY:1:1101:7344:23561 1:N:0:AGCAGGAA orig_bc=AAAAAAAAAAAA new_bc=AAAAAAAAAAAA bc_diffs=0
TACGGAAGGTCCGGGCGTTATCCGGATTTATTGGGTTTAAAGGGAGCGCAGGCTGGATTTTAAGCGTGACGTGAAATGTAGCCGCTCAACGGCTGAACTGCGTCGCGAACTGGCTTTCTTGAGTGAGTTCGATGTGGGCGGAATTCGTGGTGTAGCGGTGAAATGCTTAGATATCACGAAGAACTCCGATTGCGAAGGCAGCCCACAAGGCCTTTACTGACGCTAAAGCTCGAAGGTGCGGGTATCGAACAGG
+
IIIIIIIIIHIIIIIIIIIIIIIIIHIHIIIIIIIGHIIIIIIIIIIIIIIIIIIIIIIIIIIIIIIIHIIHIIIIHIIHIIIIIIIIIIIIIIIIIIIIIIIIIIIHIHIIIIIHIIIIIIIIIIIIIIIIIIIIIIIIIIIIIIIIIIIIIIIIIIIIIIIIIIHIIIIIIIIIIIIIIIIIHIIIIIIIIIIIIIIIIIIIIIHIIIIIIIIIIIIIIIIIIIIIHIIIIIIIIIIIIIIHIIIIIIIII
@HS4.2_471 HISEQ:380:H55W7BCXY:1:1101:7588:23667 1:N:0:AGCAGGAA orig_bc=AAAAAAAAAAAA new_bc=AAAAAAAAAAAA bc_diffs=0
TACGGAAGGTCCGGGCGTTATCCGGATTTATTGGGTTTAAAGGGAGCGCAGGCCGGAGGTCAAGCGTGACGTGAAATGTAGCCGCTCAACGGCTGAACTGCGTCGCGAACTGGCTTTCTTGAGTGAGTTCGATGTGGGCGGAATTCGTGGTGTAGCGGTGAAATGCTTAGATATCACGAAGAACTCCGATTGCGAAGGCAGCCCACAAGGCCTTTACTGACGCTAAAGCTCGAAGGTGCGGGTATCGAACAGG
+
IIIIHFHDHGHECDCHHDHHIGHHI<DHHHHC<GH<<DEHIHIIIIHHHHDDFHDHCEHDFHEHGHHIGDHHGH?HFGCFHIHIIHIIIIHHHHIGIIHHHEHIIIIIIIIIEHHHHHHIIIIIHIIHHIIIIIHHEHIHHIIIIHGBHHIHHIIIHHHHHIIHHIHHGHHIHGFHHGIGIHIIFGGECE=IIIHIHHEHGHHHHHIHHHF1@HHEIHHHHHHIHG?IHIHHHD/C<IHEIIHHFDIIIIIII
@HS4.2_472 HISEQ:380:H55W7BCXY:1:1101:8165:23750 1:N:0:AGCAGGAA orig_bc=AAAAAAAAAAAA new_bc=AAAAAAAAAAAA bc_diffs=0
TACGGAGGATGCAAGCGTTATCCGGATTTATTGGGTTTAAAGGGTGCGCAGGCGGCTTGTTAAGCGGGAGGTGAAATGCCGGCGCTCAACGTCGGAAGTGCCTCCCGAACTGGTGAGCTTGAATGACTCTGCCGTGGGAGGAATGTGTAGTGTAGCGGTGAAATGCTTAGAGATTACACAGAACACCGATTGCGAAGGCATCTCACGAAGGGTTGATTGACGCTGAGGCACGAAAGCGTGGGGATCAAACAGG
+
IIIIIIIIIIIIIIIIIIIIIIIIIHHHIIIHGHIDEHGHHHIIIIIIIIIIIIIIIHIHHIIIIIIIIIIHIIIIHIIIIIIIIIIIIIIIIIIIIIIIIIIHIIIIIIIIIIIIIIIIIIIIIIIIIIIIIIIIIIIIIIIIIIIIIIIIIIIIIIIIIIIIIIIIIIIIIIIIIHHIIIIIIIIIIIIIIIIIIIIIIIIIIIIIIIIIIIIIIIIHIIIIIIIIIIIIIIIIIIIIIIIHGIIIIIIII
@HS4.2_473 HISEQ:380:H55W7BCXY:1:1101:8453:23728 1:N:0:AGCAGGAA orig_bc=AAAAAAAAAAAA new_bc=AAAAAAAAAAAA bc_diffs=0
TACGGAAGGTCCGGGCGTTATCCGGATTTATTGGGTTTAAAGGGAGCGCAGGCCGACTGGTAAGCGTGACGTGAAATGTAGCCGCTCAACGGCTGAGTTGCGTCGCGAACTGTCAGTCTTGAGTGAGTTCGATGTTGGCGGAATTTGTGGTGTAGCGGTGAAATGCTTAGATATCACGAAGAACTCCGATTGCGAAGGCAGCCAACAAGGCCTTTACTGACGCTAAAGCTCGAAGGTGCGGGTATCGAACAGG
+
IIIIIIIIHHHIIHHIIIIIIIIIIHIHFHHGGHHDHHIIIIIIIIIIIIIIIIIIHIIIIIIIIIIIIIIHIIIIIIIIIHIIIIIIIIIIIIIIIIIIIIHHIIIIIIIIIIIIHIIIIIIIIIIIIIIIIIIIIIIIIIIIIIIIIIIIIIIIIIIIIIIIIIIIIIIIHIIHHHIIIIIIHIIIIIIIIIIIIIIIIIHIIIIIIIIIIIIIIIIHIHIIIIIIIIIIIIIIIIIHIIIIIIIIIIIII
@HS4.2_474 HISEQ:380:H55W7BCXY:1:1101:10451:26169 1:N:0:AGCAGGAA orig_bc=AAAAAAAAAAAA new_bc=AAAAAAAAAAAA bc_diffs=0
TACGGAAGGTCCGGGCGTTATCCGGATTTATTGGGTTTAAAGGGAGCGCAGGCCGATTATTAAGCGTGACGTGAAATGTAGATGCTCAACATCTGAACTGCGTCGCGAACTGGTAGTCTTGAGTGAGTTCGATGTGGGCGGAATTCGTGGTGTAGCGGTGAAATGCTTAGATATCACGAAGAACTCCGATTGCGAAGGCAGCCCACAAGGCCTTTACTGACGCTAAAGCTCGAAGGTGCGGGTATCGAACAGG
+
HCHHICCEHCC@CCC<C<C0D<GHH0<0D<<<@GHC<@<<D<CG@C@/</<F<GD?/<DG#H1C?C#GAEHEHGHHFDG<C1<@GHHHAGHHCHHHHIHC?C@DEH<CCCCHHDDFHGHFHGEGEHHIHIIEGGEDHED?DECCFDCHHHGCH<DGE?HGEHHFBHGFHHHGFCBH1GF?=BHIE1@#DEEGHGDCCC0F1<0FC<<D1?EHHCC<<0HD<F1F1CE<1<@ECGC/HCC1FF<D<0CCG<@@D
@HS4.2_475 HISEQ:380:H55W7BCXY:1:1101:13614:26169 1:N:0:AGCAGGAA orig_bc=AAAAAAAAAAAA new_bc=AAAAAAAAAAAA bc_diffs=0
TACGGAAGGTCCGGGCGTTATCCGGATTTATTGGGTTTAAAGGGAGCGCAGGCGGAGAGCTAAGCGTGACGTGAAATGTAGCCGCCCAACGGCTGACGTGCGTCGCGAACTGGTTTTCTTGAGTGGGTACGACGTCGGCGGAACTCGTGGTGTAGCGGTGAAATGCTTAGATATCACGAGGAACCCCGATTGCGAAGGCAGCCGACGAGTCCCTTACTGACGCTAAAGCTCGAAGGTGCGGGTATCGAACAGG
+
IIIIIHHIIHIIIIIIIIIIIIIIHHHIIIIIHIH<CGHIIHHIHIIIIHIIIIIIHGHIIIIIIIHHGIIHIHHIIHHIIIIIIIIIIIIIIIIIIHIIIIIIIIIIHIIIIHHIIIIIIIIIIIIIIIIIIIIIIIIHIIIIIIIIIIIIIIIIIIIIIIIIIIIIIIIIHIIHHHIIIIIIIIIIHIHIIIIIIIIHIIIIIIIIGHIIIHHIIIIIIIIIHIIIIIIIIIIIGIIIIIIIIIIIIIIII
@HS4.2_476 HISEQ:380:H55W7BCXY:1:1101:14229:26123 1:N:0:AGCAGGAA orig_bc=AAAAAAAAAAAA new_bc=AAAAAAAAAAAA bc_diffs=0
TACGGAGGATGCGAGCGTTATCCGGATTTATTGGGTTTAAAGGGTGCGTAGGTGGTTTGTTAAGTTTGTGGTGAAAGCGTGCGGCTCAACCGTACCAAGCCATGAAAACTGGCGAACTTGAGTGCAAACGAGGTAGGCGGAATGTGATGTGTAGCGGTGAAATGCTTAGATATGTCACAGAACCCCGATTGCGAAGGCAGCTTACCAGCATGCAACTGACACTGAGGCACGAAAGCGTGGGTATCAAACAGG
+
IIIIIHIIHIIIIIIHIIIIIIIIIGHIIIIIHHIEGHIIIIIIHIIIHIHIIIIIIIIIIIIIHIIIIIIIIIIIIIIIIIIIIIIIIIIIIIIIIIIIIIIIIIIIIIIIIIIIIIIIIIIIIIIIIIIIIIIIIIIIIIIIIIIIIIIIIIIIIIIIIIIIIIIIIIIIIIIHHIIIIIIIIIIIIIIIIIIIIIIIIIIIIIIIIIIIIIIIIIIIIIIIIIIIIIIIIHIIIIIIIIIIIIIIIIII
@HS4.2_477 HISEQ:380:H55W7BCXY:1:1101:14137:26237 1:N:0:AGCAGGAA orig_bc=AAAAAAAAAAAA new_bc=AAAAAAAAAAAA bc_diffs=0
TACGGAGGATGCAAGCGTTATCCGGATTTATTGGGTTTAAAGGGTGCGCAGGCGGGCTGTTAAGTCAGCGGTGAAATCTCCCGGCTCAACCGGGGAACTGCCGTTGATACTGGCAGCCTAGAGTACAGACGGCGCCGGCGGAATGTGTCATGTAGCGGTGAAATGCTTAGATATGCCACAGAACACCGATCGCGAAGGCAGCTGGCGAGGCTGGGACTGACGCTCAGGCACGAAAGCGTGGGGATCAAACAGG
+
IIIIIIIIIIIIIIIIIIIIIIIIIHGHIIIHHHIEGHIIIIIIIIIIIIIIIIIIIIIIIIIIIIIIIIIIIIIHGHIIIIIIIIIIIIIIIIIIHIIIIIIIIIIIIIIIIIIIIHIIIIIIIIIIIIIIIIIIIIIIIIIIIIIIIIIIIIIIIIIIIIIIIIIIIIIIIIIIIHIIIIIIIIIIIIIIIIIIIIIIIIIIIIIIIIIIIIHHHIIIIIIIHIIIIIIIIIIIIIIIIIIIIIIIIIIII
@HS4.2_478 HISEQ:380:H55W7BCXY:1:1101:18718:26193 1:N:0:AGCAGGAA orig_bc=AAAAAAAAAAAA new_bc=AAAAAAAAAAAA bc_diffs=0
TACGGAAGGTCCGGGCGTTATCCGGATTTATTGGGTTTAAAGGGAGCGCAGGCGGGTTGTTAAGCGTGACGTGAAATGTAGGGGCTCAACCTTTGAATTGCGTCGCGAACTGGCGACCTTGAGTGGGTACGACGCGGACGGAATTCGTGGTGTAGCGGTGAAATGCTTAGATATCACGAAGAACTCCGATTGCGAAGGCAGTCCGCGAGTCCCCAACTGACGCTAAAGCTCGAAAGTGCGGGTATCGAACAGG
+
HHHHHHIIIHHHHIIIIIIHIIIIHEH@HHHCFHH<EHIHIIIIIIGIHHIIIIIIIIIIIHIHIIIHHIIHICFHHHHHHIIIHHHIHHFHHHIHIHHIIIHIIIIIIIIIIIHHHHIIIIHHIHIIIIIIIIHIIIIIIIIIIHHBIIIIIHIIIIHIIIIIIIHIIHHHHHIIIHIIIIHHHIIIIIIIII#IIIIIIHIIIIIHEEIIIHHHIIIIIIIIIIIIIHIIIIIIHIIIIIIHIIIIIIIII
@HS4.2_479 HISEQ:380:H55W7BCXY:1:1101:1566:26474 1:N:0:AGCAGGAA orig_bc=AAAAAAAAAAAA new_bc=AAAAAAAAAAAA bc_diffs=0
TACGGAAGGTCCGGGCGTTATCCGGATTTATTGGGTTTAAAGGGAGCGCAGGCTGATTATTAAGCGTGACGTGAAATGTAGCCGCTCAACGGCTGAACTGCGTCGCGAACTGGTAGTCTTGAGTGAGTTCGATGTTGGCGGAATTCGTGGTGTAGCGGTGAAATGCTTAGATATCACGAAGAACTCCGATTGCGAAGGCAGCCAACAAGGCCTTTACTGACGCTAAAGCTCGAAGGTGCGGGTATCGAACAGG
+
IIIIIHHIIIIIIIIIIIIIIIIIIHHHIIIIIIIGHIIIIIIIIIIIIIIIIIIIIIIIIHHIIIIIIIIIIHIIHHHIIIIIIIIIIIIIIIIIIIIIIIIIIIIIIIIIIHHHIIIIIIIIIIIIIIIIIIIIIIIIIIIIIIHHHIIIHIIIIIIIIIIIIIIIIIIIIIIIIIIIIIIHIIIIIIIIIIIIHIIHIHIHIIIIHIIIIHIIIIIIIIIIIIIIIIHIIIIHCIIIIIIIIIIIHIIII
@HS4.2_480 HISEQ:380:H55W7BCXY:1:1101:2098:26387 1:N:0:AGCAGGAA orig_bc=AAAAAAAAAAAA new_bc=AAAAAAAAAAAA bc_diffs=0
TACGTAGGTGGCAAGCGTTATCCGGATTTACTGGGTGTAAAGGGCGCGTAGGCGGGGATGCAAGTCAGATGTGAAATCCACGGGCTTAACTCGTGAACTGCATTTGAAACTGTATCTCTTGAGTGCTGGAGAGGTAGACGGAATTCCTTGTGTAGCGGTGAAATGCGTAGATATAAGGAAGAACACCAGTGGCGAAGGCGGTCTACTGGACAGTAACTGACGCTGAGGCGCGAAAGCGTGGGGAGCAAACAGG
+
IIIIIIIIIIIIIIIIIIIIIIIIIIIIIIHIIIIEHHIIIIIIIIIIHHHIIIIIIIIIIIIIIIIIIIIIIIIIIIIIIIIIIIIIIIIIIIIIIIIIIIIIIIIIIIIIIIHIHIIIIIIIIIIIIIIIIIIIIIIIIIIIIIIIIIIIIIIIIIIIIIIIIIIIIIIIIIIIIIIIIIIIIIIIIIIIIIIIIIIIIIIIIIIIIIIIIIIIIIIIIIIIIIIIIIIIIIIIIIIIIIIIIIIIIIIII
@HS4.2_481 HISEQ:380:H55W7BCXY:1:1101:2310:26432 1:N:0:AGCAGGAA orig_bc=AAAAAAAAAAAA new_bc=AAAAAAAAAAAA bc_diffs=0
TACGTAGGGGGCAAGCGTTATCCGGATTTACTGGGTGTAAAGGGAGCGCAGACGGCAATGCAAGTCTGATGTGAAATGCGGGGGCTCAACTCCCGAGCTGCATTGGAAACTGTATAGCTGGAGTGCCAGAGGGGTAAGCGGAATTCCTAGTGTAGCGGTGAAATGCGTAGATATTAGGAGGAACACCAGTGGCGAAGGCGGCTTACTGGACGGTAACTGACGTTGAGGCTCGAAAGCGTGGGGAGCAAACAGG
+
<<1DH1<C1/CEDHIIHHIIIHE=?ECHFFCC<1FDEC<FC1FHHHDH/C//<@@CH6DHHHG@CGE@@EDGF1<@<FH?B<CHHFH?HHHG7D/FACD@FHFE;DHCF8<0@E@BEEG:CFHB<8D#D:/:@#<DC:C0?CE@HCE@@ABC??6#IHC@?IHD<CB8DHHFF#1CBG#GF<#<1H#C<D<#1@E#DE<CD1<FC<0FCCECEHG<=EG1D1C<<1?CD@HECE0E/<GG@EHEEH?HHHFIH
@HS4.2_482 HISEQ:380:H55W7BCXY:1:1101:5128:26436 1:N:0:AGCAGGAA orig_bc=AAAAAAAAAAAA new_bc=AAAAAAAAAAAA bc_diffs=0
TACGTAGGGAGCGAGCGTTATCCGGAATTATTGGGCGTAAAGGGTGCGTAGACGGCAATAAAAGTCTTTTGTTAAAGTGCTGAGCTCAACTCAGTGATGCAAAAGATACTATATAGCTAGAGTATGGAAGAGGCAAGTGGAACTCCATGTGTAGCGGTAAAATGCGTAAATATATGGAAGAACACCAGTGGCGAAGGCGGCTTGCTGGTCCGATACTGACGTTGAGGCACGAAAGCGTGGGGAGCAAAAAGG
+
IIIHDHEHHIGHCHEHGEHIIHIHDHHHIGIFHFHIGHHHIIHGHIIHHIHHHHIIHHHHHEEHEIHHIIIIIIIHFHHHIFHIHEHIIIIIIIGIHHHIIIIIIIIGIIIIIIIHHIIIIHHIIIIHIIHHFHHIIIIHIIIHHHHGEIHHHHHHGHHHHHHHHIHHHHHHHHIIHEHGEHHHEHHEHHHHHHHIIIIHHHHEEHDGIHH?HH@IIHIHHEGCCCHCH@HEIIIHDIIHGHIHFD<11III
@HS4.2_483 HISEQ:380:H55W7BCXY:1:1101:7171:26415 1:N:0:AGCAGGAA orig_bc=AAAAAAAAAAAA new_bc=AAAAAAAAAAAA bc_diffs=0
TACGGAAGGTCCGAGCGTTATCCGGATTTATTGGGTTTAAAGGGTGCGTAGGCGGGGAAGCAAGTCAGCCGTAAAATTGTTGAGCTCAACTCAATCCCGCGGTTGAAACTGCCTCCCTTGAGTACACTAGAGGGCGATGGAATTCGTGGTGTAGCGGTGAAATGCATAGATATCACGAAGAACTCCGATTGCGTAGGCAGTCGCCTGGGGTGCCACTGACGCTGAGGCACGAAGGTGCGGGTATCAAACAGG
+
IIIIIIHIIIIIIIIIIIIIIIIIIHIHIIIIHIIEHHIIIIIIIIIIIIIIIIIIIHGIIIIIIIIIHIIHIIIIHIIIIIIIIIIIIIIIIIIIIIIIIIIIIIIIIIIIIHIIIIIIIIIIIIIIIIIIIIIIIIIIIIIIIIIIIIIIIIIIIIIIIIIIIIIIIIIIIIIIIIIIIIIIIIIIIIIIIIIIIIIIDIIIIIIIHHGECIHIIIIIIIIIIIIIIIIIIHFHEHIIIIIHIIIHIIII
@HS4.2_484 HISEQ:380:H55W7BCXY:1:1101:10371:26293 1:N:0:AGCAGGAA orig_bc=AAAAAAAAAAAA new_bc=AAAAAAAAAAAA bc_diffs=0
TACGTAGGTGGCAAGCGTTGTCCGGAATTATTGGGCGTAAAGCGCATGTAGGCGGTAATTTAAGTCTGTCGTGAAACTGCGGGGCTCAGCCCCGTATGGCGATGGAAACTGGGTTACTTGAGTGCAGGAGAGGAAAGGGGAACTCCCAGTGTAGCGGTGAAATGCGTAGATATTGGGAAGAACACCGGTGGCGAAGGCGCCTTTCTGGACTGTGTCTGACGCTGAGATGCGAAAGCCAGGGTAGCGAACGGG
+
IIIIIIIHIIIIIIIIIIIIIGIIIHHIIIHHIIIIIHIHIIIIIIIIIIIIIIIHIIIIIIIIIIIIIIIIIIIIIIIIIIIIIIIIIHIHIIIHIIIIIIIIIIIIIIIIIIIIIIIIIIIIIIIIIIIIIIIIIIIIIIHIIIIIIIIIIIIIIIIIIIIIIIIIIIIIIIIIHIIIIIIIIIIIIIIIIIIIIIIIIIIIIIIIIIIIHIHIIIIIIIIIIIIIIIIIIIIIIIIIIIIIIIIIIIII
@HS4.2_485 HISEQ:380:H55W7BCXY:1:1101:14994:26262 1:N:0:AGCAGGAA orig_bc=AAAAAAAAAAAA new_bc=AAAAAAAAAAAA bc_diffs=0
TACGGAGGATCCGAGCGTTATCCGGATTCATTGGGTTTAAAGGGTGCGCAGGCGGTGCCTTAAGTCAGCGGTAAAATCGTGGGGCTCAACCCCATCCCGCCGTTGATACTGGGGCACTTGATTACGGTCGAGGCAGGCGGAATTCGTCGTGTAGCGGTGAAATGCATAGATATGACGAAGAACACCGATTGCGTAGGCAGCCTACCAGGCCGTTAATGACGCTCATGCACGAAAGTGCGGGGATCGAACAGG
+
IHIII=EDHIHIHEHHHIHIIHIII=HHH@FHHHHHIIIIIIIIIIIIIHHIIID#IIIIIIHHHHEHID#GHHEHFHHHHEHIGIII#IHGIHIIHHIIIIHIIIGCFHHIHHIDHHIIHHHIHEHFHHIIHHHIGHHFHIHHCGIHHGGGHIHHHHHIHIIIIIIGAHHHIIIHHHHCGHHDEEHHDHHHIIIIIHGGD@GIHHHHIHHHIHHEIHIIHHIIHHHEEEIHHDHHDHIIIIIHHHIHGCHI
@HS4.2_486 HISEQ:380:H55W7BCXY:1:1101:14956:26341 1:N:0:AGCAGGAA orig_bc=AAAAAAAAAAAA new_bc=AAAAAAAAAAAA bc_diffs=0
TACGGAAGATGCGAGCGTTATCCGGATTTATTGGGTTTAAAGGGAGCGTAGGCGGACCTTTAAGTCAGCGGTAAAATGTCAATGCCCAACATTGGCCCGCCGTTGATACTGTTGGTCTTGAATACACACAAGGAAGGTGGAATTCGTTGTGTAGCGGTGAAATGCTTAGATATGACGAAGAACTCCGATTGCGAAGGCAGCCTTCTGGGGTGCGATTGACGCTGAGGCTCGAAAGTGCGGGTATCAAACAGG
+
IIIIIIIIIIIIIIIIIIIIIIIIIHHIIIIIIIIIIIIIIIIIGIIIIIIIIIIIIIIIHIIIIHIIIIIIIIIIHIIIIIIIIIIIIIIIIIIIIIIIIIIIIIIIIIIHIIIIIIIIIIIIIIIIIIIIIIIIIIIIIIHIIIIHIIIIIIIIIIIIIIIIIIIIIIIIIIIIIIIIIIIHIIIIIIIIIIIIIIIIIIIIIIIIIIIIIIIIIIIIIIIIIIIIIIIIIIIIIIIIIIIIIIIIIIII
@HS4.2_487 HISEQ:380:H55W7BCXY:1:1101:17776:26363 1:N:0:AGCAGGAA orig_bc=AAAAAAAAAAAA new_bc=AAAAAAAAAAAA bc_diffs=0
TACGGAGGATGCAAGCGTTATCCGGATTTATTGGGTTTAAAGGGTGCGCAGGCGGGCTGTTAAGTCAGCGGTGAAATCTCCCGGCTCAATCGGGGAACTGCCGTTGATACTGGCAGCCTAGAGTACAGACGGCGCCGGCGGAATGTGTCATGTAGCGGTGAAATGCTTAGATATGCCACAGAACACCGATCGCGAAGGCAGCTGGCGAGGCTGGGACTGACGCTCAGGCACGAAAGCGTGGGGATCAAACAGG
+
IIIHIHIIIIIIHIIIIIIIGHGHIHIHIIIIHIHDHHIGIIIHIIIIIIIIIIHIIIIIIHHIIIIIIIIIHHIICGHHIIIIIHIHI1IIIIIIIIIIIIIIIIIIIIIIIIIIIIIIIIIIIIIIIIIIIIIHIIIIIIHIHIIGHIIHIIIIIIHHIIIIIIIIIIIIIIIIIFHIIIIIIIIIIIIIIIIIIHIIIIIIIIIIIIIIIIIIIIIIIIIIIIIIHIIIIIIIIIIIIIIIHHIHIIIII
@HS4.2_488 HISEQ:380:H55W7BCXY:1:1101:18416:26320 1:N:0:AGCAGGAA orig_bc=AAAAAAAAAAAA new_bc=AAAAAAAAAAAA bc_diffs=0
TACGGAAGGTCCGGGCGTTATCCGGATTTATTGGGCGTAAAGCGTGTGTAGGCGGTTTGTTAAGTTTAAGATTAAAGCCCGGGGCTTAACCTCGGTTCGTCTTAAAAACTGGCAGACTTGAGTGCAGTAGAGGCGAGTGGAATTTCTAGTGTAGCGGTTAAATGCGTAGATATTAGAAGGAACACCAGTGGCGAAGGCGGCTTGCTGGGCTGTTACTGACGCTGAGACACGAAAGCGTGGGGAGCAAATAGG
+
IIIIIIIIIIIIIHIIIIIIIIIIIEHIIIIIIIIIIIIIIIIIIIHHIHIIIIIHHHIIIIIIHIIIIIIIIIIIIIIIIIIIIIIIHIIIIIIIIIIIIIIIIIIIIIIIIIIIIIIIIIIIIIIIIIIIII#IHIIIIIIIIIIIIIIIIIIIIIIIIIIIIIIIIIIIIIIHGIIIIIIIIIIIIIIIIIIIIIIIIIIIIIIIIIIIIHIIIIIIIIIIIIIIIIIIHIIIIIIIIIIIIHIIIGII
@HS4.2_489 HISEQ:380:H55W7BCXY:1:1101:20822:26307 1:N:0:AGCAGGAA orig_bc=AAAAAAAAAAAA new_bc=AAAAAAAAAAAA bc_diffs=0
TACGTAGGGGGCAAGCGTTATCCGGATTTACTGGGTGTAAAGGGAGCGTAGACGGCGAGTCAAGTCTGATGTGAAAGGTGGGGGCTCAACCCCCAAACTGCATTGGAAACTGGTTTGCTAGAGTGTCGGAGAGGTAAGTGGAATTCCTAGTGTAGCGGTGAAATGCGTAGATATTAGGAGGAACACCAGTGGCGAAGGCGGCTTACTGGACGATCACTGACGTTGAGGCTCGAAAGCGTGGGGAGCAAACAGG
+
IIIIGHHHIIIIGIIHIHHIHHHIIHIGIIIHHIIDHCCFHIIHHIIIHGHHCHHHHFHIHIIIHIIHHFHHHIIHHHHHIIIHIHIHHIIIIIIHIIIIHHIIHHHIIIIIIIHIIIIIIIIIIIIIIIIIIIIIHIIIHIHI#IIHHIIIIIIIIIHIIIHIIIIIIIIIIIIHHHHIIIIIIIIIIIIIIIGIIIIIIIIIIIIIIIIIIIIIIIIHIIIIIIIIIIIIIHHIIIIIIIIIIIIIIIIII
@HS4.2_490 HISEQ:380:H55W7BCXY:1:1101:20979:26472 1:N:0:AGCAGGAA orig_bc=AAAAAAAAAAAA new_bc=AAAAAAAAAAAA bc_diffs=0
TACGGAAGGTCCGGGCGTTATCCGGATTTATTGGGTTTAAAGGGAGCGCAGGCTGATGATTAAGCGTGACGTGAAATGTAGCCGCTCAACGGCTGAACTGCGTCGCGAACTGGTTATCTTGAGTGAGTTCGATGTTGGCGGAATTCGTGGTGTAGCGGTGAAATGCTTAGATATCACGAAGAACTCCGATTGCGAAGGCAGCCAACAAGGCCTTTACTGACGCTAAAGCTCGAAGGTGCGGGTATCGAACAGG
+
IIIICDHHHCFHHCHHGCEHHHIHIDCGHIHEGHIEGCHHHHHHGHIIIHIHGEHHFF#FHHH#IIHIFHHCHFGHEHEHIHIHICHHIEHIIIIHHHCHHHGCHDDDDCDGH@FFGH@FFEHHH#HHHCEHGH@/DG@#HGDGDEB@;EHHDDHHEHHHFECC7FHCFBFEEEHHGCF?EEGD##CDEDGHIHIH@DB1HGD11GCHH@HHHHFCHHHHHHIHIHGIIHGCECDDHHHHEDIHHHEF<FCHH
@HS4.2_491 HISEQ:380:H55W7BCXY:1:1101:1190:26603 1:N:0:AGCAGGAA orig_bc=AAAAAAAAAAAA new_bc=AAAAAAAAAAAA bc_diffs=0
TACGGAAGGTCCGGGCGTTATCCGGATTTATTGGGTTTAAAGGGAGCGCAGGCGGGTGCTTAAGCGTGCTGTGAAATGTACCGGCTCAACCGGTGACGTGCAGCGCGAACTGGGTGCCTTGAGTGAGTGCGAGGTATGCGGAATTCGTGGTGTAGCGGTGAAATGCTTAGATATCACGAAGAACCCCGATTGCGAAGGCAGCGTACCAGTCCTTTACTGACGCTAAAGCTCGAAGGTGCGGGTATCGAACAGG
+
IIIHIIIIIIIIIIIIIIIIIIHHIHHIIHHFHHIDEHHIIIIIIIGIGHIIIIIIIIIIIIIHIIHHIIIIIHHIHHHHIIIIIIIIIIIIIIIIIIIHHIIIHIIIIIIIIIHIIIIIIIIIIIIIIGIIIIIIIIIIIIIIIIIIIIIIIIIIIIIIIIIIIIIIIIIIIIIIIIIIIIIIIIIIIIIIIIIIIIIIIIIIIIIIIIIIIIIIHIIIIIIIIIHHIIHIIIIIIIIIIIIIIIIIIIIII
@HS4.2_492 HISEQ:380:H55W7BCXY:1:1101:6439:26675 1:N:0:AGCAGGAA orig_bc=AAAAAAAAAAAA new_bc=AAAAAAAAAAAA bc_diffs=0
TACGGAGGATGCAAGCGTTATCCGGATTTATTGGGTTTAAAGGGTGCGTAGGCGGATGCCTAAGCGTGAGGTGAAATCCCCGGGCTCAACCTGGGAACTGCCTCGCGAACTGGGTATCTGGAATGTCCGTGCCGTGGGAGGAATGTGTGGTGTAGCGGTGAAATGCATAGAGATCACACAGAACACCGATTGCGAAGGCATCTCACGAACGGATGATTGACGCTGAGGCACGAAAGCGTGGGGATCAAACAGG
+
IIIGIIIIHHHIHHHHIIIIIIIIICGHIIIHHIICCHHIIIIIIIIIIIIIIIIIIIIIIHIIGHIIIIHHIHHHGIIIIIIIIIIIIIIIIIIIIIIHIIIIIIIIIIIIIIGIIIIIIHIIIIIIIIHHIIGIHIIIIIIIIIIIGIIIIIIIIIIIIIIIIHIIHIIIIIIIHHHIIHHHIIHIIIIIIIHIIIHIIIIIIIIIIIIIIIIIIIIIIIIIIHFIHIIIIIIIIIIIIIIHGHIIIIIII
@HS4.2_493 HISEQ:380:H55W7BCXY:1:1101:6754:26688 1:N:0:AGCAGGAA orig_bc=AAAAAAAAAAAA new_bc=AAAAAAAAAAAA bc_diffs=0
TACGGAGGATGCGAGCGTTATCCGGATTTATTGGGTTTAAAGGGTGCGTAGGCTGTTCGTCAAGTCAGTGGTGAAATGCCGGGGCTCAACCCCGGAGCTGCCATTGATACTGTCGGGCTTGAATCCTGCTGCCGTGGGAGGAATGAGTAGTGTAGCGGTGAAATGCATAGATATTACTCAGAACACCGATTGCGAAGGCATCTCACGAAACAGGCATTGACGCTGAGGCACGAAAGCGTGGGGATCAAACAGG
+
IIIIIEHIIIEHHHIIIHHHIIIIIHCGHCCGHHI0DEHFHFHHHHHIHIIGGHIHIIIIIIIIIIHIIIIIIIIIGHHIHIHHHIIIIIIIIIHHHHIHHIIIIIHIIIIIIIIIIIIIHIIIIHIIIHIIIIIHGHIIHHHHFGHIIIHHHHIHIIHIHHFIHIIIIIIHIIHHIIIIHHIHIHHHIIIIIHIIIGIIIIIIIIIIHHGFIIIIIIIIIIIIFIIIIHHEHIHIIIFHHHIHIIIHIHHHI
@HS4.2_494 HISEQ:380:H55W7BCXY:1:1101:7034:26721 1:N:0:AGCAGGAA orig_bc=AAAAAAAAAAAA new_bc=AAAAAAAAAAAA bc_diffs=0
TACGGAGGATCCGAGCGTTATCCGGATTTATTGGGTTTAAAGGGAGCGTAGGCGGGAGATCAAGTCAGTTGTGAAATGTAGACGCTCAACGTCTGCACTGCAGTTGAAACTGGTTTTCTTGAGTGCGTAAGGGGCAGGCGGAATTCGTCGTGTAGCGGTGAAATGCTTAGATATGACGAAGAACTCCGATCGCGAAGGCAGCTTGCCGGGCCGCAACTGACGCTGAAGCTCGAAGGTGCGGGTATCGAACAGG
+
IIIIIGHIIIIIIIIIIIIIIIIIIDHHIIHIIIIEGHHIIIIIIIIIHHIIIIIIIIIIIIIIIIIIIIIIIIIIHHHIIIIIIIIIIIIIIIIIIIIIIIIIIIIIIIIIIIIHIIIIIIIIIIIIIIIIIIIHIIIIHIIIIIIIIIIIIIIIIIIIIIIIIIHHIIIHIIIIIIIIIIIHIHHHHHHIHHIIIIIHHHHHHIHIIIHHHFIIIIIHIIIIIIIIHEHIIIIIIIIIIIIIHIIIIIIII
@HS4.2_495 HISEQ:380:H55W7BCXY:1:1101:9190:26629 1:N:0:AGCAGGAA orig_bc=AAAAAAAAAAAA new_bc=AAAAAAAAAAAA bc_diffs=0
TACGTAGGTGGCGAGCGTTGTCCGGAATCATTGGGCGTAAAGGGAGCGCAGGCGGGGAATCAAGTCTATCTTAAAAGTTCGGGGCTCAACCCCGTGATGGGATAGAAACTGGTTCTCTTGAGTGCAGGAGAGGAAAGCGGAATTCCTAGTGTAGCGGTGAAATGCGTAGATATTAGGAGGAACACCAGTGGCGAAGGCGGCTTTCTGGACTGTAACTGACGCTGAGGCTCGAAAGCGTGGGGAGCGAACAGG
+
IIIIIIIIIIIIIIIIIIIIIIIIIIIIIIIIIIIIIHHIIIIIIIIIIIIIIIIIIIIIIIIIIIIIIIIIIIIIHHIIIIIIIHIIIIIIIIIIHGIIIIIIIIHIIIIIIIIIHIIIIIIIIIIIIIIIIIIIIIIIIIIIIIIIIIIIIIIIIIIIIIIIIIIIIIIIIIIIIIIIIIIIHIIIIIIIIIIIIIIIIIIIIIIIIIIIIIIIIIIIIIIIIIIIIHIIIIIIIIIIIIIIIIIIIIII
@HS4.2_496 HISEQ:380:H55W7BCXY:1:1101:13589:26696 1:N:0:ATCAGGAA orig_bc=AAAAAAAAAAAA new_bc=AAAAAAAAAAAA bc_diffs=0
TACGGAGGATGCGAGCGTTATCCGGATTTATTGGGTTTAAAGGGTGCGTAGGTGGTTTGTTAAGTTTGTGGTGAAAGCGTGCGGCTCAACCGTACCAAGCCATGAAAACTGGCGAACTTGAGTGCAAACGAGGTAGGCGGAATGTGATGTGTAGCGGTGAAATGCTTAGATATGTCACAGAACCCCGATTGCGAAGGCAGCTTACCAGCATGCAACTGACACTGAGGCACGAAAGCGTGGGTATCAAACAGG
+
IIIIIIIIIIIIIIIIIIIIIIIIIGHHIIIIIIIGHIIIIIIIHIIIHIIIIIIIIIIIIIIIIIIIIIIIIIIIIIIIIIIIIIIIIIIIIIIIIIIIIIIIIIIIIIIIIIIIIIIIIIIIIIIIIIIIIIIIHIIIIIIIIIIIIIIIIIIIIIIIIIIIIIIIIIIIIIIIIIIIIIIHIIIIIIIIIIHIIIIIIIIIIIIIIIIIIIIIIIIIHIHIIIIIIIIIIIIIIIIIIIIIIIIIIIII
@HS4.2_497 HISEQ:380:H55W7BCXY:1:1101:14013:26600 1:N:0:AGCAGGAA orig_bc=AAAAAAAAAAAA new_bc=AAAAAAAAAAAA bc_diffs=0
TACGGAAGGTCCGGGCGTTATCCGGATTTATTGGGTTTAAAGGGAGCGCAGGCCGGAGGTCAAGCGTGACGTGAAATGTAGCCGCTCAACGGCTGAGTTGCGTCGCGAACTGGCTTCCTTGAGTGAGTGCGACGTCAGCGGAATTCGTGGTGTAGCGGTGAAATGCTTAGATATCACGAAGAACCCCGATTGCGAAGGCAGCTGACGAGCCCTTTACTGACGCTAAAGCTCGAAGGTGCGGGTATCGAACAGG
+
IIHIIIIIIEHHIGIIIIIIIIIIIIEHIIIIIIIHHIEHIIFEHIIIIIIIHHHIHIIIIIIIIIIIIHIHHHIIHIIIIIIIIIIHHHHGHIIIIIIIIIIIIIIIIIIIIIIIIIHIIIIIIIIIIIIIIIGIIIIIIIIHIIHHHIHIHIIIIIIHIIHHIIIIIIIIIHEEHHIIIIIIIHIIIIIIIIIIIHIHHIIIIIIIIIIIIIIHIIIIHIIIIIHIIIIIHFC<CIIIHIIIIIIIIIIII
@HS4.2_498 HISEQ:380:H55W7BCXY:1:1101:14403:26699 1:N:0:AGCAGGAA orig_bc=AAAAAAAAAAAA new_bc=AAAAAAAAAAAA bc_diffs=0
TACGGAGGATGCAAGCGTTATCCGGATTTATTGGGTTTAAAGGGTGCGTAGGCGGATGCCTAAGCGTGAGGTGAAATCCCCGGGCTCAACCTGGGAACTGCCTCGCGAACTGGGTATCTGGAATGTCCGTGCCGTGGGAGGAATGTGTGGTGTAGCGGTGAAATGCATAGAGATCACACAGAACACCGATTGCGAAGGCATCTCACGAACGGATGATTGACGCTGAGGCACGAAAGCGTGGGGATCAAACAGG
+
IIIIIGDDHHIIIHHIIIIHIHIIHHHEHEEHHHIGHHHIHHHFIHDHEHHDHHHIIHHHIIIIIIHHHIIIIHIHDHHHHHIIHIIIIIHIIIHIIIHIIIIHHHGIIHIIHFIIHIIHIIIHHIHIIIHCIIHHIIIHGIIGIIIIIIIIIIIIIHFIIIIHIHEHIIIHIH#HGDHIIIHIIIHIHIIIIIIIIIIIIIIIIIHIIHHHFCG?IHIHIIIIIIIIIIHHHIIIIIIHIHIHHIHHHIIIH
@HS4.2_499 HISEQ:380:H55W7BCXY:1:1101:15022:26691 1:N:0:AGCAGGAA orig_bc=AAAAAAAAAAAA new_bc=AAAAAAAAAAAA bc_diffs=0
TACGGAGGGTACGAGCGTTAATCGGAATGACTGGGCGTAAAGGGCACGTAGGTGGATAGATAAGTCACAAGTGAAATACCCGGGCTTAACCTGGGATTGGCTCGTGAAACTGTTTAACTAGAGTACGGTAGAGGGGAGTAGAATTCCAAGTGTAGCGGTGAAATGCGTAGAGATATGGAAGAATACCGGAGGCGAAGGCGGCTCTCTGGACCGATACTGACACTGAAGAGCGAAAGCGTGTGGAGCAAACAGG
+
@11<<0//CG?1<0<?<<CEHCEHH=C?G1D1FEHIDIHECGC=GHFC<DHH<1<1C##GH<##<GE@G#<F1?<111<1<#FC//1<GHGEHCE01DC#H#EDH00<<C<FHH0<=C@C#.CGHI=HF/DHHH0<:?HHI0BFH=818F:G<//F<EH110<:C@DB?FA1F71<1<BE#1HFH#0@0HEC@7E7CDHF?E@CD<1/0D/GCC1CC<<<1<<11GCD00D1D0C/EE111<<1<1<1<111<
@HS4.2_500 HISEQ:380:H55W7BCXY:1:1101:16579:26591 1:N:0:AGCAGGAA orig_bc=AAAAAAAAAAAA new_bc=AAAAAAAAAAAA bc_diffs=0
TACGGAAGGTCCGGGCGTTATCCGGATTTATTGGGTTTAAAGGGAGCGCAGGCCGACAGGTAAGCGTGACGTGAAATGTAGCCGCTCAACGGCTGAACTGCGTCGCGAACTGCCAGTCTTGAGTGAGTTCGATGTTGGCGGAATTCGTGGTGTAGCGGTGAAATGCTTAGATATCACGAAGAACTCCGATTGCGAAGGCAGCCGACAAGGCCTTTACTGACGCTAAAGCTCGAAGGTGCGGGTATCGAACAGG
+
IIIIIIIIIIIIIIIIIIIIIIIIIHIIIIIIHIIDGHIIIIIIIIIIIIIIHIIIIIIIIIIIIIIIIIIIIHHIIIIIIIIIIIIIIIIIIIIIIIIIIIIIIIIIIIIIIIIIHIIIIIIIIIIHIHIIIIIGIIIIIIIIIIIIIIIIIIIIIIIIIIIIIIIIIIIIIIIIIIIIIIIHHIIIIIIIIIIIIIIIIIIIIIIIIIIIIIIIIIIIIIIIIIIIIIIIIIIIIIIIIIIHIIIIIIIII
@HS4.2_501 HISEQ:380:H55W7BCXY:1:1101:1813:26787 1:N:0:AGCAGGAA orig_bc=AAAAAAAAAAAA new_bc=AAAAAAAAAAAA bc_diffs=0
TACGGAGGATGCAAGCGTTATCCGGATTTATTGGGTTTAAAGGGTGCGCAGGCGGGCTGTTAAGTCAGCGGTGAAATCTCCCGGCTCAACCGGGGAACTGCCGTTGATACTGGCAGCCTAGAGTACAGACGGCGCCGGCGGAATGTGTCATGTAGCGGTGAAATGCTTAGATATGCCACAGAACACCGATCGCGAAGGCAGCTGGCGAGGCTGGGACTGACGCTCAGGCACGAAAGCGTGGGGATCAAACAGG
+
HIIIIIHIIIIIIIIIIIIDHHHGHIEEHHIHI1G0<GHIHHIIHIIIDHIIIIIHIIIIIHHHIHHHIIHHGHIIHHIGHIIIIIIIIIIIIIIHIIIIIIIIHHHIIIIIIIIIIHIIIIIHIIHHIHIHIIIIIIHHIIIIIHHIIIIIIIIHIIIIIIIIIIIIIIIIIIIIHFHIIIIIIIIIIIIIIHIIIIIIIIIHIIIIIIIIHIIHHIIIIIFGIIIIIIHIIIIIIIIHHHIIIIIIIIIII
@HS4.2_502 HISEQ:380:H55W7BCXY:1:1101:8179:26928 1:N:0:AGCAGGAA orig_bc=AAAAAAAAAAAA new_bc=AAAAAAAAAAAA bc_diffs=0
TACGGAAGGTCCGGGCGTTATCCGGATTTATTGGGTTTAAAGGGAGCGCAGGCCGGAGGTCAAGCGTGACGTGAAATGTAGCCGCTCAACGGCTGAACTGCGTCGCGAACTGGCTTTCTTGAGTGAGTTCGATGTGGGCGGAATTCGTGGTGTAGCGGTGAAATGCTTAGATATCACGAAGAACTCCGATTGCGAAGGCAGCCCACAAGGCCTTTACTGACGCTAAAGCTCGAAGGTGCGGGTATCGAACAGG
+
HCHEECCCGECH/<<<E<?EGHHIH00<DHFC<GH0<0<1F1CG@EHC<CD<<DFEGCEGG#HHCHIHHFHHIIHFEEHHDHHHHEHHGHH<CHHH?HDDF@0DCHHIHHCHHE#EEIHCECFCHFH?EGHEFECHHHEGECHE<EFFCHHEHHHGECFHHHGCFFACFHHGHHEHFFIHH@GHGH@EHECHGHH?GGECED0DC@CHIIHHEEGGCCGCIIHHHHHGE@CHHGC<DHGHHIHGEGCEHGFHH
@HS4.2_503 HISEQ:380:H55W7BCXY:1:1101:8495:26782 1:N:0:AGCAGGAA orig_bc=AAAAAAAAAAAA new_bc=AAAAAAAAAAAA bc_diffs=0
TACGTATGGAGCAAGCGTTATCCGGATTTACTGGGTGTAAAGGGAGCGTAGACGGCATGGCAAGTCTGATGTGAAAGGTGGGGGCCCAACCCCCAGACTGCATTGGAAACTGCGGTGCTTGAGTGCCGGAGGGGTAAGCGGAATTCCTAGTGTAGCGGTGAAATGCGTAGATATTAGGAGGAACACCGGCGGCGAAGGCGGCTTACTGGACGGCAACTGACGTTGAGGCTCGAAAGCGTGGGGAGCAAACAGG
+
IIIIIIIHIIIIIIIIIIIIIIIIIGIIIIIHHHI1EFHHHHIIHIIIIIIIIIIIHHIIIIIIHHIHIIIIIIHHH#HIIIIIIIIIIIHIIIIIIIIIHIIIIIIHIIIHIIIIIIIIIHIIIHIIIIIIIIIIIIIIIIIIIIIIIIIIIIIIIIIIIIIIIIIIIIIIIIIIIHIIIHIIIIIIIIIIIIIIIIIIIIIIIIIIIIIIIIIIIIIIIIIIIIIIIIIIIIHIIIIIIIIIIIIIIIIII
@HS4.2_504 HISEQ:380:H55W7BCXY:1:1101:9819:26864 1:N:0:AGCAGGAA orig_bc=AAAAAAAAAAAA new_bc=AAAAAAAAAAAA bc_diffs=0
TACGTAGGGAGCAAGCGTTGTCCGGATTTACTGGGTGTAAAGGGTGCGTAGGCGGCTTTGTAAGTCAGATGTGAAATCTATGGGCTCAACCCATAAACTGCATTTGAAACTACAGAGCTTGAGTGAAGTAGAGGCAGGCGGAATTCCCTGTGTAGCGGTGAAATGCGTAGAGATAGGGAGGAACACCAGTGGCGAAGGCGGCCTGCTGGGCTTTAACTGACGCTGAGGCACGAAAGCGTGGGTAGCAAACAGG
+
IIIIIIIIIIIIIIIIIIIIIIIIIIIIIIIIIIIGHHHHHHIIIIIIHHIIHIIIIIIIIIIHIIIIHIIHHIIIHHIIIIIIIIIIIIIIIIIIIIIIIIIIIIIIIIIIIIHIHHIIIIHIIIIIIIIIIIHIIIIIIIHIIIIIIIIHIHHHIIHIIIIHIIIIIIIIIIIIIHHIIIIIIIHIIIIIIIIIIIIIIHIIIIIGHIHHHGHHGIIIHIIHHIIIHIIIIIIIIIIIIIHIIIHGH@III
@HS4.2_505 HISEQ:380:H55W7BCXY:1:1101:11900:26903 1:N:0:AGCAGGAA orig_bc=AAAAAAAAAAAA new_bc=AAAAAAAAAAAA bc_diffs=0
TACGGAGGATGCAAGCGTTATCCGGATTTATTGGGTTTAAAGGGTGCGCAGGCGGGCTGTTAAGTCAGCGGTGAAATCTCCCGGCTCAACCGGGGAACTGCCGTTGATACTGGCAGCCTAGAGTACAGACGGCGCCGGCGGAATGTGTCATGTAGCGGTGAAATGCTTAGATATGCCACAGAACACCGATCGCGAAGGCAGCTGGCGAGGCTGGGACTGACGCTCAGGCACGAAAGCGTGGGGATCAAACAGG
+
IIIGIHIHHHIIIHHIEEHDHHIIHIHIIIIIIIGHHIIIIIIIIIIIIIIHIIHHHCIIHIIIHHGIHIIIHHIHHEHHIHIIIIHEHIIIIIIIIIIIIIIIHIIIIHIIIIIIIIIIHIIIHHHIIIIIIIIIIIIIIIHHIIIHIIIIIIIIIHHIIIIIIIIIIHIGHIIHFIIIIIIIIIIIIIIIIIIIIIIIIIIIIHHHIIIHIIIIIIIIIIIIHIIIIHHHHIGIIIIIIIIIHIIIIIIII
@HS4.2_506 HISEQ:380:H55W7BCXY:1:1101:13199:26999 1:N:0:AGCAGGAA orig_bc=AAAAAAAAAAAA new_bc=AAAAAAAAAAAA bc_diffs=0
TACGGAAGGTCCTGGCGTTATCCGGATTTATTGGGTTTAAAGGGAGCGCAGGCCGGGGTGTAAGCGTGACGTTAAATGCATCCGCTCAACGGTTGTATGCGTCGCGAACTGCATCCCTTGAGTACGCTGCAAGTGGGCGGAATTCGTGGTGTAGCGGTGAAATGCTTAGATATCACGAAGAACTCCGATTGCGAAGGCAGCCCGCTGTTGCGTCACTGACGCTGAGGCTCGAAGGTGCGGGTATCGAACAGG
+
IIIIIFHIIIHIIIIIIIIHIIIIIGDHHIIIHHHGHHIIIIIIIIIIHIIIIIIIIIHIIIIIIIIIIIIHIIIIIIHHHIIIIIIIIIIIIIIIIIIIIIHIIIIIIIIIIIIIIHIIIIIIIIIIIIIIIIIIIIIIIIIIIIIIIIIIIIIIIIHIHIIIIIIIIIIIIIHHHIIIIIIIIIHIIIIIIIIHIIIIIIIIIIIIIIIIIIIIIIIIIIIIIIIIIIIIIIIIIIIIIIIIIIIIIIII
@HS4.2_507 HISEQ:380:H55W7BCXY:1:1101:13767:26819 1:N:0:AGCAGGAA orig_bc=AAAAAAAAAAAA new_bc=AAAAAAAAAAAA bc_diffs=0
TACGGAAGGTCCGGGCGTTATCCGGATTTATTGGGTTTAAAGGGAGCGCAGGCGGGCGATTAAGCGTGACGTGAAATGCAGCGGCTCAACCGTATGAAGTGCGTCGCGAACTGGTTGCCTTGAGTGAGTTCGACGTCAGCGGAATTCGTGGTGTAGCGGTGAAATGCTTAGATATCACGAGGAACCCCGATTGCGAAGGCAGCTGACGAGGCCTTTACTGACGCTAAAGCTCGAAGGTGCGGGTATCGAACAGG
+
IIIIHDHIIIIIICHIIIIIIIIIIDEGHHHIHHH<DEHIIHIIHHHIHIIIIIIIIIIIHIIIIIIIIIIIIIHHIIIIIIIIIIIIIHIIHIIIIIIIIIIIIIIIIIIIIIIIIHIIIIIIIIIIIIIIIIIIIIIIIIIIIIIIIIIIIIIIIIIIIIIIIIIIIIIIIIIIHHHIIIIIIIIIIIIIIIIIIIIIIIIIIIIIIIIIIIIIIIIIIIIIIIIIIIIHIHGC<<IIIIIIIIIIIIIIII
@HS4.2_508 HISEQ:380:H55W7BCXY:1:1101:15773:26984 1:N:0:AGCAGGAA orig_bc=AAAAAAAAAAAA new_bc=AAAAAAAAAAAA bc_diffs=0
TACGGAAGGTCCGGGCGTTATCCGGATTTATTGGGTTTAAAGGGAGCGCAGGCTGATTGTTAAGCGTGACGTGAAATGTAGCCGCTCAACGGCTGAACTGCGTCGCGAACTGGCAGTCTTGAGTGAGTACGACGTCAGCGGAATTCGTGGTGTAGCGGTGAAATGCTTAGATATCACGAAGAACCCCGATTGCGAAGGCAGCTGACGAGTCCTTTACTGACGCTAAAGCTCGAAGGTGCGGGTATCGAACAGG
+
IIIIHHHHIHHIHHIIIHHHIIIIIHHIHIHEGHIDEHHIIIIIHHIIHHDHIHIHIHHCIIIIIHIHHIHHHHHHFHHIHHHHHIIIIDHIIIHHHIIHIIFHIIIIIIHHIHIIHHHGHIIIIIIIIIIIHIIIIIHIIIHIIIIHHIIIIIHIIIIHIIIIIIIIIIIIIHEIHHIHIIIIIIIIIHIIIIIIIIHGFHHHHHHHFIIIIHHHIIIIIIIIIHIHHCEHGHHF<HFHIHHHFG<IHIIII
@HS4.2_509 HISEQ:380:H55W7BCXY:1:1101:16176:26761 1:N:0:AGCAGGAA orig_bc=AAAAAAAAAAAA new_bc=AAAAAAAAAAAA bc_diffs=0
TACGGAGGACGCGAGCGTTATCCGGATTCATTGGGTTTAAAGGGTGCGCAGGCGGCCTGGCAAGTCAGCGGTGAAAGCCCGGGGCCCAACCCCGGAAGTGCCGTTGATACTGTCGGGCTGGAATGCGGTCGAGGCGGGCGGAACGTGGCGTGTAGCGGTGAAATGCGTAGATATGCCACAGAACGCCGATAGCGGAGGCAGCTCGCCAGGCCTGCATTGACGCTCGGGCACGAAAGCGTGGGGATCGAACAGG
+
IIIIIIIIIIIIIIIIIIIIIIIIIHHIHIIIIIIGHIIIIIIIIIIIIIIIIIIIIIIIIIIIIIIIIIIIIIIIIIIIIIIIIIIIIIIIIIIIHIIIIIIIIIIIIIIIIIIIIIIIIIIIIIIIIIIIIIIIIIIIIIIIIIIIIIIIIIIIIIHIIIIIIIIIIIIIIIIHIHIIIIHIIIIHIIIIIIIIIIIIIIIIIIIIIIIIIIIIHIIIIIIIIIHIHIHIIIIHIIIIIIIIIIIIIIIIH
@HS4.2_510 HISEQ:380:H55W7BCXY:1:1101:17777:26787 1:N:0:AGCAGGAA orig_bc=AAAAAAAAAAAA new_bc=AAAAAAAAAAAA bc_diffs=0
TACGGAAGGTCCAGGCGTTATCCGGATTTATTGGGTTTAAAGGGAGCGCAGGCGGAGGCTTAAGCGTGACGTGAAATGTAGCCGCTCAACGGCTGAGTTGCGTCGCGAACTGGGTTTCTTGAGTGAGTGCGACGTCAGCGGAATTCGTGGTGTAGCGGTGAAATGCTTAGATATCACGAAGAACCCCGATTGCGAAGGCAGCTGACGAGCCCTTTACTGACGCTAAAGCTCGAAGGTGCGGGTATCGAACAGG
+
IIIIIGIIIIIIHIIIIIIIIIIIIIIIIIIIHIICGHIIIIIIIIIIIIIIIIIIIIIHIIIIIIIIIIIIIIIIIHHIIIIIIIIIIIIIIIIIIIIIIIIIIIIIIIIIIIIIIIIIIIIIIIIIIIIIIIIIIIIIIIIIIIIIIIIIIIIIIIIIIIIIIIIIIIIIIIIHIIIIIIIIIIIIIIIIIIIIIIIIIIIIIIIIHIIIIIIIIIIIIIIIIIIIIIIIIIIIIIIIIIIIIIIIIIIII
@HS4.2_511 HISEQ:380:H55W7BCXY:1:1101:20731:26841 1:N:0:AGCAGGAA orig_bc=AAAAAAAAAAAA new_bc=AAAAAAAAAAAA bc_diffs=0
TACGGAGGATGCGAGCGTTATCCGGATTTATTGGGTTTAAAGGGTGCGTAGGCGGGACGTCAAGTCAGCGGTGAAATACTGTGGCTCAACCATAGCATTGCCGTTGAAACTGGCGACCTTGAGTGCGGCAGAGGTAGGCGGAATGTGTGGTGTAGCGGTGAAATGCTTAGATATCACACAGAACACCGATTGCGAAGGCAGCTTACTGGAGCGCAACTGACGCTGAGGCACGAAAGCGTGGGTATCGAACAGG
+
FEHHE=HCD@FE?E<<C<CEFC1</<<CCGE@FCH<00<<FCHCHIHDGEHHGHHIHIHHHFDEDHHHHIIIHEB@0DEHEGHGHHHHHHHEGHIHHHHHHIHHHIHFHIHHDHHHFIIIIIHFHHHHHHHHFHFHHIIHIIGIIHHIIIIIIIIGIIIIIHIIIHIHIIIHGHHEGHHHGGHIIIHHEIIIIIHHIHHFIIHIHIIIIIIIHHHHIIIIIIIIIIIIHHIIIIIIIHIIIIGIIIGIHHHII
@HS4.2_512 HISEQ:380:H55W7BCXY:1:1101:20952:26855 1:N:0:AGCAGGAA orig_bc=AAAAAAAAAAAA new_bc=AAAAAAAAAAAA bc_diffs=0
TACGGAAGGTCCGGGCGTTATCCGGATTTATTGGGTTTAAAGGGAGCGCAGGCTGGAGCTTAAGCGTGACGTGAAATGTACCGGCTCAACCGGTGATGTGCGTCGCGAACTGGGTTCCTTGAGTGAGTACGACGTCAGCGGAATTCGTGGTGTAGCGGTGAAATGCTTAGATATCACGAAGAACCCCGATTGCGAAGGCAGCTGACGAGTCCTTAACTGACGCTAATGCTCGAAAGTGCGGGTATCGAACAGG
+
EHHIHHIHHCCEH/CHHCDHF1DECH<EFHHHGFHE<C@EHIGIHIGIIHIIGHII##E1D#HHIIHH#EHHIIHHFII#CGHIIHHHHHACH?FF?CHHHHHDHHHHHGEGHHDFCHHHGHIDHGIDEDDGIHHC@IHIIHHHDEGCFHHEDHHHHHHHFHECEHGHEHHGFEHGDBHHGHCECHGD<IIIIIIHECC<CGCCDEF?IHIHHF1DIIHHGHHHHHHHFHIIHHHC</CHHDIIHIHGGIHHG
@HS4.2_513 HISEQ:380:H55W7BCXY:1:1101:3596:27053 1:N:0:AGCAGGAA orig_bc=AAAAAAAAAAAA new_bc=AAAAAAAAAAAA bc_diffs=0
TACGGAAGGTCCGGGCGTTATCCGGATTTATTGGGTTTAAAGGGAGCGCAGGCTGGCTTTTAAGCGTGACGTGAAATGTAGACGCTCAACGTCTGAATTGCGTCGCGAACTGGAGGCCTTGAGTGCATTCGACGCCAGCGGAATTCGTGGTGTAGCGGTGAAATGCTTAGATATCACGAAGAACTCCGATTGCGAAGGCAGCTGGCGAGGCTGTAACTGACGCTAAAGCTCGAAAGTGCGGGTATCGAACAGG
+
IIIIIIIIIIIIIIIIIIIIIIIIIHIIIIIIIIHIIHIIIIIHIIIIIIIIIIIIIIIIIIIIIIIIIIIIIIIIIIIIIIIIHIIIIIIIIIIIIIIIIIIIIIIIIIIIIIIIIIIIIIIIIIIIIIIIIIIIIIIIIIIIIIIIIIIIIIIIIIIIIIIIIIIIIIIIIIHIIIIIIIIIHIIIIIIIIIIIIIIIIHIIIIIIIIIIIIIIIIIIIIIIIIIHIHIIIIIIIIIIIIIIIIIIIIIII
@HS4.2_514 HISEQ:380:H55W7BCXY:1:1101:3707:27138 1:N:0:AGCAGGAA orig_bc=AAAAAAAAAAAA new_bc=AAAAAAAAAAAA bc_diffs=0
TACGGAAGGTCCGGGCGTTATCCGGATTTATTGGGTTTAAAGGGAGCGCAGGCTGATTATTAAGCGTGACGTGAAATGTAGCCGCTCAACGGCTGAGTTGCGTCGCGAACTGGTAGTCTTGAGTGAGTTCGATGTTGGCGGAATTTGTGGTGTAGCGGTGAAATGCTTAGATATCACGAAGAACTCCGATTGCGAAGGCAGCCAACAAGGCCTTTACTGACGCTAAAGCTCGAAGGTGCGGGTATCGAACAGG
+
IHGHGHHHEHIIIHHIIDHFEHIIHIIHIIIIEHICHHIIIIIIGHGHHHHGIHIIHHCHHHGIIIHHHIHFHHIHCHGHIIIIIIIIIIIHBEHHHIIIIIHHHHHGHHHHIHIIIIIIHHIHIHIHHHIHHHHIIGIIIIIHHIIHHIIIIIIIIIIIHHIIIIIIIIIIIIIHHHIHHGEAHHEIHHEHGIHIIIHIIHHHH@IHHHCEHHIIHCIIHGHHEHHG@FIIIIIIHIHIIIIIIIIIHHFHG
@HS4.2_515 HISEQ:380:H55W7BCXY:1:1101:10852:27241 1:N:0:AGCAGGAA orig_bc=AAAAAAAAAAAA new_bc=AAAAAAAAAAAA bc_diffs=0
TACGGAGGATGCGAGCGTTATCCGGATTTATTGGGTTTAAAGGGTGCGTAGGCGGAGCTTTAAGCGTGAGGTGAAATGCCACAGCTCAACTGTGGAACTGCCTCGCGAACTGGAGTTCTGGAATGCCCCTGCCGTGGGAGGAATGTGTGGTGTAGCGGTGAAATGCATAGAGATCACACAGAACACCGATTGCGAAGGCATCTCACGAAGGGGTGATTGACGCTGAGGCACGAAAGCGTGGGGATCAAACAGG
+
IIIHIIIHIIIIIIHIIIIIIHIIHEDHHIIIIIIHEHHHEHHIIIIIIHIIIIHIIHIIIIHIIIHHEIIIIIIHHHIIIIIHIIHIIHHHIIIIIHIIIHHIIHIHHHHIHIIHIHHEIIIHHHFEHHIIIHHEHGIIIIIHIIHIIIIHHIIIIIHIIIIHHEGIIIIIIHIIHHHIIIIIIIHIIIHHIIIIIIIIHHFHIIIIIIIHIIIIIIIIIGIIIIIIGIHIIIIIIIHIIIIHFHIHHHIII
@HS4.2_516 HISEQ:380:H55W7BCXY:1:1101:11910:27194 1:N:0:AGCAGGAA orig_bc=AAAAAAAAAAAA new_bc=AAAAAAAAAAAA bc_diffs=0
TACGGAGGATGCAAGCGTTATCCGGATTTATTGGGTTTAAAGGGTGCGTAGGCGGAGCTTTAAGCGTGAGGTGAAATGCCCGGGCTCAACCTGGGAACTGCCTCGCGAACTGGAGTTCTGGAATGCCCCTGCCGTGGGAGGAATGTGTGGTGTAGCGGTGAAATGCATAGAGATCACACAGAACACCGATTGCGAAGGCATCTCACGAAGGGGTGATTGACGCTGAGGCACGAAAGCGTGGGGATCAAACAGG
+
IGIIIHHHHIIIGIHIHHIGIIHIIC=GHHIHHHIHHHIIIIHIIIIIIIIIIIIIIHIIGIHIIIHHHIHIIHHHHIIIIIIIIIIIIIIIIIIIIIIHHIIIIIIIIIIIIIIHHIIIIHHHIHHHIIIIIIIIIIIIIHIIIIIIIHIIIIIIIIIIIIIIIIIIIHIIIIIIHHIIIIIIIIHIHIIIHIIIIIIIIIIIIIIIIIIIIIIIIIIIIIIIIIIIIIIIIIIGIIIIIIIIIIIIIIIII
@HS4.2_517 HISEQ:380:H55W7BCXY:1:1101:16499:27012 1:N:0:AGCAGGAA orig_bc=AAAAAAAAAAAA new_bc=AAAAAAAAAAAA bc_diffs=0
TACGTAGGGTCCAAGCGTTATCCGGATTTACTGGGTGTAAAGGGCGAGTAGACGGCGCTGTAAGTCAGCTGTGAAAACTTAGGGCTCAACCTTAAGCCTGCAGCTGAAACTGTAGTGCTAGAGTGCAGGAGAGGTAAGCGGAATTCCTAGTGTAGCGGTGAAATGCGTAGATATTAGGAGGAACACCAGTGGCGAAGGCGGCTTACTGGACTGTAACTGACGTTGAGGCGCGAAAGTGTGGGGAGCAAACAGG
+
IIIIIIIIIIIIIIIIIIIIIIIIIIIIIIIIHIIFHIIIIIIIIIHIIIIIIIIIIIIIIIIIIIIIIIIIIIIIIIIIIIIIIIIIIIIHIIIIIIIIIIIIIIIIIIIIIIIIIIIIIIIIIIIIIIIIIIIIIIIIIIIIIIIIIIIIIIIIHIIIIIIIIIIIIIIIIIIIIHIIIIIIIIHIIIIIIIIIIIIIIIIHIIIIIIIHIIIIIIIIIIIIIIIIIIHIIIIIIIIIIIIIIIIIIIIII
@HS4.2_518 HISEQ:380:H55W7BCXY:1:1101:17045:27009 1:N:0:AGCAGGAA orig_bc=AAAAAAAAAAAA new_bc=AAAAAAAAAAAA bc_diffs=0
TACGTAGGGAGCAAGCGTTGTCCGGATTTACTGGGTGTAAAGGGTGCGTAGGCGGCTTGGTAAGTCAGATGTGAAATCTATGGGCTCAACCCATAAACTGCATTTGAAACTATCGAGCTTGAGTGAAGTAGAGGCAGGCGGAATTCCCTGTGTAGCGGTGAAATGCGTAGAGATAGGGAGGAACACCAGTGGCGAAGGCGGCCTGCTGGGCTTTAACTGACGCTGAGGCACGAAAGCGTGGGTAGCAAACAGG
+
IIIIHHHHHHIIIIIIHHHDH@GHIHGHIII?FGI@CFHIHIIHIIIIIIGIIHHFDHHHIHIIIIIIIIIHIIIHGIHHIIIIIIIHIIIIIHIIIHIIIHIIIIIIHHHGGHHGGHHHIIIIIIHIIIIIIIIHHIIIIIHHHHFIIIIHGIIHHIIIIHHFIIIIIIIIIHHHFHIIIIIIIHIIIIIIIIIIIIIIIIIHIIIIIIIIGIIIIGIIIIIIIIIIIIIIIIIIIIIGIIIIIIHHHHIII
@HS4.2_519 HISEQ:380:H55W7BCXY:1:1101:17725:27078 1:N:0:AGCAGGAA orig_bc=AAAAAAAAAAAA new_bc=AAAAAAAAAAAA bc_diffs=0
TACGGAAGGTCCGGGCGTTATCCGGATTTATTGGGTTTAAAGGGAGCGCAGGCTGATGATTAAGCGTGACGTGAAATGTAGCCGCTCAACGGCTGAACTGCGTCGCGAACTGGTTATCTTGAGTGAGTTCGATGTTGGCGGAATTCGTGGTGTAGCGGTGAAATGCTTAGATATCACGAAGAACTCCGATTGCGAAGGCAGCCAACAAGGCCTTTACTGACGCTAAAGCTCGAAGGTGCGGGTATCGAACAGG
+
IIIIIIHIIIIIICEHIIIGIIIIIGIHIIIIHIIHHIIIIIIIIIIIIIIIIHIIIIIIIIIIIIIIIHIIIIIHHIIIHHIIIIIIIIIIIIIIIIIIIHIIIIIHIIIIIIIIIIIHIIIIIIIHIIIIIIHHIHIIIIIIIIIIHIIIIIIIIIIIIIIIIIIIIIIIIIIIIIIIIIHIIIIIHIHIIIIIIIIIIIIHIIIIIIIIIIIIIIIIIIIIIIIIIIHIIIIHIIIIIIHHHIIIIIIII
@HS4.2_520 HISEQ:380:H55W7BCXY:1:1101:18156:27029 1:N:0:AGCAGGAA orig_bc=AAAAAAAAAAAA new_bc=AAAAAAAAAAAA bc_diffs=0
TACGGAAGGTCCGGGCGTTATCCGGATTTATTGGGTTTAAAGGGAGCGCAGGCGGAGGCTTAAGCGTGACGTGAAATGTAGCCGCTCAACGGCTGAGTTGCGTCGCGAACTGGGTTTCTTGAGTGAGTGCGACGTCAGCGGAATTCGTGGTGTAGCGGTGAAATGCTTAGATATCACGAAGAACCCCGATTGCGAAGGCAGCTGACGAGCCCTTTACTGACGCTAAAGCTCGAAGGTGCGGGTATCGAACAGG
+
IIIIIIIIIIIIIIIIIIIIIIIIIHIIIIIHIII<EHHIIIIIIIIIIIIIIIIIIIIIIIIIIIIIIIIIIIIIIIIIIIIIIIIIIIIHIIIIIIHIIIIIIIIIIIIIIIHIIIIIIIIIIIIIIIIIIIHIIIIIIIIIIIIIIIIIIIIIIIIIHIIIIIIIIIIIIIHHHHIIIIHHIIIIIIIIIIIIIIIIIIIIIIIHHIIIIIIIIIIIIIIIIIIIIIIIIIIIIIIIIIIIIIIIIIIII
@HS4.2_521 HISEQ:380:H55W7BCXY:1:1101:18966:27165 1:N:0:AGCAGGAA orig_bc=AAAAAAAAAAAA new_bc=AAAAAAAAAAAA bc_diffs=0
TACGGAGGATGCAAGCGTTATCCGGATTTATTGGGTTTAAAGGGTGCGTAGGCGGATGCCTAAGCGTGAGGTGAAATCCCCGGGCTCAACCTGGGAACTGCCTCGCGAACTGGGTATCTGGAATGTCCGTGCCGTGGGAGGAATGTGTGGTGTAGCGGTGAAATGCATAGAGATCACACAGAACACCGATTGCGAAGGCATCTCACGAACGGATGATTGACGCTGAGGCACGAAAGCGTGGGGATCAAACAGG
+
IIIIIGIIIIIIIIIIIIIIIIIIIHGHIIIIIIHEGHIIHHIIIIIIIHIIIIIIIIHIIIHHHIIIIIIIIIIHHIIIIIIIIIIIIIHIIIIIIIIIIIIIIIIIIIHIHIIIIIIIIHIIIHIIIIIIIIHIIIIIIIIIIIHIIIIHHIIIIHIIIIIIIIIIIIIIIIIIIHIIIIIIIIIIIIHIIIIIIIIIIIIHIIIIIIHGIIIIIIIIIIIIIIIIIIIIIIIIIIIGIIIIHIIIIIIII
@HS4.2_522 HISEQ:380:H55W7BCXY:1:1101:1488:27387 1:N:0:AGCAGGAA orig_bc=AAAAAAAAAAAA new_bc=AAAAAAAAAAAA bc_diffs=0
TACGGAAGGTCCGGGCGTTATCCGGATTTATTGGGTTTAAAGGGAGCGCAGGCCGATGGTTAAGCGTGACGTGAAATGTAGCCGCTCAACGGCTGAACTGCGTCGCGAACTGGCTATCTTGAGTGAGTTCGATGTGGGCGGAATTCGTGGTGTAGCGGTGAAATGCTTAGATATCACGAAGAACTCCGATTGCGAAGGCAGCCCACAAGGCCTTTACTGACGCTAAAGCTCGAAGGTGCGGGTATCGAACAGG
+
IIIIIIIIIIIIIIIIIIIIIIIIIHHHIIIIHIIGHHHIIIGIIIHIIIIIIIIHIIIIIIIIIIIIIIIIIIIHFIGIIIIIIIIIIIIIIIIIHIIIIIIIIIIIIIIIIIIIIIHIIIIIIIIIIIIIIIIIIIIIIIIIIIIIIIIIIIIIIIIIIIIIIIIIIIIIIIIHGIIIIIIIHIIIIIIIIIIIIIIIIIIIIIIIIIIIIIIIIIIIIIIIIIIIIIIIIIIIIIIIIIIIIIIHIIIII
@HS4.2_523 HISEQ:380:H55W7BCXY:1:1101:2579:27271 1:N:0:AGCAGGAA orig_bc=AAAAAAAAAAAA new_bc=AAAAAAAAAAAA bc_diffs=0
TACAGAGGTCGCAAGCGTTGTTCGGATTTACTGGGCGTAAAGGGCGCGTAGGCGGCAAGGCGTGTCGGATGTGAAATCTCCGGGCTCAACCCGGAAAGTGCGTCCGAAACTACCTTGCTCGAGTATGGGAGGGGGAATCGGAATATAGGGTGTAGCGGTGAAATGCGTTGATATCCTATAGAACACCGGAGGCGAAGGCGGATTCCTTGAACATCACTGACGCTGAGGCGCGAAAGTCGGGGGAGCAAACAGG
+
IIIIIIIIIIIIIIIIIIIIIIIIIIIIIIIIIIIIIHIIIIIIIIIIIIIIIIIIIIIIIIHHIIIIHIHIIIIIHHIIIIIIIIIIIIIIIIIHIIIIIIIIIIIHIIIIIIIIIIIIIIIIIIIIIIIIIIIIIIIIIIIIIIIIIIIIIIIIIIIIIIIIIIIIIIIIIIHIHHHIIIIIIIIIIIIIIIIIIIIIIIIIIIIIIIIIIIIIIIIIIIIIIIIIIIIIIIIIGIIIIIIIIIIIIIIII
@HS4.2_524 HISEQ:380:H55W7BCXY:1:1101:4223:27435 1:N:0:AGCAGGAA orig_bc=AAAAAAAAAAAA new_bc=AAAAAAAAAAAA bc_diffs=0
TACGGAAGGTCCGGGCGTTATCCGGATTTATTGGGTTTAAAGGGAGCGCAGGCTGATTATTAAGCGTGACGTGAAATGTAGCCGCTCAACGGCTGAACTGCGTCGCGAACTGGTAGTCTTGAGTGAGTTCGATGTTGGCGGAATTCGTGGTGTAGCGGTGAAATGCTTAGATATCACGAAGAACTCCGATTGCGAAGGCAGCCAACAAGGCCTTTACTGACGCTAAAGCTCGAAGGTGCGGGTATCGAACAGG
+
IIII=GHHIIIIIIIIIIHHIIIIIEHHHHHEHHIGGHHHEGHIHIHHEEHHIIIHHGFHIHEH?HHIIIHHIHHIIIHIIHFHIIIGIIIIIIIIIIEGFEHHIIIIIGIIIGHHIIIIHHHIIIIAGCIHHHHHHGHIIIIHHEGHHHIHHIIIHHHHGIIIIIIHHIIIIIIHHFIHHIIHHHIIIIIIIHIIIIIIHIIHIHIIIIIIIIHIHHHHIHEHHIIHGIIIHIHCCHIIIIIIIIIIIIIIH
@HS4.2_525 HISEQ:380:H55W7BCXY:1:1101:4108:27477 1:N:0:AGCAGGAA orig_bc=AAAAAAAAAAAA new_bc=AAAAAAAAAAAA bc_diffs=0
TACGTATGGTGCAAGCGTTATCCGGATTTACTGGGTGTAAAGGGTGCGTAGGTGGCATATCAAGTCAGATGTGAAAACTTAGGGCTCAACCCCGAGACTGCATTTGAAACTGATAAGCTGGAGTACAGGAGAGGAAAGCAGAATTCCTAGTGTAGCGGTGAAATGCGTAGATATTAGGAGGAATACCGGTGGCGAAGGCGGCTTTCTGGACTGTTACTGACACTGAGGCACGAAAGCGTGGGGAGCAAACAGG
+
IIIIHIHHIIIIIIIIIIIIIIIIIIIIIIIHIIIFGHIIIIIIIIIIHIHIIIIIIIIIIIIIIIIIIIIIIIIIHHHIIIIIIIIIIIIIIIIIIIIIIIIIIIIIIIIIIIIIIIIHIIIIIIIIIIIIIIIIIIIIIIIIIIIHIIIIIIIIIIIIIIIIIIIIIIIIIIIIHIIIIIIIIIIIIIIIIIIIIIIIIIIIIIIIIIIIIIIIIIIIIHIIIIIIIIIIIIIIIIIIIIIIIIIIIIIII
@HS4.2_526 HISEQ:380:H55W7BCXY:1:1101:5317:27264 1:N:0:AGCAGGAA orig_bc=AAAAAAAAAAAA new_bc=AAAAAAAAAAAA bc_diffs=0
TACGTAGGTGACAAGCGTTATCCGGATTTACTGGGCGTAAAGGGCGTGTAGGCGGTTCTGCAAGTCAGAAGTGAAATTCCCGGGCTCAACCCGGGCGCTGCTTCTGAAACTGCAGGACTTGAGTGCTGGAGGGGATAGCGGAATTCCTAGTGGAGCGGTAAAATGCGTAGATATTAGGAAGAACACCGGTGGCGAAGGCGGCTATCTGGACAGTAACTGACGCTGAGGCGCGAAAGCGTGGGGAGCAAACAGG
+
IIIHHIIIIIIIIIIHIGHHIIIIIHIIIIIHIIIIIHIIIHIIHIEDHEHHIIIIHHIIHIIICHHIIIIIIIIIHIIIIIIIHIIIIIIIIIIIIIIIIIIIIIIIIIIIIIIIIIIIIIIIIIHIIIHHIIIIHIIIIIIIIIIIIIIIIIIIHIIIIIIIIIIIIIIIIIIIHGIIIIIIIIIIIIIIIIIIIIIIIIIIHIIIIIIIIIIIIIIIIIIIIHDIIIIIIIIIIIIIIIIIIIIIIIIII
@HS4.2_527 HISEQ:380:H55W7BCXY:1:1101:10633:27332 1:N:0:AGCAGGAA orig_bc=AAAAAAAAAAAA new_bc=AAAAAAAAAAAA bc_diffs=0
TACGTAGGTGGCAAGCGTTGTCCGGAATTATTGGGCGTAAAGGGAGCGCAGGCGGGATAGCAAGTCTTACTTAAAAGTTCAGTAGTAATGACTGTGATGGGTAGGAAACTGCTATTCTTGAGAGCAGGAGAGGCAAGCGGAATTCTCGGTGTAGCGGTGAAATGCGTAGATATCGGGAGGAACACCAGTGGCGAAGGCGGCTTGCTGGACTGTGTCTGACGCTGAGGCTCGAAAGCCAGGGTAGCGAACGGG
+
IIIHHHHIIIIIHIHIIIHDHHHHHEEGFHHHHIFHH<CHEHHGCHGIIIIHIIHIGDHFHHIHIIIIHHHHIIIHHHHIHHHIIHIIHHIGFHFGCHHGHGHHIIIIIIHHHHHFIIIIIIHIIIIIHIIHHIHHIHGIIIIIHHIIIIIIIIIIIIIIIIIIIIIIIIIIHHHHFHIIIIIHIIHIIIIIIIIIIIIIIHHHIIIIIIHHIIIIIIIIIIIIIIIHHIIIIIIHHIIHHGIIIIIIIIII
@HS4.2_528 HISEQ:380:H55W7BCXY:1:1101:20859:27279 1:N:0:AGCAGGAA orig_bc=AAAAAAAAAAAA new_bc=AAAAAAAAAAAA bc_diffs=0
TACGGAAGGTCCGGGCGTTATCCGGATTTATTGGGTTTAAAGGGAGCGCAGGCCGATGGTTAAGCGTGACGTGAAATGTAGGGGCTCAACCTTTGAATTGCGTCGCGAACTGGCTGTCTTGAGTGAGTACGACGTCAGCGGAATTCGTGGTGTAGCGGTGAAATGCTTAGATATCACGAAGAACCCCGATTGCGAAGGCAGCTGACGAGTCCTTTACTGACGCTAAAGCTCGAAGGTGCGGGTATCGAACAGG
+
IIIGIGIHHHHHI/EHDCCEEHHIHH=G?FG?DFHEH=GHIIIHGIHHHHIICHHHI#ICHHHIIIHIDHHHGHHHHHHHHGHGICEGHIHFHHIHHI?HHHHHHHIGHHHHIG@HHDHEHHIFHEHHEFHHHHHHGIIHHHHHHHHGGHIIIIIIIIIIIHHEEHHFEHEHFGHHGDHHHDEGHHEEGHIIHHEIHI#?HGCHHIHHIGIIHEHEGIIHIIIIIIIHHIIIIHHHHHHIIIIIHIHGFGCII
@HS4.2_529 HISEQ:380:H55W7BCXY:1:1101:3101:27541 1:N:0:AGCAGGAA orig_bc=AAAAAAAAAAAA new_bc=AAAAAAAAAAAA bc_diffs=0
TACGTAGGTGGCAAGCGTTGTCCGGATTTACTGGGTGTAAAGGGCGTGTAGGCGGAGCAGCAAGTCAGAAGTGAAATCTCCGGGCTTAACCCGGAAACTGCTTTTGAAACTGTTGCCCTTGAGTATCGGAGAGGCAGGCGGAATTCCTAGTGTAGCGGTGAAATGCGTAGATATTAGGAGGAACACCAGTGGCGAAGGCGGCCTGCTGGACGACAACTGACGCTGAGGCGCGAAAGCGTGGGGAGCAAACAGG
+
IIIIHIIIIIIIIIIIIIIIIIIIIIIIIIIIIIIHIIIIIIIIIIIIIIIIIIIIIIIIIIIIIIIIIIIIIIIIIIIIIIIIIIIIIIIIIIIIIIIIIIIIIIIIIIIIIIIIIIIIIIIIIIIIIIIIIIIIIIIIIIIIIIIIIIIIIIIIIIIIIIIIIIIIIIIIHHIIIIIIIIIIIIIIIIIIIIIIIIIIIIIIIIIIIIIIIIIIIIIIIIIIIIIIIIIIIIIIIIIIIIIIIIIIIIIII
@HS4.2_530 HISEQ:380:H55W7BCXY:1:1101:4963:27566 1:N:0:AGCAGGAA orig_bc=AAAAAAAAAAAA new_bc=AAAAAAAAAAAA bc_diffs=0
TACGAGGGGTGCAAGCGTTGTTCGGAATTACTGGGCGTAAAGGGAGCGTAGGCGGAGATTCAAGCGGATTGTACAATCCCGGGGCCCAACCCCGGCTCTGCAGTCCGAACTGGATCTCTTGGATAGTTCAGGGGCAGGCGGAATTCCTGGTGTAGCGGTGGAATGCGTAGAGATCAGGAAGAACACCGATGGCGAAGGCAGCCTGCTGGGGACTTTATCGACGCTGAGGCTCGAAAGTGCGGGTAGCAAACAGG
+
H@G@EHHCHIHHCHH@HHHCHHEHCHHHHIIHIHGHH?EDF@FHEEHDHIDHHD#HIHHIIIIHCECCD#EHIIIIGHCFH?#?DHHI##HHHDHIIIEFHHICHEHHIIIGFGHIIHIIEE?HIIICG:EBFD?C#HHHHIHE@HFD<:BHGCCEHHHEGHEHHHCHHDIHGHHEEH?HHHHFHHGCHHDGC#D1>DHI/1@D1<<<1<1<11CG<?<0HCHFF1D<@HHE@HCC</E<C@EG<?<C@F@@FC
@HS4.2_531 HISEQ:380:H55W7BCXY:1:1101:7681:27747 1:N:0:AGCAGGAA orig_bc=AAAAAAAAAAAA new_bc=AAAAAAAAAAAA bc_diffs=0
TACGGAGGATGCAAGCGTTATCCGGATTTATTGGGTTTAAAGGGTGCGCAGGCGGGCTGTTAAGTCAGCGGTGAAATCTCCCGGCTCAACCGGGGAACTGCCGTTGATACTGGCAGCCTAGAGTACAGACGGCGCCGGCGGAATGTGTCATGTAGCGGTGAAATGCTTAGATATGCCACAGAACACCGATCGCGAAGGCAGCTGGCGAGGCTGGGACTGACGCTCAGGCACGAAAGCGTGGGGATCAAACAGG
+
IGIIIIIHEHHIEEFHIIIIIIIIIIGIIHIGHIHE=GCGIIIIIHIIIIHIGIIIIHHGIIIIIIIIHIIHHHHHGIIIIGIIIHIIIIIIHIIHHIIIIIIIIIIIIIIIIIIIHIIIIIIIIIHIIIIIHIIIIIIIIIIHIIIIHHIIIIIIIIIIIIIIIIIIIIIIIIIHGCIIIIIIIIIIIHIIIIIIIIIIIIHIIIHHIIHIHHHIIIIIIIIIIIGIIHHIIIIIIHIIIIIIIHIIIIIII
@HS4.2_532 HISEQ:380:H55W7BCXY:1:1101:8775:27543 1:N:0:AGCAGGAA orig_bc=AAAAAAAAAAAA new_bc=AAAAAAAAAAAA bc_diffs=0
TACGGAAGGTCCGGGCGTTATCCGGATTTATTGGGTTTAAAGGGAGCGCAGGCCGACTGGTAAGCGTGACGTGAAATGTAGCCGCTCAACGGCTGAACTGCGTCGCGAACTGTCAGTCTTGAGTGAGTTCGATGTTGGCGGAATTCGTGGTGTAGCGGTGAAATGCTTAGATATCACGAAGAACTCCGATTGCGAAGGCAGCCGACAAGGCCTTTACTGACGCTAAAGCTCGAAGGTGCGGGTATCGAACAGG
+
IIIIIIIIIIIIIIIIHHIIIIIIIIHIIIHIHIIEGHIIIHIIHHIIIIIIIIIIIIIIIIIIIIIIIIIIIHHIHHIIIIIIIIIIIIIIIIIIHIIIIIIIIIIIIIIHIIIIIIIIIIIIIIIHHIIIIIHHIIIIIIIIIIIIIIIIIIIIIIIIIIIIIHHIIIIHIIIIIHIIIIIIHIIIIIIIIIIIIIIIIIIIIIIIIIHIHIIIIIIIIIIIIIIIIIIIIIIIHIHIIIIIIIHIIIIII
@HS4.2_533 HISEQ:380:H55W7BCXY:1:1101:13439:27592 1:N:0:AGCAGGAA orig_bc=AAAAAAAAAAAA new_bc=AAAAAAAAAAAA bc_diffs=0
TACGGAGGATCCGAGCGTTATCCGGATTCATTGGGTTTAAAGGGTGCGCAGGCGGTGCCTTAAGTCAGCGGTAAAATCGTGGGGCTCAACCCCATCCCGCCGTTGATACTGGGGCACTTGATTACGGTCGAGGCAGGCGGAATTCGTCGTGTAGCGGTGAAATGCATAGATATGACGAAGAACACCGATTGCGTAGGCAGCCTACCAGGCCGTTAATGACGCTCATGCACGAAAGTGCGGGGATCGAACAGG
+
IIIIIGIIIIIIIHIIIIIIIHIIHHHHIIGIHIIEEHHGIIIIIIHIIHIIIIIIIHIIIHIIIIIIIIIHIIIIHHIIGHHGIHHIIIIIIIHIIIIIIIIIIGIIIIIHIHHIIHIIIHIIIIIIIIIIIIIIIIIIIHHHIIIIIIIIIIIIIIIIIIIIIIIIIIIIIIHHHIIIIIIHIIIIHHIIIHIHIIHIHIHHIIHIIIHHIIIIIIIIIIHGGHHIHHIIIIIIIIIIIIIIIIIIIIII
@HS4.2_534 HISEQ:380:H55W7BCXY:1:1101:14130:27714 1:N:0:AGCAGGAA orig_bc=AAAAAAAAAAAA new_bc=AAAAAAAAAAAA bc_diffs=0
TACGGAAGGTCCGGGCGTTATCCGGATTTATTGGGTTTAAAGGGAGCGTAGGCCGCATGTTAAGCGTGCTGTGAAATGTCGGGGCTCAACCTGGGCAGCGCAGCGCGAACTGGCTTGCTTGAGTGCGCGGAAGGGAGGCGGAATTCGTGGTGTAGCGGTGAAATGCTTAGATATATCGAAGAACTCCGATTGCGAAGGCAGCTTCCCGCAGCGCTACTGACGCTGAAGCTCGAAGGTGCGGGTATCGAACAGG
+
IIIGHDHHIFHHHIHIHHDHIHHIIDHHCE@CFGHCECGGHEHIIIIIHIIIIIHHHIIIIHHIIIIIHHHIHHHHFCIIHHIIIIIHFFHHHIIIIIHIIIIIHHHHHIIIHIIIHIHIIHHIHHHHHIHIIHGIIHHHHHIIIHGHHIIIIIHHIIIIIHIIIIIIHIIHEHIIHGIHIIHHHHHHHDIHIIIIIIIIIIIIIIIIIIIHIHHGHIIIIIIIIHHIIHIHHGC<<GIIIIIHHIHIIHIII
@HS4.2_535 HISEQ:380:H55W7BCXY:1:1101:14995:27625 1:N:0:AGCAGAAA orig_bc=AAAAAAAAAAAA new_bc=AAAAAAAAAAAA bc_diffs=0
TACGGAAGGTCCGGGCGTTATCCGGATTTATTGGGTTTAAAGGGAGCGCAGGCGGACAGTTAAGCGTGACGTGAAATGCAGCGGCTCAACCGTATGAAGTGCGTCGCGAACTGGCAGTCTTGAGTGAGTACGATGTAGGCGGAATTCGTGGTGTAGCGGTGAAATGCTTAGATATCACGAAGAACTCCGATTGCGAGGCAGCCTACAAGTCCTTTACTGACGCTAAAGCTCGAAGGTGCGGGTATCGAACAGG
+
IIIIIIIIIIIIIIIIIIIIIIIIIHHIIIIIIIIEGHHIIIIIIIIIIIIIIIIHIIIIHI#IIIIII#IIIIIIGHIIIIIIIIIIIIIIIIIHHIIIIIIIIIIIIIIIIIIIHHIIIIIIIIIIIIIIIIIIIHHIIIHIIHHIIIIHIHHHHIIHIIHHGHIGHIIHIFHGHHHHIIGHHCHHEEGHIIHIIIIIIIIIIIIIIIIIIIIIIIIIIIIIIIIIIHHIIHHCHIIIIIIIIIIIHIIII
@HS4.2_536 HISEQ:380:H55W7BCXY:1:1101:18980:27520 1:N:0:AGCAGGAA orig_bc=AAAAAAAAAAAA new_bc=AAAAAAAAAAAA bc_diffs=0
TACGGAAGGTCCGGGCGTTATCCGGATTTATTGGGTTTAAAGGGAGCGCAGGCTGATGATTAAGCGTGACGTGAAATGTAGCCGCTCAACGGCTGAACTGCGTCGCGAACTGGTTATCTTGAGTGAGTTCGATGTTGGCGGAATTCGTGGTGTAGCGGTGAAATGCTTAGATATCACGAAGAACTCCGATTGCGAAGGCAGCCAACAAGGCCTTTACTGACGCTAAAGCTCGAAGGTGCGGGTATCGAACAGG
+
IIIIIHIIIIIIIDIIIIIIIHIIIHHHIIIHHIIGHIIIIIIIIIHIIIIIIIIIIIHIIIIIIIIIIIIIIIIIIIIIIIIIIIIIIIIIIIIHIIIIIIIIIIIIIIIIIIIIIIIIIIIIIIIIHIIIIIIIIIIIIIIIIIHIIIIIIIIIIIIIIIIIIIIIIIIIIIIIIIIIIIIIHIIIIIIIIIIIIIIIIIIIIIIIIIHIIIIIIIIIIIIIIIIIIIIIIIIIIIIIIIIIIIIIIIIII
@HS4.2_537 HISEQ:380:H55W7BCXY:1:1101:19086:27726 1:N:0:AGCAGGAA orig_bc=AAAAAAAAAAAA new_bc=AAAAAAAAAAAA bc_diffs=0
TACGGAGGATCCGAGCGTTATCCGGATTTATTGGGTTTAAAGGGAGCGTAGGCGGAGGATCAAGTCAGCTGTGAAATGTAGACGCTCAACGTCTGCACTGCAGTTGAAACTGGTTCCCTTGAGTGCGTAAGGGGCAGGCGGAATTCGTCGTGTAGCGGTGAAATGCTTAGATATGACGAAGAACTCCGATCGCGAAGGCAGCTTGCCGGGCCGCAACTGACGCTGAAGCTCGAAGGTGCGGGTATCGAACAGG
+
IIIIIIIIIIHIIIIIIIIIIIIIIHIIIIIHHHIDGHIIIIIIHIIIIIIIIIHHIIIHIIIIIIIIHIHHIIHHGHHIIIIIIIIIIIHHIIIIIIIIIIIIIIIIIIIIIIIIIIIIIIIIIIIHIIIIIHIHIIIIIIIHIIIHHIIIIIIIIIIIIIIIIIIIIIIIIIIHHFHHIHHHEIHIIHHIIIIHIIIIGHHDHIHIIIIIIIIIHIIIIIIIIIIIHHIIIIIIIIIIIIIIIIIIIIIII
@HS4.2_538 HISEQ:380:H55W7BCXY:1:1101:1897:27885 1:N:0:AGCAGGAA orig_bc=AAAAAAAAAAAA new_bc=AAAAAAAAAAAA bc_diffs=0
TACGGAAGGTCCGGGCGTTATCCGGATTTATTGGGTTTAAAGGGAGCGCAGGCTGGATTTTAAGCGTGCTGTGAAATGTACCGGCTCAACCGGTGACGTGCAGCGCGAACTGGAGTCCTTGAGTGAGTACGAGGTATGCGGAATTCGTGGTGTAGCGGTGAAATGCTTAGATATCACGAAGAACTCCGATTGCGAAGGCAGCATACCAGTCCTTAACTGACGCTAAAGCTCGAAAGTGCGGGTATCGAACAGG
+
IIIIIIIIIIIIIIIIIIIHIIIIIIHIIIIIIIHEHHIIIIHIIIIIIHIIHIIIIHGHHIIIIIIIIIIIIIHHIHHHHHHIIIIIIIIIIIIIIIIIIIIIIIIIIIIIIIIHHHIIIIIIIIIIIIIIHIIIIIIIIIIIIHIIIIIIIIIIIIIHHIIIHIIIIIHIIIIHIHIIIIIIIIIIIIIIIIIIIIIIIIIIIIIIIIHIIIIIIIIIIIIIIIIIHIIIIIIIIIIIIIIIIIIIIIIII
@HS4.2_539 HISEQ:380:H55W7BCXY:1:1101:2112:27968 1:N:0:AGCAGGAA orig_bc=AAAAAAAAAAAA new_bc=AAAAAAAAAAAA bc_diffs=0
TACGTAGGTGGCAAGCGTTGTCCGGAATTATTGGGCGTAAAGCGCATGTAGGCGGTAATTTAAGTCTGTCGTGAAACTGCGGGGCTCAGCCCCGTATGGCGATGGAAACTGGGTTACTTGAGTGCAGGAGAGGAAAGGGGAACTCCCAGTGTAGCGGTGAAATGCGTAGATATTGGGAAGAACACCGGTGGCGAAGGCGCCTTTCTGGACTGTGTCTGACGCTGAGATGCGAAAGCCAGGGTAGCGAACGGG
+
IIIIGHIIIIIIIIIIIIIHIIIIIHIIIIIIIIIIIHIHIIIIHHHHHIIIIIIHHHIIIIIIIIIIIIIIIIIIHIIIIIIIIIIIIIIIIIHIIIIIIHIIIIIIIIIIIIIIIIIIIIIIIIIIIIIIIIIIIIIIIIIIIIIIIIIIIIIIIIIIIIIIIIIIIIIIIIIIIIIIIIIIIIIIIIIIIIIIIIIIIIIIIIIIIIIIIIIIIIIIIIIIIIIIIIIIIIIIIIIIIIIIIIIIIIII
@HS4.2_540 HISEQ:380:H55W7BCXY:1:1101:2511:27857 1:N:0:AGCAGGAA orig_bc=AAAAAAAAAAAA new_bc=AAAAAAAAAAAA bc_diffs=0
TACGGAAGGTCCGGGCGTTATCCGGATTTATTGGGTTTAAAGGGAGCGCAGGCGGGCTTTTAAGCGTGACGTGAAATGTAGATGCTCAACATCTGCACTGCGTCGCGAACTGGAGGCCTTGAGTGCAGTCGACGTTGGCGGAATTCGTGGTGTAGCGGTGAAATGCTTAGATATCACGAAGAACTCCGATTGCGAAGGCAGCCGACGAGAGTGTAACTGACGCTAAAGCTCGAAAGTGCGGGTATCGAACAGG
+
IIIIIIIIIIIIIIIIIIIIIIIIIHIIIIIIIIIHIIIIIIIIIIIIIIIIIIIIIIIIIIIIIIIIIIIIIIIIIIIIIIIIIIIIIIIIIIIIIIIIIIIIIIIIIIIIIIIIIIIIIIIIIIIIIIIIIIIHIIIIIIIIIIIIHIIIIIIIIIIIIIIIIIIIIIIIIIIIIIIIIIIIHIIIIIIIIIIIIIIIIIIIIIIHIIIIIIIIIHIIIIIIIIIIIIIIIIIIHIIIIIIIIHIIIIIII
@HS4.2_541 HISEQ:380:H55W7BCXY:1:1101:3286:27859 1:N:0:AGCAGGAA orig_bc=AAAAAAAAAAAA new_bc=AAAAAAAAAAAA bc_diffs=0
TACGGAAGGTCCGGGCGTTATCCGGATTTATTGGGTTTAAAGGGAGCGCAGGCCGACTGGTAAGCGTGACGTGAAATGTAGCCGCTCAACGGCTGAACTGCGTCGCGAACTGTCAGTCTTGAGTGAGTTCGATGTTGGCGGAATTCGTGGTGTAGCGGTGAAATGCTTAGATATCACGAAGAACTCCGATTGCGAAGGCAGCCAACAAGGCCTTTACTGACGCTAAAGCTCGAAGGTGCGGGTATCGAACAGG
+
IIICHHIIIIIIIIIIIIIIIIIHIHC0FHHIHII@GHHIIIIIHHHIIIIIIIIIHHHIIIIIIEHIHHIHIIIIIIIIIIHHIIIIIIIIIIIHHHIIHHHIIHIHFEHIIIIHEGIIIIIIIHIIIHIIIIIHHHGHHHIIIIIIIIIIIIIIIHIIIIIIIIIIIIHIIHHGHGIIIIHG@EHIIHIIIIIIIIIIIIHIIIIIIIIIIIIIIIIHHIIIIIHIIIHIIIHIIIHIIIIHIIIIHIIII
@HS4.2_542 HISEQ:380:H55W7BCXY:1:1101:4596:27756 1:N:0:AGCAGGAA orig_bc=AAAAAAAAAAAA new_bc=AAAAAAAAAAAA bc_diffs=0
TACGGAAGGTCCGGGCGTTATCCGGATTTATTGGGTTTAAAGGGAGCGCAGGCTGATTATTAAGCGTGACGTGAAATGTAGCCGCTCAACGGCTGAACTGCGTCGCGAACTGGTAGTCTTGAGTGAGTTCGATGTTGGCGGAATTCGTGGTGTAGCGGTGAAATGCTTAGATATCACGAAGAACTCCGATTGCGAAGGCAGCCAACAAGGCCTTTACTGACGCTAAAGCTCGAAGGTGCGGGTATCGAACAGG
+
IIIIIHIIIIIIIIIIIIIIIIIIIHHIIIIIIIIHIIIIIIIIIIIIIIIIIHIIIIIIIIIIIIIIIHIIIIIIIIIIIIIIIIIIIIIIIIIIIIIIIIIIIIIIIIIIIIIIIIIIIIIIIIIIHIIIIIIIIIIIIIIIIIIIHIIIIIIIIIIIIIIIIIIIIIIIIIIIIIIIIIIIHIIIIIIIIIIIIIIIIIIIIIIIIIIIIIIIIIIIIIIIIHIIIHIIIIIIHIIIIIIIHIHIIIIII
@HS4.2_543 HISEQ:380:H55W7BCXY:1:1101:6643:27927 1:N:0:AGCAGGAA orig_bc=AAAAAAAAAAAA new_bc=AAAAAAAAAAAA bc_diffs=0
TACGGAAGGTCCGGGCGTTATCCGGATTTATTGGGTTTAAAGGGAGCGCAGGCGGCCTTTTAAGCGTGACGTGAAATGTAGGCGCTCAACGTCTGAATTGCGTCGCGAACTGTTAGGCTTGAGTAGACGGAATGTCGGCGGAATTCGTGGTGTAGCGGTGAAATGCTTAGATATCACGAAGAACACCGATTGCGAAGGCAGCTGACAGCAGTTTTACTGACGCTCATGCTCGAAAGTGCGGGTATCGAACAGG
+
FHHI@H@C01<CH/?HHCHI?<FHHI@0GEHIHICHHHIH@FHEH=EHCFHHIIDC8B6#IHGH@80?G@HHHHHGGCH@CHEHEHFHIHH<90GBC@@GH?<:CEDHHGEHH#:8HEHHIIIIIHIHCH#G<C#CIHGCHHFG#IIHFIHCDFIIIIIIGHIIHGHHHHHHH<<F@HIIHEE?0HCG=C@HHEG@IHF@GHFC<<1EDHC<1CFHIIHEC1@D1G<HHCIIIIHF/H=IHF1HGE1IIHIII
@HS4.2_544 HISEQ:380:H55W7BCXY:1:1101:7313:28000 1:N:0:AGCAGGAA orig_bc=AAAAAAAAAAAA new_bc=AAAAAAAAAAAA bc_diffs=0
TACGGAGGATGCGAGCGTTATCCGGATTTATTGGGTTTAAAGGGTGCGTAGGCGGCTTGGTAAGTCAGCGGTGAAATTCAGATGCTTAACATCTGGCGTGCCGTTGAAACTGTCGGGCTGGAATGCGGATGCCGTGGGAGGAATGTGTGGTGTAGCGGTGAAATGCATAGATATCACACAGAACACCGATTGCGAAGGCATCTCACGAATCCGCGATTGACGCTGAGGCACGAAAGTGCGGGGATCAAACAGG
+
FFHHG<CHHIIHDIIHDHHIGIHIIDHEHH?EGHIEHHIIIGFIIIIIIIIGIIGHIHHHIIIHHHHIIIIHHHIIEHFHHHHHHIIIIIFHIHIIHIIHIHIIIHIHIIIIIHHHIIIEHIIIIIGIHIIHIHHIHIIHIIIIIIHHIIIHHHEIIIHHHHHCHHIHIIIHHIHIGDHHHGEHIIHHCHIIIGIHFHGIHIGGHHE=F?HHIIHHCIIIIIGIIIHHIHHHIHCHDHHEG@HHIHHIHG?EE
@HS4.2_545 HISEQ:380:H55W7BCXY:1:1101:11534:27884 1:N:0:AGCAGGAA orig_bc=AAAAAAAAAAAA new_bc=AAAAAAAAAAAA bc_diffs=0
TACGGAGGATGCAAGCGTTATCCGGATTTATTGGGTTTAAAGGGTGCGCAGGCGGGCTGTTAAGTCAGCGGTGAAATCTCCCGGCTCAACCGGGGAACTGCCGTTGATACTGGCAGCCTAGAGTACAGACGGCGCCGGCGGAATGTGTCATGTAGCGGTGAAATGCTTAGATATGCCACAGAACACCGATCGCGAAGGCAGCTGGCGAGGCTGGGACTGACGCTCAGGCACGAAAGCGTGGGGATCAAACAGG
+
ICHCHHDHHHCGHHEEHIHHIHHIHHHHHIHIIIGDCGHHHFIIIGIHIIIIHIGHI#IIHHHHHHIIIIIHHIIIHHIIGIIHIIIHIIIIIGHIIIHHIHHIHIHHHIHIIIHHHHHIHHHHIIIHIIIHHHIHHHIIIIHHIHHHIIHIIIIIIIHGFGHHIHHHHIGHHHIHFFHHIHGHIIIHHIHHIFCHHHHHIIIIIIIHIIHHIIIIGIHCHHGECHGHHHHIIIHIIIIFHHIFGIIIIHHHH
@HS4.2_546 HISEQ:380:H55W7BCXY:1:1101:11877:27866 1:N:0:AGCAGGAA orig_bc=AAAAAAAAAAAA new_bc=AAAAAAAAAAAA bc_diffs=0
TACGGAAGGTCCGGGCGTTATCCGGATTTATTGGGTTTAAAGGGAGCGCAGGCTGGATTTTAAGCGTGCTGTGAAATGTACCGGCTCAACCGGTGACGTGCAGCGCGAACTGGAGTCCTTGAGTGAGTACGAGGTATGCGGAATTCGTGGTGTAGCGGTGAAATGCTTAGATATCACGAAGAACTCCGATTGCGAAGGCAGCATACCAGTCCTTAACTGACGCTAAAGCTCGAAAGTGCGGGTATCGAACAGG
+
IHHIIGGHIIIIIIHIIHIIIIIIIEGHFHHHDHHDEHHIIHIHHIIIIIIHHHHIHHIHIIIIIIIIIIIIIIIIHHHIIIIIIIIIIIIIIIIIIIIIIIIIIIIIIIIIIIIIIIIIIIIHIIIIIIIIIIIIIIIIIIIIIIIIIIIIIIIIIIIIIIIIIIIIIIIIIIIHHHIIIIIIIIIIIIIIIIIIIIIIIIIIIIIIIIIIIIIIIIIIIIIIHIIIIIIIIIIIHHHGIIIIIIIIIIIII
@HS4.2_547 HISEQ:380:H55W7BCXY:1:1101:18954:27816 1:N:0:AGCAGGAA orig_bc=AAAAAAAAAAAA new_bc=AAAAAAAAAAAA bc_diffs=0
TACGTAGGGAGCAAGCGTTGTCCGGATTTACTGGGTGTAAAGGGTGCGTAGGCGGCTTTTTAAGTCAGATGTGAAATCTATGGGCTCAACCCATAAACTGCATTTGAAACTAGAGAGCTTGAGTGAAGTAGAGGCAGGCGGAATTCCCTGTGTAGCGGTGAAATGCGTAGAGATAGGGAGGAACACCAGTGGCGAAGGCGGCCTGCTGGGCTTTAACTGACGCTGAGGCACGAAAGCGTGGGTAGCAAACAGG
+
IIIIIIIIIIIIIIIIIIIIIHIIIIIIIIIHHIIHIIIIHIIIIIIIIGIIIIHIIIIIIIIIIIIIHHIIIIIIIIIIIIIIIIIIIIIIIIIIIIIIIIHIIIIIIIHIIIIIIIIIIIIIIIIIIIIIIIIIIIIIIIIIIIIHIIIIIIIIIIIIIIIIIIIIIIIIIIIIHGIIIIIIIIIIIIIIIIIIIIIIIIIIIIIIIIIIIIIIIIIIIIIIIIIIIIIIIIIIIIIIIIIIIIIIIIIII
@HS4.2_548 HISEQ:380:H55W7BCXY:1:1101:2773:28248 1:N:0:AGCAGGAA orig_bc=AAAAAAAAAAAA new_bc=AAAAAAAAAAAA bc_diffs=0
TACGGAAGGTCCGGGCGTTATCCGGATTTATTGGGTTTAAAGGGAGCGCAGGCCGGAGGGTAAGCGTGACGTGAAATGCCGCGGCTCAACCGTGGAAGTGCGTCGCGAACTGCCTTTCTTGAGTGCATTCGAGGCATGCGGAATTCGTGGTGTAGCGGTGAAATGCTTAGATATCACGAAGAACTCCGATTGCGAAGGCAGCATGCCAGGTTGTAACTGACGCTAATGCTCGAAAGTGCGGGTATCGAACAGG
+
IIIIIIIIIIIIIIIIIEHIIIIIIHHHIIIIIIIHHHHHIIIIIIIIIIIIIIIIIIIIIIIIIIIIIIIIIIIIIIIIIIIIIIIIHIHIIIIIIIIIIIHIIIIIIIIIIIIHHHIHHIIIIIIIIIIIIIIIIIIIIIIIIIIIIIIIIHIIIIIIIHIIIIHIIIIIIIHHIIHHIFIIIIIIIIIIIIIIIIIIIIIIIIIIHIHIIIIIIIIIIIIIIIIIIIIIIIHH?IIIIIIIIIIIHIIII
@HS4.2_549 HISEQ:380:H55W7BCXY:1:1101:10240:28243 1:N:0:AGCAGGAA orig_bc=AAAAAAAAAAAA new_bc=AAAAAAAAAAAA bc_diffs=0
TACGGAGGATGCGAGCGTTATCCGGATTCATTGGGTTTAAAGGGTGCGCAGGCGGCCGGGCAAGTCAGCGGTGAAAGTCAGGGGCCCAACCCCGGAAGTGCCGTTGATACTGTTCGGCTGGAATGCGGTCGAGGCGGGCGGAATGTGGCGTGTAGCGGTGAAATGCGTAGATATGCCACAGAACGCCGATAGCGAAGGCAGCTCGCCAGGCCTGCATTGACGCTCGGGCACGAAAGCGTGGGGATCGAACAGG
+
I1F@GCHHC@<<<0<<CDEEH<FHH<0<<11DGH?<<<<<<<1DDCHCCHIDDHHHFHHHHHCEDGEHEHHGHGCHHFHHHHE/CCHCHHEHIIIHHIHHCHHHEHHCHHGHICIIHIIIIIHCGHEHHIHEHDHDHHDGIHHHHHGIIHIHH?HHHEGEDCIHGHGIIIIIHHEGBDD?HIHHGHGHGHIIGHHFCHHHDDHHHIHECCCIIIIIIHHCDHHEGFCG@HHHHHHFHCEIIIHGCG<FHFGGH
@HS4.2_550 HISEQ:380:H55W7BCXY:1:1101:11522:28025 1:N:0:AGCAGGAA orig_bc=AAAAAAAAAAAA new_bc=AAAAAAAAAAAA bc_diffs=0
TACGGAGGATGCGAGCGTTATCCGGATTCATTGGGTTTAAAGGGTGCGTAGGCGGCGTGCCAAGTCAGGGGTGAAAGGTTCCGGCTCAACTGGGACAGTGCCTTTGATACTGGTGTGCTGGAGTGCGCTTGCCGTGGGAGGAATGAGTGGTGTAGCGGTGAAATGCTTAGATATCACTCAGAACACCGATTGCGAAGGCATCTCACGAAGGCGTAACTGACGCTGAGGCACGAAAGCGTGGGGATCAAACAGG
+
IIIIIIIIIIIIIIIIIIIIIIIIIHIIIIEHEHIDEHHIHIIIHHHIHIIIIIHHIHIIIIIIHIIIHIIIIIIIHHHIIIIIIIIIIIIIIIIIIIIIHIIIIIIIIIIIIIIIIHIIHIIIIIIIIIIIIIIIIIIIIIIIIIIIIIIIIIIIIIIIIIIIIIIIIIIIIIHIIIIIIIIIIIIIIHIIIIIIIIIIIHIIIIIIIIIHIIIIIIIIIIIIIIHIIIHHIIHIIIIIIIHIIHIIIIIII
@HS4.2_551 HISEQ:380:H55W7BCXY:1:1101:13657:28087 1:N:0:AGCAGGAA orig_bc=AAAAAAAAAAAA new_bc=AAAAAAAAAAAA bc_diffs=0
TACGGAGGATCCGAGCGTTATCCGGATTCATTGGGTTTAAAGGGTGCGCAGGCGGTGCCTTAAGTCAGCGGTAAAATCGTGGGGCTCAACCCCATCCCGCCGTTGATACTGGGGCACTTGATTACGGTCGAGGCAGGCGGAATTCGTCGTGTAGCGGTGAAATGCATAGATATGACGAAGAACACCGATTGCGTAGGCAGCCTACTAGGCCGTTAATGACGCTCATGCACGAAAGTGCGGGGATCGAACAGG
+
IGHHIHHHHIGIEGCHHHIIIIHIIC<E@ECCCGHE<CCGHHIIHIIHHIIHIIICEHHHHIEHH@C<CEHHIIIIHHGEHIGCHHIIIICCEHFHIHGDHHHHFDECE0HHH<GEHHHHHHFHDCHHHGF<?CHIIHHIHHHAHEF5HHCHHCFFIHHIHHHHHHHEE8IHEHIHGIIIIHHEFH@G<6HHG@HHHIHEFC<<<1EC<HEC1@IIIHHHCC11D1HCHEEGHDDCDHEEED<1D1HHHEHE
@HS4.2_552 HISEQ:380:H55W7BCXY:1:1101:15588:28070 1:N:0:AGCAGGAA orig_bc=AAAAAAAAAAAA new_bc=AAAAAAAAAAAA bc_diffs=0
TACGGAAGATGCGAGCGTTATCCGGATTTATTGGGTTTAAAGGGAGCGTAGGCGGACCTTTAAGTCAGCGGTAAAATGTCAATGCCCAACATTGGCCCGCCGTTGATACTGTTGGTCTTGAATACACACAAGGAAGGTGGAATTCGTTGTGTAGCGGTGAAATGCTTAGATATGACGAAGAACTCCGATTGGGAAGCCAGCCTGCTGTAGCGCCACTGACGCTGATGCTCGAAAGCGTGGGTATCGAACAGG
+
IIIIIIIIIIIIIIIIIIIIIIIIIHHIIIIIIIIIIIIIIIIIIIIIIIIIIIIIIIIIIIIIIIIIIIIIIIIIIIIIIIIIIIIIIIIIIIIIIIIIIIIIIIIIIIIIIIIIIIIIIIIIIIIIIIIIIIIIIIIIIIIIIIIIIIIIIIHIIIIIIIIIIIIIIIIIIIIIIIIIIIIIIIIIIIIIIIIIIIIIIIIIIIIIIIIIHIIIIIIIIIIIIIIIIIIIIIIIIIIIIIIIIIIIIIII
@HS4.2_553 HISEQ:380:H55W7BCXY:1:1101:18484:28128 1:N:0:AGCAGGAA orig_bc=AAAAAAAAAAAA new_bc=AAAAAAAAAAAA bc_diffs=0
TACGGAAGGTCCTGGCGTTATCCGGATTTATTGGGTTTAAAGGGAGCGCAGGCGGGCGATTAAGCGTGACGTGAAATGCTGCGGCTCAACCGTGGAAGTGCGTCGCGAACTGGTTGTCTTGAGTGGGTACGACGGAGGCGGAATTCGTGGTGTAGCGGTGAAATGCTTAGATATCACGAAGAACCCCGATTGCGAAGGCAGCCTCCGAGTCCCTTACTGACGCTAATGCTCGAAGGTGCGGGTATCGAACAGG
+
IIIIIEEHIIHIIIIGIHI=GHEHHHEEHEHHHHIDEHHHIIIIHHIIHHIHCHHIIGHHIGIIHIHIHIIIHEHFGHIIIHIIIHIIIHEEHHHIHHHIHHGHGHIEHHHHHIHGHIIIHHHIHHHHHIIHIIHHHIIIIIHIEGHIIHGIHIIIIIHGC1GGFHHHHHIHHHFCFGHHIIHEEIFIIHHIHEIHHHBFHCHGHHFD<1FGC?HFHCHHCHEGHHHHEHG?HEHHHHGECDHHFHHCG@@D<
@HS4.2_554 HISEQ:380:H55W7BCXY:1:1101:19348:28166 1:N:0:AGCAGGAA orig_bc=AAAAAAAAAAAA new_bc=AAAAAAAAAAAA bc_diffs=0
TACGGAAGGTCCGGGCGTTATCCGGATTTATTGGGTTTAAAGGGAGCGCAGGCCGGAGGTCAAGCGTGACGTGAAATGTAGCCGCTCAACGGCTGAACTGCGTCGCGAACTGGCTTTCTTGAGTGAGTTCGATGTGGGCGGAATTCGTGGTGTAGCGGTGAAATGCTTAGATATCACGAAGAACTCCGATTGCGAAGGCAGCCCACAAGGCCTTTACTGACGCTAAAGCTCGAAGGTGCGGGTATCGAACAGG
+
IIIIFGHIIHHIIDDHIIIIIIIIIHFHIIIIIIIHDHIIIHIIHIHIIIIIIIIHEHHHIIIIIIIIIHIHHHHHGHHHHIIIIIIIHHIIIIIIIGHIHIHIIGEHHIIIHIHIHIIIIIIIIIIHIHIIIIIIIIIIIIIIIIHHHIIIIIIIHHHHIIHIIIHIIHIIIIHIIFGCHHHIEIHIIIIIIIIIIHIIIHIIIHHIIHIHGIIIIIIHIIIIIIIHIIIIIIIIIIGIIIGIIIIIIIIII
@HS4.2_555 HISEQ:380:H55W7BCXY:1:1101:20431:28174 1:N:0:AGCAGGAA orig_bc=AAAAAAAAAAAA new_bc=AAAAAAAAAAAA bc_diffs=0
TACGGAGGATGCAAGCGTTATCCGGATTTATTGGGTTTAAAGGGTGCGCAGGCGGGCTGTTAAGTCAGCGGTGAAATCTCCCGGCTCAACCGGGGAACTGCCGTTGATACTGGCAGCCTAGAGTACAGACGGCGCCGGCGGAATGTGTCATGTAGCGGTGAAATGCTTAGATATGCCACAGAACACCGATCGCGAAGGCAGCTGGCGAGGCTGGGACTGACGCTCAGGCACGAAAGCGTGGGGATCAAACAGG
+
IIIIIIHIHIIIIIIIHIIIIIIIHIIIIIIGHIHHHHHIIIIIIHIIIIIIIIIIIIIIIIIIIGHIIIIIIIIIHHIIIIIHIIIHIIIIIIHIIHHIIIIIIIIIIIIIIIHIHIIIIIIIIHHIGIHHIIHHIIIIIIIIIIIHIIIIHHIHIIIIIIIIIHIIIIIIIIHHFHIIIIIHHIHHCDHIHIIIIIHIIGIIIHIIIIIIIIHIIIIIHHHHHIIIIIHIIIIIIIIIIIIIHIIIIIIII
@HS4.2_556 HISEQ:380:H55W7BCXY:1:1101:5247:28405 1:N:0:AGCAGGAA orig_bc=AAAAAAAAAAAA new_bc=AAAAAAAAAAAA bc_diffs=0
TACGGAAGGTCCGGGCGTTATCCGGATTTATTGGGTTTAAAGGGAGCGTAGGCGGGAGATTAAGCGTGCTGTGAAATCCGGCGGCTCAACCGTCGCGAGCAGCGCGAACTGGTTTCCTTGAGTGCGCGGGAGGCAGGCGGAATTCGTGGTGTAGCGGTGAAATGCTTAGATATCACGAAGAACCCCGATTGCGAAGGCAGCCTGCCGTAGCGTTACTGACGCTGAAGCTCGAAGGTGCGGGTATCGAACAGG
+
IIIIIIIIIHIIIIIIIIIGIIIIIGHHHIHHGHIDEHHFHIIIIIIIHIIIIIIIHHHHHIIIIIHIIIIIHIIIGIIIIIIIIIIIIIIIHHIIIIIIIIIIIIIIHIIIIIIIIIIIIIIIIIIIIIIIIIIIIIIIIIIIIIIIIIIIIIIIIIIIIIIIIIIIIIIIIHGHHIIIIIIIIIIIIIIIIIIIIIIIIIIIHGHIIIIIIIIIIIIIIIIIIIIIHHIIIIGIHHIIIIIIIIIIIIII
@HS4.2_557 HISEQ:380:H55W7BCXY:1:1101:8609:28444 1:N:0:AGCAGGAA orig_bc=AAAAAAAAAAAA new_bc=AAAAAAAAAAAA bc_diffs=0
TACGGAAGGTCCGGGCGTTATCCGGATTTATTGGGTTTAAAGGGAGCGCAGGCCGATGGTTAAGCGTGACGTGAAATGTAGCCGCTCAACGGCTGAACTGCGTCGCGAACTGGCTGTCTTGAGTGAGTTCGATGTGGGCGGAATTCGTGGTGTAGCGGTGAAATGCTTAGATATCACGAAGAACTCCGATTGCGAAGGCAGCCCACAAGGCCTTTACTGACGCTAAAGCTCGAAGGTGCGGGTATCGAACAGG
+
IIIIIIIIIIHIIIIIIIIIIIIIIH=HEHFHIIIEHH1DHHIHGHIHHHIIHHHIHHIHIHIIIIIIIIIIHIIIIIHIHHHIIIHIIIIHHHHHIHHHIGHIIHIIIIIIHHHIIIIHIIIIHHHHIIIIHIIIIIHHIIIIIIHHHIIIIIIHIIIIIIIIIHEIIIIIIIHIIIIHHIIC@IIIIHHIIIIIIIIGIIIIIIIHIIGHFEIIIHHCHHIHHIIIHIHIIIIIIIIIIIHHHHFIIIIII
@HS4.2_558 HISEQ:380:H55W7BCXY:1:1101:10035:28494 1:N:0:AGCAGGAA orig_bc=AAAAAAAAAAAA new_bc=AAAAAAAAAAAA bc_diffs=0
TACGGAAGGTCCGGGCGTTATCCGGATTTATTGGGTTTAAAGGGAGCGCAGGCCGGCTGTCAAGCGTGACGTGAAATGTCCCGGCTCAACCGGGGAGTTGCGTCGCGAACTGGCGGCCTTGAGTGAGGCCGACGTGTGCGGAATTCGTGGTGTTGCGGTGAAATGCTTAGATATCACGAGGAACCCCGATTGCGAAGGCAGCGCACGAGCCCTCAACTGACGCTAATGCTCGAAGGTGCGGGTATCGAACAGG
+
FCHHHHE?HHHIIHICHCHIIIIIHEECHEHHHHID<EHIHHHEEEHHIIGHHEHCHHHICCEHHIIII?EEHH#FH@#HHFHIIHHC##IHHHIGH<CEF7HEHCC;DHHHFE/E<DDGGGFHCHHHADHDC<?HHAD<CC?<FDGHEHFHHEHHHECG?G##HFEFGHHIHCHFCBC<>FCF/@EHIIHED5C>CEGCE?ECCC?HHC<1CHIIIHHE<@EFIHCHCHD1<1CC//<GHHIIHEHC<?EEG
@HS4.2_559 HISEQ:380:H55W7BCXY:1:1101:12838:28261 1:N:0:AGCAGGAA orig_bc=AAAAAAAAAAAA new_bc=AAAAAAAAAAAA bc_diffs=0
TACGTAGGTGGCGAGCGTTGTCCGGATTTACTGGGTGTAAAGGGCGCGTAGGCGGGAAGGCAAGTCAGGTGTGAAATCTATGGGCTCAACCCATAAACTGCACTTGAAACTGTTTTTCTTGAGTGTCGGAGAGGTAGATGGAATTCCTAGTGTAGCGGTGAAATGCGTAGATATTAGGAGGAACACCAGTGGCGAAGGCGATCTACTGGACGATAACTGACGCTGAGGCGCGAAAGCGTGGGGAGCAAACAGG
+
IIIIHEHIHIIHIIIIIIIIIIHIIIIIIIIHIIIIIFHIIIHHIIIIHHIIHIIIHIIIIIIIHIFHHIIHIIIIHIHIIIIIIHIIHHGHIIIIIIIIIIIHHIIIIIIIHHIIHIIIIIIIHHHFIIHHIIIIIIIIIIIIIIHIIIIIHIIIIIIHIIIIHIIIIIIHIIIIHHIIIHIHIGIIIGIIIIIIIHHHHGIHHHIIIIIIIHHGHHIIIIIIIIIIIIIIIIIIIIIIIIIIIIIIIIIII
@HS4.2_560 HISEQ:380:H55W7BCXY:1:1101:15974:28386 1:N:0:AGCAGGAA orig_bc=AAAAAAAAAAAA new_bc=AAAAAAAAAAAA bc_diffs=0
TACGGAAGGTCCGGGCGTTATCCGGATTTATTGGGTTTAAAGGGAGCGCAGGCGGGTTTTTAAGCGTGTTGTGAAATGTACCGGCTCAACCGGTGACTTGCAGCGCGAACTGGAGACCTTGAGTGAGTACGAGGAAGGCGGAATTCGTGGTGTAGCGGTGAAATGCTTAGATATCACGAAGAACTCCGATTGCGAAGGCAGCTTTCCAGTCCTTAACTGACGCTAAAGCTCGAAAGTGCGGGTATCGAACAGG
+
IEHHHHHIHHIIHDCHHHHGH<GHIHHGIGIIIHICDCCFECHIHHGIHHHIHHHIF@DGEGHIEHGHC#HHHEHHHHIE@FHHHHIIIIIHIIGIEGIHIIIIIIIHHHIIIGIHIIIHHHHHHHIHHIIHHHHHHHHHHIIFFHHHHIHIIIIIHHIIIIIIIHIIHIHGHHHHGEFHHHEHDIHIHIHIIIIGIIHHHHEEIHGCGDHHHHHHHHHHIIHHEIIHGCIIIIHEDHIHIIHHEHHHGHEIH
@HS4.2_561 HISEQ:380:H55W7BCXY:1:1101:17418:28301 1:N:0:AGCAGGAA orig_bc=AAAAAAAAAAAA new_bc=AAAAAAAAAAAA bc_diffs=0
TACGGAAGGTCCGGGCGTTATCCGGATTTATTGGGTTTAAAGGGAGCGCAGGCTGATGATTAAGCGTGACGTGAAATGTAGCCGCTCAACGGCTGAACTGCGTCGCGAACTGGTTATCTTGAGTGAGTTCGATGTTGGCGGAATTCGTGGTGTAGCGGTGAAATGCTTAGATATCACGAAGAACTCCGATTGCGAAGGCAGCCAACAAGGCCTTTACTGACGCTAAAGCTCGAAGGTGCGGGTATCGAACAGG
+
IIIIIIIIIIIIIIIIIIIIIIIIIHHIIIIIIIIGHIIIIIIIHIIIIIIIIIIIIIIHIIIIIIIIIIIHHIIIHHIIIHIIIIIIIIIIIIIIIIIIIIIIIIIIIIIIIIIIIIIIIIIIIIIHIIIIIIIIIIIIIIIIIIIIIIIIIIIIIIIIIIIIIIIIIIIIIIIIIIHIIIHIHIIIIIIIIIIIIIIIIIIIIIIIIIIIIHIIIHHIIIIIIIIIIIHIIIIHIIIIIIIIIHIIIIIHI
@HS4.2_562 HISEQ:380:H55W7BCXY:1:1101:3099:28500 1:N:0:AGCAGGAA orig_bc=AAAAAAAAAAAA new_bc=AAAAAAAAAAAA bc_diffs=0
TACGGAAGGTCCGGGCGTTATCCGGATTTATTGGGTTTAAAGGGAGCGCAGGCCGACTGGTAAGCGTGACGTGAAATGTAGCCGCTCAACGGCTGCACTGCGTCGCGAACTGTCAGTCTTGAGTGAGTACGATGTTGGCGGAATTCGTGGTGTAGCGGTGAAATGCTTAGATATCACGAAGAACTCCGATTGCGAAGGCAGCCAACAAGGCCTTTACTGACGCTAAAGCTCGAAGGTGCGGGTATCGAACAGG
+
IIIIIHIIIIIIIIIIIIIIIIIIIGHIIIIIGHIGHHIIIIIIIHIIIIIIIIIIIIIIIIIIIIIIIIIHIIIIIIHHIIIIIIIIIIIIIIIIIIIIIIIIIHIIIIIIHHIIGIIIIIIHIIIIIIIIIIIIIIIIIIIIIIIIIIIIIIIIIIIIIIIIIIIIIIIIIIIHHHIIIIIIIIIIIIIIIIIIIIIIIIIIIIIIIIIIIIIIIIIIIIIIIIIIIIIIIIIIIIIIIIIHIIIIHIIII
@HS4.2_563 HISEQ:380:H55W7BCXY:1:1101:3510:28678 1:N:0:AGCAGGAA orig_bc=AAAAAAAAAAAA new_bc=AAAAAAAAAAAA bc_diffs=0
TACGGAAGGTCCGGGCGTTATCCGGATTTATTGGGTTTAAAGGGAGCGCAGGCTGGAGATTAAGCGTGACGTGAAATGTAGCCGCTCAACGGCTGAGTTGCGTCGCGAACTGGTGTTCTTGAGTGAGTACGACGTCAGCGGAATTCGTGGTGTAGCGGTGAAATGCTTAGATATCACGAAGAACCCCGATTGCGAAGGCAGCTGACTAGTCCTTTACTGACGCTAAAGCTCGAAGGTGCGGGTATCGAACAGG
+
IIIIDHEHIICH//CCHHIIIIIIIIIIII1DFHIIEHIIIIIIEHIH?DHIIII#HH1@CHII1/0GE1HHIIHI1@<F#1<HHIIIIIE</B60?<HEH/F?#CHHHHII/<#0EGF/IIIHI88#<?HG/?//HE/IIIIIIIGHCIIIIIIIIIIHIIHIHH1IIIIIII#H#EH1HIHG/FG1#F0IHIIIIHH?HD<11<11GED1<F<HIHHIHHHF1H?HHCHIHG<DCE0IHF1D1D1IHIHII
@HS4.2_564 HISEQ:380:H55W7BCXY:1:1101:6856:28727 1:N:0:AGCAGGAA orig_bc=AAAAAAAAAAAA new_bc=AAAAAAAAAAAA bc_diffs=0
TACGGAAGGTCCGGGCGTTATCCGGATTTATTGGGTTTAAAGGGAGCGCAGGCCGGAGGTCAAGCGTGACGTGAAATGTAGCCGCTCAACGGCTGAACTGCGTCGCGAACTGGCTTTCTTGAGTGAGTTCGATGTGGGCGGAATTCGTGGTGTAGCGGTGAAATGCTTAGATATCACGAAGAACTCCGATTGCGAAGGCAGCCCACAAGGCCTTTACTGACGCTAAAGCTCGAAGGTGCGGGTATCGAACAGG
+
IIIIIIIIIIIIIHHIIIIIIIIIIGHHIIIHHIIHIIIIIIIIIIIHIIIIIIIHIIIIIIIIIIIIIIIIIIIIHHHIIIIIIIIIIIIIIIIIIIIIIIIIIIIHIIIIIIIIIIIIIIIIIIIIIIIIIIIIIIIIIIIIIIIIIIIIIIIIIIIIIIIIIIIIIIIIIIIIHHIIIIIIIIIIIIIIIIIIIIIIIIIIIIIIIIIIIIIIIIIIIIIIIIIIIIHIIIIHHIIIIIIIIIIIIIIII
@HS4.2_565 HISEQ:380:H55W7BCXY:1:1101:10723:28578 1:N:0:AGCAGGAA orig_bc=AAAAAAAAAAAA new_bc=AAAAAAAAAAAA bc_diffs=0
TACGGAAGGTCCGGGCGTTATCCGGATTTATTGGGTTTAAAGGGAGCGCAGGCTGATTGCTAAGCGTGACGTGAAATGTAGCCGCTCAACGGCTGAACTGCGTCGCGAACTGGTGGTCTTGAGTGAGTACGACGTCAGCGGAATTCGTGGTGTAGCGGTGAAATGCTTAGATATCACGAAGAACCCCGATTGCGAAGGCAGCTGACGAGTCCTTTACTGACGCTAAAGCTCGAAGGTGCGGGTATCGAACAGG
+
HIIIIIIIIIIIIGHHIIIIIHIIID@EHFIH@HH<DGHIIHIIIHIIGIIHDFHHIHIHIIIIIIIIHHHHHHIHFIHHHIIIIIIIIIIIIIHIHHIIIHHHIIIFHHHHHGHIGGHHIIIHIIHIIIIIIIEHHHFHIIHHHIHIIHIIHDFEHIHIFHHHHHHHIIIIHHFHHDHHHDIIHHEHEHIIIIIIIHEHIIHHHHECHFCG<?F<=IIHHHHHFFHHHG@EEIIHHHHHHHIHGGCHIHEII
@HS4.2_566 HISEQ:380:H55W7BCXY:1:1101:16974:28535 1:N:0:AGCAGGAA orig_bc=AAAAAAAAAAAA new_bc=AAAAAAAAAAAA bc_diffs=0
TACGGAAGGTCCGAGCGTTATCCGGATTTATTGGGTTTAAAGGGAGCGCAGGCGGAATGTTAAGTCAGCTGTGAAATCCCGTCGCTCAACGGCGGAACTGCAGTTGATACTGGCTTTCTTGAGTGCACATAAGGATGGTGGAATTCGTGGTGTAGCGGTGAAATGCTTAGATATCACGAAGAACTCCGATTGCGAAGGCAGCCATCTGGGGTGCAACTGACGCTGAGGCTCGAAAGTGCGGGTATCAAACAGG
+
IIIIIIIIHIHIIIIIIIIIIIIIII=HIIIHHHIEHHHIIIIIIIIIIIIIIIIHIHIIIIIIIIHIIIIHHGHICFHHIIIIIIIIIIHHCHIHHIIIIIIIIIIIIIIIIIHHIHHIIIIIIHHIIIHHIIGHHHHIIIIIIIIIHIIHHIIIIIIIIIIIIIIIIIIIHIIIIHIIIIIIHIIIHHIIIIIIIIIIIIIHHIHIIIIHIIIIIIIIIIIIIIIIIHIIIIIIIIIIIIIIGIIIIIIII
@HS4.2_567 HISEQ:380:H55W7BCXY:1:1101:17355:28656 1:N:0:AGCAGGAA orig_bc=AAAAAAAAAAAA new_bc=AAAAAAAAAAAA bc_diffs=0
TACGGAGGGTGCGAGCGTTAATCGGAATAACTGGGCGTAAAGAGCTCGTAGGCGGTTTGTCAAGTCAGATGTGAAAGCCCCGGGCTTAACCTGGGAACCGCATTTGAAACTGACAGACTAGAGTACTGTAGAGGGAGGTAGAATTCCAGGTGTAGCGGTGAAATGCGTAGATATCTGGAGGAATACCGGTGGCGAAGGCGGCCTCCTGGACAGAGACTGACGCTGAGGAGCGAAAGCGTGGGGAGCAAACAGG
+
FHIIIHDIIEHIHHCDHCHCC<CGHHIEHIIIIIFHDCHHIGCCFHHIIHIIHHICHHIHIIIIHHIIHHHIIFFFHHIIIIDGHHIHIHHFGFEHHIIIIHGHIHIIIIIHHIIHIIIIIIHHHFIIHEFHHIIIGIEIHGHGHIHIHC@?IHDE?HGHIHHIIHIIIHHHHFHEGCHGCGHDIIHIHHGIHIHHCHED==ECHGEEHG@HGCEHIIFIIIHHHGCIIHHIHHECCIIIIHIHG@CCFFEHH
@HS4.2_568 HISEQ:380:H55W7BCXY:1:1101:20014:28728 1:N:0:AGCAGGAA orig_bc=AAAAAAAAAAAA new_bc=AAAAAAAAAAAA bc_diffs=0
TACGGAAGGTCCGGGCGTTATCCGGATTTATTGGGTTTAAAGGGAGCGCAGGCGGGCTTTTAAGCGTGACGTGAAATGTGGATGCTCAACATCTGAACTGCGTCGCGAACTGGGGGCCTTGAGTGCATTCGACGTTGGCGGAATTCGTGGTGTAGCGGTGAAATGCTTAGATATCACGAAGAACTCCGATTGCGCAGGCAGCTAACGAGACTGTAACTGACGCTAAAGCTCGAAAGTGCGGGTATCGAACAGG
+
IIIIIHHIIIHIH/<CHHHIIHIIHHIIIIIIIHIHIIIIIHIIHCHHHHGIH#CHIIIIIGHIHHIIIHIHIIIHCHFHHHIGIIHIHHHHHIIIGHHIGHHHHHHHHHIIHIDHCEHEHIIII@EHHHIIGHHHHHHGIIHIHCBDEHCIDHDCCCHFHHHGFEHHHHHHFIHHGFHG@@EE@HGHIHHH#FGHHHH#HHHHHG@GGGCFDFGIHHHEIIHIHHIHC@HHGHDD<C<HGIHFHGCHHEHHG
@HS4.2_569 HISEQ:380:H55W7BCXY:1:1101:5418:28958 1:N:0:AGCAGGAA orig_bc=AAAAAAAAAAAA new_bc=AAAAAAAAAAAA bc_diffs=0
TACGTAGGGAGCAAGCGTTATCCGGATTTATTGGGTGTAAAGGGTGCGTAGACGGGAAAATAAGTTAGCTGTGAAATCCCTCGGCTTAACTGAGGAACTGCAACTAAAACTGTTTTTCTTGAGTACTGGAGAGGAAAGTGGAATTCCTAGTGTAGCGGTGAAATGCGTAGATATTAGGAGGAACACCAGTGGCGAAGGCGACTTTCTGGACAGAAACTGACGTTGAGGCACGAAAGTGTGGGGAGCAAACAGG
+
IIIIHHIIIGHIGHIIIIIIIIIIIHHIIICHGHIDHHHIIIIIHIIIIIIIIIIIHHIIIIIIGEIIIIIIIIIIGCGHIIIIIHHIIIIIIIIIIIIIIIHHIHHIIIIIFIHHIIIIIIIIHIEHHHIHFHHIIIHIIIIIIIIIIIIIIIIIIIIIIIIIIIIIIIIIIIHHHIIHIHHIIIIGHIIIIIIIIIIHHIIIIIIIIIHHHIIIIIIIIIHIIIIIIIHIIIIIIIIIIIIIHIIIIIIII
@HS4.2_570 HISEQ:380:H55W7BCXY:1:1101:5726:28842 1:N:0:AGCAGGAA orig_bc=AAAAAAAAAAAA new_bc=AAAAAAAAAAAA bc_diffs=0
TACGGAAGGTCCGGGCGTTATCCGGATTTATTGGGTTTAAAGGGAGCGCAGACGGCCTGTTAAGCGTGCAGTGAAATGCGGGTGCTCAACATCTGCACTGCTGCGTGAACTGGCGGGCTTGAGTTGTCTGGAGGTGCGCGGAATTCGTGGTGTAGCGGTGAAATGCTTAGATATCACGAAGAACCCCGATTGCGAAGGCAGCGCACCGTGGACATACTGACGTTGAGGCTCGAAGGTGCGGGTATCGAACAGG
+
IIIIHGHHIIIIIIIIIIIIIIIIIHHHHIHH<GHDDEFHHIHIFHGIIIIIGIIIIIIHIIIIIIIIHHHHIHIIHHHIIIIHHIIIIIIIIIIIIIIIIIIIIIIIIIIIIIIIIIHIIIIIIIIIIIIIIIIIIIIIIHHHIIIIIIIIIIIIIIIIHIIIIIIIIIIIIIIHHIIIIIGIIIHIIIIIIIIIIIIIIIHIIIHIIIIHIIIIIIIIIIIIIIIIIIIIIIIIIIHIIIIIIIIIIIIIG
@HS4.2_571 HISEQ:380:H55W7BCXY:1:1101:9953:28842 1:N:0:AGCAGGAA orig_bc=AAAAAAAAAAAA new_bc=AAAAAAAAAAAA bc_diffs=0
TACGGAGGATGCAAGCGTTATCCGGATTTATTGGGTTTAAAGGGTGCGCAGGCGGGCTGTTAAGTCAGCGGTGAAATCTCCCGGCTCAACCGGGGAACTGCCGTTGATACTGGCAGCCTAGAGTACAGACGGCGCCGGCGGAATGTGTCATGTAGCGGTGAAATGCTTAGATATGCCACAGAACACCGATCGCGAAGGCAGCTGGCGAGGCTGGGACTGACGCTCAGGCACGAAAGCGTGGGGATCAAACAGG
+
IIIIIHIIIIIIIIIIIIIIIIIIIHHIIIIHHHI<EHHIHGIIIIIIIICHIHIIGFHHIIIIHHIIIIIIIIIIGHHIIIIIIIHIIIIIIIIIHHIIIIIIIIIIIIIIHIIIIIIIIIIIIIIIIIIIIIIIIIIIIIIIIIIIIHIIIIIIIIIIIIIIHIIIIIIIIIIIIIHIIHIIIIIIHGIIIIIHIIHIIIIIIIIIIIHHHGIIIIIIIIIIIIIIHIIIIIIIIIIIIIHIHIIIIIIII
@HS4.2_572 HISEQ:380:H55W7BCXY:1:1101:12530:28752 1:N:0:AGCAGGAA orig_bc=AAAAAAAAAAAA new_bc=AAAAAAAAAAAA bc_diffs=0
TACGTAGGGAGCAAGCGTTGTCCGGATTTACTGGGTGTAAAGGGTGCGTAGGCGGCTTGGTAAGTCAGGTGTGAAATGTAGAGGCTCAACCTCTGAACTGCACTTGAAACTATCGAGCTTGAGTGAAGTAGAGGCAGGCGGAATTCCCTGTGTAGCGGTGAAATGCGTAGAGATAGGGAGGAACACCAGTGGCGAAGGCGGCCTGCTGGGCTTTAACTGACGCTGAGGCACGAAAGCGTGGGTAGCAAACAGG
+
IIIIHIIIIHIIIIIIIIIIIGIIIIIIIIIHHIICHHIHIHHIIIIIHIIIHIIIIIHIIIIIIIIIIIIIIIHHHHHIIIIIIIIIIHGIIIIIIIIIIIIIIIIIIIIIIIIIIHIHIIIIIIIIIIIIIIIIIIIIIIIIHIIHHHIIIIIIIIHIIIIIIIIIHHIIIIHIIIIIIIIIIIIIHHIIHIIIIHIHIHFHHIIHIGIIIHFIIIIIIIIIIHEIIIHIIIIIIIIIIIIIIIIIIIHII
@HS4.2_573 HISEQ:380:H55W7BCXY:1:1101:15577:28893 1:N:0:AGCAGGAA orig_bc=AAAAAAAAAAAA new_bc=AAAAAAAAAAAA bc_diffs=0
TACGTAGGTGGCAAGCGTTGTCCGGAATTATTGGGCGAAAAGGGAGCGCAGGCGGGATGTCAAGTCTAAATTAAAAGTTCGGGAGTAATGCCCGTGATGGTTTGGAAACTGACGTTCTTGAGAGCAGGAGAGGCAAGCGGAATTCCCGGTGTAGCGGTGAAATGCGTAGATATCGGGAGGAACACCAGTGGCGAAGGCGGCTTGCCGGACTGTGTCTGACGCTGAGGCTCGAAAGCCGGGGTAGCGAACGGG
+
@1<1D1<CDC@<C1D1<<0/<F1ECG/1<<1<<1<1//C</1<<1<<//<<//?FHEB<D1F81<FEHHIIGDHHF@?A7@F?GCH<E0DEEB<<8DG@@8BIHCCF<HG@HE::.DG.ABFH@;/;A#8D:7EE@FHGC=7@<<HHF@HCF/E<11F1G=IHHCC?C@#/HE#1CFHD<#D1<1#<<0CE<1HE</<11@ECCCC1C<?IHD@HG<CE<11@FF?@EIIHHDHHIDHFHHHEDHHFC@EHG
@HS4.2_574 HISEQ:380:H55W7BCXY:1:1101:16230:28878 1:N:0:AGCAGGAA orig_bc=AAAAAAAAAAAA new_bc=AAAAAAAAAAAA bc_diffs=0
TACGGAAGGTCCGGGCGTTATCCGGATTTATTGGGTTTAAAGGGAGCGCAGGCCGGAGGTCAAGCGTGACGTGAAATGTAGCCGCTCAACGGCTGAACTGCGTCGCGAACTGGCTTTCTTGAGTGAGTTCGATGTGGGCGGAATTCGTGGTGTAGCGGTGAAATGCTTAGATATCACGAAGAACTCCGATTGCGAAGGCAGCCCACAAGGCCTTTACTGACGCTAAAGCTCGAAGGTGCGGGTATCGAACAGG
+
IIIIIHIIIIIIIIIIIIIHIHHIIHIIIIIIHHIGCGHIHIIIIIHIIIIIIIIIIIIIIIIIIIIIIIIIIIIIIIIIIIIIIIIIIIIIIIIIIIIIIIIIIIIIIIIIIIIHIIIIIIIIIIIIIIIIIIIIIIIIIIIIIIIIIIIIIIIIIIIIIIIIIIIIIIIIIIIHHHIIIIIIIIIIIIIIIIIIIIIIIIIIIIIHIIIIIIIHIIIIIIIIIIIIIIHIHG<<<IIIIIIIIIIIIIIII
@HS4.2_575 HISEQ:380:H55W7BCXY:1:1101:18311:28787 1:N:0:AGCAGGAA orig_bc=AAAAAAAAAAAA new_bc=AAAAAAAAAAAA bc_diffs=0
TACGTAGGGGGCGAGCGTTGTCCGGAATGATTGGGCGTAAAGGGCGCGTAGGCGGCCCGTTAAGTCTGAAGTGAAAGTCCTGTTTTTAAGGTGGGAATTGCTTTGGATACTGATGGGCTTGAGTGCAGGAGAGGTAAGTGGAATTCCCAGTGTAGCGGTGAAATGCGTAGAGATTGGGAGGAACACCAGTGGCGAAGGCGACTTACTGGACTGTAACTGACGCTGAGGCGCGAAAGTGTGGGGAGCAAACAGG
+
IIIIHIIIIHIIHIIIIIIIIIIIHHIIIIHFHIIIIIIIIIIIGIIIIIIIIIHIIIIIHHIIIIIIHHHHHHHIHHIIHIGHIHHHEHIHHIHIIHIIIIIIIIIIIIIHIIIHIIIIIIIIIIIIIIIHIIIIIIIIIIIIIIHHHIIIIIIIIIIIHIIIIIIIIIIIIIIIHGIIIIHIIIIHIHHIIIIIIIIIHIIIIHIIIIIIIIIIIIIIIIIIIIIIIIIIIIIGIHIIIIIIIIIIIIIII
@HS4.2_576 HISEQ:380:H55W7BCXY:1:1101:18786:28877 1:N:0:AGCAGGAA orig_bc=AAAAAAAAAAAA new_bc=AAAAAAAAAAAA bc_diffs=0
TACGGAAGGTCCGGGCGTTATCCGGATTTATTGGGTTTAAAGGGAGCGCAGGCTGGAGATTAAGCGTGACGTGAAATGCCGCGGCTCAACCGTGGAAGTGCGTCGCGAACTGGTTTCCTTGAGTGTATTCGACGTCAGCGGAATTCGTGGTGTAGCGGTGAAATGCTTAGATATCACGAAGAACTCCGATTGCGAAGGCAGCTGGCGAGGCTATAACTGACGCTAAAGCTCGAAGGTGCGGGTATCGAACAGG
+
IIIIIIIIIIIIIEHIIIIIIIIIIIHIIIIIIIIGHIIIIIIIIIIIIIIIIIIIHHHIIIIIIIIIIIIIIIIIIIIIIIIIIIIIIIIIIIIIIIIIIIIIIIIIIIIIIIIIIIIIIIIIIIIIIIIIIIIIIIIIIIIIIIIIIIIIIIIIIIIIIIIIIIIIIIIIIIIIIGIIIIIIHIIIIIIIIIIIIIIIIIIIIIIIIIIIIIIIIIIIIIIIIIIIIHIIIIIIIIHIIIIIIIIIIIIII
@HS4.2_577 HISEQ:380:H55W7BCXY:1:1101:6062:29008 1:N:0:AGCAGGAA orig_bc=AAAAAAAAAAAA new_bc=AAAAAAAAAAAA bc_diffs=0
TACGGAAGGTCCGGGCGTTATCCGGATTTATTGGGTTTAAAGGGAGCGCAGGCCGGAGGTCAAGCGTGACGTGAAATGTAGGGGCTCAACCTTTGAATTGCGTCGCGAACTGGCCTTCTTGAGTGAGTACGACGTCAGCGGAATTCGTGGTGTAGCGGTGAAATGCATAGATATCACGAAGAACCCCGATTGCGAAGGCAGCATACCGGCTCCACACTGACGCTGAGGCACGAAAGCGTGGGTATCGAACAGG
+
IIIIIIIIIIIIIHHIIIIIIIIIHGHEHIIIIIIIIIIIIIIIIIIIIIIIIIIIIHHHHIIIIIIIIIIIIIIIIIIIIIIIIIIIIIIIIIIIIIIHIIHIIIIIHIIIIIIIIIIIIIIIIIIIIIIIIIIIIIIIIIIIIIIIIIIIIIIIIIIIIIIIIIIIIIIIIIIIIIIIIIIIIIIIIIIIIIIIIIIIIIIIIIIIIIIIIIIHHIIIIIIIIIIIIIIIIIIIIIIIIIIIIIIIIIIII
@HS4.2_578 HISEQ:380:H55W7BCXY:1:1101:6247:29132 1:N:0:AGCAGGAA orig_bc=AAAAAAAAAAAA new_bc=AAAAAAAAAAAA bc_diffs=0
TACGTAGGTGGCGAGCGTTGTCCGGAATTATTGGGCGTAAAGGGAGCGCAGGCGGGAAGGCAAGTCAGTCTTAAAAGTGCGGGGCTCAACCCCGTGATGGGATTGAAACTGTCTTTCTTGAGTGCAGGAGAGGAAAGCGGAATTCCTAGTGTAGCGGTGAAATGCGTAGATATTAGGAGGAACACCAGTGGCGAAGGCGGCTTTCTGGACTGTAACTGACGCTGAGGCTCGAAAGCGTGGGGAGCGAACAGG
+
IIIIIHIIIIIIIIIIIHIIIIIIIHIIIIIIIIIIIIIIIIIIIIIIIIIIIIIIIIIIIIIIIIIIIIIIIIIIIIIIIIIIIIIIIIIIIIIHHIIIIIIIIIIIIIIIIIIIIIIIIIIIIIIIIIIIIIIIIIIIIIIIIIIIIIIIIIIIIIIHIIIIIIIIIIIIIIHHIIIIIIIIIIIIIIIIIIIIIIIIIIIIIIIIIIIIIIHIIHHIIIIIIIIIIIIIIIIIIIIIHIIIIHIIIIII
@HS4.2_579 HISEQ:380:H55W7BCXY:1:1101:6720:29114 1:N:0:AGCAGGAA orig_bc=AAAAAAAAAAAA new_bc=AAAAAAAAAAAA bc_diffs=0
TACGGAAGATGCGAGCGTTATCCGGATTTATTGGGTTTAAAGGGAGCGTAGGCGGGTTTTTAAGTCTGCGGTAAAATGTCGGCGCCCAACGTCGTCTTGCCGTGGAAACTGGGGACCTTGAATACACGCAAGGAAGATGGAATTCGTCGTGTAGCGGTGAAATGCTTAGATATGACGAAGAACTCCGATTGCGAAGGCAGTCTTCTGGAGTGCGATTGACGCTGAGGCTCGAAAGTGCGGGTATCAAACAGG
+
IIIIIIIIHIIIIIIIIIIIIIIIIHHIIIIIHIIEHIIIIIIIIIIIFHIIIIIIHHIIIIIIIIIIIIIIHIIIIIIIIIIIIIIIIIIIIIIIIIIIHIHHIIIIIIIIIIIIIIIIIIIIIIIIIIIIIIIIIIIIIIIIIIIIIIIIIIIIIIIIIIIIIIIIIIIIIIIIHIIIIIIIIIIIIIIIIIIIIIIIIIIIIIIIIIIIIIIIIIIIIIIIIHHIHIIIIIIIIIIIIIIIIIIIIIII
@HS4.2_580 HISEQ:380:H55W7BCXY:1:1101:6657:29241 1:N:0:AGCAGGAA orig_bc=AAAAAAAAAAAA new_bc=AAAAAAAAAAAA bc_diffs=0
TACGTAGGTGGCAAGCGTTATCCGGATTTACTGGGCGTAAAGGGCGCGTAGGCGGGGATGCAAGTCAGATGTGAAATCTATGGGCTTAACTCATAAACTGCATTTGAAACTGTATCTCTTGAGTGCTGGAGAGGTAGACGGAATTCCTTGTGTAGCGGTGAAATGCGTAGATATAAGGAAGAACACCAGTGGCGAAGGCGGTCTACTGGACAGTAACTGACGCTGAGGCGCGAGAGCGTGGGGAGCAAACAGG
+
<CGE<DGECGE@CDH@GH0<1DGHHGEEHHI?G@@1</<E<1<EEEDH<<FH1/CHHIHF@HHGHGGHAEHEFHCHHGFGIIHABG0C0IIHECCCF0FCDHHCH@@G=DG@F?GCHCIHFCHIHHFEEGHCHHHEF<HGGEHC1GBBHHHCCAIHG@@CEHIEHHCGIHIIHHHGCEEDD@E1D@FIFIHIHHG<HCCHIIIHHGHHHGIIHIHIHHFHHGF?HIHHDIIIIIIIIIHIIIIIIHHFGCIHI
@HS4.2_581 HISEQ:380:H55W7BCXY:1:1101:11589:29051 1:N:0:AGCAGGAA orig_bc=AAAAAAAAAAAA new_bc=AAAAAAAAAAAA bc_diffs=0
TACGGAAGGTCCGGGCGTTATCCGGATTTATTGGGTTTAAAGGGAGCGCAGGCCGACTGGTAAGCGTGACGTGAAATGTAGCCGCTCAACGGCTGAGTTGCGTCGCGAACTGTCAGTCTTGAGTGAGTTCGATGTTGGCGGAATTCGTGGTGTAGCGGTGAAATGCTTAGATATCACGAAGAACTCCGATTGCGAAGGCAGCCAACAAGGCCTTTACTGACGCTAAAGCTCGAAGGTGCGGGTATCGAACAGG
+
IIIIIHIIIIIIHIIIIIIIIIIIIHIHIIIIHHICHIIIIIIIIIIIIIIIIIIHHIIIIIIIIIIIIIIIIIHIIIIIIIIIIIIIIIIIIIIIIIIIIIIIIIHGHIIIIIIIIHIIIIIIIIIIIIIIIIIIIIIIIIIIIIIIIIIHIIIIIIHIIIIIIIIIIIIIIIIHHIIIIIIHHHIIIIIIIIIIIIIIIHIIHIIIIIIIIIIIIIIIIHIIIIIIIIIIIIIIIIIIIIIHIIIIIIIII
@HS4.2_582 HISEQ:380:H55W7BCXY:1:1101:13576:29173 1:N:0:AGCAGGAA orig_bc=AAAAAAAAAAAA new_bc=AAAAAAAAAAAA bc_diffs=0
TACGTAGGGGGCAAGCGTTATCCGGATTTACTGGGTGTAAAGGGAGCGCAGACGGCAGTGCAAGTCTGAAGTGAAAGCTCGCGGCTCAACCGCGGAACTGCTTTGGAAACTGTACAGCTAGAGTACCGGAGGGGTAAGCGGAATTCCTAGTGTAGCGGTGAAATGCGTAGATATTAGGAAGAACACCGGTGGCGAAGGCGGCTTACTGGACGGTAACTGACGTTGAGGCTCGAAAGCGTGGGGAGCAAACAGG
+
E@GHHIHECE/<CHHHEHHHIHIIHIEEHH@@<F@1<<DHHHHFHIHCDEDHEFE?HCEGFHGHFFHHFHII@F<<=5CHECGHHHHIHHHDHIHHHHHF/EHEEHHCDF<GHEHGHFBFCHHHHHCGCC@HECEFHFHHEHFHHHFHHHHHGHIHHHBHFHC#IHHEGEHEHHD<@<GCD@@H@CC?IHHIIIHEIIIIHHEHHHIIIIIIIHGIIIHIHIIHIHHHEIIIIIIIIIIHIIIHHHHFHHHEI
@HS4.2_583 HISEQ:380:H55W7BCXY:1:1101:18890:29245 1:N:0:AGCAGGAA orig_bc=AAAAAAAAAAAA new_bc=AAAAAAAAAAAA bc_diffs=0
TACGGAAGGTCCGGGCGTTATCCGGATTTATTGGGTTTAAAGGGAGCGCAGGCTGATTATTAAGCGTGACGTGAAATGTAGCCGCTCAACGGCTGAACTGCGTCGCGAACTGGTAGTCTTGAGTGAGTTCGATGTTGGCGGAATTCGTGGTGTAGCGGTGAAATGCTTAGATATCACGAAGAACTCCGATTGCGAAGGCAGCCAACAAGGCCTTTACTGACGCTAAAGCTCGAAGGTGCGGGTATCGAACAGG
+
IIIIIGHHIIIIIHIIIHHIIIIIIHGHHHIEGHIHHHIIIIHIIIIIHHIIIIHHHIIIIIHHIIHIHIIHHHIIFHHHHHIIHIIIIIIIIIHHIIIIIIIIIIIIIIIHIHHHIHHIHIIIIHIIIIIHIIIIHGHHHHIIHHIIIIIIIIGIIIIIIHEIIHIIIIIIIIIHFHHHIHHFGHHEIIIIHIIIHHHIHHGIIHHHIHHIHIIIHIHHDHIHIIHHEIIIIHIIIIIIHIIIIHIHHHIII
@HS4.2_584 HISEQ:380:H55W7BCXY:1:1101:1406:29331 1:N:0:AGCAGGAA orig_bc=AAAAAAAAAAAA new_bc=AAAAAAAAAAAA bc_diffs=0
TACGTAGGTGACAAGCGTTGTCCGGATTTACTGGGTGTAAAGGGCGTGTAGGCGGGATAGCAAGTCAGAAGTGAAATGCCGGGGCTCAACCCCGGAGCTGCTTTTGAAACTGTTATTCTTGAGTATCGGAGAGGAAAGCGGAATTCCCGGTGTAGCGGTGAAATGCGTAGATATCGGGAGGAACACCAGTGGCGAAGGCGGCTTTCTGGACGACAACTGACGCTAAGGCGCGAAAGTGTGGGGAGCAAACAGG
+
HHGIGEHHF@HHCEGHHIEECGFCCHCHIE1<DHG1<<<FFFHCC?<CD@FHHHGDHHHEGHHHG@GHHCIHHFGHEEGCHHHHIIHHGC@C#IC<HHHEGFIHGHIHHHHFEHHIIHE@HHHBA@@IHHIIIHHHHH?HIIIIIHF@GIIIIIIIIIIIIIIHIIIIIIHEHD@@HFHEIIIIIIIIIIIIIIIIIIIIFHHGIIIIHHC<<1IIIIIHIIHHCIIIHEHIIIHG=IIIIIIHHG@GIIHII
@HS4.2_585 HISEQ:380:H55W7BCXY:1:1101:3644:29457 1:N:0:AGCAGGAA orig_bc=AAAAAAAAAAAA new_bc=AAAAAAAAAAAA bc_diffs=0
TACGGAAGGTCCGGGCGTTATCCGGATTTATTGGGTTTAAAGGGAGCGCAGGCGGAGGCTTAAGCGTGACGTGAAATGTAGCCGCTCAACGGCTGAGTTGCGTCGCGAACTGGGTTTCTTGAGTGAGTGCGACGTCAGCGGAATTCGTGGTGTAGCGGTGAAATGCTTAGATATCACGAAGAACCCCGATTGCGAAGGCAGCTGACGAGCCCTTTACTGACGCTAAAGCTCGAAGGTGCGGGTATCGAACAGG
+
IIIIIIIIIIIIHHGIIHHIIIHIIGHHII?FFHH<<EHHIIIHIHIIHIIIGIIIIIIFIIIIIIIIIGHHHIIIIIHIIIGIIIIIIIHHHIIIHHIIIIIIIIIHIIIIIIHHGIIIIIIIHEIIIIIIII=IIIIIIIIIIIHIHIIIIIIIIIIIIIIIIIIIIIIIIHHEHGIIIIIIIIIHEHHIIIIIIIIIIIIIIIIIHCGIIIIIIIIIIIIIIIHIIIIIIIIIIHEIIIHIIIHIIIIII
@HS4.2_586 HISEQ:380:H55W7BCXY:1:1101:4307:29381 1:N:0:AGCAGGAA orig_bc=AAAAAAAAAAAA new_bc=AAAAAAAAAAAA bc_diffs=0
TACGTAGGGGGCAAGCGTTATCCGGATTTACTGGGTGTAAAGGGAGCGTAGACGGTCAGGCAAGTCCGATGTGAAAACCCGCGGCTCAACTGCGGGATTGCATTGGAAACTGTTTGACTTGAGTACTGGAGGGGTAAGCGGAATTCCTGGTGTAGCGGTGAAATGCGTAGATATCAGGAGGAACACCGGTGGCGAAGGCGGCTTACTGGACAGTAACTGACGTTGAGGCTCGAAAGCGTGGGGAGCAAACAGG
+
IIIIHHIIIIIIIIIIIIIIIIIIIHIHHIHHIIIHIIIIIIIIHIIIIIIIIIIIIIIIIIIIIIIHIIIIIIIIIIIIIIIIIIIIIIIIHIIIIIIIIIIIIIIIIIIIIIIIIIIIIIIIIIIIIIIIIIIIIIIIIIIIIHIIIIHIIIIIIIIIIIIIIIIIIIIIIIIHIIIIIIIIIIIIIIIIIIIIIIIIIIIIIIIIIIIIIHIIIIIIIIIIIIIIIHIIIIIHIIIIIIIIIIIIIIIII
@HS4.2_587 HISEQ:380:H55W7BCXY:1:1101:4452:29405 1:N:0:AGCAGGAA orig_bc=AAAAAAAAAAAA new_bc=AAAAAAAAAAAA bc_diffs=0
TACGGAAGGTCCGGGCGTTATCCGGATTTATTGGGTTTAAAGGGAGCGCAGGCCGGAGGTCAAGCGTGACGTGAAATGTAGCCGCTCAACGGCTGAACTGCGTCGCGAACTGGCTTTCTTGAGTGAGTTCGATGTGGGCGGAATTCGTGGTGTAGCGGTGAAATGCTTAGATATCACGAAGAACTCCGATTGCGAAGGCAGCCCACAAGGCCTTTACTGACGCTAAAGCTCGAAGGTGCGGGTATCGAACAGG
+
IIIIIIIIIIIIIIIIIIIIIIIIIIHHIIFHFHIEHIIHIIIIIIIIIIIIIIIIIIIHHIIIIIIIIIIIIIIHIIIIIIIIIIIIIIIIHIIIIHHIIIIIIIIIIIIIIIIIIIIIIIIIIIIIIIIIIIIIIIIIIIIIIIIIHIIIIIIIIIIIIIIIIIIIIIIIIIIHHHIIIIIIIIIIIIIIIIIIIIIIIIIIIIIIIHIIIIIIIIIIIIHIIIIHIHIIIIIIIHEIIIIIIIIIIIIII
@HS4.2_588 HISEQ:380:H55W7BCXY:1:1101:4785:29281 1:N:0:AGCAGGAA orig_bc=AAAAAAAAAAAA new_bc=AAAAAAAAAAAA bc_diffs=0
TACGTATGGTGCAAGCGTTATCCGGATTTACTGGGTGTAAAGGGAGCGTAGGCGGCCGTGCAAGTCAGGTGTGAAATCCCGGGGCTCAACCCCGGTACTGCACTTGAAACTGCGTGGCTGGAGTACAGGAGAGGCAGGCGGAATTCCTAGTGTAGCGGTGAAATGCGTAGATATTAGGAAGAACACCGGTGGCGAAGGCGGCCTGCTGGACTGGATACTGACGCTGAGGCTCGAAAGCGTGGGGAGCAAACAGG
+
IIIIIIIIIIIIIIIIIIIIIIIIIIIIIIIIIIIIIIIIIIIIIIIIIIIIIIIIIIIIIIIIIIIIIIIIIIIIHHIIIIIIIIIIIIIIIIIIIIIIIIIIIIIIIIIIIIIIIIIIIIIIIIIIIIIIIIIIIIIIIIIIIIIIIIIIIIIIIIIIIIIIIIIIIIHIIIIIHIGIIIIIIIIIIIIIIIIIIIIIIIIIIIIIIIIIIIIIIIIIIIIIIIIIIIHIIIIIIIIIIIIIIIIIIIIIII
@HS4.2_589 HISEQ:380:H55W7BCXY:1:1101:5890:29367 1:N:0:AGCAGGAA orig_bc=AAAAAAAAAAAA new_bc=AAAAAAAAAAAA bc_diffs=0
TACGGAAGGTCCGGGCGTTATCCGGATTTATTGGGTTTAAAGGGAGCGCAGGCGGAGGTGCAAGCGTGCCGTGAAAGCGCGGGGCTCAACCCCGTACAGCGGCGCGAACTGCTCCCCTTGGTTGCGGGAAGGGAAGGCGGAACTCGTGGTGTAGCGGTGAAATGCATAGATATCACGAAGAACTCCGATCGCGAAGGCAGCCTTCCGGCCCGTGAACGACGCTCATGCTCGAAGGCGCGGGTATCAAACAGG
+
IIIHGG=CGHGHIIHHHHICF1<GDGH0DFEEGE?<EGHIHCEHCG=CCFDHIH<EHHEHIH?GEHH0DHHHIEH?<GHHICEHGHD@FGHHEHHIIIGHHHHIHC<DEDGFCEHGHEGHHHHHFIHHCCHIHHHHHHHHCCE<CGHHIHEIIIHGD0IHGDCHHEFHHGHGEED111<D<0E<C<8>C>HEHIIHEEHICHDCHDIIHHHHC?HIHGCCD<<1HD=HIHC=HHHC/@EGEGIHIGHHIHG<
@HS4.2_590 HISEQ:380:H55W7BCXY:1:1101:6336:29492 1:N:0:AGCAGGAA orig_bc=AAAAAAAAAAAA new_bc=AAAAAAAAAAAA bc_diffs=0
TACGGAAGATGCGAGCGTTATCCGGATTTATTGGGTCTAAAGGGAGCGTAGGCGGACGCTTAAGTCTGCGGTAAAATGTCGTTGCTCAACATCGGCGTGCCGTGGAAACTGGGTGTCTTGAATGTGCACAAGGTGGATGGAATTCGTGGTGTAGCGGTGAAATGCTTAGATATCACGAAGAACTCCGATTGCGAAGGCAGTCCACTGGGGCATGATTGACGCTGAGGCTCGAAAGTGCGGGAATCAAACAGG
+
IIIIIIIIIIIIIIIIIIIIIIIIIIHHIIIIIIIIIIIIIIIIIIIIHHIIIIIIIIIIIIIIIIIIIIIIIIIIIIIIIIIHIIIIIIIIIIIIIIIIIIIIIIIIIIIIIIIIIIIIIIIIIIIIIIIIIIIIIIIIIIIIIIIIIIIIIIIIIIIIIIIIIIIIIIIIIIIIIIIIIIIIIIIIIIIIIIIIIIIIIIIIIIIIIIIIIIIIIIIIIIIIIIIIIIIIIIIIIIIIIHHGHIIIIIII
@HS4.2_591 HISEQ:380:H55W7BCXY:1:1101:8427:29410 1:N:0:AGCAGGAA orig_bc=AAAAAAAAAAAA new_bc=AAAAAAAAAAAA bc_diffs=0
TACGGAAGGTCCAGGCGTTATCCGGATTTATTGGGTTTAAAGGGAGCGCAGGCGGAGGCTTAAGCGTGACGTGAAATGTAGCCGCTCAACGGCTGAGTTGCGTCGCGAACTGGGTTTCTTGAGTGAGTGCGACGTCAGCGGAATTCGTGGTGTAGCGGTGAAATGCTTAGATATCACGAAGAACCCCGATTGCGAAGGCAGCTGACGAGCCCTTTACTGACGCTAAAGCTCGAAGGTGCGGGTATCGAACAGG
+
IIIIIIHHHHIIIIIIIIIIIIIIIIHHIHHHHIIHHIIIIIIIIIIIIIIIIIIIIIIIIIIIHIIIIIIHHHIIIHIIIIIIIHIIIIIIIIIIIIIIIIIIIIIIIIIIHIHIIIHIIIIIIIIIIIIIIIIIIIIIIIIIIIIIIIIHIIIIIIIIIIIIIIIIIIIIIIIIIIIIIIIIIIIHIIIIIIHIIIIIIIIIHIIIIIIIIIIIIHIIIIIIIIIIIHHIIIIIIIIIIIIIHIIHHHIII
@HS4.2_592 HISEQ:380:H55W7BCXY:1:1101:12667:29282 1:N:0:AGCAGGAA orig_bc=AAAAAAAAAAAA new_bc=AAAAAAAAAAAA bc_diffs=0
TACATAGGGGGCGAGCGTTGTCCGGAATGACTGGGCGTAAAGGGTGTGTAGGCGGTTAGGTAAGTTAGAAGTGTAATACCCAGGGCTTAACTCGGGTGCTGCTTCTAATACTGCTTGACTTGAGTGTCGGAGAGGATAGTGGAATTTCTAGTGTAGCGGTGAAATGCGTAGATATTAGAAGGAACACCAGTGGCGAAGGCGATTTACTGGGCCAAAACTGACGCTGAGGCACGAAAGCGTGGGGAGCAAATAGG
+
IIIIHIIIIIIIIIIHIIIIIIIIIIIIIIIIIIIIIHIIIIIIIIIIIIIIIIIHIIIIIIIIIHIIIIIIIIIIHHIIIIIIIIIIIIIIIIIIHIIIIIIIIIIIIIIIIIIIIIIIIIIIIIIIIIIIIIIIIIIIIIIIIIIIIIIIIIIIIIIIIIIIIIIIIIIIIIIIIHHIIIIIIIIIIIIIIIIIIIIIIIIIHIIIIIIHIIIIHIIIIIIIIIIIIIIIIIIIIIIIIIIIIIIIIIIIII
@HS4.2_593 HISEQ:380:H55W7BCXY:1:1101:12709:29336 1:N:0:AGCAGGAA orig_bc=AAAAAAAAAAAA new_bc=AAAAAAAAAAAA bc_diffs=0
TACGTAGGTGGCGAGCGTTGTTCGGATTTATTGGGCGTAAAGGGTCCGCAGGTGGTTGGTTAAGTTTGATGTGAAATCCCGGAGCTCAACTCCGGAACTGCATTGAACACTGACCGACTAGAGTATCGGAGAGGAGATTGGAATTCCAGGTGTAGCGGTGGAATGCGTAGATATCTGGAAGAACACCGAAAGCGCAGGCAGATCTCTGGACGATTACTGACACTCAGGGACGAAAGCATGGGTAGCAAACAGG
+
IIIIIHIIIIHIIIIIIIIIHHIIIGEHIIIIHIIIIIIHIIIIIIIIIIIIHHIHIIIIIIIIIIIIIIIIIIIIHHHIIIIIIIIIIHHIIIIIIIIIIIIIIIIIIIIIHIIIIIIIIIIIHIIIIIIIIIIIIIIIIIIIIIIHIIIIIIIIIIIIIIIIIIIIIIIIIIIIIFIHIIIHIIIIIHHIIIIIIIIIIIIIIIHHHIIIIIIIGIHHHFIIGIIIIIIIIHIGIHEIIIIIHHHHHIIII
@HS4.2_594 HISEQ:380:H55W7BCXY:1:1101:14256:29388 1:N:0:AGCAGGAA orig_bc=AAAAAAAAAAAA new_bc=AAAAAAAAAAAA bc_diffs=0
TACGGAAGGTCCGGGCGTTATCCGGATTTATTGGGTTTAAAGGGAGCGCAGGCCGGAGATTAAGCGTGACGTGAAATGCCGCGGCTCAACCGTGGAAGTGCGTCGCGAACTGGTTTTCTTGAGTGAGTACGACGGAGGCGGAATTTGTGGTGTAGCGGTGAAATGCTTAGATATCACGAAGAACTCCGATTGCGAAGGCAGCCGACAAGGCCTTTACTGACGCTAAAGCTCGAAGGTGCGGGTATCGAACAGG
+
IIIIIHIIIHIIIGIIIIIIIIIIIHCHHIIHHIHCGHHIIIHIHDHHHIIHHHIIGHEHHIIIIIHHEIIIHGHIIHIIIIIIHIIIIIIGHHIHHHIIIIHHIIIIIIIIIIHGIIIIIIIIIIIIIIIIIIIIIHIIIIIIGIIIIIIIIIIIIIIIIIIIIIIIIIIIIIIIIIIIIGHHGIHHIIGIIIIIIGIIIIIIIIIIIIHHIIIIIIIHIIIIIIIIIHIIIHHCHIIIIHHHHHHIIIIGI
@HS4.2_595 HISEQ:380:H55W7BCXY:1:1101:14999:29482 1:N:0:AGCAGGAA orig_bc=AAAAAAAAAAAA new_bc=AAAAAAAAAAAA bc_diffs=0
TACGTAGGGAGCAAGCGTTGTCCGGATTTACTGGGTGTAAAGGGTGCGTAGGCGGCCGAGTAAGTCAGATGTGAAATCTATGGGCTCAACCCATAAACTGCATTTGAAACTACTTGGCTTGAGTGAAGTAGAGGCAGGCGGAATTCCCTGTGTAGCGGTGAAATGCGTAGAGATAGGGAGGAACACCAGTGGCGAAGGCGGCCTGCTGGGCTTTAACTGACGCTGAGGCACGAAAGCGTGGGTAGCAAACAGG
+
IIIIIIIIIHIIIIIIIIIIIIIIIIIIIIIGHIIGHHIIIIIIIIIIHIHIHIIHEHHIIIIIIIHHHHIIIIIIHIIIIIIIIHIIIIIIIIIIIIIIIIIIIIIIIIIIIIIIHIHHIIIIIIIIIIIIIIIIHIIIIIIIIIIIHIIIIIIIIIIIIIIIIIIIIIIIIIIIHIIIIIIIIIHIIIIIIIIIIIIIIGIIIIIIIIIIIIHFIIIIIIIIIIGIIIIIIIIIIIIIIIIIIIIIIIIII
@HS4.2_596 HISEQ:380:H55W7BCXY:1:1101:16829:29389 1:N:0:AGCAGGAA orig_bc=AAAAAAAAAAAA new_bc=AAAAAAAAAAAA bc_diffs=0
TACGGAGGATCCGAGCGTTATCCGGATTTATTGGGTATAAAGGGAGCGTAGGCGGAGGATCAAGTCAGCTGTGAAATGTAGTCGCTCAACGTCTGCACTGCAGTTGAAACTGGTTCGCTTGAGTGCGTAAGAGGCAGGCGGAATTCGTCGTGTAGCGGTGAAATGCTTAGATATGACGAAGAACTCCGATCGCGAAGGCAGCTTGCTGGGCCGCAACTGACGCTGAAGCTCGAAAGTGCGGGTATCGAACAGG
+
ECE@0<//<<D11D/<E<DDCC@C/<0<<C@111<<1<1<11<<100<C0C@<FCC?#E@FFHG@<<5<IHHHIIHGAE@@<#?FB#HG?CDFGGFHFHFFFHG#FHGFHHB8G/8#HD8B?HCEEDEE#IHIHHED?HIIHHCC:HF#HHHHCC0HHD>IIHF6HEIIHIIHD@IH?IHHF@@0<<<<</HGHHHHG<11<1HGC0HC//IHHIIIIIIHHGF1G<G<1IHG</C/C0HIHED1HEIIHIII
@HS4.2_597 HISEQ:380:H55W7BCXY:1:1101:2342:29512 1:N:0:AGCAGGAA orig_bc=AAAAAAAAAAAA new_bc=AAAAAAAAAAAA bc_diffs=0
TACGGAGGATGCGAGCGTTATCCGGATTTATTGGGTTTAAAGGGTGCGTAGGCTGTTCGTCAAGTCAGTGGTGAAATGCCGGGGCTCAACCCCGGAGCTGCCATTGATACTGTCGGGCTTGAATCCTGCTGCCGTGGGAGGAATGAGTAGTGTAGCGGTGAAATGCATAGATATTACTCAGAACACCGATTGCGAAGTCATCTCACGAAACAGGCATTGACGCTGAGGCACGAAAGCGTGGGGATCAAACAGG
+
IIIIIHIIHHIIIIIIIIIIIIFIHEHHIIIIHHHDDEHHHIIIIIIIIIIIHIIIIIIIIIIIIHIIHEHHIHIIIHGHIIIIIIIIIIIIIIIIIIIIIIIIHIIIIIIHIHIIIIIIHIIIHGHHHIIIIIIHHHHHIIIIHHFGIIIIIIIIIIIIIIIIIIIIIIIIIIIIHHHIIIIIHEIIIIIIIIIIIIIIIIIIIIIIIIIIIIIIIIIIIIIIIIHIIIIIHIIIHIIIIHIHGFHGEHIII
@HS4.2_598 HISEQ:380:H55W7BCXY:1:1101:4684:29558 1:N:0:AGCAGGAA orig_bc=AAAAAAAAAAAA new_bc=AAAAAAAAAAAA bc_diffs=0
TACGTAGGGGGCAAGCGTTATCCGGATTTACTGGGTGTAAAGGGAGCGTAGACGGGATGGCAAGTCTGATGTGAAACCCCGGGGCTCAACCCCGGGCATGCATTGGAAACTGTTAACCTAGAGTGTCGGAGAGGTAAGTGGAATTCCTAGTGTAGCGGTGAAATGCGTAGATATTAGGAGGAACACCGGTGGCGAAGGCGGCTTACTGGACGATAACTGACGTTGAGGCTCGAAAGCGTGGGGAGCAAACAGG
+
IIIIHIIIHIHIIIIIIIIIHHIIIIIIIIIIIIIDHEHHHIIIIIIIIGIIIIIICIIIIIIIIIIIIHIIIIIIIHIIIIIIIIIIIIIIIHHHIIIIHIIIIIIIIIIIHGIIHIIIIIIIIIIIIIIIHIHHHIIIIIIIIIIGIIIIIIIIIIIIIIIIIIIIIIIIIIIHHHIIIIIIIHIIIIIIIIIIIIIIIIIIIIIIIIIIIIIIIIIIIIIIIIHHIHIIIIIIIIIIIIIIIIIIIIIII
@HS4.2_599 HISEQ:380:H55W7BCXY:1:1101:7391:29679 1:N:0:AGCAGGAA orig_bc=AAAAAAAAAAAA new_bc=AAAAAAAAAAAA bc_diffs=0
TACGGAAGGTCCGGGCGTTATCCGGATTTATTGGGTTTAAAGGGAGCGCAGGCTGATGATTAAGCGTGACGTGAAATGTAGCCGCTCAACGGCTGAACTGCGTCGCGAACTGGTTATCTTGAGTGAGTTCGATGTTGGCGGAATTCGTGGTGTAGCGGTGAAATGCTTAGATATCACGAAGAACTCCGATTGCGAAGGCAGCCAACAAGGCCTTTACTGACGCTAAAGCTCGAAGGTGCGGGTATCGAACAGG
+
IIIIIIIIIHIIIIIIIIIIIIIIIHIHIIIIHIIGHIIIIIIIIIIIIIIIIIIIIIHIIIIIIIIIIIIIIIIIIIIIIIHIIIIIIIIIHIIIIIIIIIIIIIIIIIIIIHIIIHIIIIIIIIIIIIIIIIIIIIIIIIIIIIIIIIIIIIIIIIIIIIIIIIIIIIIIIIIHIIIIIIIIHIIIIIIIIIIIIIIIIIIIIIIIIIIIIIIIIIIIIIIIIIIIIIIIIIIHHIIIIIIIIIIIIIIII
@HS4.2_600 HISEQ:380:H55W7BCXY:1:1101:9561:29722 1:N:0:AGCAGGAA orig_bc=AAAAAAAAAAAA new_bc=AAAAAAAAAAAA bc_diffs=0
TACGGAGGATGCAAGCGTTATCCGGATTTATTGGGTTTAAAGGGTGCGTAGGCGGATGCCTAAGCGTGAGGTGAAATCCCCGGGCTCAACCTGGGAACTGCCTCGCGAACTGGGTATCTGGAATGTCCGTGCCGTGGGAGGAATGTGTGGTGTAGCGGTGAAATGCATAGAGATCACACAGAACACCGATTGCGAAGGCATCTCACGAACGGATGATTGACGCTGAGGCACGAAAGCGTGGGGATCAAACAGG
+
IIIIIHIIHIIIIIIIIIIIIIIIIIIIIIHHIIID0EHIIIIIIIIIIIIIIIIIIIIIIIIHHIIIIIIIIIIIHHIIIIIIIIIIIIHIIIIIIIIIIHIIIIIIIHIIIIIIIHIIIIIIIIIIIIIHIIIIIIIIIIIIIIIIIIIIIIIIIIIIIIIIIIIIIIIIIHIIIIIIIIHIIIHIIGIIIIIIIIIIIIIIIIIIIIIIIIIIIIIIIIIIIIIIIIIIIIIIIIIIIIIIIIIIIIIII
@HS4.2_601 HISEQ:380:H55W7BCXY:1:1101:11491:3082 1:N:0:AGCAGGAA orig_bc=AAAAAAAAAAAA new_bc=AAAAAAAAAAAA bc_diffs=0
TACGTAGGTGGCAAGCGTTGTCCGGAATTATTGGGCGTAAAGGGAGCGCAGGCGGGGCGACAAGTCCAAATTAAAAGTGCAGGAGTAATGCCTGTGATGGTTTGGAAACTGTTGTTCTTGAGAGCAGGAGAGGCAAGCGGAATTCCCAGTGTAGCGGTGAAATGCGTAGATATTGGGAGGAACACCAGTGGCGAAGGCGGCTTGCTGGACTGTGTCTGACGCTGAGGCTCGAAAGCCAGGGTAGCGAACGGG
+
IHHHGCHHHIHIIIEHIIIIIIIHHHIIIIIIGHIIIFHHIHIIIIIIIHIIIIIIIIIIIIIIIHHHFHHIHIHIHIIIIIIGIGCGHFHEHHFHHIIIHHIHIIIIIIIHFHHFIIIIIIHIHIIIIIIIIIIIIIIIIIIIIIIIIIIIIIIIIIIIIIIIIIIIIIIIHIIHHIIHIIIIIIIIIIIIIIIIIIIIIIIHIHIIIIHIIIHIIIIIIIIIIIIIHHIIIIIIIIIIIIIIHFIIIHII
@HS4.2_602 HISEQ:380:H55W7BCXY:1:1101:12073:3140 1:N:0:AGCAGGAA orig_bc=AAAAAAAAAAAA new_bc=AAAAAAAAAAAA bc_diffs=0
TACGGAGGATGCGAGCGTTATCCGGATTTATTGGGTTTAAAGGGTGCGTAGGCGGGTTCTTAAGCGTGAGGTGAAATGCCACGGCTCAACCGTGGAACTGCCTCGCGAACTGGGAGTCTGGAATGCCCCTGCCGTGGGAGGAATGTGTGGTGTAGCGGTGAAATGCATAGAGATCACACAGAACACCGATTGCGAAGGCATCTCACGAAGGGGTGATTGACGCTGAGGCACGAAAGCGTGGGGATCAAACAGG
+
IIIIIHIIIIIIIIIIIIIIIIIIIHHHIIIIHIHEHHIIIIIIIIIIIIIIIIIIHIIIIIIIIIHHIIIIIIIIHHIIIIIIIIIIHIIIIIIIIIIIIIIIIHIHIIIIIIHIHIIIIIIIIIIHIIIIIIHHIIIIIIIIIIIIIIIIHIIIIIIIHIIIIIIIIIIIIHIIIIIIIIHIIIIIIIIIIIIIIIIIIIIIIIIIIIIIIIIHIIIIHIIIIIIIIIIIIIIIIIIIIIIHHHIIIGIII
@HS4.2_603 HISEQ:380:H55W7BCXY:1:1101:17338:3036 1:N:0:AGCAGGAA orig_bc=AAAAAAAAAAAA new_bc=AAAAAAAAAAAA bc_diffs=0
TACGGAGGATGCAAGCGTTATCCGGATTTATTGGGTTTAAAGGGTGCGCAGGCGGGCTGTTAAGTCAGCGGTGAAATCTCCCGGCTCAACCGGGGAACTGCCGTTGATACTGGCAGCCTAGAGTACAGACGGCGCCGGCGGAATGTGTCATGTAGCGGTGAAATGCTTAGATATGCCACAGAACACCGATCGCGAAGGCAGCTGGCGAGGCTGGGACTGACGCTCAGGCACGAAAGCGTGGGGATCAAACAGG
+
IIIIIIIIIIIIIIIIIIIIIIIIIEHHIIIIIIIEHIIIIIIIIIIIIIIIIIIIIIIIIIIIIIIIIIIIIIIIGHIIIIIIIIIIIIIIIIIIIIIIIIIIIIIIIIIIIIIIIIIIIIIIIIIIIIIIIIIIIIIIIIHIIIIIIIIIIIIIIIIIIIIIIIIIIIIIIIIIIIIIIIIIIIHIIIIIIIIIIIIIIIIHIIIIIIIHIIIIIIIIIIIIIIIIIIIIIIIIIIIIIIIIIIIIIIIII
@HS4.2_604 HISEQ:380:H55W7BCXY:1:1101:2488:3330 1:N:0:AGCAGGAA orig_bc=AAAAAAAAAAAA new_bc=AAAAAAAAAAAA bc_diffs=0
TACGGAAGGTCCGGGCGTTATCCGGATTTATTGGGTTTAAAGGGAGCGCAGGCGGAGGCTTAAGCGTGACGTGAAATGTAGCCGCTCAACGGCTGAGTTGCGTCGCGAACTGGGTTTCTTGAGTGAGTGCGACGTCAGCGGAATTCGTGGTGTAGCGGTGAAATGCTTAGATATCACGAAGAACCCCGATTGCGAAGGCAGCAGTCCATCACGCGACTGACGCTCATGCACGAAAGCGTGGGTATCGAACAGG
+
IIIIIHIIIIIIIIHHHIIIIHIIICGGHIHHHIIDGHIIIIIHHIIIIIHHDHIIIIIIIIIGIHIIIIHHFHIIIIIIIIIIIIIIIIIIHHIIIIIIIIIIHIIIIIIIHIIIIIIIHIIIIIIIIIIIIIHHIIIIIIIIIHIHIHHHIIIIIIIIIIHIIIIIIIIHIIIIHHIIIIIIIIHHIHIIIIIIIIHIIIIIHIIHHIIIIIIIIHIHHIIHIIHIIIIIIIIIIIIIIIIHIIIHIIHII
@HS4.2_605 HISEQ:380:H55W7BCXY:1:1101:2522:3399 1:N:0:AGCAGGAA orig_bc=AAAAAAAAAAAA new_bc=AAAAAAAAAAAA bc_diffs=0
TACGGAGGATGCAAGCGTTATCCGGATTTATTGGGTTTAAAGGGTGCGCAGGCGGGCTGTTAAGTCAGCGGTGAAATCTCCCGGCTCAACCGGGGAACTGCCGTTGATACTGGCAGCCTAGAGTACAGACGGCGCCGGCGGAATGTGTCATGTAGCGGTGAAATGCTTAGATATGCCACAGAACACCGATCGCGAAGGCAGCTGGCGAGGCTGGGACTGACGCTCAGGCACGAAAGCGTGGGGATCAAACAGG
+
E1<<C0/C@1DE?H11G<00<FEEHD0<1<<F?1FD@=GHH?@<1<</E<E/CH<C/C<D#HH##D#H1FCHCGHH@?@HHDEHHC#@C>C<CHHDEEHHCGHHHFGBDGHGBB?GHHBGFHHGEH?DFH/B?<?D?C<?EHG<#<CHC:HCEHIIIHHHIHGHIHHEGDGHHGHI?<@GHFHHHIIHHCCHEEHGEGC@GE<//GCHHEG@111EHCEHHEHDCDD<1CIGIIIHHIIIIIGIIHEHHHEGE
@HS4.2_606 HISEQ:380:H55W7BCXY:1:1101:4060:3299 1:N:0:AGCAGGAA orig_bc=AAAAAAAAAAAA new_bc=AAAAAAAAAAAA bc_diffs=0
TACGGAAGGTCCGGGCGTTATCCGGATTTATTGGGTTTAAAGGGAGCGCAGGCCGTAGATTAAGCGTGACGTGAAATGCCGCGGCTCAACCGTGGAAGTGCGTCGCGAACTGGTTTACTTGAGTGGGTTCGACGCCGGCGGAATTCGTGGTGTAGCGGTGAAATGCTTAGATATCACGAAGAACCCCGATTGCGAAGGCAGCCGGCGAGGCCTTTACTGACGCTAAAGCTCGAAGGTGCGGGTATCGAACAGG
+
IIIIIIIIIIIIIIIIIIIIIIIIIIHHHIIIHIIHHIIIIIIIIIIIIIIIHIIIIIIIIIIHIIIIIIIIIIIIIIIIIIIIIIIIIIIIIIIIIIIIIIIIIIIIIIIIIIIIIIIIIHIIIIIIIIIIIIIIIIIIIIIIIIIIIIIIIIIIIIIIIIIIIHIIIHHHIIIIIIIIIIIIIIIIIIIIIIIIIIIIIIHIIIIIIIHIIIIIIIIIIIIIIIIIIIHIIIIIIIIIIIIIIIIIIIIII
@HS4.2_607 HISEQ:380:H55W7BCXY:1:1101:5163:3395 1:N:0:AGCAGGAA orig_bc=AAAAAAAAAAAA new_bc=AAAAAAAAAAAA bc_diffs=0
TACGTAGGGAGCAAGCGTTGTCCGGATTTACTGGGTGTAAAGGGTGCGTAGGCGGCTTTGTAAGTCAGATGTGAAATCTATGGGCTCAACCCATAAACTGCATATGAAACTATAGAGCTTGAGTGAAGTAGAGGAAGGCGGAATTCCCTGTGTAGCGGTGAAATGCGTAGAGATAGGGAGGAACACCAGTGGCGAAGGCGGCTTGCTGGGCTTTAACTGACGCTGAGGCACGAAAGCGTGGGTAGCAAACAGG
+
HHHIFHEHHEHD1DCHIIIIHHHIIICHHH1DGHHCHHGHHH?GCECEHIHIHIIHHHEHADFFHHF?G?GHHHHF<F#@G@FGHHEIHHFGC<FGH?GHICC#@HIIHHHCF<C<CEE?HFGF<<FHHIIHHC#0<HEHHIHIGEHE<HHHIIIIIHHHEIHHHGH<HDH#IH<1HFHCHGHHHHECH@IHHIHIIIHHFD1GDHHHG<1<11?HIHHDC1HFHGC0G<GEHHHEC=HEFD1EHG<HIHIHE
@HS4.2_608 HISEQ:380:H55W7BCXY:1:1101:8056:3284 1:N:0:AGCAGGAA orig_bc=AAAAAAAAAAAA new_bc=AAAAAAAAAAAA bc_diffs=0
TACGGAAGGTCCGGGCGTTATCCGGATTTATTGGGTTTAAAGGGAGCGCAGGCGGAAGATTAAGCGTGACGTGAAATGTCCCGGCTCAACCGTGGAACTGCGTCGCGAACTGGTTTTCTTGAGTGAGTACGACGTCAGCGGAATTTGTGGTGTAGCGGTGAAATGCTTAGATATCACGAAGAACCCCGATTGCGAAGGCAGCTGACGAGTCCTTAACTGACGCTAAAGCTCGAAAGTGCGGGTATCGAACAGG
+
IHHHIHHEHIIHIHIIIIIIHIIIIHHGIEC@HHICEEHIHHHIEHHIIIIIGIGIHHGHHIIIIIHIIIIIIIIIGIHHHHIIIIIIIHHIIIIIIIHIGIIIIIIHHHHIIIGHIIIIIIIIIIIHIIHIHIIHIIIHHHHIIIIHIHIIIIHHHHIHIIIIIIHIIIIIHIHHHEHHIHHHIGIHIHIIIIIIIIIHIHHEHHEIIIIIGHIIIHIIIIHIIHHIIIHHIHHHGIIHIIIIIIIIIHIII
@HS4.2_609 HISEQ:380:H55W7BCXY:1:1101:8028:3333 1:N:0:AGCAGGAA orig_bc=AAAAAAAAAAAA new_bc=AAAAAAAAAAAA bc_diffs=0
TACGGAGGGTACGAGCGTTAATCGGAATGACTGGGCGTAAAGGGCACGTAGGTGGATAGATAAGTCACAAGTGAAATACCCGGGCTTAACCTGGGATTGGCTCGTGAAACTGTTTAACTAGAGTACGGTAGAGGGGAGTAGAATTCCAAGTGTAGCGGTGAAATGCGTAGAGATTTGGAAGAATACCGGAGGCGAAGGCGGCTCTCTGGACCGATACTGACACTGAAGAGCGAAAGCGTGGGGAGCAAACAGG
+
IIIIIIHHIIIIIIHIIHIIHIIIIIIIIHHIIIIIIIIIIIIIIIIIHGHH<HHEHIIIIIIIHIIIHIIIIIIIHHIHHIIIIHGHIHIIIHIHFIIIIIIIIIHIIIIIIIHHIIIIIIIIIHIHIIIIHHIHHHGHIIHIFGHIIHHHIIIHIIHHIHHEGHHHHHIHIIHHGHIIIIIIIIHHCIHIIIIIHDIHIHHHHHHHIHHHHHHIIHEHHHIIIIIIIIIIHHHHIIIIIIIIIIIHGHHHI
@HS4.2_610 HISEQ:380:H55W7BCXY:1:1101:8196:3390 1:N:0:AGCAGGAA orig_bc=AAAAAAAAAAAA new_bc=AAAAAAAAAAAA bc_diffs=0
TACGGAAGGTCCGGGCGTTATCCGGATTTATTGGGTTTAAAGGGAGCGTAGGCCGGTTTTTAAGCGTGTTGTGAAATGTGTGGGCTCAACCTATGCACTGCAGCGCGAACTGGAGACCTTGAGTGCGCGGGAAGCCGGCGGAATTCGTTGTGTAGCGGTGAAATGCTTAGATATGACGAAGACCTCCGATTGCGAAGGCAGCTGGCTGTAGCGTTACTGACGCTGAAGCTCGAAAGCGTGGGTATCGAACAGG
+
IIIIIHHHIIIIIIIIHEDHIIIIICHHIIGHHIHEHIIGHHHIHIIIIIIIIIII<FEIHIIIIIIIIIIIIHHFEHHIII?IIHIIHIIHIIIIIIIIIIIIIIIIHIIIIHEHGHHIHDHIIHIHIIIHHIIHHIIIIHHEIIHHIIHHHIIHIIIIIIIIIIIIIIIGIIIHHHIIIIIIHIHHHHIIIIIIIIIIHIIIIIGIIIIIIIIIIIIIIIIIIIIIIIIIIIIIIIIIIIIIIIIIIIIII
@HS4.2_611 HISEQ:380:H55W7BCXY:1:1101:8500:3338 1:N:0:AGCAGGAA orig_bc=AAAAAAAAAAAA new_bc=AAAAAAAAAAAA bc_diffs=0
TACGGAAGGTCCGGGCGTTATCCGGATTTATTGGGTTTAAAGGGAGCGCAGGCCGATGGTTAAGCGTGACGTGAAATGTAGCCGCTCAACGGCTGAACTGCGTCGCGAACTGGCTATCTTGAGTGAGTTCGATGTGGGCGGAATTCGTGGTGTAGCGGTGAAATGCTTAGATATCACGAAGAACTCCGATTGCGAAGGCAGCCAACAAGGCCTTTACTGACGCTAAAGCTCGAAGGTGCGGGTATCGAACAGG
+
IIIIIIIIIIIIIIIIIIIIIIHIIGHIIIHHFHH<EECHIHIHIICHHHHIIHIIIHIIIHHIHHIIIIIIIIIIIIIHIIHIIIIIHIIHIIIHHIIHGIIIIIIIIIIIIIHIIIIIIIHIIIIGIIIIIIHHHIIIIIHHIHHIIIIIIIIIIIIIIIIIIIIHIIIIIIIHHIIIIIIIIIIIIIHIIIIIIIIIIIHHHHHIIIIIIIIIIIIHIIIIIIIHHHIIIIIIIIIIIIIHHHHIIIIII
@HS4.2_612 HISEQ:380:H55W7BCXY:1:1101:8507:3294 1:N:0:AGCAGGAA orig_bc=AAAAAAAAAAAA new_bc=AAAAAAAAAAAA bc_diffs=0
TACGGAAGGTCCGGGCGTTATCCGGATTTATTGGGTTTAAAGGGAGCGCAGGCGGACAGTTAAGCGTGACGTGAAATGCAGCGGCTCAACCGTATGAAGTGCGTCGCGAACTGGCAGTCTTGAGTGAGTACGATGTAGGCGGAATTTGTGGTGTAGCGGTGAAATGCTTAGATATCACGAAGAACTCCGATTGCGAAGGCAGCCTACAAGTCCTTTACTGACGCTAAAGCTCGAAGGTGCGGGTATCGAACAGG
+
IHIIIHIIHHIIHEHIIDHIIIIIHGHHIIHHHIIHHIIIIIIIHHIIGIIIIIIIIHIHGHHIIIIIIHIIGFHHHIIIIIHIIIIHHHIIHHHIIIIIHHIHHHIIIIHIIIIHIHHGHIIIIHIHHHIIIIIIHHHIHIGIIIHHHHHIIIIIIIIIIIIIIIHHIIIIIIIHHHHIIIIIHHIIIIIHHIIIIIIHCHGHEIHIIIHIHHIIIIIIHIIIIIIIIIHIIIIIIIIIIIIIIIIHIIIIII
@HS4.2_613 HISEQ:380:H55W7BCXY:1:1101:9170:3441 1:N:0:AGCAGGAA orig_bc=AAAAAAAAAAAA new_bc=AAAAAAAAAAAA bc_diffs=0
TACGGAAGGTCCGGGCGTTATCCGGATTTATTGGGTTTAAAGGGAGCGCAGGCCGGAGGTCAAGCGTGACGTGAAATGTAGGGGCTCAACCTTTGAATTGCGTCGCGAACTGGCCTTCTTGAGTGAGTACGACGTCAGCGGAATTCGTGGTGTAGCGGTGAAATGCTTAGATATCACGAAGAACCCCGATTGCGAAGGCAGCTGACGAGTCCTTTACTGACGCTAAAGCTCGAAGGTGCGGGTATCGAACAGG
+
IEHHICCCHCGHDCCHIEEEHCHIG0<0D@?<<GHDECHHHEHIHGHCHHHICHHIHHHIHHIIHHHHHHHIIHGFCIIHIIHIHHIHEFIIHIHIIIIIHIIHHGHHIIIHIIHEEHIIIHHHHHHHHCHHIHHHGIHIIIIIIIHIIIIIHIIHGIHIIIHIIIIIIIIIIHHHEDIHHHHIIIIHGDIHHHHHHHHIHHHDHHHHHEIIIHGFIIIIIIIIIHIHIHIIHIIHHDHIIHHHCIHIIHHII
@HS4.2_614 HISEQ:380:H55W7BCXY:1:1101:13026:3303 1:N:0:AGCAGGAA orig_bc=AAAAAAAAAAAA new_bc=AAAAAAAAAAAA bc_diffs=0
TACGGAGGATGCGAGCGTTATCCGGATTTATTGGGTTTAAAGGGTGCGCAGGCGGCGTGTCAAGTCAGCGGTCAAACTGCGGGGCTCAACCCCGTACCGCCGTTGAAACTGGCATGCTCGAGTTCGTGCGATGGTGGCGGAATGTGCGGTGTAGCGGTGAAATGCATAGATATCGCGCAGAACTCCGATTGCGAAGGCAGCTGCCAAGCACTGGACTGACGCTCATGCACGAAAGCGTGGGTATCGAACAGG
+
IIIIIIIIHIIIIIIIIIIHIHIIIGHIIIHIIIIEHHHHIHIIIIIIIIIIIIIHIHIIIIIIIIHIIIIIIICHDFHIIIIIIIIIHIHHIIIIIIIIIIIIIHHIIIIIIIIIIIIIIIHIIIIIIIIIIIIIIIIIIHIIIIIHHHHHHIIIIHHIGHHHHIIIIIIIIIHHHHHHHHIIIIIHHHIIIIIIGIIIIHHIIIIIIIIIIIHIIIIIIIHFIIIIIIIIHIIIIIIIIIHIIIIIIIIH
@HS4.2_615 HISEQ:380:H55W7BCXY:1:1101:14442:3294 1:N:0:AGCAGGAA orig_bc=AAAAAAAAAAAA new_bc=AAAAAAAAAAAA bc_diffs=0
TACGGAGGATGCGAGCGTTATCCGGATTTATTGGGTTTAAAGGGTGCGTAGGTGGTTTGTTAAGTTTGTGGTGAAAGCGTGCGGCTCAACCGTACCAAGCCATGAAAACTGGCGAACTTGAGTGCAAACGAGGTAGGCGGAATGTGATGTGTAGCGGTGAAATGCTTAGATATGTCACAGAACCCCGATTGCGAAGGCAGCTTACCAGCATGCAACTGACACTGAGGCACGAAAGCGTGGGTATCAAACAGG
+
IIIIIIIIIIIIIIIIIIIGIIIIIHHIIIHHIIHCEGHIIIIIHHIIEHHIIIIIIIIHHIIIIHHIIIIIIIIIHIIIHIIIIHHIIIIIIIIIIIIIIIIIIIIIIIIIIIIIIIIIIIIIIIIIIIIIIIIIHIIHIIIIHHIIIIHHIIIIIIIIIIIIIIIIIIIIIIIIIHGIIIIIIHIIIIIHHIIIIGIIIIIHEIIIIIIIIIIIIIIHHIHIIIIIIIIIIIIIIIIIIIHIIIIIIIII
@HS4.2_616 HISEQ:380:H55W7BCXY:1:1101:15050:3438 1:N:0:AGCAGGAA orig_bc=AAAAAAAAAAAA new_bc=AAAAAAAAAAAA bc_diffs=0
TACGGAGGATGCAAGCGTTATCCGGATTTATTGGGTTTAAAGGGTGCGCAGGCGGGCTGTTAAGTCAGCGGTGAAATCTCCCGGCTCAACCGGGGAACTGCCGTTGATACTGGCAGCCTAGAGTACAGACGGCGCCGGCGGAATGTGTCATGTAGCGGTGAAATGCTTAGATATGCCACAGAACACCGATCGCGAAGGCAGCTGGCGAGGCTGGGACTGACGCTCAGGCACGAAAGCGTGGGGATCAAACAGG
+
IIIIIIIHIIIIIIIIIIIIIIIIIHHHIIIIHHHEHIHIIIIIIIIIIIIIIIIIIIIIIIIIIIIIIIIIIIIIGHIIHIIIIIIIHIIIHIIHIIIIIIIIIIIIIIIIIIIIIIIIIIIIIIIIIIIIIIIIIIIIIIIIIIIIIIIIIIIIIIIIIIIIIIIIIIIIIIIIHHIIIIIIIIIIIIIIIIIIIIIIIIIIIIIIIIIIIIIIIIIIIHHD1IIIHIIIIIIIIIIIIIIIIHIIIIIII
@HS4.2_617 HISEQ:380:H55W7BCXY:1:1101:16259:3400 1:N:0:AGCAGGAA orig_bc=AAAAAAAAAAAA new_bc=AAAAAAAAAAAA bc_diffs=0
TACGGAGGATGCGAGCGTTATCCGGATTCATTGGGTTTAAAGGGTGCGCAGGCGGCGCTCCAAGTCAGCGGTCAAATCCGCGGGCTCAACCCGCGGCCGCCGTTGATACTGGAGTGCTTGAGTAGGTGCGACGGAGGCGGAATGCGTGGTGTAGCGGTGAAATGCATAGATATCACGCAGAACCCCGATTGCGAAGGCAGCTTCCGAGCACCCGACTGACGCTGAGGCACGAAAGCGTGGGTATCGAACAGG
+
IIIIIIIIGHIIIIIIIIIHIIHIIHIIIIIIIIIGHHIIIIIIIIIIIIIIIIIIIHHHIIIIIIIIIIIIIIIIGHHIIIIIIIIIIIIIIIIIIIIIIIIIIIIIIIIIIIIIIIIIIIIIIIIIIIIIIIIIIIIIIIIIIIIIIIIIIIIIIIIIIIIIIIIIIIIIIIHIHIIIIIIIIIIIIIIIIIIIIIIIIIIIIHHIHHIIIIIIIIIIIIIIIIIIIIIIIIIIIIIHIIHIIIIIIIII
@HS4.2_618 HISEQ:380:H55W7BCXY:1:1101:16722:3287 1:N:0:AGCAGGAA orig_bc=AAAAAAAAAAAA new_bc=AAAAAAAAAAAA bc_diffs=0
TACGTAGGTGACAAGCGTTATCCGGATTTACTGGGCGTAAAGGGCGTGTAGGCGGTCTTGCAAGTCAGAAGTGAAATTCCTGAGCTCAACTCGGGCGCTGCTTCTGAAACTGCAGGACTTGAGTGCTGGAGGGGATAGCGGAATTCCTAGTGGAGCGGTAAAATGCGCAGATATTAGGAAGAACACCGGTGGCGAAGGCGGCTATCTGGACAGTAACTGACGCTGAGGCGCGAAAGCGTGGGGAGCAAACAGG
+
HHHIFHGHHIFHHHHHIIIHHHIIHHHHIIHHGHHHHIHHCFGHHCCFGHFFHIIHHHIHHIHIICGHHHHHGHHIGHIHIIIIHHIHHIIHIHHIIHIIDEHHIIIIIIIIGHHHHHIIIIIIIHHIIIHHCIHHIIHHIIIHEIHHIIIIHIHIIIIIIIHHHIIIIHIHIIHIHIIIIIIIHGIIIIIIIIIIIHIIIIHH@IHIIIIIHHHIIIIHIIIIHIIIIHHIIIIIIIHHHIIIIHHIIIIII
@HS4.2_619 HISEQ:380:H55W7BCXY:1:1101:17070:3378 1:N:0:AGCAGGAA orig_bc=AAAAAAAAAAAA new_bc=AAAAAAAAAAAA bc_diffs=0
TACGTAGGGAGCAAGCGTTGTCCGGATTTACTGGGTGTAAAGGGTGCGTAGGCGGCTTGGTAAGTCAGATGTGAAATGTATGGGCTCAACCCATGAACTGCATTTGAAACTATCGAGCTTGAGTGATGTAGAGGCAGGCGGAATTCCCTGTGTAGCGGTGAAATGCGTAGAGATAGGGAGGAACACCAGTGGCGAAGGCGGCCTGCTGGGCATTAACTGACGCTGAGGCACGAAAGCGTGGGTAGCAAACAGG
+
IIIIIIIIIIIIIIIIIIIIIIIIIIIIIIIIIIIHHHIIIIIIIIIIIIIIIIIIHIIIIIIIIIIIIIIIIIIIIIIIIIIIIIIIIIIIIIIIIIIIIIIIIIIIIIIHIIIIIIHIIIIIIIIIIIIIIIIIIIIIIIIIIIIIIIIIIIIIIIIIIIIIIIIIIIIIIIIIIHIIIIIIIHIIIIIIIIIIIIIIIIGHIIIIIIIIIIIIIIIIIIIIIIIIIIIIIIIIIIIIIIIIIIIIIIHII
@HS4.2_621 HISEQ:380:H55W7BCXY:1:1101:1505:3716 1:N:0:AGCAGGAA orig_bc=AAAAAAAAAAAA new_bc=AAAAAAAAAAAA bc_diffs=0
TACGGAGGATGCAAGCGTTATCCGGATTTATTGGGTTTAAAGGGTGCGCAGGCGGACTGTTAAGTCAGCGGTGAAATGTCCCGGCTCAACCGGGGCCCTGCCGTTGATACTGGCAGACTAGAGTACGGACGGCGCCGGCGGAATGTGTCATGTAGCGGTGAAATGCTTAGATATGCCACAGAACACCGATTGCGAAGGCAGCTGGCGAGGCCGGTACTGACGCTCAGGCACGAAAGCGTGGGGATCAAACAGG
+
IIIIIIIIGHHIIIIIIIIIIIHIIHHIIIIHHHIDGHHIIIIIIIIIIIIIIIIIIIIIIIIIIIIIIIIIIIIIGHIIIIIIIIIIIIIIHIIIIIIIIIIIIIIIIIIIIIIIIIIIIIIIIIIIIIIIIIIIIIIIIIIIIIIIHHIIIIHIIIIIIIIIIIIHIIIIIIIIHHIIIHIIHIIIIHHIIIIIIIIIIIHIIIIIIIIIIIIHIIIIIIIIIIIIIIIIIIIIIIIIIIIIIIIIIIIII
@HS4.2_622 HISEQ:380:H55W7BCXY:1:1101:2680:3652 1:N:0:AGCAGGAA orig_bc=AAAAAAAAAAAA new_bc=AAAAAAAAAAAA bc_diffs=0
TACAGAGGTCCCTAGCGTTGTTCGGATTTACTGGGCGTAAAGGGCGCGTAGGCGGCAGGGCGTGTCAAGTGTGAAATCTCCGGGCTCAACCCGGAAAGTGCGCTTGAAACTACCTTGCTCGAGTATGGGAGAGGGAATCGGAATACAGGGTGTAGCGGTGAAATGCGTTGATATCCTGTAGAACACCGGAGGCGAAGGCGGATTCCTTGAACATCACTGACGCTGAGGCGCGAAAGTCGGGGGAGCAAACAGG
+
IIIIIIIIIIIIIIIIIIIIIIIIIIIIIIIIIIIIIHIIIIIIIIIIIIIIIIIIIIIIIIIIIIHIHHIIIIIIGHIIIIIIIIIIIIIIIIIIIIIIIIIIIIIIIIIIIIIIIIHIIIIIIIIIIIIIIHIIIIIIIIIIIIIIIIIIIIIIIIIIIIIIIIIIIIIIIIIIIIIIIIIIIIIIIIIIIIIIIIIIIIIIIIIIIIHIIIHHIIIHIIIIIHIIIIIIIIIIIIIIIIIIIIIIIIIII
@HS4.2_623 HISEQ:380:H55W7BCXY:1:1101:3201:3660 1:N:0:AGCAGGAA orig_bc=AAAAAAAAAAAA new_bc=AAAAAAAAAAAA bc_diffs=0
TACGGAAGATGCGAGCGTTATCCGGATTTATTGGGCTTAAAGGGAGCGCAGACGGGCTGTTAAGCGTGACGTGAAATCCGGGGGCTCAACCTTCGGCTGCGTCGCGAACTGGCGGCCTTGAGTGGACGGTAGGCAGGCGGAATTCGTGGTGTAGCGGTGAAATGCTTAGATATCACGAAGAACCCCGATTGCGAAGGCAGCTTGCCGCAGTCTTACTGACGTTCATGCTCGAAGGTGCGGGTATCGAACAGG
+
IHIHHGGHHH@HHGHHHHHIIHIIH<CEGH?<DHH11<FHHIIHHHFHIHHHHHHHHHHGHGHHCHHIHHHEHHHE?FHGIIIIIIIIIHHHIGIHHHHIIHHHEHHHHHIIIHGIIHHCGIIIHGHHHIIHHFIHHHDHHHHIHEFEHHIIHEHIIIIIIIIHH#HHHIGII#IHFIIGIIHHIHHIHHIGIIIIIIIIIIIIIIIIIIIIIIIHHGHFG@HHIIGIIIHIHDIIIIHHIIHHIIIIIIII
@HS4.2_624 HISEQ:380:H55W7BCXY:1:1101:6005:3612 1:N:0:AGCAGGAA orig_bc=AAAAAAAAAAAA new_bc=AAAAAAAAAAAA bc_diffs=0
TACGTAGGGAGCGAGCGTTATCCGAATTTATTGGGTGTAAAGCGTGTGTAGGCGGTTTAATAAGTCTAAGGTATAATGCAGAAGCTTAACTTCTGTTCGCCTTAGAAACTGTTTTACTTGAATGCGGTAGAGGCAAGTGGAATTTCTAGTGTAGCGGTAAAATGCTTAGATATTAGAAGGAACACCAGTGGCGAAGGCGACTTGCTGGGCCGTGATTGACGCTGAGACACGAAAGCGTGGGGAGCAAATAGG
+
IIIIIHIIIIHIIIIIIIIIIIIIIIIIHIIIIIIEHIIIIIIHHIHIIIIIIIIIHIIIIHIIIHIHIIIIIIIIHHEIIIIIIIIIIIIIHHIIIIIIIIIIIIHHHHIIIGIHIIHIIIIHHHIIIIHIIHIGHIIIIIHGIIIIIIIIIIIIIHHIIIHIIIIIHHHFHHIHHHIIIIIHHIHHHHIIHHIIIIIIIGHIIIIIHHIHIIIHIIIIIIIIIHHHHHIIIHIIIIIIIIIIIIIIIIII
@HS4.2_625 HISEQ:380:H55W7BCXY:1:1101:10798:3562 1:N:0:AGCAGGAA orig_bc=AAAAAAAAAAAA new_bc=AAAAAAAAAAAA bc_diffs=0
TACGGAGGATGCAAGCGTTATCCGGATTTATTGGGTTTAAAGGGTGCGCAGGCGGGCTGTTAAGTCAGCGGTGAAATCTCCCGGCTCAACCGGGGAACTGCCGTTGATACTGGCAGCCTAGAGTACAGACGGCGCCGGCGGAATGTGTCATGTAGCGGTGAAATGCTTAGATATGCCACAGAACACCGATCGCGAAGGCAGCTGGCGAGGCTGGGACTGACGCTCAGGCACGAAAGCGTGGGGATCAAACAGG
+
IIIIIHIIHIIIIIIIIIIIIGIIIDHHIIIHHIICEHHHGHHHIIHIIIIIIIIIIIIIIIIIIIIIIIIIIIIIHHIIIIIIIHIIIIIIIIIIIIIIIIIIIIIIIIIIIIIIIIIIIIIIIIIIIIIIIIIIIIIIIH#IIIIIIIIIIIIIIIIIIIIIIIIIIIIIIIIIIIIIIIIIIIIIIIIIIIIIIIIGGIIIIIIIIIIIIIIIIIIIIIIIIIIIIHHIIIIIIIIIIIIIHHIHIIIII
@HS4.2_626 HISEQ:380:H55W7BCXY:1:1101:12580:3630 1:N:0:AGCAGGAA orig_bc=AAAAAAAAAAAA new_bc=AAAAAAAAAAAA bc_diffs=0
TACGGAAGGTCCGGGCGTTATCCGGATTTATTGGGTTTAAAGGGAGCGCAGGCGGGAGCTTAAGCGTGACGTGAAATGTAGCCGCTCAACGGCTGAGTTGCGTCGCGAACTGGGTTTCTTGAGTGAGTACGACGCGGACGGAATTCGTGGTGTAGCGGTGAAATGCTTAGATATCACGAAGAACCCCGATTGCGAAGGCAGTCCGCGAGTCCTTTACTGACGCTAAAGCTCGAAGGTGCGGGTATCGAACAGG
+
IIIIIHIIIIIIIIIHIIIIIIIIIHHHIIIIHHIHHIHIIIIIIIIIIIIIIIIIIIIIIIIIIIIIIIIIIIIIHHIIHHIIIIIIIIIIIIIIIIIIIIIIHIIGIIIIIIHHIIIIIIIIIIIIIIIIIIIIIIIIIIIIIIIIIIIIIIIIIIHIIIIIIIIIIIIIIIIIHHIIIIIIIIIIIIIIIIIIIIIIIHIIIIIIIIIIIIIIIIIIIIIIIIIIIHHIIIIIIIIIIIIIHIIIIIIII
@HS4.2_627 HISEQ:380:H55W7BCXY:1:1101:12819:3524 1:N:0:AGCAGGAA orig_bc=AAAAAAAAAAAA new_bc=AAAAAAAAAAAA bc_diffs=0
TACGGAGGATGCAAGCGTTATCCGGATTTATTGGGTTTAAAGGGTGCGCAGGCGGGCTGTTAAGTCAGCGGTGAAATCTCCCGGCTCAACCGGGGAACTGCCGTTGATACTGGCAGCCTAGAGTACAGACGGCGCCGGCGGAATGTGTCATGTAGCGGTGAAATGCTTAGATATGCCACAGAACACCGATCGCGAAGGCAGCTGGCGAGGCTGGGACTGACGCTCAGGCACGAAAGCGTGGGGATCAAACAGG
+
IIIIIIIIHHIIIIIIIIIIIIIIIHHIIIIGIIIEHHHIIIIHIIIIIIIIIIIIIIIIIIIIIIIIIIIIIHIIGHIIIIIIIIIIIIIIHIIIIIHIIIIIIIIGIIIIIIIIIIIIIIIIIIIIIIIIIIIIIIIIIIIIIIIIHIIIIIIIIIIIIIIIIIIIIIIIIIIHHIIIIIIIIIIIIIIIIIIIIIIIIIIIIIIIIIIIIIIIIIIIIIIIIIIIIIIIIIIIIIHIIIIHHIIIIIIII
@HS4.2_628 HISEQ:380:H55W7BCXY:1:1101:12943:3526 1:N:0:AGCAGGAA orig_bc=AAAAAAAAAAAA new_bc=AAAAAAAAAAAA bc_diffs=0
TACGGAAGGTCCGGGCGTTATCCGGATTTATTGGGTTTAAAGGGAGCGCAGGCTGATTGTTAAGCGTGACGTGAAATGTAGCCGCTCAACGGCTGAACTGCGTCGCGAACTGGCAGTCTTGAGTGAGTACGACGTCAGCGGAATTCGTGGTGTAGCGGTGAAATGCTTAGATATCACGAAGAACCCCGATTGCGAAGGCAGCTGACGAGTCCTTTACTGACGCTAAAGCTCGAAGGTGCGGGTATCGAACAGG
+
IIIIIHIIIIIIIIIIHIIHHHIIIHIIIIIIHIIEHHIHHIIIHIIIIIIIGHIIIHIIIIHHIIIIIIIGHHIIHHHIIIIIIIIIIIIIIIIIIHIIIHIIIIIIIIIIIHHHHIIIIIIHIIIIIIIIIIHIIIIIIHHHIIIIIIGHHHIIIIEHHIIIHHHIHIIIIIHHIHIHHHHHHIHHIHFIIIIIIIGIIIIHIIIHHHIIIIIIIIIIIIIIIIIHGHHIIIIIIIIHIIIIIIIIIHIII
@HS4.2_629 HISEQ:380:H55W7BCXY:1:1101:13615:3563 1:N:0:AGCAGGAA orig_bc=AAAAAAAAAAAA new_bc=AAAAAAAAAAAA bc_diffs=0
TACGGAAGGTCCGGGCGTTATCCGGATTTATTGGGTTTAAAGGGAGCGCAGGCCGGAGGTCAAGCGTGACGTGAAATGTAGCCGCTCAACGGCTGAACTGCGTCGCGAACTGGCTTTCTTGAGTGAGTTCGATGTGGGCGGAATTCGTGGTGTAGCGGTGAAATGCTTAGATATCACGAAGAACTCCGATTGCGAAGGCAGCCCACAAGGCCTTTACTGACGCTAAAGCTCGAAGGTGCGGGTATCGAACAGG
+
IIIIIGHIIIIIIIHIIIIIIIIIIGHHIIHIHIIDGHIIIIIIIIIIIIIIIIIIIIIHHIHIIIIIIIIIIHIIIHHHIIIIIIIIIIIIIIIIIIIIIIIIIIIIHIIIIIHIIIIIIIIIIIIIIIIIIIIIIHIIIIIIIIIIIIIIIIIIIIIIIIIIIIIIIIIIIIIIHIIIIIIIGIIIIIIIIIIIIIIIIIIIIIIIIIIIHIIIIIIIIIIIIIIIIHIIIIIIIIIIIIIHIIIIIIIII
@HS4.2_630 HISEQ:380:H55W7BCXY:1:1101:15584:3691 1:N:0:AGCAGGAA orig_bc=AAAAAAAAAAAA new_bc=AAAAAAAAAAAA bc_diffs=0
TACGTAGGGGGCGAGCGTTGTCCGGAATGACTGGGCGTAAAGGGCGTGTAGGCGGCCGATTAAGTATGGAGTGAAAGTCCACTTTTCAAGGGTGGAATTGCTTTGTAGACTGATTGGCTTGAGTGCGGAAGAGGTAAGTGGAATTCCCAGTGTAGCGGTGAAATGCGTAGAGATTGGGAGGAACACCAGTGGCGAAGGCGACTTACTGGGCCGTAACTGACGCTGAGGCGCGAAAGCGTGGGGAGCGAACAGG
+
IIIIIIIIHIIIIIIIIIIIIIIIIIIIIIIHHIIIIIHIIIIIIIHIHIIHIIIIIIHHIHHIIIIIIIIIIIIIHHIIIIIIIIIIIIIIIIIIIIIIIIIIIIIIIIIIIIIIIIIIIIIIIIIIIIIIIIIIIIIIIIIIIIIIIIIIIIIIIIIIIIIIIIIIIIIIIIIIHHIIIIIIIIIIIIIIIIIIIIIIIIIIIIIIIIIIIIIIIIIIIIIIIIIIIIIIIIIIIIIIIIIIIIIIIIIII
@HS4.2_631 HISEQ:380:H55W7BCXY:1:1101:1505:3768 1:N:0:AGCAGGAA orig_bc=AAAAAAAAAAAA new_bc=AAAAAAAAAAAA bc_diffs=0
TACGGAAGGTCCGGGCGTTATCCGGATTTATTGGGTTTAAAGGGAGCGCAGGCCGGAGGTCAAGCGTGACGTGAAATGTAGCCGCTCAACGGCTGAACTGCGTCGCGAACTGGCTTTCTTGAGTGAGTTCGATGTGGGCGGAATTCGTGGTGTAGCGGTGAAATGCTTAGATATCACGAAGAACTCCGATTGCGAAGGCAGCCCACAAGGCCTTTACTGACGCTAAAGCTCGAAGGTGCGGGTATCGAACAGG
+
IIIIIIIIIIIIIIHIIIIIIIIIIEGHIIIIHIIEHIIIIIIIIIHIIIIIHIIIIIIGIIIIIIIIHIIIIIIIGIIIIIHIIIIIIIIIIIIIIIIIIIHIIIIIIIIIIIHHIIIIIIIIIIHEIIIIIIIIIIIIIIIIIIIIIIIIIIIIIIIIIIIIIIIIIIIIIIIHHHIIIIIIHIIIIIHIIIIIIIIIIIIIIIIIIIIIIIIIIIIIIIIIIIIIIHIIIIIIIIIIIIHHIIIIIIIII
@HS4.2_632 HISEQ:380:H55W7BCXY:1:1101:19364:30432 1:N:0:AGCAGGAA orig_bc=AAAAAAAAAAAA new_bc=AAAAAAAAAAAA bc_diffs=0
TACGGAGGATGCGAGCGTTATCCGGATTCATTGGGTTTAAAGGGTGCGTAGGCGGCGTGCCAAGTCAGGGGTGAAAGGTTCCGGCTCAACTGGGACAGTGCCTTTGATACTGGTGTGCTGGAGTGCGCTTGCCGTGGGAGGAATGAGTGGTGTAGCGGTGAAATGCTTAGATATCACTCAGAACACCGATTGCGAAGGCATCTCACGAAGGCGTAACTGACGCTGAGGCACGAAAGCGTGGGGATCAAACAGG
+
IIIIIHIIIIIIIIIIIIIIIIIIIHIIIIIIHIIEHIIIIIIIIIIIIIIIIIIIIIIIIIIIIIIIIIIHIIIIIHIIIIIIIIIIIIIIIIIIIIIIIIIIIIIIIIIIIIIIIIIIIIIIIIIIIIIIIIIHIIGHIIIIIIIIIIIIIIIIIIIIIIIIIIIHIIIIIIIHHHGIIIHIHIIIIIIIIIIIIIIIHIIHIIIIIIIIIIIIIIIIIIIIIIIIIIIIIIIIIIIIIIIIGIIIIIIII
@HS4.2_633 HISEQ:380:H55W7BCXY:1:1101:12062:31423 1:N:0:AGCAGGAA orig_bc=AAAAAAAAAAAA new_bc=AAAAAAAAAAAA bc_diffs=0
TACGGAAGGTCCGGGCGTTATCCGGATTTATTGGGTTTAAAGGGAGCGCAGGCGGAGGCTTAAGCGTGACGTGAAATGTAGCCGCTCAACGGCTGAGTTGCGTCGCGAACTGGGTTTCTTGAGTGAGTGCGACGTCAGCGGAATTCGTGGTGTAGCGGTGAAATGCTTAGATATCACGAAGAACCCCGATTGCGAAGGCAGCTGACGAGCCCTTTACTGACGCTAAAGCTCGAAGGTGCGGGTATCGAACAGG
+
IIIIIHIIIHIIIIIIIIIIIIIIIHHIIIGHHHICGHIIIIIIIIIIHHIIIIIIIIIIIHIIIIIIHIIHIIIIGIHHIIHIIIIIIIIIHIIIIIIIIIIIIIIIHIIIIIIHHIIHIIIIHIIIIIIIIIIHIIFHIIIIIIIIIIIIIIIIIIIIIIIHIIIIIIIIIHIHHHIHIHIIHIIIIIHIIIIIIIIIIIIIIIIIIIIIIIIIIIIHIIIIIIIIIHHIIIIIHHHIIIIIIIIIIIIII
@HS4.2_634 HISEQ:380:H55W7BCXY:1:1101:12702:31303 1:N:0:AGCAGGAA orig_bc=AAAAAAAAAAAA new_bc=AAAAAAAAAAAA bc_diffs=0
TACGGAAGGTCCGGGCGTTATCCGGATTTATTGGGTTTAAAGGGAGCGCAGGCTGATGATTAAGCGTGACGTGAAATGTAGCCGCTCAACGGCTGAACTGCGTCGCGAACTGGTTATCTTGAGTGAGTTCGATGTTGGCGGAATTCGTGGTGTAGCGGTGAAATGCTTAGATATCACGAAGAACTCCGATTGCGAAGGCAGCCAACAAGGCCTTTACTGACGCTAAAGCTCGAAGGTGCGGGTATCGAACAGG
+
IIIIIIIIIIIIIIIIIIIIIIIIICGHIIGIIIIDHIIIIIIIIIHIIIIIIIIIIIIIIIIIIIIIHIIHIIIIGIIIIIIIIIIIIIIIIIIHIIIIIIIIIIIIIIIIIIIIIIIIIIHIIIIIIIIIIIIIIIIIIIIIIIIIIIIIIIIIIIIIIIIIIIIIIIIIIIIIIIIIIIIIGIIIIIIIIIIIIIIIIIIIIIIIIIIIIHIIIIIIIIIIIIHHHHIIIIIIIIIIIHHGGIHIIIIII
@HS4.2_635 HISEQ:380:H55W7BCXY:1:1101:15005:31336 1:N:0:AGCAGGAA orig_bc=AAAAAAAAAAAA new_bc=AAAAAAAAAAAA bc_diffs=0
TACGGAAGGTCCGGGCGTTATCCGGATTTATTGGGTTTAAAGGGAGCGCAGGCTGCCTGTTAAGCGTGACGTGAAATGCCGCGGCTCAACCGTGGAAGTGCGTCGCGAACTGGCGGGCTTGAGTGTGCACGAGGAAGGCGGAATTCGTGGTGTAGCGGTGAAATGCTTAGATATCACGAAGAACTCCGATTGCGAAGGCAGCCTTCCAGGTCATTACTGACGCTAATGCTCGAAGGTGCGGGTATCGAACAGG
+
IHIIIHIIHIIIIIIIIIIIIIIIIIHHIIIHHIHGEHHHIIIIIIIHIIIIIIIHHIIIIIIIIIGIHFHHHHHIGIHHIIIIIIHIIIIIHIGIIIHIIIIIIIIIIIHHHIIHHHHEIIIIIIIHIIIIIHHIIIIIIIIIIIIIIHIIIIIIIIIIIIIIIIIIIIIIIIIHIHIIIHHHIIIIIIIIIIIIIIIIIIIHIHHIIIHIHHHEIIIIIHHHFD<HIHIIHHC<CIHHIIIIIIIIIIIII
@HS4.2_636 HISEQ:380:H55W7BCXY:1:1101:16203:31447 1:N:0:AGCAGGAA orig_bc=AAAAAAAAAAAA new_bc=AAAAAAAAAAAA bc_diffs=0
TACGGAAGGTCCGGGCGTTATCCGGATTTATTGGGTTTAAAGGGAGCGCAGGCCGACTGGTAAGCGTGACGTGAAATGTAGCCGCTCAACGGCTGAGTTGCGTCGCGAACTGTCAGTCTTGAGTGAGTTCGATGTTGGCGGAATTCGTGGTGTAGCGGTGAAATGCTTAGATATCACGAAGAACTCCGATTGCGAAGGCAGCCAACAAGGCCTTTACTGACGCTAAAGCTCGAAGGTGCGGGTATCGAACAGG
+
IIIIIIIIIIIIIIIIIIIIIIIIIHIIIIIIIIIEHIIIIIIIHIIIHIIIIIIIIIIIIIIIIIIIIIIIIHHHGHIIIIIIIIIIIIIIHIIIIIIIIIIIIIIIIIIIIIIIIIIIIIIIIIIIIIIIIIIIIIIIIIIIIIIIIIIIIIIIIIIIIIIIIIIIIIIIIIIIIIIIIIIIIIIIIIIIIIIIIIIIIIIIIIIIIIIIIIIIIIIIIIIIIIIIIHIIIIHFHHHIIIIHHHHIIIIII
@HS4.2_637 HISEQ:380:H55W7BCXY:1:1101:19409:31404 1:N:0:AGCAGGAA orig_bc=AAAAAAAAAAAA new_bc=AAAAAAAAAAAA bc_diffs=0
TACGGAAGGTCCGGGCGTTATCCGGATTTATTGGGTTTAAAGGGAGCGCAGGCCGATGGTTAAGCGTGACGTGAAATGTAGCCGCTCAACGGCTGCACTGCGTCGCGAACTGGCCGTCTTGAGTGAGTTCGATGTGGGCGGAATTCGTGGTGTAGCGGTGAAATGCTTAGATATCACGAAGAACTCCGATTGCGAAGGCAGCCCACAAGGCCTTTACTGACGCTAAAGCTCGAAGGTGCGGGTATCGAACAGG
+
IIIIIIIIIIIIIIIIIIIIIIHIIHEHIIIIIIIHIIIIIIIIIIIIIIIIIIIIIIIIIIIIIIIIHIIHIIIIHHIIIIIIIIIIIIIIIIIIIIIIIIIIIIIIIIIIIIIIIIIIIIIIIIIHIIIIIIIIIIIIIIIIIIIIIIIIIIIIIIIIIIIIIIIIIIIIIIIIIHIIIIIIIIIIIIIIIIIIIIIIIIIIIIIIIIIIIIIIHIIIIIIIIIIIIHIIIIIIIIIIIIIIIIIIIIIII
@HS4.2_638 HISEQ:380:H55W7BCXY:1:1101:20412:31310 1:N:0:AGCAGGAA orig_bc=AAAAAAAAAAAA new_bc=AAAAAAAAAAAA bc_diffs=0
TACGAAAGGGGCAAGCGTTGTTCGGAATTATTGGGCGTAAAGGGGGTCTAGGCGGACCGTTAAGTTACTTGTAAAAGCACGGAGCTCAACTCCGTGAAGCAGGTGATACTGGCGGACTAGAGTACGTGAGATGTGAACGGAATAATAGGTGTAGCGGTAAAATGCGTAGATATCTATTAGAACACCGGAGGCGAAGGCGGTTCACATGCGCGCAACTGACGCTGAAGCCCGAAAGCGTGGGGAGCAAACAGG
+
IIIHHGHIIIHIIIIIIGHHHIHIGHHHHIIHFHHIIEEHIHIIIIEHHHIHHIHHIIIHIIIIIHIHHHIIHIIIGHHIIHHHHHIHII?HHHHIHIIIHHIIIIIHHHIIIIIIIIIIIIIIIIIIIIHIHIIIIIHHIIIIIIIIIHIIHIHIIIIIHIIIGIIIIIIIIIHHHIIIIIII#IIIHIIHIIIIIIIIIIIIHIIIIIHIHFHIIIIIIIIIIIIIIIIIIIIIIIIIIIIIIIIIIIII
@HS4.2_639 HISEQ:380:H55W7BCXY:1:1101:3083:31640 1:N:0:AGCAGGAA orig_bc=AAAAAAAAAAAA new_bc=AAAAAAAAAAAA bc_diffs=0
TACGGAGGATGCGAGCGTTATCCGGATTTATTGGGTTTAAAGGGTGCGCAGGCGGCGCGGTAAGTCAGCGGTGAAATGTCCCGGCTCAACCGGGGAGCTGCCGTTGATACTGTCGTGCTTGAGTGCGAACGGCGCCGGCGGAATGTGTGGTGTAGCGGTGAAATGCATAGATATCACACAGAACACCGATCGCGAAGGCAGCTGGCGAGGACGCAACTGACGCTGAGGCACGAAGGCGTGGGGATCGAACAGG
+
HIHHI=HHGIIGIIIIIHIFHIIIIHGHIIHGHFHDHCHIIHHIHIHIHHIHHIIIIIHHHIFIHHIHHHIHHHIIFHHHIIIIIHEHIHHHHCIHIIHHHFHIIIIHIIFHIIHICHHIIIIIIIHGHIIIIH?HHIIIIHHIIHHHHIHIIHHHIHIHIHHHIHHIHIIIHHFG@@GGHHIHIHIIGHDHHIIHIHGFHDHFCC?HHGIIIFIIHHIIIIIIHIHHIHIHGEEDIIHHIIIIHHIIIIHHE
@HS4.2_640 HISEQ:380:H55W7BCXY:1:1101:6999:31701 1:N:0:AGCAGGAA orig_bc=AAAAAAAAAAAA new_bc=AAAAAAAAAAAA bc_diffs=0
TACGGAAGGTCCGGGCGTTATCCGGATTTATTGGGTTTAAAGGGAGCGCAGGCTGATTATTAAGCGTGACGTGAAATGTAGCCGCTCAACGGCTGAACTGCGTCGCGAACTGGTAGTCTTGAGTGAGTTCGATGTTGGCGGAATTCGTGGTGTAGCGGTGAAATGCTTAGATATCACGAAGAACTCCGATTGCGAAGGCAGCCAACAAGGCCTTTACTGACGCTAAAGCTCGAAGGTGCGGGTATCGAACAGG
+
IIIIIEHIIHIIIIIIIIIIIIIIHEHHIIIIGHIEHIIGHIHIHIIIIIHIHIIIIIIIIIIIIIIIIIIIIIHIIIIIIIIIIIIIIIIIHIIIIIIIIHIIIIIHIHIIIHIIIIIIIIIIIIIHIIIIIIIIIIIIIIIIIIIIIIIIIIIHHIIIIIIIIIIIIIIIIIIIHIHIHIIIHIIIIIIIIIIIIIIIIIIIIIIIHIIIIIIIIIIIIIIIIIIIIIIIIIIHDIIIIIIHGIIIIIIII
@HS4.2_641 HISEQ:380:H55W7BCXY:1:1101:7334:31523 1:N:0:AGCAGGAA orig_bc=AAAAAAAAAAAA new_bc=AAAAAAAAAAAA bc_diffs=0
TACGGAAGGTCCGGGCGTTATCCGGATTTATTGGGTTTAAAGGGAGCGCAGGCTGATTATTAAGCGTGACGTGAAATGTAGCCGCTCAACGGCTGAACTGCGTCGCGAACTGGTAGTCTTGAGTGAGTTCGATGTTGGCGGAATTCGTGGTGTAGCGGTGAAATGCTTAGATATCACGAAGAACTCCGATTGCGAAGGCAGCCAACAAGGCCTTTACTGACGCTAAAGCTCGAAGGTGCGGGTATCGAACAGG
+
HIIIGGHHIEHCHDDHIIIIIHIIIG@HIHHIHIICHIIIIHIHIHIIIIIIIGIIEFHIIHHHHHIHHGHIHIIIFGHGHIHIIIIIHIIIIIIHHIIIFEGHHIHHIIIIIIIHIIIIIIIHIIIHIIIIIIIHHHHIIIIIIIIHHHIIIIIIIIIHIIIIIIIIHIIIIIHHHHHHIHHIIHGIIIIIIIHHIIHIHEHIIIIIIIHIIIIIIIHHIIIIIIHHIIHIIIIIHDHHHDHFFIHIIIHII
@HS4.2_642 HISEQ:380:H55W7BCXY:1:1101:12062:31682 1:N:0:AGCAGGAA orig_bc=AAAAAAAAAAAA new_bc=AAAAAAAAAAAA bc_diffs=0
TACAGAGGTCCCTAGCGTTGTTCGGATTTACTGGGCGTAAAGGGCGCGTAGGCGGCCGAGCAAGTCAAGTGTGAAATCTCCGGGCTCAACCCGGAACGTGCGCTTGAGACTGCCCGGCTCGAGTGCGGAAGGGGGAATCGGAATACAGGGTGTAGCGGTGAAATGCGTTGATATCCTGTAGAACACCGGAGGCGAAGGCGGATTCCTTGTACGCAACTGACGCTGAGGCGCGAAAGTCGGGGGAGCAAACAGG
+
IIIIIIIIIIIIIIIIIIIIIIIIIIIIIIIIIIIIIFHIIIIIIIIIIIIIIIIIIIIIIIIIIIIIIIIIIIIIIIIIIIIIIIIIIIIIIIIIIIIIIIIIIIIIIIIIIIIIIIIIIIIIIIIIIIIIIIIIIIIIIIIIIIIIIIIIIIIIIIIIIIIIIIIIIIIIIIIIIIIIIIIIIIIIIIIIIIIIIIIIIIIIIIIIIIHIIIIIIIIIIIIIIIIIIIIIIIIIIIIIIIIIIIIIIIIII
@HS4.2_643 HISEQ:380:H55W7BCXY:1:1101:18029:31660 1:N:0:AGCAGGAA orig_bc=AAAAAAAAAAAA new_bc=AAAAAAAAAAAA bc_diffs=0
[truncated: 43,842,204 more chars]
