# Supplementary material for: Effect of dietary concentrate to forage ratio on growth performance, rumen fermentation and bacterial diversity of Tibetan sheep under barn feeding on the Qinghai-Tibetan plateau
Source: PeerJ. 2019 Aug 5;7:e7462. doi: 10.7717/peerj.7462 (PMC6686838; doi:10.7717/peerj.7462)
Supplement: Supplemental Information 7 — The 4 sequences in the file represent 4 rumen samples of Tibetan sheep in group HS4. [file peerj-07-7462-s007.zip › HS4_Samples of Sequences/HS4.3.fastq]

@HS4.3_0 HISEQ:380:H55W7BCXY:1:1101:6658:2175 1:N:0:AGCAGGAA orig_bc=AAAAAAAAAAAA new_bc=AAAAAAAAAAAA bc_diffs=0
TACGTAGGTGGCAAGCGTTGTCCGGATTTACTGGGTGTAAAGGGCGCGTAGGCGGGCAGGCAAGTCAGATGTGAAATCTCCGGGCTCAACCCGGAAATTGCATTTGAAACTGCAGGTCTTGAGTATCGGAGAGGCAAGCGGAATTCCTAGTGTAGCGGTGAAATGCGTAGATATTAGGAGGAACACCAGTGGCGAAGGCGGCTTGCTGGACGACAACTGACGCTGAGGCGCGAAAGCGTGGGGAGCAAACAGG
+
IIIIHIIIIIHIIIIIIIIIIIIIIIIIIIIIIIIFHHIIIIIIHIIIIIHHHIIIIIIIIIIIIIIIIIIIIIIHHHIIIIIIIIIIIIIIIIIIIIIHIIIIIIIIIIIIIIIIIIIIIIIIIIIIIIIIIIIIIIIIIIIIIHHHIIHIIHIIIIHIIIIIIIIIIIIIIIIIIHIIIIIHIIIIIIIHIIIIHIIIIIHIIIIHIIIIHIIIIIIIIIIIIIIIIIIIIIIIIIIIIIIIIIIIIIIII
@HS4.3_1 HISEQ:380:H55W7BCXY:1:1101:11109:2239 1:N:0:AGCAGGAA orig_bc=AAAAAAAAAAAA new_bc=AAAAAAAAAAAA bc_diffs=0
TACGGAGGATGCGAGCGTTATCCGGATTTATTGGGTTTAAAGGGTGCGTAGGTGGTTTGTTAAGTTTGTGGTGAAAGCGTGCGGCTCAACCGTACCAAGCCATGAAAACTGGCGAACTTGAGTGCAAACGAGGTAGGCGGAATGTGATGTGTAGCGGTGAAATGCTTAGATATGTCACAGAACCCCGATTGCGAAGGCAGCTTACCAGCATGCAACTGACACTGAGGCACGAAAGCGTGGGTATCAAACAGG
+
IIIIIHIIHIIIIIIIIIIIIIIIIHIIIIIIHIIDCGHIIIIIHIIIHHIIIIHHHHHIIIIHHHHIIIIIIIIIIIIIIIIIIHHIIIIIIIIIIIIIIIIIIIIIIIIIIIIIIIIIIIIIIIIIIIIIIIIIHIIIIIIIIIIIIIIIIIIIIIIHIIIIIIIIIIIIIIIHHIIIIIIIIIIIIIIIIIIIIIIIIIIIIHIIIIIIIIIIIIIIIIIIIIIIIIIIIIIIIIIIIIIIIIIIIIII
@HS4.3_2 HISEQ:380:H55W7BCXY:1:1101:8966:2412 1:N:0:AGCAGGAA orig_bc=AAAAAAAAAAAA new_bc=AAAAAAAAAAAA bc_diffs=0
TACGGAGGGTACGAGCGTTAATCGGAATGACTGGGCGTAAAGGGCACGTAGGTGGATAGATAAGTCACAAGTGAAATACCCGGGCTTAACCTGGGATTGGCTCGTGAAACTGTTTAACTAGAGTACGGTAGAGGGGAGTAGAATTCCAAGTGTAGCGGTGAAATGCGTAGAGATTTGGAAGAATACCGGAGGCGAAGGCGGCTCTCTGGACCGATACTGACACTGAAGAGCGAAAGCGTGGGGAGCAAACAGG
+
IIIIIIIIIIIIIIIIIIIIIIIIIIIIIIIHIIIIIEHIIIIIIIIIGHIIFHIHIIIIIIIIIHIHIIIIIIIIHIIHIIIIIIIIIIIIIIIIIIIIIIIIIIIIIIIIIIIIIIIIIIIIIIIIIIIIIIIIIIIIIIIIIIIIIIIIIIIIIIIIIIIIIIIIIIIIIIIIHHIIIIIIIIIIIIIIIIIIIIIIIIIIIIIIIIIIIIIIIIIIIIIIIIIIIIIIIIIIIIIIIIIIIIIIIIIII
@HS4.3_3 HISEQ:380:H55W7BCXY:1:1101:10642:2256 1:N:0:AGCAGGAA orig_bc=AAAAAAAAAAAA new_bc=AAAAAAAAAAAA bc_diffs=0
TACGGAAGGTCCGGGCGTTATCCGGATTTATTGGGTTTAAAGGGAGCGCAGGCTGATGATTAAGCGTGACGTGAAATGTAGCCGCTCAACGGCTGAACTGCGTCGCGAACTGGTTATCTTGAGTGAGTTCGATGTTGGCGGAATTCGTGGTGTAGCGGTGAAATGCTTAGATATCACGAAGAACTCCGATTGCGAAGGCAGCCAACAAGGCCTTTACTGACGCTAAAGCTCGAAGGTGCGGGTATCGAACAGG
+
IIIIIHHIIIIIIIIIIIIIIIIIIIIIHHIGHIIEHHIIIIIIIIIGIIIGGHIIIIIIIIIIIIIIIIIIIIIIIIHIIIIIHIIIIIIIIIIIIIIIIIIIIIIIIIIIIIHHHHIIIIIIIIIIIIIIIIIIIIIIIIIHIIIIIIIIIIIIIIIIIIIIIIIIIIIIIIIIIHIIIIIIIIIIIIIIIIIIIIIIIIIIIIIIIIIIIIIIIIIIIIIIIIHIIIIIIIIIIIIIIIIIIIIIIIIII
@HS4.3_4 HISEQ:380:H55W7BCXY:1:1101:11266:2415 1:N:0:AGCAGGAA orig_bc=AAAAAAAAAAAA new_bc=AAAAAAAAAAAA bc_diffs=0
TACGGAAGGTCCGGGCGTTATCCGGATTTATTGGGTTTAAAGGGAGCGCAGGCCGATGGTTAAGCGTGACGTGAAATGTAGCCGCTCAACGGCTGCACTGCGTCGCGAACTGGCTATCTTGAGTGAGTTCGATGTTGGCGGAATTCGTGGTGTAGCGGTGAAATGCTTAGATATCACGAAGAACTCCGATTGCGAAGGCAGCCAACAAGGCCTTTACTGACGCTAAAGCTCGAAGGTGCGGGTATCGAACAGG
+
IIIIIIIIIIIIICHHIIIIHIIIIHIIIIIHHHIEHHIIIIIIIHIIIHIIIIIGIHHHHIIIIIIIIIIIIHIIHHIIIHIIIIIIIIIIIIIIIIIIIIIIIIHIIIIIIIIIIIIIIIIIIIIIIIIHIIIIIIIHIIHHIIIIHIIIIIIIIIIIIIIIIIIIIIIIIIIHIIIIIIIIIIIIIIIIIIIHIIIIIHIIIIHHGIIIGIIIIIIIIHIIIIIHHHHIIIIIGHIIIHHHGHFHIIIII
@HS4.3_5 HISEQ:380:H55W7BCXY:1:1101:15590:2478 1:N:0:AGCAGGAA orig_bc=AAAAAAAAAAAA new_bc=AAAAAAAAAAAA bc_diffs=0
TACGGAAGATGCGAGCGTTATCCGGATTTATTGGGTTTAAAGGGAGCGTAGGCGGGCGTTTAAGCCAGCGGTCAAATGTCAGGGCCCAACCTTGTCATGCCGTTGGAACTGGGTGCCTTGAATACACACAAGGAAGGTGGAATTCGTCGTGTAGCGGTGAAATGCTTAGATATGACGAAGAACTCCGATTGCGAAGGCAGCCTTCTGGGGTGCGATTGACGCTGAGGCTCGAAAGTGCGGGTATCGAACAGG
+
IGIIIHIIIIIIIIIHIIIHIIIIICHHIIIIHHGDDHHHIIIGGIIIIGHGIIHIIIIIHHIIHIIIHIIIIHIHHIHHIHHIIGIIIHHIIHHIIIIIIIIHHIIIIIIIIIHIIIIIIIIIIIIIIIIIHIIIHIIHIIIIIIHIIIIIIIIIIIIIHIGIIIIIIIIIHIIIHIIIIIIHIIIIIIIIIIIIIIIIIIIIIIGIIIIIIIIIIIHIGIIIIIIIIIIIIIIIIIIIIIIIIIIIIIII
@HS4.3_6 HISEQ:380:H55W7BCXY:1:1101:19955:2435 1:N:0:AGCAGGAA orig_bc=AAAAAAAAAAAA new_bc=AAAAAAAAAAAA bc_diffs=0
TACGGAAGGTCCGGGCGTTATCCGGATTTATTGGGTTTAAAGGGAGCGCAGGCCGGTTGGTAAGCGTGACGTGAAATGTAGCCGCTCAACGGCTGAACTGCGTCGCGAACTGCCAGTCTTGAGTGAGTTCGATGTGGGCGGAATTCGTGGTGTAGCGGTGAAATGCTTAGATATCACGAAGAACTCCGATTGCGAAGGCAGCCCACAAGGCCTTTACTGACGCTAAAGCTCGAAGGTGCGGGTATCGAACAGG
+
IIHHHEHHIHIEH/<FDEHIHIFGHDHFCEHHHHHCHHGCHHII?EHDHIHDCGHHHDHIIIIIIHHGHHHHHHHHCEGFHGIIIHHIHHDFHHHFHHCHEEEHIIHFHHHHEHHIHH@IIIGHHHIIIIHGHIHIHIIIIIIIIHIGIIIIGHIIHIIIIIHIHG?CIIIIIHHHHHIIIIIIHIHHHIHHIIIII##IIHHE@IIIIIHHEHHIIIIIIHIIIIIIHHIHHHHHCE@HIGHIIIIIIIIII
@HS4.3_7 HISEQ:380:H55W7BCXY:1:1101:5579:2747 1:N:0:AGCAGGAA orig_bc=AAAAAAAAAAAA new_bc=AAAAAAAAAAAA bc_diffs=0
TACGGAGGGTACGAGCGTTAATCGGAATGACTGGGCGTAAAGGGCACGTAGGTGGATAGATAAGTCACAAGTGAAATACCCGGGCTTAACCTGGGATTGGCTCGTGAAACTGTTTAACTAGAGTACGGTAGAGGGGAGTAGAATTCCAAGTGTAGCGGTGAAATGCGTAGAGATTTGGAAGAATACCGGAGGCGAAGGCGGCTCTCTGGACCGATACTGACACTGAAGAGCGAAAGCGTGGGGAGCAAACAGG
+
HIIIIHGHIIIIIIHIIHHHHIGIIHEHIII@G?HIIHHIIHIIGHHI@GHIFHHGHHIHHIIIIHHIIHIHIGHEHHHHHIIIIGIIIIIIIIIIIIIHIHHIIIIHHIIIHHHIIIIIIIIIIIIIIHHHHIHIHIIIIIIIIHHHHHGHIIHIHIHIIIHIIHHIIIHIIHCHGHGEHEHHHHIIIIHHHHDHHDIHIIHHHHHHHEHHIHHHGIHIIHHIIIIIIIHIHHE?HHIIIIIHHHHHCEEII
@HS4.3_8 HISEQ:380:H55W7BCXY:1:1101:6613:2502 1:N:0:AGCAGGAA orig_bc=AAAAAAAAAAAA new_bc=AAAAAAAAAAAA bc_diffs=0
TACGTAGGGAGCAAGCGTTGTCCGGATTTACTGGGTGTAAAGGGTGCGTAGGCGGCTTTTTAAGTCAGATGTGAAATCTATGGGCTCAACCCATAAACTGCATTTGAAACTAGAGAGCTTGAGTGAAGTAGAGGCAGGCGGAATTCCCTGTGTAGCGGTGAAATGCGTAGAGATAGGGAGGAACACCAGTGGCGAAGGCGGCCTGCTGGGCTTTAACTGACGCTGAGGCACGAAAGCGTGGGTAGCAAACAGG
+
IIIIHIIIIIIIIIIIIHHIIIIIIIIIIIIHIIIHIIIIIIIIIIIIHIIIHIIIIIIIIIIIIIIIIIIIIIHHHIIIIIIIIIIIIIIIHIIHIIIIHIIHIIIIIIIIIIIIIIIIIIIIIIIIHIIHIHIIIIIIIIIIIIIIIIIIIIIIIIIHHIIIIIHIIIIIIIHIIHIIIIIIIIIIIIIIHHIIIIIIHIIIIIIIIIIIIIIIIIIIIIIIIIIIHHIHIIIHIIIIIIIIIIIIIIIII
@HS4.3_9 HISEQ:380:H55W7BCXY:1:1101:8128:2661 1:N:0:AGCAGGAA orig_bc=AAAAAAAAAAAA new_bc=AAAAAAAAAAAA bc_diffs=0
TACGGAAGGTCCGGGCGTTATCCGGATTTATTGGGTTTAAAGGGAGCGCAGGCGGAAGATTAAGCGCGACGTGAAATGTCCCGGCTCAACCGTGGAACTGCGTCGCGAACTGGTTTTCTTGAGTGAGTACGACGTTGGCGGAATTCGTGGTGTAGCGGTGAAATGCTTAGATATCACGAAGAACCCCGATTGCGAAGGCAGCCGACGAGTCCTTAACTGACGCTAAAGCTCGAAAGTGCGGGTATCGAACAGG
+
IIIIIIHIIIIIIIIIIIIIIIIIIHIIIIIIHIIEGHIIIIIIIIHIIIIIIIIIIIIIIIIIII<IIIIIIIIIIHIIIIIIIIIIIIIIIIIIHHIIIIIIIIIIIIIIIHIIIIIIIIIIIIIIIIIIIIIIIIIIIIIIIIIIIIIIIIIIIIIIHIIIIIIIIIIIIIIIHHHIIIHIIIIIHIIIIIIIIHIIIIIIIIIIIIIIIIIIIIIIIIIIIIIIIHHHIIIIIIIIIIIIIIIIIIIII
@HS4.3_10 HISEQ:380:H55W7BCXY:1:1101:11187:2713 1:N:0:AGCAGGAA orig_bc=AAAAAAAAAAAA new_bc=AAAAAAAAAAAA bc_diffs=0
TACGTAGGTGGCAAGCGTTATCCGGAATTATTGGGCGTAAAGAGGGAGCAGGCGGCAAGATAAGTTTGAAGTGAAAGCGTGGGGCTCAACCCCATACAGCTTCGAAAACTGTCTAGCTAGAGTACGAGAGAAGTGAACGGAACTCCATGTGTAGCGGTGAAATGCGTAGATATATGGAAGAACACCAGTGGCGAAGGCGGTTCACTAGCTCGAAACTGACGCTCAGTCCCGAAAGCGTGGGTAGCAAATAGG
+
IIIIHIIIIIIIIIIIIIIIIIIIIHIIIIIIIIIIIFHIIIIIIIIHIIIHIIIIIIIIIIIIIHHIIIIIIIIIHHIIIIIIIIIIIHIIIIIIIIIIIIIIIIIIIIIIIIIIHIIIIIIIIIIIIIIIIIIIIIGIIIIIIIIIIIIIIIIIIIIIIIIIIIIIIIIIIIHIIIIIIHIIIIIIIIIIIIIHHIIIIIIIIIIIIHHHIIIIIIIIIIIIIIIIHHIIIIIIIIIIIIIIIIIIIIII
@HS4.3_11 HISEQ:380:H55W7BCXY:1:1101:11728:2620 1:N:0:AGCAGGAA orig_bc=AAAAAAAAAAAA new_bc=AAAAAAAAAAAA bc_diffs=0
TACGGAGGGTGCGAGCGTTAATCGGAATAACTGGGCGTAAAGAGCTCGTAGGCGGTTTGTCAAGTCAGATGTGAAAGCCCCGGGCTTAACCTGGGAACCGCATTTGAAACTGACAGACTAGAGTACTGTAGAGGGAGGTAGAATTCCAGGTGTAGCGGTGAAATGCGTAGATATCTGGAGGAATACCGGTGGCGAAGGCGGCCTCCTGGACAGAGACTGACGCTGAGGAGCGAAAGCGTGGGGAGCAAACAGG
+
GEHHI0E<DEGECHHHICECHCEGCCCEGHG@CFHIGCCEEEGEGHIH?EHGEHHFEGEHH@IIIHEHHIIIIHHHCGCEGHHIHHGIHEIHHIIIIIIIIIIHHIHHIIHHCIHHFHIIIIIHHHGGAIIIIIHHIIIHIIIIIIIIIIIIHIIIIIIIIIIIIIIIIIIIIIHFHHIIIIHHIHIHIIIIIIIIIIIIIIHHIIIIIIHEIIIIIIIIIIIIIIIIHIIIIIIIIIIIIIIIIIIIIIIII
@HS4.3_12 HISEQ:380:H55W7BCXY:1:1101:13933:2729 1:N:0:AGCAGGAA orig_bc=AAAAAAAAAAAA new_bc=AAAAAAAAAAAA bc_diffs=0
TACGGAGGATGCGAGCGTTATCCGGATTTATTGGGTTTAAAGGGTGCGTAGGTGGAGAATTAAGTCTGTGGTGAAAGCGTGCGGCTCAACCGTACCAAGCCATGGAAACTGGTTCCCTTGAGTGCAAACGAGGTAGGCGGAATGTGACGTGTAGCGGTGAAATGCTTAGATATGTCACAGAACCCCGATTGCGAAGGCAGCTTACCAGCATGCAACTGACACTGAGGCACGAAAGCGTGGGTATCAAACAGG
+
EHIIIHHIGIIIIIHHIHIHCHIHIHHHIIHHH?E<CGHHFHHIEHEH<CEHDHHIH@EAFHHHHCHHHGHIH?HHHECHEGHHDHIIIIEHHIHIIIIHFHIHIIEHHIHIGH@HIIEHIGFG?HFHHHHHHEHGEC?HHHGHGECEIHIIHDE?HHGECGIIIGHHIHIFHHHEHHHCIHGHHGHG5EEHHIHHFDFHHHHHGEHHCHCEHHEHIHCIHGFC?IHHG0CEGCHHCCFFIHGFDFGD<1C@
@HS4.3_14 HISEQ:380:H55W7BCXY:1:1101:3028:2940 1:N:0:AGCAGGAA orig_bc=AAAAAAAAAAAA new_bc=AAAAAAAAAAAA bc_diffs=0
TACGGAAGGTCCGGGCGTTATCCGGATTTATTGGGTTTAAAGGGAGCGCAGGCTGGCCTTTAAGCGTGACGTGAAATGTCCCGGCTCAACCGGGGAGTTGCGTCGCGAACTGGTGGTCTTGAGTGAGTGCGAGGTACGCGGAATTCGTGGTGTAGCGGTGAAATGCTTAGATATCACGAAGAACCCCGATTGCGAAGGCAGCGTACCAGTCCTTAACTGACGCTAAAGCTCGAAGGTGCGGGTATCGAACAGG
+
IIIIIHIIIIIIIIIIIIIIIIIIIHHIIIIIIIIIIIHHIIIIIIIIIIIIIIIIIIIIIIIIIIIIIIIIIIIIIHIIIIIIIIIIIIIIIIIIHGHIIIIIIIIIIIIIIHIIHIHIIIIIIIIIIIIIIIIIIIIIIIIIIIIIIIIIIIIIIIIIIIHIHIIIIIIIIIIIIIIIIIIIHIIHIIIIIIIIIIIIIIIIIIIIIIIIIIIIIIIIIIIIIIIIIIIIIIHHHIIIIIIIIIIIIIIII
@HS4.3_15 HISEQ:380:H55W7BCXY:1:1101:9476:2757 1:N:0:AGCAGGAA orig_bc=AAAAAAAAAAAA new_bc=AAAAAAAAAAAA bc_diffs=0
TACGGAAGGTCCAGGCGTTATCCGGATTTATTGGGTTTAAAGGGAGCGCAGGCGGAGGCTTAAGCGTGACGTGAAATGTAGCCGCTCAACGGCTGAGTTGCGTCGCGAACTGGGTTTCTTGAGTGAGTGCGACGTCAGCGGAATTCGTGGTGTAGCGGTGAAATGCTTAGATATCACGAAGAACCCCGATTGCGAAGGCAGCTGACGAGCCCTTTACTGACGCTAAAGCTCGAAGGTGCGGGTATCGAACAGG
+
IIIIIIIIIIIIIIIHIIIIIIIIIHIHIIIIIIIDHHIIIIIIIIIIIIIIIIIIIIIIIIIIIIIIIIIIIIIIIIIIIIIIIIIIIIIIIIIIIIIIIIIIIIIIIIIIIIIIHIIIIIIIIIIIIIIIIIIIIIIIIIIIIIIIIIIIIIIIIIIIIIIIIIIIIIIIIIIIIHIIIIIIIIIIIIIIIIIIIIIIIIIIIIIIHIIIIIIIIIIIIIIIIIIIIHHIIIIIIIIIIIIIIIIIIIIII
@HS4.3_16 HISEQ:380:H55W7BCXY:1:1101:10470:2809 1:N:0:AGCAGGAA orig_bc=AAAAAAAAAAAA new_bc=AAAAAAAAAAAA bc_diffs=0
TACGGAAGGTCCGGGCGTTATCCGGATTTATTGGGTTTAAAGGGAGCGCAGGCTGGATTTTAAGCGTGCTGTGAAATGTACCGGCTCAACCGGTGACGTGCAGCGCGAACTGGAGTCCTTGAGTGAGTACGAGGTATGCGGAATTCGTGGTGTAGCGGTGAAATGCTTAGATATCACGAAGAACTCCGATTGCGAAGGCAGCGTACCAGTCCTTAACTGACGCTAAAGCTCGAAAGTGCGGGTATCGAACAGG
+
IIIIIFHIIIIHIIIIIIIIIIIIIEEHIIIIGHIDGEHIHIIIHHIIIIIIHIIIIIIIIHIIIIIIHIIIIIHIIIIIIIIIIIIIIIIIIIIIIIIIIIIIIIIIIIIHIIIIIHIIIIIIIHIIIIIIIIIIIIIIIIIIIIIIIIIIIIIIIIIIIIIIIIIIIIIIIIIIIIIIIIIIHIIIHHIIIIIIIIIIIIIIIIIIIIIIIIIIIIIIIIIIIIIIIIIIIIIIIIIIIIIIIIHIIIIII
@HS4.3_17 HISEQ:380:H55W7BCXY:1:1101:10337:2910 1:N:0:AGCAGGAA orig_bc=AAAAAAAAAAAA new_bc=AAAAAAAAAAAA bc_diffs=0
TACGGAAGGTCCGGGCGTTATCCGGATTTATTGGGTTTAAAGGGAGCGCAGGCGGAGGATTAAGCGTGACGTGAAATGTCCCGGCTCAACCGTGGAACTGCGTCGCGAACTGGTTTTCTTGAGTGAGTGCGACGTCGGCGGAATTCGTGGTGTAGCGGTGAAATGCTTAGATATCACGAAGAACCCCGATTGCGAAGGCAGCCGACGAGTCCTTAACTGACGCTAAAGCTCGAAAGTGCGGGTATCGAACAGG
+
IIIIIHEIIIIIIIIIHIICHIIIHDHHIIHIGHHDEHHIIHHGIIIIIIIIIHHIIIIIIHIIIIIIIIIIIIIIHHHHHIIIIIIIIHIIIIIHHIIIIIIIIIIIIHIIIHGHIIIIIIHHIHIIIIIIIIIHIGHHHIIIIIHIIHIIHIIIIIIHIHHHHIIHHIHHIIIHCHEHHEHHHIHHIIHIIIIHHHHIIHIIIIIIIIHIHHEFHEIHIHHHIIIH@EHIIHHHHIIIHIHHHHHHHHFII
@HS4.3_18 HISEQ:380:H55W7BCXY:1:1101:12921:2801 1:N:0:AGCAGGAA orig_bc=AAAAAAAAAAAA new_bc=AAAAAAAAAAAA bc_diffs=0
TACGTAGGTGGCGAGCGTTGTTCGGATTTATTGGGCGTAAAGGGTCTTTAGGAGGTTCGTTAAATGCGGGGTGAAATCCGGGAGCTCAACTCCCGAACTGCCCTGTAGACTGATGGACTAGGGTACTGGAGAGGTAAGCGGAATACCAAGTGTAGCGGTGGAATGCGTAGATATTTGGTAGAACACCAAGAGCGAAGGCAGCTTACTGGACTTTAACCGACTCTGAAGGACGAAAGCGTGGGGAGCAAACAGG
+
IIIIIIIIIIIIIIIIIIIIIIIIIHHIIIIIIIIIIIIIIIIIHIIIIIHIHIIIHIIIIIIIIIIIIIIIIIIIIIIIIIIIIIIIIIIIIIIIIIIIIIIIIIIIIIIIIIIIIIIIIIIIIIIIIIHIIIIIIIIIIIIIIIIIIIIIIIIIIIIIIIIIIIIIIIIIIIIIIIIIIIIIIIIIIIIIIIIIIIIIIIIIIIIIIIIIIIIIIIIIIIIIIIIIIIIIIIIIIIIIIIIIIIIIIIIII
@HS4.3_19 HISEQ:380:H55W7BCXY:1:1101:16746:2972 1:N:0:AGCAGGAA orig_bc=AAAAAAAAAAAA new_bc=AAAAAAAAAAAA bc_diffs=0
TACGGAGGATGCGAGCGTTATCCGGATTTATTGGGTTTAAAGGGTGCGTAGGCGGAGCTTTAAGCGTGAGGTGAAATGCCCGGGCTCAACCTGGGAACTGCCTCGCGAACTGGAGTTCTGGAATGCCCCTGCCGTGGGAGGAATGTGTGGTGTAGCGGTGAAATGCATAGAGATCACACAGAACACCGATTGCGAAGGCATCTCACGAAGGGGTGATTGACGCTGAGGCACGAAAGCGTGGGGATCAAACAGG
+
IIIHIHHHEHHIHIIIIHIFHIIIIEHIHHIIHHIHHHIHIIIIIIIIIIIIIHIIIIHIIIIIIIHIIIIIIIIIIIHIIIIIIIIIIIIIIIIIIIIIIIIIIIIIIIIHIIIHCIIIIIIIIIGIIIIIIIIIIIIIIIIIIIIIIIIIIIIIIIIIIIIIIIIIIIIIIIIIIHIIIIIIIIIIIIIIIIIIIIIIIIIIIIIIIIIIIIGIIIIIIIIIIIIIIIIIIIIIIIIHIIIIHHIIIIIII
@HS4.3_20 HISEQ:380:H55W7BCXY:1:1101:18509:2993 1:N:0:AGCAGGAA orig_bc=AAAAAAAAAAAA new_bc=AAAAAAAAAAAA bc_diffs=0
TACGGAGGATGCGAGCGTTATCCGGATTTATTGGGTTTAAAGGGTGCGTAGGCGGGACGTCAAGTCAGCGGTGAAATACTGTGGCTCAACCATAGCATTGCCGTTGAAACTGGCGACCTTGAGTGCGGCAGAGGTAGGCGGAATGTGTGGTGTAGCGGTGAAATGCTTAGATATCACACAGAACACCGATTGCGAAGGCAGCTTACTGGAGCGCAACTGACGCTGAGGCACGAAAGCGTGGGTATCGAACAGG
+
IIIIIIIIIIIIIHIIIIIIIIIIIIIIIIIIIIIEHIIIIIIIIIIIIIIIIIIIIIIIIIIIIIIIIIIIIIIIHHIIIIIIIIIIIIIIIIIIIIIIIIIIIIIIIIIIIIIIIIIIIIIIIIIIIIIIIIIIIIIIIIIIIIIIIIIIIIIIIIIIIIIIIIIIIIIIIIIIHIIIIIHIIIIIIIIIIIIIIIIIIIIIIIIIIIIIIIIIIIIIIIIIIIIIIIIIIIIIIIIIIIIIIIIIIIIII
@HS4.3_21 HISEQ:380:H55W7BCXY:1:1101:1775:3225 1:N:0:AGCAGGAA orig_bc=AAAAAAAAAAAA new_bc=AAAAAAAAAAAA bc_diffs=0
TACGGAGGGTGCGAGCGTTAATCGGAATAACTGGGCGTAAAGAGCTCGTAGGCGGTTAGTCAAGTCAGATGTGAAAGCCCCGGGCTTAACCTGGGAACTGCATTTGAAACTGACGAACTAGAGTACTGTAGAGGGAGGTAGAATTCCAGGTGTAGCGGTGAAATGCGTAGATATCTGGAGGAATACCGGTGGCGAAGGCGGCCTCCTGGACAGAGACTGACGCTGAGGAGCGAAAGCGTGGGGAGCAAACAGG
+
HHIIHIGHH<DGDHEHHCHCEFHHHIHG@FHHIHIIICDHHH1C1CGHFHHGHIH<BEHHEIHHHIHHHHHHHIIIHDGHHIIIIHHHHHIIIIF<CIIIIHIHF0@GEHGH8EHHHHIIIHIIHF/F8HHHHEH#GHHFHFHHEHH@@IHHHHIHHHHHHHHEGBHHHEHHHHH#FFD@HHIHIHHHIHIIIHHIIHDGH=ECCEHF@@@@GC1HHEIHHIIIIIIHEHFHHHEGIIHFHHHHHIHHEEHHH
@HS4.3_22 HISEQ:380:H55W7BCXY:1:1101:2192:3060 1:N:0:AGCAGGAA orig_bc=AAAAAAAAAAAA new_bc=AAAAAAAAAAAA bc_diffs=0
TACGGAAGGTCCGAGCGTTATCCGGATTTATTGGGTTTAAAGGGAGCGTAGGCGGAAGCTTAAGTCAGCCGTTAAATAGCGGGGCTCAACCCCGTAGTGCGGTTGAAACTGAGTTTCTTGAGTGCACAAGAGGTAGGTGGAATTCGTGGTGTAGCGGTGAAATGCTTAGATATCACGAAGAACTCCGATTGCGAAGGCAGCTTACTGGGGTGCAACTGACGCTGAAGCTCGAAGGTGCGGGTATCAAACAGG
+
IIIIIHIIIIIIIIIIIIIIIIIIIHIIIIIIIIIEHIIIIIIIIIIIIIIIIIIIIIIIIIIIIIIIIIIIIIIIHHIIIIIIIIIIIIIIIIIIIIIIIIIIIIIIIIIIIIIIIIIIIIIIIIIIIIIIIIIIIIIIIIIIIIIIIIIIIIIIIIIIIIIIIIIIIIIIIHIIIIIIIIIIIIIIIIIIIIIIIIIIIIIIIIIIIIIIIIIIIIIIIIIIIIIIIHIIIHHHIIIIIIIIIIIIIIII
@HS4.3_23 HISEQ:380:H55W7BCXY:1:1101:2043:3186 1:N:0:AGCAGGAA orig_bc=AAAAAAAAAAAA new_bc=AAAAAAAAAAAA bc_diffs=0
TACGGAAGGTCCGGGCGTTATCCGGATTTATTGGGTTTAAAGGGAGCGCAGGCTGGATTTTAAGCGTGCTGTGAAATGTACCGGCTCAACCGGTGACGTGCAGCGCGAACTGGAGTCCTTGAGTGAGTACGAGGTATGCGGAATTCGTGGTGTAGCGGTGAAATGCTTAGATATCACGAAGAACTCCGATTGCGAAGGCAGCATACCAGTCCTTAACTGACGCTAAAGCTCGAAAGTGCGGGTATCGAACAGG
+
IIIIIIIIIHHIIIIIIIIIIIIIIGHIIIIHHIIGHHIIIIIIIIIIGIIIIIIIIIIIIIIIIIIIGIIIIIIIIIIIIIIIIIIIIIIIIIIIIIIIIIIIIIIIIIIIIIIIIIIIIIIIIIIIIIIIIIIIIIIIIIIIIIIIIIIIIIIIIIIIIIIIIIIIIIIIIIIIIHIIIGIIIIIIIIIIIIIIIIIIIIIIIIIIIIIIIIHIIIIIIIIIIIIIIIHIIIIIIIIIIIIIIIIIIIIII
@HS4.3_24 HISEQ:380:H55W7BCXY:1:1101:7108:3212 1:N:0:AGCAGGAA orig_bc=AAAAAAAAAAAA new_bc=AAAAAAAAAAAA bc_diffs=0
TACGGAGGATGCGAGCGTTATCCGGATTTATTGGGTTTAAAGGGTGCGCAGGCGGCGTGTCAAGTCAGCGGTAAAATGTCGGGGCTCAACCCCGGCCGGCCGTTGAAACTGGCGTGCTCGAGTTGGAGAGAAGTATGCGGAATTCGTGGTGTAGCGGTGAAATGCATAGATATCACGAAGAACCCCGATTGCGAAGGCAGCATACCGGCTCCACACTGACGCTGAGGCACGAAAGCGTGGGTATCGAACAGG
+
IIIIIIIIIIIIIIIIIIIIIIIIIHHIIIIIHHIGHHIIIIIIIIIIIIIIIIIIIIIHIHIIIIIIIIIIIIIHHHIIIIIIIIIIIIIIIIIHIIIIIIIIIIIIIIIIIIIIIIIIIHIIIIIIIIIIIIIIIIIIIIIIIIIIIIIIIIIIIIIIIIIIIIIIIIIIIIIIIIIIIHHHIIIIIIIIIIIIIIIIIIIIIIIIIIIIHHHIIIIIIIIIIIIIIIIIIIIIIIIIIIIIIIIIIIII
@HS4.3_25 HISEQ:380:H55W7BCXY:1:1101:7679:3151 1:N:0:AGCAGGAA orig_bc=AAAAAAAAAAAA new_bc=AAAAAAAAAAAA bc_diffs=0
TTAGATACCCCGGTAGTCCGCCTAATGTGCCAGCCGCCGCGGTAAGACGTAGGTGGCAAGCGTTACTCGGAATTACTAGGCGTAAAGCGCGCGTAGGCGGAATGTTAAGTCTGTTGTGTAATCTCTGGGCTCAACCCAGAAACTGCAACAGAAACTGGCGTTCTTGAGTGAGGCAGAGGAAATCGGAATTCCTAGTGTAGCAGTGAAATGCGTAGATATTAGGAGGAACACCGGTGGCGAAAGCGGATTTCTGGGCCTTTACTGACGCTCAAGTGCGAAAGCTAGGGGAGCAAACGGG
+
IIHHIGGFGHIIIIIIHIIIIIIIIIIIIIIHIHIIIIHIIIIIIIIIHEHIIHIIIIIHIHHIIGHIIIIIIIIHGHIGIIEHIIIIIIIHIIIIHGIIIHIIIIIIIIIIIIIIHIIHIIIIHHIFHIIIIIGIHIIIIIIIHHHIHIIIIIIIHIHIHIIIIIIIIIIIIIIIIIIIIIIIIIIIIIIIHIIIIIIIIIIIIHIIIIIIIIIIIIIIIHGIIIIIIIIIIIIIIIIIIIHIIIIIIIIIIIIIIIIIIIIIIIIIIIIIIIIHHHIIIIIIIIIIIHIIIIIIII
@HS4.3_26 HISEQ:380:H55W7BCXY:1:1101:11369:3039 1:N:0:AGCAGGAA orig_bc=AAAAAAAAAAAA new_bc=AAAAAAAAAAAA bc_diffs=0
TACGGAAGGTCCGGGCGTTATCCGGATTTATTGGGTTTAAAGGGAGCGCAGGCTGGATTTTAAGCGTGCTGTGAAATGTACCGGCTCAACCGGTGACGTGCAGCGCGAACTGGAGTCCTTGAGTGAGTACGAGGTATGCGGAATTCGTGGTGTAGCGGTGAAATGCTTAGATATCACGAAGAACTCCGATTGCGAAGGCAGCATACCAGTCCTTAACTGACGCTAAAGCTCGAAAGTGCGGGTATCGAACAGG
+
IIIHIIIIICFGIHIIIIIIIIIIIEHIIIHHCHIECEHIIHIIIIIIHHHIIHHHHGGIIHIIIIIIHHIIIIIIIIIHIHHIIIIIIHIHIIHHHFGIIIIIIIIIIHIIIHHCEIIIIIIIIIHCHIIIIIIHHIIIIIIIIIIIHIIIIIIIIIIIIIIIIIIIIIHIHHCGHHIIIIIIIIIIIIIIIIIIIIIIIIIHGHHIIHIIIIIIIIIIIIIHHHCHIHIIIIIIHIIIIIIHHIIIIIIII
@HS4.3_27 HISEQ:380:H55W7BCXY:1:1101:11680:3205 1:N:0:AGCAGGAA orig_bc=AAAAAAAAAAAA new_bc=AAAAAAAAAAAA bc_diffs=0
TACGTAGGTGGCGAGCGTTATCCGGATTTACTGGGTGTAAAGGGCGCGTAGGCGGGGGTGCAAGTCAGATGTGAAATCTATGGGCTCAACTCATAAACTGCATTTGAAACTGTACTTCTTGAGTACTGGAGAGGTAGACGGAATTCCTTGTGTAGCGGTGAAATGCGTAGATATAAGGAAGAACACCAGTGGCGAAGGCGGTCTACTGGACAGCAACTGACGCTGAGGCGCGAAAGCGTGGGGAGCAAACAGG
+
IIIHIIIIIIIHIIHIIIIGIHHIIHIIIIIIIHIHHHHHIHIIIIIIIHHIEHHIIHHIHHHIIHHHHHHIIHHHEHIIHIIIIIIIHGIGHIIIIIIIIHHIHHIIIIIIIHHHHIIHIIIIHHEHIIIIIIHHHHHIIIHIIHHHCIIIIIIIIIIIIIIIIIIIHIIIIHHIIHIIIIIIIIHEHHIIIIIIIIIIIIIIIIIIIIIHIHHIIIIIIIIHHIHIIIIIIIIIIHIIIIIIIIIIIIIII
@HS4.3_28 HISEQ:380:H55W7BCXY:1:1101:12772:3206 1:N:0:AGCAGGGA orig_bc=AAAAAAAAAAAA new_bc=AAAAAAAAAAAA bc_diffs=0
TACAGAGGCCAAGAGCGTTGTTCGGATTTACTGGGCGTAAAGGGCGCGTAGGCGGCATGGCGTGTCGGATGTGAAATCTCCGGGCTCAACCCGGAAAGTGCGTCCGAAACTACCGTGCTCGAGTGCGGAAGGGGGAATCGGAATACAGGGTGTAGCGGTGAAATGCGTTGATATCCTGTAGAACACCGGAGGCGAAGGCGGATTCCTTGTACGCAACTGACGCTGAGGCGCGAAAGTCGGGGGAGCAAACAGG
+
EEF@CGH?HG?GHHHIIC0F<C<C/<<CHFCG@FHC?<C@1CFHHCHD?DHEH#DH@HH?FHGHGEEDGHHHHHGCFEH?HEFCFHHHE@EHE@EHHIHHHHHGIHHHICDFCHHHHHHHIEHHGCCGHDCEIIHHEGHIHCF@HEHFAHCDHHHAEH9@EIIIIIHGEGHHHHHGEHHHGHEHCHEEHHFHECHIHHGHIIHD?CHHHIIIIIIIHGHEE1HG@C<HE=HFGG?F/?C<?FFHCGGHIIHGH
@HS4.3_29 HISEQ:380:H55W7BCXY:1:1101:2801:3273 1:N:0:AGCAGGAA orig_bc=AAAAAAAAAAAA new_bc=AAAAAAAAAAAA bc_diffs=0
TACGGAGGATGCAGGCGTTATCCGGATTTATTAGGTTTAAAGGGTGCGTAGGCGGCCCGGTAAGTCAGCGTTGAAAGTCTGCGGCTCAACCGTAGAATTGGCATTGATACTGCCGGGCTTGGATGCGGTGGAAGTAGGCGGAATGTGCAGTGTAGCGGTGAAATGCTTAGATATTGTACAGAACACCGATTGCGAAGGCAGCTTACTATACCGTTATTGACGCTGAGGCACGAAAGCGCGGGGATCGAACAGG
+
IHIIHHIIIHIIHHHHCGHHIHIIIEHHHHHIHHIDCFHHHIIIIHIIHIIIIIHHIIIHFHHGHHHHIIHIIFHHHHHHHIIIIIHHHIIIIIIIIIIIHIIIIIIIIIIIHIIHIIIHIIIIIIIHHHIIHIHIHFHHIIIIIIIIIIIIIIIIIIIHHIHGIIHIIIIHIHIIIHIHIIIIHIIHIIIHIIIIIIIIHIIIIIIHEIIIIIIIHIIIIIIIIIHIIIIIIIIIIIIIIIHHHIIIIIIII
@HS4.3_30 HISEQ:380:H55W7BCXY:1:1101:4295:3289 1:N:0:AGCAGGAA orig_bc=AAAAAAAAAAAA new_bc=AAAAAAAAAAAA bc_diffs=0
TACGGAAGGTCCGGGCGTTATCCGGATTTATTGGGTTTAAAGGGAGCGCAGGCTGGATTTTAAGCGTGCTGTGAAATGTACCGGCTCAACCGGTGACGTGCAGCGCGAACTGGAGTCCTTGAGTGAGTACGAGGTATGCGGAATTCGTGGTGTAGCGGTGAAATGCTTAGATATCACGAAGAACTCCGATTGCGAAGGCAGCATACCAGTCCTTAACTGACGCTAAAGCTCGAAAGTGCGGGTATCGAACAGG
+
IIIIIIIIIIIIIIGIIIHHHIIIIHHHIIHIHIHHHIGIIIIIIIIIIIIIHIIIHIIIIIIIIIIIIIIIIIIIIIIIIIIIIIHIIIIIIIIIIIIIIIIIIIIIIIIIIHIIIIIIIIIIIIIIIIIIIHIIIIIIIIIIIIIIIIIIIIIIIIIIIIIIIIIIIIIIIIIIIIIIIIIIIIIIIIIIIIIIIIIIIIIIIIGIHIIIIIIHIIIIIIIIIIIIIIHIIIIIIIIIIIIIIIIIIIIII
@HS4.3_31 HISEQ:380:H55W7BCXY:1:1101:4792:3402 1:N:0:AGCAGGAA orig_bc=AAAAAAAAAAAA new_bc=AAAAAAAAAAAA bc_diffs=0
TACGGAGGATGCGAGCGTTATCCGGATTTATTGGGTTTAAAGGGTGCGCAGGCGGCGAGTTAAGTCAGCGGTAAAATTTCGGGGCTCAACCCCGACAAGCCGTTGAAACTGGCTTGCTAGAGTGGGCGAGAAGTATGCGGAATGCGTGGTGTAGCGGTGAAATGCATAGATATCACGCAGAACTCCGATTGCGAAGGCAGCATACCGGCGCCCAACTGACGCTCAGGCACGAAAGCGTGGGTATCGAACAGG
+
1D<GE=EDD1G@HI?ECCHGHH?GHH0CGEIIEH@<<ECC1<1GHI@DCHHHDHCHHHEF?GEGHHHEHEHIHHHHDIIHHHDEGCHHHHHHEHHDHIHHHHHEIHHHHHGIHHHHHHIIIIHHDGHGIIIIIHHIHHEHIIIIHIHIIIIIIIIIIIIIIIHIIIIHHIHGIIHFGHGIHIIIIHIIIIIIIIIHHGIIIIIIHIIIIHIFIIHHIIHDIHHGIHIIIHHHIHHCHIIHIIHHIIIIHIHH
@HS4.3_32 HISEQ:380:H55W7BCXY:1:1101:14297:3436 1:N:0:AGCAGGAA orig_bc=AAAAAAAAAAAA new_bc=AAAAAAAAAAAA bc_diffs=0
TACGGAAGGTCCGGGCGTTATCCGGATTTATTGGGTTTAAAGGGAGCGCAGGCCGACTGGTAAGCGTGACGTGAAATGTAGCCGCTCAACGGCTGAACTGCGTCGCGAACTGTCAGTCTTGAGTGAGTTCGATGTTGGCGGAATTCGTGGTGTAGCGGTGAAATGCTTAGATATCACGAAGAACTCCGATTGCGAAGGCAGCCAACAAGGCCTTTACTGACGCTAAAGCTCGAAGGTGCGGGTATCGAACAGG
+
IIIIIIIIIIIIIIIIIIIIIIIIIHHHIIIIHIIHFIIIIIIIIIIIIIIIIIIIIIIIIHIIIIIIIIIIIIIHHHHIHIIIIIIIIIIIIIIIIIHIIIIIIIIIIIIIIIIIIIIIIIIIIIIHIIIIIIIIIIIIHIIIIIIIIIIIIIIIIIHIIIIHIIIIIIIIIIHIHIIIIIIIHIIIIIIIIIIIIIHIIIIIIHIIIIIIIIIIIIIIIIIIIIIIIIIIIIHHHC0IIIIIIIIIIIIII
@HS4.3_33 HISEQ:380:H55W7BCXY:1:1101:17376:3365 1:N:0:AGCAGGAA orig_bc=AAAAAAAAAAAA new_bc=AAAAAAAAAAAA bc_diffs=0
TACGGAAGGTCCGGGCGTTATCCGGATTTATTGGGTTTAAAGGGAGCGCAGGCGGCCTTTTAAGCGTGACGTGAAATGCAGGTGCTCAACATCTGAGCTGCGTCGCGAACTGGAGGGCTTGAGTGAGTTCGATGTCAGCGGAATTCGTGGTGTAGCGGTGAAATGCTTAGATATCACGAAGAACCCCGATTGCGAAGGCAGCTGGCAAGGCCTTTACTGACGCTAAAGCTCGAAGGTGCGGGTATCGAACAGG
+
IIIIIIHIHIIIIIHIIIIIIIIIIHHIHIIHHHIHIIIIIIIIIIIIIIIIIIIIIIHIIIIIIIIIIIIIIIIIIHIIIIIIIIIIIIIIIIIIIIIIIIIIIIIIIIIIIIIIIHHIIIIIIIIIIIIIIIIIIIIIIIIIIIIIIIIIIIIIIIIIIIIIIIIIIIIIIIIIIIIIIIIIIIIIIIIIIIIIIIIIIIIIIIIIIIIIIIIIIIIIIIIIIIIIIIIIIIIIIIIIIIIIIIIIIIIII
@HS4.3_34 HISEQ:380:H55W7BCXY:1:1101:17690:3289 1:N:0:AGCAGGAA orig_bc=AAAAAAAAAAAA new_bc=AAAAAAAAAAAA bc_diffs=0
TACGGAGGATGCGAGCGTTATCCGGATTTATTGGGTTTAAAGGGTGCGTAGGTGGTTTGTTAAGTTTGTGGTGAAAGCGTGCGGCTCAACCGTACCAAGCCATGAAAACTGGCGAACTTGAGTGCAAACGAGGTAGGCGGAATGTGATGTGTAGCGGTGAAATGCTTAGATATGTCACAGAACCCCGATTGCGAAGGCAGCTTACCAGCATGCAACTGACACTGAGGCACGAAAGCGTGGGTATCAAACAGG
+
IIIIIIIIIIIIIIIIIIIGIIIIIHIIIIIIHIIDGHHIIIIIHHIIHIIIIIIHIIIIIIIIHIIIIIIIIIIIHHIIIIIIIIIIIIIIIIIIIIIIIIIIIIIIIIIIIIIIIIIIIIIIIIIIIIIIIIIIHIIIIIIIIIIIIIIIIIIIIIIIIIIIIIIIIIIIIIIIHIIIIIIIIIIIIIIIIIIIIIIIIIIIIIIIIIIIIIIIIIIIIIIIIIIIIIIIIIIIIIIIIIIIIIIIIIII
@HS4.3_35 HISEQ:380:H55W7BCXY:1:1101:3367:3714 1:N:0:AGCAGGAA orig_bc=AAAAAAAAAAAA new_bc=AAAAAAAAAAAA bc_diffs=0
TACGGAAGGTCCGGGCGTTATCCGGATTTATTGGGTTTAAAGGGAGCGCAGGCCGATGGTTAAGCGTGACGTGAAATGTAGGTGCTCAACATCTGCACTGCGTCGCGAACTGGCTATCTTGAGTGAGTTCGATGTTGGCGGAATTTGTGGTGTAGCGGTGAAATGCTTAGATATCACGAAGAACTCCGATTGCGAAGGCAGCCAACAAGGCCTTTACTGACGCTAAAGCTCGAAGGTGCGGGTATCGAACAGG
+
IIIHHHHHIHIIIHHIIHHIIIIIIGEHHIHIHIIGEHHIIIGHIIIIHHIIIIIIIIHIIIHIIIHHHHIIIIIIGHHIIHIGIHHIIIIIIIIHIIIIIIIIIHHIHIIIHIIIIIIIIGIHHIIHHIHIIIIHHHHECIIIIIIIIIHIIIIIHHIIIIIIIIIIIIIHIIHHGHIIIIIIIIIHIIIHIIIIIIIHIIIIIGIIIHIIIIIIIIHHIIIIIIIHHHHIIHDIIIIHHIIIIIHHHHIII
@HS4.3_36 HISEQ:380:H55W7BCXY:1:1101:6282:3734 1:N:0:AGCAGGAA orig_bc=AAAAAAAAAAAA new_bc=AAAAAAAAAAAA bc_diffs=0
TACGGAAGATGCAGGCGTTATCCGGATTCATTGGGTTTAAAGGGTGCGTAGGCGGGTTATTAAGTCTGCGGTCAAATGTCAGCGCCCAACGCTGGCCTGCCGTGGAAACTGGTGACCTTGAATGCGGACGAGGCAGATGGAATTCGTGGTGTAGCGGTGAAATGCTTAGATATCACGAGGAACTCCGATTGCGAAGGCAGTCTGCCAGGCCGTGATTGACGCTGAGGCACGAAGGTGCGGGTATCGAACAGG
+
IIIIIIIIIIIIIIIIIIIIIIIIIHIIIIIIIIIGHIIIIIIIIIIIIIIIIIIIHIIIIIIIIIIIIIIIIIIIHHIIIIIIIIIIIIIHIIIIIIIIIIIIIIIIIIIIIIIIIIIIIIIIIIIIIIIIIIIIIIIIIIIIIIIIIIIIIIIIIIIIIIIIIIIIIIIIIHHHIIIIIIIIIIIIIIIIIIIIIIIIIIIIIIIIIIIIIIIIIIIIIIIIIIIIIIIIIIIHIIIIIIIIIIIIIIII
@HS4.3_37 HISEQ:380:H55W7BCXY:1:1101:14733:3701 1:N:0:AGCAGGAA orig_bc=AAAAAAAAAAAA new_bc=AAAAAAAAAAAA bc_diffs=0
TACGGAGGGTACGAGCGTTAATCGGAATGACTGGGCGTAAAGGGCACGTAGGTGGATAGATAAGTCACAAGTGAAATACCCGGGCTTAACCTGGGATTGGCTCGTGAAACTGTTTAACTAGAGTACGGTAGAGGGGAGTAGAATTCCAAGTGTAGCGGTGAAATGCGTAGAGATTTGGAAGAATACCGGAGGCGAAGGCGGCTCTCTGGACCGATACTGACACTGAAGAGCGAAAGCGTGGGGAGCAAACAGG
+
IIIICHHII@<F@HIIIHID@GHIIIHIEHCHIIIIIIIIIIIII@GHHHHI<F#1GCHGGFHIII1<GGHIIIIIDBHHHGHFHHGIIIFHHHF81<DEHEFCCGHFGHHI@HF?HHIHHHHHHIII#IIGHFHHCIIIIIHEFHH?GIIIIII#IIIIIIHHIHF9IIIHHG<1D@HEHHEAEECBH@EIIIIIIIIIIGEIHIHIHHIHGC?IIIIHG<IIIIIIIIIIIIIIIIIIIIIIIIIIIIIII
@HS4.3_38 HISEQ:380:H55W7BCXY:1:1101:15740:3681 1:N:0:AGCAGGAA orig_bc=AAAAAAAAAAAA new_bc=AAAAAAAAAAAA bc_diffs=0
TTAGAAACCCCTGTAGTCCCTGGCCACGTTTTTCGGTGCCAGCAGCCGCGGTAATACGGAGGATGCGAGCGTTATCCGGATTTATTGGGTTTAAAGGGTGCGTAGGTGGTTTGTTAAGTTTGTGGTGAAAGCGTGCGGCTCAACCGTACCAAGCCATGAAAACTGGCGAACTTGAGTGCAAACGAGGTAGGCGGAATGTGATGTGTAGCGGTGAAATGCTTAGATATGTCACAGAACCCCGATTGCGAAGGCAGCTTACCAGAATGCAACTGACACTGAGGCACGAAAGCGTGGGTATCAAACAGG
+
IHIIIIIIHHGIIIIHHHIII?H?CCHII1DEHHIIHHIIHIHHIHIIIIHHHFHHHHFHIIDHHHIDHIIIIGHIGHHHC<CEHF@HG<CEGEGHIICGHHCHHHDGHEHGHEHEHHHCHHIHHHHHHEHIHHIHHHHFHHFHII?HGCBGHIIIIIIIHIIIIEGHHHHEHHHHHIIG?CCEHEHG@HHHHEHHHIHFHGHHHCDHHHEFC@EHHIIGIIHHHEEGC@DCHGC</CGHHHCCDHGGD1GFIHHHHHHEC<1FIIHHHHGIHIIHIHEHIHHHHHIHDDIHHFHFIHEHEHHGHH
@HS4.3_39 HISEQ:380:H55W7BCXY:1:1101:16352:3701 1:N:0:AGCAGGAA orig_bc=AAAAAAAAAAAA new_bc=AAAAAAAAAAAA bc_diffs=0
TACGGAGGATCCGAGCGTTATCCGGATTTATTGGGTTTAAAGGGAGCGTAGGCGGAGGATCAAGTCAGCTGTGAAATGTAGACGCTCAACGTCTGCACTGCAGTTGAAACTGGTCCCCTTGAGTGCGTAAGGGGCAGGCGGAATTCGTCGTGTAGCGGTGAAATGCTTAGATATGACGAAGAACTCCGATCGCGAAGGCAGCTTGCCGGGCCGCAACTGACGCTGAAGCTCGAAGGTGCGGGTATCGAACAGG
+
IIIIIIIIIIIIIIIIIIIHIIIIIHHHIIIIIIIEHHIIIHIIIIIIIIIIIIIIIIIIIIIIIGIIIIIIIIHICGHIIGIIIIIIIIIIIIIIIIIIIIIIHIIIIIIIIIIIIHHIIIIIIIIHIIIIHIIHIIIHHIIIHHHHIIIIIIHHIIHHIIIHHHHGHHHIHIIIHHIHIIIHHHDHDHHIHHHHIHIHHHHCDIHIIIIIHIIIHIIIIHIIIIIIIIIIIIIHCIIIIIIIIIIIIHIIH
@HS4.3_40 HISEQ:380:H55W7BCXY:1:1101:19168:3543 1:N:0:AGCAGGAA orig_bc=AAAAAAAAAAAA new_bc=AAAAAAAAAAAA bc_diffs=0
TACGGAGGATGCGAGCGTTATCCGGATTTATTGGGTTTAAAGGGTGCGTAGGTGGTTTGTTAAGTTTGTGGTGAAAGCGTGCGGCTCAACCGTACCAAGCCATGAAAACTGGCGAACTTGAGTGCAAACGAGGTAGGCGGAATGTGATGTGTAGCGGTGAAATGCTTAGATATCACGAAGAACTCCGATTGCGAAGGCAGCCCACAAGGCCTTTACTGACGCTAAAGCTCGAAGGTGCGGGTATCGAACAGG
+
IIIIIIHIGHIIIIIIIIIIIIIIIEHHIIGIHIIHFHIIIIIIHIIIHIIIIIIIIIIIIIIIIIHIIIIIIHIIIHHIIIIIIHIIIIIIIHHIIIIHIIIIIIIIIIIIIIIIHIIIIIIIIIIHHIIIIIIIIIIIIIIHIIIIIIIIIIIIIIIIIIIIIIIIIIIIIIIIHIIIIIIIIIIIIIIIIIIIIIIIIIIIIIIIIIIIIIIIHIIIIIIIIIIIIIIIIHIIIIIIIIHIIIIIIIII
@HS4.3_41 HISEQ:380:H55W7BCXY:1:1101:6815:3990 1:N:0:AGCAGGAA orig_bc=AAAAAAAAAAAA new_bc=AAAAAAAAAAAA bc_diffs=0
TACGGAGGATGCGAGCGTTATCCGGATTTATTGGGTTTAAAGGGTGCGTAGGCGGGACGTCAAGTCAGCGGTGAAATACTGTGGCTCAACCATAGTACTGCCGTTGAAACTGGCGACCTTGAGTGCGGCAGAGGTAGGCGGAATGTGTGGTGTAGCGGTGAAATGCTTAGATATCACACAGAACACCGATTGCGAAGGCAGCTTACTGGAGCGCAACTGACGCTGAGGCACGAAAGCGTGGGTATCGAACAGG
+
IEHHDCCDHHIIDCEDHHHDCGHII0CGF?DCDFH<CHFHHHHIIHIIIIIEEGDIIHHIIHIHHIIIIIIHIIHHGHHHHIEHIIIIIIHIIIIIIIIIIIIIHIIIGIIIIHIHHIIIIIHIIIIIGIIIIHHIHHIIIIIIIIIIIIIIIIIIIIIIIIIIIIIIIIIHIIIHGFHGIIIIIHIIIIIIIIIIIIIIIIIIIIIIIIIHHHIIIIIIIIIIIIIIIIIIIIIIIIIIIIIHHHIIIIGII
@HS4.3_42 HISEQ:380:H55W7BCXY:1:1101:11506:3766 1:N:0:AGCAGGAA orig_bc=AAAAAAAAAAAA new_bc=AAAAAAAAAAAA bc_diffs=0
TACGTAGGGAGCAAGCGTTATCCGGATTTATTGGGTGTAAAGGGTGCGTAGACGGAGAAGCAAGTTAGTTGTGAAATCCCTCGGCTCAACCGAGGAACTGCAACTAAAACTACTTCCCTTGAGTACTGGAGAGGAAAGTGGAATTCCTAGTGTAGCGGTGAAATGCGTAGATATTAGGAGGAACACCAGTGGCGAAGGCGACTTTCTGGACAGTAACTGACGTTGAGGCACGAAAGTGTGGGGAGCAAACAGG
+
IIIIHIIIHHIIGIIIHIIHHIIIIHHHIIIIIIIHHIIHIIIIHIIIIIIIIIIIIIHIIIHIIIFHHIIIIIIIFHHIGHIIIGHIIIIIIIIHHIIIIIIIIIIIIIIHHIHIIIHHHIIIIIIIIIIIHHHIHHHIIIIIIHIIIIIIIIIIIIIIIIIIIIIHIIIIIIIHHHIHIIIIIIIIIIIIIHIIIIHIIIIIIIIIIIIIIIIIIIIIIIIIIIIIIIIIIIIIIIIIIIIIIIIIIIIII
@HS4.3_43 HISEQ:380:H55W7BCXY:1:1101:13770:3958 1:N:0:AGCAGGAA orig_bc=AAAAAAAAAAAA new_bc=AAAAAAAAAAAA bc_diffs=0
TACGGAAGGTCCGGGCGTTATCCGGATTTATTGGGTTTAAAGGGAGCGCAGGCCGATGGTTAAGCGTGACGTGAAATGTAGCCGCTCAACGGCTGAACTGCGTCGCGAACTGGCTATCTTGAGTGAGTTCGATGTTGGCGGAATTCGTGGTGTAGCGGTGAAATGCTTAGATATCACGAAGAACTCCGATTGCGAAGGCAGCCAACAAGGCCTTTACTGACGCTAAAGCTCGAAGGTGCGGGTATCGAACAGG
+
IIIHHGHIIIIIIIIIIIIIIIIIIHIIIIIIHHIGHHGHIIIIHIIIIIIIGIIIIIIIIIIIIIIIIIIIIIIIHIIIIIIIIIIIIIIIIIIIIIIIIIIIIHIIIIIIIIIIIIIIIIIIIIIIIIIIIIIIIIIIIIIIHIIIIIIIIIIIIIIIIIIIIIIIIIIIIIIIIIIIIIIIHIIIIIIIIIIIIIIIIIIIIIIIIIIIIIHIIIIIIIIIIIIIIIIIIIIIIIIIIIIIIIIIIIIII
@HS4.3_44 HISEQ:380:H55W7BCXY:1:1101:15099:3975 1:N:0:AGCAGGAA orig_bc=AAAAAAAAAAAA new_bc=AAAAAAAAAAAA bc_diffs=0
TACGGAAGGTCCGGGCGTTATCCGGATTTATTGGGTTTAAAGGGAGCGCAGGCCGATGGTTAAGCGTGACGTGAAATGTAGCCGCTCAACGGCTGAACTGCGTCGCGAACTGGCTATCTTGAGTGAGTTCGATGTTGGCGGAATTCGTGGTGTAGCGGTGAAATGCTTAGATATCACGAAGAACTCCGATTGCGAAGGCAGCCAACAAGGCCTTTACTGACGCTAAAGCTCGAAGGTGCGGGTATCGAACAGG
+
IIIIIIIIIIIIIIIIIIIIIIIIIGHIIIIIIIIHIHIIIIIIHHIIIIIIIIIIIIIIIIIIIIIIIIIHIIIIIIIIIIIIIIIIIIIIIIIIIIIIIIIIIIIIIIIIIIIIIIIIIIIIIIIIIIIIIIIIIIIIIIIIIIIIIIIIIIIIIIIIIIIIIIIIIIIIIIIIIIIIIIIIGIIIIIIIIIIIIIIIIIIIIIIIIIIIIIIIIIHHIIIIIIIIIIIIIIIIHH@IIIIHIIIIIIIII
@HS4.3_45 HISEQ:380:H55W7BCXY:1:1101:15433:3960 1:N:0:AGCAGGAA orig_bc=AAAAAAAAAAAA new_bc=AAAAAAAAAAAA bc_diffs=0
TACGGAGGATGCGAGCGTTATCCGGATTTATTGGGTTTAAAGGGTGCGTAGGTGGTTTGTTAAGTTTGTGGTGAAAGCGTGCGGCTCAACCGTACCAAGCCATGAAAACTGGCGAACTTGAGTGCAAACGAGGTAGGCGGAATGTGATGTGTAGCGGTGAAATGCTTAGATATGTCACAGAACCCCGATTGCGAAGGCAGCTTACCAGCATGCAACTGACACTGAGGCACGAAAGCGTGGGTATCAAACAGG
+
IIIIIIIIIIIIIIIIIIIIIIIIIHIHIIIIIIIEHIIIIIIIIIIHEHIIIIIIIIIIIIIHIEIHIIIIIIIIIHIIIIIIIHIIIHHIIIIIIIIIIIIIIIIIIIIIHIIIIIIIIIIIIIIIIIIIIIIIIIIIIIHIIIIIIIIIIIIIIIIIIIIIIIIIIIIIIIHHIIIIIIIIIIIIIIIIIIIIIIIIIIIIIIIIIIIHIIIIIIIIIIIIIIIIIIIIIIIIIIIIIIIIIIIIIIII
@HS4.3_46 HISEQ:380:H55W7BCXY:1:1101:18316:3928 1:N:0:AGCAGGAA orig_bc=AAAAAAAAAAAA new_bc=AAAAAAAAAAAA bc_diffs=0
TACGGAGGATGCGAGCGTTATCCGGATTTATTGGGTTTAAAGGGTGCGTAGGCGGAATATCAAGTCAGCGGTAAAAATTCGGGGCTCAACCCCGTCGTGCCGTTGAAACTGATGTTCTTGAGTGGGCGAGAAGTATGCGGAATGCGTGGTGTAGCGGTGAAATGCATAGATATCACGCAGAACTCCGATTGCGAAGGCAGCATACCGGCGCCCAACTGACGCTGAAGCACGAAAGCGTGGGTATCGAACAGG
+
HIGIHIIIIIIIIIIIIHIIIIHIIHIHIHIIIHICGHIIGIIIIIIIIIIHIIIIIIIIIIIIGHHIIIIIIIIIIIIIIIIIIIIIIIIIIHIIIIIIIIIIIIIIIIIIIIIHHIIIIIIIIIIIIIIIIIIIHIIIIIIIIIIIIIIIIIIHIIIIIIIIIHIIIIIIIIHIIIIIIIIIIIIIIIIIIIIIIIIIIIIIIIIHIIIHHIIIIIIIIIIIIIIIIHIIIIIIIIIIIIIIIHIIIHII
@HS4.3_47 HISEQ:380:H55W7BCXY:1:1101:5786:4151 1:N:0:AGCAGGAA orig_bc=AAAAAAAAAAAA new_bc=AAAAAAAAAAAA bc_diffs=0
TACGTAGGTGGCAAGCGTTATCCGGAATTATTGGGCGTAAAGAGGGAGCAGGCGGCAAGATAAGTTTGAAGTGAAAGCGTGGAGCTCAACTCCATACAGCTTCGAAAACTGTCTAGCTAGAGTACGAGAGAAGTGAACGGAACTCCATGTGTAGCGGTGAAATGCGTAGATATATGGAAGAACACCAGTGGCGAAGGCGGTTCACTAGCTCGAAACTGACGCTCAGTCCCGAAAGCGTGGGTAGCAAATAGGATTAGATACCCGGGTAGTCCGCCTAATGTGCCAGCAGCCGCGGTA
+
HIGICGHHIIHHHIIIIHHHHFHHIHHIIIIEGHIIICCCHHHHHE<GFHIHDHIHHDEGHIIIHHHIIEHGHI?GDGHHHIIIIIIIIIIIHIIHIIIGHIIHHHHH@EHGHGIIHIHHIHGHHHFHIHIIIHHIGHGHGHCGEGHAF:GHIIHIHAEHIHIHHIHHIIHFHHHHIIHHIHHFGIHHHHHHGHHHHIIFHIHHHHFCC?HHIHHGHIHEFFHHHDEIHHFD=EHCE?IIIHHHCHHHHEHHEEHIHGIIIHHHHHEHHFEHIIHEHHFHHHHEHIHIIHHHG@IHI
@HS4.3_48 HISEQ:380:H55W7BCXY:1:1101:8921:4168 1:N:0:AGCAGGAA orig_bc=AAAAAAAAAAAA new_bc=AAAAAAAAAAAA bc_diffs=0
TACGGAGGATGCGAGCGTTATCCGGATTTATTGGGTTTAAAGGGTGCGTAGGTGGTTTGTTAAGTTTGTGGTGAAAGCGTGCGGCTCAACCGTACCAAGCCATGAAAACTGGCGAACTTGAGTGCAAACGAGGTAGGCGGAATGTGATGTGTAGCGGTGAAATGCTTAGATATGTCACAGAACCCCGATTGCGAAGGCAGCTTACCAGCATGCAACTGACACTGAGGCACGAAAGCGTGGGTATCAAACAGG
+
IIIIIIIIIIIIHHIHIIIDHIHIIGHHIIIFDHIDEHIIIHIIHIIIEHHIIIIHHIIIIIIIHHIIIIIIHIIIIIIIIIIIIIIIIHIIIIIIIIIIIIIIHHIIIIIIIIIIIIIIIIIIIIHHIIIIIIIHHHIIIIIIIIIIIIIIIHIHIIIIIIIIIIIIIIIIIIIHIIIIIIIIIIIIIIIIIIIIIIIIIIIIIIIIIIIIHIIIIIIIHIIIIIIHHIIIIIIIIIGIIIIIIIIIIIII
@HS4.3_49 HISEQ:380:H55W7BCXY:1:1101:12197:4189 1:N:0:AGCAGGAA orig_bc=AAAAAAAAAAAA new_bc=AAAAAAAAAAAA bc_diffs=0
TACGGAGGATGCGAGCGTTATCCGGATTTATTGGGTTTAAAGGGTGCGTAGGTGGTTTGTTAAGTTTGTGGTGAAAGCGTGCGGCTCAACCGTACCAAGCCATGAAAACTGGCGAACTTGAGTGCAAACGAGGTAGGCGGAATGTGATGTGTAGCGGTGAAATGCTTAGATATGTCACAGAACCCCGATTGCGAAGGCAGCTTACCAGCATGCAACTGACACTGAGGCACGAAAGCGTGGGTATCAAACAGG
+
IIIIIIIIIIIIIIIIIIIGIHIIIGHIIIIHHHIDGHIIIIIIIIIIHHIIIIIHHIIIIIIIIIIIIIIIIIIIIIHIIIHIHIIIIIIIIHIIIIIIIIIIIIIIIIIIIIIIIIIIIIIIIIIIIIIIIIIIIIIIIIIIIIIIIIHIIIIIIIIIIIIIIIIIIIIIIIIHHIIIIIIHIIIIIIIIIIIIIIIIIIIIIIIIIIIIIIIIIIIIIIIIIIIIIIIIIIIIIIIIIIIIIIIIIIII
@HS4.3_50 HISEQ:380:H55W7BCXY:1:1101:12705:4088 1:N:0:AGCAGGAA orig_bc=AAAAAAAAAAAA new_bc=AAAAAAAAAAAA bc_diffs=0
TACGGAAGGTCCGGGCGTTATCCGGATTTATTGGGTTTAAAGGGAGCGCAGGCTGGATTTTAAGCGTGCTGTGAAATGTACCGGCTCAACCGGTGACGTGCAGCGCGAACTGGAGTCCTTGAGTGAGTACGAGGTATGCGGAATTCGTGGTGTAGCGGTGAAATGCTTAGATATCACGAAGAACCCCGATTGCGAAGGCAGCATACCAGTCCTTAACTGACGCTAAAGCTCGAAAGTGCGGGTATCGAACAGG
+
IIHHIHIEHHIHHHIIHH<EEHIIIF=EHHHEGGH<CCGHHIHIIIHIIHIHCEHHFHHHIHIHIIIIHHIIIIFGIIHGHIIIIIHHHIIIHHHHHHHHEIHIHIIHHIHHHHHECGHIIIHIIIIIIIIIIHIIIGIIIIHHHIHHIHHHHIIHHIIHIIIIIIIIIIIHHIHIIHHIIIIIHHIIHHIIIIIIIIIIGIIIHHHIIIIIIHHIIIIIIIIIIIIIHHHIIIIIIIHHIIIIIIIIIIIII
@HS4.3_51 HISEQ:380:H55W7BCXY:1:1101:13348:4055 1:N:0:AGCAGGAA orig_bc=AAAAAAAAAAAA new_bc=AAAAAAAAAAAA bc_diffs=0
TACGGAGGATGCGAGCGTTATCCGGATTCATTGGGTTTAAAGGGTGCGTAGGCGGCGTGCCAAGTCAGGGGTGAAAGGTTCCGGCTCAACTGGGACAGTGCCTTTGATACTGGTGTGCTGGAGTGCGCTTGCCGTGGGAGGAATGAGTGGTGTAGCGGTGAAATGCTTAGATATCACTCAGAACACCGATTGCGAAGGCATCTCACGAAGGCGTAACTGACGCTGAGGCACGAAAGCGTGGGGATCAAACAGG
+
IIIHIHHIEHHHHIIIIIIDHHIIIGHIIHHGFHE<<CGHIHIGHIIIIGIIIIIIIHIHIIII#IHIIIIIIIIIIIIIHIIHIIIIIIIIIIIIIIIIHIIIIIIIHIIIIIIIHIIIIIIHIIIIIIIHIIIIHIIIIIIIIIIIIIIIIIIIIIIIIHIIIIHHIIIIIIIIIHIIIIHIIIIIIIIIIIIIIIIIIIIIIIIIIIIIIIIIHIIIIIIIIIHHIIIIIIIIIIIHIIIIHGIIIIIII
@HS4.3_52 HISEQ:380:H55W7BCXY:1:1101:18143:4028 1:N:0:AGCAGGAA orig_bc=AAAAAAAAAAAA new_bc=AAAAAAAAAAAA bc_diffs=0
TACGTAGGTGGCGAGCGTTGTCCGGAATTATTGGGCGTAAAGGGAGCGCAGGCGGGAAGGCAAGTCAGTCTTAAAAGTGCGGGGCTCAACCCCGTGATGGGATTGAAACTGTCTTTCTTGAGTGCAGGAGAGGAAAGCGGAATTCCTAGTGTAGCGGTGAAATGCGTAGATATTAGGAGGAACACCAGTGGCGAAGGCGGCTTTCAGGACTGTAACTGACGCTGAGGCTCGAAAGCGTGGGGAGCGAACAGG
+
IIIIIIIIIIIIIIIIIIIIIIIIIHIIIIIIIIIIIFHIIIIIIIIIIIIIIIIIIIIIIIIIIIIIIIHIIIIIIIIIIIIIIIIIIIIIIIHIIHIIIIIIIIIIIIIIIIIIIIIIIIIIIIIIIIIIIIIIIIIIIIIIIIIIIIIIIIIIIIIIIIIIIIIIIIIIIIIHHIIIIIIIIIIIIIIIIIIIIIIIIIIIIIIIIHHHIIIIIIIIIIIIIIIIIIIIIIIIIIIIIIIIIIIIIIII
@HS4.3_53 HISEQ:380:H55W7BCXY:1:1101:19207:4092 1:N:0:AGCAGGAA orig_bc=AAAAAAAAAAAA new_bc=AAAAAAAAAAAA bc_diffs=0
TACGGAAGGTCCGGGCGTTATCCGGATTTATTGGGTTTAAAGGGAGCGCAGGCTGCAGATTAAGCGTGACGTGAAATGCCGCGGCTCAACCGTGGAAGTGCGTCGCGAACTGGTTTGCTTGAGTGCACTCGAGGGATGCGGAATTCGTGGTGTAGCGGTGAAATGCTTAGATATCACGAAGAACTCCGATTGCGAAGGCAGCGTCCCAGCGTGTAACTGACGCTAATGCTCGAAAGTGCGGGTATCGAACAGG
+
IIIIIIIIIIIIIIIIIIIIIHIIIGHIIIIIIIIHHIIIIIIIIIIIIIIIIIIIIHHIIIIIHHIIIIIIIIIIFHIIIIIIIIIIIIIIIIIIIIIIIIIIIIIIIIIIIIIIIIIIIIIIHHIIIIIIIIIIIIIIIIIIIHIIIIIIIIIIIIIIIIIIIIIIIIIIIIHHHGIIIIIIHIIIIIIIIIIIIIIIIIIHIIIIIIIIIIIIIIIIIIIIIIIIIIIIIIIIIIIIIIIIIIIIIIIII
@HS4.3_54 HISEQ:380:H55W7BCXY:1:1101:3375:4255 1:N:0:AGCAGGAA orig_bc=AAAAAAAAAAAA new_bc=AAAAAAAAAAAA bc_diffs=0
TACAGAGGTCCCGAGCGTTGTTCGGATTTACTGGGCGTAAAGGGCGCGTAGGCGGCGGGGCGTGTCAAGTGTGAAATCTCCGGGCTCAACCCGGAAAGTGCGCTTGAAACTACCTCGCTGGAGTACGGGAGAGGGAATCGGAATATAGGGTGTAGCGGTGAAATGCGTTGATATCCTATAGAACACCGGAGGCGAAGGCGGATTCCTTGAACGATACTGACGCTGAGGCGCGAAAGTCGGGGGAGCAAACAGG
+
IIIIIIIIIIIIIIIIIHIIIIIIIIIIIIIIHIIIIHIIIIIIIIIIIIIIHIHIIIIIIIIIIIIHHHHHHIIIHHIIIIIIIIIIIHIIIIHIIIIHIHIIIIIIIHIIIHIIIIIIIIIIIIIIIIIIIIIIIIHIIIIIIHHIIIIIIIIIIIIIIIIIIIIIIIHIHIGIHHIIIIIIIIIIHIIIIIIIIIIIIIIIIIIIIIHIIIIIIIIHIIIIIIIIIIIIIIIIIIIIIIIIIIIIIIIII
@HS4.3_55 HISEQ:380:H55W7BCXY:1:1101:3500:4306 1:N:0:AGCAGGAA orig_bc=AAAAAAAAAAAA new_bc=AAAAAAAAAAAA bc_diffs=0
TACGGAAGGTCCGGGCGTTATCCGGATTTATTGGGTTTAAAGGGAGCGCAGGCTGGATTTTAAGCGTGCTGTGAAATGTACCGGCTCAACCGGTGACGTGCAGCGCGAACTGGAGTCCTTGAGTGAGTACGAGGTATGCGGAATTCGTGGTGTAGCGGTGAAATGCTTAGATATCACGAAGAACCCCGATTGCGAAGGCAGCGTACCAGTCCTTAACTGACGCTAAAGCTCGAAAGTGCGGGTATCGAACAGG
+
IIIIIIIIIIHIIIIIIIIFHHIIIGHHIIIIHHIGHIIIIIIIIIIIGIIIHIIIHHHIIIIIIIIIIIIIIIIIGIIIIIIIIHIIIIIHIIIIIIIIIIIIIIIIIIIIIIIHIIIIIIIIIIIHHIIIIIIIIIIIIIIIHIIIIIIIIIIIIIIIIIIIIIHIIIIIIIIIIHIHIIIGHIIIIHHIIIIIIIIIIIIIIIIHIIIIIIIHIIIIIIIIIIIIIIIIIIIIIIIIIIHIIIIIIIIIH
@HS4.3_56 HISEQ:380:H55W7BCXY:1:1101:6969:4406 1:N:0:AGCAGGAA orig_bc=AAAAAAAAAAAA new_bc=AAAAAAAAAAAA bc_diffs=0
TACGGAAGGTCCGGGCGTTATCCGGATTTATTGGGTTTAAAGGGAGCGCAGGCCGACTGGTAAGCGTGACGTGAAATGTAGCCGCTCAACGGCTGAACTGCGTCGCGAACTGTCAGTCTTGAGTGAGTTCGATGTTGGCGGAATTCGTGGTGTAGCGGTGAAATGCTTAGATATCACGAAGAACTCCGATTGCGAAGGCAGCCAACAAGGCCTTTACTGACGCTAAAGCTCGAAGGTGCGGGTATCGAACAGG
+
IHIICHIIIIIIIIIIIHIIIIIIIHHIIIIIIIIHIIIIIIIIIIIIHIIIIIIIIIIIIIIIIIIIIIIHHHIIIIIIIIIIIIIIIIIIIIIHIIIIIIIIIIIIIIIIHIIIIIIIIIIIIIIIIIIIIIIIIIIIIIIIIIIIIIIIIIIIIIIIIIIIIIIIIIIIIIIHHHIIIIIIIIIIIIIIIIIIIIIIIIIIIIIIIIIIIIIIIIIIHIIIIIIIIIIIIIIIIIIIIIIIIIIIIIIII
@HS4.3_57 HISEQ:380:H55W7BCXY:1:1101:7225:4406 1:N:0:AGCAGGAA orig_bc=AAAAAAAAAAAA new_bc=AAAAAAAAAAAA bc_diffs=0
TACGGAAGGTCCGGGCGTTATCCGGATTTATTGGGTTTAAAGGGAGCGCAGGCCGATTATTAAGCGTGACGTGAAATGTAGATGCTCAACATCTGAACTGCGTCGCGAACTGGTAGTCTTGAGTGAGTTCGATGTGGGCGGAATTCGTGGTGTAGCGGTGAAATGCTTAGATATCACGAAGAACTCCGATTGCGAAGGCAGCCCACAAGGCCTTTACTGACGCTAAAGCTCGAAGGTGCGGGTATCGAACAGG
+
IIIIIIIIIIIIIIIIIIIIIIIIIHIIIIIIIIIHIIIIIIIIIIHIIIIIIIIIIIIIIIIIIIIIIIIIIIIIIIIIIIIIIIIIIIIIIIIIIIIIIIIIIIIIIIIIIIIIIIIIIIIIIIIIIIIIIIIIIIIHIIIIIIIIIIIIIIIIIIIIIIIIIIIIIIIIIIIIIHIIIIIIIIIIIIIIIIIIIIIIIIIIIIIIIIIIIIIIIIIIIIIIIIIIIIIIIIIIHIIIIIIIHIIIIIIII
@HS4.3_58 HISEQ:380:H55W7BCXY:1:1101:12229:4349 1:N:0:AGCAGGAA orig_bc=AAAAAAAAAAAA new_bc=AAAAAAAAAAAA bc_diffs=0
TACGTAGGGGGCAAGCGTTGTCCGGAATTATTGGGCGTAAAGAGCGTGTAGGCGGCCAGGTAGGTCCGTTGTGAAAACTCGAGGCTCAACTTCGAGATGTCGACGGAAACCATTTGGCTAGAGTCCGGAAGAGGAGAGCGGAATTCCTGGTGTAGCGGTGAAATGCGCAGATATCAGGAAGAACACCCGTGGCGAAGGCGGCTCTCTGGGACGGTACTGACGCTGAGACGCGAAAGCGTGGGGAGCAAACAGG
+
FFHICGE@CDHHCHCHHCHGHCHGCGICHIHIHHHHIHHEHIHFIICHHHHIIHHHIIIHHHHIIHIHHIIIIIIHHHIHIIHIIIHHGCGIHHHIIIIIIIIIHHIIIHHHHIIIIIIHIHIIIIHHIIIIIIIIIIIIGIHHIIIHHFHHIHHIIIIIIIIIIIIIIIIIHIIHHHIIIIIIIHIIIIIIIIIIIIIIIIIHHIHHIIIIIIIIHIIHIHHGCHHIHHHIIIIIHIIIIIIHHHIIIIIIH
@HS4.3_59 HISEQ:380:H55W7BCXY:1:1101:2439:4546 1:N:0:AGCAGGAA orig_bc=AAAAAAAAAAAA new_bc=AAAAAAAAAAAA bc_diffs=0
TACGGAGGATGCAAGCGTTATCCGGATTTATTGGGTTTAAAGGGTGCGTAGGCTGTGGGGAAAGTCAGGGGTGAAAGCCCGGCGCTTAACGCCGGAACTGCCTTTGATACTTCTCCGCTGGAATACGGATGCCGTGGGAGGAATGAGTAGTGTAGCGGTGAAATGCATAGATATTACTCAGAACACCGATTGCGAAGGCATCTCACGAATCCGTCATTGACGCTGAGGCACGAAAGCGTGGGGATCAAACAGG
+
IIIIIIIIIIHHIIIIIIIIIIIIIHHIIIIIHIIHHIIIIIIIIIIIIIHIHHIIIIHIHIIIIIHIIIIIIIIIGIIIIIIIIIIIIIIIIIIIIIIIIIIIIIIIIIIIIIIIIIIIIIIIIIIIIIIIIIIIIIIIIIIIIIIIHIIIIIIIIIIIIIHIIIIIIIIIIIIIIIIIIIIIIIIIIIHIIIIIIIIIHIIIIIIIIHIIIIIIIIIIIIIIIIIIIIIIIIIIIIIIIIIIIIIIIIIII
@HS4.3_60 HISEQ:380:H55W7BCXY:1:1101:8553:4542 1:N:0:AGCAGGAA orig_bc=AAAAAAAAAAAA new_bc=AAAAAAAAAAAA bc_diffs=0
TACGGAAGGTCCGGGCGTTATCCGGATTTATTGGGTTTAAAGGGAGCGCAGGCGGACAGTTAAGCGTGACGTGAAATGCAGCGGCTCAACCGTATGAAGTGCGTCGCGAACTGGCAGTCTTGAGTGAGTACGATGTAGGCGGAATTCGTGGTGTAGCGGTGAAATGCTTAGATATCACGAAGAACTCCGATTGCGAAGGCAGCCTACAAGTCCTTTACTGACGCTAAAGCTCGAAGGTGCGGGTATCGAACAGG
+
IIIIIHIIIIIIIIIIIIIIIIIIIIIIIIIIGHICDHIIIIIIIIIIIIIIIIIIHIIHHIIIIIIIIIIIIIIIHIIIIIIIIIIIIIHIIIIIHIIIIIIIIIIIIHIIIIIIIGIIIHHHIIIIIIIIIIIIIIIIIIIIIIIIIIIIIIIIIIIIIIIIHIIIIIIIIIIIIHIHIIIIIHIIIIIIIIIIIIIIIIIIIIIIHIHHIIIIIIIIHIIIIIIIIIIIIHIIIHHHIIIIIIIIIIIIII
@HS4.3_61 HISEQ:380:H55W7BCXY:1:1101:15302:4533 1:N:0:AGCAGGAA orig_bc=AAAAAAAAAAAA new_bc=AAAAAAAAAAAA bc_diffs=0
TACGGAAGGTCCGGGCGTTATCCGGATTTATTGGGTTTAAAGGGAGCGCAGGCGGGTTATTAAGCGTGTTGTGAAATGCGGCGGCTCAACCGTCGAATTGCAGCGCGAACTGGTTACCTTGAGTGAGTACGACGTCAGCGGAATTCGTGGTGTAGCGGTGAAATGCTTAGATATCACGAAGAACCCCGATTGCGAAGGCAGCTGACGAGTCCTTAACTGACGCTAATGCTCGAAAGTGCGGGTATCGAACAGG
+
IGHHIGIIIHIIIIHIIHIIIIIIIIIIIIIHHHID0EHIIIHIIIIIIIIIIIIIFHHIIHIIIIHIHIIIIIIIHIIIIIIIHIIIIIIIIIIIIHIIIIIIIIIHHIIIIIIHIIIIIIIIIIIIIIIIIIIIIIIIIIHHIIHIIIIIIIIIIIIIIIIIIIHIIIIIIIIIIIIIIIIIIIIIIIIIIIIIIIIIIIIIHIIIIIIIHIIHIIIIIIIIHIIHIIIIIIIIHHDIIIIIHIIIIIIII
@HS4.3_62 HISEQ:380:H55W7BCXY:1:1101:15770:4624 1:N:0:AGCAGGAA orig_bc=AAAAAAAAAAAA new_bc=AAAAAAAAAAAA bc_diffs=0
TACGGAAGGTCCGGGCGTTATCCGGATTTATTGGGTTTAAAGGGAGCGCAGGCGGAGGATTAAGCGTGACGTGAAATGTCCCGGCTCAACCGTGGAACTGCGTCGCGAACTGGTTCTCTTGAGTGAGTACGAGGAAGGCGGAATTTGTGGTGTAGCGGTGAAATGCTTAGATATCACGAAGAACTCCGATTGCGAAGGCAGCTTTCCAGTCCTTAACTGACGCTAAAGCTCGAAAGTGCGGGTATCGAACAGG
+
IIIIIIIIIIIIIIIIIIIIIIIIIHHIIIIIIIIHHIIIIIIIIIIIIIIIIIIIIIIIIIIIIIIIIIIIIIIHIHIIIIIIIIIIIIIIIIIIHIIIIIIIIIIIIIIIIIIIIIIIIIIIIIIIIIIIIIIIIIIIIHIIIIIIIIIIIIIIIIIIIIIIIIIIIIIIIIIIIIIIIHHHGIIIIIIIIIIIIIIIIIIIIIIIIHIIIIIIHIIIIIIIIIIIIIIIIIIIHIFIIIIIIIIIIIIII
@HS4.3_63 HISEQ:380:H55W7BCXY:1:1101:15940:4715 1:N:0:AGCAGGAA orig_bc=AAAAAAAAAAAA new_bc=AAAAAAAAAAAA bc_diffs=0
TACGGAAGGTCCGGGCGTTATCCGGATTTATTGGGTTTAAAGGGAGCGCAGGCCGGCTGGTAAGCGTGACGTGAAATGTAGACGCTCAACGTCTGCACTGCGTCGCGAACTGTCAGCCTTGAGTGAGTACGATGTAGGCGGAATTCGTGGTGTAGCGGTGAAATGCTTAGATATCACGAAGAACTCCGATTGCGAAGGCAGCCTACAAGGCCTTTACTGACGCTAAAGCTCGAAGGTGCGGGTATCGAACAGG
+
HIIIIEHHIIIIIIIIIIIHIIIIIGHIGIH?FHI<00FHGHIIHHHHDHCHDHIIHHHIHHIIGIIHHIIIIIGIIIIHHIIIGIIIIIIIIIHIIIIIIIHDIHIIIIIIIIIIIIIIIIIIIIIIIIIIIIIIIIIIIIIIIIIIIIIIIIHHHIIIIIIIIIIIIIIIIIIIIHIIIIIIIIIIIIIIIIIIIHGIIIIIIIIIIIIIIIIIIIIIIIIIIIIIIIIIIIIIIIIIHIIIIIIIIIIII
@HS4.3_64 HISEQ:380:H55W7BCXY:1:1101:17316:4737 1:N:0:AGCAGGAA orig_bc=AAAAAAAAAAAA new_bc=AAAAAAAAAAAA bc_diffs=0
TACGGAGGGTGCGAGCGTTAATCGGAATAACTGGGCGTAAAGAGCTCGTAGGCGGTTTGTCAAGTCAGATGTGAAAGCCCCGGGCTTAACCTGGGAACCGCATTTGAAACTGACAGACTAGAGTACTGTAGAGGGAGGTAGAATTCCAGGTGTAGCGGTGAAATGCGTAGATATCTGGAGGAATACCGGTGGCGAAGGCGGCCTCCTGGACAGAGACTGACGCTGAGGAGCGAAAGCGTGGGGAGCAAACAGG
+
IIHIIIIIIHIIIIIIIIIHIIIIHIIIHIIIIHHHIHIIIIIIIIHIIIIIIIHEH#IIIIIIIIHIIIIIIIIIHHIHIIIHIIGIIHIIHIIIIFHCEIHIIIIIIIIIHIIIIIIHIIIIIHIIIIIIIIIIIICIIHHIGHIIIHIIIIHIIHIHIIIIHIIHIIIHHHHHHGHIIHIHHHHHIIIHIHIIIIIHHHCEIHIIIIIIIIIHHHIIIIIIHFIHHEEHHHIHHDIIHHGIIHIHHIIII
@HS4.3_65 HISEQ:380:H55W7BCXY:1:1101:17639:4530 1:N:0:AGCAGGAA orig_bc=AAAAAAAAAAAA new_bc=AAAAAAAAAAAA bc_diffs=0
TACGGAAGGTCCGGGCGTTATCCGGATTTATTGGGTTTAAAGGGAGCGCAGGCTGGATTTTAAGCGTGCTGTGAAATGTACCGGCTCAACCGGTGACGTGCAGCGCGAACTGGAGTCCTTGAGTGAGTACGAGGTATGCGGAATTCGTGGTGTAGCGGTGAAATGCTTAGATATCACGAAGAACTCCGATTGCGAAGGCAGCGTACCAGTCCTTAACTGACGCTAAAGCTCGAAAGTGCGGGTATCGAACAGG
+
IIIIIHIIIIIIIIIIIIIGIIIIIHHIIGIIIIIGHIIIIIIIIIIIIIIIIIIIIIIIIIIIIIIIIIIIIIIHFGHIIIIIIIIIIIIIIIIIIIIIIIIIIIIIIIIIIHIIIIIIIIIIIIIIIIIIIIIHIIIIIIIIIIIIIIIIIIIIIIIIIIIIIIIIIIIIIIIIIIIIIHIHHIIIIIIIIIIIIIIIIIIIIIIIIHIIIIIIIIIIIIIIIIIIIIIIIIIIHIIIIIIIIIIIIIIII
@HS4.3_66 HISEQ:380:H55W7BCXY:1:1101:20903:4727 1:N:0:AGCAGGAA orig_bc=AAAAAAAAAAAA new_bc=AAAAAAAAAAAA bc_diffs=0
TACGGAGGATGCGAGCGTTATCCGGATTTATTGGGTTTAAAGGGTGCGTAGGTGGTTTGTTAAGTTTGTGGTGAAAGCGTGCGGCTCAACCGTACCAAGCCATGAAAACTGGCGAACTTGAGTGCAAACGAGGTAGGCGGAATGTGATGTGTAGCGGTGAAATGCTTAGATATGTCACAGAACCCCGATTGCGAAGGCAGCTTACCAGCATGCAACTGACACTGAGGCACGAAAGCGTGGGTATCAAACAGG
+
IIIIIHCFEDGHHIIIHEHHIHHHIHGHHH11DGHC0GGHHIIIFHEH0CFEHHHHHFIHCEHHGIIIHGHGHHHIHIIHIIIIIIIHHHHHHGHHIIIIIIIIIIIIHIIIHIIDHIHHIIIIIIIHIIIIIHHIIHIIHIHIHHIIHIIIIIIIIHIIGHIIIIIIIIIHIHIHHHHHGIIIIIIIIHIII#IIIIFIIIIIIIIIIHIIIIHIIIIHHIIIIIIIIIIIIHIIIIIIIIIIIIIIIHII
@HS4.3_67 HISEQ:380:H55W7BCXY:1:1101:1556:4774 1:N:0:AGCAGGAA orig_bc=AAAAAAAAAAAA new_bc=AAAAAAAAAAAA bc_diffs=0
TACGGAGGGTACGAGCGTTAATCGGAATGACTGGGCGTAAAGGGCACGTAGGTGGATAGATAAGTCACAAGTGAAATACCCGGGCTTGACCTGGGATTGGCTCGTGAAACTGTTTAACTAGAGTACGGTAGAGGGGAGTAGAATTCCAAGTGTAGCGGTGAAATGCGTAGAGATTTGGAAGAATACCGGAGGCGAAGGCGGCTCTCTGGACCGATACTGACACTGAAGAGCGAAAGCGTGGGGAGCAAACAGG
+
IIIIIIIIIIGHIIIIIIIIIHIIIIIIIIHEHIIIICHIIIIIIIIIGHIIGIIIIIIIIIIIIIIIIIIIIIIIHHIIHIHIIIIIIIIIIIIHHIIIIIHIIIIIIIIIHIIIIIHIIIIIIIIIIIIIIIIIIIHGIIIIIIIIIIIHIIIIIIIIIIIIHIIIIIIIIIIHIHIIIIIIIIIIIIIIIIIIIIIHIIIIGIIIIIIIIIIIIIIIHHIIIIIIIIIIIIIIIIIIIIIIIIIIIHHII
@HS4.3_68 HISEQ:380:H55W7BCXY:1:1101:3678:4948 1:N:0:AGCAGGAA orig_bc=AAAAAAAAAAAA new_bc=AAAAAAAAAAAA bc_diffs=0
TACGGAGGGTACGAGCGTTAATCGGAATGACTGGGCGTAAAGGGCACGTAGGTGGATAGATAAGTCACAAGTGAAATACCCGGGCTTAACCTGGGATTGGCTCGTGAAACTGTTTAACTAGAGTACGGTAGAGGGGAGTAGAATTCCAAGTGTAGCGGTGAAATGCGTAGAGATTTGGAAGAATACCGGAGGCGAAGGCGGCTCTCTGGACCGATACTGACACTGAAGAGCGAAAGCGTGGGGAGCAAACAGG
+
IIIIIIIIIIIIIIIIIIIIIIIIIIIIIIIIIIIIIHIIIIIIIIIIHIIIGHIIIIIIIIIIIIIIIIIIIIIIGHIIIIIIIIIHIIIIIIIIIIIIIIIIIIIIIIIIIIIIIIIIIIIIIIIIIIIIIIIIIIHIIIIIIIIIIIIIIIIIIIIIIIIIIHIIIIIIIIIIHHIIIIIIIIIIIIIIIIIIIIIIIIIIIHIIIIIIIIIIIIIIIIIIIIIIIIIIIIIIIIIIIIIIIIIIIIIII
@HS4.3_69 HISEQ:380:H55W7BCXY:1:1101:4897:4943 1:N:0:AGCAGGAA orig_bc=AAAAAAAAAAAA new_bc=AAAAAAAAAAAA bc_diffs=0
TACGTAGGGGGCAAGCGTTATCCGGATTTACTGGGTGTAAAGGGAGCGTAGACGGCCAAGCAAGTCTGAAGTGAAAACCCAAGGCTCAACCATGGGACTGCTTTGGAAACTGTTAGGCTAGAGTGCAGGAGAGGTAAGTGGAATTCCTAGTGTAGCGGTGAAATGCGTAGATATTAGGAGGAACACCAGTGGCGAAGGCGGCTTACTGGACTGTAACTGACGTTGAGGCTCGAAAGCGTGGGGAGCAAACAGG
+
IHHHHHIIIIIIIIIIIHEHIHIIIIIIIHIHHIIFCFHIIIIIEHIIIIIIIIHHIHIHIIHHHIIIIIIIIIHHHHIIIIIHIIIGIHIIHHHHGHHGHHHHIIIIIIIIHHIIIIIIIIIHHIHGIIHIIHHHHIHIIIIIIIHGIIGHIIIIHIIIHHIIIIIIIIIIIIHIHHIIIIIIIIIIIHIIHIIIIHIHHIIHIIIIIHIHIIIIIIIIIIIIIIIHG@IHHIHIIHGHEIIIIIIIIIIII
@HS4.3_70 HISEQ:380:H55W7BCXY:1:1101:7915:4903 1:N:0:AGCAGGAA orig_bc=AAAAAAAAAAAA new_bc=AAAAAAAAAAAA bc_diffs=0
TACGGAGGATGCGAGCGTTATCCGGATTTATTGGGTTTAAAGGGTGCGTAGGCGGAATGTTAAGTCAGTGGTGAAAGCGTGCGGCTCAACCGTACCGAGCCATTGAAACTGGCGTTCTTGAGTGCAAGCGAGGTAAGCGGAATGTGACGTGTAGCGGTGAAATGCTTAGATATGTCCCAGAACTCCGATTGCGAAGGCAGCTTACCAGTATGAAACTGACGCTGAGGCACGAAAGCGTGGGTATCAAACAGG
+
IIIIIIIIIIIIIIIIIIIIIIIIIIIIIIIIHIIEGHIGIIIIIIGIHIIIIIIIIIIIIIIIIHIHHIIIIHIIIIIIIIIIIIIIIIIIIIIIIIIGIIIIIIHIIIIIIIIIIHIIIIIIIIHIIIHIIIIIIIIIIIIIIIIIIHHIIIIIIIIIIIIIIIIIIIIIIIIIIIHIHHIIIIIIIIHIIIIIIIIHIHIIIHHIIIIIIHHIIIIIIIHIIIIIIIIIIIIHIIIHIIIIIIIIIHII
@HS4.3_71 HISEQ:380:H55W7BCXY:1:1101:8845:4834 1:N:0:AGCAGGAA orig_bc=AAAAAAAAAAAA new_bc=AAAAAAAAAAAA bc_diffs=0
TACGGAAGGTCCGGGCGTTATCCGGATTTATTGGGTTTAAAGGGAGCGCAGGCGGGAGCTTAAGCGTGACGTGAAATGTAGCCGCTCAACGGCTGAACTGCGTCGCGAACTGGGTTTCTTGAGTGAGTACGACGTCAGCGGAATTCGTGGTGTAGCGGTGAAATGCTTAGATATCACGAAGAACCCCGATTGCGAAGGCAGCTGACGAGTCCTTTACTGACGCTAAAGCTCGAAGGTGCGGGTATCGAACAGG
+
IIIIIGHIIHHIIIIIHHIHIIIIIGHHHIIGHIIEEHHIIIIIHIIIGIHHIIIIIIIIIIIIIIIHIIIIIIHIHIHIIIIIIIIIIIIIIIIIIIIIIIIIIIIIIIIIIIHIIIIIIIIIIIIIIIIIIIIIIIIIIIIIIIIIHHIIIIIIIIIIIIIIIIIIIIIIIIIIHHIIIIIIIIIIIIIIIIIIIIIIIIIIIIIIHIIIHIIIIIIIIIHIIIIIIHHIIIGIGIIIIIIIHIIIIIIII
@HS4.3_72 HISEQ:380:H55W7BCXY:1:1101:9177:4994 1:N:0:AGCAGGAA orig_bc=AAAAAAAAAAAA new_bc=AAAAAAAAAAAA bc_diffs=0
TACGGAGGATCCGAGCGTTATCCGGATTTATTGGGTTTAAAGGGAGCGTAGGCGGAGGATCAAGTCAGTTGTGAAATGTAGACGCTCAACGTCTGCACTGCAGTTGAAACTGGTTCCCTTGAGTGCGTAAGAGGCAGGCGGAATTCGTCGTGTAGCGGTGAAATGCTTAGATATGACGAAGAACTCCGATCGCGAAGGCAGCTTGCCGGGCCGCAACTGACGCTGAAGCTCGAAGGTGCGGGTATCGAACAGG
+
IIIIIIIIHHHIIIIIIIIIIIIIIHIIIIIIHIICGHIIIIIIHIIIIIIIIIIIIIIIIIIIHIIHHIIIIIIIHFHIIIIIIIIIIIIIIHIIIIIIIIIIIIIIIIIIIIIIIIIIIIIIIIIIIIIIIIIIIIIIIIIIIIIIIIIIIIIIIHIHIHIIIIHIIIHIIIIIIIIIIIIIHIIIIIIIIIHHHFEGHHHECIHIIIIIIIIIIIIIIIIIIIIIIIIIIIIHIIIIIIIIIIIIIIIII
@HS4.3_73 HISEQ:380:H55W7BCXY:1:1101:13261:4948 1:N:0:AGCAGGAA orig_bc=AAAAAAAAAAAA new_bc=AAAAAAAAAAAA bc_diffs=0
TACGGAGGATGCGAGCGTTATCCGGATTTATTGGGTTTAAAGGGTGCGCAGGCGGGCGATTAAGTCAGCGGTGAAAGGCTCGGGCTCAACCGGAGCAGTGCCGTTGATACTGGTTGTCTTGAATGCGGTCAAGGCCGGCGGAATGTGGCGTGTAGCGGTGAAATGCATAGATATGCCACAGAACACCGATAGCGAAGGCAGCTGGCCGGGCCTGCATTGACGCTGAGGCACGAAAGCGTGGGGATCGAACAGG
+
HGHIIIHDHIIIIIIIIHIFHHHIHIIEHHIIHHIEGHIHHHHHGHIGIHHIIIIHIIHHHIHHIHIIIIIIIHIIHIGHIHIHIHIIHIIIGHHHIIIHI@IIIIIIHIIIHIHHIIIIIIIIIIIIIIIIIHHIIIIIIHHHHHHIHHHHHHIIIIIIHHIIIIHIIIHHHHHHIHHHIIHHHHHIIGHIIIIIIIIHIHDHIHECHHCHIIIHHGEHHHEGHHGIIIIHGIIIHHIIIHG1HIIHIIHGE
@HS4.3_74 HISEQ:380:H55W7BCXY:1:1101:15342:4894 1:N:0:AGCAGGAA orig_bc=AAAAAAAAAAAA new_bc=AAAAAAAAAAAA bc_diffs=0
TACGAGGGGTGCAAGCGTTGTTCGGAATTACTGGGCGTAAAGGGAGCGTAGGCGGAGATTCAAGCGGATTGTACAATCCCGGGGCCCAACCCCGGCTCTGCAGTCCGAACTGGATCTCTTGGATAGTTCAGGGGCAGGCGGAATTCCTGGTGTAGCGGTGGAATGCGTAGAGATCAGGAAGAACACCGATGGCGAAGGCAGCCTGCTGGGGACTTTATCGACGCTGAGGCTCGAAAGTGCGGGTAGCAAACAGG
+
IIIIIECHIHIIIIIIIIIIIIIIIIIIIIIIIIIIIHIHIIIIIIIIHIIIIIIIIIIIIHIIIIIGIIIIIIIIHIIIIIIIIIIIIIIHIIIIIIIIIIIIIIIIIIIIIIIIIIIIIIIIIIHIIIIIIIIIIIIIIIIIIIIIIIIIIIIIIIIIIIIIIIIIIIIIIIIIIIIIIIIIIIIIIIIIIIIIIIIIIIGIIIIIIIIIIIIIIIIIIIIIIIIIIIHHIIIIIGIHIIIIIIIIIIIIII
@HS4.3_75 HISEQ:380:H55W7BCXY:1:1101:16687:4925 1:N:0:AGCAGGAA orig_bc=AAAAAAAAAAAA new_bc=AAAAAAAAAAAA bc_diffs=0
TACGGAGGATGCGAGCGTTATCCGGATTTATTGGGTTTAAAGGGTGCGTAGGTGGTTTGTTAAGTCTGTGGTGAAAGCGTGCGGCTCAACCGTACCGAGCCATGGATACTGGCGGACTTGAGTGCAAACGAGGTAGGCGGAATGTGACGTGTAGCGGTGAAATGCTTAGATATGTCACAGAACCCCGATTGCGAAGGCAGCTTACCAGCATGCAACTGACACTGAGGCACGAAAGCGTGGGTATCAAACAGG
+
IIHIIIIIHIIIIIIIIHIIIIIIIGHIIIIIHIIHHIIIIHHIHHHIHHIHGHIIIIIIGIIIIIIIHIIIIIIHIIHHIIIIIIIIIIIIIGIIIIIIHIIHEHIIIIIIHIIIIHIIIIIIIIIIHHHDHHIIIGIHIIIIHHIIIHEHHHHHIIIIIIHIHFIIIEEIIIIIHIIIIHH#IHEHHHIIGIIIIIIIIIIIIIIIIIHIGIIIIIHHIIIIIIIIIIIIIHHIIHGHIIIIIIIIIIIH
@HS4.3_76 HISEQ:380:H55W7BCXY:1:1101:2527:5042 1:N:0:AGCAGGAA orig_bc=AAAAAAAAAAAA new_bc=AAAAAAAAAAAA bc_diffs=0
TACGGAAGGTCCGGGCGTTATCCGGATTTATTGGGTTTAAAGGGAGCGCAGGCCGGAGGTCAAGCGTGACGTGAAATGTAGCCGCTCAACGGCTGAACTGCGTCGCGAACTGGCTTTCTTGAGTGAGTTCGATGTGGGCGGAATTCGTGGTGTAGCGGTGAAATGCTTAGATATCACGAAGAACTCCGATTGCGAAGGCAGCCCACAAGGCCTTTACTGACGCTAAAGCTCGAAGGTGCGGGTATCGAACAGG
+
IIIIIHIIIIIIIIIIIIIIIIIIIHHHIIIIHIIGHHHEHIIIGHHIHGHIHIIIHIIHHIIIHIIIHIIIIIIIHHIHEIIIIIIIIIIIIIIHHIIIIIHHIIIIIIIHIIIIHIHIIIIIIIIIIIIIIIIIIIIIIIIIIIIIIIIIIIIIIIIIIIIIIIIIIIIIIIIIHGIIIIIIHIIIIIIIIIIIIIIIIIIIIIIIIIIIIIIIIIIIIIIIIIIIIHIIIIIIIIIIIIHGHIIIIIIII
@HS4.3_77 HISEQ:380:H55W7BCXY:1:1101:16264:5058 1:N:0:AGCAGGAA orig_bc=AAAAAAAAAAAA new_bc=AAAAAAAAAAAA bc_diffs=0
TACGTAGGTGGCAAGCGTTGTCCGGATTTACTGGGTGTAAAGGGCGTGCAGCCGGAGAGACAAGTCAGATGTGAAATCCACGGGCTCAACCCGTGAACTGCATTTGAAACTGTTTCCCTTGAGTGTCGGAGAGGTAATCGGAATTCCTTGTGTAGCGGTGAAATGCGTAGATATAAGGAAGAACACCAGTGGCGAAGGCGGATTACTGGACGATAACTGACGGTGAGGCGCGAAAGCGTGGGGAGCAAACAGG
+
IIIIIHIIIIGIIIIIIIIIIIIIIIIIIIIHIIIGHHIIIIIIIIIIIIIHIIIIIIIIIIIIIIIIIIIIIIIIFIIIIIIIIIIIIIIIIIIIIIIIIIIIIIIIIIIIIIIHHIIIIIIIIIIGIIIIIIIIHIIIIIIIIIIIIIIIIIIIIIIIIIIIIIIIIIIIIIIIHHIIIIIIIIIIIIIIIIIIIIIIHIIHIIIIIIIIIIIIIIIIIIIIIIIIIIIHIIIIIIIIIIIIIIIIIIIII
@HS4.3_78 HISEQ:380:H55W7BCXY:1:1101:3244:5414 1:N:0:AGCAGGAA orig_bc=AAAAAAAAAAAA new_bc=AAAAAAAAAAAA bc_diffs=0
TACGGAGGATGCGAGCGTTATCCGGATTTATTGGGTTTAAAGGGTGCGTAGGTGGTTTGTTAAGTTTGTGGTGAAAGCGTGCGGCTCAACCGTACCGAGCCATGAAAACTGGCGAACTTGAGTGCAAACGAGGTAGGCGGAATGTGACGTGTAGCGGTGAAATGCTTAGATATGTCACAGAACCCCGATTGCGAAGGCAGCTTACCAGCATGCGACTGACACTGAGGCACGAAAGCGTGGGTATCAAACAGG
+
IHIIIHIIHIIIIHIHIIHIIIIIICHHHIIIHIHECHHHHHHIGHIIHHEFFHHGHIIIIHIIHIIHHHIIIHIIDHHHHIIHIIIHIIIIIIIIHHHHHIIIIHIIIIIIIIHHHIIIHHHIIIIIIIIIIHIIIIIIIIIIHIIHHHHHIIIHIHIIIIHIHHHIIIIIIIIHHIIIIIIGIHHHCEIGIIIIIIIIIIIIIIIIIIIIIHIIHIHHHIIIIIEHHIHIHIHHHEF1IIIIHIHFHIHH
@HS4.3_79 HISEQ:380:H55W7BCXY:1:1101:7264:5306 1:N:0:AGCAGGAA orig_bc=AAAAAAAAAAAA new_bc=AAAAAAAAAAAA bc_diffs=0
TACGGAGGATGCGAGCGTTATCCGGATTTATTGGGTTTAAAGGGTGCGTAGGTGGTTTGTTAAGTTTGTGGTGAAAGCGTGCGGCTCAACCGTACCAAGCCATGAAAACTGGCGAACTTGAGTGCAAACGAGGTAGGCGGAATGTGATGTGTAGCGGTGAAATGCTTAGATATGTCACAGAACCCCGATTGCGAAGGCAGCTTACCAGCATGCAACTGACACTGAGGCACGAAAGCGTGGGTATCGAACAGG
+
IIIIIHIIHIIIIIIIIIIIIIIIIGHHIIIIIIIHIIIIGIIIHIIHGHHIIIIIIIIHIIIIIIIIIIIIIGIIHHIIIIIIIIIIIIIIIIIIIIIIIIIIIIIIIIIIHIIIIIIIIIIIIIIIIIIIIIIIIIIIIIIIIIIIIIIIIIIIIIIIIIIHIIIIIIIIIIIIIIIIIIIIIIIIIIIIIIIIIIIIIIIIIIIHIIIIIIIIIIIIIIIIIIIIIIIIIIIIIIIIIIIHIHIIIIII
@HS4.3_80 HISEQ:380:H55W7BCXY:1:1101:7911:5291 1:N:0:AGCAGGAA orig_bc=AAAAAAAAAAAA new_bc=AAAAAAAAAAAA bc_diffs=0
TACGGAAGGTCCGGGCGTTATCCGGATTTATTGGGTTTAAAGGGAGCGCAGGCGGAAGGTTAAGCGTGACGTGAAATGTACCGGCTCAACCGGTGATGTGCGTCGCGAACTGGCTTTCTTGAGTGGGTACGACGCTGGCGGAATTTGTGGTGTAGCGGTGAAATGCTTAGATATCACGAAGAACTCCGATTGCGAAGGCAGCCGGCGAGTCCTCAACTGACGCTAATGCTCGAAAGTGCGGGTATCGAACAGG
+
IIIIIIHIIIIIIIIIIIIHIIHHIGHHIHIIHIIGHIIIIIIIIIIIIIHIIIIIIIIGIIIIIIHHHIIIIIIIIIGHHHIIIIIIIIIIIHIHIIIIIIIIIIIIIIIIIHIIIIIIIIIIIIIIIIIIIHHGIIIIIIIHIIIIIIIIIIIIIIIIIIIIIIIIIIIIIIIIIIIIIIHHHIIIIHIIIIIIIIIIIIIIHIIIIHIIHIIIIIIIIIIIIIIIHHIIIIIIIIIIIIIIIIIIIIIII
@HS4.3_81 HISEQ:380:H55W7BCXY:1:1101:11338:5315 1:N:0:AGCAGGAA orig_bc=AAAAAAAAAAAA new_bc=AAAAAAAAAAAA bc_diffs=0
TACGGAGGATGCGAGCGTTATCCGGATTTATTGGGTTTAAAGGGTGCGTAGGTGGTTTGTTAAGTTTGTGGTGAAAGCGTGCGGCTCAACCGTACCAAGCCATGAAAACTGGCGAACTTGAGTGCAAACGAGGTAGGCGGAATGTGATGTGTAGCGGTGAAATGCTTAGATATGTCACAGAACCCCGATTGCGAAGGCAGCTTACCAGCATGCAACTGACACTGAGGCACGAAAGCGTGGGTATCAAACAGG
+
IIIIIIIHIIIIIIIIIIIIIIIIIIIIIIIIIHIGHIIIIIIIGHIIHIHIIIIIIIIIIIIIHIIHIIIIIIIIIIIHIIIIIHHIIIIIIIIIIIIIIIIIIIIIIIIIIIIIIIIIIIIIIIIHIIIIIIIIIIIIIIIIIIIIIIIIIIIIIIIIIIIIIIIIIIIIIIIHHIIIIIIIIIIIIIIIIIIIIIIIIIIIIIIIIIIIIIIIIIIIIIIIIIIIIIIIIIIIIIIIIIIIIIIIIIII
@HS4.3_82 HISEQ:380:H55W7BCXY:1:1101:11754:5261 1:N:0:AGCAGGAA orig_bc=AAAAAAAAAAAA new_bc=AAAAAAAAAAAA bc_diffs=0
TACGGAGGGTGCGAGCGTTAATCGGAATAACTGGGCGTAAAGAGCTCGTAGGCGGTTTGTCAAGTCAGATGTGAAAGCCCCGGGCTTAACCTGGGAACCGCATTTGAAACTGACAGACTAGAGTACTGTAGAGGGAGGTAGAATTCCAGGTGTAGCGGTGAAATGCGTAGATATCTGGAGGAATACCGGTGGCGAAGGCGGCCTCCTGGACAGAGACTGACGCTGAGGAGCGAAAGCGTGGGGAGCAAACAGG
+
IIIIIGIIIHIIIIIIIIIIIIIIIIIIIIIIIIIIIIIIIIIIIIIIIIIIIIIHIIIIIIIIIIIIIIIIIIIIHGIIIIIIIIIIIIIIIIIIIIIIIIIIIIIIIIIIIIIIIIIIIIIIIIIIIIIIIIIIIIIIIIIIIIIIIIIIIIIIIIIIIIIIIIIIIIIIIIIIIIIIIIIIIIHIIIIIIIIIIIIIIIIIIIIIIIIIIIIIIIIIIIIIIIIIIIIIIIIIIIIIIIIIIIIIIIIII
@HS4.3_83 HISEQ:380:H55W7BCXY:1:1101:11889:5299 1:N:0:AGCAGAAA orig_bc=AAAAAAAAAAAA new_bc=AAAAAAAAAAAA bc_diffs=0
TACGGAGGGTGCGAGCGTTAATCGGAATAACTGGGCGTAAAGAGCTCGTAGGCGGTTTGTCAAGTCAGATGTGAAAGCCCCGGGCTTAACCTGGGAACCGCATTTGAAACTGACAGACTAGAGTACTGTAGAGGGAGGTAGAATTCCAGGTGTAGCGGTGAAATGCGTAGATATCTGGAGGAATACCGGTGGCGAAGGCGGCCTCCTGGACAGAGACTGACGCTGAGGAGCGAAAGCGTGGGGAGCAAACAGG
+
IIIIIHIIIIIIIIIIIHIIIIIIIIIIHIIHIIIIIIIIIIIIIIIIIIIIHIIIHIIIIIIIIIIIIIIIIIIIIIIIIIIIIIIIIIIIIIIIIIIIIIIIIIIIIIIIIIIIIIIIIIIIIIIIIIIIIIIIIIIIIIIIIIIIIIIIIIIIIIIIIIIIIIIIIIIIIIIIHHIIIIIIIIIIIIIIIIIIIIIIIIIIIIIIIIIIHIIIIIIIIIIIIIIIIIIIIIIIIIIIIIIIIIIIIIIII
@HS4.3_84 HISEQ:380:H55W7BCXY:1:1101:13259:5609 1:N:0:AGCAGGAA orig_bc=AAAAAAAAAAAA new_bc=AAAAAAAAAAAA bc_diffs=0
TACGGAAGGTCCGGGCGTTATCCGGATTTATTGGGTTTAAAGGGAGCGCAGGCTGTTTTTTAAGCGTGACGTGAAATGTAGGGGCTCAACCTGTGCAGTGCGTCGCGAACTGGAGAACTTGAGTGCACTCGAGGAAGGCGGAATTTGTGGTGTAGCGGTGAAATGCTTAGATATCACGAAGAACTCCGATTGCGAAGGCAGCCTTCCAGCGTGTAACTGACGCTAAAGCTCGAAAGTGCGGGTATCGAACAGG
+
IIIIIIIIIIIIIIIIIIIIIIIIIEHHIIIIIIIHHIIIIIIIIIIIIHHIHIIIIIIIIIIIIIIIIIIIIHIIHIIIIIIIIIHIIIIIIIIIIIIIIIIIIIIIIIIIIIIHIIIIIIIIIIIIIIIIIIIIIIIIIIIIHIIIIIIIIIIIIIIIIIIIIIIIIIIIIIIIIIIIIIHIIIIIIIIIIIIIIIIIIIIIIIIIIHIIIIIIIIIIIIIIIIIIIIIIHIIIIIIIIIIIIIIIIIIII
@HS4.3_85 HISEQ:380:H55W7BCXY:1:1101:18221:5733 1:N:0:AGCAGGAA orig_bc=AAAAAAAAAAAA new_bc=AAAAAAAAAAAA bc_diffs=0
TACGGAGGATGCGAGCGTTATCCGGATTTATTGGGTTTAAAGGGTGCGTAGGCGGAATGTTAAGTCAGTGGTGAAAGCGTGCGGCTCAACCGTACCGAGCCATTGAAACTGGTGTTCTTGAGTGCAAGCGAGGTAAGCGGAATGTGACGTGTAGCGGTGAAATGCTTAGATATGTCCCAGAACTCCGATTGCGAAGGCAGCTTACCAGTATGTAACTGACGCTGAGGCACGAAAGCGTGGGTATCAAACAGG
+
IIIIIHIHEHHIIIIIHHIHIIIHDGEHIIIIHHIDEHHGHHIIIIIIHHHHHIHIIIIHHIIIIIICHIIIIIEHIHIIIIHHHIHIIIIIIIIIIIIIIIIIIHIIIIHIHHIHIIIIIIHHIIIHIIIIIIIIIIIIIIIIHHIIIIIIIIIIIIIIIIIIIIIIIIIIHHIHHIIIIHIHIIIIIHIIIIIIIIIIIIIIIIIHEHHIIIIIIIIIIIIHIIIIIIIIIIIIIIIIIIIHIIIIIIII
@HS4.3_86 HISEQ:380:H55W7BCXY:1:1101:2476:5828 1:N:0:AGCAGGAA orig_bc=AAAAAAAAAAAA new_bc=AAAAAAAAAAAA bc_diffs=0
TACGGAGGATGCGAGCGTTATCCGGATTTATTGGGTTTAAAGGGTGCGTAGGCGGTCCGTTAAGTCAGCGGTAAAATTGCGGGGCTCAACCCCGTCGAGCCGTTGAAACTGGCAGACTTGAGTTGGCGAGAAGTACGCGGAATGCGCGGTGTAGCGGTGAAATGCATAGATATCGCGCAGAACTCCGATTGCGAAGGCAGCGTACCGGCGCCAGACTGACGCTGAGGCACGAAAGCGTGGGGATCGAACAGG
+
IIIIIIIIHIIIIIIIIIIHIIIIIHIIIIIIHIIGHIIIIIIIIIIIHIIIIIIIIIIIIIHIIIIIIIIIIIIIHIIIIIIIIIIIIIIIIIIIIIIIIIIIIIIIIIIIIIIIIIIIIIIIIIIIIIIIIIIIIIIIIIIIIIIIIIIIIIIIIIIIIIIIIIIIIIIIGIIHHIIIIIIIIIIIIIIIIIIIIIIIIIIIIIIIIIIIIIIIIIIIIIIIIIIIIIIIIIIIIIIIIIIIIIIIIIII
@HS4.3_87 HISEQ:380:H55W7BCXY:1:1101:4625:5846 1:N:0:AGCAGGAA orig_bc=AAAAAAAAAAAA new_bc=AAAAAAAAAAAA bc_diffs=0
TACGGAAGGTCCGGGCGTTATCCGGATTTATTGGGTTTAAAGGGAGCGCAGGCCGGCTGGTAAGCGTGACGTGAAATGTAGACGCTCAACGTCTGCACTGCGTCGCGAACTGTCAGCCTTGAGTGAGTACGATGTAGGCGGAATTCGTGGTGTAGCGGTGAAATGCTTAGATATCACGAAGAACTCCGATTGCGAAGGCAGCCTACAAGGCCTTTACTGACGCTAAAGCTCGAAGGTGCGGGTATCGAACAGG
+
IHHIIIIIHHHHHIIIIIIEHIHII0DHHIIIIIIGEEHHEFHHFHHHHIHHHIHIIIIIIIIIIIIIHIIHIIHIGHIIHIGIIIHIIIIHHIIIIHHHHHIIIIIIIIIIIIHIHIIIIIIHIIIIIIIIHHIIIIIIIIIIHIIHHIIHIIIIIIIIIIIIIIIIIIIIIIHHHIIIHIHIEIHHIIIIIHHIIIIIIIIIIIIIIIHHHHHIIIIIIHIHIIIHCHHHHHHC<IIIIIIIIHHIIHIII
@HS4.3_88 HISEQ:380:H55W7BCXY:1:1101:11266:5901 1:N:0:AGCAGGAA orig_bc=AAAAAAAAAAAA new_bc=AAAAAAAAAAAA bc_diffs=0
TACGGAGGATGCGAGCGTTATCCGGATTTATTGGGTTTAAAGGGTGCGTAGGCGGGACGTCAAGTCAGCGGTGAAATACTGTGGCTCAACCATAGTACTGCCGTTGAAACTGGCGACCTTGAGTGCGGCAGAGGTAGGCGGAATGTGTGGTGTAGCGGTGAAATGCTTAGATATCACACAGAACACCGATTGCGAAGGCAGCTTACTGGAGCGCAACTGACGCTGAGGCACGAAAGCGTGGGTATCGAACAGG
+
IIIHHGIIIIHIIIIDHHHFHHHIH@HHIIIGIII<DEHIIIIIIIHDHHHIIIIIIHIHIIIIIIIIIIIHIIIIIIIIIIIIIIIIIIHIIHHIHGIIIIIIIIIIIHHIIIIFHHHIIIIIIIIIHIIIIIIIIIHHIIIHGIIIIIIIIHIIIIIIIIIIIIIIIIIIIIIIHGHIIIIIIIIIIIIIIIIIIIIIIIIIIIIIIIIIIIIIIIIIIIIIIIIIIIIIIIIIIIIIIIIIIIIIIIIII
@HS4.3_89 HISEQ:380:H55W7BCXY:1:1101:11639:5765 1:N:0:AGCAGGAA orig_bc=AAAAAAAAAAAA new_bc=AAAAAAAAAAAA bc_diffs=0
TACGGAGGATGCGAGCGTTATCCGGATTTATTGGGTTTAAAGGGTGCGTAGGTGGTTTGTTAAGTTTGTGGTGAAAGCGTGCGGCTCAACCGTACCAAGCCATGAAAACTGGCGAACTTGAGTGCAAACGAGGTAGGCGGAATGTGATGTGTAGCGGTGAAATGCTTAGATATGTCACAGAACCCCGATTGCGAAGGCAGCTTACCAGCATGCAACTGACACTGAGGCACGAAAGCGTGGGTATCAAACAGG
+
IIIIIHIIHIIIIIIIIIIDHIIIIHIIIIIIHIIC@HHHIIIIGHHIHHHIIHIHHHIIHIIIHHIIIIIIIIIIIIIIIIIIHIIIIIIIIIIIIIIIIIEHIIIIIIIIIIIIIHIIIIIIIIIHIIHIIIIIIIIIIIIIHIIIIIIIIIIIIIIIIIIIIIIIIIIIIIIHIIIIIIIIIIIIIHIIIIIIIIIIIIIIIIIIIIIIIIIIIIIHIIIIIIIIIIIIIIIIIIIIIIIIIIIIIIII
@HS4.3_90 HISEQ:380:H55W7BCXY:1:1101:13527:5860 1:N:0:AGCAGGAA orig_bc=AAAAAAAAAAAA new_bc=AAAAAAAAAAAA bc_diffs=0
TACGGAAGGTCCGGGCGTTATCCGGATTTATTGGGTTTAAAGGGAGCGCAGGCCGATTATTAAGCGTGACGTGAAATGTAGATGCTCAACATCTGAACTGCGTCGCGAACTGGTAGTCTTGAGTGAGTTCGATGTGGGCGGAATTCGTGGTGTAGCGGTGAAATGCTTAGATATCACGAAGAACTCCGATTGCGAAGGCAGCCCACAAGGCCTTTACTGACGCTAAAGCTCGAAGGTGCGGGTATCGAACAGG
+
IIIIIGHHIIIIHIIHIIHIHHHIIEHHIIIHGIHGHHGH?FHIGIHHGHHIIIIGHIGIIHIHIIIIHIIEHHEHHIHHIIIIIIIIHIIHIIIHHHHHIHEHIIIIIIHHICHHFHHHHHIHHHGCHHHHGIHIHHHHHEHHHIIIHF@HGHIIIIHIHHIIIIHIIIHHHHHIHGFIIHIIIIIIIHIHEHHIIIIIIIHHHIHHIIIHIHHHHIIHHHHHIIIHFHIHHHHHIIIIHHHIIIHHGFHII
@HS4.3_91 HISEQ:380:H55W7BCXY:1:1101:19885:5903 1:N:0:AGCAGGAA orig_bc=AAAAAAAAAAAA new_bc=AAAAAAAAAAAA bc_diffs=0
TACGGAGGATGCGAGCGTTATCCGGATTTATTGGGTTTAAAGGGTGCGTAGGCGGACCAGTAAGTCAGCGGTGAAATACCCCGGCTCAACCGGGGGGCTGCCGTTGATACTGCTGGACTGGAGTACAAACGGCGCAGGCGGAATGTGTCATGTAGCGGTGAAATGCATAGATATGACACAGAACACCGTTCGCGAAGGCGGCTTGCGAGCATGGTACTGACGCTGAGGCACGAAGGCGTGGGGATCGAACAGG
+
IIIIIHIIHIIIIIIIIIIIIIIIIEHHIIIIIIIIIHIIIIIIIIIIIIIHIIIHIIIIIIIIIIIIIIIIIIIIHIIIIIIIIIIIIIIIIIIIIIIIIIIIIIIIIIIHIHHIIHIIIIIIHIIIIIIIIIIIIIHIIIIIIHIHHIIIIIHIIIIIIIIIIIIHIIIIIHIIIIIIIIIIIIIIIIIIIIIIIIIHHIHIIIIIIHIIIIIIIIIIIIIIIIIHIIGIIIIIIIIIIIIIGHHFIIIII
@HS4.3_92 HISEQ:380:H55W7BCXY:1:1101:6619:6211 1:N:0:AGCAGGAA orig_bc=AAAAAAAAAAAA new_bc=AAAAAAAAAAAA bc_diffs=0
TACGGAAGGTCCGGGCGTTATCCGGATTTATTGGGTTTAAAGGGAGCGCAGGCTGTTTTTTAAGCGTGACGTGAAATGTAGGGGCTCAACCTGTGCAGTGCGTCGCGAACTGGAGAACTTGAGTGCACTCGAGGAAGGCGGAATTTGTGGTGTAGCGGTGAAATGCTTAGATATCACGAAGAACTCCGATTGCGAAGGCAGCCTTCCAGCGTGTAACTGACGCTAAAGCTCGAAAGTGCGGGTATCGAACAGG
+
IIIIICHHHHHIIIGIHHHHIIHIIIIHHHH?FHHCCHHIIIIIHHIHHIIIIIIIIIIIHHHIIIIIEIIIIHHHIIIHIIIIHIHHIHIIIIIIIIIIIIIIIIIIIIHHIIIIIIIIIIIIIHHHFIIIIIIIIIIIIIIIIHHHIIIIIIIIIIIIHIIIIIIIIIIIIIHIHIIIIIHHHHIIIIIIIIIIIIIIIHHHEIIIIIIIIIIIIIIIIIIIIIIIIIIIIIIIIIIIIIIIIIIIIIIII
@HS4.3_93 HISEQ:380:H55W7BCXY:1:1101:9188:6153 1:N:0:AGCAGGAA orig_bc=AAAAAAAAAAAA new_bc=AAAAAAAAAAAA bc_diffs=0
TACGGAAGATGCGAGCGTTATCCGGATTTATTGGGTTTAAAGGGAGCGTAGGCGGACCTTTAAGTCAGCGGTAAAATGTCAATGCCCAACATTGGCCCGCCGTTGATACTGTTGGTCTTGAATACACACAAGGAAGGTGGAATTCGTTGTGTAGCGGTGAAATGCTTAGATATGACGAAGAACTCCGATTGCGAAGGCAGCCTTCTGGGGTGCGATTGACGCTGAGGCTCGAAAGTGCGGGTATCAAACAGG
+
IIIIIIIIIIIIIIIIHIHHHIIHIIGEHHHHHIHHHHHIIIIIGHIIIIIIIIIIIIIIIIIIIIIIIIIIIIIIIIIIIIIGIIIIIIIIIHIIIIIIIIIIIIIHIIIIIIIHHIIIIIIIIIIIIIIHIIHIIIIIIIIIIIIIIIIIIIIIIIHIIIIIIIIIIIIIIIIIIIIIIIIHIIIIIIIHIIIIIIIIIIHGIIIIIIIIIIIIIIIIIIIIIIIIIIIIIIIIIIIIIIIIIIIIIIII
@HS4.3_94 HISEQ:380:H55W7BCXY:1:1101:6219:8112 1:N:0:AGCAGGAA orig_bc=AAAAAAAAAAAA new_bc=AAAAAAAAAAAA bc_diffs=0
TACGGAGGATGCGAGCGTTATCCGGATTTATTGGGTTTAAAGGGTGCGCAGGCGGGCAGTTAAGTCAGCGGTAAAAGCCCGGGGCTCAACCCCGGCGAGCCGTTGAAACTGGTTGTCTTGAGTTGGAGAGAAGTATGCGGAATGCGCGGTGTAGCGGTGAAATGCATAGATATCGCGCAGAACTCCGATTGCGAAGGCAGCATACCGGCTCCATACTGACGCTGAGGCACGAAAGTGCGGGGATCGAACAGG
+
EGH<CGHC<<CCHHC<C?GH1DHHD<EH1DE1<<1<00<<C@@@@HHHHHHHHIIHGD@HHHHHIIHGHHHGHB@HI?1DEHCCDGGEGHEHEHHEC?DDHEEIIHFEGGIIIIHEDDIHGGFHGHGHIHHHIHHHIIIHGCHHHHHHIHHEHIIIHIHHHFHHHIIIIIHGCHHGDGHHHHIIIHIIIECFHHHEGGHHGEEECDHHHEHHH?GHHHHDHHHEIGGECHFHEHECIHECEEEHHG@FEHEF
@HS4.3_95 HISEQ:380:H55W7BCXY:1:1101:7096:8217 1:N:0:AGCAGGAA orig_bc=AAAAAAAAAAAA new_bc=AAAAAAAAAAAA bc_diffs=0
TACGGAGGGTGCGAGCGTTAATCGGAATAACTGGGCGTAAAGAGCTCGTAGGCGGTTTGTCAAGTCAGATGTGAAAGCCCCGGGCTTAACCTGGGAACCGCATTTGAAACTGACAGACTAGAGTACTGTAGAGGGAGGTAGAATTCCAGGTGTAGCGGTGAAATGCGTAGATATCTGGAGGAATACCGGTGGCGAAGGCGGCCTCCTGGACAGAGACTGACGCTGAGGAGCGAAAGCGTGGGGAGCAAACAGG
+
IIIIIEHIIHIHIIIIIHIIIIIIIIIIIIIHIIIIIIIIIIIIIIIIIIIIIIIIIIIIIIIIIIIIIIIIIIIIHHIIIIIIIIIIIIIIIIIIIIIIIIIIIIIIIIIIIIIIIIIIIIIIIIIIIIIIIIIIIIIIIIIIHIIIIIIIIIIIIIIIIIIIIIIIIIIIIIIIHHIIIIIIIIIIIIIIIIIIIIIIIHIIIIIIIIIHHHIIHIIIIIIIIIIIIIIIIIIIIIIIIIIIIIIIIIIII
@HS4.3_96 HISEQ:380:H55W7BCXY:1:1101:10136:8076 1:N:0:AGCAGGAA orig_bc=AAAAAAAAAAAA new_bc=AAAAAAAAAAAA bc_diffs=0
TACGGAAGGTCCGGGCGTTATCCGGATTTATTGGGTTTAAAGGGAGCGCAGGCGGAGGTGCAAGCGTGCCGTGAAAGCGCGGGGCTCAACCCCGTACAGCGGCGCGAACTGCTCCCCTTGGTTGCGGGAAGGGAAGGCGGAACTCGTGGTGTAGCGGTGAAATGCATAGATATCACGAAGAACTCCGATCGCGAAGGCAGCCTTCCGGCCCGCCAACGACGCTCATGCTCGAAGGCGCGGGTATCAAACAGG
+
IIIIIHIIIHHIIHHIIIIIIIIIIHHIIIIIIHIHCHHIIIIIIIIIIIIIIIIIIIIIIIIIIIIIIIIIIIIHIIIIIIHIIIIIIIIIIIIIIIIIIIIIIIIIIIIIIIIIIIIGIIIIIIIIIIIIIHHIIIIIIIIHIIIIIIIIIIIIIIIIIIIIIIIIIIIIIIHHIIIHIIIGIIHIGIIIIIIIIIIIIIIIIIHIIIIHHGIIHIIIIIIHIIIIIHIIIHIHIIIIIIIIIIIIIHII
@HS4.3_97 HISEQ:380:H55W7BCXY:1:1101:10409:8249 1:N:0:AGCAGGAA orig_bc=AAAAAAAAAAAA new_bc=AAAAAAAAAAAA bc_diffs=0
TACGGAAGGTCCGGGCGTTATCCGGATTTATTGGGTTTAAAGGGAGCGCAGGCCGATTATTAAGCGTGACGTGAAATGTAGATGCTCAACATCTGAACTGCGTCGCGAACTGGTAGTCTTGAGTGAGTTCGATGTGGGCGGAATTCGTGGTGTAGCGGTGAAATGCTTAGATATCACGAAGAACTCCGATTGCGAAGGCAGCCCACAAGGCCTTTACTGACGCTAAAGCTCGAAGGTGCGGGTATCGAACAGG
+
IIIIIHHIIIIIIGIIIHIIIIIIIHEHHIIHHIIEHIIIIIIIIIFHH<HHHHGICHIHIHHIIIIHIIIHHHHIHHGIIIIIIIIIIIIIIIIIIIIIIIIIIIIIIIHHIIIIHHHHIIHFIIIIIIIIIIIIIHIHIIIIIIIIHIIHIIIIIIIIIIIIIHIIIIIIIIIIHGIIIIIIIIIIIIIIIIHIIIIIIHHIIIIIIIIIHIIIIIIIIIIIIIIIIIIIIIIIIIIIIIIIIIIIIIIII
@HS4.3_98 HISEQ:380:H55W7BCXY:1:1101:16451:8018 1:N:0:AGCAGGAA orig_bc=AAAAAAAAAAAA new_bc=AAAAAAAAAAAA bc_diffs=0
TACGGAGGGTACGAGCGTTAATCGGAATGACTGGGCGTAAAGGGCACGTAGGTGGATAGATAAGTCACAAGTGAAATACCCGGGCTTAACCTGGGATTGGCTCGTGAAACTGTTTAACTAGAGTACGGTAGAGGGGAGTAGAATTCCAAGTGTAGCGGTGAAATGCGTAGAGATTTGGAAGAATACCGGAGGCGAAGGCGGCTCTCTGGACCGATACTGACACTGAAGAGCGAAAGCGTGGGGAGCAAACAGG
+
IIIIIIIIIIIIIIIIIHIIIIHIHIIIIIIGHIIHIHIIIIIIIIIIHIIIGHIIIIIIIIIIIIIIIIIFIIIIIIIIIHIIIIIIIIIIIIIIIIIIIHIIIIIIIIIIIHFIIHIIIHIIIIIIIIIIIIIIIIIIIIIIIIIIIIIIIIIIIIIIIIIIIIIIIIIIIIIIIHIIIIIIIIIIIIIIIIIIIIIIIIIIIIIIIIIIIIIIIIIIIIIIIIIIIIIIIIIIIIIIIIIIIIIIIIIII
@HS4.3_99 HISEQ:380:H55W7BCXY:1:1101:17288:8163 1:N:0:AGCAGGAA orig_bc=AAAAAAAAAAAA new_bc=AAAAAAAAAAAA bc_diffs=0
TACGGAGGATGCGAGCGTTATCCGGATTTATTGGGTTTAAAGGGTGCGTAGGCGGGATTTTAAGTCAGCGGTGAAACGCAAGGGCTCAACCCTTGACCTGCCGTTGAAACTGGAGTTCTTGAATGCGGATGCTGTGGGAGGAATGTGTGGTGTAGCGGTGAAATGCATAGATATCACACAGAACACCGATTGCGAAGGCATCTCACAAATCCGTGATTGACGCTGAGGCACGAAAGTGTGGGGATCAAACAGG
+
IIIIIHIIIIIIIIIIIIIIIGIIIHHHIIIHHHICEGHI@GHIIIIIHHIIIIIIGIIHIHIIIIIIIIIIIIHIHHGIIIIIIIIIIIIIIIIIIIIIIIIIHIIIIIIIIIIHIIIIIIIIIHIIIIIHIIIHIIIHIIIIIIIIIIIIIIHIIIIIIIIIIIIIIIIIIIIIIIIIIIIIIIHIIIIIIIIIIIIIIIIIIIHIHEIIIIIIGIIIIIGIIIIIIIIIIIIIIIIIIIIIIIHHIHHII
@HS4.3_100 HISEQ:380:H55W7BCXY:1:1101:4880:8422 1:N:0:AGCAGGAA orig_bc=AAAAAAAAAAAA new_bc=AAAAAAAAAAAA bc_diffs=0
TACGGAGGATGCGAGCGTTATCCGGATTTATTGGGTTTAAAGGGTGCGCAGGCCGACTGGTAAGCGTGACGTGAAATGTAGCCGCTCAACGGCTGAGTTGCGTCGCGAACTGTCAGTCTTGAGTGAGTTCGATGTTGGCGGAATTTGTGGTGTAGCGGTGAAATGCTTAGATATCACGAAGAACTCCGATTGCGAAGGCAGCCAACAAGGCCTTTACTGACGCTAAAGCTCGAAGGTGCGGGTATCGAACAGG
+
HIIIIIIIIIIIIIIIIIIIIIIIIHHIIIIHGHIEHIIIIIIIHIHHIIIIIIIIIIIIIIIIIIIIIIIIIHIIIIIIIGIIIIIHIIIIHIIHIHIIIIIIIIIIIIIIIIIIIHIIIIIIIIIHIIIIIIIIIIIHIIIIIIIIIIIIIIIIIIIIIIIIIIHIIIIIIIIIIHIIIIIIIIIIIIIIIIIIIIIIIHIIIIIIIIIIIIIIIIIIIIHIIIIIHIIIIIIIIIIIIIIIIIIIIIIII
@HS4.3_101 HISEQ:380:H55W7BCXY:1:1101:6226:8495 1:N:0:AGCAGGAA orig_bc=AAAAAAAAAAAA new_bc=AAAAAAAAAAAA bc_diffs=0
TACGGAAGGTCCGGGCGTTATCCGGATTTATTGGGTTTAAAGGGAGCGCAGGCTGGAGCTTAAGCGTGACGTGAAATGTACCGGCTCAACCGGTGATGTGCGTCGCGAACTGGGTTCCTTGAGTGAGTACGACGTCAGCGGAATTCGTGGTGTAGCGGTGAAATGCTTAGATATCACGAAGAACCCCGATTGCGAAGGCAGCTGACGAGTCCTTAACTGACGCTAATGCTCGAAAGTGCGGGTATCGAACAGG
+
IIIIIIIIIIIIIII/FHIIIIIIIHHHIIHHHIIHHIIIIIIIIIIIIIIIIIIIIIIIIIIIIIIIIIIIIIIIIIHIHIIIIIIIIIIIIIIIIIIIIIIIIIIIIIIIIIHHIIIIIIIIIIIIIIIIIIIIIIIIIIIIIIIIIIIIIIIIIIIIIIIHIIIIIIIIIIIIIHIIIIIIIIIIIIIIIIIIIIIIIIIIIIIGHGIIIIIIIIIIIIIIHIIHIHHIIIIIIIIIIIIIIIIIIIIII
@HS4.3_102 HISEQ:380:H55W7BCXY:1:1101:6597:8402 1:N:0:AGCAGGAA orig_bc=AAAAAAAAAAAA new_bc=AAAAAAAAAAAA bc_diffs=0
TACGGAGGATCCGAGCGTTATCCGGATTTATTGGGTTTAAAGGGTGCGCAGGCGGCTTTATAAGTCAGCGGTAAAATCGTGGTGCTCAACGCCATCATGCCGTTGATACTGTAGAGCTTGATTGCGGTTGAGGTAGGCGGAATTCGTCGTGTAGCGGTGAAATGCATAGATATGACGAAGAACACCGATTGCGTAGGCAGCTTACCAAGCCGTAAATGACGCTCAGGCACGAAAGTGCGGGGATCGAACAGG
+
IIIIHIIIHIIIIIIIIIIIIIIIIHHHIIHEHHIECHIIIIIIHIIIIIIIIIIIHHHIIIIIIIIIIIIHHIIHIIIHIIHHIHIIIIIIHHIIIIIIIIIIIIHIIIIIIIIIIHIIIIIIIIIHIIIIIIIIIIIIIIIIIIIIIIIIIIHIIIIIIIIIHIIIIIIIIIIHHIIIIIIIIIIIIIHIIIHIIIHIIIIHIHIIIIIIIIIIIIIIIIIIIIHIIIIIIIIIIIIIIIIIIIIIIIII
@HS4.3_103 HISEQ:380:H55W7BCXY:1:1101:12939:8305 1:N:0:AGCAGGAA orig_bc=AAAAAAAAAAAA new_bc=AAAAAAAAAAAA bc_diffs=0
TACAGTGGTCCCGAGCGTTGTTCGGATTTACTGGGCGGAAAGGGCGCGTAGGCGGCCTGCGTGTGTCAAGTGTGAAAGCTCCGGGCTCAACCCGGAAAGTGCGCTTGAAACTGCGCGGCTCGAGTGCGGGAGGGGGAATCGGAATGCAGGGTGTAGCGGTGAAATGCGTTGATATCCTGCAGAACACCGGAGGCGAAGGCGGATTCCTTGAACGCGACTGACGCTGAGGCGCGAAAGCCGGGGGAGCAAACAGG
+
H?CC11<11<1<C=HD</0<<<<EDD=@F@HC11<FC/<//1<CHIDDCCCCH/CDHH?1@GH@GB61@<1BD1FEG<C<??A<HECHHHHDB//;/:=HHFHF@=D@<FH@IIFH/E:#HG?:/:-:.=--<D#/0=HEHECF0EHEH#GC?//IIHE#H?EG<H@CD1<?@#01CC#EHG@EHIGHHCHHHCHHE#DHGHEGC<C@ECDHHHEEHEHHGECG@=E<CC=E1?CC</DC@@F?EF<GCF<E?G
@HS4.3_104 HISEQ:380:H55W7BCXY:1:1101:15855:8334 1:N:0:AGCAGGAA orig_bc=AAAAAAAAAAAA new_bc=AAAAAAAAAAAA bc_diffs=0
TACGTATGGTGCAAGCGTTATCCGGATTTACTGGGTGTAAAGGGTGCGTAGGTGGTTGCGCAAGTCAGAAGTGAAAACTATGGGCTCAACCCATAGACTGCTTTTGAAACTGCGTAACTAGAGTGCAGGAGAGGAAAGTGGAATTCCTAGTGTAGCGGTGAAATGCGTAGATATTAGGAGGAACACCAGTGGCGAAGGCGGCTTTCTGGACTGCAACTGACACTGAGGCACGAAAGCGTGGGGAGCAAACAGG
+
IIHGHHHHHHHIHHIIIIHHIIGIIIIIHIIGHII<ECGHEHHIHHHIIIIIEIIHHIIIIIIIIHHIIIIHHHHHHFHHHHIIIHIIIIIIIIIIHIIHHIIIIIIIHIHIIIIHIIHIIIIHIIIIIIIIIIIIIIIIIIHIIHIIIIIIIIIIIIIIIIIIIIHHIIIIIHHHHEHIIIHHFIIIIHHHHIIIIHIIIIIIIIIIIIIIHIIIIIIIHDIIIIIIIIIIIIIIIIIIIIIIIIIIIIHII
@HS4.3_105 HISEQ:380:H55W7BCXY:1:1101:7988:8704 1:N:0:AGCAGGAA orig_bc=AAAAAAAAAAAA new_bc=AAAAAAAAAAAA bc_diffs=0
TACGGAAGGTCCGGGCGTTATCCGGATTTATTGGGTTTAAAGGGAGCGCAGGCCGACTGGTAAGCGTGACGTGAAATGTAGCCGCTCAACGGCTGAACTGCGTCGCGAACTGTCAGTCTTGAGTGAGTTCGATGTTGGCGGAATTCGTGGTGTAGCGGTGAAATGCTTAGATATCACGAAGAACTCCGATTGCGAAGGCAGCCAACAAGGCCTTTACTGACGCTAAAGCTCGAAGGTGCGGGTATCGAACAGG
+
IHIIIHIIIIIIIIIIIIIHIIIIIHHHIIIHHIIDHHIIIIIIIIIIGIIIIIIIIHIIIIIIIIIIIIIIIIIIIIHIIIIIIIIIIIIIIIIIIIIIIIIIIIIIIIIIIIIIIIHIIIIIHIIIHIIIIIIIIIIIIIIIIIIIIIIIIIIIIIIIIIIIIIHHIIIIIIIHHIIIIIIIIIHIIIIIIIIIIIIIIIIIIIIIIIIIIIHHIIIIIIHIIIIIIHIIIIIIIIIIIIIIIIIIIIIII
@HS4.3_106 HISEQ:380:H55W7BCXY:1:1101:13542:8610 1:N:0:AGCAGGAA orig_bc=AAAAAAAAAAAA new_bc=AAAAAAAAAAAA bc_diffs=0
TACGGAAGATGCGAGCGTTATCCGGATTTATTGGGTTTAAAGGGAGCGTAGGCGGGCCCTTAAGTCAGCGGTTAAATGTCATGGCCCAACCTTGTCATGCCGTTGAAACTGGGGGTCTTGAATGCACACAAGGGCGGTGGAATTCGTCGTGTAGCGGTGAAATGCTTAGATATGACGAAGAACTCCGATTGCGAAGGCAGCCGCCTGGGGTGCGATTGACGCTGAGGCTCGAAAGTGCGGGTATCGAACAGG
+
IIIIICHHCHIIHIIIIHIIIIIIIHEHIIIIHHIEHIIGIIIIGIIHHHIGIIIIHIIIIIHIHHIIIIIIIHHHFHHIIIIIIIIIIIIIIIIIHHIIIIIIIIIHIIIIIIIGHIIIIIIIHIIIIEHHHHHHEFHHIIHHIHGIIHIIHIIIIIIIHHIIIIGIIIHIIIHHFHIIIIHHIIIIHHHIHHHIIIIIHGIIIIIHHIHGHIHIIIHHIIIHIIIIIIIIIIIHHEHHIIIHIIIIHIII
@HS4.3_107 HISEQ:380:H55W7BCXY:1:1101:17775:8724 1:N:0:AGCAGGAA orig_bc=AAAAAAAAAAAA new_bc=AAAAAAAAAAAA bc_diffs=0
TACGGAGGATGCGAGCGTTATCCGGATTTATTGGGTTTAAAGGGTGCGTAGGCGGGACGTCAAGTCAGCGGTGAAATACTGTGGCTCAACCATAGTACTGCCGTTGAAACTGGCGACCTTGAGTGCGGCAGAGGTAGGCGGAATGTGTGGTGTAGCGGTGAAATGCTTAGATATCACACAGAACACCGATTGCGAAGGCAGCTTACTGGAGCGCAACTGACGCTGAGGCACGAAAGCGTGGGTATCGACCAGG
+
EHHCD=DH=HEHHIIHHHGG@HIHGH@GHE@C@F@0DGHCFHHHIIHIIFCC@E/<?ECHHHHHHHIEIHHFEHHEGHHHHHIE@HHCGDGIHHHIIHE@HIIHEGG?C1GFEGEHHDEHFA?HFEIIIHHEGEGHE0HHIIIHHHHE@F;CHHEHHEHGHC1GHHGCGEGG@AHHCCGCCCGC@IIIHDIEEFDHGDHH@HFEHHECIHCC?@EHHEHHHHIHHHECEEIHHGH<IHFCCIIHHDD<1GCFF
@HS4.3_108 HISEQ:380:H55W7BCXY:1:1101:19795:8672 1:N:0:AGCAGGAT orig_bc=AAAAAAAAAAAA new_bc=AAAAAAAAAAAA bc_diffs=0
TACGGAAGGTCCGGGCGTTATCCGGATTTATTGGGTTTAAAGGGAGCGCAGGCGGGCATTTAAGCGTGACGTGAAATGTGGCGGCTCAACCGCCGAACTGCGTCGCGAACTGGGTGCCTTGAGTGAGTACGACGTCAGCGGAATTCGTGGTGTAGCGGTGAAATGCTTAGATATCACGAAGAACCCCGATTGCGAAGGCAGCTGACGAGTCCTTTACTGACGCTAAAGCTCGAAAGTGCGGGTATCGAACAGG
+
IIIIICHIIIHIHHDDEFHHIIIHIGHIIIHGHHIG@EGEHIIHHHGIIICHIHHIIHIIIHIHIHEHEH@?EFFF@HDHHCA<DCH@EG?DEHHEEEFCDHEHHCH?CEHGCHGFGEEGGD@FGFCHEHHHGC?IIIIHHEHHHEHHEHHHDHGIIHIIHFIGIHIHHHGEFF1GFHEHHHHD<HDDHH@IIIIHECFCEHHEHHHEGFIHHIIIHCHEIFIIHIIHEEIIIIHHECCGEC@HHHFIHGGIH
@HS4.3_109 HISEQ:380:H55W7BCXY:1:1101:20104:8731 1:N:0:AGCAGGAA orig_bc=AAAAAAAAAAAA new_bc=AAAAAAAAAAAA bc_diffs=0
TACGGAGGGTGCGAGCGTTAATCGGAATAACTGGGCGTAAAGAGCTCGTAGGCGGTTAGTCAAGTCAGATGTGAAAGCCCCGGGCTTAACCTGGGAACTGCATTTGAAACTGACGAACTAGAGTACTGTAGAGGGAGGTAGAATTCCAGGTGTAGCGGTGAAATGCGTAGATATCTGGAGGAATACCGGTGGCGAAGGCGGCCTCCTGGACAGAGACTGACGCTGAGGAGCGAAAGCGTGGGGAGCAAACAGG
+
IIIHHGDHIHIHHIIIIHGICHHIIIIIIIIIIIIIIHIIIIHIIIIIIIIIIIIFHIIIIIIIIIIIIIIIIIIIHIIIIIIIIIIIIIIIIIIIIIIIIIIIIIIIIIIIIIIIIIIIIHIIHIIIIIIIIIIIIIIIIIIIIIIIIIIIIIIIIIIIIIIIIIIIIIIIIIIIIHIIIIIIIIIIIIIIIIIIIIIIIIIIIIIIIIIIIIIIIIIIIIIIIIIIIIIIIIIIIIIIIIIIIIIIIIIII
@HS4.3_110 HISEQ:380:H55W7BCXY:1:1101:20398:8704 1:N:0:AGCAGGAA orig_bc=AAAAAAAAAAAA new_bc=AAAAAAAAAAAA bc_diffs=0
TACGGAAGGTCCGGGCGTTATCCGGATTTATTGGGTTTAAAGGGAGCGCAGGCGGAGGCTTAAGCGTGACGTGTAATGTAGCCGCTCAACGGCTGAGTTGCGTCGCGAACTGGGTTTCTTGAGTGAGTGCGACGTCAGCGGAATTCGTGGTGTAGCGGTGAAATGCTTAGATATCACGAAGAACCCCGATTGCGAAGGCAGCTGACGAGCCCTTTACTGACGCTAAAGCTCGAAGGTGCGGGTATCGAACAGG
+
IIIIIHIIIHHIIHIIIIIIIIIIIHHIIIHIIIIEHIIIIIIIIIIIIIIIIIIIIIIIIIIIIIIIIIIHICIIHHHHIIIIIIIIIIIIIIIIIIIIIIIIIIIIIIIIIIIIIIIIIIIIIIIIIIIIIIIIIIIIIIIIIIIIIIIIIIIIIIIIIIIIIIIIIIIIIIIIIHIIIIIIIIIIIIIIIIIIIIIIIIIIIIIIIIIHIIIIIIIIIIIIIIIIIIIIIIIIHIEIIIIIIIIIIIIII
@HS4.3_111 HISEQ:380:H55W7BCXY:1:1101:20986:8506 1:N:0:AGCAGGAA orig_bc=AAAAAAAAAAAA new_bc=AAAAAAAAAAAA bc_diffs=0
TACGGAGGGTACGAGCGTTAATCGGAATGACTGGGCGTAAAGGGCACGTAGGTGGATAGATAAGTCACAAGTGAAATACCCGGGCTTAACCTGGGATTGGCTCGTGAAACTGTTTAACTAGAGTACGGTAGAGGGGAGTAGAATTCCAAGTGTAGCGGTGAAATGCGTAGAGATTTGGAAGAATACCGGAGGCGAAGGCGGCTCTCTGGACCGATACTGACACTGAAGAGCGAAAGCGTGGGGAGCAAACAGG
+
HEEHHD/<CE??GHIID/<<1<GHHHHGHHH?CCHHH?CEHHIC<C@E<CGH1?FCCGHHFFIHECG@ACGGFFEC>DEHGHGIHHHIHHHGFCHHEF0IHHIHHCGEHIIHHHIIHHHHHEGGIHIH#IHHIHGHHI#HGHH#HIIIIH#H#GIHIH#EHGH#CII#HHHCH#I#HFIIHHIHI#IIIIHIIIIHHH#EGIIIIIHHHHIHHFCHIIIHHGIHHHFHHGIHIHIHIGHIHHGHIIHHEHHCF
@HS4.3_112 HISEQ:380:H55W7BCXY:1:1101:3361:8860 1:N:0:AGCAGGAA orig_bc=AAAAAAAAAAAA new_bc=AAAAAAAAAAAA bc_diffs=0
TACGGAAGGTCCGGGCGTTATCCGGATTTATTGGGTTTAAAGGGAGCGCAGGCTGATGATTAAGCGTGACGTGAAATGTAGCCGCTCAACGGCTGAACTGCGTCGCGAACTGGTTATCTTGAGTGAGTTCGATGTTGGCGGAATTCGTGGTGTAGCGGTGAAATGCTTAGATATCACGAAGAACTCCGATTGCGAAGGCAGCCAACAAGGCCTTTACTGACGCTAAAGCTCGAAGGTGCGGGTATCGAACAGG
+
IIIIIIIIIIIIIIIIIIIIIIIIIHIIIIIIIIIHHIIIIIIIIIIIIIIIIIIIIIIIIIIIIIIIIIIIIIIIIIHHIIIIIIIIIIIIIIIIHHHIIIIIIIIIIIIIIHIIIIIIIIIIIIIIIIIIIIIIHGIIIIIIIIIIHIIIIIIIIIIIIIIIIIIIIIIIIIIHIIIIIIIIHIIIIIIIIIIIIIHIIIIIIIIIIIIIHIIIIIIIIIIIIIIIHIIIIIHH?DDIIIIIIIIIIIIII
@HS4.3_113 HISEQ:380:H55W7BCXY:1:1101:4602:8782 1:N:0:AGCAGGAA orig_bc=AAAAAAAAAAAA new_bc=AAAAAAAAAAAA bc_diffs=0
TACGGAGGGTGCGAGCGTTAATCGGAATAACTGGGCGTAAAGAGCTCGTAGGCGGTTTGTCAAGTCAGATGTGAAAGCCCCGGGCTTAACCTGGGAACCGCATTTGAAACTGACAGACTAGAGTACTGTAGAGGGAGGTAGAATTCCAGGTGTAGCGGTGAAATGCGTAGATATCTGGAGGAATACCGGTGGCGAAGGCGGCCTCCTGGACAGAGACTGACGCTGAGGAGCGAAAGCGTGGGGAGCAAACAGG
+
IIIIIHIIIIIIIIIIIHIIHIIIIIIIIIIIIIIIIHIIIIIIIIIIIIIIIIIIIIIIIIIIIHIIGIIIIIIIIIHHIIIIIIIIIIIIIIIIIIIIIIIIIIIIIIIIIIIIIIIIIIIHIHIIHIIIIIIIHIIIIIIIIIIIIIIIIIIIIIIIIIIIIIIIIIIIIIIIIIIIIIIIIIIIIIIIIIIIIIIIIIIIIIIIIIIIIIIIIIIIIIIIIIIIIIIIIIIIIIIIIIIIIIIIIIIII
@HS4.3_114 HISEQ:380:H55W7BCXY:1:1101:20703:8849 1:N:0:AGCAGGAA orig_bc=AAAAAAAAAAAA new_bc=AAAAAAAAAAAA bc_diffs=0
TACGGAGGATGCGAGCGTTATCCGGATTTATTGGGTTTAAAGGGTGCGTAGGTGGTTTGTTAAGTCAGCGGTGAAAGCGTGTAGCTCAACTATACCGAGCCGTTGAAACTGGCGAACTTGAGTGCAAACGAGGTAGGCGGAATGTGACGTGTAGCGGTGAAATGCTTAGATATGTCACAGAACCCCGATTGCGAAGGCAGCTTACCAGCATGCGACTGACACTGAGGCACGAAAGCGTGGGTATCAAACAGG
+
IIIIIHIIIIIIIIIIIIIIIIIIIIHFIIIIIIIGEHIIIIIIHIIIHHHIIIIHIIIIIIIIIIIIIIIIIIIIHIIIIIIIIIIIIIIIIIIIIIIIIIIIIIIIIIIIIIIIHHIIIIIHIIIIIIIIIIIIIIIIIIIIIIIIIIIHHHIIIIIIHHIHIHHGHHHIIHHHIIIIIHIIIHIIIIIIIIIIIIIIIIIIIIIIIHIIIIIIIIHIIIIIIIIHIIIIIIIIIIIIIIIIIIIIIHII
@HS4.3_115 HISEQ:380:H55W7BCXY:1:1101:1657:9139 1:N:0:AGCAGGAA orig_bc=AAAAAAAAAAAA new_bc=AAAAAAAAAAAA bc_diffs=0
TACAGAGGTCCCGAGCGTTGTTCGGATTTACTGGGCGTAAAGGGCGCGTAGGCGGCGGGGCGTGTCAAGTGTGAAATCTCCGGGCTCAACCCGGAAAGTGCGCTTGAAACTACCTCGCTGGAGTACGGGAGAGGGAATCGGAATATAGGGTGTAGCGGTGAAATGCGTTGATATCCTATAGAACACCGGAGGCGAAGGCGGATTCCTTGAACGATACTGACGCTGAGGCGCGAAAGTCGGGGGAGCAAACAGG
+
IIIIIIIIIIIIIIIIIHHIIIIIIIIIIIIIIIIIIHIIIIIIIIIIIIIIIIIIIIIIIIHIIIIIHHIHIIHIGHIIIIIIIHIIIIIIIIIIIIIIIIIIIIIIIIIIIIIIIHIIIIIIIIIIIIIIIIIIIIIIIIIIIIIIIIIIIIIIIIIIIIIIIIIIIIIIIIIIIIIIIIIIIIIIIIIIIIIIIIIIIIIIIIIIHIIIIIIHIIIHIIIIIIIIIIIIIIIHCIIIIIIIIIIIIIIII
@HS4.3_116 HISEQ:380:H55W7BCXY:1:1101:2706:9043 1:N:0:AGCAGGAA orig_bc=AAAAAAAAAAAA new_bc=AAAAAAAAAAAA bc_diffs=0
TACGGGGGATACGAGCGTTATCCGGATTTATTGGGTTTAAAGGGTGCGCAGGCGGACCGTTAAGTCAGGGGTGAAAAGTTCGTGCTCAACATGAACCGTGCCTTTGATACTGGCGGACTGGAGTGTGATAGACGTGGCCGGAATGTGGAGTGTAGCGGTGAAATGCTTAGATATTCCACAGAACACCGATCGAGAAGTCAGGTCGCGAGTTCACAACTGACGCTCATGCACGAAAGCGTGGGGATCAAACAGG
+
IIIIIDHIDHIHHHIHIHHEHIIIIGHHHHIIHHIGCGHHIIHIHHHIIHIIIHIHHIHIHEHHHIIHHIIIHIIIHHHIIIHIIIHHIHIIIGIIIIIIHIHHHHHEIIIIIIIIHIIIIHHIHHIIIIIIHIHHIIIHIIIHEGHIIIIHIIIIIIIHIIIIIIIIHGHIIHHIHHHHIIHIIIIHHHIIIIIIIHHIHEIHDHHHHF1HHHHHIIIHIIIIIIHIHEIIIIHDHHHIIIHIIIIIIIIII
@HS4.3_117 HISEQ:380:H55W7BCXY:1:1101:3862:9224 1:N:0:AGCAGGAA orig_bc=AAAAAAAAAAAA new_bc=AAAAAAAAAAAA bc_diffs=0
TACGTAGGGGGCAAGCGTTATCCGGATTTACTGGGTGTAAAGGGAGCGCAGACGGCGCAGCAAGTCTGAAGTGAAAGCCCGGGGCTTAACCCCGGGACTGCTTTGGAAACTGCTGTGCTTGAGTATCGGAGGGGCAGGCGGAATTCCCAGTGTAGCGGTGAAATGCGTAGATATTGGGAAGAACACCAGTGGCGAAGGCGGCCTGCTGGACGATAACTGACGTTGAGGCTCGAAGGCGTGGGGAGCAAACAGG
+
IIIIHIIIIIIIIIIIIIIIIIIIIHIIIGIGFHIDHEHIIHIIHHHIIIIIHIFHIIIIIIIHHIIIIIIIIIIIIHIIIIIIIIIIIIIIIIIIIIIIIIIIIIIIIIIIIIIIIIIIIIIHIIIIIIIIIIIIIIIIHIIIIIIIIIIIIIIIIIHIIIIIIIIIIIIIIIHIIHIIIIIIIIIIIIIIIIIIIIIIHIIIIIIIIIIIIIIIHIIIIIIIIIIHHIIIIIIIIIIIIIIIIHIIIIIII
@HS4.3_118 HISEQ:380:H55W7BCXY:1:1101:13010:9051 1:N:0:AGCAGGAA orig_bc=AAAAAAAAAAAA new_bc=AAAAAAAAAAAA bc_diffs=0
TACGGAAGGTCCGGGCGTTATCCGGATTTATTGGGTTTAAAGGGAGCGCAGGCTGATGATTAAGCGTGACGTGAAATGTAGCCGCTCAACGGCTGAACTGCGTCGCGAACTGGTTATCTTGAGTGAGTTCGATGTTGGCGGAATTCGTGGTGTAGCGGTGAAATGCTTAGATATCACGAAGAACTCCGATTGCGAAGGCAGCCAACAAGGCCTTTACTGACGCTAAAGCTCGAAGGTGCGGGTATCGAACAGG
+
IIIIIIIIIIIIIIIIIIIIIIIIIGHHIIIIHIIDGHIIIIIIIIIIIIIIIIIIIHIIIIIIIIIIHIIHIIIIGIIIIIIIIIIIIIIIIIIHHIIIIIIIIIIIIIIIIIIIIIIIIIIIIIIIIIIIIIIIIIIIIIIIIIIIIIIIIIIIIIIIIIIIIIIIIIIIIIIIIIIIIIIIIIIIIIIIIIIIIIIIIIIIIIIIIIIIIIIIIIIIIIIIIIIIIIIIIIIIIIIIIIIIIIIIIIIII
@HS4.3_119 HISEQ:380:H55W7BCXY:1:1101:16770:9009 1:N:0:AGCAGGAA orig_bc=AAAAAAAAAAAA new_bc=AAAAAAAAAAAA bc_diffs=0
TACGGAAGGTCCGGGCGTTATCCGGATTTATTGGGTTTAAAGGGAGCGCAGGCCGGAGGTCAAGCGTGACGTGAAATGTAGCCGCTCAACGGCTGAACTGCGTCGCGAACTGGCTTTCTTGAGTGAGTTCGATGTGGGCGGAATTCGTGGTGTAGCGGTGAAATGCTTAGATATCACGAAGAACTCCGATTGCGAAGGCAGCCCACAAGGCCTTTACTGACGCTAAAGCTCGAAGGTGCGGGTATCGAACAGG
+
IIIIIHIIHIIIIIIIIIIIIIIIIHIIIIIIHHIGHHHIIIIIIIHIIIIIGIIIIIIIIIIIIIIIHIIIIHIIIHHIIHIIIIIIIIIIIIIHHIHIIIIIIIIIIIIIIIIHIIIIIIIIIIIHIIIIIIIIIIIIIIIIIIIIIIIIIIIIIIIIIIIIIIIIIIIIIIIHHHIIIIIIHIIIIIIIIIIIIIIIIHIIIIIIIIIIIHHHIIIIIIIIIIHIIIIIHHFCCIIIIIIIIIIIIIIII
@HS4.3_120 HISEQ:380:H55W7BCXY:1:1101:1062:9363 1:N:0:AGCAGGAA orig_bc=AAAAAAAAAAAA new_bc=AAAAAAAAAAAA bc_diffs=0
TACGGAAGATGCGAGCGTTATCCGGATTTATTGGGTTTAAAGGGAGCGTAGGCGGGTTTTTAAGTCTGCGGTAAAATGTCGGCGCCCAACGTCGTCCTGCCGTGGAAACTGGAGACCTTGAATACACGCAAGGAAGATGGAATTTGTTGTGTAGCGGTGAAATGCTTAGATATGACGAAGAACTCCGATTGCGAAGGCAGTCTTCTGGAGTGCGATTGACGCTGAGGCTCGAAAGTGCGGGTATCAAACAGG
+
IHIHIHIIEHHICHIHICGHIIHIIG@<1FHHHII<0CFCFHIIICHHECHH#IIGEE@GHCHHIIHIIDHHHHGFHHHFHII/CCH@EHIIIIGFHIIHIIHEECHHEHHHHHGCGGHHHHHHHIHHIHCHHFEEHIII?GGHHHHHIIHDGHGIIHHHHHIIIIHEHEHHHHEFHIEGGCFHDHHIHHHEEEHHGHHEGCHH?GFH<DHE1HIIHIHH@F?HHHEG<0@FC<C/C0EIIHHIHHIHE@CH
@HS4.3_121 HISEQ:380:H55W7BCXY:1:1101:5963:9251 1:N:0:AGCAGGAA orig_bc=AAAAAAAAAAAA new_bc=AAAAAAAAAAAA bc_diffs=0
TACAGAGGCCCATAGCGTTGTTCGGATTTACTGGGCGTAAAGGGCGCGTAGGCGGCAGGGCGTGTCAAGTGTGAAATCTCCGGGCCCAACCCGGAAAGTGCGCTTGAAACTACCTTGCTCGAGGCCGGGAGAGGGAATCGGAATACAGGGTGTAGCGGTGAAATGCGTTGATATCCTGTAGAACACCGGAGGCGAAGGCGGATTCCTGGAACGGTACTGACGCTGAGGCGCGAAAGTCGGGGGAGCAAACAGG
+
IGIIIIIIIIIIIIHIIHIHIIIIIFEHIIIIIHIIIIIHIIIIIIIIIIIIIIIIIIIIIIIIIIIIIIIIIIIIHHHHIIHIIIIIGIIIIIIIIIIIIIIIIIIIIIIIIHIHIIHHIIIIIHIIIIIIIIIIIIIIIIIIHIIIIIIIIIIIIIIIIIIIIIIIIIIIIIIHGHIIIIIIIIIIIIIIIIIIIIIIIIIIIIIIIHHIIIIIIIIHIIIIIIIIIIIIIIIIIHIIIHIIIIIIIIIII
@HS4.3_122 HISEQ:380:H55W7BCXY:1:1101:20886:9253 1:N:0:AGCAGGAA orig_bc=AAAAAAAAAAAA new_bc=AAAAAAAAAAAA bc_diffs=0
TACGGAAGGTCCGGGCGTTATCCGGATTTATTGGGTTTAAAGGGAGCGCAGGCCGATTATTAAGCGTGACGTGAAATGTAGATGCTCAACATCTGAACTGCGTCGCGAACTGGTAGTCTTGAGTGAGTTCGATGTGGGCGGAATTCGTGGTGTAGCGGTGAAATGCTTAGATATCACGAAGAACTCCGATTGCGAAGGCAGCCCACAAGGCCTTTACTGACGCTAAAGCTCGAAGGTGCGGGTATCGAACAGG
+
IHHHIHIIIGHHH<EHHEDHHHHHHC<<CFCGFHHE0EEGHIIIGHHH?CHHDHH<CEHHIHEHFHHICCHHIIHHFHHFHHHHHHHGHHHGFHHHFH?CHIIHHHIGHHCHHEHGHHDFFHEHGHHHHHGBIIIIIHHHIIHDHFIIHIIIHCIIHIHHGHGHIHHGCHHHHIHGF<EIHHEC#IHHDHIIIIHHHHE#CHEHCGEHHHGIHHGGHIHEHHIEEHHGCGHHHFHCCC<EHIIHGHHHCHIHH
@HS4.3_123 HISEQ:380:H55W7BCXY:1:1101:6648:9649 1:N:0:AGCAGGAA orig_bc=AAAAAAAAAAAA new_bc=AAAAAAAAAAAA bc_diffs=0
TACAGAGGTCTCGAGCGTTGTTCGGATTTACTGGGCGTAAAGGGCGCGTAGGCGGCGCGGCGTGTCGAGTGTGAAATCTCCGGGCTCAACCCGGAAAGTGCGCTCGAAACTGCCGTGCTCGAGTGCGGGAGAGGGAATCGGAATACAGGGTGTAGCGGTGAAATGCGTTGATATCCTGTAGAACACCGGATGCGAAGGCGGATTCCTGGAACGCAACTGACGCTGAGGCGCGAAAGTCGGGGGAGCAAACAGG
+
IHIIGIIHHIIHIIIIIEHIIIIIIIIIIIIIHIIIGHHHIHIIIHIIIIHIIIIIHIIIIIIIHHIIHIIHHGIHGHHGHIIIIIIIIIIIIIIIIIIIIIIIHIIIIIIHGIIIIIHHIIIIIIIIIIIIHHIIIIIIIIIHIIIIIIIIIIIIIIIIIIIIIIIHFHIHIGIHGDGIIIIIIIIIIIHIIIIIIIIIIIIIHIIHHEDIIIIIIIIIIIIIIIIIIIIHIIIIIIIIIIIIIIIIIIIII
@HS4.3_124 HISEQ:380:H55W7BCXY:1:1101:10350:9597 1:N:0:AGCAGGAA orig_bc=AAAAAAAAAAAA new_bc=AAAAAAAAAAAA bc_diffs=0
TACGGAAGGTCCGGGCGTTATCCGGATTTATTGGGTTTAAAGGGAGCGCAGGCTGTTTTTTAAGCGTGACGTGAAATGTAGGGGCTCAACCTGTGCAGTGCGTCGCGAACTGGAGAACTTGAGTGCACTCGAGGAAGGCGGAATTTGTGGTGTAGCGGTGAAATGCTTAGATATCACGAAGAACTCCGATTGCGAAGGCAGCCTTCCAGCGTGTAACTGACGCTAAAGCTCGAAAGTGCGGGTATCGAACAGG
+
IIIIIHIIIIIIIIIIIIIIIIIIIHGHIIIHFHIECCHHIIIIIIIHGIHHIIIIHIIGIIIIIIIIIIIIIIIIIIIIIIIIIIIIHHIIIIIIIIIIIIIIIIIHIHIIIIIIIIIIIIIIIHFHHIIIIIIIIIIIIIIIIIIIIIIIIIHIIIIIIIIIIIIIIIIIIHHIIIIIIHIIHIIIIIIIIIIIIIIIIIIIIIIIIIIIIIIHIIIIIGHHIIIIIIIIIIIIIIIIIIHHIIIIIIIII
@HS4.3_125 HISEQ:380:H55W7BCXY:1:1101:5444:9806 1:N:0:AGCAGGAA orig_bc=AAAAAAAAAAAA new_bc=AAAAAAAAAAAA bc_diffs=0
TACGTAGGGGGCAAGCGTTATCCGGAATTATTGGGCGTAAAGGGTGCGTAGGCGGCAAACTAAGTCTGAGGTGAAAGTGCGGGGCTCAACCCCGTGATGCCTTGGAAACTGGTTAGCTAGAGTATGGTAGAGGCAAGTGGAACTCCATGTGTAGCGGTAAAATGTGTAAATATATGGAAGAACACCAGTGGCGAAGGCGGCTTGCTAGGCCAAAACTGACGCTGAGGCACGAAAGCGTGGGGAGCAAACAGG
+
IE@HGHHHIGDHHHIFHDGHHHHIHHECEEEFFHCHHCFE@CGCHIIIEHE=CHHDHHFFF1CD<GCFGBHDHHFDDFEHHGDHFHHHHIHHHIIIEEHCFHHHEEFFHIIHIGHHHHHHFGHEGFHIHGGHHHHCEEF<GGDDHHHHIDFHIIHCFHCGGHHIHHGHFHGHHFHHHHGIIIGHIIGGH@EGEHHDE?1CCH@?HH@CEIHHHHHE@CG?<C1GHG=GD@HHHHDED?ED1HEHFFC<D1F@
@HS4.3_126 HISEQ:380:H55W7BCXY:1:1101:9040:9995 1:N:0:AGCAGGAA orig_bc=AAAAAAAAAAAA new_bc=AAAAAAAAAAAA bc_diffs=0
TACGGAGGGTACGAGCGTTAATCGGAATGACTGGGCGTAAAGGGCACGTAGGTGGATAGATAAGTCACAAGTGAAATACCCGGGCTTAACCTGGGATTGGCTCGTGAAACTGTTTAACTAGAGTACGGTAGAGGGGAGTAGAATTCCAAGTGTAGCGGTGAAATGCGTAGAGATTTGGAAGAATACCGGAGGCGAAGGCGGCTCTCTGGACCGATACTGACACTGAAGAGCGAAAGCGTGGGGAGCAAACAGG
+
IIIIIHIIIIIIIIIIIHIIIIIIIIIIIIIIIIIIIHIIIIIIIIIIGIIIGHIHIIIIIIIIIIIIIIIIIIIIHIIIIIHIIIIIIHIIIIIIIIIHIIIIIIIIIIHIIIIIIIIIIIIIHIIIIIIIIIIIIIIIIIIIHIHIIIIIIIIIIIIIIIIIIIIIIIIIIIIHIIIIIIIIIIIIIIIIIIIHIIIIIIIIIIIIIIIIIIIIIHHHIHIIIIIIIIIIIIIIIIIIIIIIIIIIIIIII
@HS4.3_127 HISEQ:380:H55W7BCXY:1:1101:9829:9992 1:N:0:AGCAGGAA orig_bc=AAAAAAAAAAAA new_bc=AAAAAAAAAAAA bc_diffs=0
TACGGAGGGTGCGAGCGTTAATCGGAATAACTGGGCGTAAAGAGCTCGTAGGCGGTTAGTCAAGTCAGATGTGAAAGCCCCGGGCTTAACCTGGGAACTGCATTTGAAACTGACGAACTAGAGTACTGTAGAGGGAGGTAGAATTCCAGGTGTAGCGGTGAAATGCGTAGATATCTGGAGGAATACCGGTGGCGAAGGCGGCCTCCTGGACAGAGACTGACGCTGAGGAGCGAAAGCGTGGGGAGCAAACAGG
+
IIII=EHIHDHHHIIIIHIIEHIIIIII@GHIIIIIIHIIIIGIIFHIEHHIIIIHHGHHIIIIHIFGHHIIIIIIHIIIHHIIIIHIIIIIIIIIHEHHIIIIHHIHHIIHHHIIIIIIIIIIHHHIHHHHGHIGHHIIIIIHIIIIIIHIHHHIIIHIHIIIIIIIIIIIHHHHHHHIIIIIIHIIICIIIIHIIIHIHDIIIHHHHHFHHHHHHDG<DGGEEFHHHHHGEHHDHHHIIIIHGHHIHEGHH
@HS4.3_128 HISEQ:380:H55W7BCXY:1:1101:11230:9819 1:N:0:AGCAGGAA orig_bc=AAAAAAAAAAAA new_bc=AAAAAAAAAAAA bc_diffs=0
TACGGAAGGTCCGGGCGTTATCCGGATTTATTGGGTTTAAAGGGAGCGCAGGCTGATGATTAAGCGTGACGTGAAATGTAGCCGCTCAACGGCTGAACTGCGTCGCGAACTGGTTATCTTGAGTGAGTTCGATGTTGGCGGAATTCGTGGTGTAGCGGTGAAATGCTTAGATATCACGAAGAACTCCGATTGCGAAGGCAGCCAACAAGGCCTTTACTGACGCTAAAGCTCGAAGGTGCGGGTATCGAACAGG
+
IIIIIIIIIIIIIGIIIIIIIIIIIHIIIIIIHIIHIIIIIIIIIIIIIIHIIHIIIHIIHHIIHIIIHHIIIHIIHIIIIIIIHIIIIIIIIIIIIIIIIIIIIIIIIIIIIIIIIIIHHIIHHHIGHHIHHIIHIIHIIIIIIIIIIIIIIIIIIIIIIIIIIHIIIIIIIIIIIIIIIIIIIIIIIHIIIIHIIIIIIIIHIIIIIIIIIIIIIIIIHIIIIIIIGIIIIIIIIIIIIIIIIHHIIIIII
@HS4.3_129 HISEQ:380:H55W7BCXY:1:1101:13641:9851 1:N:0:AGCAGGAA orig_bc=AAAAAAAAAAAA new_bc=AAAAAAAAAAAA bc_diffs=0
TACGGAGGATGCGAGCGTTATCCGGATTTATTGGGTTTAAAGGGTGCGTAGGTGGTTTGTTAAGTTTGTGGTGAAAGCGTGCGGCTCAACCGTACCAAGCCATGAAAACTGGCGAACTTGAGTGCAAACGAGGTAGGCGGAATGTGATGTGTAGCGGTGAAATGCTTAGATATGTCACAGAACCCCGATTGCGAAGGCAGCTTACCAGCATGCAACTGACACTGAGGCACGAAAGCGTGGGTATCAAACAGG
+
IIIIIGHIHIIIIIIIIIIHIHHIIHHHIIIHGGHDEHHIIIIIHHIHEHHIIIIIIIIIIIIIHGIIHHHHIIIIIHIIIIIHHHIIIIIIIIIIIIIIIIIIIIIIHIIIIIIIIIIIIIIIIIIIIIIIIIIIIIIIHIIIIIIIIIIIIIIIIHGIIIIIIIIIIIIIHIIIIIIIIIIIIIIIIIIIIIIIIIIIIIIIIIIIIIIIIIIIIIIHHIIHIIIIIIIIIIIIIIIIIIIIIIIIIIII
@HS4.3_130 HISEQ:380:H55W7BCXY:1:1101:14061:9991 1:N:0:AGCAGGAA orig_bc=AAAAAAAAAAAA new_bc=AAAAAAAAAAAA bc_diffs=0
TACAGAGGTCGCGAGCGTTGTTCGGATTTACTGGGCGTAAAGGGCGCGTAGGCGGTAGTGCGTGTCGCGTGTGAAATCTCCGGGCTCAACCCGGAAAGTGCGCGCGAAACTGCAATACTCGAGTACGGGAAGGGGAATCGGAATCGAGGGTGTAGCGGTGAAATGCGTTGATATCCTCGAGAACACCGGAAGCGAAGGCGGATTCCTGGAACGAGACTGACGCTGAGGCGCGAAAGCCGGGGGAGCAAACAGG
+
IHIIIIIIIIIIIIIIIIIHHHIIIIIIHHHHIIIIIIIIIHHIIIIIHIIIIIIIIIIIIIIIIIHIHHIIIIIIGHIIIIIIIIIIIIIIIIIIIIIIIIIHIIIIIIIIIIIIIIIHIIIIIIIHIHHIIIIIIIIIIHHIIIIIIHIIIIIHHIIIIIIIIIIIIIIHIHIIIIIIIIIIIHIIIIIIIIIIIIIIIIIIIIIIIIIIIIHIIIIHIIIIHIIIHIHIIIIIIIIIIIIIIIIIIIIII
@HS4.3_131 HISEQ:380:H55W7BCXY:1:1101:14583:9758 1:N:0:AGCAGGAA orig_bc=AAAAAAAAAAAA new_bc=AAAAAAAAAAAA bc_diffs=0
TACGTAGGTGGCGAGCGTTATCCGGAATTATTGGGCGTAAAGAGTGAGCAGGCGGCATGATAAGTTCGAAGTGAAAGCGTGAGGCTCAACCTCATACAGCTTCGAAAACTGTCAAGCTAGAGTGCGAGAGGGGTAAACGGAATTCCATGTGTAGCGGTGAAATGCGTAGATATATGGAGGAACACCGGTGGCGAAGGCGGTTTACTAGCTCTATACTGACGCTCAGTCACGAAAGCGTGGGGAGCAAATAGG
+
IIIIHIIIIIIIIIIIIIIIIIIIIHIIIIIHHHIIIFHIIIIIIIIIIIIIIIIIIIIIIIIIIIIIIIIIIIIIIIIIIIIIIIIIIIIIIIIIIIIIHIIIIIIIIIIIIIIIIIIIIIIIIIIIIIIIIIHIIIIIIIIIIIIIIIIIIIIIIIIIIIIIIIIIIIIIIIIHGIIIIIIIIIIIIIIIIIIIIIIIIIIIIIIIIIIIIIIIIIIIIIIIIIIIIIIIHIIIIIIIIIIIIIIIIIII
@HS4.3_132 HISEQ:380:H55W7BCXY:1:1101:15344:9834 1:N:0:AGCAGGAA orig_bc=AAAAAAAAAAAA new_bc=AAAAAAAAAAAA bc_diffs=0
TACAGAGGTCCCTAGCGTTGTTCGGATTTACTGGGCGTAAAGGGCGCGTAGGCGGCCGAGCAAGTCAAGTGTGAAATCTCCGGGCTCAACCCGGAACGTGCGCTTGAGACTGCCTGGCTCGAGGCCGGGAGAGGGAATCGGAATACAGGGTGTAGCGGTGAAATGCGTTGATATCCTGTAGAACACCGGAGGCGAAGGCGGATTCCTTGGACGGCACTGACGCTGAGGCGCGAAAGTCGGGGGAGCAAACAGG
+
HFHIHGHHHIIIIIIIIGHHHHHHCHHIIHHIHFHIHHHIEEEHIHDHCDHIGHHDHHGHHHIIIIIIIEHIIIIHCIHIIIIIIIHHIIHHCHHIGIIIIIIHIIIIHIHHHFHHGHHHHHHHIHHIHIIHIIIHHHIIIHIIIIIIIIIIGIIIIIIIIIIHHHHHHIIIIHHFGEHGIIIIHHGIIIIIIIIHHHHGHIIIIIHDHHHHIIIIIIIIIIIIIIIIIIIIIIIIIIIIIIIIIIIIIIIII
@HS4.3_133 HISEQ:380:H55W7BCXY:1:1101:15694:9875 1:N:0:AGCAGGAA orig_bc=AAAAAAAAAAAA new_bc=AAAAAAAAAAAA bc_diffs=0
TACGGAAGGTCCAGGCGTTATCCGGATTTATTGGGTTTAAAGGGAGCGCAGGCTGATGATTAAGCGTGACGTGAAATGTAGCCGCTCAACGGCTGAACTGCGTCGCGAACTGGTTATCTTGAGTGAGTTCGATGTTGGCGGAATTCGTGGTGTAGCGGTGAAATGCTTAGATATCACGAAGAACTCCGATTGCGAAGGCAGCCAACAAGGCCTTTACTGACGCTAAAGCTCGAAGGTGCGGGTATCGAACAGG
+
IIIIIIIIIIIIIIIIIIIIIIIIIHIIIIIIIIIHHIIIIIIIHIHIIIIIIIIIIHIIIIIIIIIIIIIIIIIIHIIIIIIIIIIIIIIIHIIIIIIIIIIIIIIIIHIIIIIIIIIIIIIIIIIIIIIIIIHIIHIIIIIHIIIIIIIIIIIIIIIIIIIIIIIIIIIIIIIIHHIIIIIIHIIIIIIIIIIIIIIIIIIIIIIIIIIIHIIIIIIIIIIIIIIIIIIIIIIHHIIIIIIIIIIIIIIII
@HS4.3_134 HISEQ:380:H55W7BCXY:1:1101:19148:9793 1:N:0:AGCAGGAA orig_bc=AAAAAAAAAAAA new_bc=AAAAAAAAAAAA bc_diffs=0
TACGGAAGGTCCGGGCGTTATCCGGATTTATTGGGTTTAAAGGGAGCGCAGGCTGGATTTTAAGCGTGCTGTGAAATGTACCGGCTCAACCGGTGACGTGCAGCGCGAACTGGAGTCCTTGAGTGAGTACGAGGTATGCGGAATTCGTGGTGTAGCGGTGAAATGCTTAGATATCACGAAGAACTCCGATTGCGAAGGCAGCGTACCAGTCCTTAACTGACGCTAAAGCTCGAAAGTGCGGGTATCGAACAGG
+
IIIIIHIIIHHIIHIIIIIIIIIIIHHIIIIIIIIEEHHIIIIIIIIIIIIIIIIIIIIIIIIIIIIIIIIIIIIIHHHIIIII#IIIIIIIIIIIIIIIIIIIIIIIHIIIIIIIIIIIIIIIIIIIIIIIIIIIIIIIIIIIIIIIIIIIIIIIIIIIIIIIIIIIIIIIIIIIIIIIIIIIIIIIIIIIIIIIIIIIIIIIIIIIIIIIIIIIIIIIIIIIIIIIIIHIIIIHHIIIIIIIIIIIIIIII
@HS4.3_135 HISEQ:380:H55W7BCXY:1:1101:19704:9905 1:N:0:AGCAGGAA orig_bc=AAAAAAAAAAAA new_bc=AAAAAAAAAAAA bc_diffs=0
TACGGAAGGTCCGGGCGTTATCCGGATTTATTGGGTTTAAAGGGAGCGCAGGCCGAAGGTTAAGCGTGACGTGAAATGTAGCCGCTCAACGGCTGCACTGCGTCGCGAACTGGCTTTCTTGAGTGAGTTCGATGTAGGCGGAATTCGTGGTGTAGCGGTGAAATGCTTAGATATCACGAAGAACTCCGATTGCGAAGGCAGCCTACAAGGCCTTTACTGACGCTAAAGCTCGAAGGTGCGGGTATCGAACAGG
+
IIIIIHIIIIIII?HHIIIIIIIIIHHIIIIIHHIGHHHIIIIIIIIIIIIIIIIIIHIIHIIIIIIIIIIHIIIIIIIIIIIIIIIIIIIIIIIIIIIIIIIIIIIIIIIIIIIHIIIIIHIIIIIIIIIIIIIIIIIIIIIIIIIIIIIIIIIIIIHIIIIIIIIIIIIIIIIIIHIIIIIIHIIIIIIIIIIIIIIIIIIIIIIIIIIIIIIIIIIIIIIIIIIIIHIIIIIIIIHIIIIIIIIIIIIII
@HS4.3_136 HISEQ:380:H55W7BCXY:1:1101:3993:10079 1:N:0:AGCAGGAA orig_bc=AAAAAAAAAAAA new_bc=AAAAAAAAAAAA bc_diffs=0
TACGGAAGGTCCGGGCGTTATCCGGATTTATTGGGTTTAAAGGGAGCGCAGGCTGGATTTTAAGCGTGCTGTGAAATGTACCGGCTCAACCGGTGACGTGCAGCGCGAACTGGAGTCCTTGAGTGAGTACGAGGTATGCGGAATTCGTGGTGTAGCGGTGAAATGCTTAGATATCACGAAGAACCCCGATTGCGAAGGCAGCGTACCAGTCCTTAACTGACGCTAAAGCTCGAAAGTGCGGGTATCGAACAGG
+
IIGIIIIIIIIIIIHHIIIIIIIIIGGHHIIIGFHGHIIIIIIIGIIIIIIIIIIIGHIHHIIIHIIIIIIIHHIIIIHIIIIIIIIIIHIIHIIIHIIIIIIIIIIHHIIHIIHHHHIIIIIIIIIIIIIIIIIIIIIIIIIIIIIGIIIIIHIIIIHIIHIIIIIIIIIIIIIIIHIIIIIIIIIIIIIIIIIIIIIIIIIIHHFIHIHIIIIIIIIIIIIHIHIIHGIIIIIIIIIHIIIIIIIIIIIII
@HS4.3_137 HISEQ:380:H55W7BCXY:1:1101:5271:10106 1:N:0:AGCAGGAA orig_bc=AAAAAAAAAAAA new_bc=AAAAAAAAAAAA bc_diffs=0
TACGGAAGGTCCGGGCGTTATCCGGATTTATTGGGTTTAAAGGGAGCGCAGGCCGAAGATTAAGCGTGACGTGAAATGCCGCGGCTCAACCGTGGAAGTGCGTCGCGAACTGGTTTTCTTGAGTGTGCACGAGGAAGGCGGAATTCGTGGTGTAGCGGTGAAATGCTTAGATATCACGAAGAACTCCGATTGCGAAGGCAGCCTTCCAGGGCATTACTGACGCTAAAGCTCGAAGGTGCGGGTATCGAACAGG
+
IGHIIIDHHHHHIIIIHEHIEHHIHGEHHHHIIIHEHIHGHHHHIEHIIHIIIIIHIHIIIIIIIIIHIIIIIEHHFFHHHIIIDHIIIIIIIIIIIIIIIIGHHIIIHHHIIHFHHIIFHFHHIHHIIIIHIIDGHIIHHHGHEDHGHHHIHFIIHHFHHCIFHHFEIHHHFHHGEEIHIIIHHFHHH=HHIHEHHHHHHHCHEIIIIIIIHIIIHIHHDFFCIHHGIIIIHHCC/HH@FCGCEIIHHHGEH
@HS4.3_138 HISEQ:380:H55W7BCXY:1:1101:5392:10240 1:N:0:AGTAGGAA orig_bc=AAAAAAAAAAAA new_bc=AAAAAAAAAAAA bc_diffs=0
TACGTAGGGAGCGAGCGTTGTCCGGAATTACTGGGTGTAAAGGGAGCGTAGGCGGGACTGCAAGTCAGATGTGAAATGCCGGGGCTTAACCCCGGAGCTGCATTTGAAACTGTGGTTCTTGAGTGAAGTAGAGGCAAGCGGAATTCCTGGTGTAGCGGTGAAATGCGTAGATATCAGGAGGAACACCGGTGGCGAAGGCGGCTTGCTGGGCTTTTACTGACGCTGAGGCTCGAAAGCGTGGGTAGCAAACAGG
+
IIIIFHHHIHIIHIHIHHHHIIIIHEHHIE1CFHIGHHHIHIIH?GDHIIHHHIIIHIHIHIGHIIIIIHHIIHHHHHHIHHIIIGHIHIHGIHIIHHIHHIIIIIIIIIHH@HIIIIIIIHIHIIIIHIIHGIIIIIHHIIIIIIIIIIHGHIIIIIIIIIIIIIIIIIIIIGHIIHIIIIIIIIIIIIIIIIIIIIIIGIIHIIIIIIIIIIIIIIIIIIHIIIIGIHIIIIIIIIIHFIHIIIIIIIIII
@HS4.3_139 HISEQ:380:H55W7BCXY:1:1101:8614:10181 1:N:0:AGCAGAAA orig_bc=AAAAAAAAAAAA new_bc=AAAAAAAAAAAA bc_diffs=0
TACGGAGGATGCGAGCGTTATCCGGATTTATTGGGTTTAAAGGGTGCGTAGGTGGTTTGTTAAGTTTGTGGTGAAAGCGTGCGGCTCAACCGTACCAAGCCATGAAAACTGGCGAACTTGAGTGCAAACGAGGTAGGCGGAATGTGATGTGTAGCGGTGAAATGCTTAGATATGTCACAGAACCCCGATTGCGAAGGCAGCTTACCAGCATGCAACTGACACTGAGGCACGAAAGCGTGGGTATCAAACAGG
+
IIIIIIIIIIIIIIIIIIIIIIIIIHIIIIIIHIIEHIIIIIIIIIIIGFHIHHHEGIIHIIIIIIIIIIIIIIIIHHIIIIIIIIIIIIHIIIIIIIIIIIIIIIIIIIIIIIIIHIIIHIIGIIIIIIIIIIIIHIIIIIIIIIIIHIIIIIIIIHIIIIIIIHIIIIIIIIIHIIHIIIIHHHIIIIIIIIIIIIIIIIIIIIIGHIGHEHHHIIHHEHHHHIHEIIIIIIIIHCGIIGIHFIHHHHII
@HS4.3_140 HISEQ:380:H55W7BCXY:1:1101:9086:10068 1:N:0:AGCAGGAA orig_bc=AAAAAAAAAAAA new_bc=AAAAAAAAAAAA bc_diffs=0
TACGTAGGTGGCAAGCGTTATCCGGAATTATTGGGCGTAAAGAGGGAGCAGGCGGCAAGATAAGTTTGAAGTGAAAGCGTGGAGCTCAACTCCATACAGCTTCGAAAACTGTCTAGCTAGAGTACGAGAGAAGTGAACGGAACTCCATGTGTAGCGGTGAAATGCGTAGATATATGGAAGAACACCAGTGGCGAAGGCGGTTCACTAGCTCGAAACTGACGCTCAGTCCCGAAAGCGTGGGTAGCAAATAGG
+
IIIIHHGHFHHIIIIIIIIIIIIIHEHHFHHHHIIIIEHHHHHIIHIIIIIIIIIIIIIIIHIIIIIIIIIIIIIIIIIIIIIIIIIIIIHIIIIIIIIIEHIIHHIHIIIIHIIIIIIIIIIIIIIIIIIIIHIIIIIIIIIIIIIIIIIIIIIIIIIIIIIIIIIIIIIIIIIIHIIIIIIIIIIIIIIIIIIIIIIIIIIIIIIIIIIIIIIIIIIIIIIIIHHIIIIIIIIIIIIIIIHHIIIIIIII
@HS4.3_141 HISEQ:380:H55W7BCXY:1:1101:11097:10110 1:N:0:AGCAGGAA orig_bc=AAAAAAAAAAAA new_bc=AAAAAAAAAAAA bc_diffs=0
TACGGAGGATGCGAGCGTTATCCGGATTTATTGGGTTTAAAGGGTGCGTAGGCGGGACGTCAAGTCAGCGGTGAAATACTGTGGCTCAACCATAGTACTGCCGTTGAAACTGGCGACCTTGAGTGCGGCAGAGGTAGGCGGAATGTGTGGTGTAGCGGTGAAATGCTTAGATATCACACAGAACACCGATTGCGAAGGCAGCTTACTGGAGCGCAACTGACGCTGAGGCACGAAAGCGTGGGTATCGAACAGG
+
IIIIIIHHEHIIIIIIIIIIIHIIIHHIHIHIHIIHHIIIIIIIIIIIIIIIIIIIIIIIIIIIIIIIIIIIIIIIIHIIIIIIIIIIIIIIIIIIIIIIIIIIIIIIIIIIIIIIIIIIIIIIIIIIIIIIIIIIIIIIIIIIIIIIIIIIIIIIIIIIIIIIIIIIIIIIIIHIIIHIIIIIIIIIIIIIIIIIIIIIIIIIIIIIIIIIIIIIIIIIIIIIIIIIIIIIIIIIIIIIIIIIIIIIIIIII
@HS4.3_142 HISEQ:380:H55W7BCXY:1:1101:11796:10228 1:N:0:AGCAGGGA orig_bc=AAAAAAAAAAAA new_bc=AAAAAAAAAAAA bc_diffs=0
TACGGAGGATGCGAGCGTTATCCGGATTTATTGGGTTTAAAGGGTGCGTAGGCGGTCTGCTAAGCGGGAGGTGAAATGCCGGCGCTCAACGTCGGAAGTGCCTCCCGAACTGGTGGACTGGAATGACTCTGCCGTGGGAGGAATGTGTAGTGTAGCGGTGAAATGCTTAGAGATTACACAGAACACCGATTGCGAAGGCATCTCACGAAGGGTCGATTGACGCTGAGGCACGAAAGCGTGGGGATCAAACAGG
+
HHIIHHHIDH@H?HDHHEHHHIHHC<<E<FEHHHHDCGHEEHHHE@CHHHIEFHHCIIHHHIIHHHIIHHIIIIIIIIIIIIHIIHIGIIIHIIIHGIIHDEHGHEEHIIIIIHIIIIIHHEHFHHEDHDHHHHBHHHGIIIIIHIHHGIIIIIIIIIIIIIIHIH?IIHIFHGCBGFHHIGHHDHIHHH@IIIIIIIHHCHIIHHGHHIIHIHEHIIIIIIIIIIIIIIIIHIIIHHEIIIIIGHIIIIIII
@HS4.3_143 HISEQ:380:H55W7BCXY:1:1101:17788:10173 1:N:0:AGCAGGAA orig_bc=AAAAAAAAAAAA new_bc=AAAAAAAAAAAA bc_diffs=0
TACGGAAGGTCCGGGCGTTATCCGGATTTATTGGGTTTAAAGGGAGCGCAGGCGGACTGCTAAGCGTGCCGTGAAAGCGCGGGGCTCAACCCCGTACAGCGGCGCGAACTGGCGGTCTTGGTTGCGGGAAGGGGAGGCGGAACTCGTGGTGTAGCGGTGAAATGCATAGATATCACGAAGAACTCCGATCGCGAAGGCAGCCTCCCGGCCCGCCAACGACGCTCATGCTCGAAGGCGCGGGTATCAAACAGG
+
IIIIIIIIIIIIIIIIIIIIIIIIIHHIIIIIIIIEHIIIIIIIGIIIIIIIIIIHIIIIIIIIIIIIIIIIIIIIHHIIIIIIIIIIIIIIIIIHIHIIIIIIIIIIIIIIIIIIIIIIIIIIIIIIIIIIIIIIIIIIIIIIHIIIIIIIIIIIIIIIIIIIIIIIIIIIIIIIIIIIHIIIIIIIIIIIIIIIIIIIIIHIIIIIHIHHIIIIIIIIIIIIIHIIIIIIIIHIIIIIIHHIIIIHIIII
@HS4.3_144 HISEQ:380:H55W7BCXY:1:1101:19395:10216 1:N:0:AGCAGGAA orig_bc=AAAAAAAAAAAA new_bc=AAAAAAAAAAAA bc_diffs=0
TACGGAGGATGCGAGCGTTATCCGGATTTATTGGGTTTAAAGGGTGCGTAGGCGGACTTTTAAGCGTGAGGTGAAATGCGCGGGCTCAACCTGTGAACTGCCTCGCGAACTGGGAGTCTGGAATGTCCGTGCCGTGGGAGGAATGTGTGGTGTAGCGGTGAAATGCATAGAGATCACACAGAACACCGATTGCGAAGGCATCTCACGAACGGATGATTGACGCTGAGGCACGAAAGCGTGGGGATCAAACAGG
+
IIIIIIHIIIIIIIIIIIIHIIIIIIHIIIIIIIIIIIIIIIIIIIIIIIIIIIHIIIIIIIIIIIIIIIIIIIIIIIIIIIIIIIIIIHIIIIIIIIIIIIIIIIIIIIIIIIIIIIIIIHIIIIIIIIIIIIIIIIIIIIIIIIIIIIIIIIIIIIIIIIIIIIIIIIIIIIIHHIIIIIIIIIIIIIIIIIIIIIIIIIIIIIIIIIIIIIIIIIIIIIIIIIIIIIIIIIIIIIIIIIIIIIIIIIIII
@HS4.3_145 HISEQ:380:H55W7BCXY:1:1101:19987:10130 1:N:0:AGCAGGAA orig_bc=AAAAAAAAAAAA new_bc=AAAAAAAAAAAA bc_diffs=0
TACGGAGGGTACGAGCGTTAATCGGAATGACTGGGCGTAAAGGGCACGTAGGTGGATAGATAAGTCACAAGTGAAATACCCGGGCTTAACCTGGGATTGGCTCGTGAAACTGTTTAACTAGAGTACGGTAGAGGGGAGTAGAATTCCAAGTGTAGCGGTGAAATGCGTAGAGATTTGGAAGAATACCGGAGGCGAAGGCGGCTCTCTGGACCGATACTGACACTGAAGAGCGAAAGCGTGGGGAGCAAACAGG
+
IIIIIIIIIIIIIIIIHFHIEHIIIIIIIIIIIIIIIHIIIIIIIIIIGHHHDHIIIIIIIIIIIIHIIIIIIIIIHHIIIIIIIIIIIIIIIIIHHIIIHHHIIIIIIIIIIIIIIIIIIIIIIIIIIIIIIHIIIIIIIIIIIIIIIIIIIIIIIIIIIIIIIIIIIIIIIIIIIIIIIIIIIIIIIIIIIIIIIIIIIIIIIIIIIIIIIIIIIIIIIIIIIIIIIIIIIIIIIIIIIIIIIIIIIIIII
@HS4.3_146 HISEQ:380:H55W7BCXY:1:1101:2796:10402 1:N:0:AGCAGGAA orig_bc=AAAAAAAAAAAA new_bc=AAAAAAAAAAAA bc_diffs=0
TACGGAGGATGCGAGCGTTATCCGGATTTATTGGGTTTAAAGGGTGCGTAGGCGGGACGTCAAGTCAGCGGTGAAATACTGTGGCTCAACCATAGTACTGCCGTTGAAACTGGCGACCTTGAGTGCGGCAGAGGTAGGCGGAATGTGTGGTGTAGCGGTGAAATGCTTAGATATCACACAGAACACCGATTGCGAAGGCAGCTTACTGGAGCGCAACTGACGCTGAGGCACGAAAGCGTGGGTATCGAACAGG
+
HHIIIHGIHHEHEECHHDHIIIIID=DHHGC<DHH<DHHICGHHGHHIIHIHIIIHHHHIHHEHHHIIIIIHHIIHDHHIIHHIIHIGHGIHIHHEHHHHHIHHIHHHIHHHHIIIIIHGFHHIIHHHEIHIHIHHHHHHHHGHHIIHIHCHFHHEHIIIHHEHHHHIHIHHHHHHHCGHHFGGIIIHIHHIHGCHIHIIEGHFHHHCIIIIHFGGC@HC?FCGEEED<FCCCC@?HCCCHIHHEGG@H@1HI
@HS4.3_147 HISEQ:380:H55W7BCXY:1:1101:2790:10475 1:N:0:AGCAGGAA orig_bc=AAAAAAAAAAAA new_bc=AAAAAAAAAAAA bc_diffs=0
TACGTAGGGGGCGAGCGTTGTCCGGAATGACTGGGCGTAAAGGGTGTGTAGGCGGTTGCACAAGTTAAAAGTGAAATCCCCGGGCTTAACTCGGGTGCTGCTTTTAAGACTGTGTGACTTGAGTGCAGTAGAGAAAAGTGGAATTCCTAGTGTAGCGGTGGAATGCGTAGATATTAGGAGGAACACCAGAGGCGAAGGCGACTTTTTGGACTGTAACTGACGCTGAGGCACGAAAGTGTGGGGAGCAAACAGG
+
IIIIIIIIIIIIIIIHIIIIIIIIIIIIIIIIIIIIIEHIHIIIHIIIIIIIIIIIIIIIIIIIIIIIIIIIIIIIIIIIIIIIIIIIIIIIIIIIIIIIIIIIIIIIIIIIIIIIIIIIIIIIIIIIIIIIIIIIIIIIIIIIIIIIIIIIIIIIIIIIIIIIIIIIIIIIIIIIIEIIIIIIIIIIIIIIIIIIIIIIIIIIIIIIIIIIIIIIIIIIIIIIIIIIIIIIIIIHEIIIIIIIIIIIIIIII
@HS4.3_148 HISEQ:380:H55W7BCXY:1:1101:6483:10257 1:N:0:AGCAGGAA orig_bc=AAAAAAAAAAAA new_bc=AAAAAAAAAAAA bc_diffs=0
TACGGAGGGTACGAGCGTTAATCGGAATGACTGGGCGTAAAGGGCACGTAGGTGGATAGATAAGTCACAAGTGAAATACCCGGGCTTAACCTGGGATTGGCTCGTGAAACTGTTTAACTAGAGTACGGTAGAGGGGAGTAGAATTCCAAGTGTAGCGGTGAAATGCGTAGAGATTTGGAAGAATACCGGAGGCGAAGGCGGCTCTCTGGACCGATACTGACACTGAAGAGCGAAAGCGTGGGGAGCAAACAGG
+
IIIIIHIIIIHHIIIIIHHIIIIIIIIIIIIIIIIHHHIIIIIIGHIIFHHHGIIIHHIIIIIIIIIIIIIHIIIHEIIHIHIIIIIIIIIHIHIIIIIIHIHHIIIIIIHIHHIIHHIIIIIIIIHIIIIIIIHIIIIIIIIIIIHIIIIIIIIIIIIIIIIIIIIIIIIIIIIHGHIIIIIIIIIIIIIIIIIIIIIIIIIIHIIIIIIIIIIIIIIIIIIIIIIIIIHIIHIIHIIIIIIIIIIIIHIII
@HS4.3_149 HISEQ:380:H55W7BCXY:1:1101:8681:10433 1:N:0:AGCAGGAA orig_bc=AAAAAAAAAAAA new_bc=AAAAAAAAAAAA bc_diffs=0
TACAGAGGTCCCTAGCGTTGTTCGGATTTACTGGGCGTAAAGGGCGCGTAGGCGGCCAGGCAAGTCAAGTGTGAAATCTCCGGGCTCAACCCGGAACGTGCGCTTGAGACTGCCCGGCTCGAGTGCGGAAGGGGGAATCGGAATATAGGGTGTAGCGGTGAAATGCGTTGATATCCTATAGAACACCGGAGGCGAAGGCGGATTCCTTGTACGCAACTGACGCTGAGGCGCGAAAGTCGGGGGAGCAAACAGG
+
IIIIIHHIIIIIIIIIIHIIHIIIIIIIIIIIHIIHIHIIIIIIIIIIHIIIIIIIIIIIIIIIHIIIIIIIIIIIHHIIIIIIIIIIIIIHHIIHIIIIIIHIIIHIIIIIIIIIIIIIIIIIIHIIHHIIIIIHHHIIIIIHIIIIIIIIIIIIIIIIIIIIIIIIIIHIIIIIIHIIIIIIIIIIIIIHHIIIHIIHIIIIHIHHDHIIHHIIIIIHIIIIIIHIIHIIHHIHHHIIIIIHH@HHHIIII
@HS4.3_150 HISEQ:380:H55W7BCXY:1:1101:9341:10406 1:N:0:AGCAGGAA orig_bc=AAAAAAAAAAAA new_bc=AAAAAAAAAAAA bc_diffs=0
TACGGAGGGTACGAGCGTTAATCGGAATGACTGGGCGTAAAGGGCACGTAGGTGGATAGATAAGTCACAAGTGAAATACCCGGGCTTAACCTGGGATTGGCTCGTGAAACTGTTTAACTAGAGTACGGTAGAGGGGAGTAGAATTCCAAGTGTAGCGGTGAAATGCGTAGAGATTTGGAAGAATACCGGAGGCGAAGGCGGCTCTCTGGACCGATACTGACACTGAAGAGCGAAAGCGTGGGGAGCAAACAGG
+
IIIIIIIIHIIIIIIIIHIIIIIIIIIIIIIIIIIIIHIIIIIIIIIIGGHIHHIIIIIHIIIIIGIIIIIIIIIIGIIIIIIIIIIIIHIIIIIIIIIIIIHIIIIIIHIIIHIIHIIIIIIIIIIIIIIIHHIIIIIIIIIIIHHHIIIIIIIIIIIIHIIHIIIIIIIIIIIIIHIIIIIIIHIIIIIIHIIIIIIIIIIIHIGIIIIIIIIIIIIIHIIIIIIIIIIIIIIIHHHIIIIIIIIIIIIII
@HS4.3_151 HISEQ:380:H55W7BCXY:1:1101:9781:10305 1:N:0:AGCAGGAA orig_bc=AAAAAAAAAAAA new_bc=AAAAAAAAAAAA bc_diffs=0
TACGGAGGGTACGAGCGTTAATCGGAATGACTGGGCGTAAAGGGCACGTAGGTGGATAGATAAGTCACAAGTGAAATACCCGGGCTTAACCTGGGATTGGCTCGTGAAACTGTTTAACTAGAGTACGGTAGAGGGGAGTAGAATTCCAAGTGTAGCGGTGAAATGCGTAGAGATTTGGAAGAATACCGGAGGCGAAGGCGGCTCTCTGGACCGATACTGACACTGAAGAGCGAAAGCGTGGGGAGCAAACAGG
+
IIIIIIIIIIIIIIIIIIIHIIIIIIIIIIIIIIIIIIIIIHIIIIIHFHHIGHHIIIIIIIIIIIIIIIIIIHIIGIIIIIIHIHIIIHIIIIIIIIIIIIIIIIIIIIIIIIIHIIIIIIIIIIHIIIIIIIIIIIIIIIIHHHIIHIIIIIIIIIIIIIIIIIIIIIIIIIHIIIIHIIIIIHIHIIIIHIIIIIIIIHIIIIIIIIHIIIIIIIIIHHHIIHIHHIIIIIIIIIIIIIIIIIIIIHIII
@HS4.3_152 HISEQ:380:H55W7BCXY:1:1101:14782:10494 1:N:0:AGCAGGAA orig_bc=AAAAAAAAAAAA new_bc=AAAAAAAAAAAA bc_diffs=0
TACGGAGGATGCGAGCGTTATCCGGATTTATTGGGTTTAAAGGGTGCGTAGGTGGTTTGTTAAGTTTGTGGTGAAAGCGTGCGGCTCAACCGTACCAAGCCATGAAAACTGGCGAACTTGAGTGCAAACGAGGTAGGCGGAATGTGATGTGTAGCGGTGAAATGCTTAGATATGTCACAGAACCCCGATTGCGAAGGCAGCTTACCAGCATGCAACTGACACTGAGGCACGAAAGCGTGGGTATCAAACAGG
+
H@GHEEHCGHH?DE?FHEHEH@EG<CC@HECDCGHCGC?EEGHGGHH<<<FC8C16186DGHEC<#HIEHHIEHHECEHHIECCEHGGHIIDHFHIIHHHGIHEHGHHFHCFEECDHHHEHFGEE@GDCHHGCEBEHHHIHHIHF#HHG1CGHIHE@FHCBD@GEHHHGFHCFAF?@GG@CFHC@1D<HGEHEDF@HHHI<<11FEHHHEHCHG<HCHCHF@HEHHEC<HCCE=HC0HF1FC?DIHHH@HHC
@HS4.3_153 HISEQ:380:H55W7BCXY:1:1101:2794:10526 1:N:0:AGCAGGAA orig_bc=AAAAAAAAAAAA new_bc=AAAAAAAAAAAA bc_diffs=0
TACGGAAGGTCCGGGCGTTATCCGGATTTATTGGGTTTAAAGGGAGCGCAGGCTGGAGATTAAGCGTGACGTGAAATGCCGCGGCTCAACCGTGGAAGTGCGTCGCGAACTGGTTTCCTTGAGTGTATTCGACGTCAGCGGAATTCGTGGTGTAGCGGTGAAATGCTTAGATATCACGAAGAACTCCGATTGCGAAGGCAGCTGGCGAGGCTATAACTGACGCTAAAGCTCGAAGGTGCGGGTATCGAACAGG
+
IIIIIIIIIIIIIIIIIIIIIIIIIHIIIIIIHIIGHIIIIIIIIIIIIIIIIIIIHIHIIIIIIIIIIHIIIIIIGHIIIIIIIIIIIIIIIIIIIIIIIIIIIIIIIIIIIIIIIIIIIIIIIIIHIIIIIIIIIIIIIIIIIIIIIIIIIIIIIIIIIIIIIIIIIIIIIIIIIGIIIIIIIIIIIIIIIIIIIIIIIIIIIIIIIIIIIIIIIIIHIIIIIIIIIIIIIIHE?H@IIIIIIIIIIIIII
@HS4.3_154 HISEQ:380:H55W7BCXY:1:1101:3317:10544 1:N:0:AGCAGGAA orig_bc=AAAAAAAAAAAA new_bc=AAAAAAAAAAAA bc_diffs=0
TACGGAAGGTCCGGGCGTTATCCGGATTTATTGGGTTTAAAGGGAGCGCAGGCCGGAGGTCAAGCGTGACGTGAAATGTAGGGGCTCAACCTTTGAATTGCGTCGCGAACTGGCCTTCTTGAGTGAGTACGACGTCAGCGGAATTCGTGGTGTAGCGGTGAAATGCTTAGATATCACGAAGAACCCCGATTGCGAAGGCAGCTGACGAGTCCTTTACTGACGCTAAAGCTCGAAGGTGCGGGTATCGAACAGG
+
IIIIIIIIIIIIIHIHIIIIIIIIIGHHIIIHHHHDGHHHIHIIIIIIIIIIHIIIIIIHIHIIIIIIHHHHHHHIIIIIIIIIIIIIHIIHIIIIIIIIIIIIIIIHHHIIIIIIIIIHHIHIIIIIIIIIIHHIIIIIIIIHHIIIIIIHIIIIIIIIIIIIIIIIIIIIIHIIIHIIHIIIIIIIIIHIIIIHHD1IIIIIIIIHG?IIIIIIIHIHHIGIIIIIHHHIIIIHHIIHHIIHHHGIIHHII
@HS4.3_155 HISEQ:380:H55W7BCXY:1:1101:9652:10553 1:N:0:AGCAGGAA orig_bc=AAAAAAAAAAAA new_bc=AAAAAAAAAAAA bc_diffs=0
TACGGAGGATGCGAGCGTTATCCGGATTTATTGGGTTTAAAGGGTGCGTAGGTGGTTTGTTAAGTTTGTGGTGAAAGCGTGCGGCTCAACCGTACCAAGCCATGAAAACTGGCGAACTTGAGTGCAAACGAGGTAGGCGGAATGTGATGTGTAGCGGTGAAATGCTTAGATATGTCACAGAACCCCGATTGCGAAGGCAGCTTACCAGCATGCAACTGACACTGAGGCACGAAAGCGTGGGTATCAAACAGG
+
IIIIIHIIIIIIIIIIIIIIIIIIIEHHIIIIIIIEHIIIHHIIHIIIGHHIHHIHIIIIIIIIIIIIIIIIIIIIHIIIIIIIIIIIIIIIIIIIIIIIIIIIIIIIIIIIIIIIIIIIIIIIIIIIIIIIIIIIIIIIIIIIIIIIIIIIIIIIIIIIIIIIIIIIIIIIIIIHIIIIIIIGIIIIIIIIIIIIIHHIIIIIIIIIHIIIHHHIIIIHGIIIIIIIIIIIIIIIIHIIIIHIIIIIIHII
@HS4.3_156 HISEQ:380:H55W7BCXY:1:1101:9564:10580 1:N:0:AGCAGGAA orig_bc=AAAAAAAAAAAA new_bc=AAAAAAAAAAAA bc_diffs=0
TACGGAAGGTCCTGGCGTTATCCGGATTTATTGGGTTTAAAGGGAGCGCAGGCCGGTGTGTAAGCGTGACGTCAAATACAGCCGCTCAACGGTTGTCCGCGTCGCGAACTGCATGCCTTGAGTACGCTGCAAGTGGGCGGAATTCGTGGTGTAGCGGTGAAATGCTTAGATATCACGAAGAACTCCGATTGCGAAGGCAGCCCGCTGTTGCGTCACTGACGCTGAGGCTCGAAGGTGCGGGTATCGAACAGG
+
IIIIIHIIIIIIIIIIIIIIIIIIIHHIIIIIIIIGHIIIIIIIIIIIIHIIIIIIHEHIIIIIIIIIIIIIIIIIIHIIIIIIIIIIIIIIIIIIIIIIIIIIIIIIIIIIIIIIIIIIIIIIIIIIIIIIIIIIIIIIIIIIIIIIIIIIIIIIIIIIIIIIIIIIIIIIIIIHIHHIIIHIIIIIHIIIIIIIIIIIIIIIIIIHDIIIIIIIIIIIIIIIIIIHHIIIIIIIIIIIIIIHIIHIIIII
@HS4.3_157 HISEQ:380:H55W7BCXY:1:1101:20254:10540 1:N:0:AGCAGGAA orig_bc=AAAAAAAAAAAA new_bc=AAAAAAAAAAAA bc_diffs=0
TACGGAGGATCCGAGCGTTATCCGGATTTATTGGGTTTAAAGGGAGCGTAGGCGGGAGATCAAGTCAGCTGTGAAATGTAGACGCTCAACGTCTGCACTGCAGTTGAAACTGGTTTTCTTGAGTGCGTAAGGGGCAGGCGGAATTCGTCGTGTAGCGGTGAAATGCGTAGATATTAGGAAGAACACCGGTGGCGAAGGCGGCTTACTGGACGGTAACTGACGTTGAGGCTCGAAAGCGTGGGGAGCAAACAGG
+
IGHIIIIIIHEEFHHIIHICIHHHHI@=GHIII@FHHIGIIIGIIIIIIIHHIHHHH#HIGHIII?HC?CHHHHIHHFHHIIII#IHIIIIIEGHHHHHHHFEGGHIIIGHHEFHHHGIHHCHHHHIHHHHHHIHHEHHH@CEEEEIHEEFBHIIIIHGIIIIHIHFHIIIIHFGHHIHIIHHIHHHFHHGHIIIIHHIHHHHHGIHHHIHCHHH@IIIIHHHHEHIGHHIHHIHGHDHEG@HHHHGHIIHH?
@HS4.3_158 HISEQ:380:H55W7BCXY:1:1101:11904:10975 1:N:0:AGCAGGAA orig_bc=AAAAAAAAAAAA new_bc=AAAAAAAAAAAA bc_diffs=0
TACGTAGGGGGCTAGCGTTGTCCGGATTGACTGGGCGTAAAGCGTGCGTAGGCGGTTCAGCAAGTTGAGAGTGTAATACCTAGGGCTTAACTCAGGTGCTGCTCTCAAAACTGCTGGGCTTGAGTGCAGGAGGGGTAAATGGAATTCCTAGTGTAGCGGTGGAATGCGTAGATATTAGGAGGAACACCAGAGGCGAAGGCGATTTACTGGACTGTAACTGACGCTGATGCACGAAAGTGTGGGGAGCAAACAGG
+
IHIIIIIIIIIIIIIIIIIIIIIIIIIIIIIHIIIIIHHHIIIIIIIIIHIHIIIIIIIIIHIIHIIHIHIIIIIIIIHIIIIIIIIIIIIIIIIIIIHIIIIIIIIIIIIIIIIIIIHIIIIIIIIIIIIIIIIIHIIIIIIIIIHIIIIIIIIIIIIIIIIIIIIIIIIIIIIIIIHIIIIIIIIIIIIIIIIIIIIIIIIIIIIIIIIIIIIIIIIIIIIIIIIHIIIIIIIIIIIIIIIIIIIIIIIIII
@HS4.3_159 HISEQ:380:H55W7BCXY:1:1101:13825:10994 1:N:0:AGCAGGAA orig_bc=AAAAAAAAAAAA new_bc=AAAAAAAAAAAA bc_diffs=0
TACGGAAGGTCCGGGCGTTATCCGGATTTATTGGGTTTAAAGGGAGCGCAGGCTGGATTTTAAGCGTGCTGTGAAATGTACCGGCTCAACCGGTGACGTGCAGCGCGAACTGGAGTCCTTGAGTGAGTACGAGGTATGCGGAATTCGTGGTGTAGCGGTGAAATGCTTAGATATCACGAAGAACTCCGATTGCGAAGGCAGCATACCAGTCCTTAACTGACGCTAAAGCTCGAAAGTGCGGGTATCGAACAGG
+
HEGHHIIIICHFHDDHHIIHEHHHDG<CHCHHHHCDGEFEECGHIHFIGII?FHHHEFGFIIGHHHHHHIHHHIIIHHHGHIIIIIIHIHIIHDHHFIIIIIIIIIIIIIIHIIIIIIIHHIHIIIIHGHIIIIIGIIIIIIIIIIIHHHHIIIIIIIIHIIIIIIHFIIIIHHHGHGIIIHHHHIHFHHFIHHHHHEFEIIHHIHHHIIGIHHGHHIIHIHIIIIIIIIIIIIIHIHFHIHIIIIIIIHIII
@HS4.3_160 HISEQ:380:H55W7BCXY:1:1101:15336:10785 1:N:0:AGCAGGAA orig_bc=AAAAAAAAAAAA new_bc=AAAAAAAAAAAA bc_diffs=0
TACGGAAGGTCCGGGCGTTATCCGGATTTATTGGGTTTAAAGGGAGCGCAGGCCGGCTGGTAAGCGTGACGTGAAATGTAGATGCTCAACATCTGCACTGCGTCGCGAACTGTCAGTCTTGAGTGAGTTCGATGTTGGCGGAATTCGTGGTGTAGCGGTGAAATGCTTAGATATCACGAAGAACTCCGATTGCGAAGGCAGCCAACAAGGCCTTTACTGACGCTAAAGCTCGAAGGTGCGGGTATCGAACAGG
+
ICHHHHHIICHHDI<?FHIHHHHEHCE@GE1GHEH0<CHHHIIE@HHIICHC<HGHGDEHHIHEIHIIHIIHHIIHEIIHIIIEHHIHHIIIHHHHIHHHHHIIIIIIIHIHHHHIHHEHHIHIHHIIHGIHHIHFHHEIIIIGHIHHIIIIIHIIIIIIHIIIHHEIIHIHHIIIHIIIIHHHGHGIIIIHGIIIIIHEHHHHIIIIIHHGIIIIIIIHDIIIIIIHIHHIIIHFGIHIIIIIIIIHEHHIH
@HS4.3_161 HISEQ:380:H55W7BCXY:1:1101:17488:10797 1:N:0:AGCAGGAA orig_bc=AAAAAAAAAAAA new_bc=AAAAAAAAAAAA bc_diffs=0
TACGTAGGTGGCGAGCGTTGTTCGGATTTATTGGGCGTAAAGGGTCTGTAGGAGGTTTGTTAAATGTGGGGTGAAATCCGGGAGCTCAACTCCCGAATTGCCCTGTAGACTGACAGACTAGGGTACTGGAGAGGTAAGCGGAATACCAAGTGTAGCGGTGGAATGCGTAGATATTTGGTAGAACACCAAGAGCGAAGGCAGCTTACTGGACATTAACCGACTCTGAGAGACGAAAGCGTGGGGAGCAAACAGG
+
IIIIIIIIIIIIIIIIIHHHIIHIIGHIIIIIHIIIIFIIIIIIHHIIHHHIHHIGHHHIIIIIIIIIIIIIIIIIHHIIIIIIIHIIIIIIIIIIIIIIIIIIIIIIIIIIHIIIIIIIIIIIIIIIIIIIIIIIIIIIIIIIIIIIIIIIIIIIIIIIIIIIIIIIHHIIIHIIIIIIIIHIHIIIIIIIIIIEIIIIIIIIIIIIIHGIIIIHIIHHIHIIIIIIIIHIIIIIIIIIIIIIIHHHFIHII
@HS4.3_162 HISEQ:380:H55W7BCXY:1:1101:2776:11161 1:N:0:AGCAGGAA orig_bc=AAAAAAAAAAAA new_bc=AAAAAAAAAAAA bc_diffs=0
TACGGAGGATGCGAGCGTTATCCGGATTTATTGGGTTTAAAGGGTGCGTAGGCGGAATGTTAAGTCAGTGGTGAAAGCGTGTAGCTCAACTATACCGAGCCGTTGAAACTGGCGTTCTTGAGTGCAAACGAGGTAGGCGGAATGTGACGTGTAGCGGTGAAATGCTTAGATATGTCACAGAACCCCGATTGCGAAGGCAGCTTACCAGCATGCGACTGACGCTGAGGCACGAAAGCGTGGGTATCAAACAGG
+
HEGEC0<C@FFECHDHHHHEHGHEH0<GGHC@FEH00<1<CFGDHHHC0<C0<E<DCHHHHHIIHHHGHHFFEHEBDCFGEHHEGIIHHEHHHIGFGHIHDCGIHEEHHCE<DED/HEHEHHHEHHHGGHHFDE@@@HHIIGGEHHE@HHIIIIIIIIIHIGHHIIHIHHIHFFACCHIIIIHCIHE@IIHHEHIIHHEHC<1<?FCHHCGGIIIIIIHIHHHIHHHG1IIIIHGIIIIIHEHHIIIIIIHH
@HS4.3_163 HISEQ:380:H55W7BCXY:1:1101:7707:11122 1:N:0:AGCAGGAA orig_bc=AAAAAAAAAAAA new_bc=AAAAAAAAAAAA bc_diffs=0
TACGGAAGGTCCGGGCGTTATCCGGATTTATTGGGTTTAAAGGGAGCGCAGGCTGATGATTAAGCGTGACGTGAAATGTAGCCGCTCAACGGCTGAACTGCGTCGCGAACTGGTTATCTTGAGTGAGTTCGATGTGGGCGGAATTCGTGGTGTAGCGGTGAAATGCTTAGATATCACGAAGAACTCCGATTGCGAAGGCAGCCCACAAGGCCTTTACTGACGCTAAAGCTCGAAGGTGCGGGTATCGAACAGG
+
IIIIIHIIIIIIIIIIIIIIIIIIIHIIIIIIHHIGHIIIIIIIIIIIIIIIIIIIIIIIIIIIIIIIHIIIIIIIIIHIIIIIIIIIIIIIIIIIIIHIIIIIIIIIIIIIIIIIIIIIIIIIIIIIGIIIIIIIIIIIIIIIIIIIIIIIIIIIIIIIIIIIIIIIIIIIIIIIHIIIIIIIHIIIIIIIIIIIIIIIIIIIIIIIIIIIIIHIIIIIIIHHIIIIIHHIIHECCIIIIIIIIIIIIIIII
@HS4.3_164 HISEQ:380:H55W7BCXY:1:1101:9789:11223 1:N:0:AGCAGGAA orig_bc=AAAAAAAAAAAA new_bc=AAAAAAAAAAAA bc_diffs=0
TACGGAGGGTGCAAGCGTTAATCGGAATAACTGGGCGTAAAGGGCATGCAGGCGGTTAGACAAGTAGGATGTGAAATCCCCGGGCTCAACCTGGGAGCTGCATACTAAACTGTCAGACTAGAGTATTGCAGGGGGAGACGGAATTCCAGGTGTAGCGGTGGAATGCGTAGATATCTGGAAGAACACCAAAGGCGAAGGCAGTCTCCTGGGCAAATACTGACGCTCATATGCGAAAGCGTGGGTAGCAAACAGG
+
IIIIIIIIIIIIIIIIIHIIIIIIIIIIIIIIIIIIIIIIIIIIIIIIIIIIIIIHIIIIIIIIIIIIHIIIIIIIHHIIIIIIIIIIIIIIIIIIIIIIIIIIIIIIIIIIIIIIIIIIIIIIIIIIIIIIIIIIIIIIIIIIIIIIIIIIIIIIIIIIIIIIIIIIIIIIIIIIIHIIIIIIIIIIIIIIIIIIIIIIIIIIIIIIIIIIIIIIIIIIIIIIIIIIIIIIIIIIIIIIIIIIIIIIIIIII
@HS4.3_165 HISEQ:380:H55W7BCXY:1:1101:7601:11320 1:N:0:AGCAGGAA orig_bc=AAAAAAAAAAAA new_bc=AAAAAAAAAAAA bc_diffs=0
TACGGAAGGTCCGGGCGTTATCCGGATTTATTGGGTTTAAAGGGAGCGCAGGCTGATGATTAAGCGTGACGTGAAATGTAGCCGCTCAACGGCTGAACTGCGTCGCGAACTGGTTATCTTGAGTGAGTTCGATGTTGGCGGAATTCGTGGTGTAGCGGTGAAATGCTTAGATATCACGAAGAACTCCGATTGCGAAGGCAGCCAACAAGGCCTTTACTGACGCTAAAGCTCGAAGGTGCGGGTATCGAACAGG
+
IIIIIHHIIIIIIIIIIIIIIIIIIGHIIIIIIIIGHIIIIIIIIIIIIHIIHIIIIIIIIIIIIIIIIIIIIIIIHHHIHIIIIIIIIIIIIIIIIIIIIIIIIIIIIIIIIIIIIIIIIIIIIIIIIIIIIIIIIIIIIIIIIIIIIIIIIIIIIIHIIIIIIIIIIIIIIIIIIIIIIIHIIIIIIIIIIIIIIIIIIIIIIIIIIIIIIIIIIIIIIIIIIIIIIIHIIIIHHIIIIIIIIIIIIIIII
@HS4.3_166 HISEQ:380:H55W7BCXY:1:1101:17545:11370 1:N:0:AGCAGGAA orig_bc=AAAAAAAAAAAA new_bc=AAAAAAAAAAAA bc_diffs=0
TACGGAGGATGCGAGCGTTATCCGGATTTATTGGGTTTAAAGGGTGCGTAGGTGGTTTGTTAAGTTTGTGGTGAAAGCGTGCGGCTCAACCGTACCAAGCCATGAAAACTGGCGAACTTGAGTGCAAACGAGGTAGGCGGAATGTGATGTGTAGCGGTGAAATGCTTAGATATGTCACAGAACCCCGATTGCGAAGGCAGCTTACCAGCATGCAACTGACACTGAGGCACGAAAGCGTGGGTATCAAACAGG
+
IIIIIIIIIIIIIIIIIIIIIIIIIHIIIIIIHHI0DHIIIIIIHHIICGHIIIIIIIIIIIIIIIHIIIIIIIIIIIIIIIIIHHIIHIIIIIIIIIIIIIIIIIIIIIIIIIIIIHIIIIIIIIIIIIIIIIIIIIIIIIIIHIIIIIIIIIIIIIIIIIIIIIIIIIIIIIIIIIIIIIIIIIIIIHIIIIIIIIIIIIIIIIIIIIIIIIIIIIIIIIIIIIIIIIIIIIIIIIIIIIIIIIIIIIII
@HS4.3_167 HISEQ:380:H55W7BCXY:1:1101:2025:11579 1:N:0:AGCAGGAA orig_bc=AAAAAAAAAAAA new_bc=AAAAAAAAAAAA bc_diffs=0
TACGGAGGATGCGAGCGTTATCCGGATTTATTGGGTTTAAAGGGTGCGTAGGTGGTTTGTTAAGTTTGTGGTGAAAGCGTACGGCTCAACCGTACCAAGCCATGAAAACTGGCGAACTTGAGTGCAAACGAGGTAGGCGGAATGTGATGTGTAGCGGTGAAATGCTTAGATATGTCACAGAACCCCGATTGCGAAGGCAGCTTACCAGCATGCAACTGACACTGAGGCACGAAAGCGTGGGTATCAAACAGG
+
HIIIIIIIHIIHHIIIIIIIIHHIIHIIHHIHHHIECHHIIIHHHIIH@EHHHIIIIIIIGHHIHIIIIIIHHHHIIIHHIIHIIGHIIHHH?HHHEHIHIIIIIIIIIIHHHIIIIIIIIIIHHIIIIIIIIIHHHHIIIIIIIIIIIIHHIIIIIIIIIIIIIIIIIIHIIIHHGIIIIHIIIHIIIIIIIIIIIIHIHEGEIGIIHIIIHIIIIIIHHIGHIIIHIHIIIIIIIIHIIIHIIIIIIIII
@HS4.3_168 HISEQ:380:H55W7BCXY:1:1101:7091:11553 1:N:0:AGCAGGAA orig_bc=AAAAAAAAAAAA new_bc=AAAAAAAAAAAA bc_diffs=0
TACGGAGGGTACGAGCGTTAATCGGAATGACTGGGCGTAAAGGGCACGTAGGTGGATAGATAAGTCACAAGTGAAATACCCGGGCTTAACCTGGGATTGGCTCGTGAAACTGTTTAACTAGAGTACGGTAGAGGGGAGTAGAATTCCAAGTGTAGCGGTGAAATGCGTAGAGATTTGGAAGAATACCGGAGGCGAAGGCGGCTCTCTGGACCGATACTGACACTGAAGAGCGAAAGCGTGGGGAGCAAACAGG
+
IIIIIIIIIIIIIIIIIIIIIIIIIIIIIIIIIIIIIIIIIIIIIIIIGHHIDIIIIIIIIIIIIIIIIIIIIIIIFIIIIIIIIIIIIIIIIIIIIIIIIIIIIIIIIIIIIIIIIIIIIIIIIIIIIIIIIIIIIIIIIIIIIIIIIIIIIIIIIIIIIIIIIIIIIIIIIIIIIHIHIIHIIIIIIIHIIIIIIIIIIIIIIIIIIIIIIIIIIIIIIIIIIIIIIIIIIIIIIIIIIIIIIIIIIIIII
@HS4.3_169 HISEQ:380:H55W7BCXY:1:1101:10648:11645 1:N:0:AGCAGGAA orig_bc=AAAAAAAAAAAA new_bc=AAAAAAAAAAAA bc_diffs=0
TACGGAGGATGCGAGCGTTATCCGGATTTATTGGGTTTAAAGGGAGCGTAGGCCGGATATTAAGCGTGTTGTGAAATGTAGATGCTCAACGTCTGCACTGCAGCGCGAACTGGTGTCCTTGAGTGCGCAGGAAGTCGGCGGAATTCGTTGTGTAGCGGTGAAATGCTTAGATATGACGAAGAACTCCGATTGCGAAGGCAGCTGACTGTAGCGTTACTGACGCTGAAGCACGAAAGCGTGGGGATCAAACAGG
+
IIIIIIHIHHIIDHEHIIIIIHHHIDCHHIHHHHHD@HHIIHIIHIIHHIIDHHIG/EHIIIIIIIIIGHHHIIHHHGHIHHIIHIIIIIIHHHHHIIIIIIIIIIIIIIHHIHIHHIHHHIIHIHIIIIHIHHIHHHHHHIIIIHHHFHHHIGIIIIIIIIIIIIHIIIIIIIHHIIHHHHIEHIIHEIHIIIIIIIIIHHH?IIIHIIIIIIIIIIIIIIIIIIHIIIIIIIIIIIIIIIIIIIIIIHHII
@HS4.3_170 HISEQ:380:H55W7BCXY:1:1101:14621:11729 1:N:0:AGCAGGAA orig_bc=AAAAAAAAAAAA new_bc=AAAAAAAAAAAA bc_diffs=0
TTAGAAACCCTTGTAGTCCGCCTGATGTGCCAGCCGCCGCGGTAATACGGAAGATGCGAGCGTTATCCGGATTTATTGGGTTTAAAGGGAGCGTAGGCGGGCCCTTAAGTCAGCGGTTAAATGTCATGGCCCAACCTTGTCATGCCGTTGAAACTGGGGGTCTTGAATGCACACAAGGGCGGTGGAATTCGTCGTGTAGCGGTGAAATGCTTAGATATGACGAAGAACTCCGATTGCGAAGGCAGCCGCCTGGGGTGCGATTGACGCTGAGGCTCGAAAGTGCGGGTATCGAACAGG
+
IIIIIIIHIIIIIIIIIIIIIIIIIIIIIIIIIIIIIIIIIIIIIIIIIIHIIIHIIIIIIIIIIIIIIIIGHIIIDHHIHIIIIIIIIIIIIIIIIIIIIIIHIIIIIHIIIIIIHIIIIIIIIIIHIIIIIIIIIIIIIIIIIIIIIIIIIIIIIIIIIHIIIIIIIIIIIIIIIIIIIIIIIIIIIIIIIIIIIIIIIIHIIIIIIIHIIIIIIIIHHDIIIIIIIIIIIIIIIIIIIIIIIIIIIIIIIIIHIIIIIIIIIIIIIIIIIIIIIIIIGIIIIIIIIIIIIIIII
@HS4.3_171 HISEQ:380:H55W7BCXY:1:1101:15087:11601 1:N:0:AGCAGGAA orig_bc=AAAAAAAAAAAA new_bc=AAAAAAAAAAAA bc_diffs=0
TACGGAAGGTCCGGGCGTTATCCGGATTTATTGGGTTTAAAGGGAGCGTAGGCCGTCGTTTAAGCGTGTTGTGAAATGTAGGCGCCCAACGTCTGCACTGCAGCGCGAACTGGATGACTTGAGTACGCGGGAAGCAGGCGGAATTCGTCGTGTAGCGGTGAAATGCTTAGATATGACGAAGAACTCCGATTGCGAAGGCAGCCTGCTGTAGCGCCACTGACGCTGATGCTCGAAAGCGTGGGTATCGAACAGG
+
IIIIHGHIHHHHGIIIIIIIIGIIIHHHIIIGIIIHHIIIIIFHHHIIEHHHIIIIIIIIIHIIIIHHHHIHHHIIHHIIHHIIIIIIIIIIIIIIIIIIIIIIIIIIIIIIIHIIHIIIIIIIIIIIIIIIIIIHIIIIIIIIIIHDIIHIIIIIIIIIIIIIIIIIIIIIIIIHHGIIIIIIIIIIHIIIIIIIIIIIIIIIIIIIIIHIIIIIIIIIIIIIIIIIIIIIIIIIIIIIIIIIGIIIIHIII
@HS4.3_172 HISEQ:380:H55W7BCXY:1:1101:17583:11532 1:N:0:AGCAGGAA orig_bc=AAAAAAAAAAAA new_bc=AAAAAAAAAAAA bc_diffs=0
TACGGAGGATGCGAGCGTTATCCGGATTTATTGGGTTTAAAGGGTGCGTAGGCGGAGGATCAAGTCTGTGGTGAAAAGTCCGGGCCCAACCCGGATCGTGCCATGGAAACTGGTTCCCTTGAATAGTGGTGCCGTTGGCGGAATGTGTAGTGTAGCGGTGAAATGCTTAGATATTACACAGAACACCGATTGCGAAAGCAGCTGACGAACCACCGATTGACGCTGATGCACGAAAGTGCGGGTATCGAACAGG
+
IIIIIIIIIIIIIIIIIIIIIIIIIHIIIIIIIIIHIIIIIIIIIIIIIIIIIIIIIIIIIIIIIIIIIIIIIIIIIIIIIIIIIIIIIIIIIIIIIIIIIIIIIIIIIIIIIIIIIHIIIIIIIIIIIIIIIIIIIHIIIIIIIIIIIIIIIIIIIIIIIIIIIIIIIIIIIIIIHHIIIIIIIIIIIHIIIIIIIIIIIIIHIIIIIIIHIIIIIIIHIIIIIIIIIIIIIIIIIIIIIIIHHIIIIIIII
@HS4.3_173 HISEQ:380:H55W7BCXY:1:1101:5652:11759 1:N:0:AGCAGGAA orig_bc=AAAAAAAAAAAA new_bc=AAAAAAAAAAAA bc_diffs=0
TACGGAAGGTCCTGGCGTTATCCGGATTTATTGGGTTTAAAGGGAGCGCAGGCGGCCTGTTAAGCGTGACGTGAAATGCCGGGGCTCAACCTTGGGATTGCGTCGCGAACTGGCGGGCTTGAGTGCACGGAAGGCAGGCGGAATTCGTGGTGTAGCGGTGAAATGCTTAGATATCACGAAGAACCCCGATTGCGAAGGCAGCCTGCCGCAGTGTTACTGACGCTCATGCTCGAAGGCGCGGGTATCGAACAGG
+
IFIIIHIIIHHIIHHIHHHHIIHHIGHHIIHHEEHD<CHIIIIIIIIIIGHIIIIIIIIIIIIIIIIIIIHHIHIIHIIIIHIIIHIHHFHHIIHIIIIIIIIIIGIIIIIIIIIIIIIIIIIIIIHIIIIIIIIIHIIIIIIIIIIIIIHIHIIIIIIIIIIIIIIIIIIIIIIIHHIIIHHEGIIIHDHIIIIIIIIIIIIIIHHHHHIGIHIIIIIIIIIIHHHHGIIIIIIIIHGIIIIHHHHIIIIHI
@HS4.3_174 HISEQ:380:H55W7BCXY:1:1101:8443:11847 1:N:0:AGCAGGAA orig_bc=AAAAAAAAAAAA new_bc=AAAAAAAAAAAA bc_diffs=0
TACGTAGGTGGCAAGCGTTATCCGGAATTATTGGGCGTAAAGAGGGAGCAGGCGGCAAGATAAGTTTGAAGTGAAAGCGTGGAGCTCAACTCCATACAGCTTCGAAAACTGTCTAGCTAGAGTACGAGAGAAGTGAACGGAACTCCATGTGTAGCGGTGAAATGCGTAGATATATGGAAGAACACCAGTGGCGAAGGCGGTTCACTAGCTCGAAACTGACGCTCAGTCCCGAAAGCGTGGGTAGCAAATAGG
+
IIIIHIIIIIIIIIIIIHIIIIIIIHHIIHHHHHIHIFHIIIIIIIEHIIIIIIIIIIIIIIIIHIIIIIIHHIHHIIIIIIIIIIIIIIIIIIIIIIIIGIIIIIIIIIIIIIIIIIIIIIIIIIIIIIIIIIIIIIIIIIIIIIIIIIIIIIIIIIIIIIIIIIIIIIIIIIIIGIIIIIIIIIIIIIIIIIIIIIIIHIIIIIIHHEIIIIIIIIIIIIIIIIIIIHIIIIIIIIIIIIIIIIIIIIII
@HS4.3_175 HISEQ:380:H55W7BCXY:1:1101:9249:11901 1:N:0:AGCAGGAA orig_bc=AAAAAAAAAAAA new_bc=AAAAAAAAAAAA bc_diffs=0
TACGGAGGGTACGAGCGTTAATCGGAATGACTGGGCGTAAAGGGCACGTAGGTGGATAGATAAGTCACAAGTGAAATACCCGGGCTTAACCTGGGATTGGCTCGTGAAACTGTTTAACTAGAGTACGGTAGAGGGGAGTAGAATTCCAAGTGTAGCGGTGAAATGCGTAGAGATTTGGAAGAATACCGGAGGCGAAGGCGGCTCTCTGGACCGATACTGACACTGAAGAGCGAAAGCGTGGGGAGCAAACAGG
+
IIIIIIDHHIIIIIIIIIIIHIIIIHIIIIIHHIHIIFDHIIIIIHIIDHHIHHIIIIIHIIIIHHIIIIIIIIIIIIIIIIIIIHIIIIIHHH0IIIIIIIIIIIIIIIIIIIIIIIIIIIIIIIIIHIIIIIIIIIIIIIIIIIIIIIIIIIIIIIIIIHIIIHIIIIIIIHFHHGIIIIIIIIIIIIIIIIIIIHIIIIIIIIIIIIIIHIHIIIIIIIIIIIIIIIIIIIIIIIIIIIIIIIIIIIIII
@HS4.3_176 HISEQ:380:H55W7BCXY:1:1101:12064:11846 1:N:0:AGCAGGAA orig_bc=AAAAAAAAAAAA new_bc=AAAAAAAAAAAA bc_diffs=0
TACGGAGGGTACGAGCGTTAATCGGAATGACTGGGCGTAAAGGGCACGTAGGTGGATAGATAAGTCACAAGTGAAATACCCGGGCTTAACCTGGGATTGGCTCGTGAAACTGTTTAACTAGAGTACGGTAGAGGGGAGTAGAATTCCAAGTGTAGCGGTGAAATGCGTAGAGATTTGGAAGAATACCGGAGGCGAAGGCGGCTCTCTGGACCGATACTGACACTGAAGAGCGAAAGCGTGGGGAGCAAACAGG
+
IIIHH=EHHGHHEHEHHHHCEHF@EHEGHHICCHHII<<<?EHHHFIHFGGHGHHIGIGIHHIIEGHHHHHCHGHIDGHIIIHIIIHHHIIHIIIIIHHIIHHIIHIIIIIIIIIIIHIIIIHHHIIIIIIIIIIIIHIIIIIHIIIGIIIIIIIIHHIIIIIIIHIHIIIIHIHHHEHHIIIHIIIIIIIIIHIIIIIIIIIIIIIIIIIHHIIHIIIIHIIIIIIIIIIIIIIIIIIIIIHIIIIIIIHII
@HS4.3_177 HISEQ:380:H55W7BCXY:1:1101:15877:11967 1:N:0:AGCAGGAA orig_bc=AAAAAAAAAAAA new_bc=AAAAAAAAAAAA bc_diffs=0
TACGGAGGATGCGAGCGTTATCCGGATTTATTGGGTTTAAAGGGTGCGTAGGTGGTTTGTTAAGTTTGTGGTGAAAGCGTGCGGCTCAACCGTACCAAGCCATGAAAACTGGCGAACTTGAGTGCAAACGAGGTAGGCGGAATGTGATGTGTAGCGGTGAAATGCTTAGATATGTCACAGAACCCCGATTGCGAAGGCAGCTTACCAGCATGCAACTGACACTGAGGCACGAAAGCGTGGGTATCAAACAGG
+
IIIIIIIIIIIIIIIIIIIIIIIIIGHHIIIHHIIDEGHFHHIIEGHHHHHIIIIHIIHHHIHHEHHIIIIIIHHHIHIIIIIIIIIIIIIIHIIIIIIIIIIIIIIIIIIIIIIIIIIIIIIIIIIIIIIIIIIIIIIIIIIIIHIIIIIIIIIIIIIIIIIIIIIIIIIIIIHHHIIIIIIHIHIIIIIIIIIIIIIIIIHIIHIIIIIIIIIIIIIIIIIIIIIIHIIIIIIIIIIIIIIIIIIIIIII
@HS4.3_178 HISEQ:380:H55W7BCXY:1:1101:20173:11956 1:N:0:AGCAGGAA orig_bc=AAAAAAAAAAAA new_bc=AAAAAAAAAAAA bc_diffs=0
TACGTAGGTGGCGAGCGTTATCCGGAATTATTGGGCGTAAAGAGTGAGCAGGCGGCATGATAAGTTTGAAGTGAAAGCGTGGGGCTTAACCCCATACAGCTCCAAAAACTGTCAAGCTAGAGTGCGAGAGGGGCAAACGGAACTCCATGTGTAGCGGTGAAATGCGTAGATATATGGAAGAACACCAGTGGCGAAGGCGGTTTGCTAGCTCGATACTGACGCTCAGTCACGAAAGCGTGGGGAGCAAATAGG
+
IIIIHIIIIIIIIIIIIIIIIIIIIHHIIIIIIIIIIIIIIIIIIIIIIIIIIIIIIIIIIIIIFHIIIIIIIIIIIIIIIIIIIIIIIIIIIIIIIIIHIIIIIIIIIIHHIIIHIIIIIIIIIIIIIIHHIIIIIIIHIIIHIIIIIIIIIIIIIIIIIIIIIIIHHIIIIIIIIIIIIIIIIHIIIIIIIIIIIIIIIIIIIIIIIHIIIIIIIIIIHHCGIIIIIIIIIIIIIIIIIIIIIIIIIIII
@HS4.3_179 HISEQ:380:H55W7BCXY:1:1101:11940:12018 1:N:0:AGCAGGAA orig_bc=AAAAAAAAAAAA new_bc=AAAAAAAAAAAA bc_diffs=0
TACGTAGGGAGCAAGCGTTGTCCGGAATGACTGGGCGTAAAGGGTGTGTAGGTGGTTTGGCAAGTTAGAAGTGTAATACCTGGGCTTAACTCAGGTGCTGCTTTTAAAACTGTTAGACTTGAGTGCAGTAGAGGTTAGTGGAATTCCTAGTGTAGCGGTGGAATGCGTAGATATTAGGAGGAACACCAGAGGCGAAGGCGGCTAACTGGACTGTAACTGACACTGAGACACGAAAGTGTGGGGAGCAAACAGG
+
IIIGIIIIHIIIIIIIIIIIIIIIIIIHIIIHIIIIIDHIIHIIHIFHHHHHHIIHHIIIIIIIHHIHHIHHHIIIHHIIIIIIIIIHIIIHHIIIHIIIIIIHIIIIIIIIHIIHHIIIIIIIIIIIIIIIIIIIIIIIIIIIIIIGIIIIIIIIIIIIIIIIIIIIIIIIIIIIHGIIIIIHIIIIIIIIIIIIIIIIHIIIIHIIIIIIIHIIIIIIIIIIIIIIIIIIIIIIIIIIIIIIIIIIIIIGH
@HS4.3_180 HISEQ:380:H55W7BCXY:1:1101:14957:12241 1:N:0:AGCAGGAA orig_bc=AAAAAAAAAAAA new_bc=AAAAAAAAAAAA bc_diffs=0
TACGGAAGGTCCGGGCGTTATCCGGATTTATTGGGTTTAAAGGGAGCGCAGGCCGATTATTAAGCGTGACGTGAAATGTAGATGCTCAACATCTGAACTGCGTCGCGAACTGGTAGTCTTGAGTGAGTTCGATGTGGGCGGAATTCGTGGTGTAGCGGTGAAATGCTTAGATATCACGAAGAACTCCGATTGCGAAGGCAGCCCACAAGGCCTTTACTGACGCTAAAGCTCGAAGGTGCGGGTATCGAACAGG
+
IIIIIHIIIIIIIIIHHHHIIIIIIHHIIIIHHHIHHIIIIIIIIIIIIIHDHIIIHHHHIIIIIIIIIIIIIIIIIIIIIIIIIIIIIIIIIIIHHIIIIIIIIIIIHIIIIIIHHHHHIIIIIIIHIIIIIIHIHIIIIIIIIIIHIGIIIIIIIIIIIIIIIIIIIIIIIIIIIHIIIIIIIIIIIIIIIIIIIIIIIIHIIIIIHIIIIIIIIIIIIIIIHIIIIIIIIIIHIIIIIIIIIIIIIIIII
@HS4.3_181 HISEQ:380:H55W7BCXY:1:1101:19500:12239 1:N:0:AGCAGGAA orig_bc=AAAAAAAAAAAA new_bc=AAAAAAAAAAAA bc_diffs=0
TACGTATGGAGCAAGCGTTATCCGGATTTACTGGGTGTAAAGGGAGCGTAGACGGTGTGCCAAGTCTGATGTGAAAGGTGTGGGCTCAACCCGCAAACTGCATTGGAAACTGGTGTACTTGAGTGTCGGAGAGGTAAGTGGAATTCCTAGTGTAGCGGTGAAATGCGTAGATATTAGGAGGAACACCAGCGGCGAAGGCGGCTTACTGGACGATAACTGACGTTGAGGCTCGAAAGCGTGGGGAGCAAACAGG
+
IIIHIIIIHHIIIIIIIIIIIIIIIIIHIIIHHIIDGF?HHIIIIIGIIGIIIIIIHIHHHIIIIHHIHIHHIIIIIIIIIIIIHIIIIHIIIIIHHHIIIIIIIIIIIIIIIIIIIIIIIIIIIIIIIIIIIIIIIIIIIIIIIIIHIIIIIIIIIIIIIIHIIIIIIIIHIIIIHGIIIIIIIIIIIIIIIIIIIIIIIIIIIIIIIIIIIIIIIIIIIIIIIIIIIIIHIIIIIIIIIIIIHHIIIIIII
@HS4.3_182 HISEQ:380:H55W7BCXY:1:1101:2131:12442 1:N:0:AGCAGGAA orig_bc=AAAAAAAAAAAA new_bc=AAAAAAAAAAAA bc_diffs=0
TACGGAGGATGCGAGCGTTATCCGGATTTATTGGGTTTAAAGGGTGCGTAGGCGGAATGTTAAGTCAGTGGTGAAAGCGTGCGGCTCAACCGTACCGAGCCATTGAAACTGGCGTTCTTGAGTGCAAGCGAGGTAAGCGGAATGTGACGTGTAGCGGTGAAATGCTTAGATATGTCCCAGAACTCCGATTGCGAAGGCAGCTTACCAGTATGTAACTGACGCTGAGGCACGAAAGCGTGGGTATCAAACAGG
+
IIIIHIHIIIIIIIIIIIIIIIIIIHIIIIIIHIIEEHIIIIIIIIIIHIIIIIIIIIHHIIIIIIIIIIIIIIIIIIIHIIIIIIIIIIIIIIIIIHIIIIIIIIIIIIIIIIIIIIIIIIIIIHIIHIIIIHIGIIIIIIIIIHIHIGIIIIIIIIIIIIIIIIIIIIIHIHIIHIIIHHIHIIIIHIIIHIIHIIIIIIIIIIIIIIIIIIIIIIHHHIIHHHHHGIIIIIIIIIIIIIIIIIGIIIII
@HS4.3_183 HISEQ:380:H55W7BCXY:1:1101:4302:12341 1:N:0:AGCAGGAA orig_bc=AAAAAAAAAAAA new_bc=AAAAAAAAAAAA bc_diffs=0
TACGGAAGGTCCGGGCGTTATCCGGATTTATTGGGTTTAAAGGGAGCGCAGGCGGAGACTTAAGCGTGCTGTGAAATGCTGCGGCTCAACCGTGGAAGTGCAGCGCGAACTGGGTTTCTTGAGTGAGTGCGAGGTATGCGGAATTCGTGGTGTAGCGGTGAAATGCTTAGATATCACGAAGAACCCCGATTGCGAAGGCAGCGTACCAGTCCTTAACTGACGCTAAAGCTCGAAAGTGCGGGTATCGAACAGG
+
IIIIIHIIIIIIIIIIIIIIIIIIIHIIIIIIHIIEHHIIIIIIIIIIIIIIIIIIIIIIIIIIIIIIIIIIIIIIIIGHIIIIIIIIIIIIIIIIIIIIIIIIIIIHIIIIIIHIIIIIIIIIIIIIIIIIHIIIIIIIIIIIIIIIIIIIIIIIIIIIIIHIIIIIIIIIIIIHIIIIIIIIIIIIIIIIIIIIHHIIIHIIIIIIIIIHIIHIIIIIIIIIIIIIIIIIIIIIIIIIIIIIIIIIHIHII
@HS4.3_184 HISEQ:380:H55W7BCXY:1:1101:7987:12258 1:N:0:AGCAGGAA orig_bc=AAAAAAAAAAAA new_bc=AAAAAAAAAAAA bc_diffs=0
TACGGAGGGTGCGAGCGTTAATCGGAATAACTGGGCGTAAAGAGCTCGTAGGCGGTTAGTCAAGTCAGATGTGAAAGCCCCGGGCTTAACCTGGGAACTGCATTTGAAACTGACGAACTAGAGTACTGTAGAGGGAGGTAGAATTCCAGGTGTAGCGGTGAAATGCGTAGATATCTGGAGGAATACCGGTGGCGAAGGCGGCCTCCTGGACAGAGACTGACGCTGAGGAGCGAAAGCGTGGGGAGCAAACAGG
+
IIIIIIHHHEHIHIIIIIIIIIIIIIIIIIIIIIIIIHHIIIIHIIIIHIIIIIIIIHIIIIIIIIHHHIIIIIIIHIIIIHIHGIIIIHHHIIIIHIIIHIIIHIIIIIIIIIHHIIIIIIIIIHIIIIIHIIIIGIIIIIHIIIIIIIIIIIIIIIIIIIIIIIIIIIIIIIIHHIIIIIIIIHIIIIIIIIIIIGIIIIIHIIIIIIIIIIIIIIIIIIIIIIIIIIIIIIIIIIIIIIIIIIIHFIIII
@HS4.3_185 HISEQ:380:H55W7BCXY:1:1101:11153:12499 1:N:0:AGCAGGAA orig_bc=AAAAAAAAAAAA new_bc=AAAAAAAAAAAA bc_diffs=0
TACGGAGGATGCAAGCGTTATCCGGATTTATTGGGTTTAAAGGGTGCGCAGGCGGCGCGTTAAGTCAGTGGTGAAATGTCCCGGCTCAACCGGGGAACTGCCGCTGATACTGACGTGCTCGAGTACGGACGGCGCCGGCGGAATGTGTCATGTAGCGGTGAAATGCTTAGATATGCCACAGAACACCGATCGCGAAGGCAGCTGGCGAGGCCGGTACTGACGCTCAGGCACGAAAGCGTGGGGATCAAACAGG
+
IIIIIIIIIIIIIIIIIIIGIIIIIHIHIIIIHIIEHHIIIIIIIIIIIIIIIIIIIIIIIIIIIIIIHIIHIIIIHHHIIIIIIIIIIIIIIIIIIIIIIIIIIIIIIIIIIIIIIIIIIIIIIIIIIIIIHIIIIIIIIIIHIIIGIIIIIIIIIIIIHIHIIIIIIIIIIIIIIIIIIIHHIIIIHIIIIIIIIIIHIIIIIIGIIIIIIIIIIIHHIIIIIIIIIIIIIIIIIIIIIIIIHIIHIHIII
@HS4.3_186 HISEQ:380:H55W7BCXY:1:1101:16743:12324 1:N:0:AGCAGGAA orig_bc=AAAAAAAAAAAA new_bc=AAAAAAAAAAAA bc_diffs=0
TACGTAGGGGGCGAGCGTTGTCCGGAATGATTGGGCGTAAAGGGCGCGTAGGCGGCCTGTTAAGTCTGGAGTGAAAGTCCTGTTTTCAAGATGGGAATTGCTTTGGATACTGATGGGCTTGAGTGCAGGAGAGGTTATCGGAATTCCCGGTGTAGCGGTGAAATGCGTAGAGATCGGGAGGAACACCAGTGGCGAAGGCGGGTAACTGGACTGCAACTGACGCTGAGGCGCGAAAGTGTGGGGAGCAAATAGG
+
IIIIIIIIIIIIIIIIIIIIIIIIIIIIIIIIIIIIIIIIIIIIIIIIIIIIIIIIIIIHIIIIIIIIIHIHHIIIHIIIIIIHIIIIIIIIHIIGHHIIIIIIIIIIIIIIIIIIIIIIIIIIIHIIIHIHIIHHIIIIIIIIIIIIIIIIIIIIIIIIIIIIIIIIIIIIIIIIIIHIHIIIIIHIIIIHGIIIIIIHIHHIIHHGIHIHHEIIIIIIIIIIHIIIIIIHIIIIIIIIIIIIIHIIHHHII
@HS4.3_187 HISEQ:380:H55W7BCXY:1:1101:18866:12300 1:N:0:AGCAGGAA orig_bc=AAAAAAAAAAAA new_bc=AAAAAAAAAAAA bc_diffs=0
TACGGAGGGTACGAGCGTTAATCGGAATGACTGGGCGTAAAGGGCACGTAGGTGGATAGATAAGTCACAAGTGAAATACCCGGGCTTAACCTGGGATTGGCTCGTGAAACTGTTTAACTAGAGTACGGTAGAGGGGAGTAGAATTCCAGGTGTAGCGGTGAAATGCGTAGATATCTGGAGGAATACCGGTGGCGAAGGCGGCCTCCTGGACAGAGACTGACGCTGAGGAGCGAAAGCGTGGGGAGCAAACAGG
+
IIIIIHIIIIIIIIIIIHIIIIIIIIIIIIIIIIIIIHIIIIIIHIIIGHIIHIIIIIIIIIIIIHIIIIIIIIIIHHIIIIIIIIHHHIHIIIIIIIIIIHHIIIIIIIIIIIIIIIIIIIIIIIIIIIIIIIIIIIIIIIIIHHIIIIIIIIIIIIIIIIIIIIIIIIIIIIIIHIIIIIIIIIIIIIIIIIIIIIIIIIIIIIIIIIIIIIIIIIIIIIIIIIIIIIIIIIIIIIIIIIIIIIIIIIIII
@HS4.3_188 HISEQ:380:H55W7BCXY:1:1101:19777:12417 1:N:0:AGCAGGAA orig_bc=AAAAAAAAAAAA new_bc=AAAAAAAAAAAA bc_diffs=0
TACAGAGGTCCCTAGCGTTGTTCGGATTTACTGGGCGTAAAGGGCACGTAGGCGGCGAGGTGTGTCGAGTGTGAAATCTCCGGGCTCAACCCGGAAAGTGCGCTCGAAACTGCCTTGCTGGAGTACGGGAGAGGGAAGGGGAATGCAGGGTGTAGCGGTGAAATGCGTTGATATCCTGCAGAACACCGGAGGCGAAGGCGCCTTCCTGGAACGTTACTGACGCTAAGGTGCGAAAGTCGGGGGAGCAAACAGG
+
HCHIIHHHIIHIIFFGHHHHIIHIHEHEHIHHIIIIICEDHHHIHHHIHHHE@HHIH@EE@D@@FHHFEHHGHIIEDGGHHIGCHHH?FHHGDHHICH?GIHHHHIFHDGHI.@HIIIIHHGBHFHHHEHFDAHHHHGEHEHHHHFC?G@HIHHHEHHHED<8HHCFHHHHIIIIHHGGIIHHII#HHHHEH?HHHHD#HIHHHIHHHHHFHIHHIHIIIIIIIIHCIIHHHIHDECHCHIIIIIIIIIHEIH
@HS4.3_189 HISEQ:380:H55W7BCXY:1:1101:1980:12560 1:N:0:AGCAGGAA orig_bc=AAAAAAAAAAAA new_bc=AAAAAAAAAAAA bc_diffs=0
TACGGAAGGTCCGGGCGTTATCCGGATTTATTGGGTTTAAAGGGAGCGCAGGCGGAGGTGCAAGCGTGCCGTGAAAGCGCGGGGCTCAACCCCGTACAGCGGCGCGAACTGCTCCCCTTGGTTGCGGGAAGGGAAGGCGGAACTCGTGGTGTAGCGGTGAAATGCATAGATATCACGAAGAACTCCGATCGCGAAGGCAGCCTTCCGGCCCGTGAACGACGCTCATGCTCGAAGGCGCGGGTATCAAACAGG
+
IIIIIIIIIIIIIIIIIIIIIIIIIHHHHHHIGHIHHHIIIIIIIIIIIIIIIIIHIIIIIIIIIIIIIIIIIIIIIIIIIIIIIIIIIIIHIIIIIIIIIIIIIIIIIIIIHIIIIHIIIIIIIIIIIIIIIIIIIIIIHHIIIIHIIIIIIIIIIIIIIIIIIIIIIIIIIIIIIIIIIIIIIIIIIIIIIIIIIIIIIIIHIIIIHHIIIIIIIIIIIIIHHDIIIIIIIIIIIIIIIIIIIIIIIIII
@HS4.3_190 HISEQ:380:H55W7BCXY:1:1101:2068:12515 1:N:0:AGCAGGAA orig_bc=AAAAAAAAAAAA new_bc=AAAAAAAAAAAA bc_diffs=0
TACGGAGGGTACGAGCGTTAATCGGAATGACTGGGCGTAAAGGGCACGTAGGTGGATAGATAAGTCACAAGTGAAATACCCGGGCTTAACCTGGGATTGGCTCGTGAAACTGTTTAACTAGAGTACGGTAGAGGGGAGTAGAATTCCAAGTGTAGCGGTGAAATGCGTAGAGATTTGGAAGAATACCGGAGGCGAAGGCGGCTCTCTGGACCGATACTGACACTGAAGAGCGAAAGCGTGGGGAGCAAACAGG
+
HIIIHGHIDHIIIIHHHHHIIIIIIIIIIII@FHIIHCDHEEHGIIIIHHGG<FHHEHGIIIIHIHFHIHHIIIIHGHIIIIHHIIIIIIIHHHIIHHIIIIIIIIIIIIIIIIIIIIIHIIIGIIIIIIIIIIIIIIIIIIIIGHIIIIIIIIIIIHIIIIIIIIIIIIIIIIHHHIIIIIIIIIIIIIIIIIIIIHIIIIIIIIIIIIHHHHGIIIIIHIIIIIIIIIIIIIIIHIIIIIIIIIIIIIIII
@HS4.3_191 HISEQ:380:H55W7BCXY:1:1101:2379:12617 1:N:0:AGCAGGAA orig_bc=AAAAAAAAAAAA new_bc=AAAAAAAAAAAA bc_diffs=0
TACGGAAGGTCCGGGCGTTATCCGGATTTATTGGGTTTAAAGGGAGCGCAGGCCGGTGCTTAAGCGTGACGTGAAATGCCGCGGCTCAACCGTGGAAGTGCGTCGCGAACTGGGTGCCTTGAGTGGGTTCGACGCCGGCGGAATTCGTGGTGTAGCGGTGAAATGCTTAGATATCACGAAGAACCCCGATTGCGAAGGCAGCCGGCGAGGCCTCAACTGACGCTAAAGCTCGAAGGTGCGGGTATCGAACAGG
+
HHHHIEHIHIII/C<EHCHHHIGHH0<E1FGCDHG<DGHIHIIIGHHHE?EHHIIHHHHHIIIIHIIIIIIIIIIHDIHIIHHIIHHIIIHIGIIHGHGIIIIIIHHHHIIHHIIIIHHHIIHIIIHEIIHEHIIIIHHIIIIIIHHHIIIIIIIIIIIIIIIIIIIIHIIIIHEFHHIHIIIIIIIIHIHIIIIHIIIHD<HIIIHIIIIHEIIIIIIIIGIIIIIIIHIIIIHHHHIIIIHHHHFIIIIII
@HS4.3_192 HISEQ:380:H55W7BCXY:1:1101:9776:12714 1:N:0:AGCAGGAA orig_bc=AAAAAAAAAAAA new_bc=AAAAAAAAAAAA bc_diffs=0
TACGGAGGGTGCGAGCGTTAATCGGAATAACTGGGCGTAAAGAGCTCGTAGGCGGTTTGTCAAGTCAGATGTGAAAGCCCCGGGCTTAACCTGGGAACCGCATTTGAAACTGACAGACTAGAGTACTGTAGAGGGAGGTAGAATTCCAGGTGTAGCGGTGAAATGCGTAGATATCTGGAGGAATACCGGTGGCGAAGGCGGCCTCCTGGACAGAGACTGACGCTGAGGAGCGAAAGCGTGGGGAGCAAACAGG
+
IIIIIHIIIIIHHIIIIIIIIIIIIIIIIIIHHIIIIIIIIIIIIIIIIHIIIIIIIIIIIIIIIIIIIIIIIIIIHIIIIIIIIIIIIIIIIIIIIIIIIIIIIIIIIIIIIIIIIIIIIIIIIIIIIIIIIIIIIIIIIIIIIIIIIIIIIIIIIIIIIIIIIIIIIIIIIIIHHHIIIIIIIIIIIIIIIIIIIIIIIIIIIIIIIIIIIIIIIIIIIIIIIIIIIIIIIIIIIIIIIIIIIIIIIIIII
@HS4.3_193 HISEQ:380:H55W7BCXY:1:1101:15819:12560 1:N:0:AGCAGGAA orig_bc=AAAAAAAAAAAA new_bc=AAAAAAAAAAAA bc_diffs=0
TACGTAGGTGGCAAGCGTTGTCCGGAATTATTGGGCGTAAAGCGCATGTAGGCGGTGCCTTAAGTCTGTCGTGAAACTGCGGGGCCTAACCCCGTATGGCGATGGAAACTGTGGCACTTGAGTGCAGGAGAGGAAAGGGGAACTCCCAGTGTAGCGGTGAAATGCGTAGATATTGGGAAGAACACCGGTGGCGAAGGCGCCTTTCTGGACTGTGTCTGACGCTGAGATGCGAAAGCCAGGGTAGCGAACGGG
+
IIIIIIFGGHIIIIIIIIIIIIIIIHIIIIIIIIIIIIIIIIIIIIIIIIIIIIIIIIIIIIIIIIIIIIIHIIIIHHIIIIIIIIIIIIIIIIIIIIIIIIIIIIIIIIIIIIIIIIIIIIIIIIIIIIIIIIIIIIIIIIIIIIIIIIIIIIIIIIIIIIIIIIIIIIIIHHIIIIIIIIIIIIIIIIIIIIIIIIIIIIIIIIIIIIIIIIIIIIIIIIIIIIIIIIIIIIIIIIIIIIIIIIIIIHII
@HS4.3_194 HISEQ:380:H55W7BCXY:1:1101:16564:12692 1:N:0:AGCAGGAA orig_bc=AAAAAAAAAAAA new_bc=AAAAAAAAAAAA bc_diffs=0
TACGGAGGATGCGAGCGTTATCCGGATTTATTGGGTTTAAAGGGTGCGTAGGCGGGACGTCAAGTCAGCGGTGAAATACTGTGGCTCAACCATAGTACTGCCGTTGAAACTGGCGACCTTGAGTGCGGCAGAGGTAGGCGGAATGTGTGGTGTAGCGGTGAAATGCTTAGATATCACACAGAACACCGATTGCGAAGGCAGCTTACTGGAGCGCAACTGACGCTGAGGCACGAAAGCGTGGGTATCGAACAGG
+
HHIIIHIIIIIHICHHHHIIHI1DH00<DHHHFEHCGHIIIIIIIIIIIIIIIIHHHIIIHIIIEHIGIIIIIFAIGIIIHIIIIIIIIIIIIHIIIIIIIIIIHIIIIIIIIHHIGHHHIHHHIIIIHIIIIIHGIIHHIHIIIIIIIIGIHIIIIHIHIIIIIIHIIIIGIIHFHHEIIIIIHFIHIIHIIIIIIIIIIHIIIIIIIIIIIIIIIIIIIIIIIIIIIIIIIIIIIIIHIIIIIIHH@HIII
@HS4.3_195 HISEQ:380:H55W7BCXY:1:1101:18292:12578 1:N:0:AGCAGGAA orig_bc=AAAAAAAAAAAA new_bc=AAAAAAAAAAAA bc_diffs=0
TACGGAGGATGTGAGCGTTATCCGGATTTATTGGGTTTAAAGGGTGCGTAGGCGGAGCTTTAAGCGTGAGGTGAAATGCCCGGGCTCAACCTGGGAACTGCCTCGCGAACTGGAGTTCTGGAATGCCCCTGCCGTGGGAGGAATGTGTGGTGTAGCGGTGAAATGCATAGAGATCACACAGAACACCGATTGCGAAGGCATCTCACGAAGGGGTGATTGACGCTGAGGCACGAAAGCGTGGGGATCAAACAGG
+
IIIIIHIHHIIHFHHIIIIHIIIIIGHHIIIIIIIHHIIIEHHIIIIIIIIIIIIIIHIIHIHIIIIHIIIIIIIIHHIIIIIIIIIIIIIIIIIIIIIIHIIIIIIIHIIIIIIIHIIIIIIIIIIIIIIGIIHIIIIIIIHIIIIIGIIIIHIIIIIIIIIIHIIIIIIIIIHIHIHIHHIHIIIHIIIIIIIIIIIIIIIHHIIHIIIIIIIHGIIIIIIIIIIIIIIIIHHIIIIIIIIIHIIIIIIII
@HS4.3_196 HISEQ:380:H55W7BCXY:1:1101:3961:12776 1:N:0:AGCAGGAA orig_bc=AAAAAAAAAAAA new_bc=AAAAAAAAAAAA bc_diffs=0
TACGGAAGGTCCGGGCGTTATCCGGATTTATTGGGTTTAAAGGGAGCGCAGGCTGGATTTTAAGCGTGCTGTGAAATGTACCGGCTCAACCGGTGACGTGCAGCGCGAACTGGAGTCCTTGAGTGAGTACGAGGTATGCGGAATTCGTGGTGTAGCGGTGAAATGCTTAGATATCACGAAGAACCCCGATTGCGAAGGCAGCGTACCAGTCCTTAACTGACGCTAAAGCTCGAAAGTGCGGGTATCGAACAGG
+
IIIHIIIIIIIIHHHIIIIIIIIIIGHIIIIIHHIHHIHIIIIHIIHHHIIIIIHIIHIIIIIIIIIIIIIIIIIIIIIIIIIIIIIIIIIIIIIIIIIIIIIIIIHHIIIIIIIGIIIIIIIIIIIHIIIIIIIIIIIIIIIIIIIIIIIIIIIIIIIIIHIIIHIIIIIIIIIIIHIIIIIHGIIIIIIIIIIIIIIIIIIIIIIIIIIIIIIIIIIIIIIIIIHHIIIIIIIIGIHIIIIIIIIIIIIII
@HS4.3_197 HISEQ:380:H55W7BCXY:1:1101:4490:12887 1:N:0:AGCAGGAA orig_bc=AAAAAAAAAAAA new_bc=AAAAAAAAAAAA bc_diffs=0
TACGGAAGGTCCGGGCGTTATCCGGATTTATTGGGTTTAAAGGGAGCGCAGGCGGACAGTTAAGCGTGACGTGAAATGCAGCGGCTCAACCGTATGAAGTGCGTCGCGAACTGGCAGTCTTGAGTGAGTACGATGTAGGCGGAATTCGTGGTGTAGCGGTGAAATGCTTAGATATCACGAAGAACTCCGATTGCGAAGGCAGCCTACAAGTCCTTTACTGACGCTAAAGCTCGAAGGTGCGGGTATCGAACAGG
+
IIIIIIIIIIIIIHIIIIIIIIIIIICEHIHIHIIECEHIIIIIIIIIIIIHIIIIIIIHIIIIIIIIIIIIIIIIIIIIIIIHIIIIIIIIIIIIIIIIIIIIIIIIIIIIIIIIIIIIIIIIIIIIIIIIIIIIIIIIIIIIIIIIIIIIIIIIIIIIIIIIIIIIIIIIIIIIIIIIIIIIIIIIIIIIIIIIIIIIIIIIIIIIIIIIIIIIIIIIIIIIIIIHIIIIIIIIIIIIIIIIIIIIIIIIII
@HS4.3_198 HISEQ:380:H55W7BCXY:1:1101:4990:12953 1:N:0:AGCAGGAA orig_bc=AAAAAAAAAAAA new_bc=AAAAAAAAAAAA bc_diffs=0
TACGGAGGGTGCGAGCGTTAATCGGAATAACTGGGCGTAAAGAGCTCGTAGGCGGTTTGTCAAGTCAGATGTGAAAGCCCCGGGCTTAACCTGGGAACCGCATTTGAAACTGACAGACTAGAGTACTGTAGAGGGAGGTAGAATTCCAGGTGTAGCGGTGAAATGCGTAGATATCTGGAGGAATACCGGTGGCGAAGGCGGCCTCCTGGACAGAGACTGACGCTGAGGAGCGAAAGCGTGGGGAGCAAACAGG
+
HHHIICCEHCHHIIIIHEHHIHIHHIIIEHIIIHCHIHHHIEHHGHHIIIIIIHHHGGHHHHIIHFEGFFHHIHEHEHHHHHHGHIIGHIGIIHHCGHHHHIEGHHIHHEHGHIFHHHCFHIHHIHIGIIHCEHEGEHGGAGEHIIIHHEFCCAHHIHFEEGHIHIIIIHGHH?CGHFIIIIIHFGHHHHHFHHHIDCHHGEE1HCG@CCCEC?IHEHIHCFHG<<?F@@E?HHECHCHHHIGIHEGEHF@C<
@HS4.3_199 HISEQ:380:H55W7BCXY:1:1101:6253:12786 1:N:0:AGCAGGAA orig_bc=AAAAAAAAAAAA new_bc=AAAAAAAAAAAA bc_diffs=0
TACGGAGGATGCGAGCGTTATCCGGATTTATTGGGTTTAAAGGGTGCGTAGGTGGTTTGTTAAGTTTGTGGTGAAAGCGTGCGGCTCAACCGTACCAAGCCATGAAAACTGGCGAACTTGAGTGCAAACGAGGTAGGCGGAATGTGATGTGTAGCGGTGAAATGCTTAGATATGTCACAGAACCCCGATTGCGAAGGCAGCTTACCAGCATGCAACTGACACTGAGGCACGAAAGCGTGGGTATCAAACAGG
+
IIIIIHHIHIIIIHIIIIIHHIIIIIHIIIIHHIIE=HEIIIIIHIIIHIIIIIIIIIIIIIIIHIIIIIIIIIIIIIIIIIIIIIIIIIIIIIIIIIIIIIIIIIIIIIIIIIIIIIIIIIIIIIIIIIIIIIIIIIIIIIIIIIIIIIIIIIIIIIIIIIIIIIIIIIIIIIIIHIIIIHIIIIIIIIIIIIIIIIIIIIIIIIIIIIIIIIIIIIIIIIIIIIIIIIIIIIIIIIIIIIIIIIIIIIII
@HS4.3_200 HISEQ:380:H55W7BCXY:1:1101:7944:12930 1:N:0:AGCAGGAA orig_bc=AAAAAAAAAAAA new_bc=AAAAAAAAAAAA bc_diffs=0
TACGGAGGATGCAAGCGTTATCCGGATTTATTGGGTTTAAAGGGTGCGTAGGCGGAGCTTTAAGCGTGAGGTGAAATGCCCGGGCTCAACCTGGGGACTGCCTCGCGAACTGGAGTTCTGGAATGCCCCTGCCGTGGGAGGAATGTGTGGTGTAGCGGTGAAATGCATAGAGATCACACAGAACACCGATTGCGAAGGCATCTCACGAAGGGGTGATTGACGCTGAGGCACGAAAGCGTGGGGATCAAACAGG
+
IIIIIIHIEHHIIHIIIIIIIIIIICHIIIIIHIIGHHIIIHIIEHIIIIIIIIIIIIIIIIIIHICHHIIIIIIIIHIIIIIIIHIIIIIIIIIIIIIIIHHIIIIIIIIIIIIHIIIIIIIIHIFGIIIIIIHHHHIIIIIIIIIIIIIIIIIIIIHHIIIIIIHIIIIIHHHHHHIIIIIIIHIIIIIIHIIIIHHHHIIIHIIHIIIIIIIHIHIHIIIIHIIIHHHHIIIIIIHIIHIIHHIHFIGII
@HS4.3_201 HISEQ:380:H55W7BCXY:1:1101:14223:12804 1:N:0:AGCAGGAA orig_bc=AAAAAAAAAAAA new_bc=AAAAAAAAAAAA bc_diffs=0
TTAGAAACCCTGGTAGTCCACATCGCGTGCCAGCCGCCGCGGTAATACGGAAGGTCCGGGCGTTATCCGGATTTATTGGGTTTAAAGGGAGCGCAGGCCGACTGGTAAGCGTGACGTGAAATGTAGCCGCTCAACGGCTGAGTTGCGTCGCGAACTGTCAGTCTTGAGTGAGTTCGATGTTGGCGGAATTCGTGGTGTAGCGGTGAAATGCTTAGATATCACGAAGAACTCCGATTGCGAAGGCAGCCAACAAGGCCTTTACTGACGCTAAAGCTCGAAGGTGCGGGTATCGAACAGG
+
IIIIIIIHIIIIIIIIIIIIIIIIIIIIIIIIIIIIIIIIIIIIIIIIIIHIIIIIIIIIIIIIIIIIIGDEHIHGDFHI<ECHIIIIIIIHIIIIIIIIIHHIIIIIIIIIIIIIIIIHHIIIIIHIIIIIIIIIIIHHIIIIIIIIIIIIIIIIIHHHIHIIIIGIIIIHHHIIIHIHHIIIIIIIEIHIIHIIIIIIIIIIIIIIHHIIIIIIIIHHHHDHHIIIHDIIIIIHIGIGIIIIIIIIIIIIIIIIIIIIIIIIIIIIIIIIIIHIIIIIIIIIIIIHHHIIIIIIII
@HS4.3_202 HISEQ:380:H55W7BCXY:1:1101:17727:12947 1:N:0:AGCAGGAA orig_bc=AAAAAAAAAAAA new_bc=AAAAAAAAAAAA bc_diffs=0
TACGGAGGATGCGAGCGTTATCCGGATTTATTGGGTTTAAAGGGTGCGTAGGTGGTTTGTTAAGTTTGTGGTGAAAGCGTGCGGCTCAACCGTACCAAGCCATGAAAACTGGCGAACTTGAGTGCAAACGAGGTAGGCGGAATGTGATGTGTAGCGGTGAAATGCTTAGATATGTCACAGAACCCCGATTGCGAAGGCAGCTTACCAGCATGCAACTGACACTGAGGCACGAAAGCGTGGGTATCAAACAGG
+
IIIIIIIIIIIIIIHIIIIIIIIIIHHIIIIIIIIHHIIIIIIIGHIIEHHHHHIIIIIIIIIIHIIIIIIIIIIIHIIIIIIIIIIIIIIIIIIIIIIIIIIIHIIIIIHHHIIIIIIIIIIIIIIIIIIIIIIIIIIIIIIIIIHIIIIIIIIIIIIIIIIIIIIIIIIIIIIHIIIIIHIIIIIIHHIIIIIIIIIHIIIIIIIIHIHHHHHIIIIIIIIIIIIIIIIIIIIIIIIHHHIIIIIIIIII
@HS4.3_203 HISEQ:380:H55W7BCXY:1:1101:17873:12861 1:N:0:AGCAGGAA orig_bc=AAAAAAAAAAAA new_bc=AAAAAAAAAAAA bc_diffs=0
TACGGAGGGTACGAGCGTTAATCGGAATGACTGGGCGTAAAGGGCACGTAGGTGGATAGATAAGTCACAAGTGAAATACCCGGGCTTAACCTGGGATTGGCTCGTGAAACTGTTTAACTAGAGTACGGTAGAGGGGAGTAGAATTCCAAGTGTAGCGGTGAAATGCGTAGAGATTTGGAAGAATACCGGAGGCGAAGGCGGCTCTCTGGACCGATACTGACACTGAAGAGCGAAAGCGTGGGGAGCAAACAGG
+
IIIIIIHIIIIIIHIIIEHIIHIIIIHIIIIHHIIIIHHIIIIIGHHIGHHIFIIIIHIIIIIIHGHHIIIIIIIHGHHIIIIIHIHIIIIIIIIIIIIIIIHIIHHIIIIIIIIIIIIIIIIIIIIIIIIIIIIIIIIIIIIIIIHHIIIIIIIIIIIIIIIIIIIIIIIIIHEIHHIIIIIIIIIIIIIIIIIIIIIIIIIHEIIIIIIIHIIIIIIIIHIIIIIIHIIIIIIIIIIIIIIIIIHIHIIII
@HS4.3_204 HISEQ:380:H55W7BCXY:1:1101:6911:13168 1:N:0:AGCAGGAA orig_bc=AAAAAAAAAAAA new_bc=AAAAAAAAAAAA bc_diffs=0
TACGGAGGGTGCGAGCGTTAATCGGAATAACTGGGCGTAAAGAGCTCGTAGGCGGTTTGTCAAGTCAGATGTGAAAGCCCCGGGCTTAACCTGGGAACCGCATTTGAAACTGACAGACTAGAGTACTGTAGAGGGAGGTAGAATTCCAGGTGTAGCGGTGAAATGCGTAGATATCTGGAGGAATACCGGTGGCGAAGGCGGCCTCCTGGACAGAGACTGACGCTGAGGAGCGAAAGCGTGGGGAGCAAACAGG
+
IIIIIIHIIIIIIIIIIIIIIIIIIIIIIIIIIIIIIHIIIIIIIIIIIIIIIIIHIIIIIIIIIIIIIIIIIIIIIIIIIIIIIIIIIIIIIIIIIIIIIIIIIIIIIIIIIIIIIIIIIIIIIIIIIIIIIHIIIIIIIIIIIIIIIIIIIIIIIIIIIIIIIIIIIIIIIIIIIIIIIIIIIIIIIIIIIIIIIIIIIIIIIIIIIIIIIIIIIIIIIIIIIIIIIIIIIIIIIIIIIIIIIIIIHIIII
@HS4.3_205 HISEQ:380:H55W7BCXY:1:1101:10037:13016 1:N:0:AGCAGGAA orig_bc=AAAAAAAAAAAA new_bc=AAAAAAAAAAAA bc_diffs=0
TACGGAAGGTCCGGGCGTTATCCGGATTTATTGGGTTTAAAGGGAGCGCAGGCTGATTATTAAGCGTGACGTGAAATGTAGCCGCTCAACGGCTGAACTGCGTCGCGAACTGGTAGTCTTGAGTGAGTTCGATGTTGGCGGAATTCGTGGTGTAGCGGTGAAATGCTTAGATATCACGAAGAACTCCGATTGCGAAGGCAGCCAACAAGGCCTTTACTGACGCTAAAGCTCGAAGGTGCGGGTATCGAACAGG
+
IIIIIIIIIHIIIIIIIIIIIIIIIIIIIIGGGHIGHHIHIIIIIIIIIIIIIIIHIHIIIIIIIIIIHIHHIIIHIHIIIIIIIHIIIIIIIIIIIIHIIIIIIIIIIIIIIIIIIHIIIIIIIIIIIIIIIIIHIIIIIIHIIIIIIIIIIIIIIIIIIIIHIIIIIIIIHIIIIIIIIIIIIIIIIIIIIIIIIIIIIIIIIIIIHGIIIIHIIIIIIIIIIIIIIIIIIIIIIIIIIIIIIIIIIIIII
@HS4.3_206 HISEQ:380:H55W7BCXY:1:1101:10938:13043 1:N:0:AGCAGGAA orig_bc=AAAAAAAAAAAA new_bc=AAAAAAAAAAAA bc_diffs=0
TACGGAGGATGCGAGCGTTATCCGGATTTATTGGGTTTAAAGGGTGCGTAGGTGGTTTGTTAAGTTTGTGGTGAAAGCGTGCGGCTCAACCGTACCAAGCCATGAAAACTGGCGAACTTGAGTGCAAACGAGGTAGGCGGAATGTGATGTGTAGCGGTGAAATGCTTAGATATGTCACAGAACCCCGATTGCGAAGGCAGCTTACCAGCATGCAACTGACACTGAGGCACGAAAGCGTGGGTATCAAACAGG
+
IIIIIIIIHIIIIIIIHHIIIIIIIEHHIIIIIIIEEHIIIIIIHIIIIIIIIIIHHHGHHIIIHIIIIHIIIIIIIHIIIIIIIIIIIIIIIIIIIHIIHIIIIIIIIIIHIIIIIIIIIIIIIIIIIIIIIIIIIHHIIIIIIIIIIIIIIIIIIIIIIIIIIIIIIIIHIIIHHHIIIIIIIIIIIIIIHIIIIIIIIIIIIIIIIIIIIIIIIIIIHIIIIIIIIIIIIIIIIIIIIIHHIIHIIIII
@HS4.3_207 HISEQ:380:H55W7BCXY:1:1101:10802:13094 1:N:0:AGCAGGAA orig_bc=AAAAAAAAAAAA new_bc=AAAAAAAAAAAA bc_diffs=0
TACGTAGGTGGCGAGCGTTATCCGGAATTACTGGGTGTAAAGGGTGTGTAGGCGGGGAGTCAAGTCAGATGTGAAAATTACGGGCTCAACCCGTAACCTGCGTCTGAAACTGATTTTCTTGAGAGTGGGAGAGGTAAACGGAATTCCTGGTGTAGCGGTGAAATGCGTAGATATCAGGAGGAACACCGGTGGCGAAGGCGGTTTACTGGACCACAACTGACGCTGAGACACGAAAGCGTGGGGAGCAAACAGG
+
IIIIHIIIIIHIIIIIIIIIIIIIIIGIIIEEGHI<GHHIIIIIHIHHHHHIIGIIIHHHIIIIHHFHEGHIHIIIIHHGHIIIIHIHIHIIIIIIIIIIIIHHGIIIIIIIIHHHHIHHIIIIIIIIIIIIHHIIIHIIIHHHHIIIIIGIIHHHHIIIIIIIIIIHIIIIIFIIIIIIHIIIIIIIIIHHHIIHEIHHIIIIIHHHIIIIHHIIIIIIIIIIIIIIIHIIHHHHGIIHIHIIIIIIIIHHE
@HS4.3_208 HISEQ:380:H55W7BCXY:1:1101:10946:13158 1:N:0:AGCAGGAA orig_bc=AAAAAAAAAAAA new_bc=AAAAAAAAAAAA bc_diffs=0
TACGGAGGATGCAAGCGTTATCCGGATTTATTGGGTTTAAAGGGTGCGCAGGCGGCGCGTTAAGTCAGCGGTGAAATGTCCCGGCTCAACCGGGGCACTGCCGTTGATACTGGCGTGCTCGAGTACAGACGGCGCCGGCGGAATGTGTCATGTAGCGGTGAAATGCTTAGATATGCCACAGAACACCGATCGCGAAGGCAGCTGGCGAGGCTGGTACTGACGCTCAGGCACGAAAGCGTGGGGATCAAACAGG
+
IIIIIIIIIIIIIIIIIIIHHIIIIIHIIIIHIIIGEHHHHIIIIIIIIIIIIIIIHIIHHHHIIHIIIIIIIIIIIHIHIIIIIIIIIIIIIIIIIIIIIIIIIIIIIIIIIIIIIIIIIIIIIIIIIIIIIIIIIIIIIIIIIIIIIIIIIIIIIIIIIIIIIIIIIIIIIIIIGHIIIIIIIIIIIHIIIIIIIIIIHIIIIIIIIIIHIIIIIIIIIIIHIIIIIIIIIIIIIIIIIIIIHIIIIIIII
@HS4.3_209 HISEQ:380:H55W7BCXY:1:1101:11038:13234 1:N:0:AGCAGGAA orig_bc=AAAAAAAAAAAA new_bc=AAAAAAAAAAAA bc_diffs=0
TACGTAGGGTGCAAGCGTTATCCGGATTTACTGGGTGTAAAGGGCGAGTAGACGGCGATGCAAGTCAGATGTGAAATGCTAGGGCTTAACCTTAGAACTGCATCTGAAACTGTATTGCTAGAGTGCAGGAGAGGTAAACGGAATTCCTAGTGTAGCGGTGAAATGCGTAGATATTAGGAGGAACATCAGTGGCGAAGGCGGTTTACTGGACTGTAACTGACGTTGAGGCGCGAAAGCGTGGGGAGCAAACAGG
+
IIIIIIIIIIIIIIIIIIIIIIIIIIIIIIIFHIIDGHIIIIIIIIIIIIIIIIIIIIIIIIIIIIIHIIIIIIIIHHIIIIIIHIIIIIIIIIIIIIIIIIIIIIIIIIIIIIIIGIIIIIIIIIIIIIIIIIIIIHIHIIIIIIIIIIIIIIIIIIIIIIIIIIIIIIIIIIIIHIIHIIIIIHIIIIIIIIIGIIIIIIIIHGIIIHIIIIIIIIIHHHFIIIIIIIHIIIIIIIHIIIHGHIIHHIIHI
@HS4.3_210 HISEQ:380:H55W7BCXY:1:1101:12256:13136 1:N:0:AGCAGGAA orig_bc=AAAAAAAAAAAA new_bc=AAAAAAAAAAAA bc_diffs=0
TACGTAGGGAGCGAGCGTTATCCGAATTTATTGGGTGTAAAGCGTGTGTAGGCGGTTTAATAAGTCTAAGGTTTAAGTCCGAAGCTTAACTTCGGTTCGCCTTAGAAACTGTTTTACTTGAATGCGGTAGAGGCAAGTGGAATTTCTAGTGTAGCGGTAAAATGCTTAGATATTAGAAGGAACACCAGTGGCGAAGGCGACTTGCTGGGCCGTGATTGACGCTGAGACACGAAAGCGTGGGGAGCAAATAGG
+
IIIIIIIIIIIIIIIIIHIIIHIIHHIIIIIIIIIIIIIIIIIIIIIIIIIIIIIIIIIIIIIIIGHIIIIIHIIIDHHIIIIIIIIIIIIIIIIIIIIIIIIIIIIIIIIIIIIIIIIIIIIIIIIIIIIIIHHHIIIIIIIIIIHHIIIIIIIIIHIIIIIHIIHIIHHIIIIHIIIIIIIIIIIIIIIIIIIIIHIIIHIIIIIIIHIGIIIIIIIIIIHIIHHIIIIIIIIIIIIHIIIIIHCHIIII
@HS4.3_211 HISEQ:380:H55W7BCXY:1:1101:15403:13073 1:N:0:AGCAGGAA orig_bc=AAAAAAAAAAAA new_bc=AAAAAAAAAAAA bc_diffs=0
TACGGAAGGTCCGGGCGTTATCCGGATTTATTGGGTTTAAAGGGAGCGTAGGCCGGATATTAAGCGTGTTGTGAAATGCAGGTGCTCAACGTCTGCACTGCAGCGCGAACTGGTATCCTTGAGTGCGCTGGAAGTCGGCGGAATTCGTCGTGTAGCGGTGAAATGCTTAGATATGACGAAGAACTCCGATTGCGAAGGCAGCTGACTGTAGCGTTACTGACGCTGAAGCTCGAAGGTGCGGGTATCGAACAGG
+
IIIIIHIIIHIIIIIIIIIIIIIIIHIIIIIHHHIEHIHIIIIIIIIIHHIIIIIIHHHIIIIIIIIIIIIIIIIHHIIIIIIIIIIIIIIIIIIIIIIIIIIIIIIIIIIIIIIIIIIIIIIIIIIIIIIIIIIIIIIIIIIIIIIIIIIIIIIIIIIIIIIIIIIIIIIIIIIIHIIIIIIIHIIIIIIIIIIIIIIIIIIIIIIIIIIIIIIIIIIIIIIIIIIIIIIIIIIIIIHIIIIHHIIIIIIII
@HS4.3_212 HISEQ:380:H55W7BCXY:1:1101:17537:13012 1:N:0:AGCAGGAA orig_bc=AAAAAAAAAAAA new_bc=AAAAAAAAAAAA bc_diffs=0
TACGGAGGGTACGAGCGTTAATCGGAATGACTGGGCGTAAAGGGCACGTAGGTGGATAGATAAGTCACAAGTGAAATACCCGGGCTTAACCTGGGATTGGCTCGTGAAACTGTTTAACTAGAGTACGGTAGAGGGGAGTAGAATTCCAAGTGTAGCGGTGAAATGCGTAGAGATTTGGAAGAATACCGGAGGCGAAGGCGGCTCTCTGGACCGATACTGACACTGAAGAGCGAAAGCGTGGGGAGCAAACAGG
+
IIIIIIIIIIIIIIIIIIIIIIIIIIIIIIIIIIIIIEHIIIIIIIIIGHHHDHIIIIIIIIIIHIIIIIIIIIIHIIIIIIIIIIIIIIIIIIIIIIIIIIIHIIIIIIIIIIIIIIIIIIIIIIIIIIIIIIIIIIIIIIIIIIIIIIIIIIIIIIIIIIIIIIIIIIIIIIIIIHIIIIIIIIIIIIIIIIIIIIIIIIIIIIIIIIIIIIIIIIIIIIIIIIIIIIIIIIIIIIIIIIIIIIIIHIIII
@HS4.3_213 HISEQ:380:H55W7BCXY:1:1101:19750:13176 1:N:0:AGCAGGAA orig_bc=AAAAAAAAAAAA new_bc=AAAAAAAAAAAA bc_diffs=0
TACGGAGGGTACGAGCGTTAATCGGAATGACTGGGCGTAAAGGGCACGTAGGTGGATAGATAAGTCACAAGTGAAATACCCGGGCTTAACCTGGGATTGGCTCGTGAAACTGTTTAACTAGAGTACGGTAGAGGGGAGTAGAATTCCAAGTGTAGCGGTGAAATGCGTAGAGATTTGGAAGAATACCGGAGGCGAAGGCGGCTCTCTGGACCGATACTGACACTGAAGAGCGAAAGCGTGGGGAGCAAACAGG
+
IIIIIHIIIIIIIIIIIHIICHHIIIIIIIIGIIIIIHHIIIIIIIIIHHHIIIIIIIIIIIIIIIIIIIIIIIIIHHIIIHIIIIIIIIIIIIIIIIIIHIIHIIIIIIIIIIIIIIIIIIHIHIIIIIIIIHHIIIIIIIIIIIHIIIIIIIIIIIIIIIIIIIIIIIIIIIIIIHIIIIIIIIIIIIIIIIIIIIIIIIIIIIIIIIIIIIIIIIIIIIIIIIIIIIIIIIIIIIIIIIIIIIIIIIIII
@HS4.3_214 HISEQ:380:H55W7BCXY:1:1101:20901:13092 1:N:0:AGCAGGAA orig_bc=AAAAAAAAAAAA new_bc=AAAAAAAAAAAA bc_diffs=0
TACGGAAGGTCCGGGCGTTATCCGGATTTATTGGGTTTAAAGGGAGCGCAGGCTGAAGATTAAGCGTGACGTGAAATGTCCCGGCTCAACCGTGGAACTGCGTCGCGAACTGGTTTTCTTGAGTGAGTACGACGTCAGCGGAATTTGTGGTGTAGCGGTGAAATGCTTAGATATCACGAAGAACCCCGATTGCGAAGGCAGCTGACGAGTCCTTAACTGACGCTAAAGCTCGAAAGTGCGGGTATCGAACAGG
+
IIIIEGCEHHHHFHDHHEHIIIIIIIEEHGCGHHE0CCFFHIIIIIIIIHIIIFHIIHIEHHIIHIHHHHHHHIHHEHHIIHIIICHIIHHHHHIGHHEHIIIIHHIHHHHHHHHHIHFHHIHIIHIHHHHGHHGHHGHIIIHHHIIIIIIHIIHIIIIIHHGHHIIHEGHHHIHHFHEHIHIIHIIHEHHIHHHDIHHEHHGHHIIHIIIIIHHFIIIIIIHHIHIIIIIIIHIIHH@IIHIIIIIIIIIII
@HS4.3_215 HISEQ:380:H55W7BCXY:1:1101:16670:13370 1:N:0:AGCAGGAA orig_bc=AAAAAAAAAAAA new_bc=AAAAAAAAAAAA bc_diffs=0
TACGTAGGTGGCAAGCGTTGTCCGGAATTACTGGGTGTAAAGGGAGCGCAGGCGGGGGAGCAAGTCAGCTGTGAAATCCATGGGCTTAACCCATGAACTGCAGTTGAAACTGTTCTTCTTGAGTGAAGTAGAGGTAGGCGGAATTCCGAGTGTAGCGGTGAAATGCGTAGATATTCGGAGGAACACCGGTGGCGAAGGCGGCCTACTGGGCTTTTACTGACGCTGAGGCTCGAAAGTGTGGGGAGCAAACAGG
+
IIIIIIIIIIIIIIIIIHIHHIIIIHIIIIIIIIICHCHFHGHHHIIIIIIIIIIIIIIIIIHIIIIIIIIIIIIIIHIHIIIIIIIIIIIIIIIIIHIIHIIHIIIIIIHHIHHHIIGIIIIIIIHIIIIIIIIIIIHIIIIIIIIIIIIIIIIIIIIIIIIIIIIIIIIIIIHIIHIIIIIIIIIIIIIIIIIIIIIIIIHIIIIIIIIHIIIIIIIIIIIIIIIIIIHIIIIIIIIIIIIIIIIIIIHII
@HS4.3_216 HISEQ:380:H55W7BCXY:1:1101:7878:13721 1:N:0:AGCAGGAA orig_bc=AAAAAAAAAAAA new_bc=AAAAAAAAAAAA bc_diffs=0
TACGGAGGATGCGAGCGTTATCCGGATTTATTGGGTTTAAAGGGTGCGTAGGCGGGACGTCAAGTCAGCGGTGAAATACTGTGGCTCAACCATAGTACTGCCGTTGAAACTGGCGACCTTGAGTGCGGCAGAGGTAGGCGGAATGTGTGGTGTAGCGGTGAAATGCTTAGATATCACACAGAACACCGATTGCGAAGGCAGCTTACTGGAGCGCAACTGACGCTGAGGCACGAAAGCGTGGGTATCGAACAGG
+
IHIIIIHIHHIIIIIIIIIIIIIIIHHIIHHGHIIDEDHHIIIIIIHIHIIIIIIIIIIIIIIIHIIIIIIIIIIIIHIIIIIIIIIIIIIIIIIIHIIIIIIIIIIIIIIIIIIHHIIIIIIIIIHIIIIIIIIIIIHIIIIIIIIIIIIIIIIIIIIIIIIIIIIIIIIIIIIIIIIIIIIIIIIIIIIIIIIIIIIIIHIIIIIIIIIIHIIIIIIIIIIIIIIIIIIIIIIIIIIIIIIIIIIHFIIII
@HS4.3_217 HISEQ:380:H55W7BCXY:1:1101:11733:13630 1:N:0:AGCAGGAA orig_bc=AAAAAAAAAAAA new_bc=AAAAAAAAAAAA bc_diffs=0
TACGGAGGGTGCAAGCGTTAATCGGAATAACTGGGCGTAAAGGGCATGCAGGCGGTTAGACAAGTAGGATGTGAAATCCCCGGGCTCAACCTGGGAGCTGCATACTAAACTGTCTGACTAGAGTATTGCAGGGGGAGACGGAATTCCAGGTGTAGCGGTGGAATGCGTAGATATCTGGAAGAACACCAAAGGCGAAGGCAGTCTCCTGGGCAAATACTGACGCTCATATGCGAAAGCGTGGGTAGCAAACAGG
+
IIIIIIIIGIIIIIIIIIIGHIIIIHIIIIIIIIIIIIIIIIIIHIIIIIIIIIIIHIIIIIIIIIIIIIIIIIIIHIHIIIIHIIIIIIIIIIIIIIIIIIIIIIIIIIIIIIIIIIIIIIIIIIIIIIIIIIIIIIIIIIIIIIIIIIIIHIIIHIIIIIIIIHIIIIIIIIIIIIIIIIIIIIIIIIIIIIIIIIIIIIHHIIIIIIIIIIGIIIIIIIIIHIIIIIHIIIIIIIIIIIIIIHHEGIHIH
@HS4.3_218 HISEQ:380:H55W7BCXY:1:1101:20470:13579 1:N:0:AGCAGGAA orig_bc=AAAAAAAAAAAA new_bc=AAAAAAAAAAAA bc_diffs=0
TACGGAGGGTGCGAGCGTTAATCGGAATAACTGGGCGTAAAGAGCTCGTAGGCGGTTTGTCAAGTCAGATGTGAAAGCCCCGGGCTTAACCTGGGAACCGCATTTGAAACTGACAGACTAGAGTACTGTAGAGGGAGGTAGAATTCCAGGTGTAGCGGTGAAATGCGTAGATATCTGGAGGAATACCGGTGGCGAAGGCGGCCTCCTGGACAGAGACTGACGCTGAGGAGCGAAAGCGTGGGGAGCAAACAGG
+
IIIIICEHIHIHHIHIIIIIEEHHHIIIIIHHIIIIIHIHIIIIIIIIIIIIIIIHIIIIIIIIIIIIGIHIIIIIHHIIIIIIIIIHIIIIIIIIIHIIIIIIIIIIIFHIIIIIIHIIIIIIIIIIIIIIIIIIIIIIIIIIIIIIIIIIHIIIIIIIIIIIIIIIIIIIIIHIHFIIIIIIIIIIIIIIIIIIIIIIIIIIIIIIIIIHHIIHIIIIIIIIIIIIIIIIIIHIIIIIIIIIIIIIIIIII
@HS4.3_219 HISEQ:380:H55W7BCXY:1:1101:1129:13982 1:N:0:AGCAGGAA orig_bc=AAAAAAAAAAAA new_bc=AAAAAAAAAAAA bc_diffs=0
TACGGAAGGTCCGGGCGTTATCCGGATTTATTGGGTTTAAAGGGAGCGCAGGCCGACTGGTAAGCGTGACGTGAAATGTAGCCGCTCAACGGCTGAACTGCGTCGCGAACTGTCAGTCTTGAGTGAGTTCGATGTTGGCGGAATTCGTGGTGTAGCGGTGAAATGCTTAGATATCACGAAGAACTCCGATTGCGAAGGCAGCCAACAAGGCCTTTACTGACGCTAAAGCTCGAAGGTGCGGGTATCGAACAGG
+
@CFH@HHCGFFEH?/CC<FE1@FHHI0<GFHH1CGHEH@G@1D0<00CCCCEDHGDCEHHIHIHEHG=8<IIHHIIIHEGEHCHCHHHIIIFGCHHGCCCGIIHEFHHDIHHEHGIHG/HHIIIIHHECBGGHHDHEHIIIIIIIHHGEHIIHHHHHH#HIIHIHHFIIIIHHEEG@<GEHGEIHHIHEHHIIHHFEHEGGHCHHHHHIIHEIIHIIIHHDHHIIHDHIIIHHHHIIHHHHIIIGIIIIIIHI
@HS4.3_220 HISEQ:380:H55W7BCXY:1:1101:2899:13936 1:N:0:AGCAGGAA orig_bc=AAAAAAAAAAAA new_bc=AAAAAAAAAAAA bc_diffs=0
TACGGAGGGTACGAGCGTTAATCGGAATGACTGGGCGTAAAGGGCACGTAGGTGGATAGATAAGTCACAAGTGAAATACCCGGGCTTAACCTGGGATTGGCTCGTGAAACTGTTTAACTAGAGTACGGTAGAGGGGAGTAGAATTCCAAGTGTAGCGGTGAAATGCGTAGAGATTTGGAAGAATACCGGAGGCGAAGGCGGCTCTCTGGACCGATACTGACACTGAAGAGCGAAAGCGTGGGGAGCAAACAGG
+
IIIIIIIIIIIIIIIIIIIIIIIIIIIIIIIIIIIIIHIIIIIIIIGIGHHIFHIIIIIHIIIIIIIIIIIIIIIIIIIIIIIIIIIIIIIIIIIIIIIIIIIIIIIIIIIIIIIIIIIIIIIIIIIIIIIIIIIIIHGIIIIIIHIIIIIHIHIIIIIIIIIIIIIIIIIIIIHHHHIHIIIIIIHIIIIHGIIIIHIIIGIIIIIIIIIIIIIIIIIIIIIIIIIIIIIIIIIIIIIIIIIIIIIIIHHII
@HS4.3_221 HISEQ:380:H55W7BCXY:1:1101:4449:13796 1:N:0:AGCAGGAA orig_bc=AAAAAAAAAAAA new_bc=AAAAAAAAAAAA bc_diffs=0
TACGTAGGGAGCGAGCGTTATCCGGAATTATTGGGCGTAAAGGGTGCGTAGATGGCAATGTAAGTCTTATGTAAAATTGTTGGGCTCAACCCAATAGGGCATAAGATACTGCATAGCTGGAGTACTGGAGAGGCAAGTGGAACTCCATGTGTAGCGGTAAAATGCGTAAATATATGGAAGAACACCAGTGGCGAAGGCGGCTTGCTAGCCAGATACTGACATTGAGGCACGAAAGCGTGGGGAGCAAACAGG
+
IHIIIIHFHHHIIIIIICHHIIIIHIIHHHHIHIIIDEHHIIIIIIGIHHIIIIIHIIIIIIHIIIHIIIIIIIHHFHHIIIIHIIHIIIIIIIIIIHIHHIIIIIIIIHIIIIIIIIIIIIIIIIIIGHIIHIIIHIHGHIIIIHHIIIHHHIIIIIIIIIIIIIHIHHIIHHHHDHHHHIEFHGHIIHIHHIIIHHIIHIHIIIIHFFIHIIHFIIIHHHFHHGEEHDHGHIIIIHIHIIIIIIIHIHII
@HS4.3_222 HISEQ:380:H55W7BCXY:1:1101:16689:13751 1:N:0:AGCAGGAA orig_bc=AAAAAAAAAAAA new_bc=AAAAAAAAAAAA bc_diffs=0
TACGGAGGATGCGAGCGTTATCCGGATTTATTGGGTTTAAAGGGTGCGTAGGTGGTTTGTTAAGTTTGTGGTGAAAGCGTGCGGCTCAACCGTACCAAGCCATGAAAACTGGCGAACTTGAGTGCAAACGAGGTAGGCGGAATGTGATGTGTAGCGGTGAAATGCTTAGATATGTCACAGAACCCCGATTGCGAAGGCAGCTTACCAGCATGCAACTGACACTGAGGCACGAAAGCGTGGTTATCAAACAGG
+
IIIIIIIIIIIIIIIIIIIIIIIIIIIIHIHHHIIGHHIIIIIIIIIIHIIIIIIIIIIIIIIIIIIIIIIHIIIIIIIIIIIIIIIIIIIIIIIIIIIIIIIIIIIIIIIIIIIIIIIIIIIIIIIIIIIIIIIIIIIIIIIIIIIIIIIIIIIIIIIIIIIIIIIIIIIIIIIHIIIIIIIIIIIIIIIIIIIIIIIIIIIIIIIIIIIIIIIIIIIIIIIIIIIIIIIIIIIIIIIIIIIIIIIHIIII
@HS4.3_223 HISEQ:380:H55W7BCXY:1:1101:18526:13845 1:N:0:AGCAGGAA orig_bc=AAAAAAAAAAAA new_bc=AAAAAAAAAAAA bc_diffs=0
TACGGAGGATGCGAGCGTTATCCGGATTTATTGGGTTTAAAGGGTGCGTAGGTGGTTTGTTAAGTTTGTGGTGAAAGCGTGCGGCTCAACCGTACCAAGCCATGAAAACTGGCGAACTTGAGTGCAAACGAGGTAGGCGGAATGTGATGTGTAGCGGTGAAATGCTTAGATATGTCACAGAACCCCGATTGCGAAGGCAGCTTACCAGCATGCAACTGACACTGAGGCACGAAAGCGTGGGTATCAAACAGG
+
IIIIIIIIIIIIIIIIIIIIIIIIIIIIIIIIIIIGHIIIIIIIHIIIHHIIGHIIIIIIIIIIIIIIIIIIIIIIHHIIIIIIIHIHIIIIIIIIIIIIIHIIIIIIIIIIIIIIIIIHIIIIIIIIIIIIIIIIIIIIIIIIHIIIIIIIIIIIIIIIIIIIIIIIIIIIIIIIIIIIIIIIIIIIIIIIIIIIIIIIIIIIIIIIIIIIIIIIIIIIIIIIIIIIIIIIIIIIIIIIIIIIIIIIIIII
@HS4.3_224 HISEQ:380:H55W7BCXY:1:1101:1603:14007 1:N:0:AGCAGGAA orig_bc=AAAAAAAAAAAA new_bc=AAAAAAAAAAAA bc_diffs=0
TACGTAGGTGGCGAGCGTTGTCCGGAATCATTGGGCGTAAAGGGAGCGCAGGCGGGAGGGCAAGTCTTTCCTAAAAGTGCGGGGCTCAACCCCGTGATGGGAAGGAAACTGTTCTTCTTGAGTGCAGGAGAGGAAAGCGGAATTCCCGGTGTAGCGGTGAAATGCGTAGAGATCGGGAGGAACACCAGTGGCGAAGGCGGCTTTCTGGACTGCAACTGACGCTGAGGCTCGAAAGCCAGGGGAGCGAACGGG
+
IIIIIIIIIIIIIIIIIIIIIIIIIIIIIIIIIIIIIHIIIIIIIIIIIIIIIIIIIIIIIIIIIHIIIIIHIIHIIHIIIIIIIIIIIIIIIIIIIIIIIIIIIIIIIIIIIIIIIIIIIIIIIIIIIIIIIIIIIIIIIIIIIIIIIIIIIIIIIIIIIHIIIIIIIIIIIIIIHIIIIIIIIIIIIIIIIIIIIIIIHIIGIIIIIIIIIIIIIIIIIIIIIIIIHGIIIIIIIIIIIIIIHIIIIIII
@HS4.3_225 HISEQ:380:H55W7BCXY:1:1101:1613:14032 1:N:0:AGCAGGAA orig_bc=AAAAAAAAAAAA new_bc=AAAAAAAAAAAA bc_diffs=0
TACGGAGGATACGAGCGTTATCCGGATTTATTGGGTTTAAAGGGTGCGCAGGCGGACCGTTAAGTCAGGGGTGAAAAGTTGGGGCTCAACTCCAATCGTGCCTTTGATACTGGCGGACTAGAGTGCAGGGGACGTGACTGGAATGTGATGTGTAGCGGTGAAATGCTTAGATATGTCACAGAACGCCGATCGTGAAGACAGGTCACGAATCTGCAACTGACGCTCATGCACGAAAGCGTGGGGATCAAACAGG
+
IHHIHHGHIGHHIIGIIIIIHIIIHIFEHHEHEEHDHHIIIFEHGHIHIIIIIIIIIIHIHHIFFFHEHHH?GGIIIHIHHIIIIIIIHIIIIIIIIHHHHIHHIIIIIIHHHHHFHIHHHAEFIHHIIGIHII#IIIIHIIHIIIHIIIGIIIIHIHGHIIHEFHCIIIHGIII#HFEHIHIIIIIIIIHHFHIIIHIIIIIIIHIIIIHHHHIIIIIIIIHIIHHIHIIHIIIIIIIIIIIIIIIIIIIII
@HS4.3_226 HISEQ:380:H55W7BCXY:1:1101:8242:14138 1:N:0:AGCAGGAA orig_bc=AAAAAAAAAAAA new_bc=AAAAAAAAAAAA bc_diffs=0
TACGGAGGATGCGAGCGTTATCCGGATTTATTGGGTTTAAAGGGTGCGTAGGCGGGACGTCAAGTCAGCGGTGAAATACTGTGGCTCAACCATAGTACTGCCGTTGAAACTGGCGACCTTGAGTGCGGCAGAGGTAGGCGGAATGTGTGGTGTAGCGGTGAAATGCTTAGATATCACACAGAACACCGATTGCGAAGGCAGCTTACTGGAGCGCAACTGACGCTGAGGCACGAAAGCGTGGGTATCGAACAGG
+
IIIIIIIIIIIIIIIIIIIIIIIIIIHHIIIHHIIEHCHIIIIIIIIIIIIHIIIIIIIIIIIIHIIIIIIIIIIIHIIIIIIIIIIIIIIIIIIIIIHIIIIIIIIIIIIIIIIIIIIIIIIIIIIIIIIIIIIIIIIIIIIIIIIIIIIIIIIIIIIIIIIIIIIIIIIIIIIIHIIIIIIIIIIIIIIIIIIIIIIIIIIIIIIIIIIIIIIIIIIIIIIIIIIIIIIIIIIIIIIIIIIIIIIIHIIII
@HS4.3_227 HISEQ:380:H55W7BCXY:1:1101:16680:14056 1:N:0:AGCAGGAA orig_bc=AAAAAAAAAAAA new_bc=AAAAAAAAAAAA bc_diffs=0
TACGTAGGTGGCGAGCGTTATCCGGAATTACTGGGTGTAAAGGGAGCGCAGGCGGGACAGCAAGTCAGCGGTGAAAATTACGGGCTTAACCCGTAAACTGCCGTTGAAACTGTTGTTCTTGAGTGGAGTAGAGGCAGGCGGAATTCCGAGTGTAGCGGTGAAATGCGTAGATATTCGGAGGAACACCGGTGGCGAAGGCGGCCTGCTGGGCTCTAACTGACGCTGAGGCTCGAAAGTGTGGGGAGCAAACAGG
+
IIIIGHHIIIIIIIIIIIIIIIHIIIIIIIIIIIIEHEHIIIIIIIIIIIIIIIIIIIIIIIIIIIIIIIIIIIIHIHIIIIIIIIHIIIIIIIIIIIIIIIIIIIIIIIIIIHHHIIIIIIIIIIIIHHIIIIIHIHIIIIHIIIIIIIIIIIIIIIIIIIIIIIIIIIIIIIHIIIIIIIIHIIIIIHIIIIIIIIIIIIHIIIIIIIIIIIIIIIIHIIHIIIIIIIIIIIIIIIIIIIIIIIHIIIIIH
@HS4.3_228 HISEQ:380:H55W7BCXY:1:1101:7360:14296 1:N:0:AGCAGGAA orig_bc=AAAAAAAAAAAA new_bc=AAAAAAAAAAAA bc_diffs=0
TACGGAGGGTACGAGCGTTAATCGGAATGACTGGGCGTAAAGGGCACGTAGGTGGATAGATAAGTCACAAGTGAAATACCCGGGCTTAACCTGGGATTGGCTCGTGAAACTGTTTAACTAGAGTACGGTAGAGGGGAGTAGAATTCCAAGTGTAGCGGTGAAATGCGTAGAGATTTGGAAGAATACCGGAGGCGAAGGCGGCTCTCTGGACCGATACTGACACTGAAGAGCGAAAGCGTGGGGAGCAAACAGG
+
IIIIIIIIIIIIIIIIIHIIIIIIIIIIIIIIIIIIIIIIIIIIIIIIGHIIGHIIIIIGIIIIIIIIIIIIIIIIIIIIIIIIIIIIIIIHIIIIHIIIIIIIIIIIIIIIIIIIIIIIIIIIIIIIIIIIIIIIIIIIIIIIHIIIIIIIIIIIIIIIIIIIIIIIIIIIIIIIIHIHIIIIIIIIIIIIIIIIIIIIIIIHIIIIIIIIIIIIIIIIIIIIIIIIIIIIIHIIIIIIIIIIIIIIIIIII
@HS4.3_229 HISEQ:380:H55W7BCXY:1:1101:12475:14467 1:N:0:AGCAGGAA orig_bc=AAAAAAAAAAAA new_bc=AAAAAAAAAAAA bc_diffs=0
TACGGAGGATGCGAGCGTTATCCGGATTTATTGGGTTTAAAGGGTGCGTAGGCGGAATGTTAAGTCAGTGGTGAAAGCGTGCGGCTCAACCGTACCGAGCCATTGAAACTGGCGTTCTTGAGTGCAAGCGAGGTAAGCGGAATGTGACGTGTAGCGGTGAAATGCTTAGATATGTCCCAGAACTCCGATTGCGAAGGCAGCTTACCAGTATGTAACTGACGCTGAGGCACGAAAGCGTGGGTATCAAACAGG
+
IIIIIIIIIIIIIIIIIIIIIIIIIHHHIIIIIIIHHIIIIIIIIIIIIIIIIIIHIIIIIIIIHIIIIIIIIIIIHHIIIIIIIIIIIIIIIIIIIIIIIHIIIIIIIIIIIIIIIIIIIIIIIIIIIIIIIIIIIIIIIIIIIIIIIIIIIIIIIIIIIIIIIIIIIIIIIIHHIIIIIIIIIIIIIIIIIIIIIIIIIIIIIIIIIIIIIIIIIIIIIIIIIIIIIIIIIIIIIIIIIIIIIHGEIIII
@HS4.3_230 HISEQ:380:H55W7BCXY:1:1101:3022:14667 1:N:0:AGCAGGAA orig_bc=AAAAAAAAAAAA new_bc=AAAAAAAAAAAA bc_diffs=0
TACGGAAGGTCCGGGCGTTATCCGGATTTATTGGGTTTAAAGGGAGCGCAGGCCGACTGGTAAGCGTGACGTGAAATGTAGCCGCTCAACGGCTGAGTTGCGTCGCGAACTGTCAGTCTTGAGTGAGTTCGATGTTGGCGGAATTCGTGGTGTAGCGGTGAAATGCTTAGATATCACGAAGAACTCCGATTGCGAAGGCAGCCAACAAGGCCTTTACTGACGCTAAAGCTCGAAGGTGCGGGTATCGAACAGG
+
IIIIHIIIIIIIHGIIHIIHIIIIICGHIIHIHIIEHHIIIIIIHHGIDHHIIIIHHIHIIHIHDIHIIIIHIIIIHHHHIGIIIIIIIIIHIIIIIIIIIIHIIHHGIIIIIIHIIIIIHIIIIHIIIHIIIIIIIHHHHIHIIIIHIIIIIHIIIIIIIIIIIIIIIIIIIIIIIIIIIIIIIIIIIIIIIIIIIIIIIIIIIIIIIIHHEHIIIIIIIIIIIIIIHIIIIIIIHIIIIIHHHIIIIIIII
@HS4.3_231 HISEQ:380:H55W7BCXY:1:1101:7629:14555 1:N:0:AGCAGGAA orig_bc=AAAAAAAAAAAA new_bc=AAAAAAAAAAAA bc_diffs=0
TACGGAGGATGCGAGCGTTATCCGGATTTATTGGGTTTAAAGGGTGCGTAGGTGGTTTGTTAAGTTTGTGGTGAAAGCGTGCGGCTCAACCGTACCAAGCCATGAAAACTGGCGAACTTGAGTGCAAACGAGGTAGGCGGAATGTGATGTGTAGCGGTGAAATGCTTAGATATGTCACAGAACCCCGATTGCGAAGGCAGCTTACCAGCATGCAACTGACACTGAGGCACGAAAGCGTGGGTATCAAACAGG
+
IIIIIIII@HHHHIIIIHIIIIIIIGDHIIIIHIIHHHIHHIIIHIIHEHIIIIIHHHHIIIIIIIIIIIIIHHHHIIHHHGHHIHIIIIIIIIIIIIIIIIIIIIIIIIIIIIIIHEIIIIIIHIIIIHIIIIIIIIIIIIIIIIIIIIIIIHIIIIIIIIIHHIIHIIIIIIIIHIIIIIHIIIIIIIIIIIIIIIIIIIIIHIIIIIIIIIIIIIIIIIIIIIIIIHIIIIIIIIIHIIIIIIHHIIII
@HS4.3_232 HISEQ:380:H55W7BCXY:1:1101:15884:14608 1:N:0:AGCAGGAA orig_bc=AAAAAAAAAAAA new_bc=AAAAAAAAAAAA bc_diffs=0
TACGGAAGATGCAGGCGTTATCCGGATTCATTGGGTTTAAAGGGTGCGTAGGCGGGTTATTAAGTCTGCGGTCAAATGTCAGCGCCCAACGCTGGCCTGCCGTGGAAACTGGTGACCTTGAATGCGGACGAGGCAGATGGAATTCGTGGTGTAGCGGTGAAATGCTCAGATATCACGAGGAACTCCGATTGCGAAGGCAGTCTGCCAGGCCGTGATTGACGCTGAGGCACGAAGGTGCGGGTATCGAACAGG
+
IIIIIGIIIIIIIIHIIHIIIIIHGEEHHIIIHIIDEHHIGHIIHIIIGHHEHHIIEHHIIIIIHHHHIIIHHIIHIIIHIIHIIIHIIIIHIIIIIIHHIHHHIIIIIIIIIHHIIIHIIIIIIIIIIIIGIIIIIIIIIHIIIIIHIIIIIIIIHIIIIIIIIHCIIIIIHHIIHIIIIIIIIHHIHHHIIHIIIIIIHIIIIIIIIIIIHIIIIIIIIHFHIIIIIIIIHIHHIIIIIIIHHHHIIIII
@HS4.3_233 HISEQ:380:H55W7BCXY:1:1101:1763:14893 1:N:0:AGCAGGAA orig_bc=AAAAAAAAAAAA new_bc=AAAAAAAAAAAA bc_diffs=0
TACGGAGGATGCGAGCGTTATCCGGATTTATTGGGTTTAAAGGGTGCGCAGGCGGGTTTTTAAGTCTGTGGTGAAAGCGTGCGGCTCAACCGTACCAAGCCATGGAAACTGGAGATCTTGAGTGCAAACGAGGTAGGCGGAATGTGATGTGTAGCGGTGAAATGCTTAGATATGTCACAGAACCCCGATTGCGAAGGCAGCTTACCAGCATGCAACTGACGCTCAGGCACGAAAGCGTGGGTATCAAACAGG
+
IGIHIEHI=HHIIFHHIDHHIIIIIDGHIGFHGHIDC@E@@GHHHIIIIIHHIIIIHEHHHHIHGH#IHIIIIEHIFHHHGEHIIIHHFHHIIHIGIHHIIIHHHHHHHHHHHIIIIIIIHGIIIGIHIIIIIHHHIHIIIIIIHFFHIHHHIHIIIIHEHIIHIIIIHIHIIIIHHHIIHHIIIHGHHHHIIHIHIIIIHHEIIIHIIIHIIIHIIIIIIHGCHHFHHIIIIHIIIIHEHHHIIIIIIIIG
@HS4.3_234 HISEQ:380:H55W7BCXY:1:1101:6972:14846 1:N:0:AGCAGGAA orig_bc=AAAAAAAAAAAA new_bc=AAAAAAAAAAAA bc_diffs=0
TACGGAGGGTGCAAGCGTTAATCGGAATAACTGGGCGTAAAGGGCATGCAGGCGGTTGTATAAGTAGGGTGTGAAATCCCCGGGCTCAACCTGGGAACTGCATTCTAAACTGTACAACTAGAGTATTGCAGGGGGAGACGGAATTCCAGGTGTAGCGGTGGAATGCGTAGATATCTGGAAGAACACCAAAGGCGAAGGCAGTCTCCTGGGCAAATACTGACGCTCATATGCGAAAGCGTGGGTAGCAAACAGG
+
IIIIIHDHIHHIIIIIHGH=HHIIIIIHHFHGHIIGGIIIEEHIIIIIEHHIGHIHIHHHIIIIIIIIIIIIIIIIIHIIIIIHHGIHIIIIIIIIIIIIIIIIIIIIIIIIIIIIHIIIIIIHHIIIIIIIIIIIIHIIIIIIIIIIIIIIIIIIIIIIIIIIIIIIIIIIIIIIHHIIIIIIIIIIIIIIIIIIIIIIIHIHIIIIIIIIIIIIIIIIIIIIIIIIIIIIIIIIIIIIIIIIIIIIIIIII
@HS4.3_235 HISEQ:380:H55W7BCXY:1:1101:9414:14804 1:N:0:AGCAGGAA orig_bc=AAAAAAAAAAAA new_bc=AAAAAAAAAAAA bc_diffs=0
TACGGAGGGTACGAGCGTTAATCGGAATGACTGGGCGTAAAGGGCACGTAGGTGGATAGATAAGTCACAAGTGAAATACCCGGGCTTAACCTGGGATTGGCTCGTGAAACTGTTTAACTAGAGTACGGTAGAGGGGAGTAGAATTCCAAGTGTAGCGGTGAAATGCGTAGAGATTTGGAAGAATACCGGAGGCGAAGGCGGCTCTCTGGACCGATACTGACACTGAAGAGCGAAAGCGTGGGGAGCAAACAGG
+
IIIIIIIIIIIIIIIIIIIIIIIIIIIIIIIIIIIIIHIIIIIIIIIHDHHIHHIIIIIHIIIIIHIIIIIIIHIIHHFHIIIIIIIIIIIIIIIIIIIIIHHIHIIIIIIHIHIIIIIIIIIIIIIIIIIIIIIIIHIHIIIIIIIIIIIIIIIIIIIIIIIIIIIIIIIIIIIIHFIIIIIIIIIIIIIIIIIIIIIIIIIIIIHIIHHIIIIIIIIIHGIIIIIIIIHIIIIIIIIIIIIIIIIIIIIII
@HS4.3_236 HISEQ:380:H55W7BCXY:1:1101:10943:14923 1:N:0:AGCAGGAA orig_bc=AAAAAAAAAAAA new_bc=AAAAAAAAAAAA bc_diffs=0
TACGGAAGGTCCGGGCGTTATCCGGATTTATTGGGTTTAAAGGGAGCGCAGGCTGATTATTAAGCGTGACGTGAAATGTAGCCGCTCAACGGCTGAACTGCGTCGCGAACTGGTAGTCTTGAGTGAGTTCGATGTTGGCGGAATTCGTGGTGTAGCGGTGAAATGCTTAGATATCACGAAGAACTCCGATTGCGAAGGCAGCCAACAAGGCCTTTACTGACGCTAAAGCTCGAAGGTGCGGGTATCGAACAGG
+
IIIIIHIIIIIIIIHIIIIIIIIIIHIHIIIGHHIHGIIIIIIIIIIIIIIIIIHHHIGIHIIIIIIIHIIIHIIIHHHIIIIIIIIIIIHIIHIHIIIIIIIIIIIIIIIIIIIIIIIIIIIIIIIHHIIIIIIIIIIIIIIIIIIHIIIIIIIIIIIHIIIIIIHIIIIIIIIHIHIIIIIIIIIIIIIIIIIIIIIIIIIIIIIIIIIIIIIIIIIIIIIIIIIIIIIIIIIIIIIIIIIHIIIIIIIII
@HS4.3_237 HISEQ:380:H55W7BCXY:1:1101:18401:14816 1:N:0:AGCAGGGA orig_bc=AAAAAAAAAAAA new_bc=AAAAAAAAAAAA bc_diffs=0
TACAGAGGTCCCTAGCGTTGTTCGGATTTACTGGGCGTAAAGGGCGCGTAGGCGGCCGAGCAAGTCAAGTGTGAAATCTCCGGGCTCAACCCGGAACGTGCGCTTGAGACTGCCCGGCTCGAGTGCGGAAGGGGGAATCGGAATGCAGGGTGTAGCGGTGAAATGCGTTGATATCCTGCAGAACACCGGAGGCGAAGGCGGATTCCTTGTACGCAACTGACGCTGAGGCGCGAAAGTCGGGGGAGCAAACAGG
+
HHHHHGGEHHIIIIIIIIIHHIIEHHCHIHIIIIIGIHICHHHHIIIIDDHHHHHIHHIIIIIHIHFHHHIIIHHHHHHIIHIIIIIIIIHIIIIHIIIIIHHHIIIIHIHHEIIIIHIIIGIIIIHIHIIIHHHHEHIIIIIHHHIIIIIIIIIIHIHFIIIIIIHHIIIIHEIHHHIIIIIIIIIIIIIIIGIHHIIIHIHHHIIIIIIIIIIIIIIIIIHHIIIIIIIIIIHHDIIIIIIIIIIHHHIII
@HS4.3_238 HISEQ:380:H55W7BCXY:1:1101:18699:14930 1:N:0:AGCAGGAA orig_bc=AAAAAAAAAAAA new_bc=AAAAAAAAAAAA bc_diffs=0
TACGGAGGGTACGAGCGTTAATCGGAATGACTGGGCGTAAAGGGCACGTAGGTGGATAGATAAGTCACAAGTGAAATACCCGGGCTTAACCTGGGATTGGCTCGTGAAACTGTTTAACTAGAGTACGGTAGAGGGGAGTAGAATTCCAAGTGTAGCGGTGAAATGCGTAGAGATTTGGAAGAATACCGGAGGCGAAGGCGGCTCTCTGGACCGATACTGACACTGAAGAGCGAAAGCGTGGGGAGCAAACAGG
+
IIIIIIIHIIIIIIIIIHIIHHHIIIHIIIIHIIIIIEHIIHHIIFHHFFHHHIIHIIIGGIIIHIIIIGHHIIHHFHIIIIIIGIHIHHHHHHHHHIIIIIHHHIIIHHIIHHIHIIHIIIIIIHIIIHHIIIHIIIIIIIIIHHHFHIHIHIIIIIIIHHIIIIIIIIIIHHHHHHHCHE@HHHHHHHHIIIIIHHDIHHHGIIIIIHHGHG@EIHHGIHIIHIIHHHHIIIIIHHHIIIHGIHHIIIIHH
@HS4.3_239 HISEQ:380:H55W7BCXY:1:1101:19034:14916 1:N:0:AGCAGGAA orig_bc=AAAAAAAAAAAA new_bc=AAAAAAAAAAAA bc_diffs=0
TACGGAGGGTACGAGCGTTAATCGGAATGACTGGGCGTAAAGGGCACGTAGGTGGATAGATAAGTCACAAGTGAAATACCCGGGCTTAACCTGGGATTGGCTCGTGAAACTGTTTAACTAGAGTACGGTAGAGGGGAGTAGAATTCCAAGTGTAGCGGTGAAATGCGTAGAGATTTGGAAGAATACCGGAGGCGAAGGCGGCTCTCTGGACCGATACTGACACTGAAGAGCGAAAGCGTGGGGAGCAAACAGG
+
IIIHIIIIIIHIEHEHHEH0EHIIIGHIHIIIIIFEHHHIHIIIIIIHGFHIGIIIIIIHHIIIHIIIIIIIIIIIHHIIIIIIIIHIIIIIIIIHIIIIIIIIIIIHIIIIIHIIIIIIIIIIHIIIIIIIIIIIIIIIIIIIIIIIIIIIIIIIIIIIIIIIIIIHIIIIIIIIHHIIIIIIIIIIIIIIIIIIIIIIIIIHIIIIIIIIIIIIIIIIIIIIIIIIIIHIIIIIIIIIIIIIIIIIIIIII
@HS4.3_240 HISEQ:380:H55W7BCXY:1:1101:19347:14871 1:N:0:AGCAGGAA orig_bc=AAAAAAAAAAAA new_bc=AAAAAAAAAAAA bc_diffs=0
TACGGAGGGTGCGAGCGTTAATCGGAATAACTGGGCGTAAAGAGCTCGTAGGCGGTTTGTCAAGTCAGATGTGAAAGCCCCGGGCTTAACCTGGGAACCGCATTTGAAACTGACAGACTAGAGTACTGTAGAGGGAGGTAGAATTCCAGGTGTAGCGGTGAAATGCGTAGATATCTGGAGGAATACCGGTGGCGAAGGCGGCCTCCTGGACAGAGACTGACGCTGAGGAGCGAAAGCGTGGGGAGCAAACAGG
+
IIIIIDHIIIIIIIHIIIII?HHHIHHHGHIIIIIIGHHIIIIIIIIHIIIIGHHHHHIHIIHIIIIIHIIIIIIIHHHIIIIIIIIIIIIIIIHIIIIIHIHHIIIIIIIIIIIIIIIIIIIIIHIHHIIIIIIIHIIIHIIIIIHIIIIIIIIIIHHIIIIIIIIIIHIHIIIIHHIIIIIIIIHHIHIIIIIIIIIIIIIIHIIIHIIIHHIIIIIIIIIGIIIIIIIIIIIIIHIIIIIIGIIIIIIIH
@HS4.3_241 HISEQ:380:H55W7BCXY:1:1101:20499:14907 1:N:0:AGCAGGAA orig_bc=AAAAAAAAAAAA new_bc=AAAAAAAAAAAA bc_diffs=0
TACGGAAGGTCCGGGCGTTATCCGGATTTATTGGGTTTAAAGGGAGCGTAGGCCGGATATTAAGCGTGTTGTGAAATGTAGATGCTCAACGTCTGCACTGCAGCGCGAACTGGTGTCCTTGAGTGCGCAGGAAGTCGGCGGAATTCGTTGTGTAGCGGTGAAATGCTTAGATATGACGAAGAACTCCGATTGCGAAGGCAGCTGACTGTAGCGTTACTGACGCTGAAGCTCGAAGGTGCGGGTATCGAACAGG
+
IIIIIIIIIIIIIDHHIIIIIIIIIHIIIIHIIIIHIIIIIIIIGIIIHIIIIIIIHHIIIIIIIIIIHIIHIIIIIHHIIIIIIIIIIIIHIIIIIIIIIIIIIIIIIIIIIIIHHIIIIIIIIIIIIIIIIIIIIIIIIHHIIIIHIIIIIIIIIIIHIIIIIIIIIHEIIIIHIHIIIIIIHIIIHHHIIIIIIIIIIIIIIIIIHIIIIIIIIIIIIIIHIHIIIIIIHIHIHIHIIIIIIIIIIIIII
@HS4.3_242 HISEQ:380:H55W7BCXY:1:1101:20975:14782 1:N:0:AGCAGGAT orig_bc=AAAAAAAAAAAA new_bc=AAAAAAAAAAAA bc_diffs=0
TACGGAGGATGCGAGCGTTATCCGGATTTATTGGGTTTAAAGGGTGCGTAGGTGGTTTGTTAAGTTTGTGGTGAAAGCGTGCGGCTCAACCGTACCAAGCCATGAAAACTGGCGAACTTGAGTGCAAACGAGGTAGGCGGAATGTGATGTGTAGCGGTGAAATGCTTAGATATGTCACAGAACCCCGATTGCGAAGGCAGCTTACCAGCATGCAACTGACACTGAGGCACGAAAGCGTGGGTATCAAACAGG
+
IIIIIIIIGGHGHIIHIHHIIHIIIH<0FHCGDHI<0<GHHIII<EEHEEHHHHHHCGEHHEEHF?GHGHIIIIIIGEHGHHHIDCEGHHIIIHIHHIIIIIIIHIHIIIIIIIIHIIIIIIIIIIHHHIIIIIIIIIIIIHHHGHHIIHIIIIIIIIIIIIIIIIIIIIIHIIIIHIIHIIIIIIHHIIIIIIIIIIHIIHHIIHIIIHHHGIIIIHHFCIGIIIIIIIIIIIIGIIIIIIIIIIHCIIII
@HS4.3_243 HISEQ:380:H55W7BCXY:1:1101:1443:15009 1:N:0:AGCAGGAA orig_bc=AAAAAAAAAAAA new_bc=AAAAAAAAAAAA bc_diffs=0
TACGGAAGGTCCGGGCGTTATCCGGATTTATTGGGTTTAAAGGGAGCGCAGGCGGGTTGTTAAGCGTGACGTGAAATGTAGGGGCTCAACCTTTGAATTGCGTCGCGAACTGGCGACCTTGAGTGGGTACGACGCGGACGGAATTCGTGGTGTAGCGGTGAAATGCTTAGATATCACGAAGAACTCCGATTGCGAAGGCAGTCCGCGAGTCCCCAACTGACGCTAAAGCTCGAAAGTGCGGGTATCGAACAGG
+
HIIIC0<?GFHGIC<DHEHHHIIEH0DGIEIHHHIHHE?HHH?G@HHHCCCCDIDHHGHCGHIHIIHIEFHGCGH@CFDHGIIFIHEHHHIFH@GIIHHHHIHHDHHIIIIHHHHHIHHIHIHHIHHHIIIIHHDEIDHIDHHE@HHIHHHIHIGHGIIIHHEIHIIIHHIHHIHHF@IHHHFHEHEHH?EHEEHHDF1IIHIHDHFHHG<GIIIIHHFHHH?EHGHIIHEHHHE</C0IHEF1HIHIIHHIH
@HS4.3_244 HISEQ:380:H55W7BCXY:1:1101:2547:15141 1:N:0:AGCAGGAA orig_bc=AAAAAAAAAAAA new_bc=AAAAAAAAAAAA bc_diffs=0
TACGGAAGGTCCGGGCGTTATCCGGATTTATTGGGTTTAAAGGGAGCGCAGGCCGGAGGTCAAGCGTGACGTGAAATGTAGCCGCTCAACGGCTGAATTGCGTCGCGAACTGGCTTTCTTGAGTGAGTACGACGTCAGCGGAATTCGTGGTGTAGCGGTGAAATGCTTAGATATCACGAAGAACCCCGATTGCGAAGGCAGCTGACGAGTCCTTTACTGACGCTAAAGCTCGAAGGTGCGGGTATCGAACAGG
+
IIIIIIHIIHIIIIIIIIIIIIIIIIIIIIIIIIIHGHIIIIIIGIIIIIIIIIIIIIIHIIHIIIIIIIIIIIIIIHHIIIIIIIIIIIIIGIIIIIIIIIIIIIIIIIIIIIIIIIIIIIIIIHIIIIIIIIIIIIIIIHIIIIIIIIIIIIIIIIIIIHHIIIIIIIIIIIIIHHIIIIIIHIHIIHIIIIIIIIIIIIIIIIIIIIIIIGIIIIIIHHIIIIIIIHIIIIIHHIIIHIIIIIIIIIIII
@HS4.3_245 HISEQ:380:H55W7BCXY:1:1101:8732:15018 1:N:0:AGCAGGAA orig_bc=AAAAAAAAAAAA new_bc=AAAAAAAAAAAA bc_diffs=0
TACGGAAGGTCCGGGCGTTATCCGGATTTATTGGGTTTAAAGGGAGCGCAGGCTGATGATTAAGCGTGACGTGAAATGTAGCCGCTCAACGGCTGAACTGCGTCGCGAACTGGTTATCTTGAGTGAGTTCGATGTTGGCGGAATTCGTGGTGTAGCGGTGAAATGCTTAGATATCACGAAGAACTCCGATTGCGAAGGCAGCCAACAAGGCCTTTACTGACGCTAAAGCTCGAAGGTGCGGGTATCGAACAGG
+
IIIIIGIIIIIIIIIIIIIIIIIIIEHHIIIIHIIHHIIHIIIIIHIHIHIIHIIIIIIHHHHIIIIIIIIIIIIIHIIIIIIIIIIIIIIIIIIIHIIIIIHIIIIIIIIIIHIIIIIIIIIIIIIIIIIIIHIHIHIIIIIIIIIIHIIIIIIIIIIIIIIIIIIIIIIIIIIIIHIIIHIIIIIIIIIIIIIIIIIIIIIIIIIIIHIIGIIIIIIIIIIIIIIIIIHIIIIHCIIIIIIIIIIIIIIII
@HS4.3_246 HISEQ:380:H55W7BCXY:1:1101:8701:15092 1:N:0:AGCAGGAA orig_bc=AAAAAAAAAAAA new_bc=AAAAAAAAAAAA bc_diffs=0
TACGGAGGATGCGAGCGTTATCCGGATTTATTGGGTTTAAAGGGTGCGTAGGTGGTTTGTTAAGTTTGTGGTGAAAGCGTGCGGCTCAACCGTACCAAGCCATGAAAACTGGCGAACTTGAGTGCAAACGAGGTAGGCGGAATGTGATGTGTAGCGGTGAAATGCTTAGATATGTCACAGAACCCCGATTGCGAAGGCAGCTTACCAGCATGCAACTGACACTGAGGCACGAAAGCGTGGGTATCAAACAGG
+
IIIIIIIIIIIIIIIIIIIIIIIIIHIIIIIIHHI<DHHIIIIIGHIIGHHIHIIEHIIIIIIIGHIIIIIIIIIIIIIIIIIIIIIIIIIIIIIIIIIIIIIIIIIIIIIIIIIIIIIIIIIIIIHIIIIIIIIIIIIIIIIIIIIIIIIIIIIIIIIIIIIIIIIIIIIIIIIIIIIIIIHIIIIIIIIIIIIIIIIIGIIIIIIIIIIIHIIIIIIIHIIIIIHIIIIIIIIIIIIIIIIIIIIIIGII
@HS4.3_247 HISEQ:380:H55W7BCXY:1:1101:12930:15092 1:N:0:AGCAGGAT orig_bc=AAAAAAAAAAAA new_bc=AAAAAAAAAAAA bc_diffs=0
TACGGAGGGTACGAGCGTTAATCGGAATGACTGGGCGTAAAGGGCACGTAGGTGGATAGATAAGTCACAAGTGAAATACCCGGGCTTAACCTGGGATTGGCTCGTGAAACTGTTTAACTAGAGTACGGTAGAGGGGAGTAGAATTCCAAGTGTAGCGGTGAAATGCGTAGAGATTTGGAAGAATACCGGAGGCGAAGGCGGCTCTCTGGACCGATACTGACACTGAAGAGCGAAAGCGTGGGGAGCAAACAGG
+
IGHII0<<CD@F=GEHHHGHHHIIIFEHHH?FEHIHIHHHIHIHH?EH1GFH1HGHGIIHHIHHHEHGIIHHCHHHDHHHFHHHIIIIIIFGEEHHEIHHHHIHIIIHIIIIHGHHHIHHHIIIIIIIIHIIHIHIIHGIIIIIIIIIHIIIIIIIIIHHIIIIIIIIIIIIIIHHHHIIIIIHIIIIIIIIIIIIIIIIIIIIIIIIIIIIIIIIIIIIIHIIIIIIHIIHIIIIIIIIIIIIIIIIIIIII
@HS4.3_248 HISEQ:380:H55W7BCXY:1:1101:13402:15106 1:N:0:AGCAGGAA orig_bc=AAAAAAAAAAAA new_bc=AAAAAAAAAAAA bc_diffs=0
TACGGAGGATGCAAGCGTTATCCGGATTTATTGGGTTTAAAGGGTGCGTAGGCGGAGCTTTAAGCGTGAGGTGAAATGCCCGGGCTCAACCTGGGGACTGCCTCGCGAACTGGAGTTCTGGAATGCCCCTGCCGTGGGAGGAATGTGTGGTGTAGCGGTGAAATGCATAGAGATCACACAGAACACCGATTGCGAAGGCATCTCACGAAGGGGTGATTGACGCTGAGGCACGAAAGCGTGGGGATCAAACAGG
+
IIIIIIIIIIIIIIIIIIIIIIIIIHHIIIIIIIIHIIIIIIIIIIIIIIIIIIIIIIIIIIIIIIIIIIIIIIIIGIIIIIIIIIIIIIIIIIIIIHIIIIIIIIIIIIIIIIIHIHIIIIIIIIIIIIIIIIIIIIIIIIIIIIIIIIIIIIIIIIIIIIIIIIIIIIIIIIIIIIIIIIIIIIIIIIIIIIIIIIIIHIIHIIIIIIIIIIIIIIIIIIIIIIIIIIIIIIIIIIIIIIIIHIIHHIIII
@HS4.3_249 HISEQ:380:H55W7BCXY:1:1101:19238:15028 1:N:0:AGCAGGAA orig_bc=AAAAAAAAAAAA new_bc=AAAAAAAAAAAA bc_diffs=0
TACAGAGGTCTCGAGCGTTGTTCGGATTTACTGGGCGTAAAGGGCGCGTAGGCGGCGCGGCGTGTCGAGTGTGAAATCTCCGGGCTCAACCCGGAAAGTGCGCTCGAAACTGCCGTGCTCGAGTGCGGGAGAGGGAATCGGAATGCAGGGTGTAGCGGTGAAATGCGTTGATATCCTGCAGAACACCGGATGCGAAGGCGGATTCCTGGAACGCAACTGACGCTGAGGCGCGAAAGTCGGGGGAGCAAACAAG
+
IIIIIIHIIIIIIIIIIIIIIIIIIIIIIIIIIIIIIIIIIIIIIIIIHIIIHIIIIIIHIIIHIIIIIIHIIIIHGHIIIIIIIIIIIIIIIIIIIIIIIIIIIIIIIIIIIIIIIIIIIIIIIIIIIIIIIIIIIIIIIIIIIIIIIIIIIIIIHIIIIIIIIIIIIIIIIIIIIHIIIIIECIIIIIIIIIIIIIIIIIHEIHIIIIIIIIIIIIIIIIIIIIIIIIIIIIHHHIIIIIIIIIIIIIIII
@HS4.3_250 HISEQ:380:H55W7BCXY:1:1101:1245:15381 1:N:0:AGCATGAA orig_bc=AAAAAAAAAAAA new_bc=AAAAAAAAAAAA bc_diffs=0
TACGGAGGATCCGAGCGTTATCCGGATTTATTGGGTTTAAAGGGAGCGTAGGCGGAGGATCAAGTCAGTTGTGAAATGTAGGCGCTTAACGTCTGCACTGCAGTTGAATCTGGTTCCCTTGAGTGCGTAAGAGGCAGGCGGAATTCGTCGTGTAGCGGTGAAATGCTTAGATATGACGAAGAACTCCGATCGCGAAGGCAGCTTGCCGGGCCGCAACTGACGCTGAAGCTCGAAGGTGCGGGTATCGAACAGG
+
IIIIIHHIIIIIIIIIIIIIIIIIIHHIIIIIHII@EHHIIIIIHHIIHIIIIIIIIIIHHHHIHIIIHFGHHHIIFHHIIGGIIGHIIIIIIIIIIIIIIIIIIIIIHHIIIHHHHHHHIGIIIFHIIIIIHIIIIIHHIIIHIHIFHHHHHIGHHHHIICHEHHGFIIHHIHHHGCIHIIIIEIHIIIIHEEIHHHIHHHHCHIHIIIIIIIIIIHIIIIIHGIIGGEIIIIHHCIIIIIIIIIIHIIIII
@HS4.3_251 HISEQ:380:H55W7BCXY:1:1101:15082:15276 1:N:0:AGCAGGAA orig_bc=AAAAAAAAAAAA new_bc=AAAAAAAAAAAA bc_diffs=0
TACGGAAGGTCCGGGCGTTATCCGGATTTATTGGGTTTAAAGGGAGCGCAGGCTGCCGATTAAGCGTGACGTGAAATGTAGGGGCTCAACCTGTGCAGTGCGTCGCGAACTGGTTGGCTTGAGTGCACTCGAGGAAGGCGGAATTTGTGGTGTAGCGGTGAAATGCTTAGATATCACGAAGAACTCCGATTGCGAAGGCAGCCTTCCAGGTTGTAACTGACGCTAAAGCTCGAAAGTGCGGGTATCGAACAGG
+
IIIIIGHIIIIIIIIIIIIHIIIIIEGHIHIIHIIDGHGIIIIIIHIIHIIIIIIGIIIHIIIIIIIIIIIIIHHIGGHIIIIIIIIIIIIIIIIIIIIIIIIIIIIIHIIIIIIIIIIIIIIIIIIIIIIIIIIIIIIIIIIIIIIIIIIIIIIIIIIIIIIIIIIIIIIIIIIIIIIIIIIIIIIIIIIIHIIIIIIIIIIIIIHIIIIIHIIIIIIIIIIIIIIIIIIIIIIIIIIIIIIIIIIIIIIII
@HS4.3_252 HISEQ:380:H55W7BCXY:1:1101:17184:15365 1:N:0:AGCAGGAA orig_bc=AAAAAAAAAAAA new_bc=AAAAAAAAAAAA bc_diffs=0
TACGGAAGGTCCGGGCGTTATCCGGATTTATTGGGTTTAAAGGGAGCGCAGGCTGGATTTTAAGCGTGCTGTGAAATGTACCGGCTCAACCGGTGACGTGCAGCGCGAACTGGAGTCCTTGAGTGAGTACGAGGTATGCGGAATTCGTGGTGTAGCGGTGAAATGCTTAGATATCACGAAGAACCCCGATTGCGAAGGCAGCGTACCAGTCCTTAACTGACGCTAAAGCTCGAAAGTGCGGGTATCGAACAGG
+
IFHIIFHHIIIIIIIIIIIIIIIIGGEHHIIIHHHEHHIHIIIIGIIIIIIIIIIIIIIIIHIIIIIIIIIIIIIGIHHIIIIIIIIIIIIIIHIIIIIIIIIIIIIHIIIIIIIIIIIIIIIIIIIHIIIIIIIIIIIIIIIIIIIIIIIIIIIIIIIIIIIIIIIIIIIIIIIHIFIIIIIIIIIIIIIIIIIIIIIIIIIIIIHIHIIIIIIIIIIIIIIIIIIIIIIIIIIHHIIIIIIIIIIIHIIII
@HS4.3_253 HISEQ:380:H55W7BCXY:1:1101:11380:15618 1:N:0:AGCAGGAA orig_bc=AAAAAAAAAAAA new_bc=AAAAAAAAAAAA bc_diffs=0
TACGGAGGGTACGAGCGTTAATCGGAATGACTGGGCGTAAAGGGCACGTAGGTGGATAGATAAGTCACAAGTGAAATACCCGGGCTTAACCTGGGATTGGCTCGTGAAACTGTTTAACTAGAGTACGGTAGAGGGGAGTAGAATTCCAAGTGTAGCGGTGAAATGCGTAGAGATTTGGAAGAATACCGGAGGCGAAGGCGGCTCTCTGGACCGATACTGACACTGAAGAGCGAAAGCGTGGGGAGCAAACAGG
+
IIIIIIIHIHIIIIFHHEHHHIIIHEHHIGHHHIIIIHHHEEHHIHHDGHHIGHHHHIIHIIHFGHHIHIIIIHHHHEGHHIIIIIFHHIFHIIIHHHIHIIIIIHIHGCIHIIHHIIIHIHHHHHIIIIHHHGGHIIIIIIHHHHHHHIIHHIIIIHEHIHIIIIIIIIIIHHEHGEHIIIIIIIHIHHIIIIHIIIIIHIIIIIIIIHHIHHIIHIIIHIIIIIIIHHIIIHIIIIIIIIIIIHH?HIIII
@HS4.3_254 HISEQ:380:H55W7BCXY:1:1101:12678:15682 1:N:0:AGCAGGAA orig_bc=AAAAAAAAAAAA new_bc=AAAAAAAAAAAA bc_diffs=0
TACGGAGGATGCGAGCGTTATCCGGATTTATTGGGTTTAAAGGGTGCGTAGGTGGTTTGTTAAGTTTGTGGTGAAAGCGTGCGGCTCAACCGTACCAAGCCATGAAAACTGGCGAACTTGAGTGCAAACGAGGTAGGCGGAATGTGATGTGTAGCGGTGAAATGCTTAGATATGTCACAGAACCCCGATTGCGAAGGCAGCTTACCAGCATGCAACTGACACTGAGGCACGAAAGCGTGGGTATCAAACAGG
+
IIIIIH<<<<FHHHIIHIIIIIIIIHHHIIIHHIICGHIIIIIIHHIIHIIHHIIHHIHHIIIIHIIHIIIEIIIIIIIIIIIIIIIIIIIIIHIHIIIIIIIIIIIIIIIIIIIIIIIIIIIIIIHIIIIIIIIIIIIIIIIIIIIIIIIIIIIIIIIIIIIIIIIIIIIIIIIIGIIIIIIIHIIIIIIIIIIIIIIIIIIIIIIIIIIIHIIIIIIIIIIIIIIIIIIIIIIIIIIIIHHHHEIIIIII
@HS4.3_255 HISEQ:380:H55W7BCXY:1:1101:16120:15574 1:N:0:AGCAGGAA orig_bc=AAAAAAAAAAAA new_bc=AAAAAAAAAAAA bc_diffs=0
TACGGAGGATGCGAGCGTTATCCGGATTTATTGGGTTTAAAGGGTGCGTAGGCGGGACGTCAAGTCAGCGGTGAAATACTGTGGCTCAACCATAGTACTGCCGTTGAAACTGGCGACCTTGAGTGCGGCAGAGGTAGGCGGAATGTGTGGTGTAGCGGTGAAATGCTTAGATATCACACAGAACACCGATTGCGAAGGCAGCTTACTGGAGCGCGACTGACGCTGAGGCACGAAAGCGTGGGTATCGAACAGG
+
IIIIIHIIHIIIIIIIIIIIIIIGIHIIIIIIIIHEEHIIIIIHIIIIHIIIHIIIIIIIIIIIIIIIHIIIIIIIIHHIIIIIIIIIIIIIIIIIIIIIIIIIIIIIIIIIIIIIIIIIIIIIIIIIIIIIIIIIIIIIIIIIIIIIIIIIIIIIIIIIIIIIIIIIIIIIIIIIIIIIIIIIIIIIIIIIIIIIIIIIIIIIIIIIIHIHFD1IIIIIIIIIIIIIIIIIIIIIIIIIIIIHIIIIIIIII
@HS4.3_256 HISEQ:380:H55W7BCXY:1:1101:16742:15645 1:N:0:AGCAGGAA orig_bc=AAAAAAAAAAAA new_bc=AAAAAAAAAAAA bc_diffs=0
TACGGAAGGTCCGGGCGTTATCCGGATTTATTGGGTTTAAAGGGAGCGCAGGCGGGCGATTAAGCGTGACGTGAAATGCAGCGGCTCAACCGTGTGAAGTGCGTCGCGAACTGGTTGCCTTGAGTGAGCTCGACGTCAGCGGAATTCGTGGTGTAGCGGTGAAATGCTTAGATATCACGAAGAACTCCGATTGCGAAGGCAGCCTACAAGTCCTTTACTGACGCTAAAGCTCGAAGGTGCGGGTATCGAACAGG
+
IIIIICHHIHIIIIHIIIIIIIIIIGHHIIIIHIIDHIIIHEHIIIHIIIIIIIIIHHEDHIHIIEHIHHIIIHHIHHIIIIIIIIHIIIIIIIIIIIIIIIIIIIIIIIIIIIIIIIIIIIIIIIII@IIHIIIIIIIIIIIIIIIIIIIIIIIIIIIIIIIGIIIIIIIIIIIIIIIIIIIIIHIIIIHIIIIIIIIIIIIIHIIIIIHIHHIIIIIIIHIIIIIIIHEIIIIIHHIIIHIIIHHHIIIIII
@HS4.3_257 HISEQ:380:H55W7BCXY:1:1101:18722:15592 1:N:0:AGCAGGAA orig_bc=AAAAAAAAAAAA new_bc=AAAAAAAAAAAA bc_diffs=0
TACAGAGGCCCGTAGCGTTGTTCGGATTTACTGGGCGTAAAGGGCGCGTAGGCGGCCAGGCGTGTCGGATGTGAAATCTCCGGGCTCAACCCGGAAAGTGCGTCCGAAACTGCCCGGCTAGAGTGCGGGATGGGGAAGGGGAATGCAGGGTGTAGCGGTGAAATGCGTTGATATCCTGCAGAACACCGGAGGCGAAGGCGCCTTCCTGGAACGCAACTGACGCTCAGGCGCGAAAGTCGGGGGAGCAAACAGG
+
IHIII?GHHIIIIIHIIEHHHIIIIIIIIHIHIIIIIHHIIHIIIIIIIIIIIIHIIIIIIIIIIIIIHHHGHHHIIHIIIIIIIIIIIIIIIIIIIIIIIIIHIIIIIIIIIIIIIIIIIIIIIIIIIIIIIIIIIIIIIHIIIIIIIIIIIIHIHIIIIIIIIIIIGIIIHIGHHIIIIIIIIIIIIIIIIIIIIIIIIIHEIIIIIIIIIIIIIIIIIIIIIIIIIIIIIIIHHIIIIIIIIIHIIHIII
@HS4.3_258 HISEQ:380:H55W7BCXY:1:1101:2260:15929 1:N:0:AGCAGGAA orig_bc=AAAAAAAAAAAA new_bc=AAAAAAAAAAAA bc_diffs=0
TACGGAGGATGCGAGCGTTATCCGGATTTATTGGGTTTAAAGGGTGCGTAGGCGGCTTGGTAAGTCAGCGGTGAAATTCAGGTGCTCAACATCTGCCGTGCCGTTGAAACTGCCGGGCTTGAATGCGGATGCCGTGGGAGGAATGTGTGGTGTAGCGGTGAAATGCATAGATATCACACAGAACACCGATTGCGAAGGCATCTCACGAATCCGCGATTGACGCTGAGGCACGAAAGTGCGGGGATCAAACAGG
+
IHHHGDHHCFHH?<C<CEEGHCGHCDEEH?1D<GH<0<FEGCCHHCH<<EC@<CDH<HIHHGHF?FHH#EIHIHEGCHHHHHHHHHEGIHHIIIHFGCCHCIIHHHGCEHHFHHIHC?HIIHHHHIHHDHHGHIHCHHHHIIHGGA@IIIHEIHIIIFIIIIIIIFHGIIHGEFCCFF@G@IIIIHIIIIHHIII#II#H@IHIHIIIIHGIIHEHHIIIIHH?EHEHEIIIIIHIGIIIHGIHEHIIHIIIH
@HS4.3_259 HISEQ:380:H55W7BCXY:1:1101:8488:15965 1:N:0:AGCAGGAA orig_bc=AAAAAAAAAAAA new_bc=AAAAAAAAAAAA bc_diffs=0
TACGGAGGGTACGAGCGTTAATCGGAATGACTGGGCGTAAAGGGCACGTAGGTGGATAGATAAGTCACAAGTGAAATACCCGGGCTTAACCTGGGATTGGCTCGTGAAACTGTTTAACTAGAGTACGGTAGAGGGGAGTAGAATTCCAAGTGTAGCGGTGAAATGCGTAGAGATTTGGAAGAATACCGGAGGCGAAGGCGGCTCTCTGGACCGATACTGACACTGAAGAGCGAAAGCGTGGGGAGCAAACAGG
+
ICHI@GCCDHEHIGHHCCHCEHHHIIEHIHHHHEHHHCHHIIIIIIHDDEFE<<HGHHHHEIIHGHFIHGHHFHHHDGHDHIHFABGHHIHHHHHF?E?CGHHHC?EFECHHHHIHHFHEHHGFIIIIIHBEHIIHHIIHHGHHHIGIIIIIIIIIIHHHGBHEGHGIIHEHIHHHHFHIIHHIIHFHIHEHEHHHHHFHHEGIIHHIIHDHHG@GHGIHGFGHHGIHIIIGIIIIHEHIGIIHHHIHHIIHH
@HS4.3_260 HISEQ:380:H55W7BCXY:1:1101:13980:15807 1:N:0:AGCAGGAA orig_bc=AAAAAAAAAAAA new_bc=AAAAAAAAAAAA bc_diffs=0
TACGGAGGGTGCGAGCGTTAATCGGAATAACTGGGCGTAAAGAGCTCGTAGGCGGTTTGTCAAGTCAGATGTGAAAGCCCCGGGCTTAACCTGGGAACCGCATTTGAAACTGACAGACTAGAGTACTGTAGAGGGAGGTAGAATTCCAGGTGTAGCGGTGAAATGCGTAGATATCTGGAGGAATACCGGTGGCGAAGGCGGCCTCCTGGACAGAGACTGACGCTGAGGAGCGAAAGCGTGGGGAGCAAACAGG
+
IIIIHHHHHGHIIIIIIHIIIIIIIHHIIIIIIIIIIHIIHIIIIHIIIIICHII#IIIIIHIHIIGIIIHIIHIHDIHHHIIIIIIIIIIHIIIIIIHIIIHIIIIIIIIIIIIIHHHIIIIHIIIIIIIIIIHIIIIIIIIIIIIIIIIHHIIIHIHIIIIIIIIIIIIIIIHCHGIIIIIIIHDHIIIIHGIIIIIHHIHIHIIIIIIIIHIHIIHHIHIIIIIIIIIIIIIGIIHIIIIIIIIHIHHII
@HS4.3_261 HISEQ:380:H55W7BCXY:1:1101:9116:16168 1:N:0:AGCAGGAA orig_bc=AAAAAAAAAAAA new_bc=AAAAAAAAAAAA bc_diffs=0
TACGTAGGGGGCAAGCGTTGTCCGGAATGACTGGGCGTAAAGGGTGCGTAGGCGGCCAAGCAAGTTGAAAGTGTAATACCCGGGCTTAACTCGGGTGCTGCTTTCAAAACTGCATGGCTTGAGTGTAGCAGGGAAAAGTGGAATTCCTAGTGTAGCGGTGGAATGCGTAGATATTAGGAGGAACACCAGTGGCGAAGGCGACTTTTTGGGCTATAACTGACGCTGAGGCACGAAAGTGTGGGGAGCAAACAGG
+
IIIIIIIIIIIIIIIIIIIIIIIIIIIIIIIIIIIIIHIIIIIIIIIIHIIIIIIIIIIIIIIIIIIIIIIIIIIIHIIIIIIIIIIIIIIIIIIIIIIIIIIIIIIIIIIIIIIIIIIIIIIIIIIIIIIIIIIIIIIIIIIIIIIIIIIIIIIIIIIIIIIIIIIIIIIIIIIIIIIIIIIIHIIIIIIIIIIIIIIIIIIIIIIIIIIIIIIIIHIIIIHIIIIIIIHIIIIHEIIIIIIHIIIIIIIII
@HS4.3_262 HISEQ:380:H55W7BCXY:1:1101:10367:16022 1:N:0:AGCAGGAA orig_bc=AAAAAAAAAAAA new_bc=AAAAAAAAAAAA bc_diffs=0
TACGGAGGATGCGAGCGTTATCCGGATTTATTGGGTTTAAAGGGTGCGTAGGTGGTTTGTTAAGTTTGTGGTGAAAGCGTGCGGCTCAACCGTACCAAGCCATGAAAACTGGCGAACTTGAGTGCAAACGAGGTAGGCGGAATGTGATGTGTAGCGGTGAAATGCTTAGATATGTCACAGAACCCCGATTGCGAAGGCAGCTTACCAGCATGCAACTGACACTGAGGCACGAAAGCGTGGGTATCAAACAGG
+
IIIIIIIIEHIIIIIIIHIIIIHIIHIIIIIIIIIGHHIIIIHHGHIIGHIIIIIHHIIHHIIIHIIHIIIIIIIIIIHHIIIIIGIIIIHIHIIIIIIHIIIIIIIIIIIIIIIIIIIIIIIIIIIIIIIHIIIIIIIIIIHHIIIIIIIIIIIIIIIIIIIIIHHHIIIIIIIIHIIIIIIIIIIIIIIIIIIIGIIIIIIIIIIIIIIIIIIIIIIIIIIIIIIHIIHHIIIIIIIIIIHHIIIIIIII
@HS4.3_263 HISEQ:380:H55W7BCXY:1:1101:11259:16053 1:N:0:AGCAGGAA orig_bc=AAAAAAAAAAAA new_bc=AAAAAAAAAAAA bc_diffs=0
TACGGAAGGTCCGGGCGTTATCCGGATTTATTGGGTTTAAAGGGAGCGCAGGCCGATTATTAAGCGTGACGTGAAATGTAGATGCTCAACATCTGAACTGCGTCGCGAACTGGTAGTCTTGAGTGAGTTCGATGTGGGCGGAATTCGTGGTGTAGCGGTGAAATGCTTAGATATCACGAAGAACTCCGATTGCGAAGGCAGTCCACAAGGCCTTTACTGACGCTAAAGCTCGAAGGTGCGGGTATCGAACAGG
+
IIIIIHIIIIIIIIIIIIIIIIIIIHHIIIIIHHI@EHHIIIIIHIIIIIIIIIIIIIIIIHIIIIIIHIHHIIIHGGHHIIIIIIIIIIIIIIIHHHHIIIIIIIIIIIIIIHIIIIIIIIIIIIIHHIIIIIHIIIIIIIIIIIIHIIIIIIIIIHIIIIHIHHIIIIIIIIIIEHHIHIIIHIIIHIIHIIIIIHIIIIIIIIIIIIHIIIIIHIIIHIIIIIIIHIIIIIIHGGIIIHIIIHIHFHHIH
@HS4.3_264 HISEQ:380:H55W7BCXY:1:1101:14741:16173 1:N:0:AGCAGGAA orig_bc=AAAAAAAAAAAA new_bc=AAAAAAAAAAAA bc_diffs=0
TACGGAGGATGCGAGCGTTATCCGGATTTATTGGGTTTAAAGGGTGCGTAGGCGGGACGTCAAGTCAGCGGTGAAATACTGTGGCTCAACCATAGTACTGCCGTTGAAACTGGCGACCTTGAGTGCGGCAGAGGTAGGCGGAATGTGTGGTGTAGCGGTGAAATGCTTAGATATCACACAGAACACCGATTGCGAAGGCAGCTTACTGGAGCGCAACTGACGCTGAGGCACGAAAGCGTGGGTATCGAACAGG
+
IIIIIGHIGHIIIIIIIIIHHHIIIHHHHIIIHIIGEHHIIIIIHIHIIIIIIIIIIIIIHIIIIIIIIIIIIIIIHIIIIIIIIIIIIIIIIIIHIIIIHIIIIIIIIIIIIIIIIIIIIIIIIIIIIIIIIIIIIIIIIIIIIIIIIIIIIIIIIIIIIIIIIIIIIIIIIIIHIHHIIIIIIIIIIIIIIIIIIIIIIIIIIIIIIIIIIIIIIIIIIIIIIIIIIIIIIIIIIIIIIIIIIIIIIIIII
@HS4.3_265 HISEQ:380:H55W7BCXY:1:1101:14827:16238 1:N:0:AGCAGGAA orig_bc=AAAAAAAAAAAA new_bc=AAAAAAAAAAAA bc_diffs=0
TACGGAAGATGCGAGCGTTATCCGGATTTATTGGGTTTAAAGGGAGCGTAGGCGGGCTTTTAAGCCAGCGGTCAAATGTCAGGGCCCAACCTTGGCATGCCGTTGGAACTGGTAGCCTTGAATACACACAAGGAAGGTGGAATTCGTCGTGTAGCGGTGAAATGCTTAGATATGACGAAGAACTCCGATTGCGAAGGCAGCCTTCTGGGGTGCGATTGACGCTGAGGCTCGAAAGTGCGGGTATCGAACAGG
+
IIIIIIIIGIIIIIIIIHIIIIIII@GHHIIIHIIGHIIIIIIIIIIIIIIIIIIIIHHIIIHIIIIIIIIIIIIIIHIIIIIIIIIIIIIIIIIIIIIIIIGIHIIIIIIIIIIIHHIIIIIIIIIIIIIIIIIIIIIIIIIIIIIIIIIIIIHIIIIIIIIIIGIIIIIIIIIIIIIIIHHHHIIIHHIIIIHIIIIIHIIGIIIIIIIIIIIIHIIIIIIIIIIIIIIIIIIIIIIIIIIIIIIIIIII
@HS4.3_266 HISEQ:380:H55W7BCXY:1:1101:20640:16038 1:N:0:AGCAGGAA orig_bc=AAAAAAAAAAAA new_bc=AAAAAAAAAAAA bc_diffs=0
TACGGAGGGTACGAGCGTTAATCGGAATGACTGGGCGTAAAGGGCACGTAGGTGGATAGATAAGTCACAAGTGAAATACCCGGGCTTAACCTGGGATTGGCTCGTGAAACTGTTTAACTAGAGTACGGTAGAGGGGAGTAGAATTCCAAGTGTAGCGGTGAAATGCGTAGAGATTTGGAAGAATACCGGAGGCGAAGGCGGCTCTCTGGACCGATACTGACACTGAAGAGCGAAAGCGTGGGGAGCAAACAGG
+
IIIIIDHCHIIIIHIIHC@GH@EHHIIIIEHDGIIIHEHIHIIIHIII<FHE1<D@CGHHHHHIGHIHHHHHHIFHHHHHHHGDHCGHHIIIHHIIHHHHIHIIHFHHHIGHHHHCHIHIIIIIHHIHIHHIIH#HHHFAHHGHCDGFCF1FIIH@GFAFHHHIIIIIFIIIHHHHHDIHIIIHIIHGHHHCEGIHHGHHHHIHIHHHHIGIIIGIHEFC<<IIIIHDGFIIIIIHIIHHEHHGC<1EF@GGH
@HS4.3_267 HISEQ:380:H55W7BCXY:1:1101:1225:16415 1:N:0:AGCAGGAA orig_bc=AAAAAAAAAAAA new_bc=AAAAAAAAAAAA bc_diffs=0
TACGGAAGGTCCGGGCGTTATCCGGATTTATTGGGTTTAAAGGGAGCGCAGGCGGAGAGCTAAGCGTGACGTGAAATGTAGCCGCCCAACGGCTGACGTGCGTCGCGAACTGGTTTTCTTGAGTGGGTACGACGTCGGCGGAACTCGTGGTGTAGCGGTGAAATGCTTAGATATCACGAGGAACCCCGATTGCGAAGGCAGCCGACGAGTCCCTTACTGACGCTAAAGCTCGAAGGTGCGGGTATCGAACAGG
+
IIIIIIIIIIIIHIIIIHIHIIIIIIHIIIIHHIHCEHIIHIIIIIIIIIIIIIIIIIIHHIIIIIIIIIIHIIIIHHHIIIIIIIIIIIIIIIIIIIIIIIHIIHIHIIIIIIHIIIIIIIIIIIIIIIIIIIHIIIIIIIIIIIIIHIIIIIIIIIIIIIIIIIIIIIIHHIIIIIIIIIIIIIIIIHIIIIIHHHHIHHHIIIIIIIIIIIIIIIIIIIIIIIHHHEGIIIIIHIIIIIIIIIIIIIIII
@HS4.3_268 HISEQ:380:H55W7BCXY:1:1101:1458:16375 1:N:0:AGCAGGAA orig_bc=AAAAAAAAAAAA new_bc=AAAAAAAAAAAA bc_diffs=0
TACGTAGGTGGCAAGCGTTGTCCGGATTTACTGGGTGTAAAGGGCGTGTAGCCGGGTTGGCAAGTCAGATGTGAAATCTATGGGCTTAACTCATAAACTGCATTTGAAACTGCTGATCTTGAGTATCGGAGAGGCAATCGGAATTCCTAGTGTAGCGGTGAAATGCGTAGATATTAGGAGGAACACCAGTGGCGAAGGCGGATTGCTGGACGACAACTGACGGTGAGGCGCGAAAGCGTGGGGAGCAAACAGG
+
HHIH1DHHIIIIIIGIIIIIICGEHEEHIIIGEHHDGEHIHHIHIIIIIIIHHIIHHFEHIIIHIIIIIIIIIIIIEHHIHIHIIHGHHHHHHHHHHHHIIIHHHHHHIIHIIIIIHHHGIIIHHHIIIIIIIIIHHIHIIIIIIIIIIIIIIIIIIIIIIIIIIIIIIIIIHIHIHFIIIIIIIIIGIHIIIIIIIIIIHGIIIIIIHHIHEIHIIIIIIIHIIHDHIIIIIIIIIIIIIIIIIIIIIIHII
@HS4.3_269 HISEQ:380:H55W7BCXY:1:1101:7045:16478 1:N:0:AGCAGGAA orig_bc=AAAAAAAAAAAA new_bc=AAAAAAAAAAAA bc_diffs=0
TACGGAGGGTGCGAGCGTTAATCGGAATAACTGGGCGTAAAGAGCTCGTAGGCGGTTTGTCAAGTCAGATGTGAAAGCCCCGGGCTTAACCTGGGAACCGCATTTGAAACTGACAGACTAGAGTACTGTAGAGGGAGGTAGAATTCCAGGTGTAGCGGTGAAATGCGTAGATATCTGGAGGAATACCGGTGGCGAAGGCGGCCTCCTGGACAGAGACTGACGCTGAGGAGCGAAAGCGTGGGGAGCAAACAGG
+
E1F@GC</EGEEDGH<CC0<C@FHFH@EHHIEHHEF/<CCGH?FHHHDD=<=GHG<#CHHHB<G@FHH1<CHHIH?CGHHHH<<EHHHHH0<HIIHGC<DC?HHEF/G@@DHHH?HEGECHG@/CFC<BHHECG<GH<6BB<F@HHGCHHFE/CDDHHHI<@GHGE<8HGD6F1D8@CHHIHFIH#?C>E0EE@HCEDHHE<01HFG?D<1@C11D0<G</?G?C1/D0<D11GD/?E<0C<1@F1FHHH@HH
@HS4.3_270 HISEQ:380:H55W7BCXY:1:1101:11212:16380 1:N:0:AGCAGGAA orig_bc=AAAAAAAAAAAA new_bc=AAAAAAAAAAAA bc_diffs=0
TACGGAAGGTCCGGGCGTTATCCGGATTTATTGGGTTTAAAGGGAGCGCAGGCTGATTATTAAGCGTGACGTGAAATGTAGCCGCTCAACGGCTGAACTGCGTCGCGAACTGGTAGTCTTGAGTGAGTTCGATGTTGGCGGAATTCGTGGTGTAGCGGTGAAATGCTTAGATATCACGAAGAACTCCGATTGCGAAGGCAGCCAACAAGGCCTTTACTGACGCTAAAGCTCGAAGGTGCGGGTATCGAACAGG
+
IHIIIHIHIIIHIIIIIIIIIIIIIEHIIIIGGHIDGHIIIIIIIIHIGHHHIGHHHHHIIIIIIIIIIIIHHHIIHHHHHIIIIIIIIIIIIIIIIHIIHHIDHIIIIIIIIIIIIIHIIIIIIIIHIHHIHHIHIHIIIIIIIIIIGIIIIIIIIIIIIIIIIIIHIIIIIIHIIHIIHHHIIHIHIIIIIIIIHIIIIIIIIIIIIIIIIIIIHIIHIIIIIIIHHGHIIIIHHIIIIIIIIIIGIIIII
@HS4.3_271 HISEQ:380:H55W7BCXY:1:1101:16588:16326 1:N:0:AGCAGGAA orig_bc=AAAAAAAAAAAA new_bc=AAAAAAAAAAAA bc_diffs=0
TACGGAAGATGCGAGCGTTATCCGGATTTATTGGGTTTAAAGGGAGCGTAGGCGGCCCGTTAAGTCAGCGGTTAAATGTCAGTGCCCAACATTGGCATGCCGTTGATACTGGTGGGCTTGAATACACACAAGGATGGTGGAATTCGTCGTGTAGCGGTGAAATGCTTAGATATGACGAAGAACTCCGATTGCGAAGGCAGCCATCTGGGGTGCGATTGACGCTGAGGCTCGAAAGTGCGGGAATCAAACAGG
+
IIIIIIIIIIIIIIIIIIIIIHIIIHHIIIIIIIIIIIIIIIIIHIIIIIIIIIIIIIIIIIIIIIIIIIIIIIIIHIIIIIIIIIIIIIIIIIIIIIIIIIIIIIIIIIIIIIIIIIIIIIIIIIIIIIIIIIIIIIIIIIIIIIIIIIIIIIIIIIIIIIIIIIIIIIIIIIHIGIIIIHHHHIIIIIIIIIIIIIIIIIIHIIIIIIIIIIIIIIIIIIIIIIIIHIIIIIHIIHIIIIIIIIIIIIII
@HS4.3_272 HISEQ:380:H55W7BCXY:1:1101:19264:16333 1:N:0:AGCAGGAA orig_bc=AAAAAAAAAAAA new_bc=AAAAAAAAAAAA bc_diffs=0
TACGGAGGGTGCGAGCGTTAATCGGAATAACTGGGCGTAAAGAGCTCGTAGGCGGTTAGTCAAGTCAGATGTGAAAGCCCCGGGCTTAACCTGGGAACTGCATTTGAAACTGACGAACTAGAGTACTGTAGAGGGAGGTAGAATTCCAGGTGTAGCGGTGAAATGCGTAGATATCTGGAGGAATACCGGTGGCGAAGGCGGCCTCCTGGACAGAGACTGACGCTGAGGAGCGAAAGCGTGGGGAGCAAACAGG
+
HIHIIHIIIIIIIIIIIIIIIIIIIIGHIIIIIIIIIIIIIIGIIIIIIIIIIIIIIIIIIIIIIIIIIIIIIIIIHHHHIIIIIIIIIIIIIIIIHHIIIIIIIIIIIIIIIIIIIIIIIIIIIIIIIIIIIIIIIIIIIIIIHHIIIIIIIIIIIIIHHIIIIIIIIIIIIIIIIHIIIIIHIIHIIIIIIIIIIIIIIIIHIIIIIIIIIIIIIIIIIIIIIIIIIIHIIIIIIIIIIIIIIHIIIIIII
@HS4.3_273 HISEQ:380:H55W7BCXY:1:1101:8494:16608 1:N:0:AGCAGGAA orig_bc=AAAAAAAAAAAA new_bc=AAAAAAAAAAAA bc_diffs=0
TACGGAGGGTGCGAGCGTTAATCGGAATAACTGGGCGTAAAGAGCTCGTAGGCGGTTAGTCAAGTCAGATGTGAAAGCCCCGGGCTTAACCTGGGAACTGCATTTGAAACTGACGAACTAGAGTACTGTAGAGGGAGGTAGAATTCCAGGTGTAGCGGTGAAATGCGTAGATATCTGGAGGAATACCGGTGGCGAAGGCGGCCTCCTGGACAGAGACTGACGCTGAGGAGCGAAAGCGTGGGGAGCAAACAGG
+
IIIIIIIIIEHIIIIHIIIIIIGIIIIIHCG<<FEHHCHIHIIIIHIIIIIIIIIIIIIIIIIIHIIIIIIIIIIIIIIIIIIIIIIIIIIIHIIIIIIIIIIIIIIIIIIIIIIIIIIIIIIIHIIIIIHIIIIIIIIIIIIIIIIIIIIIIIIIIIIIIHHIIIIIIIIIIIIHHHIIIIIIIIIIIIIIIIIIIIIIIIIIIIIIIIIHHIIIIIIIIIIIIIIIIIIIIIIIIIIIIIIIIIIIHIIII
@HS4.3_274 HISEQ:380:H55W7BCXY:1:1101:9001:16676 1:N:0:AGCAGGAA orig_bc=AAAAAAAAAAAA new_bc=AAAAAAAAAAAA bc_diffs=0
TACGGAGGGTACGAGCGTTAATCGGAATGACTGGGCGTAAAGGGCACGTAGGTGGATAGATAAGTCACAAGTGAAATACCCGGGCTTAACCTGGGATTGGCTCGTGAAACTGTTTAACTAGAGTACGGTAGAGGGGAGTAGAATTCCAAGTGTAGCGGTGAAATGCGTAGAGATTTGGAAGAATACCGGAGGCGAAGGCGGCTCTCTGGACCGATACTGACACTGAAGAGCGAAAGCGTGGGGAGCAAACAGG
+
HIICHHICH0<FHHIIIHIHIHIHIHHGHHIFHHIIIEHIHHIIIIIIHHHIHIHHHHIIIIIIIHIHHHIHIIIIDECHHIIIIIHHHIIHFHHIIIIIHIIIIHIHHHHEGEHFHHIIIIIHHHHHGH=CHEHEIHIHEHHGIHIHHI@HHIIHHIHIIIFIIIHHCIIIIHHGECHHHHHHHCEF<=HG@FHHHHEHHCHC<@HD=HGHEFHHE@CHHFHEHFCHHGHIIIHCHIIHIIIHHHHHGCEHH
@HS4.3_275 HISEQ:380:H55W7BCXY:1:1101:10355:16746 1:N:0:AGCAGGAA orig_bc=AAAAAAAAAAAA new_bc=AAAAAAAAAAAA bc_diffs=0
TACGTAGGGGGCAAGCGTTATCCGGATTTACTGGGTGTAAAGGGAGCGCAGACGGTATGGCAAGTCTGAAGTGAAATGTCGGGGCTCAACCCCGAAACTGCTTTGGAAACTGTCAAACTCGAGTGTCGGAGGGGTAAGCGGAATTCCTAGTGTAGCGGTGAAATGCGTAGATATTAGGAGGAACACCGGCGGCGAAGGCGGCTTACTGGACGATAACTGACGTTGAGGCTCGAAAGCGTGGGGAGCAAACAGG
+
IIII<GHIIIDHCHIIIIII@<GHIIEHHIIHHIIDGEHHIIII?CGHHIIDFHHHHHHFFIIIIIFHIIIIIIIIHDDIHHIIIIGIIIIHHHHIHCFHHHE@FIIIIIIIIFHIIIIFIIIIHH@HDIH?IHEAHGH@IIIIIIIFIIIIIIIIIIIIIIIIIIIIIIHEIIHFHHIHIIIIIIIIHDIIIIIIIIIIIHF1GIIIIIHEEHGIIIIIIHEIIIHHEEIIIIIIIIIIIHIIIIIHIIIII
@HS4.3_276 HISEQ:380:H55W7BCXY:1:1101:12316:16550 1:N:0:AGCAGGAA orig_bc=AAAAAAAAAAAA new_bc=AAAAAAAAAAAA bc_diffs=0
TACGGAAGGTCCGGGCGTTATCCGGATTTATTGGGTTTAAAGGGAGCGCAGGCCGATGGTTAAGCGTGACGTGAAATGTAGCCGCTCAACGGCTGCACTGCGTCGCGAACTGGCTATCTTGAGTGAGTTCGATGTTGGCGGAATTCGTGGTGTAGCGGTGAAATGCTTAGATATCACGAAGAACTCCGATTGCGAAGGCAGCCAACAAGGCCTTTACTGACGCTAAAGCTCGAAGGTGCGGGTATCGAACAGG
+
IIIII=GHHIIIIIIHIH?GHIIIIHHHHIH?CFHEEHHIIEHIGHHDHHIHHHHHHFIIIIIIHIIIIIHIIIEGHHHIHIHHIIIIIIIIIIIHHHHHHHHHHFHHHIIIIIHIIIIIIIIHIHHHHIHHHHHGHIIIIIIIIIIIHIIIIIIHHIIIIIIIIIIIIIHIHIHIIHIIIIIHHIIIHHIIIIIIIHIIIGIIIIIIHHGIIIIIIIIIIIIIIIIHIIIIHHHHIIHHIIIIIIIIIIIII
@HS4.3_277 HISEQ:380:H55W7BCXY:1:1101:13769:16538 1:N:0:AGCAGGAA orig_bc=AAAAAAAAAAAA new_bc=AAAAAAAAAAAA bc_diffs=0
TACGGAGGACGCGAGCGTTATCCGGATTCATTGGGTTTAAAGGGTGCGCAGGCGGCCGGTCAAGTCAGCGGTGAAAGCCCGGGGCCCAACCCCGGAAGTGCCGTTGATACTGATTGGCTGGAATGCGGTCGAGGCGGGCGGAACGTGGCGTGTAGCGGTGAAATGCGTAGATATGCCACAGAACGCCGATAGCGGAGGCAGCTCGCCAGGCCTGCATTGACGCTCGGGCACGAAAGCGTGGGGATCGAACAGG
+
IIIIIIIHEHIIIIIIIIIIIIIIIGHIIIIIHIIGEHIIIIIIHIIIIIIIIIIIIIIIIIIIIIIIIIIHIIIIHIIIIIIIIIIIIIIIIIIIIIIIIIIIIIIIIIIIIIIIIIIIIIIIIIIIIIIIIIIIIIIIIIIIIIIIIIIIIIIIIIIIIIIIIIIIIIIIIIIIHIIIIIHIIIIIIIIIIIIIIIIIIIIIIIIIIIIIIIIIIIIIIIIIIIIIIIIIIIIIIIIIIIIIIIHIIIIII
@HS4.3_278 HISEQ:380:H55W7BCXY:1:1101:16125:16712 1:N:0:AGCAGGAA orig_bc=AAAAAAAAAAAA new_bc=AAAAAAAAAAAA bc_diffs=0
TACGGAAGGTCCGGGCGTTATCCGGATTTATTGGGTTTAAAGGGAGCGCAGGCCGAAGGTTAAGCGTGACGTGAAATGTAGCCGCTCAACGGCTGAACTGCGTCGCGAACTGGCTTTCTTGAGTGAGTACGATGTAGGCGGAATTCGTGGTGTAGCGGTGAAATGCTTAGATATCACGAAGAACTCCGATTGCGAAGGCAGCCTACAAGGCCTTTACTGACGCTAAAGCTCGAAGGTGCGGGTATCGAACAGG
+
IIIIIIIIIIIIIIIIIIIIIHIIIHHIIIIIIIIHHHIIIIIIHIEHGHIIIIIIIIIIIIIIIIIIHHHHIIIIGIHIIIIIIIIIIIIIIIIIIIIIIIIIIIIIIIIIIIIIIIIIIIIIIIIIIIIIIIIIIIIIIIIIIIIIIIIIIIIIIIIIIIIIIIIIIIIHIIIIHHIIIIIIHIIHIIIIIIIIIIIIIIIIIIIIIIIIIIIIIIIIIIIIIIIIIIIIIIIHIIIIIIIHIIIIIIIII
@HS4.3_279 HISEQ:380:H55W7BCXY:1:1101:18589:16703 1:N:0:AGCAGGAA orig_bc=AAAAAAAAAAAA new_bc=AAAAAAAAAAAA bc_diffs=0
TACGGAGGGTACGAGCGTTAATCGGAATGACTGGGCGTAAAGGGCACGTAGGTGGATAGATAAGTCACAAGTGAAATACCCGGGCTTAACCTGGGATTGGCTCGTGAAACTGTTTAACTAGAGTACGGTAGAGGGGAGTAGAATTCCAAGTGTAGCGGTGAAATGCGTAGAGATTTGGAAGAATACCGGAGGCGAAGGCGGCTCTCTGGACCGATACTGACACTGAAGAGCGAAAGCGTGGGGAGCAAACAGG
+
IHIIIIIIIIIIHIIIIHHIIIIIIIIIIIIIIIIIIHIIIIIIIHIIIIIIHIIIIIIIIIIIIIHIIIIIIIIIHIIIIIIIIIIIIIIIIIIIIIIIIIHGFHIIIIIIHIIIIIIIIIIIHIIIIIIIIIIIIIIIHIIIIIIIIIIIIIIIIIIIHIIIIIIIIIIIIIIIHIIIIIHIIIIIIIIIIIIIIIIIIIIIIIIIIIHIIIIIIIIIIHHIIIIIIIIIIIIHIIIIIIIIIIIIIIIII
@HS4.3_280 HISEQ:380:H55W7BCXY:1:1101:18919:16568 1:N:0:AGCAGGAA orig_bc=AAAAAAAAAAAA new_bc=AAAAAAAAAAAA bc_diffs=0
TACGGAGGATGCGAGCGTTATCCGGATTTATTGGGTTTAAAGGGTGCGTAGGTGGTTTGTTAAGTTTGTGGTGAAAGCGTGCGGCTCAACCGTACCAAGCCATGAAAACTGGCGAACTTGAGTGCAAACGAGGTAGGCGGAATGTGATGTGTAGCGGTGAAATGCTTAGATATGTCACAGAACCCCGATTGCGAAGGCAGCTTACCAGCATGCAACTGACACTGAGGCACGAAAGCGTGGGTATCAAACAGG
+
IIIIIIIIIIIIIIIIIIIHIIIIIHHIIIIHHHIEGHIIIIIIGHIIHIIIIIIIHIIIIIHIIIIIIIIIIIIIHIIIIIIIIIIIIIIIIIIIIIIIIIIIIIIIIIIIIIIIIIIIIIIIIIIIIIIIIIIIIIIIIIIIIIIIIIIIIIIIIIIIIIIIIIIIIIIIIIHHHIIIIIIIIIIIIIIIIIIIIIIIIIIIIIIIIIIIIIIIIIIIIIIIIIIIIIIIIIIIIIIIIIIIIIIIIIII
@HS4.3_281 HISEQ:380:H55W7BCXY:1:1101:3140:16940 1:N:0:AGCAGGAA orig_bc=AAAAAAAAAAAA new_bc=AAAAAAAAAAAA bc_diffs=0
TACGGAAGGTCCGGGCGTTATCCGGATTTATTGGGTTTAAAGGGAGCGCAGGCGGCCTTTTAAGCGTGACGTGAAATGTAGGCGCTCAACGTCTGAATTGCGTCGCGAACTGTTAGGCTTGAGTAGACGGAATGTCGGCGGAATTCGTGGTGTAGCGGTGAAATGCTTAGATATCACGAAGAACTCCGATTGCGAAGGCAGCTGACAGCAGTTTTACTGACGCTCATGCTCGAAAGTGCGGGTATCGAACAGG
+
IIIIIIIIIIIIIIIIIIIIIIIIIHIIIIIIIIIIIIIIIIIIIIIIIIIIIIIIIIIIIIIIIIIIIIIHIIIIHHIIIIIIIIIIIIIHIIIIIIIIIIIIIIIIIIIIIIIIIIIIIIIIIIIIIIIIIIIIIIIIIIIIIIIIIIIIIIIIIIIIIIIIIIIIIIIIIIIIIIIIIIIIIIIIIIIIIIIIIIIIHIIIIIIIIIIIIIIIIIIIIIIHGIIIIIIIIIIIIIIIIIIIIIIIIIIII
@HS4.3_282 HISEQ:380:H55W7BCXY:1:1101:4915:16812 1:N:0:AGCAGGAA orig_bc=AAAAAAAAAAAA new_bc=AAAAAAAAAAAA bc_diffs=0
TACGGAAGGTCCGGGCGTTATCCGGATTTATTGGGTTTAAAGGGAGCGCAGGCCGAAGGTTAAGCGTGACGTGAAATGTAGCCGCTCAACGGCTGAACTGCGTCGCGAACTGGCTTTCTTGAGTGAGTACGATGTAGGCGGAATTCGTGGTGTAGCGGTGAAATGCTTAGATATCACGAAGAACTCCGATTGCGAAGGCAGCCTACAAGGCCTTTACTGACGCTAAAGCTCGAAGGTGCGGGTATCGAACAGG
+
IIIIIIIIIIIIIIIIIIIIIIIIIHIIIIHHHIIHHIIIIIIIIIIIIIIIIIIIIIIIIIIIIIIIIIIIIIIIIIIIIIIIIIIIIIIIIIIIIIIIIIIIIIIIIIIIIIIIIIIIIIIIIIIIIIIIIIIIIIIIIIIIIIIIIIIIIIIIIIIIIIIIIIIIIIIIIIIHIIIIIIIIHIIIIIIIIIIIIIIIIIIIIIIIIIIIIIIIIIIIIIIIIIIIIIIIIIIIIIIIIIIIIIIIIIIII
@HS4.3_283 HISEQ:380:H55W7BCXY:1:1101:5085:16766 1:N:0:AGCAGGAA orig_bc=AAAAAAAAAAAA new_bc=AAAAAAAAAAAA bc_diffs=0
TACGGAGGATGCGAGCGTTATCCGGATTTATTGGGTTTAAAGGGTGCGTAGGCGGAATGTTAAGTCAGTGGTGAAAGCGTGCGGCTCAACCGTACCGAGCCATTGAAACTGGCGTTCTTGAGTGCAAGCGAGGTAAGCGGAATGTGACGTGTAGCGGTGAAATGCTTAGATATGTCCCAGAACTCCGATTGCGAAGGCAGCTTACCAGTATGTAACTGACGCTGAGGCACGAAAGCGTGGGTATCAAACAGG
+
IIIIIIIIIIIIIIIIIIIIIIIIIIIHIIIIIIIHHIIIIIIIIIIIGIIIIIIIIIIIIIIIIIIIIIIIIIHIIHIIIIIIIIIIIIIIIIIIIIIIIIIIIIIIIIIIIIIIIIIIIIIIIIIIIIIIIIIIIGIIIIIIIIIIIIIIIIIIIIIIIIIIIIIIIIIIIIIIIIIIIIHHIIIIIIIIIIIIIIIIIIIIIIIIIIIIIIIIIIIIIIIIIIIIIHIIIHIIIIIIIIIIIIIIIIII
@HS4.3_284 HISEQ:380:H55W7BCXY:1:1101:9326:16872 1:N:0:AGCAGGAA orig_bc=AAAAAAAAAAAA new_bc=AAAAAAAAAAAA bc_diffs=0
TACGGAGGATCCGAGCGTTATCCGGATTTATTGGGTTTAAAGGGTGCGCAGGCGGCCTGATAAGTCAGCGGTAAAATCGTGGGGCTCAACCCCATCCTGCCGTTGATACTGTCGGGCTTGATTGCGGTCGAGGTAGGCGGAATTCGTCGTGTAGCGGTGAAATGCATAGATATGACGAAGAACACCGATTGCGTAGGCAGCTTACCAGACCGCAAATGACGCTCAGGCACGAAAGTGCGGGGATCGAACAGG
+
IIIIIHHIHIHIIIIIHHIIHHHHIEEECEG1<FE<CG?HEHIIIIHIGDHIHIIIIIIHHIIIIIIIIIIGFIIIHIIGIIIIIIIIIIHIIIIIIIIIIIIHIIIIIIIIHIIIIIIIIHIIIIIIIIIIIIIIIIIIIIIIIIIIIIIIIHHIIIIIIIIIIIIIIIIIIIHIIIIIIIIIIIIIIIIIIIIIIIIIIIIIIIIIIIIIIIIIIIIIIIIIIIIIIIIIIIIIIIIIIIIIIIIIIIII
@HS4.3_285 HISEQ:380:H55W7BCXY:1:1101:13413:16914 1:N:0:AGCAGGAA orig_bc=AAAAAAAAAAAA new_bc=AAAAAAAAAAAA bc_diffs=0
TACGTAGGGAGCGAGCGTTATCCGAATTTATTGGGTGTAAAGCGTGTGTAGGCGGTTTAATAAGTCTAAGGTTTAATGCAGAAGCTTAACTTCTGTTCGCCTTGGAAACTGTTTTACTTGAATGCGGTAGAGGCAAGTGGAATTTCTAGTGTAGCGGTAAAATGCTTAGATATTAGAAGGAACACCAGTGGCGAAGGCGACTTGCTGGGCCGTGATTGACGCTGAGACACGAAAGCGTGGGGAGCAAATAGG
+
IIIIHC<<<<DGHIIIHHIIIIIIIIIIIIIIHHIGHHIIIIIIHHHHHHHIHIIIHIIIIIIIHHHHIIICFHIHIIHIIIIIIIEGHHIIHIIIIIIHIIIIIIIIIIIIIIIIIIIIIIIIIIIIIIIIHIIIIIIIIIIIIIIIIIIIIIIIIIIIIHIIIIIIIIIIIIIHHIHIIHHIIIIIIIIIIIIIIIIHIIIIIIIIIIIIIIIIIIIIIIIIIIIIIIIIIIHIIIIIIIIIIIIIIIII
@HS4.3_286 HISEQ:380:H55W7BCXY:1:1101:19903:16850 1:N:0:AGCAGGAA orig_bc=AAAAAAAAAAAA new_bc=AAAAAAAAAAAA bc_diffs=0
TACGTAGGGGGCAAGCGTTATCCGGATTTACTGGGTGTAAAGGGAGCGCAGACGGCAGATCAAGTCTGATGTGAAATCCCGGGGCTCAACCCCGGAACTGCATTGGAAACTGGTCAGCTGGAGTGTCGGAGAGGTAAGCGGAATTCCTAGTGTAGCGGTGAAATGCGTAGATATTAGGAGGAACACCAGTGGCGAAGGCGGCTTACTGGACGATCACTGACGTTGAGGCTCGAAAGCGTGGGGAGCAAACAGG
+
IIIIHIIIIIIIHIIIIIIIIIIIHIIIIIIIHIIFHHHHIIIIIIIHIIIIIIIIIIHIIHIIIIIIFHIIIIIHGHIIIIHHIIIIIIIHIIHIIIIIIIHIIIIIIIIIIIIIIIIIIIIIHIIIIIIIIIIIIIIIIIIIIIIIIIIIIIIIIIIIIIIIIIIIIIIHHHHHHHHHIIIIIIIIIIIIIIIIIIIIIIIHHIIIIHIIIIHIIIIIIIIIIIIIIIIIIIIIIIIIIIIIIIIIIIIII
@HS4.3_287 HISEQ:380:H55W7BCXY:1:1101:19977:16869 1:N:0:AGCAGGAA orig_bc=AAAAAAAAAAAA new_bc=AAAAAAAAAAAA bc_diffs=0
TACGGAGGGTACGAGCGTTAATCGGAATGACTGGGCGTAAAGGGCACGTAGGTGGATAGATAAGTCACAAGTGAAATACCCGGGCTTAACCTGGGATTGGCTCGTGAAACTGTTTAACTAGAGTACGGTAGAGGGGAGTAGAATTCCAAGTGTAGCGGTGAAATGCGTAGAGATTTGGAAGAATACCGGAGGCGAAGGCGGCTCTCTGGACCGATACTGACACTGAAGAGCGAAAGCGTGGGGAGCAAACAGG
+
IIIIIIIIIIIIIIIIIHIIIIIIIIIIIIIIIIIIICHIIIIIIHIIFHIIIII#FHIIIIIIIIIIIIIIIIIIHIIIIIHIIIIIIIIHHIIIGHHHIHIIHIIIIIIIIIIIIHIIIIIHHHHFDIIIIIIIIIIHIIHHHIIIIIIIIIIIIIIIIIIIIIIIIIHIIIHHHDIIIIIIIHHIHDIIIIIIIIIIIHIIIIIGIHHIIIIIIIIIHHIIIIIIIHIIIIIIIIIIIIIIIIIIIIIII
@HS4.3_288 HISEQ:380:H55W7BCXY:1:1101:5853:17021 1:N:0:AGCAGGAA orig_bc=AAAAAAAAAAAA new_bc=AAAAAAAAAAAA bc_diffs=0
TACGGAGGGTACGAGCGTTAATCGGAATGACTGGGCGTAAAGGGCACGTAGGTGGATAGATAAGTCACAAGTGAAATACCCGGGCTTAACCTGGGATTGGCTCGTGAAACTGTTTAACTAGAGTACGGTAGAGGGGAGTAGAATTCCAAGTGTAGCGGTGAAATGCGTAGAGATTTGGAAGAATACCGGAGGCGAAGGCGGCTCTCTGGACCGATACTGACACTGAAGAGCGAAAGCGTGGGGAGCAAACAGG
+
IIIIIHIIIIIIIIIIIIIIIIIIIIIIIIIIIIIIIHHIIIIIGHIIHIHIDGHIIIIIIIIIIIIIIIIHIIIIHIIIIIIHIIHIIIIIIIIIIIIIIIIIIIIIIIIIHHHHIIIIIIIIIIIIIIHIIIHIIIIHIIIIIIIIIIIIIIIIIIIIIIIIIIIIIIIIIIIIHHHIIIIHIIIIIIIIIIIIIIIIIIIIIIIIIIIIIIIIIIIIHHIIIIIIIIIIIIIIIIIIIIIIIIIIIIIII
@HS4.3_289 HISEQ:380:H55W7BCXY:1:1101:6223:17090 1:N:0:AGCAGGAA orig_bc=AAAAAAAAAAAA new_bc=AAAAAAAAAAAA bc_diffs=0
TACGTAGGGAGCAAGCGTTATCCGGATTTATTGGGTGTAAAGGGTGCGTAGACGGAGAAGCAAGTTAGTTGTGAAATCCCTCGGCTCAACCGAGGAACTGCAACTAAAACTACTTCCCTTGAGTACTGGAGAGGAAAGTGGAATTCCTAGTGTAGCGGTGAAATGCGTAGATATTAGGAGGAACACCAGTGGCGAAGGCGACTTTCTGGACAGTAACTGACGTTGAGGCACGAAAGTGTGGGGAGCAAACAGG
+
IIIIGHHGCHIHIIIIIHIIIIHIHHGHIIIIHHFEHHHHCEHIGEHGDGHIIIHIIIIHHIIIHHHEHIIIIIIIHHHIIIIIIIIIIIIHHIIIIGIHHHHHIHHGIIHIIIHIIIIIIIHHHHIIIHIIIHHHIIIIHHIHIHHHIIHIIIIHIIIIIIHIIIIIIHHIIHHIHIIHHHIHHHIIIIIIIIIIIIFIHHHHHIIIHIIIIIIIIIIIIIIHHIIIIIIHIIIIIIIIIIIIIIIHHIIII
@HS4.3_290 HISEQ:380:H55W7BCXY:1:1101:20214:17238 1:N:0:AGCAGGAA orig_bc=AAAAAAAAAAAA new_bc=AAAAAAAAAAAA bc_diffs=0
TACGGAAGGTCCGTGCGTTATCCGGATTTATTGGGTTTAAAGGGAGCGCAGGCCGACTGGTAAGCGTGACGTGAAATGTAGCCGCTCAACGGCTGAGTTGCGTCGCGAACTGTCAGTCTTGAGTGAGTTCGATGTTGGCGGAATTCGTGGTGTAGCGGTGAAATGCTTAGATATCACGAAGAACTCCGATTGCGAAGGCAGCCAACAAGGCCTTTACTGACGCTAAAGCTCGAAGGTGCGGGTATCGAACAGG
+
HIG@CECCEGC@?11<C<<0DG@H/<00<1F1<CC<<<GF@<FHHGC??C<<<HG@HC<G115<DHB058<E@F@DHHECE7DFF/A<GE<HIHHHHCHCHHHDCEC<<#HGHECHCIHHHHE@D/@CCEIIGHHC@=EG@HHF?EHHGD1</CCC@C#@G?GHC#EC#FC@<1##GCHGF<##0C@F#?G#CCFF@HEG?11@G1HGGF1@HHEGIHGHCCD1EHHHHC1HHIHE?C01@EHGC<@HHGIHE
@HS4.3_291 HISEQ:380:H55W7BCXY:1:1101:5078:17322 1:N:0:AGCAGGAA orig_bc=AAAAAAAAAAAA new_bc=AAAAAAAAAAAA bc_diffs=0
TACGGAGGATGCGAGCGTTATCCGGATTTATTGGGTTTAAAGGGTGCGTAGGCGGGACGTCAAGTCAGCGGTGAAATACTGTGGCTCAACCATAGTACTGCCGTTGAAACTGGCGACCTTGAGTGCGGCAGAGGTAGGCGGAATGTGTGGTGTAGCGGTGAAATGCTTAGATATCACACAGAACACCGATTGCGAAGGCAGCTTACTGGAGCGCAACTGACGCTGAGGCACGAAAGCGTGGGTATCGAACAGG
+
IIIIIIIIHHIIIIIIIIIIIIGIIHHHII@GGHIDDHHIIIIHIIIIIIIIIIIIIIIIIIIIIIIIIIIIIIIHIIIIIIIIIIIIIIIIIIIIIIIIIIIIIIIIIIIIIIIIIIIIIIIIIIIIIIIIIIIIIIIIIIIIIIIIHIIIIIIIIIIIIIIIIIIIIIIIIIIIIHIIIIIIIIIIIIIIIIIIIIIIIIIIIIIIIIIIIHIIIIIIIIIHIIIIIIIIIIIIIIIIIIIIIIIIHIIII
@HS4.3_292 HISEQ:380:H55W7BCXY:1:1101:5919:17354 1:N:0:AGCAGGAA orig_bc=AAAAAAAAAAAA new_bc=AAAAAAAAAAAA bc_diffs=0
TACGGAAGGTCCGGGCGTTATCCGGATTTATTGGGTTTAAAGGGAGCGCAGGCTGATTATTAAGCGTGACGTGAAATGTAGCCGCTCAACGGCTGAACTGCGTCGCGAACTGGTAGTCTTGAGTGAGTTCGATGTTGGCGGAATTCGTGGTGTAGCGGTGAAATGCTTAGATATCACGAAGAACTCCGATTGCGAAGGCAGCCAACAAGGCCTTTACTGACGCTAAAGCTCGAAGGTGCGGGTATCGAACAGG
+
EGHIHIIIIIIIDHIGHHHIIIIHHHEH@GHEHFH<D@GHIIHI?EHHC/<CFCHIHHIIIIIHIIIIFIIIIHIIIIIIIHHHHEEEHGHIGIIIHEGIHEEHHEHIIHHHHHGIHHHCHHCFFHHECHGIHHHHHIIIIIIIIIIIIIII#IIIIIIIIIIIIHIIIIIIIIIIIHIIIIHHHHIIH?III#IIIGHHHCHIIIIIIIIIHHIIIIIIIIIIIIIIHHIIIIIIIIHIIIIHGIHHIIIIG
@HS4.3_293 HISEQ:380:H55W7BCXY:1:1101:6671:17449 1:N:0:AGCAGGAA orig_bc=AAAAAAAAAAAA new_bc=AAAAAAAAAAAA bc_diffs=0
TACGGAGGATGCGAGCGTTATCCGGATTTATTGGGTTTAAAGGGTGCGTAGGTGGAGAATTAAGTCTGTGGTGAAAGCGTGCGGCTCAACCGTACCAAGCCATGGATACTGGTTCCCTTGAGTGCAAACGAAGTAGGCGGAATGTGACGTGTAGCGGTGAAATGCTTAGATATGTCACAGAACCCCGATTGCGAAGGCAGCTTACCAACATGCAACTGACACTGAGGCACGAAAGCGTGGGTATCAAACAGG
+
IIIIIIIIHHHHIIIIIIIIIIIIIIHIIIIHHHIDDHIIIIIIFHIIGHHHHIIIIHIIIIIIIIIIIIIHIHIIIHIIIIIIIIIIIIIIIIIIIIIHHIIHIIIIIHIIHHIIIIIIIIIIIIIIIII0IIIIIIIIIIIIIIIIIIIIHIIIIIIIIIIIIIIHIIIIIIIHHHIIIIIIIIIIIIIIIIIIIIIIIIIIIIIIIIIIIIIIIIIIIIIIIIIIIIIIIIIIIIIIIIIIIIIIIIII
@HS4.3_294 HISEQ:380:H55W7BCXY:1:1101:12434:17357 1:N:0:AGCAGGAA orig_bc=AAAAAAAAAAAA new_bc=AAAAAAAAAAAA bc_diffs=0
TACGTAGGTCTCAAGCGTTATCCGGATTTACTGGGCGTAAAGTATCCGTAGCCTGATATGTAAGTCTGTTTTCAAATCCCACGACTCAATCGTGGAAAGGGAATGGATACTGCATATCTAGAAGTTATTGGGGGTTAGTGGAATTTCCGGTGGAGCGGTGAAATGCGTTGATATCGGAAAGAACGCCGAAAGCGAAAGCAGCTAACTATGATTAACTTGACGGTGAGGGATGAAAGTTTGGGTAGCAAACGGG
+
IEHHEHHIIIIIEHGIIIIIHHIIIIIIIIIHHIIIIEHIIIIFHIIIIIIIIIIGHHHHHHHDFHHEHHHIHIIIIGIHHHHHHIHIHHHHECIIHIGHIHIIIIIIIIIIIIIIIIHHIHHHHGIIIIIIIIIIIIIIIIIIIHIGIIIIIIIHEIIIIIIIIIIIIIIIIIHHHHIIIIHHIIHIIIIIIHI#IIIIIIIIIIIHIIIHHIHIIIIIIIIIIIIHIIIHHIIIIIIIIIIIIHIHIIIII
@HS4.3_295 HISEQ:380:H55W7BCXY:1:1101:17795:17415 1:N:0:AGCAGGAA orig_bc=AAAAAAAAAAAA new_bc=AAAAAAAAAAAA bc_diffs=0
TACGGAAGGTCCGGGCGTTATCCGGATTTATTGAGTTTAAAGGGAGCGCAGGCGGGTTGTTAAGCGTGACGTGAAATGTAGGGGCTCAACCTTTGAATTGCGTCGCGAACTGGCGACCTTGAGTGGGTACGACGCGGACGGAATTCGTGGTGTAGCGGTGAAATGCTTAGATATCACGAAGAACTCCGATTGCGAAGGCAGTCCGCGAGTCCCCAACTGACGCTAAAGCTCGAAAGTGCGGGTATCGAACAGG
+
IIIIIIHIIIIIIIIIIHIIHIIIIHHIIIIIIHHHHIIIIHIIFHIIIIIIIIIIIIIIIIIIIIIIIIIIIIIIIIIIIIIIIIIIIIIIIIIIHIIIIIIIIIIIIIIIIIIIIIIIIIIIIIIIIIIIIIIIIIIIIIIIIIIIIIIIIIIIIIIIIIIIIIIIIIIIIIIIIIIIIHIIIIIIIIIIIIIIIIIHIIIIIIIIIIIIIIIIIIIIIIIIIIIIIIIIIIIIIIIIIIIIIIIIIIIII
@HS4.3_296 HISEQ:380:H55W7BCXY:1:1101:6803:17713 1:N:0:AGCAGGAA orig_bc=AAAAAAAAAAAA new_bc=AAAAAAAAAAAA bc_diffs=0
TACGGAAGGTCCGGGCGTTATCCGGATTTATTGGGTTTAAAGGGAGCGCAGGCGGGACCTTAAGCGTGTTGTGAAATGTGGCGGCTCAACCGCCGAACTGCAGCGCGAACTGGGGTTCTTGAGTGAGTACGAGGAAGGCGGAATTCGTGGTGTAGCGGTGAAATGCTTAGATATCACGAAGAACTCCGATTGCGAAGGCAGCTTTCCAGTCCTTTACTGACGCTAATGCTCGAAGGTGCGGGTATCGAACAGG
+
HIIIIGHIIIIIIIIIIIIIIIHIIHHHIIIGHIIDEHHIIIIIGHIIIIIIIIIIHHIIIIIIIIIIIIIIIIIIGIIIIIIIIIIIIIIIIIIIIIIIIIIIIIIIIIIIIIIIHIIIIIIIIIIIIIIIIIIIIIIIIIIIIIIIIIIIIIIIIIIIIIIIIIIIIIIIIIIHHHIIIIIIIIIIIIIIIIIIIHIIIIIIIIIIIIIIIIIIIIIIIIIIIIIIIHIIIIIHIIIIIIHHIIIIIIIII
@HS4.3_297 HISEQ:380:H55W7BCXY:1:1101:10175:17660 1:N:0:AGCAGGAA orig_bc=AAAAAAAAAAAA new_bc=AAAAAAAAAAAA bc_diffs=0
TACGGAAGATGCGAGCGTTATCCGGATTTATTGGGTTTAAAGGGAGCGTAGGCGGACCTTTAAGTCAGCGGTAAAATGTCAATGCCCAACATTGGCCCGCCGTTGATACTGTTGGTCTTGAATACACACAAGGAAGGTGGAATTCGTTGTGTAGCGGTGAAATGCTTAGATATGACGAAGAACTCCGATTGCGAAGGCAGCCTTCTGGGGTGCGATTGACGCTGAGGCTCGAAAGTGCGGGTATCAAACAGG
+
IIIIIHHIIIIIIIIIIIIIIIIIHEHHHIIIHIIIIIIHIIHIIHHIIIIIIIIIIIIIIIHIIIIHIHHHIHIIHHIIIIIIIHIIIIIIIIIIIIIIIIIHIIIIIHIIIIHHIHIIIIIHIHHIHIIIHIIIGHHIIIIIHHIIIIIIHIIIIIIIIIIIHHIHIIIIIIIIHIIIIHHHIIHIIIIIIIIIIIIHIIIIHIIIIIIHHHIIHHIIGIHGIGIIIIIIIIHIIIIIIIIHHIIIIIIG
@HS4.3_298 HISEQ:380:H55W7BCXY:1:1101:12126:17550 1:N:0:AGCAGGAA orig_bc=AAAAAAAAAAAA new_bc=AAAAAAAAAAAA bc_diffs=0
TACGGAAGGTCCGGGCGTTATCCGGATTTATTGGGTTTAAAGGGAGCGCAGGCGGGCTTTTAAGCGTGACGTGAAATGTGGCGGCTCAACCGCCGAACTGCGTCGCGAACTGGGGGTCTTGAGTGAGTACGACGTTGGCGGAATTCGTGGTGTAGCGGTGAAATGCTTAGATATCACGAAGAACCCCGATTGCGAAGGCAGCCGACGAGTCCTTAACTGACGCTAAAGCTCGAAAGTGCGGGTATCGAACAGG
+
IIIIIEHIIIIIIHHIIIIIIIIIIEHHIIIIHIIEEHIIIIIIIIIIHIIIIIIIIIIIIHIIIIIIHIIHIIHHHHHIIIIHIIIIHIIIIIIIIIIHIIIIIIIHIHIIHIIIIIHIIIIIIIIIIIHIIIIGIHIIIIHHHIIIIIIIIIIIIIGIIIIIIHIIIIHHIHIIIIIIIHIGHIIIIIIIIIIHHIIIIHIIHIIHHHIIIIIIIIIIIIIIIIIIIIIIIIIHDHHIIIIIIIIIIIIII
@HS4.3_299 HISEQ:380:H55W7BCXY:1:1101:12008:17559 1:N:0:AGCAGGAA orig_bc=AAAAAAAAAAAA new_bc=AAAAAAAAAAAA bc_diffs=0
TACGTAGGTGGCAAGCGTTATCCGGATTTACTGGGTGTAAAGGGTGTGTAGGCGGACGTGTAAGTCAGGGGTGAAATACCGGGGCTCAACCTCGGAACTGCCTTTGATACTGCATGTCTGGAGTTCGGATGCCGTGGGAGGAATGGGCAGTGTAGCGGTGAAATGCATAGATATTGCCCAGAACACCGATTGCGAAGGCATCTCACGAATCCGACACTGACGCTGAGGCACGAAAGCGTGGGGATCAAACAGG
+
IIIIHIIIIIIIIIIIIIIIIIIIIHIIIIIIIIIHHHIIIIIIIIIIIIIIIIIIIIIIIIIIHIIIIIIIIIIIFHIIIIIIIIIIIIIIIIIIIHIIIIIIIIIIIIIIIIIIIIIIIIIIIIIIIIIHIIIIIIIIIIIIIIIIIIIIIIIIIIIIIIIIIIIIIIIIIIIIIEIIIIIHIIIIHIIIIIIIIIIIGIIIIIIIIHIIIHIIIIIIIIIIIIIIIIIIHIIIIIIIIIIIIIIIHIIII
@HS4.3_300 HISEQ:380:H55W7BCXY:1:1101:15419:17749 1:N:0:AGCAGGAA orig_bc=AAAAAAAAAAAA new_bc=AAAAAAAAAAAA bc_diffs=0
TACGGAAGGTCCGAGCGTTATCCGGATTTATTGGGTTTAAAGGGAGCGCAGGCGGAATGTTAAGTCAGCTGTGAAATCCCGTCGCTCAACGGCGGAACTGCAGTTGATACTGGCTTTCTTGAGTGCACATAAGGATGGTGGAATTCGTGGTGTAGCGGTGAAATGCTTAGATATCACGAAGAACTCCGATTGCGAAGGCAGCCATCTGGGGTGCAACTGACGCTGAGGCTCGAAAGTGCGGGTATCAAACAGG
+
IIIIIIIIIIIIIIIIIIIIIIIIIGEHIIIIHII<DHIIIIIIHIIIHIIIIIIHIIIIIHIHHIIIIIIIIIIIGHIIIIIIIIIIIIIIIIIIIIIIIIIIIIIIIIIIIIIIIIIIIIIIIIIIIIIIIIIIIIIIIIIIHIIIIIIIIIIIIIIIIIIIIIIIIIIIIIIHHGIIIIIIIHIIIIIIIIIIIIIIIIIIHIHIIHIIIIIIIIIIIIIIIIIIIIIIIIIIIIIIIIIHHIIIIIIII
@HS4.3_301 HISEQ:380:H55W7BCXY:1:1101:20652:17693 1:N:0:AGCAGGAA orig_bc=AAAAAAAAAAAA new_bc=AAAAAAAAAAAA bc_diffs=0
TACGGAGGATGCGAGCGTTATCCGGATTTATTGGGTTTAAAGGGTGCGTAGGTGGTTTGTTAAGTTTGTGGTGAAAGCGTGCGGCTCAACCGTACCAAGCCATGAAAACTGGCGAACTTGAGTGCAAACGAGGTAGGCGGAATGTGATGTGTAGCGGTGAAATGCTTAGATATGTCACAGAACCCCGATTGCGAAGGCAGCTTACCAGCATGCAACTGACACTGAGGCACGAAAGCGTGGGTATCAAACAGG
+
IIIIIIIIIIIIIIIIIIIIIIIIIHHHHIIFHIIHEHHIIIIICHHIGHHIIII@HHHIHHIIHHHHGHIIIIIIHIIHHIIIIFHHIHIIHIIIIIIIIIIIIIHIIIIHIIHHIIIIIIHHHHIIHIIIIIIHIIIIIHIIIIIIIIHGIIIIIIIHHIIIIIIIIHGHIHHHHIHIIIIIIIIHHIIIIIIIIIIIHIHEIIHIIIIHHIIIIIIIIIIIIIIIIIIIIIIIIIIIIIIIIIIIHHIH
@HS4.3_302 HISEQ:380:H55W7BCXY:1:1101:2413:17879 1:N:0:AGCAGGAA orig_bc=AAAAAAAAAAAA new_bc=AAAAAAAAAAAA bc_diffs=0
TACGGAAGGTCCGGGCGTTATCCGGATTTATTGGGTTTAAAGGGAGCGCAGGCGGAGACTTAAGCGTGCTGTGAAATGCTGCGGCTCAACCGTGGAAGTGCAGCGCGAACTGGGTTTCTTGAGTGAGTTCGAGGTATGCGGAATTCGTGGTGTAGCGGTGAAATGCTTAGATATCACGAAGAACCCCGATTGCGAAGGCAGCGTACCAGTCCTTAACTGACGCTAAAGCTCGAAAGTGCGGGTATCGAACAGG
+
IIIIIIIIIIIIIIIIIIIIIIIIIHHEHHHHHIIDEHIIIIIIIIHIIIIIIIIIIHIIIIIIIIHIIIIIIIIIIIIIIIIIIHIIHHHIIIIIIIIIIIIIIIIIIIIIIIIIHHIIHIHIIIIIIIIIIIIIIIIIIIIIIIIIHIIIIIIIIIIIIIIIIIIIIIIIIIIHIHIIIIIIIIIIIIHIIIIIIIIIIIIIIIIIIIIIIIIIIIIIIIIIIIIIIHHIIIIIIIIIIIIIIIIIIIIII
@HS4.3_303 HISEQ:380:H55W7BCXY:1:1101:5184:17815 1:N:0:AGCAGGAA orig_bc=AAAAAAAAAAAA new_bc=AAAAAAAAAAAA bc_diffs=0
TACGGAGGATGCGAGCGTTATCCGGATTTATTGGGTTTAAAGGGTGCGTAGGCGGAGCTTTAAGCGTGAGGTGAAATGCCCGGGCTCAACCTGGGAACTGCCTCGCGAACTGGAGTTCTGGAATGCCCCTGCCGTGGGAGGAATGTGTGGTGTAGCGGTGAAATGCATAGAGATCACACAGAACACCGATTGCGAAGGCATCTCACGAAGGGGTGATTGACGCTGAGGCACGAAAGCGTGGGGATCAAACAGG
+
IIIIIIIIHIIIIIIIIIIIIIIIIGHIIIIHIIIHHIIIIIIIIIIIIIIIIIIIICIHIIIIIIHHHIIIHIIIHHHIIIIIIGIIIIIIIIIIIIIIIIIIIIIIIIIIIIIIIHIIIIIIIIIIIIIIIIIIIIIIIHIIIIIIIIIIIIIIIIIIIIIIIIIIIIIIIIIIIIIIIIIIIIIIIIIIIIIIIIIIIGIIIIIIIIIIIIIIIHIIIIIIIHIIIIIIIIIIIIIIIIIHGHHHDCIII
@HS4.3_304 HISEQ:380:H55W7BCXY:1:1101:7035:17996 1:N:0:AGCAGGAA orig_bc=AAAAAAAAAAAA new_bc=AAAAAAAAAAAA bc_diffs=0
TACGGAAGGTCCGGGCGTTATCCGGATTTATTGGGTTTAAAGGGAGCGCAGGCTGATGATTAAGCGTGACGTGAAATGTAGCCGCTCAACGGCTGAACTGCGTCGCGAACTGGTTATCTTGAGTGAGTTCGATGTTGGCGGAATTCGTGGTGTAGCGGTGAAATGCTTAGATATCACGAAGAACTCCGATTGCGAAGGCAGCCAACAAGGCCTTTACTGACGCTAAAGCTCGAAGGTGCGGGTATCGAACAGG
+
H1GHE@GHHHIIHHIIHHC0CHIIDH0<F?FFEFH<<0FFE?GE?GH?D<C</#FCGHCH@G@CHHHHDEHIHGIHHHEGECCCIHHEHHGGDDDHGHHHD?IIHHHHHHHHHH?HEIHHGIIIIIIIHFHHHHHIIIIIIIIHHHEI#HIHFFDIHHHHHIIHIHHEIIHIHHHFFFEIGIIIIHC@CIHGHIIIIHHHHHHIIHHHIIIIIIIIHHHHHHHHIIIHHHIIIHHGHHEHIIIIIIIIIIIII
@HS4.3_305 HISEQ:380:H55W7BCXY:1:1101:9244:17809 1:N:0:AGCAGGAA orig_bc=AAAAAAAAAAAA new_bc=AAAAAAAAAAAA bc_diffs=0
TACGTAGGGAGCAAGCGTTATCCGGATTTATTGGGTATAAAGGGTGCGTAGGCGGTTTAATAAGTCTAAGGTTTAAGCCCGAAGCTTAACTTCGGTTCGCCTTAGAAACTGTTTTTCTAGAGTATGGTAGAGGCAAGTGGAATTTCTAGTGTAGCGGTAAAATGCGTAGATATTAGAAGGAACACCAGTGGCGAAGGCGGCTTGCTGGGCCATTACTGACGCTGAGGCACGAAAGCGTGGGGAGCAAATAGG
+
IHIIHIIIIIIIIIIIIIIIIIIIIHIIIHIIIIIHHIHHIIIIIIIIHIIIIII<GHIIIIIIIIIHIIIIIIIHHHHHIIHIIIHIHIIIIIIIIIIIIIIIIIHIIIIIIIIIIIIIIIHHIHIIIIHHIIIIHHHIGHHHHHHHIHHHHHFHIHHHIIHFHHFHHIHHIIIIHIHHHFHHHFHHHFHHHIIHHDG=GIIIIHHHHC<H?IHHCHEHEHHHEHHHEIHGH=IDHHC@HFHEIHIIHIIH
@HS4.3_306 HISEQ:380:H55W7BCXY:1:1101:9534:17809 1:N:0:AGCAGGAA orig_bc=AAAAAAAAAAAA new_bc=AAAAAAAAAAAA bc_diffs=0
TACAGAAGGTCCGGGCGTTATCCGGATTTATTGGGTTTAAAGGGAGCGCAGGCTGATGATTAAGCGTGACGTGAAATGTAGCCGCTCAACGGCTGAACTGCGTCGCGAACTGGTTATCTTGAGTGAGTTCGATGTTGGCGGAATTCGTGGTGTAGCGGTGAAATGCTTAGATATCACGAAGAACTCCGATTGCGAAGGCAGCCAACAAGGCCTTTACTGACGCTAAAGCTCGAAGGTGCGGGTATCGAACAGG
+
IIIIIGIIIIIIIIIIHIIIIGIIIGEHIIIGHIHEGHIHGHHIGIIIIIIIGIIIIIIHIIIIIIIIHIHHIIHIIIIIIGIIIIIHIIIIIIIIIIIIIIIIIIIIIIIIIHIHIIIHIIIIIIIHHIIIIIFIHHIIIHIHIIIIIIIIIIIIIIIIIIIIIIIIIIIIIIIIIIHIIIIIIIIIIIIIIIIIIIIIGIIIIIIIHIHIIIIIIIIIIIIIIIIIIIIIIIIIIIIIIIIIIIIIIIIII
@HS4.3_307 HISEQ:380:H55W7BCXY:1:1101:10026:17821 1:N:0:AGCAGGAA orig_bc=AAAAAAAAAAAA new_bc=AAAAAAAAAAAA bc_diffs=0
TACGGAGGATGCGAGCGTTATCCGGATTTACTGGGTGTAAAGGGAGCGTAGACGGAATGGCAAGTCTGATGTGAAAGGCCGGGGCTCAACCCCGGGACTGCATTGGAAACTGTCAGGCTAGAGTGCAGGAGGGGTAAGCGGAATTCCTAGTGTAGCGGTGAAATGCGTAGATATTAGGAGGAACACCGGTGGCGAAGGCGGCTTACTGGACTGTAACTGACGTTGAGGCTCGAAAGCGTGGGGAGCAAACAGG
+
IIIIIHIIIIIIIIIIIIIIIIIIIIIHIIIHHIIEHHHIIIIIHIIIIIIIIIIIHIIIIIIIHIIIIIIIIIIIHIIIGIIIIIIIIIIIIIIIHIIHHIGHIIHIIIIIIIIIIIHIIIIHHHIIIHIIIIIIIIIIIIIIIGIIIIIIIIIIIIIIIIIIIHIIIIIHIIHIHHIIIIIIIIIIIIIIIIIIIIIIIIIIIIIIIIIIIHIIIIIHIIIIIIIIIIIIIIIIIIIIIIIIIIIIIIIII
@HS4.3_308 HISEQ:380:H55W7BCXY:1:1101:14879:17939 1:N:0:AGCAGGAA orig_bc=AAAAAAAAAAAA new_bc=AAAAAAAAAAAA bc_diffs=0
TACAGAGGTCGCGAGCGTTGTTCGGATTTACTGGGCGTAAAGGGCGCGTAGGCGGCGAGGCGTGTCGGATGTGAAATCTCCGGGCTCAACCCGGAAAGTGCGTCCGAAACTGCCCCGCTAGAGTTCGGGAGAGGGAATCGGAATGCAGGGTGTAGCGGTGAAATGCGTTGATATCCTGCAGAACACCGGAGGCGAAGGCGGATTCCTGGAACGAAACTGACGCTCAGGCGCGAAAGCCGGGGGAGCAAACAGG
+
HHIIIGHEHHDHHIIHIHHIC<GHIIFHIHIHIIGHIFHFHHEGEHIIHDEGHIIIIIIHHHCHIHHHEEIIIIHHHIGHFIHIIHHHIIHHIIIHHHDHHHHHHIIIIIIIIIIIIHIIIHHH@HGIIIHHIIGHIIIIIIHHEIHFHHIIIIIHHIIIIIIIIIHEHHHIIHHHHHIIIIIIIIIIIHIIIIIIIIHIIIIIHIIIIHGHEIHHIIIIIIIHCHHHHFIIIHGIHHIIIIIIIHHIIIIII
@HS4.3_309 HISEQ:380:H55W7BCXY:1:1101:17904:17853 1:N:0:AGCAGGAA orig_bc=AAAAAAAAAAAA new_bc=AAAAAAAAAAAA bc_diffs=0
TACGGAGGATGCGAGCGTTATCCGGATTTATTGGGTTTAAAGGGTGCGTAGGCGGGACGTCAAGTCAGCGGTGAAATACTGTGGCTCAACCATAGTACTGCCGTTGAAACTGGCGACCTTGAGTGCGGCAGAGGTAGGCGGAATGTGTGGTGTAGCGGTGAAATGGTTAGATATCACACAGAACACCGATTGCGAAGGCAGCTTACTGGAGCGCAACTGACGCTGAGGCACGAAAGCGTGGGTATCGAACAGG
+
IIIIIHIIIGIIIIIIIIIIHIIIIGEHIIIHHHIDEHIIIIIIIIIIIIIIIHHIHIIIIIIIIIHHIIIIIIIIHHHIIIIIIIIIIIIIIIIIIIIIIIIIIIIIIIIIIIHIIIIIIIIIIIHIIIIIIIIIIIIIIIIIIIIGIIIIIIIIIIIIIIIIIIIIIIIIIIIHHFHIIIIIIIHIIIIIIIIIIIIIIIIIIIIIIIIIIIIIIIIIIIIIIIIIIIIIIIIIIIIIIIIIIIIIHIIII
@HS4.3_310 HISEQ:380:H55W7BCXY:1:1101:18912:17869 1:N:0:AGCAGGAA orig_bc=AAAAAAAAAAAA new_bc=AAAAAAAAAAAA bc_diffs=0
TACGGAGGATGCGAGCGTTATCCGGATTTATTGGGTTTAAAGGGTGCGCAGGCGGGTTTTTAAGTCTGTGGTGAAAGCGTGCGGCTCAACCGTACCAAGCCATGGAAACTGGAGATCTTGAGTGCAAACGAGGTAGGCGGAATGTGATGTGTAGCGGTGAAATGCTTAGATATGTCACAGAACCCCGATTGCGAAGGCAGCTTACCAGCATGCAACTGACGCTCAGGCACGAAAGCGTGGGTATCAAACAGG
+
IIIIIIIIIIIIIIIIIIIIIIIIIEEHHIIIIIIEHHIIIIIIIIIIIHIIIIIIIIIIIHIIIIIIIIIIIIIIHIIIIHIIIIIIIIIIIIIHIIIIIIIIIIIIIIIIIIIIHHIIIIIIIIIIIIIIIHIIIIIIIIIIIIIIIIIIIIIHIIIIIHIIIIIIIHGIHHIIHIIIHIIIIHHHIIIIIIIIIIIIIIIIHIIHIIHIHIHHHHIIIHGFIIIIIIIIIIHIIIIIIIHHHFHIIIII
@HS4.3_311 HISEQ:380:H55W7BCXY:1:1101:6537:18030 1:N:0:AGCAGGAA orig_bc=AAAAAAAAAAAA new_bc=AAAAAAAAAAAA bc_diffs=0
TACGGAGGATGCAAGCGTTATCCGGATTTATTGGGTTTAAAGGGTGCGTAGGCGGAAGATTAAGCGTGAGGTGAAATGTCCGGGCTCAACCTGGGAACTGCCTCGCGAACTGGTTTTCTGGAATACCCCTGCCGTGGGAGGAATGTGTGGTGTAGCGGTGAAATGCATAGAGATCACACAGAACACCGATTGCGAAGGCATCTCACGAAGGGGCGATTGACGCTGAGGCACGAAAGCGTGGGGATCAAACAGG
+
IIIIIIIIIIIIIIIIIIIIIIIIIGHHIIIIIIIHHIIIIIIIIIIIIIIIIIHHIHHIIIIIIIIIIIIIIIIIHHIIIIIIIIIIIIIIIIIIIIIIIHIIIIIIIIIIIHIIIIIIIIIIIIIIIIIIIIIIIIIIIIIIIIIIIIIIIIIIIIIIIIIIIIIIIIIIIIIIHHIIIHGIIIIIIIIIIIIIIIIIIIIIIHIIIIIIIIIIIIIIIIIIIIIIIIIIIIIIIIIIIIIIHIIIIIIII
@HS4.3_312 HISEQ:380:H55W7BCXY:1:1101:10190:18019 1:N:0:AGCAGGAA orig_bc=AAAAAAAAAAAA new_bc=AAAAAAAAAAAA bc_diffs=0
TACAGAGGTCCCTAGCGTTGTTCGGATTTACTGGGCGTAAAGGGCGCGTAGGCGGCAGGGCGTGTCAAGTGTGAAATCTCCGGGCTCAACCCGGAAAGTGCGCTTGAAACTACCTTGCTTAGAGTACGGAAGAGGGAATCGGAATACAGGGTGTAGCGGTGAAATGCGTTGATATCCTGTAGAACACCGGAGGCGAAGGCGGATTCCTGGTACGTTACTGACGCTGAGGCGCGAAAGTCGGGGGAGCAAACAGG
+
IIIIIIIIIIIIIIIIIHIHIIIIIHIIIIIIIIIIIHDIIIIIIIIIIIIHIIHIIIIIIIHHIIIIIIIIIIIIHHIIIIIIIIIIIIIIIIIGIIIIIIIIIIIHIIIIIIIIIIIIIIIIHIIIIIIIIIIIIIHIHIIIIIIIIIIIIIIIIIIIIIIIIIIIIIIIIIIIHHIIIIIIHIIIIIIIIIIIIIIIIIIIIIIIIIIIIIIIIIIIHIIIIHIIIIIIIIIIIIIIIIIIIIIIIIIIII
@HS4.3_313 HISEQ:380:H55W7BCXY:1:1101:12110:18191 1:N:0:AGCAGGAA orig_bc=AAAAAAAAAAAA new_bc=AAAAAAAAAAAA bc_diffs=0
TACGGAAGGTCCGAGCGTTATCCGGATTTATTGGGTTTAAAGGGAGCGCAGGCGGCTCTTCAAGTCAGCTGTAAAAGTCCGGGGCCCAACCCCGGTTAGCAGTTGAAACTGTAGGGCTTGAGTGCACAAGAGGCGCGCGGAACTCGTGGTGTAGCGGTGAAATGCATAGATATCACGAAGAACCCCGATTGCGAAGGCAGCGCGCTGGGGTGTTACTGACGCTACTGCTCGAAGGTGCGGGTATCGAACAGG
+
IHIHHDGHIIIIDDHHHHHGHHHII=EHHIGCGHI<DEHHIIIIGFHHHHHIIIHHHHIIIIHGDHHIHHIHHHIIIHIIIHCHHHHHEHEHHIHHHHHHHHCIGHHHICIIHHGHHIHIHHHHHIHIIIIIIIIIIHGIHGIIIIIIHIIIIIHIIHHIIHIIIIHIIIIHCHHHHHIIHHIHHHEDCGHIIHIIIIHIIIIHGCHIHHHF?IHEEGEIIHFF1<IHHIHIHCHHHCHIHGIHHHHIHHHG
@HS4.3_314 HISEQ:380:H55W7BCXY:1:1101:12408:18013 1:N:0:AGCAGGAA orig_bc=AAAAAAAAAAAA new_bc=AAAAAAAAAAAA bc_diffs=0
TACGGAAGATGCGAGCGTTATCCGGATTTATTGGGTTTAAAGGGAGCGTAGGCGGACCTTTAAGTCAGCGGTAAAATGTCAATGCCCAACATTGGCCCGCCGTTGATACTGTTGGTCTTGAATACACACAAGGAAGGTGGAATTCGTTGTGTAGCGGTGAAATGCTTAGATATGACGAAGAACTCCGATTGCGAAGGCAGCCTTCTGGGGTGCGATTGACGCTGAGGCTCGAAAGTGCGGGTATCAAACAGG
+
HIIIIHIIIIIIIIIIIHIIIIIIIIHHIIHHHHIHIIIHIIIIHIIIIIIIIIIIIHIIIIIIIIHHGIIIIIHIHHIIIIIIIHIIIIIIIIIIIIIIIIIIIIHHIIIIIIHIIHIHGHHHHIHHHIIHHHIIIIHHIHIHHIIIHHFHIHHHCHIGIHHEHIIIIIHHHFHIIHIIHIHIIHIIHHIIHIIIIIHD<CIIIIHHGHIIIHIHGEHIGHHIIIHHHFIIIHDHIHIIIIHHHHHGHHHH
@HS4.3_315 HISEQ:380:H55W7BCXY:1:1101:12575:18201 1:N:0:AGCAGGAA orig_bc=AAAAAAAAAAAA new_bc=AAAAAAAAAAAA bc_diffs=0
TACGGAGGATGCGAGCGTTATCCGGATTTATTGGGTTTAAAGGGTGCGTAGATGGTTTGTTAAGTTTGTGGTGAAAGCGTGCGGCTCAACCGTACCAAGCCATGAAAACTGGCGAACTTGAGTGCAAACGAGGTAGGCGGAATGTGATGTGTAGCGGTGAAATGCTTAGATATGTCACAGAACCCCGATTGCGAAGGCAGCTTACCAGCATGCAACTGACACTGAGGCACGAAAGCGTGGGTATCAAACAGG
+
IIIIIHIIIIIIIIIHIIIIIIIIIHHIIIHHHIGDEHIIIIIIHIIIHHIHIIIIIIHHIIIIIIIIIIIIIIIIIHIIHIIIHIIIIIIIIIIHIIIIIIIIIIIIIIIIIIIIIIGIIIIIIIIIIIIIIIIIIIIIIIIIHIIIIIIIIIIIIIIIIIIIIIIIIIIIIIIIIIIIIIIIIIIIIIIIIIIIIIIIIIIIIIIIIIIIIIIIIIIIIIIIIIIIIIIIIIIIIIIIIIIIIIIIIIII
@HS4.3_316 HISEQ:380:H55W7BCXY:1:1101:20141:19379 1:N:0:AGCAGGAA orig_bc=AAAAAAAAAAAA new_bc=AAAAAAAAAAAA bc_diffs=0
TACGGAAGGTCCGGGCGTTATCCGGATTTATTGGGTTTAAAGGGAGCGCAGACGGGCTGTTAAGCGTGACGTGAAATCCGGGGGCTCAACCTTCGGCTGCGTCGCGAACTGGCGGCCTTGAGTGGACGGTAGGCAGGCGGAATTCGTGGTGTAGCGGTGAAATGCTTAGATATCACGAAGAACCCCGATTGCGAAGGCAGCTTGCCGCAGTCTTACTGACGTTCATGCTCGAAGGTGCGGGTATCGAACAGG
+
IHIIIHHIIIIIHDHIHHHHIIIIHEHEHHIIGHIGHHIIHEHIHHHIIHHIHIIIIIIIIIIIIIIIIHIIIHHHDHIIIIIIIIIIIIHIIIIIIIIIIIIIIIHIIIIIIIIHIHHIIIHEHHHIHHIIIIIIIIIIIHHHIIIIIIHHHHHIIHHHIIIHIHHGHHIIHIHIIIIIIIGIIIIIIIIHHIHHIIIIIIIIIIIIIHIIIIIIIIIHHEIHIHHHGIIIIIHHIHIIIIIHIHIIIIII
@HS4.3_317 HISEQ:380:H55W7BCXY:1:1101:20482:19428 1:N:0:AGCAGGAA orig_bc=AAAAAAAAAAAA new_bc=AAAAAAAAAAAA bc_diffs=0
TACGGAAGGTCCGGGCGTTATCCGGATTTATTGGGTTTAAAGGGAGCGCAGGCTGGATTTTAAGCGTGCTGTGAAATGTACCGGCTCAACCGGTGACGTGCAGCGCGAACTGGAGTCCTTGAGTGAGTACGAGGTATGCGGAATTCGTGGTGTAGCGGTGAAATGCTTAGATATCACGAAGAACCCCGATTGCGAAGGCAGCGTACCAGTCCTTAACTGACGCTAAAGCTCGAAAGTGCGGGTATCGAACAGG
+
IIIHIIIIIHHIICHHHHHFHIIHI=EHHIHIHIIHHHIIIIIIGHHHHIIIIGGIHGCGHIIIIIIIHFIIIIIIHHIIIHIIIIIIIIIIIHIIIIIIIIIHGIIIHHIIIIHHHIIIIIIIIHIIHIIIIIIIHIIIIIIIIHIIIIIIIIIIIIIIIIIIIIIIIIHIII#HHHHIIIII#IIIIHIIIIIIIIIIIIIIIIHIHIIIHIGIIIIIIIIIIIIIIIIIIIIIIHGIIIIHIIIIIIIII
@HS4.3_318 HISEQ:380:H55W7BCXY:1:1101:12445:19574 1:N:0:AGCAGGAA orig_bc=AAAAAAAAAAAA new_bc=AAAAAAAAAAAA bc_diffs=0
TACGGAAGGTCCGGGCGTTATCCGGATTTATTGGGTTTAAAGGGAGCGCAGGCTGATGATTAAGCGTGACGTGAAATGTAGCCGCTCAACGGCTGAACTGCGTCGCGAACTGGTTATCTTGAGTGAGTTCGAAGTTGGCGGAATTCGTGGTGTAGCGGTGAAATGCTTAGATATCACGAAGAACTCCGATTGCGAAGGCAGCCAACAAGGCCTTTACTGACGCTAAAGCTCGAAGGTGCGGGTATCGAACAGG
+
IIIIHHHIIIIIIIIIIHIIIIIIIHIIIIHIHIIGHIIIIIIIIHHIIIIIIHIIIIHIIHIIIIIIIIHHIIIIIHIIIIIIIIIIIIIIIIIIHIIIIIHIHIHIHIIIIIHIIGIIIIIIIIHHHHIIIHGHIIIHIIIIIIIIHIIIIIHIIIIIIIIHIIIIIIHFHHIIIIIIIIIIIIIIIHIIIIIIIIIIIIIIIIIIIHHHCIIIIIIIIIIHHHIIIIIIIIHH?IIIIIIHHIIIIIIII
@HS4.3_319 HISEQ:380:H55W7BCXY:1:1101:2934:19884 1:N:0:AGCAGGAA orig_bc=AAAAAAAAAAAA new_bc=AAAAAAAAAAAA bc_diffs=0
TACGGAAGGTCCGGGCGTTATCCGGATTTATTGGGTTTAAAGGGAGCGCAGGCCGATGGTTAAGCGTGACGTGAAATGTAGCCGCTCAACGGCTGAACTGCGTCGCGAACTGGCTGTCTTGAGTGAGTTCGATGTGGGCGGAATTCGTGGTGTAGCGGTGAAATGCTTAGATATCACGAAGAACTCCGATTGCGAAGGCAGCCCACAAGGCCTTTACTGACGCTAAAGCTCGAAGGTGCGGGTATCGAACAGG
+
IIIIIHHHIIIIIIIIIIIIIIIIIHIHIIIIIIIIIIIIIIIIIIIIIIIIIIIIIIHIHHHIIIIIIIIIIHIHHHHHIIGIIIIHIIIIIIIHHHIIIIIIIIIHHIIIIIIIIIIIIIIIIHIHIIIIIIIHIIIIIIIIIIIIIIIIIIIIIIIHIIIIIIIIIIIIHIIIIIIIIIIIIIIIHHHIIIIIIIIIIIHIIIIIIIIIIIIIIIIHIIIFIIIIIIIIIIIIHIIIIIIIIIHIIIIII
@HS4.3_320 HISEQ:380:H55W7BCXY:1:1101:4356:19834 1:N:0:AGCAGGAA orig_bc=AAAAAAAAAAAA new_bc=AAAAAAAAAAAA bc_diffs=0
TACGGAGGGTGCGAGCGTTAATCGGAATAACTGGGCGTAAAGAGCTCGTAGGCGGTTTGTCAAGTCAGATGTGAAAGCCCCGGGCTTAACCTGGGAACCGCATTTGAAACTGACAGACTAGAGTACTGTAGAGGGAGGTAGAATTCCAGGTGTAGCGGTGAAATGCGTAGATATCTGGAGGAATACCGGTGGCGAAGGCGGCCTCCTGGACAGAGACTGACGCTGAGGAGCGAAAGCGTGGGGAGCAAACAGG
+
IIIIIEHIIIHIIIIIIIIIIIIIIIIIIIIGIIIIIIIFHIGIGIIIIIIIIIIHIIIHIIIIIIIIIIIHHIIHGHIIIIIHIHHIIIIIIIIIIHIIIIIIIIIIIIIIIIIIIHHIIIIHIGHIHIIIIIIIIIGIIIIIIHIIIIIIIIHIIIIIIIIHIIIIIIIIIIIIIHIIIIIIIIIIIHIIIIIIIIIHHIIGIIIIIIIIIIIIIIIIIIIIIIIIIHIIIIIIIIIIIIIIIIIIIIIII
@HS4.3_321 HISEQ:380:H55W7BCXY:1:1101:5168:19974 1:N:0:AGCAGGAA orig_bc=AAAAAAAAAAAA new_bc=AAAAAAAAAAAA bc_diffs=0
TACGTAGGGGGCAAGCGTTATCCGGATTTACTGGGTGTAAAGGGAGTGTAGGCGGCGATGCAAGTCAGATGTGAAAGCCCGGGGCTTAACCCCGGGACTGCATTTGAAACTGTATTGCTAGAGTATCGGAGAGGTAAGCGGAATTCCTAGTGTAGCGGTGAAATGCATAGATATTAGGAAGAACACCGGTGGCGAAGGCGGCTTACTGGACGATAACTGACGCTGAGGCTCGAAAGCGTGGGGAGCAAACAGG
+
HHIIHIIIIIIIIIIIIIIIIIIIIHIIIIIIGHICGEHGHGHIGHHIIIIIHIIIIIHIIIIIIIHHHHIIIIIIIHIIIIIIGIHIIIHHIHIIHIIIIHHHIIIIIIHIIIIIIIIIIIIIHHHIIIIIIHHHIIHHIIIIIIIHIIHIIIIIIIIIIIIIIIIHHIIIIIIIHHIIIIIIHIIIIIIIIIIIIIIIIIIIIIIIIIIIIIIIIIIIIIIIIIIIHEIIIIIIIIIIIIIIIIIIIIIII
@HS4.3_322 HISEQ:380:H55W7BCXY:1:1101:7872:19840 1:N:0:AGCAGGAA orig_bc=AAAAAAAAAAAA new_bc=AAAAAAAAAAAA bc_diffs=0
TACGGAAGGTCCGGGCGTTATCCGGATTTATTGGGTTTAAAGGGAGCGCAGGCCGGCTGGTAAGCGTGACGTGAAATGTAGATACTCAACATCTGCACTGCGTCGCGAACTGTCAGCCTTGAGTGAGTTCGATGTTGGCGGAATTCGTGGTGTAGCGGTGAAATGCTTAGATATCACGAAGAACTCCGATTGCGAAGGCAGCCGACAAGGCCTTTACTGACGCTAAAGCTCGAAGGTGCGGGTATCGAACAGG
+
IIIIIEHIIIIIIIIIIIIIIIHIIGIIIIHIHIIGHIIIIIIIIIIIIIIIIIIIIIIIIIIIIIIIIIIIIIIIIHIIIIIIIIIIIIIIIIIIIIIIIIIIIIIIIIIIIIIIIIIIIIIIIIIIIIIIIIHIIIIIIIIIIIIHIIIIIIIIIIIIIHIIIIIIIIIIIHHIIIIIIIIIHIIIIHIIIIIIIIIIIIIIIIIIIIIIIIIIIHHGCGGHHHIIIIIIIIIIIIIIIIIIHGIIIIIII
@HS4.3_323 HISEQ:380:H55W7BCXY:1:1101:8703:19760 1:N:0:AGCAGGAA orig_bc=AAAAAAAAAAAA new_bc=AAAAAAAAAAAA bc_diffs=0
TACGGAAGGTCCGGGCGTTATCCGGATTTATTGGGTTTAAAGGGAGCGCAGGCGGGATATTAAGCGTGACGTGAAATGTAGGTGCTCAACATCTGAATTGCGTCGCGAACTGGTTTCCTTGAGTGCATTCGACGTCAGCGGAATTTGTGGTGTAGCGGTGAAATGCTTAGATATCACGAAGAACTCCGATTGCGAAGGCAGCTGACGAGACTGTAACTGACGCTAAAGCTCGAAAGTGCGGGTATCGAACAGG
+
IIIEHHHHIHIHDHDHIDHIHHHHICGHIHI@FGH<<DGHEFHHGEHHCHIIIHIHHGIIHIIIIIIIIIIHIIIIHHHHHHHHIHIIIHIIIIIIIHHHHHHHHIIEIIHHHHHIIIIIIIIIGIHGIIIIIIIIIIIIHIIIHIHIHIHHIIIIIIIIIIIIIIIIIIIIIHHGGHIIIHHDHIIHIIHIIGIIIIIHIIIHGHIIIIIIIIIIIGHHHIHIIIIIIHHIIIHHIIIHIIIIIIHIIHIII
@HS4.3_324 HISEQ:380:H55W7BCXY:1:1101:9644:19966 1:N:0:AGCAGGAA orig_bc=AAAAAAAAAAAA new_bc=AAAAAAAAAAAA bc_diffs=0
TACAGAGGCCCATAGCGTTGTTCGGATTTACTGGGCGTAAAGGGCGCGTAGGCGGCAGGGCGTGTCAAGTGTGAAATCTCCGGGCCCAACCCGGAAAGTGCGCTTGAAACTACCTTGCTCGAGGCCGGGAGAGGGAATCGGAATACAGGGTGTAGCGGTGAAATGCGTTGATATCCTGTAGAACACCGGAGGCGAAGGCGGATTCCTGGAACGGTACTGACGCTGAGGCGCGAAAGTCGGGGGAGCAAACAGG
+
<CCHC1<D@EHC1D11<<0<<DCED<0D<HHC1@GHCC<C1<F<1/<C<CFC@IIF=>5<<E<HEF@1EFIIH@<85<DDFHEFC/5ECG0<HB/FIIIIIHEHHHIIEFA<FHGEHHCDH7DCHHIHGIIIIIIHGCHIIIHG@G<EHI#IIIIIIIIIIIIIIIIHFIIIIHHHE?A1IHIIIIIHDFIIIIHIHIHHH@?EIIIIIHEHHHEH@HIIIIIIIIHHCIIIIIIHDIHIIIIIIIIIIIHII
@HS4.3_325 HISEQ:380:H55W7BCXY:1:1101:14413:19959 1:N:0:AGCAGGAA orig_bc=AAAAAAAAAAAA new_bc=AAAAAAAAAAAA bc_diffs=0
TACGGAGGATCCGAGCGTTATCCGGATTTATTGGGTTTAAAGGGAGCGTAGGCGGGAGATCAAGTCAGCTGTGAAATGTAGACGCTCAACGTCTGCACTGCAGTTGAAACTGGTTTTCTTGAGTGCGTAAGGGGCAGGCGGAATTCGTCGTGTAGCGGTGAAATGCTTAGATATGACGAAGAACTCCGATCGCGAAGGCAGCTTGCCGGGCCGCAACTGACGCTGAAGCTCGAAGGTGCGGGTATCGAACAGG
+
IHIIIEHHEHEEHEHHIIIHHEFHIGHIHIHIHHH<DHHIIIHIIIIIFECGHHIH#HDHEFHCGHIHH#IIIFH1<FG#CEEHII#IIIIIGHI##IIGHIFGHIIH#HIHIEFHHIIIHEHHHID#IHD8FE?HIGIHIHDHHGHHIIHHIEGEHIICHHGIHHHIHHHHHH#HEEH#HHHHH0FHGICHHHHHDDFFGEE/C//<//<HHGF<@CHDHHEHFIHE?CC@<1CIHGHF1HFEGGCCHEHCC
@HS4.3_326 HISEQ:380:H55W7BCXY:1:1101:19982:19967 1:N:0:AGCAGGAA orig_bc=AAAAAAAAAAAA new_bc=AAAAAAAAAAAA bc_diffs=0
TACGGAAGGTCCGGGTGTTATCCGGATTTATTGGGTTTAAAGGGAGCGCAGGCCGAAGGTTAAGCGTGACGTGAAATGTAGCCGCTCAACGGCTGAACTGCGTCGCGAACTGGCTTTCTTGAGTGAGTACGATGTAGGCGGAATTCGTGGTGTAGCGGTGAAATGCTTAGATATCACGAAGAACTCCGATTGCGAAGGCAGCCTACAAGGCCTTTACTGACGCTAAAGCTCGAAGGTGCGGGTATCGAACAGG
+
IIIIIHIHIIIIIHIHHIIHIIIIIHCHHHIIHHIHHIIIIIIIIIIHHGIIHIIIHHIIIIHIIHIIEIIIIHHHHIIHIFIIIIIIIIHHIIHHHIIIIIHHIIIIIIIIIIIHHHIIIIIIFIIIIIIIHIIIIIIIIIHHHHIIIIIIIIHIIIIIIIIIIIIHHIIIIIIIHHIIIIIIIIIIIIIIIH#IIIIIIIIIIIIIIIIIIIIIIIIIIIIIIIIIIIIIIIGIIIHIHIIHIIHIIIIII
@HS4.3_327 HISEQ:380:H55W7BCXY:1:1101:1345:20169 1:N:0:AGCAGGAA orig_bc=AAAAAAAAAAAA new_bc=AAAAAAAAAAAA bc_diffs=0
TACGGAAGGTCCGGGCGTTATCCGGATTTATTGGGTTTAAAGGGAGCGCAGGCTGGATTTTAAGCGTGCTGTGAAATGTACCGGCTCAACCGGTGACGTGCAGCGCGAACTGGAGTCCTTGAGTGAGTACGAGGTATGCGGAATTCGTGGTGTAGCGGTGAAATGCTTAGATATCACGAAGAACTCCGATTGCGAAGGCAGCGTACCAGTCCTTAACTGACGCTAAAGCTCGAAAGTGCGGGTATCGAACAGG
+
IIIHIIIIIHIIIIIIIIIIIIIIGHHHIIIIIHIGCHIIIIIIIIIIHIIIGHHIHHHHHHIIIIIIIIIIIIGIIHHIIIIIIIIIIIIHIIIHIIIIIIIIHIIIIIIIIIIIIIIIIHHIIIIHHIIIIIIIIIIIIIIHIIIIIIIIIIIIHIIIIIIIIHIIIIIHHHIIIHIIIIIHGIHIHIIIIIIIIIIHIIHIIIIIIHIIIIIIIIIIIIIIIIIIIIIIIIHEDIIIHIIIIIIIIIIII
@HS4.3_328 HISEQ:380:H55W7BCXY:1:1101:2856:20224 1:N:0:AGCAGGAA orig_bc=AAAAAAAAAAAA new_bc=AAAAAAAAAAAA bc_diffs=0
TACGGAGGGTGCGAGCGTTAATCGGAATAACTGGGCGTAAAGAGCTCGTAGGCGGTTTGTCAAGTCAGATGTGAAAGCCCCGGGCTTAACCTGGGAACCGCATTTGAAACTGACAGACTAGAGTACTGTAGAGGGAGGTAGAATTCCAGGTGTAGCGGTGAAATGCGTAGATATCTGGAGGAATACCGGTGGCGAAGGCGGCCTCCTGGACAGAGACTGACGCTGAGGAGCGAAAGCGTGGGGAGCAAACAGG
+
IFHIIGHHIDHHHEH?CHGDHIIHIE1DFCGHEHHIHHHCHHIHIIIHIIHHEEHHHIHHIIBGEFHGHHIIHHIFHHHEE#CHIIIHHIHHGHHHHHHHHIHDHHIIGHEHHHHHGHIIIHIHIIIHHIHHHHIIHIIIIIIHHHHHIHIIIIIIIIIIIIHEHGHHHIIIIHIHHHHIIIIIIIIIIGHHHIIHIHH?IHHHHIIIIIIHIIHIIIIIIIIIIIIIIIIIIIIIHHHGIIIIIIIIHIIIH
@HS4.3_329 HISEQ:380:H55W7BCXY:1:1101:5697:20094 1:N:0:AGCAGGAA orig_bc=AAAAAAAAAAAA new_bc=AAAAAAAAAAAA bc_diffs=0
TACGGAGGATGCGAGCGTTATCCGGATTTATTGGGTTTAAAGGGTGCGTAGGCGGACGCTTAAGTCAGCGGTAAAATTGCGGGGCTCAACCTCGTCGAGCCGTTGAAACTGGGTGCCTTGAGTGGGCGAGAAGTACGCGGAATGCGTGGTGTAGCGGTGAAATGCATAGATATCACGCAGAACTCCGATTGCGAAGGCAGCGTACCGGCGCCCTACTGACGCTGAAGCACGAAGGCGTGGGTATCGAACAGG
+
HFHIEHHGHHHGHIIGHHIIHIIIIHEDHIIIGGHE0CEHHHHHGHHIIIHIHHIHIIIIHIIIIIIIHHIHCEHHHGIIHIHIIHIHHHHHIIHIHHIIIIHHGHHIIHIIIHIIHFGIIIFHIHIIIIIIIIIIIIIIIIIHIHIHHIIIIIIIIIIHIIIIHIHIIIIIHIIHHIIHHHIIIIIIIIIIIHIIHIIIIIIHIIIIIIIIIIIIIIIIIIIIIIIIHIIIIIHIIIIIIIIHIIIIIIGI
@HS4.3_330 HISEQ:380:H55W7BCXY:1:1101:20831:20209 1:N:0:AGCAGGAA orig_bc=AAAAAAAAAAAA new_bc=AAAAAAAAAAAA bc_diffs=0
TACGGAGGGTACGAGCGTTAATCGGAATGACTGGGCGTAAAGGGCACGTAGGTGGATAGATAAGTCACAAGTGAAATACCCGGGCTTAACCTGGGATTGGCTCGTGAAACTGTTTAACTAGAGTACGGTAGAGGGGAGTAGAATTCCAAGTGTAGCGGTGAAATGCGTAGAGATTTGGAAGAATACCGGAGGCGAAGGCGGCTCTCTGGACCGATACTGACACTGAAGAGCGAAAGCGTGGGGAGCAAACAGG
+
IIIIIHIIGIHIIIIIIDHIHIHIIIHIIIGGHIIIIEHIIIIIIHHHCEGHCGHHEHIIIEHHGFGEFCHGHIIIHHIIHHIIIDHHIIHGHHIIGIIIIIHIHHIFHHHHHHHHGHHFHHHHIIIIGIIIIIIIGIHGHHEHHIHHHGHHFHHHHHFHIIIHHHIIHEHGIIHGG<GBIIIHIIHFG0CIIHGHHIHIHHCIHIIIIIIIHGEIIIHIIIIIIIIIHIIIIIHIIIIIHIIHHH?H@HIII
@HS4.3_331 HISEQ:380:H55W7BCXY:1:1101:5357:20268 1:N:0:AGCAGGAA orig_bc=AAAAAAAAAAAA new_bc=AAAAAAAAAAAA bc_diffs=0
TACGTAGGGAGCAAGCGTTATCCGGATTTATTGGGTGTAAAGGGTGCGTAGACGGGAAGTTAAGTTAGTTGTGAAATCCCTCGGCTCAACTGAGGAACTGCAACTAAAACTGGCTTTCTTGAGTACTGGAGAGGAAAGTGGAATTCCTAGTGTAGCGGTGAAATGCGTAGATATTAGGAGGAACACCAGTGGCGAAGGCGACTTTCTGGACAGAAACTGACGTTGAGGCACGAAAGTGTGGGGAGCAAACAGG
+
IIIIHIIIIHIIIIIIIIIGIIIIIEHHIIHIDGH<EEGGHIIIIIIGHHHHIIHIHHHHIIIIIIIIIIIIIIHIIGIHIIIIHHIIIIHIIIIHIHHIIIIIIIIIHHHIHIIHEIHIIIIIIHIIIIIIIHIIIHHIIGHIIIIHIIIIHIIIHIIIIIIIIIIIIIIIIHIIHIIIIHHIIIIHIIIIIIIIIHIIIIIIIIIIIIIIIIIIIIIHHIIIIIIIIIIIIIIIIIIHIGIIGIIIIIIHH
@HS4.3_332 HISEQ:380:H55W7BCXY:1:1101:5618:20425 1:N:0:AGCAGGAA orig_bc=AAAAAAAAAAAA new_bc=AAAAAAAAAAAA bc_diffs=0
TACGGAGGGTACGAGCGTTAATCGGAATGACTGGGCGTAAAGGGCACGTAGGTGGATAGATAAGTCACAAGTGAAATACCCGGGCTTAACCTGGGATTGGCTCGTGAAACTGTTTAACTAGAGTACGGTAGAGGGGAGTAGAATTCCAAGTGTAGCGGTGAAATGCGTAGAGATTTGGAAGAATACCGGAGGCGAAGGCGGCTCTCTGGACCGATACTGACACTGAAGAGCGAAAGCGTGGGGAGCAAACAGG
+
IIIIIHIIHIGIIIIIIHIHHHIIIHHHIIIIHIIIIEDHHIIIHHHIFHGHFIIIIIIIIIIIHIHIIGHIHIIIIIHIHIHIIHIIIIIHFIIHIHHIIHIIIHIIIIHIHHHIIIGIIHHHIIIIHIIIIIHIIIIIIIHIIGIIHIIIIIIIHIHHIIIGIHIIIIIIIIIIHHIHIIIIIIIIHHHIIIIIIIIIIIIIHIIIIIIIIIIIIIIIIIIIIIIIIIIIIIIIIIIIIIIIHIIHHIIII
@HS4.3_333 HISEQ:380:H55W7BCXY:1:1101:6430:20283 1:N:0:AGCAGGAA orig_bc=AAAAAAAAAAAA new_bc=AAAAAAAAAAAA bc_diffs=0
TACGGAGGGTGCGAGCGTTAATCGGAATAACTGGGCGTAAAGAGCTCGTAGGCGGTTTGTCAAGTCAGATGTGAAAGCCCCGGGCTTAACCTGGGAACCGCATTTGAAACTGACAGACTAGAGTACTGTAGAGGGAGGTAGAATTCCAGGTGTAGCGGTGAAATGCGTAGATATCTGGAGGAATACCGGTGGCGAAGGCGGCCTCCTGGACAGAGACTGACGCTGAGGAGCGAAAGCGTGGGGAGCAAACAGG
+
IIIIIHIIIHHHIIIIIIIIIIIIIIIHHIIIHIIIIIIGIIIIIIIIIIIIIIIIIIGIIIIIIIIIHIIIIIIIIIIIIIIIIIIIIIIIHIIIIIIIIIHHIIIIIIIIHIIIIIIIIIIHIIIIIIIIIIIFHHHIIIIIIIIIIIHIIIIIIIHHIIIIIIIIIIHIIHIHHHIIIHIIIIIIIIIIIIIIIIIIIIIIIIIIIIHIIHIHIHIIIIIIIIHIIIIIIIIIIIIIIIIIIIIIIIIII
@HS4.3_334 HISEQ:380:H55W7BCXY:1:1101:6857:20292 1:N:0:AGCAGGAA orig_bc=AAAAAAAAAAAA new_bc=AAAAAAAAAAAA bc_diffs=0
TACGGAGGATGCAAGCGTTATCCGGATTTATTGGGTTTAAAGGGTGCGTAGGCGGATGCCTAAGCGTGAGGTGAAATGCCACTGCTCAACAGTGGGCCTGCCTCGCGAACTGGGTGTCTTGAATGCCCCTGCCGTGGGAGGAATGTGTGGTGTAGCGGTGAAATGCATAGAGATCACACAGAACACCGATTGCGAAGGCATCTCACGAAGGGGTGATTGACGCTGAGGCACGAAAGCGTGGGGATCAAACAGG
+
IIIIIIHHHIIIHIIIIIIIIIIIIHIHIIIIIIIHHHIIIIIIIIIIIIIIHIIIIIIIIHIIIIHIHIIIIIIIIIIIHHHIIIIHIIIIIIIIIIIIIHIIIIIHIIIIIIIIIIIIIIIIIIIIGIIIIIIIIIIIIIIHIIIIIIIIIIIIIIIIIIIIIIIIIIIIIIIHIIIIIIHHIIIIIIIIIIIIIIIIHIIIIIIIIIIIHHIIIIIIIIIIIIIIIIIIIIIIIIIIIIIIHIIIIIIII
@HS4.3_335 HISEQ:380:H55W7BCXY:1:1101:9073:20274 1:N:0:AGCAGGAA orig_bc=AAAAAAAAAAAA new_bc=AAAAAAAAAAAA bc_diffs=0
TACGGAAGGTCCGGGCGTTATCCGGATTTATTGGGTTTAAAGGGAGCGCAGGCGGGATATTAAGCGTGACGTGAAATGTAGGTGCTCAACATCTGAATTGCGTCGCGAACTGGTTTCCTTGAGTGCATTCGACGTCAGCGGAATTTGTGGTGTAGCGGTGAAATGCTTAGATATCACGAAGAACTCCGATTGCGAAGGCAGCTGACGAGACTGTAACTGACGCTAAAGCTCGAAAGTGCGGGTATCGAACAGG
+
IIIIIHGIIIHIIHIIIIIIEGHIII@GHIHIHII<<EHIIIIIGHHIGHIIIIIGHEFIIIIIHDHIIHIIIIIHHGFHHHEHHH?HIIIIH#HHEHIIIICHHIHHHHIIHHIFEHIHHHIHIGHCHFHHIIEHIIIGIHIHHHEEHHIIIIIIIIIIIHIIIHEIHIIIIIEGHHIHGHHEEIHHCHIIIIIIIIHFIIHCHF@1IHECF@IIIIIIIGIHEIIHFEIIIIIIHIIIIIHHFHEIIIIII
@HS4.3_336 HISEQ:380:H55W7BCXY:1:1101:13651:20329 1:N:0:AGCAGGAA orig_bc=AAAAAAAAAAAA new_bc=AAAAAAAAAAAA bc_diffs=0
TACGGAGGGTGCGAGCGTTAATCGGAATAACTGGGCGTAAAGAGCTCGTAGGCGGTTTGTCAAGTCAGATGTGAAAGCCCCGGGCTTAACCTGGGAACCGCATTTGAAACTGACAGACTAGAGTACTGTAGAGGGAGGTAGAATTCCAGGTGTAGCGGTGAAATGCGTAGATATCTGGAGGAATACCGGTGGCGAAGGCGGCCTCCTGGACAGAGACTGACGCTGAGGAGCGAAAGCGTGGGGAGCAAACAGG
+
IIIIICHHIHIIIIIIIIIIIIIIIIIIHIIHIHIIIHIIIIIIIIIIIIIIIIIIHIHIIIIIIIIIIIIIIIIIIIIIIIIIIIIIIIIIIIIIIIIHIIIIIIIIIIIIIIIIIIIIIIIIIHHIIIIIIIIIIIIIIIIIIIIIIIIIIIIIIIIIIIIIIIIIIIIIIIIIIIIIIIIIIIIIIIIIIIIIIIIIIIIIIIIIIIIIIHIIIIIIIIIIIIIIIIIIIIIIIIIIIIHIIIIIIIIII
@HS4.3_337 HISEQ:380:H55W7BCXY:1:1101:17766:20437 1:N:0:AGCAGGAA orig_bc=AAAAAAAAAAAA new_bc=AAAAAAAAAAAA bc_diffs=0
TACGGAGGGTGCGAGCGTTAATCGGAATAACTGGGCGTAAAGAGCTCGTAGGCGGTTAGTCAAGTCAGATGTGAAAGCCCCGGGCTTAACCTGGGAACTGCATTTGAAACTGACGAACTAGAGTACTGTAGAGGGAGGTAGAATTCCAGGTGTAGCGGTGAAATGCGTAGATATCTGGAGGAATACCGGTGGCGAAGGCGGCCTCCTGGACAGAGACTGACGCTGAGGAGCGAAAGCGTGGGGAGCAAACAGG
+
IIIIIHIIIHIIIIIIIIIIIIIIIIIIIIIIIIIIIIIIIIIIIIIIIIIIIIIIIIIIIIIIIIIIIIIIIIIHIHIIIIIIIIHIIIIIIIIIIIIIIIIIIIIIIIIIIIIIIIIIIIIIIIIIIIIIIIIIIIHIIIIIIIIIIIIIIIIIIIIIIIIHIIIIIIIIHIIIIIIIIIIIIIIIIIIIIIIIIIIIIIIIIIIIIIIIIIIIIIIIIIIGIIIIIIIIIIIHHIIIIIIIIIIIIIIII
@HS4.3_338 HISEQ:380:H55W7BCXY:1:1101:18941:20342 1:N:0:AGCAGGAA orig_bc=AAAAAAAAAAAA new_bc=AAAAAAAAAAAA bc_diffs=0
TACGGAGGGTGCGAGCGTTATCCGGATTTATTGGGTTTAAAGGGTGCGTAGGCGGAGCTTTAAGCGTGAGGTGAAATGCCCGGGCTCAACCTGGGAACTGCCTCGCGAACTGGAGTTCTGGAATGCCCCTGCCGTGGGAGGAATGTGTGGTGTAGCGGTGAAATGCATAGAGATCACACAGAACACCGATTGCGAAGGCATCTCACGAAGGGGTGATTGACGCTGAGGCACGAAAGCGTGGGGATCAAACAGG
+
IIIIIHIIIIIIIIIIIIIIIIIIIGHIIIIIIIIHHIIIIIIIIIIIIIIIIIIIIIIIIIIIHHIIIIIIIIIIGHHHIIIIIIIIIIHIIIIIIIIIIIIIIIIIIIIIIIIIIIIIIIIIIIIIIIIIIIIIIIIIIHIIIIIIIIIIIIIIIIIIIIIHIIIIIIIIIIIHHHIIIIIIIIIIIIIIIIIIIIIIIIIIIHIIIIIIIIIIIIIIIIHIIIIIIIIIIIIIIIIIIIIIHHIIIIIII
@HS4.3_339 HISEQ:380:H55W7BCXY:1:1101:3812:20570 1:N:0:AGCAGGAA orig_bc=AAAAAAAAAAAA new_bc=AAAAAAAAAAAA bc_diffs=0
TACGTAGGTGGCGAGCGTTGTTCGGATTTATTGGGCGTAAAGGGTCCGCAGGTGGTTGGTTAAGTTTGATGTGAAATCCCGGAGCTCAACTCCGGAACTGCATTGAACACTGACCGACTAGAGTATCGGAGAGGAGATTGGAATTCCAGGTGTAGCGGTGGAATGCGTAGATATCTGGAAGAACACCGAAAGCGCAGGCAGATCTCTGGACGATTACTGACACTCAGGGACGAAAGCATGGGTAGCAAACAGG
+
HEHHFEHEHIIIIIHHH<CEE@CEH<<GHIHFGHHIHCCGFHHHIHHHIDHHIIHHHEHHHIHHCGHIHHHHHGIIGIIHHIHIIHHHIIGFHIGHIIIIIIIIIIIIIIIIIIHIIIIIIIHEHIHIIIIIIIIIIHIIIIIIIIIIIIIIIIIIIIIIIIIIIIIIIIIIIIIIIIIIIIIIIIIHEHIIIIIIIIIIIIIIIIIIIIIHIIIIIIIIHHIIHIIIIIIIIIIIIIIIIIIIIIIIIIIII
@HS4.3_340 HISEQ:380:H55W7BCXY:1:1101:5328:20618 1:N:0:AGCAGGAA orig_bc=AAAAAAAAAAAA new_bc=AAAAAAAAAAAA bc_diffs=0
TACAGAGGCCAAGAGCGTTGTTCGGATTTACTGGGCGTAAAGGGCGCGTAGGCGGCGAGGCGTGTCGGATGTGAAATCTCCGGGCTCAACCCGGAAAGTGCGTCCGAAACTACCTTGCTGGAGTCCGGGAGGGGGAATCGGAATACAGGGTGTAGCGGTGAAATGCGTTGATATCCTGTAGAACACCGGAGGCGAAGGCGGATTCCTTGAACGGTACTGACGCTGAGGCGCGAAAGTCGGGGGAGCAAACAGG
+
IIIIIHIIIIIIIIIIIHHIIIIIIIIIIIIIIIIIIHIIIIIIIIIIIIIIIIIIIIIIIIHIIIIIIIIIIIIHDHHIIIIIIIIIIIIIIIIIIIIIIIIIIIIIIIIIIIIIIIIIIIIIIIIIIIIIIIIIIIIIIIIIIIIIIIIIIIIIIIIIIIIIIIIIIIIIIIIIIIIIIIIIIIIIIIIIIIIIIIIIIIIIIIIIIHHIIIIIIIIIIIIIIIIIIIIIIIIIHIIIIIIIIIIIIIIII
@HS4.3_341 HISEQ:380:H55W7BCXY:1:1101:7619:20562 1:N:0:AGCAGAAA orig_bc=AAAAAAAAAAAA new_bc=AAAAAAAAAAAA bc_diffs=0
TACGGAGGGTGCGAGCGTTAATCGGAATAACTGGGCGTAAAGAGCTCGTAGGCGGTTAGTCAAGTCAGATGTGAAAGCCCCGGGCTTAACCTGGGAACTGCATTTGAAACTGACGAACTAGAGTACTGTAGAGGGAGGTAGAATTCCAGGTGTAGCGGTGAAATGCGTAGATATCTGGAGGAATACCGGTGGCGAAGGCGGCCTCCTGGACAGAGACTGACGCTGAGGAGCGAAAGCGTGGGGAGCAAACAGG
+
IIIIIEEHIHIIIIIIIIIIIIIIIIIIHIIIHIIIIIIHHIIIIIIIIIIIIIIHHIIHIIIIIIIIHHIIIIHIIIHIIIIIIIIIIIIIIIIIIIIIIIIIIIIIIIIIHIIIIIIIIIIIIIIIIIIIIIIIIIIIIIIIIIIIIIIIIIIIIIIIIIIIIIIIIIIIIIIIIHIIIIIHIIIIIIIIIIIIIIIIIHIHIIIIHIGIIIIIIIIIIIIIIIIIIIIIIIIIIIIIIIIIIIIIIIIII
@HS4.3_342 HISEQ:380:H55W7BCXY:1:1101:9581:20702 1:N:0:AGCAGGAA orig_bc=AAAAAAAAAAAA new_bc=AAAAAAAAAAAA bc_diffs=0
TACGGAAGGTCCGGGCGTTATCCGGATTTATTGGGTTTAAAGGGAGCGCAGGCCGACTGGTAAGCGTGACGTGAAATGTAGCCGCTCAACGGCTGAGTTGCGTCGCGAACTGTCAGTCTTGAGTGAGTTCGATGTTGGCGGAATTCGTGGTGTAGCGGTGAAATGCTTAGATATCACGAAGAACTCCGATTGCGAAGGCAGCCAACAAGGCCTTTACTGACGCTAAAGCTCGAAGGTGCGGGTATCGAACAGG
+
IIIIIHIIIIIIIIIIIIIIIHIIIHIIIIHGIIICEHIIIIIIEHIIIIIIIIIIIHIIIIIIIIIIHIIIIIIIIIHIHHIIIIIIIIIIHIIIIIIIIIIIIGIIIIIIIIIIHHHIIIIIIIIIIIIIIIHIIIIIIHIIIIIIIIIIIIIIIIIIIIIIIIIIIIIIIIIIIHIIIIIIIIIIIIIIIIIIIHHIIIHIIIIIIIHIHIIIIIIIIIIIIIIIHHHIIIIIIIIIHIHHFHHIIIIII
@HS4.3_343 HISEQ:380:H55W7BCXY:1:1101:12512:20658 1:N:0:AGCAGGAA orig_bc=AAAAAAAAAAAA new_bc=AAAAAAAAAAAA bc_diffs=0
TACGGAAGGTCCGGGCGTTATCCGGATTTATTGGGTTTAAAGGGAGCGCAGGCGGAAGATTAAGCGTGACGTGAAATGTCCCGGCTCAACCGTGGAACTGCGTCGCGAACTGGTTTTCTTGAGTGAGTACGACGTCAGCGGAATTTGTGGTGTAGCGGTGAAATGCTTAGATATCACGAAGAACCCCGATTGCGAAGGCAGCTGACGAGTCCTTAACTGACGCTAAAGCTCGAAAGTGCGGGTATCGAACAGG
+
IIIHHC0CGFEE?CEHIH/0<<DCC0<DGH?CFGE<C0FHHHIIGHHDC?EDDHFHHHFGHEHHHEIHHHGGHCEF@FHCHFHGIHHHHIIEHHIHHHIHIIHIHHHIIIIIHGHIIIIHIIIIHHHEHIIHHGDHGHEHIHHHIHHHIHHIIIIIIHEHIIIHGIGIIHEFFHHIFGIHGEHIECE><C0HEIIHHCGFIHECFG<EH?HHHIHHHIIIIIIHEH?E1EHIIHHE/GIHHHHGFFIIHHEII
@HS4.3_345 HISEQ:380:H55W7BCXY:1:1101:20478:20537 1:N:0:AGCAGGAA orig_bc=AAAAAAAAAAAA new_bc=AAAAAAAAAAAA bc_diffs=0
TACGTAGGGGGCGAGCGTTATCCGGATTTATTGGGCGTAAAGCGTGAGTAGGCGGTTTATTAAGTCTAAGATTAAAGCCTGAGGCTTAACCTCAGTTCGTTTTAGAAACTGGTAGACTTGAGTGTGGTAGAGGCAAGTGGAATTTCTAGTGTAGCGGTTAAATGCGTAGATATTAGAAGGAACACCAGTGGCGAAGGCGGCTTGCTGGGCCATTACTGACGCTGAGACACGAAAGCGTGGGGAGCAAATAGG
+
IIIIHHIIIHIHCCCH?<DGHIHHDG@HHHEHHIIIIIIIIEHIDH<E@GHFHGIHCEHFHF1DGGHIIHIIIHIIHH?FCGHHHHIHHGHHHHEGFHFEGGHHFHIIH1FHEHHEHC?CHG?@HGEGIIIHHIIII#IHGIHIIHHEIIHHHHHHH#IIHHIIIHIIIHCIHGHGFIIIIIIHGHHHHIIIHHIHHD#IIIIHIIIIIIIIIIIHIHHIIIIIIIIIIGIIHHHIHGIIIIIIHIIIIIIH
@HS4.3_346 HISEQ:380:H55W7BCXY:1:1101:7727:20814 1:N:0:AGCAGGAA orig_bc=AAAAAAAAAAAA new_bc=AAAAAAAAAAAA bc_diffs=0
TACGTAGGTGGCAAGCGTTGTCCGGATTTACTGGGTGTAAAGGGCGTGTAGGCGGGTGCCTAAGTCAGACGTGAAATACCGGGGCTCAACTCCGGGGCTGCGTTTGAAACTGGGTGTCTTGAGTGCAGGAGAGGATAGCGGAATTCCTAGTGTAGCGGTGAAATGCGTAGAGATTAGGAGGAACACCAGTGGCGAAGGCGGCTATCTGGACTGTAACTGACGCTGAGGCGCGAAAGTGTGGGGAGCAAACAGG
+
HHIIIHIIIIIIIIIIIIIIIIIIIIIIIHIIIIIFHFHHHHHHIIHIHIIIIIIIIIIIIIIIIIIIIIIIIIIIDHIIIIIIIIIIIIIIIHIIIIIIIIIIIIIIIIIIIIIIIIHIIIIIIIIIIIIIIIIIHIIIIIIIIIHIIIIIIIIIIIIIIIIIIIIIIIIIIIIIIHIIIIIIIIIIIIIIIIIIIIIIIIIIIIIIIIIIIIIIIIIIIIIIIIIIIIIIIIIIIIIIIIIIIIIIIIIII
@HS4.3_347 HISEQ:380:H55W7BCXY:1:1101:8216:20958 1:N:0:AGCAGGAA orig_bc=AAAAAAAAAAAA new_bc=AAAAAAAAAAAA bc_diffs=0
TACGTAGGTGGCAAGCGTTGTCCGGATTTACTGGGTGTAAAGGGCGTGCAGCCGGGCTGACAAGTCAGATGTGAAATCCCGCGGCTCAACCGCGGAACTGCATTTGAAACTGTTAGTCTTGAGTACCGGAGAGGTCATCGGAATTCCTTGTGTAGCGGTGAAATGCGTAGATATAAGGAAGAACACCAGTGGCGAAGGCGGATGACTGGACGGCAACTGACGGTGAGGCGCGAAAGCGTGGGGAGCAAACAGG
+
IHHIHFIHHIGHIIIGIIGIIIIIIIIIIHIHHIIDGCEHIIIHIHIHHIHGIIHIIIIIIIIIIIIIIIIIIHIIHIIHIIIIIGHIIIHIIIIGIIIIIIIIIIIHHIHHHHIHIGIIIIHIIEIHIIIIHIIIIIHIIIIIIIHHIIIIIIIHHIHHHHHIIIIHHHHIIHHFHIIIHIIIIIIIIHHIIIIIIIIHIIIIIIIIIIIHHHIIHIIHHIIIIIIIIIIIHIHIIIIIIIIIGIIIHHHII
@HS4.3_348 HISEQ:380:H55W7BCXY:1:1101:13487:20908 1:N:0:AGCAGGAA orig_bc=AAAAAAAAAAAA new_bc=AAAAAAAAAAAA bc_diffs=0
TACGGAGGGTGCGAGCGTTAATCGGAATAACTGGGCGTAAAGAGCTCGTAGGCGGTTTGTCAAGTCAGATGTGAAAGCCCCGGGCTTAACCTGGGAACCGCATTTGAAACTGACAGACTAGAGTACTGTAGAGGGAGGTAGAATTCCAGGTGTAGCGGTGAAATGCGTAGATATCTGGAGGAATACCGGTGGCGAAGGCGGCCTCCTGGACAGAGACTGACGCTGAGGAGCGAAAGCGTGGGGAGCAAACAGG
+
IIIIIGIIIIIIIIIIIHIIIIIHIIIIIIIHIIIGIHDEHIIIIHIIIIIIIIIIIIIHIIIIIIIIIIIIIIHIIIIIIIHIIIIIIHIIIIIIIIIIIIIIIIIIIIIIIIIIIIIIIIIIIIIIHIIIIIIIIIIIIIIIIIIIIIIIIIIIIIIIIIIIIIIIIIIHIIIIHGIIIIIIIIIIIIIIIIIIIIIIIIIIIIIIIIIIHIIIIIIIIIIIIIIIIIIIIIIIIIIIIIIIIIIIIIIII
@HS4.3_349 HISEQ:380:H55W7BCXY:1:1101:17326:20935 1:N:0:AGCAGGAA orig_bc=AAAAAAAAAAAA new_bc=AAAAAAAAAAAA bc_diffs=0
TACGTAGGTGGCGAGCGTTATCCGGATTTACTGGGTGTAAAGGGCGCGTAGGCGGGAATGCAAGTCAGGTGTGTAATCTACAGGCTCAACCTGTAAACTGCACTTGAAACTGCGTTTCTTGAGTGTCGGAGAGGTTGACGGAATTCCTAGTGTAGCGGTGAAATGCGTAGATATTAGGAGGAACACCAGTGGCGAAGGCGGTCAACTGGACGATAACTGACGCTGAGGCGCGAAAGCGTGGGGAGCAAACAGG
+
IIIIIIIIIIIIIIIIIIIIIIIIIHIIIIIIIIIHHIIIIIIIIIIIHIIIIIIIHIIIIIIIIIIIIIIIIIIIIIIIIIIIIIIIIIIIIIIIIIIIIIIIIIIIIIIIIIIHIIIIIIIIIIIIIIIIIIIIIIIIIIIIIIIIIIIIIIIIIIIIIIIIIIIIIIIHIHIIIIIIIIIIIIIIIIIIIIIIIIIIIHIIIIIIIHIIIIIIIIIHIIIIIIIIIIIIIIIIIIIIIIIIIIIIIIIII
@HS4.3_350 HISEQ:380:H55W7BCXY:1:1101:18323:20926 1:N:0:AGCAGGAA orig_bc=AAAAAAAAAAAA new_bc=AAAAAAAAAAAA bc_diffs=0
TACGGAGGATGCAAGCGTTATCCGGATTTATTGGGTTTAAAGGGTGCGCAGGCGGCGCGTTAAGTCAGCGGTGAAATGTCCCGGCTCAACCGGGGCACTGCCGTTGATACTGGCGTGCTCGAGTACAGACGGCGCCGGCGGAATGTGTCATGTAGCGGTGAAATGCTTAGATATGCCACAGAACACCGATCGCGAAGGCAGCTGGCGAGGCTGGTACTGACGCTCAGGCACGAAAGCGTGGGGATCAAACAGG
+
IIIIIIIIHIIIIIIIIIIIIIIIIHIIIIIIIIIHHIIIIIIIIIIIIIIIIIIIIIIIIIIIIIIIIIIIIHIIGIIIIIIIIIIIIIIIIIIIIIIIIIIIIIIIIIIIIIIIIIIIIIIIIIIIIIIIIIIIIIIIIIIIIIIIHIIIIIIIIIIIIIIIIIIIIIIIIIIIHGIIIIHIIIIIIIIIIIIIIIIIIIIIIIIIIIIIIIIIIIIIIIIIIIIIIIIIIIIIIIIIIIIIIIIIIIIII
@HS4.3_351 HISEQ:380:H55W7BCXY:1:1101:10867:21089 1:N:0:AGCAGGAA orig_bc=AAAAAAAAAAAA new_bc=AAAAAAAAAAAA bc_diffs=0
TACGGAAGGTCCGGGCGTTATCCGGATTTATTGGGTTTAAAGGGAGCGCAGGCCGACTGGTAAGCGTGACGTGAAATGTAGCCGCTCAACGGCTGAACTGCGTCGCGAACTGTCAGTCTTGAGTGAGTTCGATGTTGGCGGAATTCGTGGTGTAGCGGTGAAATGCTTAGATATCACGAAGAACTCCGATTGCGAAGGCAGCCAACAAGGCCTTTACTGACGCTAAAGCTCGAAGGTGCGGGTATCGAACAGG
+
IIIIIHIIIIIIIIIIIIIIIIIIIHHHHIIIIIIHIIIIIIIIIIIIIIIIHIIIIIIIIIIIIIIIIIIHIIIIHGIIIIIIIIIIIIIIIIIIIIIIIIIIIIIIHIIIIIIIIIIHIIIIIIIIIIIIHIGHIIIIIIIIIIIIIIIIIIIIIIIIIIIIIIHIIIIIIIIIIIIIIIIIHIIIIIIIHIIIIIHIIIIIIIIIIIIIIIIIIIIIIIIIIIIIIIIIIIIIIIIIIIIIIIIIIIIII
@HS4.3_352 HISEQ:380:H55W7BCXY:1:1101:12510:21080 1:N:0:AGCAGGAA orig_bc=AAAAAAAAAAAA new_bc=AAAAAAAAAAAA bc_diffs=0
TTAGATACCCTAGTAGTCCCGTGATGGTGCCAGCAGCCGCGGTAATACGGAGGGTGCGAGCGTTAATCGGAATAACTGGGCGTAAAGAGCTCGTAGGCGGTTTGTCAAGTCAGATGTGAAAGCCCCGGGCTTAACCTGGGAACCGCATTTGAAACTGACAGACTAGAGTACTGTAGAGGGAGGTAGAATTCCAGGTGTAGCGGTGAAATGCGTAGATATCTGGAGGAATACCGGTGGCGAAGGCGGCCTCCTGGACAGAGACTGACGCTGAGGAGCGAAAGCGTGGGGAGCAAACAGG
+
HIHHHHIIEHIIHIIHCGHIIGHIIIIIHIIIIIIHFHIIIICH@CFHHHDCCDHIGH@HIHCCGHHHIHIHIHEHDEHHIHHDHHHIHHIHIIIHHIIICEHIHHEHHFHIIHIEHIIHIIIIHHG?HHCHHIHEIIIHIIIIIIHIHIHHIIIIIIIHEHHIIIIIIIIIIHIIIIHIIIIHIIIHEII#IIIIIIIIIIIIIHIIHHIIIIIHFIIIIHHIIIIIIIIIIIIIIHHHIIHHIIFHHHIIIIIIIIIIIIIIIIIIIIIIIIHIHIHIGIIIIHIIHEIIIIIIII
@HS4.3_353 HISEQ:380:H55W7BCXY:1:1101:13967:21172 1:N:0:AGCAGAAA orig_bc=AAAAAAAAAAAA new_bc=AAAAAAAAAAAA bc_diffs=0
TACGGAGGGTGCGAGCGTTAATCGGAATAACTGGGCGTAAAGAGCTCGTAGGCGGTTTGTCAAGTCAGATGTGAAAGCCCCGGGCTTAACCTGGGAACCGCATTTGAAACTGACAGACTAGAGTACTGTAGAGGGAGGTAGAATTCCAGGTGTAGCGGTGAAATGCGTAGATATCTGGAGGAATACCGGTGGCGAAGGCGGCCTCCTGGACAGAGACTGACGCTGAGGAGCGAAAGCGTGGGGAGCAAACAGG
+
IIIIIIIIIIIIHIIIIHIIIIIIIIIIHIIHIIIIIHHIIHIIIIIIIIIIIIIHHHIIIIIIIIIIIIIIIIIIIIHIIIIIIIIIIIIIIIIIIIIIIIIIIIIIIIIIIIIIIHHIIIIIIIIIHIIIIIIIIIIIIIIIIIIIIIIIIIIIIIIIIIIIIIIIIIIIIHIIHGIIIIIIIIIHIIIIIIIIIIIIIIIIIIIIIIIIIIIIIIIIIIIIIIIIIIIIIIIIIIIIIIIIIIIIIIIII
@HS4.3_354 HISEQ:380:H55W7BCXY:1:1101:16637:21096 1:N:0:AGCAGGAA orig_bc=AAAAAAAAAAAA new_bc=AAAAAAAAAAAA bc_diffs=0
TACGGAGGGTGCGAGCGTTAATCGGAATAACTGGGCGTAAAGAGCTCGTAGGCGGTTTGTCAAGTCAGATGTGAAAGCCCCGGGCTTAACCTGGGAACCGCATTTGAAACTGACAGACTAGAGTACTGTAGAGGGAGGTAGAATTCCAGGTGTAGCGGTGAAATGCGTAGATATCTGGAGGAATACCGGTGGCGAAGGCGGCCTCCTGGACAGAGACTGACGCTGAGGAGCGAAAGCGTGGGGAGCAAACAGG
+
IIIIHHHIIHHIHIHIIHHIIIIIIIIIHHIIIIIIIIIIIIIIIIHIIIIIIII#IIIIIIIIIIIIIIIIIIIIIHIIIIIIIIIIIIIIHIIIIIIIIIIHIHHGIIIIIIIIIIIIIHIHIIIIHIIIIIHIHIHIIIIIIIIIIIIIIIIIIIIIIIIIIIIIIIIIIIIHHGIIIIHHIIIIIIIIIIIIIIIIIIIIIIIIIHHIHIHIIIIIIIIIIIIHHIIIIIIIDIIIIIIIIIIIIIIII
@HS4.3_355 HISEQ:380:H55W7BCXY:1:1101:17116:21054 1:N:0:AGCAGGAA orig_bc=AAAAAAAAAAAA new_bc=AAAAAAAAAAAA bc_diffs=0
TACGGAGGATGCAAGCGTTATCCGGATTTATTGGGTTTAAAGGGTGCGTAGGCGGGAAGTCAAGTCTGTGGTGAAAAGTCCGGGCCTAACCTGGATCGTGCCATGGAAACTGTCTTTCTTGAATAGTGGTGCCGTTGGCGGAATGTGAAGTGTAGCGGTGAAATGCTTAGATATTACACAGAACACCGATTGCGAAAGCAGCTGACGAACCACCGATTGACGCTGATGCACGAAAGTGCGGGTATCGAACAGG
+
IIIIIHIIIIIIIIIIIIIIIIIIIGHHIIIIIIIHHIIIIIIIIIIIIIIIIIIIIIIIIIIIIIIIHHIIIIIIHIIIIIIIIIIIIIIIIIIIIIIIIIIIIIIIIIIIIIIIIIIIIHIIIIHIIIIIIIIIIIIIIIIIIIIIIIIIIIIIIIIIIIIIIIIIIIIIIIIIIHIIIIIIIIIIIIIIIIIIIIIIIIIIHIIIIIIHHGIIIIHIIIIIIIIIIIIIIIIIIIIIIIIIIIIIIIIII
@HS4.3_356 HISEQ:380:H55W7BCXY:1:1101:17511:21155 1:N:0:AGCAGGAA orig_bc=AAAAAAAAAAAA new_bc=AAAAAAAAAAAA bc_diffs=0
TACGGAAGGTCCGGGCGTTATCCGGATTTATTGGGTTTAAAGGGAGCGCAGGCTGGATTTTAAGCGTGCTGTGAAATGTACCGGCTCAACCGGTGACGTGCAGCGCGAACTGGAGTCCTTGAGTGAGTACGAGGTATGCGGAATTCGTGGTGTAGCGGTGAAATGCTTAGATATCACGAAGAACTCCGATTGCGAAGGCAGCGTACCAGTCCTTAACTGACGCTAAAGCTCGAAAGTGCGGGTATCGAACAGG
+
IIIIIEHIIIHIIIIIIIIIIIIIIIHIIIIIHIIEHIIIIHIIIIIIIIIIIIHIFFHIHIIIIIIIIIIIIIIIHIIIIIIIIIIIIIIIIIIIIIIIIIIIIIIIIIIIIIIIIIIIIIIIIIIIIIIIIIIIIIIIIIIIHIIIIIIIIIIIIIIIIIIIIIIIIIIIIIIIIIIIIIIHIIIIIIIIIIIIIIIIIIIIIIIIHHIIIIIIIIIIIIIIIIIHIHIIIIIIIIIIIIIIIIHIHIIII
@HS4.3_357 HISEQ:380:H55W7BCXY:1:1101:20408:21055 1:N:0:AGCAGGAA orig_bc=AAAAAAAAAAAA new_bc=AAAAAAAAAAAA bc_diffs=0
TACGGAAGGTCCGGGCGTTATCCGGATTTATTGGGTTTAAAGGGAGCGCAGGCCGATGGTTAAGCGTGACGTGAAATGTAGGTGCTCAACATCTGCACTGCGTCGCGAACTGGCTATCTTGAGTGAGTTCGATGTTGGCGGAATTTGTGGTGTAGCGGTGAAATGCTTAGATATCACGAAGAACTCCGATTGCGAAGGCAGCCAACAAGGCCTTTACTGACGCTAAAGCTCGAAGGTGCGGGTATCGAACAGG
+
IIIIIIIIIHHIIHIIIIIIIIIIIIHHIIIIIIIIIIHHIIIIIIIIIIIIIIIIIIIIIIIIIIHIIIIIIHHIIIHIIIIIIIIIIIIIIIIIIIIIIIIIIIIHHHIIIIIIIIIIIIIIIIIIIIIIIHHIIIIIHIIIIIIIIIIIIIIIIIIIIIIHIIIIHIIIIIIIHHHIIIIIGIIIHHIIIIIIIIIIIIIHIHIIIIIIIIIIGIHHIIIIIIIIIIIIIIIIIIHIIIIIIIHIIIIII
@HS4.3_358 HISEQ:380:H55W7BCXY:1:1101:12715:21496 1:N:0:AGCAGGAA orig_bc=AAAAAAAAAAAA new_bc=AAAAAAAAAAAA bc_diffs=0
TACGTAGGGGGCGAGCGTTATCCGGATTTATTGGGCGTAAAGCGTGTGTAGGCGGTTTGTTAAGTCTAAAATTAAAGCCTGGGGCTTAACCCCAGTTCGTTTTAGAAACTGGCAGACTTGAGTGTGGTAGAGGCAAGTGGAATTTCTAGTGTAGCGGTTAAATGCGTAGATATTAGAAGGAACACCAGTGGCGAAGGCGGCTTGCTGGGCCATTACTGACGCTGAGACACGAAAGCGTGGGGAGCAAATAGG
+
IHHIFHHHHIIHIIHIIIIIIIIIHIHFIIIIIIIIGIIGHIIIEEEHFHHHIIHHHHIIIHHHHHIIHIIIIIIIHHIIIIIIIIIIIIIHHIIHHHIHHIIIIHIIIIIIIIIIIIIIHHIHFHIIIIIIIIHIIIIIIIIIIIIIIIIIIIIIIIHIIIIIIIIIIIIIIHIHHHIHHIIIIIIIIIIIIIHIIHIIHHHIIIIIIIIIIIIIIIHIIIIIIIIIHIIIIIIIIIIIIIIIIIIIIIII
@HS4.3_359 HISEQ:380:H55W7BCXY:1:1101:15597:21281 1:N:0:AGCAGGAA orig_bc=AAAAAAAAAAAA new_bc=AAAAAAAAAAAA bc_diffs=0
TACGTAGGTGGCAAGCGTTATCCGGAATTACTGGGTGTAAAGGGTGAGTAGGCGGGTCTGCAAGTCAGATGTGAAATGTACGGGCTCAACTTGTAAGTTGCATTTGAAACTGCGGATCTTGAGTGTCGGAGAGGTAAATGGAATTCCCGGTGTAGCGGTGAAATGCGTAGATATCGGGAGGAACACCAGTGGCGAAGGCGGTTTACTGGACGACAACTGACGCTGAGGCACGAAAGCGTGGGGAGCAAACAGG
+
IIIIHIIIIIIIIIIIIIIIIIIIIIIIIIIIIIIFGHHHIIIIHIIHHIHIIIIIIIIIIIIIIIIIIIIIIIIIHGHIIIIIIIIIIIIIIIIIIIIIHIIIIIIIHIIIIIIIIIHIIIIIIIIIIIIIIIIIIIIIIIIIIIIIHIIIIHIIIIIIIIIIIIIIHIIIIIIIIIIIIIIHIIIIIIIIIIIIIIIIIHIIIHIIIIIIIIIIIGIIIIIIIIIIIIHIIIIIIIIIIIIIIIIIIIIII
@HS4.3_360 HISEQ:380:H55W7BCXY:1:1101:2171:21632 1:N:0:AGCAGGAA orig_bc=AAAAAAAAAAAA new_bc=AAAAAAAAAAAA bc_diffs=0
TACGGAAGGTCCGGGCGTTATCCGGATTTATTGGGTTTAAAGGGAGCGCAGGCTGGATTTTAAGCGTGCTGTGAAATGTACCGGCTCAACCGGTGACGTGCAGCGCGAACTGGAGTCCTTGAGTGAGTACGAGGTATGCGGAATTCGTGGTGTAGCGGTGAAATGCTTAGATATCACGAAGAACTCCGATTGCGAAGGCAGCGTACCAGTCCTTAACTGACGCTAAAGCTCGAAAGTGCGGGTATCGAACAGG
+
IHIII0GHIHHIIHHIIIHHIHHIHHF@HGHHCHHD@HHHFHHIHGHIIIIIIIEH#CHIHEHEEHIIIIHII@EHEGHHEHHIIIEEFHHIIIIIIEHDEHHGEHHFEHFEHCHEHIHHHHFEHHEHIHICHHHIGIIHHGEHCDHHHHHIHIIIIHIHGFHHH?IHIIHGHHHGC@FEHIHIEHEHEE=EEHHEHHGEEGC?IHHCHHHIHHHGCHHGIHHHEIHHHEHIIHDDHDHHIIHFFHHHHHHII
@HS4.3_361 HISEQ:380:H55W7BCXY:1:1101:3605:21626 1:N:0:AGCAGGAA orig_bc=AAAAAAAAAAAA new_bc=AAAAAAAAAAAA bc_diffs=0
TACGTAGGGGGCAAGCGTTATCCGGATTTACTGGGTGTAAAGGGAGCGCAGACGGAAATGCAAGCCAGATGTGAAAGCCCGGGGCTCACCCCCGGGACTGCATTTGGAACTGCGTATCTGGAGTACTGGAGAGGTAAGCGGAATTCCTGGTGTAGCGGTGAAATGCGTAGATATCAGGAAGAACACCGGTGGCGAAGGCGGCTTACTGGACAGAAACTGACGTTGAGGCTCGAAAGCGTGGGGAGCAAACAGG
+
?<CE<<F0EHHH?HEHHIEH?CECHHHH@FCE@C?10<C<@@<<10DHHHCHHHIHIEHC51FCF?HIIIHD<FEHFHHHHDHHHIHHHHECDIIIHHIHIIIHFIHHHHGHEHIHFHGEHHHIIHCHIHIHHIHGHFHHIIIIIIHIII#EC@HHIIHEED<EHHHHHHIHHIGHHFHIHHIHI#GHIII#EHEDHH#IHHIHIIIIIIHFHIIIIIIIHHIHHHF=GIIIIIIIIHHHHHHHHHHGEEHHH
@HS4.3_362 HISEQ:380:H55W7BCXY:1:1101:9498:21676 1:N:0:AGCAGGAA orig_bc=AAAAAAAAAAAA new_bc=AAAAAAAAAAAA bc_diffs=0
TACGTAGGGGGCGAGCGTTGTCCGGAATGATTGGGCGTAAAGGGCGCGTAGGCGGCCCGGTAAGTCTGAAGTGAAAGTCCTGTTTTTAAGATGGGAATTGCTTTGGATACTGTCGGGCTTGAGTGCAGGAGAGGTAAGTGGAATTCCCAGTGTAGCGGTGAAATGCGTAGAGATTGGGAGGAACACCAGTGGCGAAGGCGACTTACTGGACTGTAACTGACGCTGAGGCGCGAAAGTGTGGGGAGCAAACAGG
+
IIIIHIIIIIIIIIIIIIIIIIIIIIIIIIIIIIIIIIIIIIIIIIIIIIIIIIIIIIIIIIIIIIIIIIIHIIIIIHIIIIHHHIIIIIIIIHIIIIIIHIIIIIIHIIIIIIIIIIIIIIIIIIIIIIIIIIIIIIIIIIIIIIIIIIIIIIIIIIIIIIIIIIIIIIIIIIHIHIIIIIIIIHHIHHIIIIIIIIIIIIIIIIIIIIIIIIIIIIIIIIIIIIIIIHHIIIIIIIIIIIIIIIIIIIIII
@HS4.3_363 HISEQ:380:H55W7BCXY:1:1101:16367:21595 1:N:0:AGCAGGAA orig_bc=AAAAAAAAAAAA new_bc=AAAAAAAAAAAA bc_diffs=0
TACGGAAGGTCCAGGCGTTATCCGGATTTATTGGGTTTAAAGGGAGCGCAGGCTGATGATTAAGCGTGACGTGAAATGTAGCCGCTCAACGGCTGAACTGCGTCGCGAACTGGTTATCTTGAGTGAGTTCGATGTTGGCGGAATTCGTGGTGTAGCGGTGAAATGCTTAGATATCACGAAGAACTCCGATTGCGAAGGCAGCCAACAAGGCCTTTACTGACGCTAAAGCTCGAAGGTGCGGGTATCGAACAGG
+
IIIIHGHIIIIIHHIIIIIHHHHHIHFIIIIIHIIHHIIIIIIIHIIIIIIIHHIIIIIIIIHIIIIIIHHIIIIIIIIIIIIIIIIIIIIHHIIIHIIIIIIIHHHIIIIIIIIHIIHHIIIIIIIIHIIIIIIIHHIIIIIIIIIHHIIIIIIIHIIIIIIIIIIIIIIIIIIIHHIIHIIHIIHIIIIIIIIIIIIIIIIIIIIIIIIIIIIIIIIIIIIIIIIIIIIIIIIIIIIIIIIIIIIIIIIII
@HS4.3_364 HISEQ:380:H55W7BCXY:1:1101:20564:21645 1:N:0:AGCAGGAA orig_bc=AAAAAAAAAAAA new_bc=AAAAAAAAAAAA bc_diffs=0
TACGGAAGGTCCGGGCGTTATCCGGATTTATTGGGTTTAAAGGGAGCGCAGGCTGGATTTTAAGCGTGCTGTGAAATGTACCGGCTCAACCGGTGACGTGCAGCGCGAACTGGAGTCCTTGAGTGAGTACGAGGTATGCGGAATTCGTGGTGTAGCGGTGAAATGCTTAGATATCACGAAGAACCCCGATTGCGAAGGCAGCGTACCAGTCCTTAACTGACGCTAAAGCTCGAAAGTGCGGGTATCGAACAGG
+
HEHHHC=EHGHII?HDCCCHIIIIDDGHFHE?FHH<<CGEHIHHIIIHDHHCDEHHFEHFHIIHHHIHCHHHIIEHFHHHIHHIHHHIHIHIHFIIIHHGHIHICEHGHHFGE@DGFGFFAHGCHHHEGHHHIIIHHIHHHGEHHHHIIHHHHCHHHHHHHCHIHHEHHHGEEGGFFDIIGIIIHHHHDHHIIIIHHDHIHHEHIEIIHEFIIIHHIIIIHHIIHHIHHHHHFCEHDCEIIIIIH=F<11HEH
@HS4.3_365 HISEQ:380:H55W7BCXY:1:1101:20953:21724 1:N:0:AGCAGGAA orig_bc=AAAAAAAAAAAA new_bc=AAAAAAAAAAAA bc_diffs=0
TACGGAGGGTACGAGCGTTAATCGGAATGACTGGGCGTAAAGGGCACGTAGGTGGATAGATAAGTCACAAGTGAAATACCCGGGCTTAACCTGGGATTGGCTCGTGAAACTGTTTAACTAGAGTACGGTAGAGGGGAGTAGAATTCCAAGTGTAGCGGTGAAATGCGTAGAGATTTGGAAGAATACCGGAGGCGAAGGCGGCTCTCTGGACCGATACTGACACTGAAGAGCGAAAGCGTGGGGAGCAAACAGG
+
IHIHHHHCHHHIIIEHIEHHGHIIIIIIIIGHHIIIICDHIIIIGIIH<GHHCHHHCH#HHIIGHHHGEHEHHHHHIHHHEHIII@FHGHHHGHEHHHEHHHFDHHGHE@HHGHEHHHGGHHHGFCIHHEHFHHIIHIIIIHHGHHGHGH#HHGIIIIIIHEHEHHEHFIIHE#IHF<HGHGIII#IIHDHIIHHDHIDHGIIIIIHHHGHIHGHHIHHFHEIHIHGHEIIIHIIHDDIIIIIIIH?HHHHIH
@HS4.3_366 HISEQ:380:H55W7BCXY:1:1101:1058:21807 1:N:0:AGCAGGAA orig_bc=AAAAAAAAAAAA new_bc=AAAAAAAAAAAA bc_diffs=0
TACAGAGGTCCCTAGCGTTGTTCGGATTTACTGGGCGTAAAGGGCGCGTAGGCGGCCGAGCAAGTCAAGTGTGAAATCTCCGGGCTCAACCCGGAACGTGCGCTTGAGACTGCCCGGCTCGAGTGCGGAAGGGGGAATCGGAATACAGGGTGTAGCGGTGAAATGCGTTGATATCCTGTAGAACACCGGAGGCGAAGGCGGATTCCTTGTACGCAACTGACGCTGAGGCGCGAAAGTCGGGGGAGCAAACAGG
+
IIIIHIHEHHHIIIIIHEEHGHHIIIIIIHIIIHIIICHEHHHIIIHIHHIHIII#IIHIIIIIIIHGHIIIIHHHDDGGHGFHHHHIIIIIHHIIIIHIIIIIIIIIIIIIIIIIIIHHIHHHHHHIHIIIHIIIHGIIIHHHHHHEEHIHHHDGHHHHIHHHHHIIIIIHHIIIHHIIGIHIEHHHIIIIIHIIIIIHIIHHHHIHHEHHE?IIIHGEHIIIIIIHCIIIIIIHHIIIIHGGHHIHHCEIH
@HS4.3_367 HISEQ:380:H55W7BCXY:1:1101:7465:21946 1:N:0:AGCAGGAA orig_bc=AAAAAAAAAAAA new_bc=AAAAAAAAAAAA bc_diffs=0
TACGTAGGTGGCGAGCGTTGTCCGGAATTATTGGGCGTAAAGGGAGCGCAGGTGGGAAGGTAAGTCAGTCTTAAAAGTTCGGGGCTCAACCCCGTGATGGGATTGAAACTATTTTTCTTGAGTGCAGGAGAGGAAAGCGGAATTCCTAGTGTAGCGGTGAAATGCGTAGATATTAGGAGGAACACCAGTGGCGAAGGCGGCTTTCTGGACTGTAACTGACACTGAGGCTCGAAAGCGTGGGGAGCGAACAGG
+
IIIIHIIIIIIIIIIGIEGHHIIIIIIIIHIIIIIIIHIIIIIIIIIIIIHHIHHIHHIHIIIIHGIIHHIIIIIIHHIIIIIIHIIIIIHHIIIHIIIIIIIIIIIIIIIIIIHIIIIIIIHHIIIIIIIIIHIIHIIIIIIIIIIIIIIIIIIIIIIIIIIIIIIIIIIIIIIHIIIHHIIIIIIIIIIIIIIIIIIIIIIIIIIIIIIIIIHIIIIIHIIIIIIHIIIIIIIIIIIIIHIIIIIIIIII
@HS4.3_368 HISEQ:380:H55W7BCXY:1:1101:6104:22105 1:N:0:AGCAGGAA orig_bc=AAAAAAAAAAAA new_bc=AAAAAAAAAAAA bc_diffs=0
TACGGAGGATGCGAGCGTTATCCGGATTTATTGGGTTTAAAGGGTGCGTAGGTGGTTTGTTAAGTTTGTGGTGAAAGCGTGCGGCTCAACCGTACCAAGCCATGAAAACTGGCGAACTTGAGTGCAAACGAGGTAGGCGGAATGTGATGTGTAGCGGTGAAATGCTTAGATATGTCACAGAACCCCGATTGCGAAGGCAGCTTACCAGCATGCAACTGACACTGAGGCACGAAAGCGTGGGTATCAAACAGG
+
IIIHHHIHHIHIIHIIIHHDIIIIHHHEFHHHHGHCCEHII?HHCHHHEHHI<GH6G?GFGEHIC?GHAFHHHGHIEIIDHHIIIIIIIIIIIIIIIHHHIHIIEIIIIIIIHHFHHHIHIIIIIIIEHHHIIHHIIGHIHHHIIGHIIIHFHIHIHHHHFHHHFHHIHGHHHHHHIIIIIIHHHIDEHHGHGIIHHFHIHHHHIHEECIHHCHHHHGHECEHEIHHGCIHIIIIHIHHHHHHHD1EGHHEH
@HS4.3_369 HISEQ:380:H55W7BCXY:1:1101:13938:22168 1:N:0:AGCAGGAA orig_bc=AAAAAAAAAAAA new_bc=AAAAAAAAAAAA bc_diffs=0
TACGGAAGATGCGAGCGTTATCCGGATTTATTGGGTTTAAAGGGAGCGTAGGCGGGTTTTTAAGTCTGCGGTAAAATGTCGGCGCCCAACGTCGTCTTGCCGTGGAAACTGGAGACCTTGAATACACGCAAGGAAGATGGAATTCGTCGTGTAGCGGTGAAATGCTTAGATATGACGAAGAACTCCGATTGCGAAGGCAGTCTTCTGGAGTGCGATTGACGCTGAGGCTCGAAAGTGCGGGTATCAAACAGG
+
IIIIIIIIIIIIIIIIIIIIIIIIIHHIIIIIHIIHHIIIIIIIIIIIHIIIIIIIIIHIHIHHIIIIIIIIIIIIHIIIIIIIIIIIIIIIIIIIIIIIIIIIIIIIIIIIIIHHIIIIIIIIIHIIHIHIIIIIIIIIIIIIIIIIIIIIIIIIIIIIIIIIIIIIIIIIIIIIGIIIIIGHIIIIIHIIIIIIIIIIIIIIIIIIIIIIIIIIIIIIIHIIIIIIIIIIIHHIIIIIIIHHIIIIIIII
@HS4.3_370 HISEQ:380:H55W7BCXY:1:1101:14495:22093 1:N:0:AGCAGGAA orig_bc=AAAAAAAAAAAA new_bc=AAAAAAAAAAAA bc_diffs=0
TACGGAGGATGCGAGCGTTATCCGGATTTATTGGGTTTAAAGGGTGCGTAGGCGGGTGATTAAGTCTGTGGTGAAAGCGTGCGGCTCAACCGTACCGAGCCATGGAAACTGGTTGTCTTGAGTATAGACGAGGTAGGCGGAATGTGATGTGTAGCGGTGAAATGCTTAGATATGTCACAGAACTCCGATTGCGAAGGCAGCTTACCAGGCTATAACTGACGCTGAGGCACGAAAGCGTGGGTATCAAACAGG
+
IIIIIIIIIIIIIIIIIIIIIIIIIIIIIIIIIIIEHIIIIIIIIIIIIIIIIIIIIIHHIIIIIIIIHIIIIIIIHHHIIIIIIIIIIIIIIIIIIIIIIIIIIIHIIIIIIIIIIIIIIIIIIIIIIHIIIIIIIHIIIIIIIIIIIIIIIIIIIIIIIIIIIIIIIIIIIIIIGIIIIIIIIIIIIIIIIIIIIIIIIIIIIIHIIIIIIIIIIIIIIIIIIIIIIIIIIIIIIIIIIIIIIIIIIIII
@HS4.3_371 HISEQ:380:H55W7BCXY:1:1101:20909:22055 1:N:0:AGCAGGAA orig_bc=AAAAAAAAAAAA new_bc=AAAAAAAAAAAA bc_diffs=0
TACGGAGGATGCGAGCGTTATCCGGATTCATTGGGTTTAAAGGGTGCGTAGGCGGCGTGCCAAGTCAGGGGTGAAAGGTTCCGGCTCAACTGGGACAGTGCCTTTGATACTGGTGTGCTGGAGTGCGCTTGCCGTGGGAGGAATGAGTGGTGTAGCGGTGAAATGCTTAGATATCACTCAGAACACCGATTGCGAAGGCATCTCACGAAGGCGTAACTGACGCTGAGGCACGAAAGCGTGGGGATCAAACAGG
+
IIIIIHIIIHHHIIIHIHHIHIIIIHGHIIGHHIIDCEHIIIIIEHHIHHIIIIIIIHIIIIHIEHHIIIIHIIIIFHIIIIIIIHHHHIHGHIIIIHHHIIHHHIIGHIIIIIIHIHHHIIIIIHIIIIHHHIIIIIIHIHHIHHIIIIIIIIIIIIHHHHHIIIHHHHHGIIIHFDHFHHIIHIIHEIGIIIIIIIIHIIIIIIIHIIIHIIIIIIHHIIIIIIHIIIHHIHIIIIIIIIIIIIGIIHFII
@HS4.3_372 HISEQ:380:H55W7BCXY:1:1101:7687:22317 1:N:0:AGCAGGAA orig_bc=AAAAAAAAAAAA new_bc=AAAAAAAAAAAA bc_diffs=0
TACGTAGGTGGCGAGCGTTGTCCGGAATTATTGGGCGTAAAGGGAGCGCAGGCGGGAAGGCAAGTCAGTCTTAAAAGTGCGGGGCTCAACCCCGTGATGGGATTGAAACTGTCTTTCTTGAGTGCAGGAGAGGAAAGCGGAATTCCTAGTGTAGCGGTGAAATGCGTAGATATTAGGAGGAACACCAGTGGCGAAGGCGGCTTTCTGGACTGTAACTGACGCTGAGGCTCGAAAGCGTGGGGAGCGAACAGG
+
IIIIIIIIIIIIHIIIIFHHIIIIIGCHIIIIIIIIIIHIIIIIIIIIIIIIHHIIHHIHIIIIHHIIIIIIHHHHFGIIHIIIIIIIIIHIGIIHFHHHIIIIHIHIIIHIIIIIIIIIIIIHIIIIIIIIIHHIGIIHIHIIIIIIIIIIIHHIIIHIIIIIHHIIIIIIIIIIIIIIIIIIIIIIHIIIIIIIIIHHIIIHIIIIIIIIIHHIHIIHIIIHIIIIIIIIIIIIIIIIIIIIIHIIHIII
@HS4.3_373 HISEQ:380:H55W7BCXY:1:1101:10545:22412 1:N:0:AGCAGGAA orig_bc=AAAAAAAAAAAA new_bc=AAAAAAAAAAAA bc_diffs=0
TACGGAAGGTCCGGGCGTTATCCGGATTTATTGGGTTTAAAGGGAGCGCAGGCGGAGGCTTAAGCGTGACGTGAAATGTAGCCGCTCAACGGCTGAGTTGCGTCGCGAACTGGGTTTCTTGAGTGAGTGCGACGTCAGCGGAATTCGTGGTGTAGCGGTGAAATGCTTAGATATCACGAAGAACCCCGATTGCGAAGGCAGCTGACGAGCCCTTTACTGACGCTAAAGCTCGAAGGTGCGGGTATCGAACAGG
+
IIIIIIIIIHIIIIIIIIIIIIIIIIIIIIIIHIIHHIIIIHIIHIHIIIIIIIIIIIIIIIIIIIIIIIIIIIIIIIIIIIIIIIIIIIIIIHIHIIIIIIIIIIIHIIIIIIFIIIIIIIIHIIIIIIIIIIHIIHIIIIHIIIIIIIIIIIIIIIIIIHIIIIIHIIIIIIIIGGHIIHHHIIIIIIIIHHHIIIIIIIIIIIIIIIHIGIIIIIIIIIIIHIIIIHHIIIIHIHIIIIIHHIHIIIIII
@HS4.3_374 HISEQ:380:H55W7BCXY:1:1101:12439:22263 1:N:0:AGCAGGAA orig_bc=AAAAAAAAAAAA new_bc=AAAAAAAAAAAA bc_diffs=0
TACGGAGGGTGCGAGCGTTAATCGGAATAACTGGGCGTAAAGAGCTCGTAGGCGGTTAGTCAAGTCAGATGTGAAAGCCCCGGGCTTAACCTGGGAACTGCATTTGAAACTGACGAACTAGAGTACTGTAGAGGGAGGTAGAATTCCAGGTGTAGCGGTGAAATGCGTAGATATCTGGAGGAATACCGGTGGCGAAGGCGGCCTCCTGGACAGAGACTGACGCTGAGGAGCGAAAGCGTGGGGAGCAAACAGG
+
IIIIIHHHIHIIIIIIIIIIIIIIIIIIHIHIIIIIIIIIIIIIIIIIHIIIIIIIIIIIIIIIIIIIIIIIIIIIIHHIIIIIIIIIIIIIIIIIIIIIIIIIIIIIIIIIIIIIIIIIIIIIIIIIIIIIIIIIIIHIIIIIIIIIIIIIIIIIIIIIIIIIIIIIIIIIIIIIIHIIIIIIIIIIIIIIIIIIIIIIIIGIIIIIIIHIHIIIIIIIIIIIIIIIIIIIIIIIIIIIIIIIIIIIIIIII
@HS4.3_375 HISEQ:380:H55W7BCXY:1:1101:3149:22505 1:N:0:AGCAGGAA orig_bc=AAAAAAAAAAAA new_bc=AAAAAAAAAAAA bc_diffs=0
TACGTAGGGAGCGAGCGTTATCCGGAATTATTGGGCGTAAAGGGTGCGTAGACGGCAATAAAAGTTTCTTGTTAAAACGCAGGGCTCAACCCTGTAATGCAAGAGATACTGTATAGCTAGAGTATAGGAGAGGTAAGTGGAACTCCATGTGTAGCGGTAAAATGCGTAAATATATGGAAGAACACCAGTGGCGAAAGCGGCTTACTAGCCTGATACTGACGTTGAGGCACGAAAGCGTGGGGAGCAAACAGG
+
IIIIIIIIIIIIIIIIIIIIIIIIIHHIIIIIHIIIIIIIIIIIIIHIIIIIIIIIIIIIIHIIIIIIIIIIIIIIIHHIIIHIIIIIIIIIIIIIIIIIIIIIIIIIIIIIIIIIHIIIIIIIIIIIIIIIIIIIIIIIIIIIIIIIIIIIIIIIIIIIIIIIIIIIIIIIIIIHIIIIIIIIIIIIIIIIIIIIIIIIIIIIIIIIIIIIIIIIIIIIIIIIIIIIIHIIIIIIIIIIIIIIIIIIIIII
@HS4.3_376 HISEQ:380:H55W7BCXY:1:1101:3391:22707 1:N:0:AGCAGGAA orig_bc=AAAAAAAAAAAA new_bc=AAAAAAAAAAAA bc_diffs=0
TACGGAGGATGCGAGCGTTATCCGGATTTATTGGGTTTAAAGGGTGCGTAGGCGGGACGTCAAGTCAGCGGTGAAATACTGTGGCTCAACCATAGTACTGCCGTTGAAACTGGCGACCTTGAGTGCGGCAGAGGTAGGCGGAATGTGTGGTGTAGCGGTGAAATGCTTAGATATCACACAGAACACCGATTGCGAAGGCAGCTTACTGGAGCGCAACTGACGCTGAGGCACGAAAGCGTGGGTATCGAACAGG
+
IIIIIIIIHIIIIIIIIIIIIIIIIIIIIIIIIIIGHIIIIIIIIIIIIIIIIIIIIIIHIIIIIIIIIIIIIIIIHHHIIIIIIIIIIIIIIIIIIIIIIIIIIIIIIIIIIIIIIIIIIIIIIIIIIIIIIIIIIIIIIIIIIIIIIIIIIIIIIIIIIIIIIIIIIIIIIIIIIIHHIIIIIIIIIIIIIIIIIIIIIIIIIIIIIIIIGIIIIIIHIIIIIIIIIIIIIIIGIIIIIIIIIIIIIIIII
@HS4.3_377 HISEQ:380:H55W7BCXY:1:1101:4800:22530 1:N:0:AGCAGGAA orig_bc=AAAAAAAAAAAA new_bc=AAAAAAAAAAAA bc_diffs=0
TACGGAGGATGCGAGCGTTATCCGGATTTATTGGGTTTAAAGGGTGCGTAGGTGGTTTGTTAAGTTTGTGGTGAAAGCGTGCGGCTCAACCGTACCAAGCCATGAAAACTGGCGAACTTGAGTGCAAACGAGGTAGGCGGAATGTGATGTGTAGCGGTGAAATGCTTAGATATGTCACAGAACCCCGATTGCGAAGGCAGCTTACCAGCATGCAACTGACACTGAGGCACGAAAGCGTGGGTATCAAACAGG
+
IIIIIIHIHIIIIIIIIHHEHIIIIHIIHIIIIIIEGEHHIIIHHHIIIIHIHHIHHIIHIHIHGHHIIIIIIIIIIHHHHIHIIGIIIIIIIIIHIHIIHIIIIIIIIIIIIIIHIGIIHIHIIIIIIIIIIIIIHHHIIHIIIIIIIIIIIIIIHGIIIHHHIIIHIIIIIIIHGIIIIIIHIIIIHIIGIHHIIIIIIIIIIIIIIIHHHIIGIIIHIIIIHIIIIIIIIIIIIIIIIIIIHIIIHIII
@HS4.3_378 HISEQ:380:H55W7BCXY:1:1101:7758:22710 1:N:0:AGCAGGAA orig_bc=AAAAAAAAAAAA new_bc=AAAAAAAAAAAA bc_diffs=0
TACGTAGGGGGCAAGCGTTATCCGGATTTACTGGGTGTAAAGGGAGCGCAGACGGATTTGCAAGTCTGAAGTGAAACCCCACGGCTCAACCGTGGGCTTGCTTTGGAAACTGTAGATCTAGAGTACTGGAGAGGTAAGCGGAATTCCTAGTGTAGCGGTGAAATGCGTAGATATTAGGAGGAACATCGGTGGCGAAGGCGGCTTACTGGACAGCAACTGACGTTGAGGCTCGAAGGCGTGGGGAGCAAACAGG
+
IIIIHIIIIIIIHIHIIIIIIGHIIHIIIIIHHIIFHHHHHHIIIIIIIIIIIHHHIHHIIIIIIIIIIIIIIIIIHIIIIIIIHGIIIIIIHHIIHIIIIIIIIIIIIIIIIIIIIIIIIIIIIIIIIIIIIIIIIIIIIIIIIIIIIIIIIIIIIIIIIIIIIIIIIIIIIIIIHGIIIIIIIHIIIIIIIIIIIIIIIIIIIIIIIIIIIIIIIIIIIIIIIIIIIIIIIIIIIIIIIIIIIIIIIIIII
@HS4.3_379 HISEQ:380:H55W7BCXY:1:1101:14195:22506 1:N:0:AGCAGGAA orig_bc=AAAAAAAAAAAA new_bc=AAAAAAAAAAAA bc_diffs=0
TACGTAGGGAGCGAGCGTTATCCGGAATTATTGGGCGTAAAGGGTGCGTAGACGGCAATAAAAGTTTCTTGTCAAATATCTTGGCTCAACCAAGTAACGCAAGAGATACTGTATAGCTAGAGTATGGAAGAGGTAAGTGGAACTCCATGTGTAGCGGTAAAATGCGTAAATATATGGAAGAACACCAGTGGCGAAGGCGGCTTACTAGTCCAATACTGACGTTGAGGCACGAAAGCGTGGGGAGCAAACAGG
+
IIIIIHHIIHIIIIIHIIGHIIIIIIIIIIIIIIIIIIIGIIHIHIIIIIIIIIIIIIIIHIIIIIIIIHIIIIIIIIIIIIHIIIIIIIIIIIIIIIIIIIIHIIIIIIIIIIIHIHIIIIIIIIIIIIIHIIIIIIIIIIIIIIIIIIIIIIIIIIIIIIIIIIIIIIIIIIIHGIIIIHIIIIIIIIIIIIIIIIIIIIIIIIIHIIIIIHFIIIIIIIIIIIIIIIIIIIIIIIIIIIIHIIIIIIII
@HS4.3_380 HISEQ:380:H55W7BCXY:1:1101:4787:26957 1:N:0:AGCAGGAA orig_bc=AAAAAAAAAAAA new_bc=AAAAAAAAAAAA bc_diffs=0
TACGGAGGATGCGAGCGTTATCCGGATTTATTGGGTTTAAAGGGTGCGTAGGTGGTTTGTTAAGTTTGTGGTGAAAGCGTGCGGCTCAACCGTACCAAGCCATGAAAACTGGCGAACTTGAGTGCAAACGAGGTAGGCGGAATGTGATGTGTAGCGGTGAAATGCTTAGATATGTCACAGAACCCCGATTGCGAAGGCAGCTTACCAGCATGCAACTGACACTGAGGCACGAAAGCGTGGGTATCAAACAGG
+
IIIHIIEFEEHHIHIIHIIIIIIIIGHHIIIIHIIEHHIIIHIIIIHIHIIIIIIHIIIHIIIIIIIIIIIIIIIIIIIIIIIIIIIIIIIIIHIIIIIIIIIIIIIIIIIIIIIIHHIIIIIIIIIHIIIIIIIIIIHIIIIIIIIIIIIIIIIIIIIIIIIIIIIIIIIIIIIIIIIHIIIIIIIIIIIIIIIIIIIIIIIIIIIIIIIIIIIIIIIIIIIIIIIIIIIIIIIIIIIIIIIIIIIIIIII
@HS4.3_381 HISEQ:380:H55W7BCXY:1:1101:5423:26819 1:N:0:AGCAGGAA orig_bc=AAAAAAAAAAAA new_bc=AAAAAAAAAAAA bc_diffs=0
TACGGAGGATGCGAGCGTTATCCGGATTTATTGGGTTTAAAGGGTGCGTAGGTGGATTGTTAAGTTTGTGGTGAAAGCGTGCGGCTCAACCGTACCAAGCCATGAAAACTGGCGAACTTGAGTGCAAACGAGGTAGGCGGAATGTGATGTGTAGCGGTGAAATGCTTAGATATGTCACAGAACCCCGATTGCGAAGGCAGCTTACCAGCATGCAACTGACACTGAGGCACGAAAGCGTGGGTATCAAACAGG
+
E?EHCH</<<G?HICHD/E0CCEHDHE0GCGHHE1EH=111<<GHE0/<DCEGHI#?HHHH?<<<EEIIHEFHHHG@@CHHEFDEE0ED1EC<D<D0CCE<HGEHHHEFIIGGHFHHIGHHHGC<8@DFHG?FHEHHGIIIHGGCHHHHEHGDIHII#HFEGCH@GCECIHF@E1FC?HFCECHGHIHHGCG@FGGCHHIHHIGFGCEHIHFHHHHHIHHG??HG1EEDC?ECHHGIIHCHFHEG<@HEHCE
@HS4.3_382 HISEQ:380:H55W7BCXY:1:1101:8149:26934 1:N:0:AGCAGGAA orig_bc=AAAAAAAAAAAA new_bc=AAAAAAAAAAAA bc_diffs=0
TACGGAGGATGCGAGCGTTATCCGGATTTATTGGGTTTAAAGGGTGCGTAGGTGGTTTGTTAAGTTTGTGGTGAAAGCGTGCGGCTCAACCGTACCAAGCCATGAAAACTGGCGAACTTGAGTGCAAACGAGGTAGGCGGAATGTGATGTGTAGCGGTGAAATGCTTAGATATGTCACAGAACCCCGATTGCGAAGGCAGCTTACCAGCATGCAACTGACACTGAGGCACGAAAGCGTGGGTATCAAACAGG
+
IIIHHHIIGHHIIIIIHHHEHHHIIH@GHHIGIIIEDHHIIIIIDEDHGHHHEHHGHGHIHIIIEHIIHIIFHHIHHHHHIIIIIIIIIHHHHHIHIIIIIHIIHIIIIIHHHHHHHHGHHHIIIHHHIIIIIIIIIIIIIIIIIIIGIIIIIIIIHHIHIIIIIHIIIIIHHHHIHIIIHHIHHHCIGIIIHIIIIIIIIIIIIIHIHIHIHHIIIHIHFIIIIIIGHIIIIIIIIIIIIHHFIIHIIIII
@HS4.3_383 HISEQ:380:H55W7BCXY:1:1101:11133:26880 1:N:0:AGCAGGAA orig_bc=AAAAAAAAAAAA new_bc=AAAAAAAAAAAA bc_diffs=0
TACGGAAGGTCCGGGCGTTATCCGGATTTATTGGGTTTAAAGGGAGCGCAGGCTGGATTTTAAGCGTGCTGTGAAATGTACCGGCTCAACCGGTGACGTGCAGCGCGAACTGGAGTCCTTGAGTGAGTACGAGGTATGCGGAATTCGTGGTGTAGCGGTGAAATGCTTAGATATCACGAAGAACCCCGATTGCGAAGGCAGCGTACCAGTCCTTAACTGACGCTAAAGCTCGAAAGTGCGGGTATCGAACAGG
+
IFHHHG=DHIIIIIIIHEHHHIIIIHHHIIEFFHG<<DHFIIHIHIIIDHHHHHHHGIHHHHIIIIIIIIIIIGHIHHIHIIIIIHHIIIIHIHIHHHIIIIIHIIIHIHIIIIIHHFIHIIIIIIHHIHIHIHHHHGGIIIIIIIIIIHHFHEHIHHEHIIIIHHHHIHHIIHGHHHIHHIIIIHHIHDIHIHIIHIIIHIIIHHHIIIHIHGIIIIHIHIHIIIIHHIIIIIIIIIIHGIIIIIIIIIIII
@HS4.3_384 HISEQ:380:H55W7BCXY:1:1101:14530:26787 1:N:0:AGCAGGAA orig_bc=AAAAAAAAAAAA new_bc=AAAAAAAAAAAA bc_diffs=0
TACGGAGGGTACGAGCGTTAATCGGAATGACTGGGCGTAAAGGGCACGTAGGTGGATAGATAAGTCACAAGTGAAATACCCGGGCTTAACCTGGGATTGGCTCGTGAAACTGTTTAACTAGAGTACGGTAGAGGGGAGTAGAATTCCAAGTGTAGCGGTGAAATGCGTAGAGATTTGGAAGAATACCGGAGGCGAAGGCGGCTCTCTGGACCGATACTGACACTGAAGAGCGAAAGCGTGGGGAGCAAACAGG
+
IEEHIHIIIIHHIIIGHIDHEHHHICG1CFFHIIIIIH?GDHHIIFII<FFHGFGGHIIHHHEGGDFHFHHCHHHF<DEDHE/EGHHHHHHIHIHIIIIHGHHDHIICFHIIHHGHHIIHIHIIIHIHHHHIHIHEHHIHIIIHHCHEHHHFIHHHHHHHCEAGHHIHGEGHHGC?HCIIHHHIHHE<DHHHEHHHGHDFIIIIHIHDHCHHIHFGHHFCCCIIHHHCGC@GIHG?HHHHECCCEEFFFH?II
@HS4.3_385 HISEQ:380:H55W7BCXY:1:1101:17763:26775 1:N:0:AGCAGGAA orig_bc=AAAAAAAAAAAA new_bc=AAAAAAAAAAAA bc_diffs=0
TACGGAGGGTGCGAGCGTTAATCGGAATAACTGGGCGTAAAGAGCTCGTAGGCGGTTTGTCAAGTCAGATGTGAAAGCCCCGGGCTTAACCTGGGAACCGCATTTGAAACTGACAGACTAGAGTACTGTAGAGGGAGGTAGAATTCCAGGTGTAGCGGTGAAATGCGTAGATATCTGGAGGAATACCGGTGGCGAAGGCGGCCTCCTGGACAGAGACTGACGCTGAGGAGCGAAAGCGTGGGGAGCAAACAGG
+
IIIEHDC?DC@DCEHHIIEHCFGHHHHHEGHCHIIIHHIHHHEHEFHICHHIIIH/FHIIHHFHIHHHHHIIIHHIHIHGHCHHHHGIIIIIHHHHHHHHHIIHHHHIIHGHEHIIIIIIIHHIHGGIHIIIIIHIHHEIIIIIHHHHIIIIIIIIIIIIFIIIHIHHIIIIHIHHIHIIIHIHIHIIIHHHIIIIIIIHIIHFIIIIIIIHHHIIIIIIIHIIIHDHCIIIIIHIIIIIIIIIIIGIIIIII
@HS4.3_386 HISEQ:380:H55W7BCXY:1:1101:18892:26897 1:N:0:AGCAGGAA orig_bc=AAAAAAAAAAAA new_bc=AAAAAAAAAAAA bc_diffs=0
TACGGAAGGTCCGGGCGTTATCCGGATTTATTGGGTTTAAAGGGTGCGTAGGTGGTTTGTTAAGTTTGTGGTGAAAGCGTGCGGCTCAACCGTACCAAGCCATGAAAACTGGCGAACTTGAGTGCAAACGAGGTAGGCGGAATGTGATGTGTAGCGGTGAAATGCTTAGATATGTCACAGAACCCCGATTGCGAAGGCAGCTTACCAGCATGCAACTGACACTGAGGCACGAAAGCGTGGGTATCAAACAGG
+
HHEHH=C<GHEHH/C/<<<EFHHIHHEHHHF@C?<<0<DD@EEHDGHH0<CGHHHEHCGFHHHHGIHHGHIIIIHHHIHHDHIIIIFEEGIHHHCHHIHIHHGHHIIHIIIIHEGIHIHIHHIIHFEHHHIIIIIIIIIHIIHIHIIIIHHGIIIIHHIHIIGIIHIFGEHHHEHHHHHHDIHDCHHIHHHIIIIIIIIHHIIHHIIHEIIIHHGFHHIHHIIIIHIHHIHIHIGIIIIIHIIIHIIIIIII
@HS4.3_387 HISEQ:380:H55W7BCXY:1:1101:19312:26795 1:N:0:AGCAGGAA orig_bc=AAAAAAAAAAAA new_bc=AAAAAAAAAAAA bc_diffs=0
TACGGAGGATGCAAGCGTTATCCGGATTTATTGGGTTTAAAGGGTGCGTAGGCGGATGCCTAAGCGTGAGGTGAAATGCCACTGCTCAACAGTGGGACTGCCTCGCGAACTGGGTGTCTTGAATGCCCCTGCCGTGGGAGGAATGTGTGGTGTAGCGGTGAAATGCATAGAGATCACACAGAACACCGATTGCGAAGGCATCTCACGAAGGGGTGATTGACGCTGAGGCACGAAAGCGTGGGGATCAAACAGG
+
IIIIIIIIIIIIIIIIIIIIIHIHIHHIIIIIIIIHEHIIIIIIIIIIIIIIIIIHIIIIIIIIIIIIIIIIIIIIIIIHHHFHIIIIIIIIIIIIIIIIIIIIIIIIIIIIIIIIIIIIIIIIIIIIIIIIIIIIIIIHIIIIIIIIIIIIIIIIIIIIIIIIIHIIIIIIIIIIHHIIIIIIIIIIIIIIIIIIIIHHCIIHIIIIIIIHIIIIIIIIIIIIIIIIIIIIIIIIIIIIIIIIHIIIIIIII
@HS4.3_388 HISEQ:380:H55W7BCXY:1:1101:5409:27193 1:N:0:AGCAGGAA orig_bc=AAAAAAAAAAAA new_bc=AAAAAAAAAAAA bc_diffs=0
TACGGAGGATGCGAGCGTTATCCGGATTTATTGGGTTTAAAGGGTGCGTAGGCGGGTGATTAAGTCTGTGGTGAAAGCGTGCGGCTCAACCGTACCGAGCCATGGAAACTGGTTGCCTTGAGTATAGACGAGGTAGGCGGAATGTGATGTGTAGCGGTGAAATGCTTAGATATGTCACAGAACTCCGATTGCGAAGGCAGCTTACCAGGCTATAACTGACGCTGAGGCACGAAAGCGTGGGTATCAAACAGG
+
IIIIIIIIIIIIIIIIIIIIIIIIIHIIIIIIHIICGHIIIIIIIIIIIIIIIIIIHIIIIHIIIIHHHIIIIII#IHHHIIIIIIIIIIIIIIIIIIIIIIIIIIIIIIIIIIIIIIIIIIIIIIIIIIIIIIIIIIIIIIIIIIHHIIIIIIIIIIHHIIIIIIIIIIIIIIIIHIIIIIIIIIIIIIIIIIIIIIIIIIIIIIIIIIIIIIIIIIIIIIIIIIIIIIIIIIIIIIIIIIHIIIIIHIII
@HS4.3_389 HISEQ:380:H55W7BCXY:1:1101:8546:27175 1:N:0:AGCATGAA orig_bc=AAAAAAAAAAAA new_bc=AAAAAAAAAAAA bc_diffs=0
TACGGAGGATGCGAGCGTTATCCGGATTTATTGGGTTTAAAGGGTGCGTAGGTGGTTTGTTAAGTTTGTGGTGAAAGCGTGCGGCTCAACCGTACCAAGCCATGAAAACTGGCGAACTTGAGTGCAAACGAGGTAGGCGGAATGTGATGTGTAGCGGTGAAATGCTTAGATATGTCACAGAACCCCGATTGCGAAGGCAGCTTACCAGCATGCAACTGACACTGAGGCACGAAAGCGTGGGTATCAAACAGG
+
IIIIIIIIIIIIIIIIHIIIIIIIIHHIIIIIIIIEGHIIIHIICGHHDGHIIHIEGHHHIIIHGHHIIIIHHHIHHHIIHIIIIIIIIIIIIIIIIIIIIIIIIIIIIIIIIIIIIIIIIIIIIIIIIIIIIIIIIHIIIIIIIIIIIIIIIIIIIHIIIIIIIIIIIIIIIIIIIIHIIIIIIIIIIHIIIIIHIIIIIIHIIHIHCHHGEIIIIIIHHIIIIIIIIIIIIIIIIIIIIIIIIIIHIIII
@HS4.3_390 HISEQ:380:H55W7BCXY:1:1101:11484:27177 1:N:0:AGCAGGAA orig_bc=AAAAAAAAAAAA new_bc=AAAAAAAAAAAA bc_diffs=0
TACGGAAGGTCCGGGCGTTATCCGGATTTATTGGGTTTAAAGGGAGCGCAGGCCGAAGGTTAAGCGTGACGTGAAATGTAGCCGCTCAACGGCTGCACTGCGTCGCGAACTGGCTTTCTTGAGTGAGTTCGATGTAGGCGGAATTCGTGGTGTAGCGGTGAAATGCTTAGATATCACGAAGAACTCCGATTGCGAAGGCAGCCTACAAGGCCTTTACTGACGCTAAAGCTCGAAGGTGCGGGTATCGAACAGG
+
IIIIIIIIIIHIIHIIIIIIIIIIHHEHHIIIIIIHIIIIIIIIIIIIIIIIIIIIIIIIIIIIHIIIIIIIHIIIIIIIIIIIIIIIIIIIIIIIIIIIIIIIIIIIIIIIIIHIIIIIIIIIIIHIHIIIIIIIIHIIIIIIHIIIIIIIIIIIIIIIIIIIIIIIIIIIIIIIIHIIIIIIHIIIIIIIIIIIIIIIIIIHIIIIIIIIIIIIIIIHIIIIIIIIIIIIIIIIHIIIIIIHHIIIIIIII
@HS4.3_391 HISEQ:380:H55W7BCXY:1:1101:17283:27099 1:N:0:AGCAGGAA orig_bc=AAAAAAAAAAAA new_bc=AAAAAAAAAAAA bc_diffs=0
TACGTAGGTGGCAAGCGTTGTCCGGATTTACTGGGTGTAAAGGGCGTGTAGGCGGAGCAGCAAGTCAGAAGTGAAATCTCCGGGCTTAACCCGGAAACTGCTTTTGAAACTGTTGCCCTTGAGTATCGGAGAGGCAGGCGGAATTCCTAGTGTAGCGGTGAAATGCGTAGATATTAGGAGGAACACCAGTGGCGAAGGCGGCCTGCTGGACGACAACTGACGCTGAGGCGCGAAAGCGTGGGGAGCAAACAGG
+
IIIIHHIIIIIIIIIIIIIIIIIIIIIIIIHHIIIIIIIIIIIIIIHIIHIIIIIIIIIIIIIIIIIIIIIIIIIIIHIIIIIIIIIIIIIIIIIIIIIIIIIIIIIIIIIIIIIIIIIIIIIIIIIIIIIIIHIIIIIIIIIIIIIIIIIIIIIIIIIIIIHIIIIIIIIIIIIIIIIIIIIIIIIIIIIIIIIIIIIIIIHIIIIIIIIIHHIIIIIIIIIIIIIIIIIIIIIIIIIIIIIIIIIIIIIII
@HS4.3_392 HISEQ:380:H55W7BCXY:1:1101:13032:27397 1:N:0:AGCAGGAA orig_bc=AAAAAAAAAAAA new_bc=AAAAAAAAAAAA bc_diffs=0
TACGGAAGGTCCGGGCGTTATCCGGATTTATTGGGTTTAAAGGGAGCGCAGGCTGGATTTTAAGCGTGCTGTGAAATGTACCGGCTCAACCGGTGACGTGCAGCGCGAACTGGAGTCCTTGAGTGAGTACGAGGTATGCGGAATTCGTGGTGTAGCGGTGAAATGCTTAGATATCACGAAGAACTCCGATTGCGAAGGCAGCATACCAGTCCTTAACTGACGCTAAAGCTCGAAAGTGCGGGTATCGAACAGG
+
HIIIIIIIIIIIIIIIIIIIHIIIIHHHHIIHIHIEGHIIIHIIIIIIGIIIIIIIHHHHIIIIIIIIIIIIIIIIGIIIIIIIIIIIIIIIIIIIIIIIIIIIIIIIIIIIIIIIIIIIIIIIIIIHIIIIIIIIIIIIIIIIHIHIIIIIIIIIIIIIIIIIIIIIIIIIIIIHHHIIIIIIHIIIIIIIIIIIIIIIIHIIIIIIIIIIHIIIIIIIIIIIIIIIIHIIIIIHDIIIIIHHIIIIIIIII
@HS4.3_393 HISEQ:380:H55W7BCXY:1:1101:14535:27379 1:N:0:AGCAGGAA orig_bc=AAAAAAAAAAAA new_bc=AAAAAAAAAAAA bc_diffs=0
TACGGAGGGTACGAGCGTTAATCGGAATGACTGGGCGTAAAGGGCACGTAGGTGGATAGATAAGTCACAAGTGAAATACCCGGGCTTAACCTGGGATTGGCTCGTGAAACTGTTTAACTAGAGTACGGTAGAGGGGAGTAGAATTCCAAGTGTAGCGGTGAAATGCGTAGAGATTTGGAAGAATACCGGAGGCGAAGGCGGCTCTCTGGACCGATACTGACACTGAAGAGCGAAAGCGTGGGGAGCAAACAGG
+
IIIIIIIIIIIIIIIIIHIIHGIIIHIIIIIIIIIIIIIIIIIIIIIIHHHIFHIIHIIIIIIIHIHIIIIIIIIHGHIHHIIIHIIIIIIIIIIHHIIIGIIIIIIHIIIIIIIHIIIIHIIIIIIIHIIIIIIIIIIIIIIIIIIIIIIIIIIIIIIIIIIIIIIIIIIIIIIIHHIIIIIIIHIIIIIIIIIIIIIIHIHIIIIIHIIIIIIHIIIIIHIIIIIIIIHIIHIIIIIIIIIIIIIIIIIII
@HS4.3_394 HISEQ:380:H55W7BCXY:1:1101:4927:27507 1:N:0:AGCAGGAA orig_bc=AAAAAAAAAAAA new_bc=AAAAAAAAAAAA bc_diffs=0
TACGGAGGGTACGAGCGTTAATCGGAATGACTGGGCGTAAAGGGCACGTAGGTGGATAGATAAGTCACAAGTGAAATACCCGGGCTTAACCTGGGATTGGCTCGTGAAACTGTTTAACTAGAGTACGGTAGAGGGGAGTAGAATTCCAAGTGTAGCGGTGAAATGCGTAGAGATTTGGAAGAATACCGGAGGCGAAGGCGGCTCTCTGGACCGATACTGACACTGAAGAGCGAAAGCGTGGGGAGCAAACAGG
+
IIIIIIIIIIIIIIIHIHIHIIIIIIIIIIIIIIIIIEHIIIIIIIIIFHHIHHHHIIIHIIIIIIIIIIIIIIIHHEHIIIIIHIIIIIIIIIIIIIIIIIIIIIIIIIIIIIIIIIIIIIIHIIHIIIIIHIIIIIIIIIIHHIIHIIIIIIIIIIIIIIIIIIIIIIIIIIIIIHIIIIIIIIIIIIIIIIIIIIIIIIIIIIIIIIIIIIIIIIIIIIIIIIIIIIIIIIIIIIIIIIIIIIIIIIIII
@HS4.3_395 HISEQ:380:H55W7BCXY:1:1101:7357:27716 1:N:0:AGCAGGAA orig_bc=AAAAAAAAAAAA new_bc=AAAAAAAAAAAA bc_diffs=0
TACGTAGGTGGCGAGCGTTGTCCGGAATTATTGGGCGTAAAGGGAGCGCAGGCGGGAAGGCAAGTCAGTCTTAAAAGTGCGGGGCTCAACCCCGTGATGGGATTGAAACTGTCTTTCTTGAGTGCAGGAGAGGAAAGCGGAATTCCTAGTGTAGCGGTGAAATGCGTAGATATTAGGAGGAACACCAGTGGCGAAGGCGGCTTTCTGGACTGTAACTGACGCTGAGGCTCGAAAGCGTGGGGAGCGAACAGG
+
IIIIHIHIIHHIIIIIIIHIIIIIHD?GGHIHHIGHIEH=GHHHHIIIGHIHEIHIHIIIHIIHHIIIIIIIIIIGHHIIIIIIIIIIIIHIIIIIIIIIIIIIIIHGIIIIIIIHIIIIIIIHHIHIIIIIIIIIIIIIIIHHIIIIIIIIIIIIIIIIIIIIIIIIIIIIIIIHHIIIIIIIIIIHIHIIIIIIHIIIIHHIIIIIIIHIIIIIIIIIIIIIIIIIIIIIIIIIIIIIIIIIIIIIIIII
@HS4.3_396 HISEQ:380:H55W7BCXY:1:1101:16836:27705 1:N:0:AGCAGGAA orig_bc=AAAAAAAAAAAA new_bc=AAAAAAAAAAAA bc_diffs=0
TACGGAAGGTCCGGGCGTTATCCGGATTTATTGGGTTTAAAGGGAGCGCAGGCCGACTGGTAAGCGTGACGTGAAATGTAGCCGCTCAACGGCTGAACTGCGTCGCGAACTGTCAGTCTTGAGTGAGTTCGATGTTGGCGGAATTCGTGGTGTAGCGGTGAAATGCTTAGATATCACGAAGAACTCCGATTGCGAAGGCAGCCAACAAGGCCTTTACTGACGCTAAAGCTCGAAGGTGCGGGTATCGAACAGG
+
IIIIHEHIIHIIIIIIIIIIIIIIIHIIIIIIHII<DHHIIIIIFHIIIIIIIIIIIIIIIHIIIIIIHIHHHIIIIIIHIIHIIIIHHIIIIIIIIHHIIIIIIIIIHHIHIIIIIIIIIHIIIIIIIIIIIIIGIIIIIIIIIIIIIIIIIIIIIIIIIIIIIIHIIIIIIHHIHGIIIIHHCIIIIIHIIIIIIIIIIIIIIGIIIIHGIHIIIIIIIIIIIIIIIIIIIHIHIIIIIIIIIIIIIIIII
@HS4.3_397 HISEQ:380:H55W7BCXY:1:1101:18386:27667 1:N:0:AGCAGGAA orig_bc=AAAAAAAAAAAA new_bc=AAAAAAAAAAAA bc_diffs=0
TACGGAGGATGCGAGCGTTATCCGGATTTATTGGGTTTAAAGGGTGCGTAGGTGGTTTGTTAAGTTTGTGGTGAAAGCGTGCGGCTCAACCGTACCAAGCCATGAAAACTGGCGAACTTGAGTGCAAACGAGGTAGGCGGAATGTGATGTGTAGCGGTGAAATGCTTAGATATGTCACAGAACCCCGATTGCGAAGGCAGCTTACCAGCATGCAACTGACACTGAGGCACGAAAGCGTGGGTATCAAACAGG
+
IIIHHIIIIHIIIIIIIIIIIIIIIHIHHIIHHHHEHFEHIIHIHIGIEHIIIIIIIIIIIIIHHGIIIIIIIIIIIIIIIIIIIHIIIIIIIIIIIIIIIIIIIIIIIIIIIIIIIIIIIIIIIIIIIIIIIIIIIIIIIIIIIIIIIIIIIIIIIIIIIIIIIIIIIIIIIIIHHIIIIIIIIIIIIHIIIIIIIIIIIIGIIIIIIIGIIIIIIIIIIIIIIIIIIIIIIIIIIHIIIIIIIIIIIIII
@HS4.3_398 HISEQ:380:H55W7BCXY:1:1101:1848:27777 1:N:0:AGCAGGAA orig_bc=AAAAAAAAAAAA new_bc=AAAAAAAAAAAA bc_diffs=0
TACGGAAGGTCCGGGCGTTATCCGGATTTATTGGGTTTAAAGGGAGCGTAGGCCGGTTTTTAAGCGTGTTGTGAAATGTGTGGGCTCAACCTATGCACTGCAGCGCGAACTGGAGACCTTGAGTGCGCGGGAAGCCGGCGGAATTCGTTGTGTAGCGGTGAAATGCTTAGATATGACGAAGACCTCCGATTGCGAAGGCAGCTGGCTGTAGCGTTACTGACGCTGAAGCTCGAAAGCGTGGGTATCGAACAGG
+
CCFHEHHHGHHEHGHIHDHC111DHGHHHCHIIFCHCHEHECGEC<GDHFDHEHCH#FGFHHIHHIHHHHIHECAHEHHHGHHIIIIIIIIIIIIIIHGIIHIHIHHHGCHEIHIHHHGCFIIHIIHIIIIIIIIIIHIIHHIEIIIHHIHHCHHHHHEIIIIHIIIIIIIIIIHHHFHHG@HCG@EGIHIGIIIHGHEEHHHEHHFIIHIIH@IIIIHHE?HHHIHHIIIHIGIIHIHGHHHHHHHEFEHHH
@HS4.3_399 HISEQ:380:H55W7BCXY:1:1101:3464:27879 1:N:0:AGCAGGAA orig_bc=AAAAAAAAAAAA new_bc=AAAAAAAAAAAA bc_diffs=0
TACGGAAGGTCCGGGCGTTATCCGGATTTATTGGGTTTAAAGGGAGCGCAGGCTGGAGATTAAGCGTGACGTGAAATGCCGCGGCTCAACCGTGGAAGTGCGTCGCGAACTGGTTTTCTTGAGTGTATTCGACGTCAGCGGAATTCGTGGTGTAGCGGTGAAATGCTTAGATATCACGAAGAACTCCGATTGCGAAGGCAGCTGGCGAGGCTATAACTGACGCTAAAGCTCGAAGGTGCGGGTATCGAACAGG
+
IIIIIIIIIHIIIIIIIIIIHIIIIHHIIIIHFHH<DGHHIHIIIIHIHIIIHHHIHHFFHIIIIIIHIIHHHHHGHHHIHIIIIIIIIHHIHIIHHIIIIIIIIHIHHIIIIHIIGIIIIIIIIIIIIIIHIIHIIIIHIIIIIIIHHIIHIIIIIIHIIIIIIIIIIIIIIIIHHHIHHIIHHHIIHIIIIIIIIIIIIIIIIIIIIIIIIIIIIIHIIIIIIIIIIIIIIIIIIIIIIIIIIIIIIIIII
@HS4.3_400 HISEQ:380:H55W7BCXY:1:1101:7491:27924 1:N:0:AGCAGGAA orig_bc=AAAAAAAAAAAA new_bc=AAAAAAAAAAAA bc_diffs=0
TACGGAGGATGCGAGCGTTATCCGGATTTATTGGGTTTAAAGGGTGCGTAGGTGGTTTGTTAAGTTTGTGGTGAAAGCGTGCGGCTCAACCGTACCAAGCCATGAAAACTGGCGAACTTGAGTGCAAACGAGGTAGGCGGAATGTGATGTGTAGCGGTGAAATGCTTAGATATGTCACAGAACCCCGATTGCGAAGGCAGCTTACCAGCATGCAACTGACACTGAGGCACGAAAGCGTGGGTATCAAACAGG
+
IIIIIIIIIIIHHIIHIIIIIIGIIEHHIIIHHHI<<EGHIIIIHHIIHHIIIIIIIIIIHHHIHHHHHIIHIIIIIIIIIIIIIIIIIHIIHIHHIIIIIIIIIIIIIIIIIIIIIIIIIIIIIIIIIIIIIIIIIHIIIIIIHIIIIIIIIIIIIIIIIIIIIIIIIIIIIIHIHIIIIIHIIIIIIIIIIIIIIIHIIIIIIIGIIIIIIIIIIIIIHIIIIIIIIIIIIIIIIIIIIIIIIIIIIIII
@HS4.3_401 HISEQ:380:H55W7BCXY:1:1101:17377:27768 1:N:0:AGCAGGAA orig_bc=AAAAAAAAAAAA new_bc=AAAAAAAAAAAA bc_diffs=0
TACGGAGGATGCGAGCGTTATCCGGATTTATTGGGTTTAAAGGGTGCGTAGGCGGGACGTCAAGTCAGCGGTGAAATACTGTGGCTCAACCATAGTACTGCCGTTGAAACTGGCGACCTTGAGTGCGGCAGAGGTAGGCGGAATGTGTGGTGTAGCGGTGAAATGCTTAGATATCACACAGAACACCGATTGCGAAGGCAGCTTACTGGAGCGCAACTGACGCTGAGGCACGAAAGCGTGGGTATCGAACAGG
+
IHIIIIIIIIIIIIIIIHIIIIIIIHIIIIEHHHIEHIIIIHIIIIIIHHIIIIIIIIIHIIIIIIIHHIIHIHGHFIIIIIIIIIIIIIIIIIIIIIIIIIIIIIIIHIIIIIIIHHGIIIIIIIIIHIIIIIHIIIIIIIIHIIIIIIIIIIIIIIIIIIHIIIIIIIIIIIIHIIIIIIIIIHIIIIIIHIIIIIIIIIIIIIIIIIIIIIIIIIIIIIHIIIIIIIIIIIIIIIIIIIIIIIIIIIIII
@HS4.3_402 HISEQ:380:H55W7BCXY:1:1101:3280:28071 1:N:0:AGCAGGAA orig_bc=AAAAAAAAAAAA new_bc=AAAAAAAAAAAA bc_diffs=0
TACGGAGGGTACGAGCGTTAATCGGAATGACTGGGCGTAAAGGGCACGTAGGTGGATAGATAAGTCACAAGTGAAATACCCGGGCTTAACCTGGGATTGGCTCGTGAAACTGTTTAACTAGAGTACGGTAGAGGGGAGTAGAATTCCAAGTGTAGCGGTGAAATGCGTAGAGATTTGGAAGAATACCGGAGGCGAAGGCGGCTCTCTGGACCGATACTGACACTGAAGAGCGAAAGCGTGGGGAGCAAACAGG
+
IIIIIIIIIIIIIIIIIIIIIIIIIIIIIIIIIIIIIHHIIIIIIIIIFHHIGIIIIIIIIIIIIIHIHIIIIIIIIIIIHIIIHIIIIIIIIIIIIIIIIIIIIIIIIIIIHIIIIIIIIIIIIIIIIIIIIIIIIIIIIIIIHIIIIIIIIIIIIIIIIIIIIIIIIIIIIIIIHHIIIIIIIIIIIIIIIIIIIIIIIIIIIIIIIIIIIIIIIIIIIHIIIIIIIIIIIIIIIIIIIIIIIHIIIIIII
@HS4.3_403 HISEQ:380:H55W7BCXY:1:1101:11495:28252 1:N:0:AGCAGGAA orig_bc=AAAAAAAAAAAA new_bc=AAAAAAAAAAAA bc_diffs=0
TACGGAGGATGCGAGCGTTATCCGGATTTATTGGGTTTAAAGGGTGCGTAGGCGGACGATTAAGTCAGCGGTGAAAGCGTGTGGCTCAACCATACCAAGCCGTTGAAACTGGTTGTCTTGAGTGTAAACGAGGTAGGCGGAATGTCACGTGTAGCGGTGAAATGCATAGATATGTGACAGAACCCCGATTGCGAAGGCAGCTTACCGGCATACAACTGACGCTGAGGCACGAAAGCGTGGGTATCAAACAGG
+
HIIIGHIIIIIIIIIHIHIHIIIIIIHIIIHHHIHGHHHIIIHIIIHIIIIIHIIHIIIIIHIIHIIIIIIHHIIIHIIHIIIIIIIIIIIIIIIIIHIIIIIIIHIIIIIIIIIIIIIIIIIIIIIIIIIIIIIIIIIIIIIIIIIIIIIIIIIIIIIIIIIIIIIIIIIIIIIIIHIIIIIIIIIIIIIIIIIIIIIGIIIIIIIIHIHHHIIIIIIIHIIIIIIHIIIIIIIIIIIIIIIIIIIIIIII
@HS4.3_404 HISEQ:380:H55W7BCXY:1:1101:11705:28467 1:N:0:AGCAGGAA orig_bc=AAAAAAAAAAAA new_bc=AAAAAAAAAAAA bc_diffs=0
TACGGAAGGTCCGGGCGTTATCCGGATTTATTGGGTTTAAAGGGAGCGCAGGCTGATTATTAAGCGTGACGTGAAATGTAGCCGCTCAACGGCTGAGTTGCGTCGCGAACTGGTAGTCTTGAGTGAGTTCGATGTTGGCGGAATTTGTGGTGTAGCGGTGAAATGCTTAGATATCACGAAGAACTCCGATTGCGAAGGCAGCCAACAAGGCCTTTACTGACGCTAAAGCTCGAAGGTGCGGGTATCGAACAGG
+
IIIIIIIIIIIIIIIIIIIIIIIIIHHHIIIIIIIEHIIIIIIIIIIIIIIIIIIIIIIIIIIIIIIIHIIHHHIHIIHHIIIIIIIIIIIIIIIIIIIIIIIIIIIIIIIIIIIIIIIIIIIIIIIHIIIIIIIIIIIIIIIIIIIIIIIIIIIIIIIIIIIIIIIIIIIIIIIIIIIIIIIIHIIIIIIIIIIIIIIIIIIIIIIIIIIIIIIIIIIIIIIIIIIIIIIIIIIHHIIIIIIIHIHHIIIII
@HS4.3_405 HISEQ:380:H55W7BCXY:1:1101:13618:28320 1:N:0:AGCAGGAA orig_bc=AAAAAAAAAAAA new_bc=AAAAAAAAAAAA bc_diffs=0
TACGGAAGATGCGAGCGTTATCCGGATTTATTGGGTTTAAAGGGAGCGTAGGCGGACGCTTAAGTCTGCGGTAAAATGTCGTTGCTCAACATCGGCGTGCCGTGGAAACTGGGTGTCTTGAATGTGCACAAGGTGGATGGAATTCGTGGTGTAGCGGTGAAATGCTTAGATATCACGAAGAACTCCGATTGCGAAGGCAGTCCACTGGGGCATGATTGACGCTGAGGCTCGAAAGTGCGGGAATCAAACAGGATTAGATACCCTAGTAGTCCGCCTAATGTGCCAGCAGCCGCGGTAA
+
IIIIIIIIIIIIIIIIIIIIIIIIIHIHIIIIIIIEHHIIIIIIIIIIIIIIIIIIIIIIIIIIIIIIIIIIIIHIHHHIIIHIIIIIIIIIIIIIIIIIIIIIIIIIIIIIIHIIIIIIIIIIIIIHIIIIIIIIIIIIIGIIIIIIIHIIIIIIIHIIIIIIIHIIIIIIIIIIIIIIIIIIIIIIIIIIIIIIIIIIIIIIIIIIIIIIIHIIIIIIHHFIIIIIIIIIIHGIIIIIIIIHIIIIIIIIHIIIIIHFIIIIIIHIIIIIIIHIIIIIIIIIIIIIIIIHIGIIII
@HS4.3_406 HISEQ:380:H55W7BCXY:1:1101:14392:28268 1:N:0:AGCAGGAA orig_bc=AAAAAAAAAAAA new_bc=AAAAAAAAAAAA bc_diffs=0
TACGGAAGGTCCGGGCGTTATCCGGATTTATTGGGTTTAAAGGGAGCGCAGGCGGGATTTTAAGCGTGTTGTGAAATGTACCGGCTCAACCGGTGACTTGCAGCGCGAACTGGAGTCCTTGAGTGAGTACGACGTCAGCGGAATTCGTGGTGTAGCGGTGAAATGCTTAGATATCACGAAGAACTCCGATTGCGAAGGCAGCTGACGAGTCCTTACCTGACGCTAAAGCTCGAAAGTGCGGGTATCGAACAGG
+
HHIHHDGEHIFHICHHDEHGHIIIHH=HHIGHHHF<CHICEGHIIIIDHHHHH#D#GCF#HBGHCCGEHIIHGHHCCFGHHFIHGIHGH?GHHICEHHHHHEEHIIDFEHEHEGHG?GFHHHIHHHIIHHCEFFHGHHH0FIIIIHIGHHHCGCEHHHEEG1BHFFHHHEHHG?EF1D17<@GHEHCIGHIHEHEHCH#H?=E=EHHD1EHGIHG1HEIIHGIIIIIHGCHFHCCC?IHFHHIHHHIHIIHH@
@HS4.3_407 HISEQ:380:H55W7BCXY:1:1101:17566:28339 1:N:0:AGCAGGAA orig_bc=AAAAAAAAAAAA new_bc=AAAAAAAAAAAA bc_diffs=0
TACGGAGGGTACGAGCGTTAATCGGAATGACTGGGCGTAAAGGGCACGTAGGTGGATAGATAAGTCACAAGTGAAATACCCGGGCTTAACCTGGGATTGGCTCGTGAAACTGTTTAACTAGAGTACGGTAGAGGGGAGTAGAATTCCAAGTGTAGCGGTGAAATGCGTAGAGATTTGGAAGAATACCGGAGGCGAAGGCGGCTCTCTGGACCGATACTGACACTGAAGAGCGAAAGCGTGGGGAGCAAACAGG
+
IIIHIHIGII@HHHIIHHHIIIGICGEGHHICEHIIIEHIGHHFHHHH<DHIHHHGHIHIIGIIIIIIHIIIIHHHDFHEHIIIIIIIIHHHIHHHIIIHIIIIFHIIHHEHHIHIIIIIIHIHIIIIIHIIIIIIHIIIHIIHHIHIIIIHHIIIIIHHHHIIHHIIIHGIHHHHGFHHIIIGIIIIIIIIHIHIHHHHIIIIIIIIHHHIHHFHEHIIHHIIIIIIHIIIHIIIIIIHIIIIHIIHIHEHI
@HS4.3_408 HISEQ:380:H55W7BCXY:1:1101:17758:28336 1:N:0:AGCAGGAA orig_bc=AAAAAAAAAAAA new_bc=AAAAAAAAAAAA bc_diffs=0
TACGGAGGATGCGAGCGTTATCCGGATTTATTGGGTTTAAAGGGTGCGTAGGTGGTTTGTTAAGTTTGTGGTGAAAGCGTGCGGCTCAACCGTACCAAGCCATGAAAACTGGCGAACTTGAGTGCAAACGAGGTAGGCGGAATGTGATGTGTAGCGGTGAAATGCTTAGATATGTCACAGAACCCCGATTGCGAAGGCAGCTTACCAGCATGCAACTGACACTGAGGCACGAAAGCGTGGGTATCAAACAGG
+
GIIIIIIIGHIIIIIIIIIIIIIIIHHIIIIIHGHD@GHIIIIIGHHHDGHHHHHHIIHHIHIHHIIIIIIIIHIIHII#HIIIIIIIIIIIIIIIIIHIHIIIIIHIHIIIIIIIIHIIHIIIHIIIFIIIIFIIIIIIIIIIHIIIIIIIHHIIIIIIIHHIIEIIIIHIIIIIHIIIIIIGHIIIIHIIIIIIIIHIEIIIHEIIIIHHHIIIIIIIHIIIIIIIIIIIIHHIIIIIIIIHIIIHFCIH
@HS4.3_409 HISEQ:380:H55W7BCXY:1:1101:10778:28666 1:N:0:AGCAGGAA orig_bc=AAAAAAAAAAAA new_bc=AAAAAAAAAAAA bc_diffs=0
TACGGAAGGTCCGGGCGTTATCCGGATTTATTGGGTTTAAAGGGAGCGCAGGCTGATTATTAAGCGTGACGTGAAATGTAGCCGCTCAACGGCTGAACTGCGTCGCGAACTGGTAGTCTTGAGTGAGTTCGATGTTGGCGGAATTCGTGGTGTAGCGGTGAAATGCTTAGATATCACGAAGAACTCCGATTGCGAAGGCAGCCAACAAGGCCTTTACTGACGCTAAAGCTCGAAGGTGCGGGTATCGAACAGG
+
IIIIIGHIIIIIIIIIIIIGIIIIIHHIIIIHIIIEEHIHIIIIIIIIIIIIIIIIIIIHIIIIIIIIIIIIIIIIIIIIIIIIIIIIIIIHIIIIIIIIIIIIIIIIIIIIIIIIHIIIIIIIIIIIIIIIIIIIIIIIIIIIIIIIIIIIIIIIIIIIIIIIIIIIIIIIIIIIIHIIIIIIIIIIIIIIIIIIIIIIIIHIIIIIIIIIIIIIIIIIIIIIIIIIIIIIIIIIIIIIIIIIIIIIIIIII
@HS4.3_410 HISEQ:380:H55W7BCXY:1:1101:12830:31274 1:N:0:AGCAGGAA orig_bc=AAAAAAAAAAAA new_bc=AAAAAAAAAAAA bc_diffs=0
TACGGAGGGTACGAGCGTTAATCGGAATGACTGGGCGTAAAGGGCACGTAGGTGGATAGATAAGTCACAAGTGAAATACCCGGGCTTAACCTGGGATTGGCTCGTGAAACTGTTTAACTAGAGTACGGTAGAGGGGAGTAGAATTCCAAGTGTAGCGGTGAAATGCGTAGAGATTTGGAAGAATACCGGAGGCGAAGGCGGCTCTCTGGACCGATACTGACACTGAAGAGCGAAAGCGTGGGGAGCAAACAGG
+
IIHIIHIIIIIIIIIIIHHIIIIIIIIIIIIIIIIII?HHIIIIIHIIIGHI<FIHIIIIIIIIIIGIHHIIIIIIHHHIIIIHHIIIIHHIIIIIHIIIIIIIIIIIIIIIIHIIHIIIIIIIIIIIHIIIIIIIIIIIIIIIIIIIIIIIIIIIIIIIIIIIIHIIIIIIIIIIHIIIIIIIIIIIIIIIIIIIIIIIIIIIIIIIIIIIIIIIIIIIHHIIIIIIIIIIIIIIIIIIIIIIIIIIIIIII
@HS4.3_411 HISEQ:380:H55W7BCXY:1:1101:13327:31425 1:N:0:AGCAGGAA orig_bc=AAAAAAAAAAAA new_bc=AAAAAAAAAAAA bc_diffs=0
TACGGAAGGTCCGGGCGTTATCCGGATTTATTGGGTTTAAAGGGAGCGCAGGCCGGAGGTCAAGCGTGACGTGAAATGTAGCCGCTCAACGGCTGAACTGCGTCGCGAACTGGCTTTCTTGAGTGAGTTCGATGTGGGCGGAATTCGTGGTGTAGCGGTGAAATGCTTAGATATCACGAAGAACTCCGATTGCGAAGGCAGCCCACAAGGCCTTTACTGACGCTAAAGCTCGAAGGTGCGGGTATCGAACAGG
+
IIIIIHIIIIIIIIIIIIIIIIIIIHHIIIIIIIIGHIIIGIIIIIIIIIIIIIIIIIIIIIIIIIIIIIIIIIIIGHHHHIIIIIIIIIIIIIIIIIIIGIIIIIIIIIIIIHHIIIIIIIIIIIIIHIIIIIGIIIIIIIIIIIIIIIHIIIIIIIIIIIIIIIIIIIIIIIIIIIIHIHIIIIIIHIIIIIIIIHIIGIIIIIIHHIIIIIHHHEHHIIIGIIIHHHHIIHHECHHIIIIIHHHIIIHII
@HS4.3_412 HISEQ:380:H55W7BCXY:1:1101:13981:31486 1:N:0:AGCAGGAA orig_bc=AAAAAAAAAAAA new_bc=AAAAAAAAAAAA bc_diffs=0
TACGGAAGGTCCGGGCGTTATCCGGATTTATTGGGTTTAAAGGGAGCGCAGGCCGGGTTTTAAGCGTGACGTGAAATGTGGCGGCTCAACCGCCGAACTGCGTCGCGAACTGGAGTCCTTGAGTGAGTACGACGGAGGCGGAATTCGTGGTGTAGCGGTGAAATGCTTAGATATCACGAAGAACCCTGATTGCGAAGGCAGCCTCCGAGTCCTTAACTGACGCTAAAGCTCGAAAGTGCGGGTATCGAACAGG
+
IIHIIHHHIFHHIIGDHCCEGHHHHH<EHIGHHHHEHHHIGIIIHIIIIIIDHHIGHC8EEHHHIIHIIIIGHHHIFHIIIHIIIHGHHHIICHEEHGHIHIIIIIIIIHHEHHHHFHIEGGFHGHIIIHIIHIIIIIIHHIIHEIHHHHHIHHHHHIHIIIIIIHFHGCGHFGHHHGHHGHHGHHIIIHIHIHIIIHHICIIHCE@CG1GHHFG1EDHHHHFHCD/HF1EHHGCCCIGIIIHHHHHGHIIIH
@HS4.3_413 HISEQ:380:H55W7BCXY:1:1101:14024:31462 1:N:0:AGCAGGAA orig_bc=AAAAAAAAAAAA new_bc=AAAAAAAAAAAA bc_diffs=0
TACGGAAGATGCGAGCGTTATCCGGATTTATTGGGTTTAAAGGGAGCGTAGGCGGGTTTTTAAGTCTGCGGTAAAATGTCGGCGCCCAACGTCGTCCTGCCGTGGAAACTGGAGACCTTGAATACACGCAAGGAAGATGGAATTCGTCGTGTAGCGGTGAAATGCTTAGATATGACGAAGAACTCCGATTGCGAAGGCAGTCTTCTGGAGTGCGATTGACGCTGAGGCTCGAAAGTGCGGGTATCAAACAGG
+
IIIHIGIIHIIIIIIIIIHHIIIIHEHEHHI@GHIGHIIIIIIIIIHIHIIIIIHHHIIIIIIIIIIIIIIIHHHIHIIIIIIIHHIIIIIHIHHHIIIIIIIIIHIIIIIIIIIIIIIIIHIHIIIHIIIIIIIIIIIIIIIIIHIIIIIIIIIIIIIIIIIIIIIIIIIIIIIHHIIIIIHGIIIIIIIIIIIIIIIIIIIIIIIIIHIIIHEHIIIIIIIIIIIIIIHHFC<<IIIIIIIIIIIIIIII
@HS4.3_414 HISEQ:380:H55W7BCXY:1:1101:17926:31295 1:N:0:AGCAGGAA orig_bc=AAAAAAAAAAAA new_bc=AAAAAAAAAAAA bc_diffs=0
TACGGAGGATGCGAGCGTTATCCGGATTTATTGGGTTTAAAGGGTGCGTAGGCGGGACGTCAAGTCAGCGGTGAAATACTGTGGCTCAACCATAGCATTGCCGTTGAAACTGGCGACCTTGAGTGCGGCAGAGGTAGGCGGAATGTGTGGTGTAGCGGTGAAATGCTTAGATATCACACAGAACACCGATTGCGAAGGCAGCTTACTGGAGCGCAACTGACGCTGAGGCACGAAAGCGTGGGTATCGAACAGG
+
IIIIIIIIIIIIIIIIIIIIIIIIIIIIIIIIIIIGHIIIIIIIIIIIIIIIIIIIIIIIIIIIIIIIIIIIIIIIHIIIIIIIIIIIIIIIIIIIIIIIIIIIIIIIIIIIIIIIIIIIIIIIIIIHIIIIIIHIIIIIIIIIIIIIIIIIIIIIIIIIIIIIIIIIIIIIIIIIHIIIIIIIHIIIIIIIIIIIIIIIHIIIIIIIIIIIIIIIIIIIIIIHIIIIIIIIIIIHIIIIIIIIIIIIIIIII
@HS4.3_415 HISEQ:380:H55W7BCXY:1:1101:13834:31552 1:N:0:AGCAGGAA orig_bc=AAAAAAAAAAAA new_bc=AAAAAAAAAAAA bc_diffs=0
TACGGAGGGTACGAGCGTTAATCGGAATGACTGGGCGTAAAGGGCACGTAGGTGGATAGATAAGTCACAAGTGAAATACCCGGGCTTAACCTGGGATTGGCTCGTGAAACTGTTTAACTAGAGTACGGTAGAGGGGAGTAGAATTCCAAGTGTAGCGGTGAAATGCGTAGAGATTTGGAAGAATACCGGAGGCGAAGGCGGCTCTCTGGACCGATACTGACACTGAAGAGCGAAAGCGTGGGGAGCAAACAGG
+
GIIHEHHHIC<FGE@F</<EEFHIHEHHHIIEHHHHHC/EHHHHHCGC<FGE<D?FDBCFHHCGCEHHIHHIIIHHHGHEFHIIGHEHHEFHHHHHIHHHEEIHHHIIIIIIIGIIHIHHHIIHHHIIIIIIHHFIIHHHIHHIHIGHHHIIIHGGHEHIIHHIGHIGIIIHHHIHHGIHHIIHIHGIIHHHEIIIIHHIGIIIHG?IIIIHHHHCHEIHHHHIHIIHEE0EGGD</IHHHIIIIIHHHC@II
@HS4.3_416 HISEQ:380:H55W7BCXY:1:1101:14874:31581 1:N:0:AGCAGGAA orig_bc=AAAAAAAAAAAA new_bc=AAAAAAAAAAAA bc_diffs=0
TACGGAAGGTCCGGGCGTTATCCGGATTTATTGGGTTTAAAGGGAGCGCAGGCTGGATTTTAAGCGTGCTGTGAAATGTACCGGCTCAACCGGTGACGTGCAGCGCGAACTGGAGTCCTTGAGTGAGTACGAGGTATGCGGAATTCGTGGTGTAGCGGTGAAATGCTTAGATATCACGAAGAACTCCGATTGCGAAGGCAGCGTACCAGTCCTTAACTGACGCTAAAGCTCGAAAGTGCGGGTATCGAACAGG
+
IIIIIIIIIIIIIIIIIIIIIIIIIIIIIIIIIIIGHIIIIIIIIIIIIIIIIIIIIIIIIIIIIIIIIIIIIIIIIHIIIIIIIIIIIIIIIIIIIIIHIIIIIIIIIIIIIIHGIIIIIIIIIIIIIIIIIIIIIIIIIIIIIIIIIIIIIIIIIIIIIIIIIIIIIIIIIIIIHIIIHIIIHIIIIIIIIIIIIIIIIIIIIIIIIHIIIIIIIIIIIIIIIIIIIHIIHHEFCIIIIIIIIIIIIIIII
@HS4.3_417 HISEQ:380:H55W7BCXY:1:1101:16099:31635 1:N:0:AGCAGGAA orig_bc=AAAAAAAAAAAA new_bc=AAAAAAAAAAAA bc_diffs=0
TACGGAAGGTCCGGGCGTTATCCGGATTTATTGGGTTTAAAGGGAGCGCAGGCCGACAGGTAAGCGTGACGTGAAATGTAGCCGCTCAACGGCTGAACTGCGTCGCGAACTGCCAGTCTTGAGTGAGTTCGATGTTGGCGGAATTCGTGGTGTAGCGGTGAAATGCTTAGATATCACGAAGAACTCCGATTGCGAAGGCAGCCGACAAGGCCTTTACTGACGCTAAAGCTCGAAGGTGCGGGTATCGAACAGG
+
IGIIIHIHIIIIIIHIIIIHIHIIIHHHIIIHHIIHIIIHIIIIIIIIIIIIIIIIIIIIIIIIIIIIIIIIIIIIHHIIIIIIIHIIIIIIIIIHIIIIIIIIIIIIIIIIIIIIHHGIIIIIIIIHHIIIIIIHIIIIIIIIHIIIIIIIIIIIIIIIIIIIIIIIIIIIIIIIIHIIIIIIIIIIIIIIIIIIIIIIIIIIIIIIIIIIIIIIIIIIIIIIIIIHIHIIIIIIIIIIIIIHIIIIIIIII
@HS4.3_418 HISEQ:380:H55W7BCXY:1:1101:12215:31878 1:N:0:AGCAGGAA orig_bc=AAAAAAAAAAAA new_bc=AAAAAAAAAAAA bc_diffs=0
TACGGAAGGTCCGGGCGTTATCCGGATTTATTGGGTTTAAAGGGAGCGCAGGCGGGTTGTTAAGCGTGACGTGAAATGTAGGGGCTCAACCTTTGAATTGCGTCGCGAACTGGCGACCTTGAGTGGGTACGACGCGGACGGAATTCGTGGTGTAGCGGTGAAATGCTTAGATATCACGAAGAACTCCGATTGCGAAGGCAGTCCGCGAGTCCCCAACTGACGCTAAAGCTCGAAAGTGCGGGTATCGAACAGG
+
IIIGHGHDHFGHHCHCCCHHHEHHHE<DGGHH@CGCHHCG1FHHEDFHH?CHD?CH8C<GHHCGHHIHFHGHHGIIHHHIHHIIIHIICHIIIIHIFHIHIHHDFEHDCEFGDGC<DEHHHFHII?FHHHHHHHCDHGCDFGHCGHCFCHDCDHHIHDGHHHE:GEH1HHHHHHHHCGHIHFHCEHEG0/EC1EG@@EHFCDHHCHHCC<?C<G?HHHHHIHG?FHHEE@G?FEE?<EGCHHF@<EHHIGCHH
@HS4.3_419 HISEQ:380:H55W7BCXY:1:1101:6315:32133 1:N:0:AGCAGGAA orig_bc=AAAAAAAAAAAA new_bc=AAAAAAAAAAAA bc_diffs=0
TACGGAAGGTCCGGGCGTTATCCGGATTTATTGGGTTTAAAGGGAGCGCAGGCTGCCGATTAAGCGTGACGTGAAATGTAGGGGCTCAACCTGTGCAGTGCGTCGCGAACTGGTTGGCTTGAGTGCACTCGAGGAAGGCGGAATTTGTGGTGTAGCGGTGAAATGCTTAGATATCACGAAGAACTCCGATTGCGAAGGCAGCCTTCCAGGTTGTAACTGACGCTAAAGCTCGAAAGTGCGGGTATCGAACAGG
+
IIIIIIIIIIIIIIIIIIIHHIIIIHIIIIIHHIIHHHHIIIIIIIIIIIIIHIIIIIIIHIIIIIIIIIIHHIIHIIIIIIIIIIIIIIIIIIIIIIIIIIIIHIIIIIIIIIIIIIIIIIIIIIIIIIIIIIIIIIIIIIIIIIIIIIIIIIIIIIIIIIIIIIIIIIIIIIIHHHIIIIIIIIIIIIIIIIIIIIIIHIIIIIIIIIIIIIIIHIIIIHIIIIIIIIIIIIIIIIIIIIIIIIIIIIIII
@HS4.3_420 HISEQ:380:H55W7BCXY:1:1101:10596:32154 1:N:0:AGCAGGAA orig_bc=AAAAAAAAAAAA new_bc=AAAAAAAAAAAA bc_diffs=0
TACGGAGGGTACGAGCGTTAATCGGAATGACTGGGCGTAAAGGGCACGTAGGTGGATAGATAAGTCACAAGTGAAATACCCGGGCTTAACCTGGGATTGGCTCGTGAAACTGTTTAACTAGAGTACGGTAGAGGGGAGTAGAATTCCAAGTGTAGCGGTGAAATGCGTAGAGATTTGGAAGAATACCGGAGGCGAAGGCGGCTCTCTGGACCGATACTGACACTGAAGAGCGAAAGCGTGGGGAGCAAACAGG
+
IIIIIIIIIIIIIIIIIHHIIIIIIIIIIIIIIIIIIIIIIIIIIIIIFHIIGHIIIIIIIIIIIHIIIIHIIIIHHIIIIIIIIIIGIIHIIIIHIIIIIIIIIIIIIIIIHIIIIIIIIIIIHHHIIIIIHHFHIIIIIIIIIIHIIIIIIIIIIIIIIIIIHIIIIIIIIIIIHGIIIHHHIIIIIGIIIIIIIIIIIIIHIIIIIIIIIIIIIIIIIIIIIIIIIIIIIIIIIIIIIIIIIIIIIIIII
@HS4.3_421 HISEQ:380:H55W7BCXY:1:1101:11961:32209 1:N:0:AGCAGGAA orig_bc=AAAAAAAAAAAA new_bc=AAAAAAAAAAAA bc_diffs=0
TACGGAAGGTCCGGGCGTTATCCGGATTTATTGGGTTTAAAGGGAGCGCAGGCTGGATTTTAAGCGTGCTGTGAAATGTACCGGCTCAACCGGTGACGTGCAGCGCGAACTGGAGTCCTTGAGTGAGTACGAGGTATGCGGAATTCGTGGTGTAGCGGTGAAATGCTTAGATATCACGAAGAACCCCGATTGCGAAGGCAGCGTACCAGTCCTTAACTGACGCTAAAGCTCGAAAGTGCGGGTATCGAACAGG
+
IIIIHHIHIIIIIIIHIIIGIIIIIH=CHHCGHHE<0CEHHEHHHIGIIIIIIIHIFHHHHHIIIIIIIIIHHHHIIIIIHHHHHHHHHHIHIIHHIIIIHIIIIHIHIEHGHHHHGHIIIIHFIIIHIIIIIIGIIIIIIIIIIIIHHIHIIIIIIIIIIIHIIIIHIHIIIIIIIIIIIIIIHGHIIHIIHIIIIIIHCIIIIHGIIIIIIIIIIHIIIIIIIIIIIHIIIIIIIIIIHIIIIIHIHIIII
@HS4.3_422 HISEQ:380:H55W7BCXY:1:1101:12635:32133 1:N:0:AGCAGGAA orig_bc=AAAAAAAAAAAA new_bc=AAAAAAAAAAAA bc_diffs=0
TACGGAGGATGCGAGCGTTATCCGGATTTATTGGGTTTAAAGGGTGCGTAGGTGGTTTGTTAAGTTTGTGGTGAAAGCGTGCGGCTCAACCGTACCAAGCCATGAAAACTGGCGAACTTGAGTGCAAACGAGGTAGGCGGAATGTGATGTGTAGCGGTGAAATGCTTAGATATGTCACAGAACCCCGATTGCGAAGGCAGCTTACCAGCATGCAACTGACACTGAGGCACGAAAGCGTGGGTATCAAACAGG
+
IIIIIIIIIIIIIIIIIIIIIIIIIIHIIIHHFHIEGHIIHIIIGHHHEHHIHIIGHIHHIHHIEHIIIIHHIIIIIIIIIIIIHIIIIIIIIIIHIIIIIHIIHIIIIIIIIIHIIIIIIIIGIIHIIIIIIHIIIIIIIIIIIIHHIIIIIIIIIIIIIIIIIIIIIIIIIIIIHIHIIIIIIIIIIHIIIIIIIIIIHIIIIIIIIIIIIIIIIIIIHIIIIIIIIIIIIIIHIIIIIIIHIIIIIIII
@HS4.3_423 HISEQ:380:H55W7BCXY:1:1101:13308:32118 1:N:0:AGCAGGAA orig_bc=AAAAAAAAAAAA new_bc=AAAAAAAAAAAA bc_diffs=0
TACGGAAGGTCCGGGCGTTATCCGGATTTATTGGGTTTAAAGGGAGCGCAGGCGGAGGCTTAAGCGTGACGTGAAATGTAGCCGCTCAACGGCTGAGTTGCGTCGCGAACTGGGTTTCTTGAGTGAGTGCGACGTCAGCGGAATTCGTGGTGTAGCGGTGAAATGCTTAGATATCACGAAGAACCCCGATTGCGAAGGCAGCTGACGAGCCCTTTACTGACGCTAAAGCTCGAAGGTGCGGGTATCGAACAGG
+
IHIIICHIIHHIHIIIHHIEHHIIIHHIIIIIIHIEEHHGIIIICHIHIIIIIIIIHHHHIIIIIIHIIHHIIHHIIHIIIIHIIIIIHIHIHHHHIIIIIIIIHIIIIIIIIIHHIIIIIIIIIHIIIHIHIIHHIIIIIIIIHIHHHHIIIIIIIIIIIIIIIIIIIIIIIIIIHGIHIIIIIIIIIIIIIIIIIIHIIIIIIIIIIIIIIIIIIIIIIIIHIIIIIIIIIIIHIIIIIIIHHHHIIIIII
@HS4.3_424 HISEQ:380:H55W7BCXY:1:1101:15553:32160 1:N:0:AGCAGGAA orig_bc=AAAAAAAAAAAA new_bc=AAAAAAAAAAAA bc_diffs=0
TACGGAAGGTCCGGGCGTTATCCGGATTTATTGGGTTTAAAGGGAGCGCAGGCCGATGGTTAAGCGTGACGTGAAATGTAGCCGCTCAACGGCTGAACTGCGTCGCGAACTGGCTGTCTTGAGTGAGTTCGATGTGGGCGGAATTCGTGGTGTAGCGGTGAAATGCTTAGATATCACGAAGAACTCCGATTGCGAAGGCAGCCCACAAGGCCTTTACTGACGCTAAAGCTCGAAGGTGCGGGTATCGAACAGG
+
HHHHF@GDHIIHHHIHHHHFFHIII=GGHHFCCHIEGHHIIIIIHIGICCHHC#HIHHHFGHHHHIHI@GEC@HHICEFFGEHHIIDHHEHFGIHHECGHHHIIIIIHHII?FEHIIHIIEEEAHEHC/HF/E@</AGHDDHIE@DGEGGEHEH?GFCHDGC@FEGHHHGEHHEHFHIHGHGHFGHHHHHHGCHHIIHCH1<<HD1@F<<1<@HHH@G0HC<C?IHDHFIIHGCCC/IEGFHHHHEHD<ECCG
@HS4.3_425 HISEQ:380:H55W7BCXY:1:1101:10286:32416 1:N:0:AGCAGGAA orig_bc=AAAAAAAAAAAA new_bc=AAAAAAAAAAAA bc_diffs=0
TACGGAGGATGCGAGCGTTATCCGGATTTATTGGGTTTAAAGGGTGCGTAGGTGGTTTGTTAAGTTTGTGGTGAAAGCGTGCGGCTCAACCGTACCAAGCCATGAAAACTGGCGAACTTGAGTGCAAACGAGGTAGGCGGAATGTGATGTGTAGCGGTGAAATGCTTAGATATGTCACAGAACCCCGATTGCGAAGGCAGCTTACCAGCATGCAACTGACACTGAGGCACGAAAGCGTGGGTATCAAACAGG
+
IIIIIIIIHIIIIIIIIIHIIIIIIEHHHHIHGHIEHIIHHGHHHIIIHHIIIIHIIIIIIIHHGHEHIIIIIHIIIIIIIIHIIHIIIIIIIIIIIIIIHIIIHIIIIIIIIIIIIHHIIIIIHIHHIIHIIIIIIIIIIIIIIIIIIIIIIIIIIIIIIIIIIHIIIIHIIIHHHIIIHIIIIIIIIHIIIIIIIIIIIIHIIIIIIIIIIIIIIIIIIIGIIIIIIIIHIIIIIHIIIIIIIIIIIIIH
@HS4.3_426 HISEQ:380:H55W7BCXY:1:1101:13529:32488 1:N:0:AGCAGGAA orig_bc=AAAAAAAAAAAA new_bc=AAAAAAAAAAAA bc_diffs=0
TACGGAGGGTGCAAGCGTTGTCCGGAATCATTGGGCGTAAAGAGTTCGTAGGTGGTTTGTTAAGTCTGGTGTTAAATCCCGAAGCTCAACTTCGGTTCGGCATCGGATACTGGCAGGCTAGAATGCGGTAGAGGTAAAGGGAATTCCTGGTGTAGCGGTGAAATGCGTAGATATCAGGAGGAACATCGGAGGCGTAAGCGCTTTACTGGGCCGTAATTGACACTGAGGAACGAAAGCCGGGGTAGCAAATGGG
+
IIIIIIIIIIHHIIHIIIIIIIIIIHIIIIIIIIIIIIIIIIIIHHIIGHHIHHIEHIIIIIIIIIIIIIIIIIIIHHIIIIIHIIIIIIHIIIIIIIIIIIIIIIIIIIIIIIIIIIIIIIIIIIIIIIIIIIIIIIIIIIIIIIIIIIIIIIIIIIIIIIIIIIIIIIIIIIIIIHIIIIIIIIIIHHHGIIIIIIIHIIIIIIIIIIIIIIIIIIIIIHIIIIIIIIIIIIIIIIIIIIIIIIIIIIIII
@HS4.3_427 HISEQ:380:H55W7BCXY:1:1101:13875:32438 1:N:0:AGCAGGAA orig_bc=AAAAAAAAAAAA new_bc=AAAAAAAAAAAA bc_diffs=0
TACGGAAGGTCCGGGCGTTATCCGGATTTATTGGGTTTAAAGGGAGCGCAGGCGGGTGCTTAAGCGTGCTGTGAAATGTACCGGCTCAACCGGTGACGTGCAGCGCGAACTGGGTGCCTTGAGTGAGTGCGAGGTATGCGGAATTCGTGGTGTAGCGGTGAAATGCTTAGATATCACGAAGAACCCCGATTGCGAAGGCAGCGTACCAGTCCTTTACTGACGCTAAAGCTCGAAGGTGCGGGTATCGAACAGGATTAGATACCCCGGTAGTCCGCCTAACCCATGTAGTCCCGTGATGGTGCCAGCAGCCGCGGTA
+
IGHIICHCCHEHH/FDHIDCEHHHGIFHHIHHIIIC@GCF?CHIHFDHHHDFDIHDCHHHHHHHHHHIIIIHHFHFDCGFFHHHIHHIIICHHCHHIDHIHIIIIIIHHHH?GFHHHHHIIHIHGHHIIHH@HHHIIHHIIHIHGIIIIHHHHIIHGIIIHIHHGHIIIHIIIHHHIIIIIHHHGHHHHDIIIHIIIHHIIIIIHHIHHHGHIIIIIIIHIIIIHIIIIIIIHIIIIHIIHIIIHDHIIIIIHGIHIIIHIIIIIIIIIHHIHHHCFE1IIIIHIIIIGHHIIIIIIIIIIHHIIIIIIHHHHIII
@HS4.3_428 HISEQ:380:H55W7BCXY:1:1101:17822:32312 1:N:0:AGCAGGAA orig_bc=AAAAAAAAAAAA new_bc=AAAAAAAAAAAA bc_diffs=0
TACGGAAGATGCGAGCGTTATCCGGATTTATTGGGTTTAAAGGGAGCGTAGGCGGATGCTTAAGTCTGCGGTAAAATGTCGGCGCTCAACGCCGGCCCGCCGTGGAAACTGGGTATCTTGAATGTGCACAAGGTGGATGGAATTCGTGGTGTAGCGGTGAAATGCTTAGATATCACGAAGAACTCCGATTGCGAAGGCAGTCCACTGGGGCATGATTGACGCTGAGGCTCGAAAGTGCGGGAATCAAACAGG
+
FGHEG0CCGHIHIDHCCEHHIIIIGCEHH?F<DGHDGGGGHHHIHHHHIIII#F?EHIHH#HHHH#I@IHHGCGE#EHHEHHIIIHDCHHHDDHIIIIIIII#HHHGHHGHHGIGHH@HHHHFHFE#HIGFIHEHHHHHHHHHDFIHGCF?DIHHHFBHHHHHECAGHIIIIIIHHDBHHHIHGCGHHEGHHEHHEHEGHHHHHGCHH?HEHHIIHHGHHHIIIIIHHIIIIHHHCIHHEHIIIHIHHFHHI
@HS4.3_429 HISEQ:380:H55W7BCXY:1:1101:4570:32548 1:N:0:AGCAGGAA orig_bc=AAAAAAAAAAAA new_bc=AAAAAAAAAAAA bc_diffs=0
TACGTAGGTGGCGAGCGTTGTCCGGAATGACTGGGCGTAAAGGGAGCGTAGGTTGCAATTTAAGTTAAATGTGAAAGCCCGTGGCTCAACTACGGAACTGCATTTAATACTGGATAGCTAGAGTACAGGAGGGGTGAGCGGAATTCCTAGTGTAGCGGTGGAATGCGTAGATATTAGGAAGAACACCGGAGGCGAAGGCGGCTCACTGGACTGCAACTGACACTGAGGCTCGAAAGCGTGGGGAGCAAACAGG
+
IIIIIIIHIIIIIIIIIIIIIIIIIHHIIIIHHHIIIHDHIIIIIIIIIIIIIIIIIIIHIIIIIIIIIIIIIIIIIHIIIIIIIIIIIIHIIIIIIIIIIIIIIIIIIIIIIIIIIIIIIIIIIHIIIIIIIIHIIIIIIIIIIIIIIIIIIIIIIIIIIIIIIIIIIIIIIIIIIIIIIIIIIHIIIIIIIIIIIIIIIIIIIIIIIIIIIIIIIIIIHIIIIIIIIIIIIIIIIIIIIIIIIIIIIIIII
@HS4.3_430 HISEQ:380:H55W7BCXY:1:1101:8822:32685 1:N:0:AGCAGGAA orig_bc=AAAAAAAAAAAA new_bc=AAAAAAAAAAAA bc_diffs=0
TACGGAGGATGCGAGCGTTATCCGGATTTATTGGGTTTAAAGGGTGCGTAGGTGGTCTGTTAAGTCTGTGGTGAAAGCGTGCGGCTCAACCGTACCAAGCCATGGATACTGGCGGACTTGAGTGCAAACGAGGTAGGCGGAATGTGACGTGTAGCGGTGAAATGCTTAGATATGTCACAGAACCCCGATTGCGAAGGCAGCTTACCAGCATGCAACTGACACTGAGGCACGAAAGCGTGGGTATCAAACAGG
+
IIIIIIIIGHIHIIIIIIIIIIIIIIHHHIIHHIIHHIIIIIIHHIIIIIIIIIIHHHIHHIIIIIIIIIIIIIHIIHIIIIIHIIHIIIIIIIIIIIIIIIIHIIIIIIIIIIIIIHIIIIIIIIIIIIIIIIHIIIIIIIIIIIIIIHIIIIHIIIIIHIIIIIFHIIIHEEHGFGIIIIIIIIIIHIIIIIIIIIIIIIIIIIHEIIIIIIIGIIIIIIIHHIIIHHHIIHIIIIHGHH@IIIIIIIII
@HS4.3_431 HISEQ:380:H55W7BCXY:1:1101:19317:32678 1:N:0:AGCAGGAA orig_bc=AAAAAAAAAAAA new_bc=AAAAAAAAAAAA bc_diffs=0
TACGGAGGATGCGAGCGTTATCCGGATTTATTGGGTTTAAAGGGTGCGTAGGTGGTTTGTTAAGTTTGTGGTGAAAGCGTGCGGCTCAACCGTACCAAGCCATGAAAACTGGCGAACTTGAGTGCAAACGAGGTAGGCGGAATGTGATGTGTAGCGGTGAAATGCTTAGATATGTCACAGAACCCCGATTGCGAAGGCAGCTTACCAGCATGCAACTGACACTGAGGCACGAAAGCGTGGGTATCAAACAGG
+
IIIIIIIIIIIIIIIIIIIIIIIIIIIIIIIIIIIHIIIIIIIIHIIIHIHIHHIHIIHHIIIIIHIIIIIIIIIIIHIIIIIIIIIIIIIIIHIHIIIIIIIIIIIIIIIIIIIIIIIIIIIIEHIIIIIIIGIIIIIIIIIIIIIIIIIIIIIIIIIIIIIIIIIIIIIIIIIIHIIIIIIIIIIIIIIIIIIIIIIIIIIIIIIIHIIIIIIIIIIIIIIIIIIIIIIIIIIIIIIIIIIIIIIIIIII
@HS4.3_432 HISEQ:380:H55W7BCXY:1:1101:7482:32883 1:N:0:AGCAGGAA orig_bc=AAAAAAAAAAAA new_bc=AAAAAAAAAAAA bc_diffs=0
TACGGAGGGTGCGAGCGTTAATCGGAATAACTGGGCGTAAAGAGCTCGTAGGCGGTTAGTCAAGTCAGATGTGAAAGCCCCGGGCTTAACCTGGGAACTGCATTTGAAACTGACGAACTAGAGTACTGTAGAGGGAGGTAGAATTCCAGGTGTAGCGGTGAAATGCGTAGATATCTGGAGGAATACCGGTGGCGAAGGCGGCCTCCTGGACAGAGACTGACGCTGAGGAGCGAAAGCGTGGGGAGCAAACAGG
+
IIIIIGHIIHHIHIIIIHHIIIIIIIIIIIIIIIIIIHHIIIIIIIIIHHIIIIIHIIIIIIIIIIIIIIIHIIIIIIIIIIIIIHHIIIIIIIIHHIIEHIIIIIIIIIIIHIIIIHIIIIIIIIIIIIIIIIIIIIIIIIIIIIIIHIIIIIIIIIIIIIIIIIIIIIIIIIIHIHIIIIIIIIIIIIIIIIIIIIIIIIIIIIIIIIIIIIIHIIIIIIIIIIIIIIIIIIIIIIIIIIIIIIIIIIIII
@HS4.3_433 HISEQ:380:H55W7BCXY:1:1101:11698:32783 1:N:0:AGCAGGAA orig_bc=AAAAAAAAAAAA new_bc=AAAAAAAAAAAA bc_diffs=0
TACGTATGGAGCAAGCGTTATCCGGATTTACTGGGTGTAAAGGGAGCGTAGACGGTTTGCCAAGTCTGATGTGAAAGGTGAGGGCTCAACCCTTAAACTGCATTGGAAACTGGTAGACTAGAGTGTCGGAGAGGTAAGTGGAATTCCTAGTGTAGCGGTGAAATGCGTAGATATTAGGAGGAACACCAGCGGCGAAGGCGGCTTACTGGACGATAACTGACGTTGAGGCTCGAAAGCGTGGGGAGCAAACAGG
+
IIIIIIIIIIIIIIIIIIIIIIIIIIIIIIIHIIIGEFHHIIIIHIIIIIIIIIIHIHIIIIIIIIIIIIIIIIIIIIIIIIIIIIIIIIIIIIIIIIIIIIIIIIIIIIIIIIIIIIIIIIIIIHIIIIIIIIIIIIIIIIIIIIIIIIIIIIIIIIIIIIIIIIIIIIIHIIIIIIIIIIIIIIIIIIIIIIIIIIIIIIIIIIIIIIIIIIIIIIIIIIIIIIIIIIIIIIIIIIIIIIIIIIIIIIIII
@HS4.3_434 HISEQ:380:H55W7BCXY:1:1101:12702:32845 1:N:0:AGCAGGAA orig_bc=AAAAAAAAAAAA new_bc=AAAAAAAAAAAA bc_diffs=0
TACGGAGGGTGCAAGCGTTAATCGGAATAACTGGGCGTAAAGGGCATGCAGGCGGTTAGACAAGTAGGATGTGAAATCCCCGGGCTCAACCTGGGAGCTGCATACTAAACTGTCTGACTAGAGTATTGCAGGGGGAGACGGAATTCCAGGTGTAGCGGTGGAATGCGTAGATATCTGGAAGAACACCAAAGGCGAAGGCAGTCTCCTGGGCAAATACTGACGCTCATATGCGAAAGCGTGGGTAGCAAACAGG
+
IIIIIIEHHHIIIIIIIHIIIIIIIIIIIIIIIIIIIIIIIIIIIIIIIIIIIIIIIIIIIIIIIIIIHIIIIIIIIIIIIIIIIIIIIIIIIIIIIIIIIIIIIIIIIIIIIIIIIIIIIIIIIIIIIIIIIIIIIIIIIIIIIIIIIIIIIIIIIIIIIIIIIIIIIIIIIIIIIIIIIIIIIIIIIIIIIIIIIIIIIIIGIIIIIIIIIIIIIIIIIHIIIIIIIIIIIIIIIIIIIIIIIIIIIIIII
@HS4.3_435 HISEQ:380:H55W7BCXY:1:1101:12866:32913 1:N:0:AGCAGGAA orig_bc=AAAAAAAAAAAA new_bc=AAAAAAAAAAAA bc_diffs=0
TACGGAGGATGCAAGCGTTATCCGGATTTATTGGGTTTAAAGGGTGCGTAGGCGGAGCTTTAAGCGTGAGGTGAAATGCCCGGGCTCAACCTGGGGACTGCCTCGCGAACTGGAGTTCTGGAATGCCCCTGCCGTGGGAGGAATGTGTGGTGTAGCGGTGAAATGCATAGAGATCACACAGAACACCGATTGCGAAGGCATCTCACGAAGGGGTGATTGACGCTGAGGCACGAAAGCGTGGGGATCAAACAGG
+
HIIIIHGHHIIIHIIIIIIIIIGIIHIIIIIIHIIIIIIIIIIHIIIIIIIIIIIIIIHIIIIIIIIIIIIIIIIIIHIIIIIIHIIIIIIIIIHIIIIIHHIIIIIIIIIIIIIIIIIIIIIIIIIIIIIHIIIHIIIIIIIIIIIIIIIIIIIIIIIIIIIIIIIIIIIIIIIIIIHIIIIIIIIIIHIIIHIIIIIIHIIIIIIIIIIIIIIIIIIIIIIHIIIIGIIIIIIGIIIIIIIHGIIIIIIII
@HS4.3_436 HISEQ:380:H55W7BCXY:1:1101:16028:32959 1:N:0:AGCAGGAA orig_bc=AAAAAAAAAAAA new_bc=AAAAAAAAAAAA bc_diffs=0
TACGGAAGATGCGAGCGTTATCCGGATTTATTGGGTTTAAAGGGAGCGTAGGCGGGTTTTTAAGTCTGCGGTAAAATGTCGGCGCCCAACGTCGTCCCGCCGTGGAAACTGGAGACCTTGAATACACACAAGGAAGATGGAATTCGTCGTGTAGCGGTGAAATGCTTAGATATGACGAAGAACTCCGATTGCGAAGGCAGTCTTCTGGAGTGCGATTGACGCTGAGGCTCGAAAGTGCGGGTATCAAACAGG
+
IIIIIHIIHIIIIIIIIIIHIIIIIEGHIIIIIIIGHIHIIIIIIIHIHIHHHIIIHEIHHIIHHIIIIIIIIIIIIIIIIIIIIIIIIIIIIHHHIIIIIIIIIIIIIIIIIIIIIIIIIHIIIIIIIIIIIIIIIIIIIIIIIIIIIIIIIIIIIIIIIIIIIIIIIHHIIIIIIIIIIIIIIIIIIIIHIIHHIIIIIHIIIIIIIHDHIHIHHIIIIIIIIIIIIIIIIHH<IIIIIIIIIIIIIIII
@HS4.3_437 HISEQ:380:H55W7BCXY:1:1101:10081:33134 1:N:0:AGCAGGAA orig_bc=AAAAAAAAAAAA new_bc=AAAAAAAAAAAA bc_diffs=0
TACGGAAGGTCCGGGCGTTATCCGGATTTATTGGGTTTAAAGGGAGCGCAGGCGGAGACTTAAGCGTGCTGTGAAATGCTGCGGCTCAACCGTGGAAGTGCAGCGCGAACTGGGTTTCTTGAGTGAGTGCGAGGTATGCGGAATTCGTGGTGTAGCGGTGAAATGCTTAGATATCACGAAGAACCCCGATTGCGAAGGCAGCGTACCAGTCCTTAACTGACGCTAAAGCTCGAAAGTGCGGGTATCGAACAGG
+
IIIIIHHIIIIII/<EHHIIFHHIIGCHIHEHIIIH0@FHIHIIIIIIIIIIIIIHHCCHIIIIIIIHHIIIIIIIHIIIIHIIIIIIIIIIIIIIIIIIIIIIIIHIIIIIIGGHIIIIIIIIHHHHHHIIIIIIIIHIIIIIIIIIIIIIIIIIIIIIIHIIIIHHIIIIIIIHIHIHIIIHHIHIHIIIIIIIIIIIIIIIIIHIIIHHHIIHIIIIIIIIIIIIHEIIIIIIIIIIIIHHGIIIIIIII
@HS4.3_438 HISEQ:380:H55W7BCXY:1:1101:13238:33150 1:N:0:AGCAGGAA orig_bc=AAAAAAAAAAAA new_bc=AAAAAAAAAAAA bc_diffs=0
TACGGAGGGTGCGAGCGTTAATCGGAATAACTGGGCGTAAAGAGCTCGTAGGCGGTTAGTCAAGTCAGATGTGAAAGCCCCGGGCTTAACCTGGGAACTGCATTTGAAACTGACGAACTAGAGTACTGTAGAGGGAGGTAGAATTCCAGGTGTAGCGGTGAAATGCGTAGATATCTGGAGGAATACCGGTGGCGAAGGCGGCCTCCTGGACAGAGACTGACGCTGAGGAGCGAAAGCGTGGGGAGCAAACAGG
+
IIIIIHIIGIIIIIIIIHIIIIIIIIIIIIIHIIIIIHHIIIIIIIHIHHIHIIIEFHIHHIIIHIIIHIIIIIIIGIIIIIHIIIIIIIIIIIIIIIIIIIIIIIIIIIIHIIIIIHIIIIIIIIIIIIIIIIIIIIIIIIIIIIHIIIIIIIIIIIIIIIIIIIIIIIIIIIIIHHIIIIIIIIHHIIIIIIIIIIIIIIIIIIIIIIIIIIIIIIIIIIIIIIIIIIIIIIIIIIIIIIIIIIIIIIIII
@HS4.3_439 HISEQ:380:H55W7BCXY:1:1101:13860:33038 1:N:0:AGCAGGAA orig_bc=AAAAAAAAAAAA new_bc=AAAAAAAAAAAA bc_diffs=0
TACGGAAGGTCCGGGCGTTATCCGGATTTATTGGGTTTAAAGGGAGCGCAGGCGGGTTGTTAAGCGTGACGTGAAATGTAGGGGCTCAACCTTTGAATTGCGTCGCGAACTGGCGACCTTGAGTGGGTACGACGCGGACGGAATTCGTGGTGTAGCGGTGAAATGCTTAGATATCACGAAGAACTCCGATTGCGAAGGCAGTCCGCGAGTCCCCAACTGACGCTAAAGCTCGAAAGTGCGGGTATCGAACAGG
+
IIIIIIIIIIIIIIIIIIIIIIIIIIHIIIIIHIIHIIIIIIIIIIIIIIIIIIIIIIIIIIIIIIIIIIIIIIIIIIIIIIIIIIIIIIIIIIIIIIIIIIIIIIIIIIIHIIIIIIIIIIIIIIIIIIIIIIIIIIIIIIIIIIIIIIIIIIIIIIIIIIIIIIIIIIIIIIIIIIIIIIIIIIIIIIIIIIIIIIIIIHIIIIIIIIHIIIIIIIIIIIIIIIIIIHIIIIIHCIIIIIIIIIIIIIIII
@HS4.3_440 HISEQ:380:H55W7BCXY:1:1101:18298:33128 1:N:0:AGCAGGAA orig_bc=AAAAAAAAAAAA new_bc=AAAAAAAAAAAA bc_diffs=0
TACGGAGGGTACGAGCGTTAATCGGAATGACTGGGCGTAAAGTGCACGTAGGTGGATAGATAAGTCACAAGTGAAATACCCGGGCTTAACCTGGGATTGGCTCGTGAAACTGTTTAACTAGAGTACGGTAGAGGGGAGTAGAATTCCAAGTGTAGCGGTGAAATGCGTAGAGATTTGGAAGAATACCGGAGGCGAAGGCGGCTCTCTGGACCGATACTGACACTGAAGAGCGAAAGCGTGGGGAGCAAACAGG
+
IIIIIIIIIIHIIIIIIIIIIIIIIIIIIIIIIIIHIIIIIIHIIHIIGHHHFIIIIIIIIIIIIIIIIIIIIIIIHHIIIIIIIIIIIIIIIIIIIIIIIIIIIIIIIIIIHIIIIIIIIIIIIIIIHIIIIIIIIIIIIIIIIIIIIIIIIIIIIIIIIIIIIIIIIIIIIIHHGHIIIIIIIHIIIIIIIIIIIIIIIIIIIIIIIIIIIIIIIIIIIHIIIIIIIIIIIIIIIIIIIIIIIIIIIIHII
@HS4.3_441 HISEQ:380:H55W7BCXY:1:1101:13863:34606 1:N:0:AGCAGGAA orig_bc=AAAAAAAAAAAA new_bc=AAAAAAAAAAAA bc_diffs=0
TACGTAGGTGGCAAGCGTTGTCCGGATTTACTGGGTGTAAAGGGCGTGCAGCCGGGTCTGCAAGTCAGATGTGAAATCCATGGGCTCAACCCATGAACTGCATTTGAAACTGTAGATCTTGAGTACCGGAGGGGCAATCGGAATTCCTAGTGTAGCGGTGAAATGCGTAGATATTAGGAGGAACACCAGTGGCGAAGGCGGATTGCTGGACGGCAACTGACGGTGAGGCGCGAAAGTGTGGGGAGCAAACAGG
+
GHHIHHHIIHHHIIHIIIIIIIIIIIIIIHHIIIHHIIHIIIIIIIIIIIIIIIHIHHIIIIHHIHHFHHHIIIIIHHIIIIIIIIIIIIIIIIFHG#HHHIGIIIIIHIIIIIIHIHIIIIIIIHHHIIIIIIHEHHHIHIHHHHIIIHHHIIIHIHFHHHIIIIHHHIHEHHIIIHIHIHIHHHIIIIHHCHIHHHIIIIIIIHIHHGIIIIGIIHIHIIHHIHIIIIIHFHGE<CHDHIIIIIIIIIIHE
@HS4.3_442 HISEQ:380:H55W7BCXY:1:1101:14880:34509 1:N:0:AGCAGGAA orig_bc=AAAAAAAAAAAA new_bc=AAAAAAAAAAAA bc_diffs=0
TACGGAGGATGCGAGCGTTATCCGGATTTATTGGGTTTAAAGGGTGCGCAGGCGGCGCGGTAAGTCAGCGGTGAAATGTCCCGGCTCAACCGGGGAGCTGCCGTTGATACTGTCGTGCTTGAGTGCGAACGGCGCCGGCGGAATGTGTGGTGTAGCGGTGAAATGCATAGATATCACACAGAACACCGATCGCGAAGGCAGCTGGCGAGGACGCAACTGACGCTGAGGCACGAAGGCGTGGGGATCGAACAGG
+
IIIIIIIIIIIIIIIIIIIIIIIIIHIHIIIIIIIHHIIIIIIIIIIIIIIIIIIIIIIIIIGIIIIIIIIIIHIIHIIIIIIIIHIIIIHIIIIIIIIIIIIIIIIIIIIIIIIIIIIIIIIIIIIIIIIIIIIIIIIIIIIIHFIIIIIIHIIIIIHIIIIIIIIIIIIIIIIHHHIIIIIIIIIIIIIIIIIHIIIIIIIIIIIIIIHIHIIIIIIIIIIIIIIHHIIIIIIIHIIIIIIIIIIIIIIII
@HS4.3_443 HISEQ:380:H55W7BCXY:1:1101:17159:34686 1:N:0:AGCAGGAA orig_bc=AAAAAAAAAAAA new_bc=AAAAAAAAAAAA bc_diffs=0
TACGGAGGGTACGAGCGTTAATCGGAATGACTGGGCGTAAAGGGCACGTAGGTGGATAGATAAGTCACAAGTGAAATACCCGGGCTTAACCTGGGATTGGCTCGTGAAACTGTTTAACTAGAGTACGGTAGAGGGGAGTAGAATTCCAAGTGTAGCGGTGAAATGCGTAGAGATTTGGAAGAATACCGGAGGCGAAGGCGGCTCTCTGGACCGATACTGACACTGAAGAGCGAAAGCGTGGGGAGCAAACAGG
+
IIIIHDHIIFHIIHIHIHHIIIHIGHHIIIIHIIIGHCHHHIHIIIIIDHHHFHHIIIIIIIIIIIIIIIIIIIIIHIIGIIHHHHIIIIIHHHHIIIHIIIIIIIIIIIIIIIIIIIIIIIIIIIIIIIIIIIIIIIIIIIIIIIIIIIIIIIIIHIIIIIIIIIIIIIIIIIIIHHIIIIIIIIIIIIIIIIIIIIIIIIIIIIIIIIIIIIIIIIIIIHIIIIIIIIIIIIIIIIIIIIIIIIIIHIIII
@HS4.3_444 HISEQ:380:H55W7BCXY:1:1101:18029:34527 1:N:0:AGCAGGAA orig_bc=AAAAAAAAAAAA new_bc=AAAAAAAAAAAA bc_diffs=0
TACGGAAGGTCCGGGCGTTATCCGGATTTATTGGGTTTAAAGGGAGCGCAGGCCGGGGATTAAGCGTGACGTGAAATGTGGCGGCTCAACCGCCGAACTGCGTCGCGAACTGGTTCCCTTGAGTGAGTACGACGTCAGCGGAATTCGTGGTGTAGCGGTGAAATGCTTAGATATCACGAAGAACCCCGATTGCGAAGGCAGCTGACGAGTCCTTAACTGACGCTAAAGCTCGAAAGTGCGGGTATCGAACAGG
+
IIIIIIIIIIIIIIIIIIIIIIIIHHHIIIIIHIIGHIIIIIIIIIIIIIIHHIIIIIIIIIIIIIIIIHIIIIIIGHIIIIIIIIIIIIIIIIIIIHIIIIIIIIIIIIIIHHIIIIIIIIIIIIIIIIHIIIIIIIIIIIIIIIHIIIIIIIIIIIIIIIIIHIIIIIIIIIIIIHIIIIIIIIIIHHIIIIIIIIIIIIIIIIIIIIIIIIIIIIIIIIIIIIIIIIIIIIIIHIIIIIIIIIIIIIIII
@HS4.3_445 HISEQ:380:H55W7BCXY:1:1101:2979:34909 1:N:0:AGCAGGAA orig_bc=AAAAAAAAAAAA new_bc=AAAAAAAAAAAA bc_diffs=0
TACGGAAGGTCCGGGCGTTATCCGGATTTATTGGGTTTAAAGGGAGCGCAGGCTGGAGATTAAGCGTGACGTGAAATGCCGCGGCTCAACCGTGGAAGTGCGTCGCGAACTGGTTTCCTTGAGTGTATTCGACGTCAGCGGAATTCGTGGTGTAGCGGTGAAATGCTTAGATATCACGAAGAACTCCGATTGCGAAGGCAGCTGGCGAGGCTATAACTGACGCTAAAGCTCGAAGGTGCGGGTATCGAACAGG
+
IIIIIHIIIIIIIIHIIIIHIIIIIHHFHHIIHHIEHIIIIIIIIIIIGHIIHIIIHIIIHHIIIHIIIIIHIHIIHHHIHIIIIIIIIIHIIIIIIIIIIHHIIIIHIIIIIIHHGHIIIHIIIIIIIIIIIIIIIIIIIIIHIIIIIIIIIIIHIIIIHIIIIIHIIIIHHIHGHHIIIIIIIIIIIIIIIIIIHGHIIIIIHIIIIIIIIIHGHHHGIIIIIIIIGEEHGHHHDIIIIIIIHIHIIHHII
@HS4.3_446 HISEQ:380:H55W7BCXY:1:1101:5196:34797 1:N:0:AGCAGGAA orig_bc=AAAAAAAAAAAA new_bc=AAAAAAAAAAAA bc_diffs=0
TACGGAGGGTACGAGCGTTAATCGGAATGACTGGGCGTAAAGGGCACGTAGGTGGATAGATAAGTCACAAGTGAAATACCCGGGCTTAACCTGGGATTGGCTCGTGAAACTGTTTAACTAGAGTACGGTAGAGGGGAGTAGAATTCCAAGTGTAGCGGTGAAATGCGTAGAGATTTGGAAGAATACCGGAGGCGAAGGCGGCTCTCTGGACCGATACTGACACTGAAGAGCGAAAGCGTGGGGAGCAAACAGG
+
IIIIIIIIIIIIIIIIIHIIIIIIIIIIIIIIHIIIIHIIIIIIIIIIDGHHDIIIHIIIIIIIIIIIIIIIIIIIIIIIIIIIIIIIIIIIIIIIIIIIIIIIIIIIIIIIIIIIIIIIIIIIIHIIIIIIIIIIIIIIIIIIIIIIIIIIIIIIIIIIIIIIIIIIIIIIIIIIHHIIIIIIIIIIIIIIIIIIIIIIIIIIIIIIIIIIIIIIIIIIIIIIIHIIIIIIIIIIIIIIIIIIIIIIIIIII
@HS4.3_447 HISEQ:380:H55W7BCXY:1:1101:11630:34983 1:N:0:AGCAGGAA orig_bc=AAAAAAAAAAAA new_bc=AAAAAAAAAAAA bc_diffs=0
TACGGAAGGTCCGGGCGTTATCCGGATTTATTGGGTTTAAAGGGAGCGCAGGCTGATGATTAAGCGTGACGTGAAATGTAGCCGCTCAACGGCTGAACTGCGTCGCGAACTGGTTATCTTGAGTGAGTTCGATGTTGGCGGAATTCGTGGTGTAGCGGTGAAATGCTTAGATATCACGAAGAACTCCGATTGCGAAGGCAGCCAACAAGGCCTTTACTGACGCTAAAGCTCGAAGGTGCGGGTATCGAACAGG
+
IIIIIIIIIIIIIIIIIIIIIIIIIHIIIIIHIIIHIIIIIIIIIIHIIIIIIIIIIIIIIIIIIIIIIIIIIIIIIIIIIIIIIIIIIIIIIIIIIIIIIIIIIIIIIIIIIIHIIIIIIIIIIIIIIIIIIIIIIIGIIIIIIIIIIIIIIIIIIIIIIIIIIIIIIIIIIIIHHHIIIIIHIIIIIIIIIIIIIIIIIIIIIIIIIIIHGIIIIIIIIIIIIIIIIIIIIIIIIIIIIIIHIIIIIIIII
@HS4.3_448 HISEQ:380:H55W7BCXY:1:1101:19803:34884 1:N:0:AGCAGGAA orig_bc=AAAAAAAAAAAA new_bc=AAAAAAAAAAAA bc_diffs=0
TACGGAGGATGCAAGCGTTATCCGGATTTATTGGGTTTAAAGGGTGCGTAGGCGGAAGTTTAAGCGTGAGGTGAAATGCCACGGCTCAACCGTGGGACTGCCTCGCGAACTGGATTTCTGGAATGCCCCTGCCGTGGGAGGAATGTGTGGTGTAGCGGTGAAATGCATAGAGATCACACAGAACACCGATTGCGAAGGCATCTCACGAAGGGGTGATTGACGCTGAGGCACGAAAGCGTGGGGATCAAACAGG
+
IIIIIGIHIIIIIIIIIIIHIIIIIEHIIIIIHIIHIIIIIIIIHIIHHHIGIIIIIIIIHIIIII@HHHIHIHHIEHIIIHHGIHIIIIIIIIIIIIIIIHIIIIIIIIHIIHIIIIIIIIIIHIIHIIIIIIIIIIIIIIIIIGIIIIIIIIIIIIIIIIIIIIGIIIIIIHIIIHHIIIIHHIIIIIIIIIIIIIIIHIHIIIIIIIIIIIIIIIIIIIIIIIIIIIIIIIIIIIIIIIIIIIIIIIIII
@HS4.3_449 HISEQ:380:H55W7BCXY:1:1101:12440:35242 1:N:0:AGCAGGAA orig_bc=AAAAAAAAAAAA new_bc=AAAAAAAAAAAA bc_diffs=0
TACGTAGGTGGCAAGCGTTATCCGGATTTACTGGGTGTAAAGGGCGCGTAGGCGGGGATGCAAGTCAGATGTGAAATCTATGGGCTTAACCCATAAACTGCATTTGAAACTGTATCTCTTGAGTGCTGGAGAGGTAGACGGAATTCCTTGTGTAGCGGTGAAATGCGTAGATATAAGGAAGAACACCAGTGGCGAAGGCGGTCTACTGGACAGTAACTGACGCTGAGGCGCGAGAGCGTGGGGAGCAAACAGG
+
HIIIHIIIIIIIIIIIIIIIIIIIIIIIIIHHIIIEHEHIIIIIIIIIHIIIIIIIIIHIIIIIIIIIIIIHIIHIIHHIIIIIIIIIIIIIIIIIIIIIIIIIIIIIIIIIIIIIIIIIIIIIIIIIIIIIIIIIIIIIIIIIIHIIIIIIIIIIIIIIIIIIIHIIIIIIIIIIIHIIIIIIIIIIIIIIIIIIIIIIIIIIIIIIIIIHIIIIIIIIIIIIIIIIIIIIIIIIIIIIIIIIIIIIIIIII
@HS4.3_450 HISEQ:380:H55W7BCXY:1:1101:3947:35749 1:N:0:AGCAGGAA orig_bc=AAAAAAAAAAAA new_bc=AAAAAAAAAAAA bc_diffs=0
TACGGAAGGTCCGGGCGTTATCCGGATTTATTGGGTTTAAAGGGAGCGCAGGCTGGATTTTAAGCGTGCTGTGAAATGTACCGGCTCAACCGGTGACGTGCAGCGCGAACTGGAGTCCTTGAGTGAGTACGAGGTATGCGGAATTCGTGGTGTAGCGGTGAAATGCTTAGATATCACGAAGAACCCCGATTGCGAAGGCAGCGTACCAGTCCTTAACTGACGCTAAAGCTCGAAAGTGCGGGTATCGAACAGG
+
IIIIIIHHIIIIIIIIIHIIIIIIIHHIIIIHIIIHHHIIIIIIIIIIIIIIIIIIIIII#HIIIIIIIIIIIIIIHHHIIIIIIIIIIIIIIIIIIIIIIIIIIIIIIIIIIIIIIIIIIIIIIIIIIIIIIIIIIIIIIIIIIIIIIIIIIIIIIIIIIIIIIIIIIIIIIIIIIGIIIIIIHGIIIIIIIIIIIIIIIIIIIIIIIIIIIIIIIIIIIIIIIIIIIHIIIIIIHIIIIIIIIIIIIIIII
@HS4.3_451 HISEQ:380:H55W7BCXY:1:1101:15040:35745 1:N:0:AGCAGGAA orig_bc=AAAAAAAAAAAA new_bc=AAAAAAAAAAAA bc_diffs=0
TACGGAAGGTCCGGGCGTTATCCGGATTTATTGGGTTTAAAGGGAGCGCAGGCCGGAGGTCAAGCGTGACGTGAAATGTAGGGGCTCAACCTTTGAATTGCGTCGCGAACTGGCCTTCTTGAGTGAGTACGACGTCAGCGGAATTCGTGGTGTAGCGGTGAAATGCTTAGATATCACGAAGAACCCCGATTGCGAAGGCAGCTGACGAGTCCTTTACTGACGCTAAAGCTCGAAGGTGCGGGTATCGAACAGG
+
IIIIIIIHIHIIIIIIIIIHHIIIIIEHHHHHIIIHIIIIHIIIIIIHHIIHIHIIIIIHIIIIIIIIHIHHIIHIHIIIIIIIIHIIIIIIIHIIIHHIIIIIIIIIIHHIIHIIIHIIIIIIIIIHIIIIIIIIIIIIIHIHIIIIIIIIIIIIIIGIIIIIHIGIIIIIIIHIIHIIIIIIHIIGGIIIIIIIIIIIHIIIHIIIIIIIIIIIIIIIIIHHIIHIHGIIIIIIHIIIIIIIIIIIIIIII
@HS4.3_452 HISEQ:380:H55W7BCXY:1:1101:19404:35581 1:N:0:AGCAGGAA orig_bc=AAAAAAAAAAAA new_bc=AAAAAAAAAAAA bc_diffs=0
TACGGAGGGTGCGAGCGTTAATCGGAATAACTGGGCGTAAAGAGCTCGTAGGCGGTTTGTCAAGTCAGATGTGAAAGCCCCGGGCTTAACCTGGGAACCGCATTTGAAACTGACAGACTAGAGTACTGTAGAGGGAGGTAGAATTCCAGGTGTAGCGGTGAAATGCGTAGATATCTGGAGGAATACCGGTGGCGAAGGCGGCCTCCTGGACAGAGACTGACGCTGAGGAGCGAAAGCGTGGGGAGCAAACAGG
+
IIIIIHHIIIIIIIIIIHIIEHHIIIIIIIIIIIIIIHIIIIIIIIIIIIIIIIIFHHIIIIIIIIIIIIIIIIIIIHHIIIIIIIHHIIIIIIIIIHIIIIIIIIIIIIIIIIIIIIIIIIIIIIIIIIIIIIIIIIIIIIIIIIIIIIIIIIIIIIIIIIIIIIIIIIHIIIIIIIIIIIIIIIIIIIIIIIIIIIIIIIIIIIIIIIIIIIIIIIIIIIIIIIIIIIIIIIIIIIIIIIIIIIIIIIIII
@HS4.3_453 HISEQ:380:H55W7BCXY:1:1101:5162:35774 1:N:0:AGCAGGAA orig_bc=AAAAAAAAAAAA new_bc=AAAAAAAAAAAA bc_diffs=0
TACGGGGGATGCAAGCGTTGTCCGGAATCATTGGGCGTAAAGAGTTCGTAGGTGGTTTGTTAAGTTAGGTGTTAAAGGCGTGGGCTCAACTCACGTATGGCACTTGATACTGGCAGACTTGAATGCGGTAGAGGTAAAGGGAATTCCTGGTGTAGCGGTGAAATGCGTAGATATCAGGAGGAACATCGGTGGCGTAAGCGCTTTACTGGGCCGTAATTGACACTGAGGAACGAAAGCCGGGGTAGCAAATGGG
+
IIIIIIIIHIIIIIIIIIIIIIIIIHIIIIIIIIIIIIIIIIHIGHIIHHHIFHIEIIIIIIIIIIIIIIIIIHIIHIHIIIIIIIIIIIIIIIIIIIIIIIIIIIIIIIIIIIIIIIIIIIIIIIIIIIIIIIHIIIIIIIIIIIIIIIIIIIIIIIIIIIIIIIIIIIIIIIIIIIIIIIIIIIIIIIIIIIIIIIIIIIIIIIHIIIIIIIIIIIIIHHIIIIIIIIIIIIIIIIIIIIIIIIIIIIIII
@HS4.3_454 HISEQ:380:H55W7BCXY:1:1101:5016:35952 1:N:0:AGCAGGAA orig_bc=AAAAAAAAAAAA new_bc=AAAAAAAAAAAA bc_diffs=0
TACGTAGGTGGCAAGCGTTGTCCGGAATAACTGGGTGTAAAGGGCGAGTAGGTGGGACATTAAGTCAGATGTGAAATTTGGGAGCTCAACTCCCAAGCTGCATCTGAAACTAAAGTTCTTGAGTGCTGGAGAGGGAAGCGGAATTCCTAGTGTAGCGGTGAAATGCGTAGATATTAGGAGGAACACCAGTGGCGAAGGCGGCTTTCTGGACAGTAACTGACACTGAGGCGCGAAAGCGTGGGGAGCGAACAGG
+
IIIIIHIIIIIIIIIIIIIIIIIIIHIHFHIHHIIDGHHIIIHIIICHHHHIIIIIIIIIIIIIIIIIHIIIIIIIFHIIIIHIIIIIIIHGHIIIIIIIIIIIIIHIIIIIIIIHHHIIIIIIIHIIIHIIIIIIHHHGIIIIIIIHHHCHIHIGHHHHIIHIIIHHGIIIIHIHHHIIIIIIHIIIIHFHIHHIHIGIH?IIHHHHIIHHHEGIHEIIIHEEGECH?HIIIHHHHCCEIIIHHHIIHEGFI
@HS4.3_455 HISEQ:380:H55W7BCXY:1:1101:5290:35787 1:N:0:AGCAGGAA orig_bc=AAAAAAAAAAAA new_bc=AAAAAAAAAAAA bc_diffs=0
TACGGAAGGTCCGGGCGTTATCCGGATTTATTGGGTTTAAAGGGAGCGCAGGCTGATTATTAAGCGTGACGTGAAATGTAGCCGCTCAACGGCTGAACTGCGTCGCGAACTGGTAGTCTTGAGTGAGTTCGATGTTGGCGGAATTCGTGGTGTAGCGGTGAAATGCTTAGATATCACGAAGAACTCCGATTGCGAAGGCAGCCAACAAGGCCTTTACTGACGCTAAAGCTCGAAGGTGCGGGTATCGAACAGG
+
IIIIIIIIIIIIIHIIIIIIIIIIIHIIIIIIIIIEHIIIIIIIIIIIIIIIGIIIIIIIIIIIIIIIIHIIIIIIIIIIIIIIIIIIIIIIIIIHIIIIIIIIIIIIIIIIIIIIIIIIIIIIIIIIIIIIIIIHIIIIIIIIIIIIIIIIIIIIIIIIIIIIIIIIIIIIIIIIHIIIIIIIIIIIIIHIIIIIIIIIIGIIIIIIIIIIIIIIIIIIIIIIIIIIIIIIIIIIIIIIIIIIIIIIIIIII
@HS4.3_456 HISEQ:380:H55W7BCXY:1:1101:7899:35945 1:N:0:AGCAGGAA orig_bc=AAAAAAAAAAAA new_bc=AAAAAAAAAAAA bc_diffs=0
TACGTAGGTGGCGAGCGTTGTCCGGATTTACTGGGTGTAAAGGGCGCGTAGGCGGGAAGGCAAGTCAGGTGTGAAATCTCTGGGCTCAACCCAGAAACTGCACTTGAAACTGTTTTTCTTGAGTGTCGGAGAGGTAGATGGAATTCCTAGTGTAGCGGTGAAATGCGTAGATATTAGGAGGAACACCAGTGGCGAAGGCGATCTACTGGACGATAACTGACGCTGAGGCGCGAAAGCGTGGGGAGCAAACAGG
+
IIIIIIIIIIIIIIIIIIHIIIIIIIIIIIIHHIIFHHIIIIIIIIIIHIIIIIIIHIIIIIIIIIIIIIIIIIIIIHIIIIIIIIIIIIIIIIIIIIIIIIIIIIIIIIIIIIHIIIIIIIIIIIIIIIIIHIIIIIIIIIIIIIIIIIIIIIIIIIIIIIIIIIIIIIIIIIHIHIIIIIIIIIIIIIIIIIIIIIIIIIIIIIIIIIIIIIIIIIIIIIIIIIIIIIIIIIIIIIIIIIIIIHIIIIIII
@HS4.3_457 HISEQ:380:H55W7BCXY:1:1101:8358:35958 1:N:0:AGCAGGAA orig_bc=AAAAAAAAAAAA new_bc=AAAAAAAAAAAA bc_diffs=0
TACGGAGGGTACGAGCGTTAATCGGAATGACTGGGCGTAAAGGGCACGTAGGTGGATAGATAAGTCACAAGTGAAATACCCGGGCTTAACCTGGGATTGGCTCGTGAAACTGTTTAACTAGAGTACGGTAGAGGGGAGTAGAATTCCAAGTGTAGCGGTGAAATGCGTAGAGATTTGGAAGAATACCGGAGGCGAAGGCGGCTCTCTGGACCGATACTGACACTGAAGAGCGAAAGCGTGGGGAGCAAACAGG
+
IIIIIIIIIIIIIIIIIHIIEGHIIIIIIIIHIIIIIIIIIIIIIIIIGHIIIIIHIIIIIIIIIIIIIIIIIIIIHIIIIIIIIIIIIHIIIIIIIIIIIHIIIIIIIIIIIIIIIIIIIIIIIHHIHIIIIIIIIIIIIIIIIIIIIIIIIIIIIIIIIIIIIIIIIIIIIIHIHHIIIIIIIIIIIIIIIIIIIIIIIIIIHIIIIIIIIIIIIIIIIIIIIIIIIIIIIIIIIIIIIIIIIIIIIIIII
@HS4.3_458 HISEQ:380:H55W7BCXY:1:1101:9301:35877 1:N:0:AGCAGGAA orig_bc=AAAAAAAAAAAA new_bc=AAAAAAAAAAAA bc_diffs=0
TACGGAGGATGCGAGCGTTATCCGGATTTATTGGGTTTAAAGGGTGCGTAGGTGGTTTGTTAAGTTTGTGGTGAAAGCGTGCGGCTCAACCGTACCAAGCCATGAAAACTGGCGAACTTGAGTGCAAACGAGGTAGGCGGAATGTGATGTGTAGCGGTGAAATGCTTAGATATGTCACAGAACCCCGATTGCGAAGGCAGCTTACCAGCATGCAACTGACACTGAGGCACGAAAGCGTGGGTATCAAACAGG
+
IIIHIIHIHIIIIIIIIIIIIEFHHCGHHII@<FH<0DFHIIIIIIII<GFHGHIGCHIHIIIIIHHIIIIEHHIIIIHHHHHIIFHIIIIHHHHHIIIHIIIIIIIIIIIIIIIIIIIIIIIHHHHIIIIIIHIIIIIHIIHIIHIIIIIIIIIHIIIIIIIIIIIIIIIIIIIHGHIIIIIIIIIIIHIIIIIIIIHFIIIIIHIIIIIHGHHIIGIIIIIIIIIHHIIIIIIIIIIIIHIIIIIIIIII
@HS4.3_459 HISEQ:380:H55W7BCXY:1:1101:14011:35794 1:N:0:AGCAGGAA orig_bc=AAAAAAAAAAAA new_bc=AAAAAAAAAAAA bc_diffs=0
TACGGAGGGTGCGAGCGTTAATCGGAATAACTGGGCGTAAAGAGCTCGTAGGCGGTTAGTCAAGTCAGATGTGAAAGCCCCGGGCTTAACCTGGGAACTGCATTTGAAACTGACGAACTAGAGTACTGTAGAGGGAGGTAGAATTCCAGGTGTAGCGGTGAAATGCGTAGATATCTGGAGGAATACCGGTGGCGAAGGCGGCCTCCTGGACAGAGACTGACGCTGAGGAGCGAAAGCGTGGGGAGCAAACAGG
+
IIIIIHHIIHIHIIIIICGIIIIIIIIIIIIIIIIIIIIHIIIIIIIIIIIIIIIIIIIIIIIIIIHIHIIIIIHCHHHIIIIIIIIIIIIIIHIIHIIIIIIIIIIIIIIIIIIIIIIIIIIIIIIIIIIIIIIIIIIIIIIIIIIIIIIIIIIIIIIIIIIIIIIIIIIIIIIIIIIIIIIIIIIIIIIIIIIIIIIIIIIIIIIHIIIIHIIHIIIIIIIIIIIIIIIIIIIIIIIIIIIIIIIIIIIII
@HS4.3_460 HISEQ:380:H55W7BCXY:1:1101:15414:35878 1:N:0:AGCAGGAA orig_bc=AAAAAAAAAAAA new_bc=AAAAAAAAAAAA bc_diffs=0
TACGGAAGGTCCGGGCGTTATCCGGATTTATTGGGTTTAAAGGGAGCGCAGGCCGATTATTAAGCGTGACGTGAAATGTAGATGCTCAACATCTGAACTGCGTCGCGAACTGGTAGTCTTGAGTGAGTTCGATGTGGGCGGAATTCGTGGTGTAGCGGTGAAATGCTTAGATATCACGAAGAACTCCGATTGCGAAGGCAGCCCACAAGGCCTTTACTGACGCTAAAGCTCGAAGGTGCGGGTATCGAACAGG
+
IIIIIIIIIIIIIIIIIIIIIIIIIHHHIIIIGHIHHHFHHIIIIIIIIIIIIIIHDHHIIIIIIIIIIIIHIIIHGHHIIIIIIIIIIIIIIIIIIIIIIIHIIIIIIIIIIHIHHIIIIIIIIIIHIIIIIIHIIIIHHIIIIHIIHIIHIIIIIIIIIIIIIIIIIIIIIIIHIIIIIIIHIIIIIIHIIIIIIIIIIHHIIIIIIIIIHEIHIIIIIIIHIIIIIIIIHIIIHHEIIIIIIIIIIIIII
@HS4.3_461 HISEQ:380:H55W7BCXY:1:1101:17250:35784 1:N:0:AGCAGGAA orig_bc=AAAAAAAAAAAA new_bc=AAAAAAAAAAAA bc_diffs=0
TACGGAAGGTCCGGGCGTTATCCGGATTTATTGGGTTAAAGGGAGCGCAGGCGGACAGTTAAGCGTGACGTGAAATGCAGCGGCTCAACCGTATGAAGTGCGTCGCGAACTGGCAGTCTTGAGTGAGTACGATGTAGGCGGAATTCGTGGTGTAGCGGTGAAATGCTTAGATATCACGAAGAACTCCGATTGCGAAGGCAGCCTACAAGTCCTTTACTGACGCTAAAGCTCGAAGGTGCGGGTATCGAACAGGATTAGAAACCCCAGTAGTCCGCCTAATGTGCCAGCAGCCGCGGTA
+
IIIIIIIIHHIIIIIIIIIIIIIHIHHHIHIIHIIDGHIIHHIHHIHGIIIIIIIIIIHIIIHHHHHIIIIIIIIIHHIIIHIGHIIIIIIHHIIIIHIIIIHIIIIIIIIIIIIIHHIIIIIIHHIIIIIIIIHIIGIIIIHIGIHIIIIIIIIIIIIIHIIIIIHHHIIIIIIIIIIIIHHIHHHIIHIIIIIIIIIIHEIIHIHHIHHHIHIHHHHHHEGHGCHEGCIHHHHHDHFEGC?HGEHHEHF@HHHCHC@C<HHHHHHEIHE<IIIIIIHHIHIIIIIIIIIIIIIIII
@HS4.3_462 HISEQ:380:H55W7BCXY:1:1101:19437:35940 1:N:0:AGCAGGAA orig_bc=AAAAAAAAAAAA new_bc=AAAAAAAAAAAA bc_diffs=0
TACGGAAGGTCCGGGCGTTATCCGGATTTATTGGGTTTAAAGGGAGCGCAGGCTGGATTTTAAGCGTGTTGTGAAATGTACCGGCTCAACCGGTGATGTGCAGCGCGAACTGGAGTCCTTGAGTGAGTACGACGTCAGCGGAATTCGTGGTGTAGCGGTGAAATGCTTAGATATCACGAAGAACCCCGATTGCGAAGGCAGCTGACGAGTCCTTAACTGACGCTAAAGCTCGAAAGTGCGGGTATCGAACAGG
+
IIIHIHHHIHHIHHDDHFHHIIHHIHHHIIHHHHIEGHHIIHHHHIIIIDFHHHHHHHHIGDHHEHHIIHHIIHIHHHHHFCEHHHIIIIHHHHHEIIIIHEHIIIIIIIIIIIIIHIIIIHIIIIIGIIIIIIIIHIIIIIIIIIIIIIIIIIIIIIIIIIIIIHIIIIIIIIIHHIIIIIIIIIIIHIIIIIIIIIIIIIIIIIHIHHIIIIIIIIIIIIIIIIIIIIIIIIIIIHEIIIIIIIIIIIIII
@HS4.3_463 HISEQ:380:H55W7BCXY:1:1101:3269:36094 1:N:0:AGCAGGAA orig_bc=AAAAAAAAAAAA new_bc=AAAAAAAAAAAA bc_diffs=0
TACGGAGGATGCAAGCGTTATCCGGATTTATTGGGTTTAAAGGGTGCGCAGGCGGCGCGTTAAGTCAGCGGTGAAATGTTCCGGCTCAACCGGGGAGCTGCCGTTGATACTGGCGTGCTGGAGTGCGGACGGCGCCGGCGGAATGAGTGGTGTAGCGGTGAAATGCATAGATATCACTCAGAACACCGATCGCGAAGGCAGCTGGCGAGGCCGCAACTGACGCTGAGGCACGAAAGCGTGGGGATCAAACAGG
+
IGIHHEHIEHFIEHHHHEGGHHIIHHH@HHHHHHIGEHHIIIIIIIIICHHIIICHHIHHHCEHHIHHIHIIHHHFCGHHHFIIIIHHHIHHHHF@EIHHHHHHHGHFHHHHIIIIIIIHHHDEBHIHHIHIHHHIIHEHIHIIH?HIIIIIFHIIIIIIIIIHHEHHIIHEHHHC@1GHHIIIIHHDHEIIIIIIIIHH?HHHHIIIIIIIHEHHEHIHIIIHCHGGIIHIIIHHHHEG?IIHFIIIIIIII
@HS4.3_464 HISEQ:380:H55W7BCXY:1:1101:16290:36149 1:N:0:AGCAGGAA orig_bc=AAAAAAAAAAAA new_bc=AAAAAAAAAAAA bc_diffs=0
TACGGAGGATGCGAGCGTTATCCGGATTTATTGGGTTTAAAGGGTGCGTAGGTGGTTTGTTAAGTTTGTGGTGAAAGCGTGCGGCTCAACCGTACCAAGCCATGAAAACTGGCGAACTTGAGTGCAAACGAGGTAGGCGGAATGTGATGTGTAGCGGTGAAATGCTTAGATATGTCACAGAACCCCGATTGCGAAGGCAGCTTACCAGCATGCAACTGACACTGAGGCACGAAAGCGTGGGGATCAAACAGG
+
IIIIIIIIIIIIIIIIIIIIIIIIIHIIIIIIIIIGHIGIIIIIHIGIHIIIHIIHIIIIIIHIIIIIIIIIIIIIIIIIIIIIHHIIIIHIIIIIIIIIIIIIIIIIIIIIIIIIIIIIIIIIIIIIIIIIIIIIIIIIIIIIIIIIIIIIIIIIIIIIIIIIIIIIIIIIIIHHIIIIIIIIIIIIHIIIIIIIIIIIIHIIIIIIIIHHIIIIIIIIIIIIIIIIIIIIIIIIIIIIIIHED1IIIIII
@HS4.3_465 HISEQ:380:H55W7BCXY:1:1101:16522:36124 1:N:0:AGCAGGAA orig_bc=AAAAAAAAAAAA new_bc=AAAAAAAAAAAA bc_diffs=0
TACGTAGGGAGCGAGCGTTATCCGGAATTATTGGGCGTAAAGGGTGCGTAGACGGCAATAAAAGTTTCTTGTCAAATATCTTGGCTCAACCAAGTAACGCAAGAGATACTGTATAGCTAGAGTATGGAAGAGGTAAGTGGAACTCCATGTGTAGCGGTAAAATGCGTAAATATATGGAAGAACACCAGTGGCGAAGGCGGCTTACTAGTCCAATACTGACGTTGAGGCACGAAAGCGTGGGGAGCAAACAGG
+
IIIIIIHIIHIIIIIIIHIHIGHIIIIIIIIIIHIHIEHIIIIIHHIIIIHHIIHHHHIIIIIIIIIGHHIIIIIIHHIIIHHIIIIIIIIIIIHIIIIIIIIIHIIIIHIIIIIIIIIIIIIHHHIIIHIIIIIIIIIHHHIHHEIHIIIIIIIIIGIIIIIIIIIHHIIIIIIHHIIIIIIIIIIIIIIIIIIIIIIIIIIIIIHHHIHEIIIHHIIIIIIHIHIIIIHIHIIIIIIHHIIIIIIIIIII
@HS4.3_466 HISEQ:380:H55W7BCXY:1:1101:18733:36036 1:N:0:AGCAGGAA orig_bc=AAAAAAAAAAAA new_bc=AAAAAAAAAAAA bc_diffs=0
TTAGAAACCCTAGTAGTCCGCCTAATGTGCCAGCCGCCGCGGTAATACGGAAGATGCGAGCGTTATCCGGATTTATTGGGTTTAAAGGGAGCGTAGGCGGGTCTTTAAGCCAGCGGTCAAATGTCAGGGCCCAACCTTGGCATGCCGTTGGAACTGGGGACCTTGAATACACACAAGGAAGGTGGAATTCGTCGTGTAGCGGTGAAATGCTTAGATATGACGAAGAACTCCGATTGCGAAGGCAGCCTTCTGGGGTGCGATTGACGCTGAGGCTCGAAAGTGCGGGTATCGAACAGG
+
DCHIIIIIHIIIIHIEGCGHIIIHIIHHHGHGHHHIHHHIIHHEGHIHHIIDHCGHHIIIID<CGHHEHIGEE?FHHFHIHEEEGHHI@FCGHE0FHHHI@BF/FEHFHIHIHHEEHHHFAHEFFGHHIHHEEIHIIIIIHEBEF=HCFHGGIIIIIIH#EHCGIHEEIHHBGFCHIIHIIIIHIGHHHIIIHIIIGHIIIIHIHIHHIIIHHIHIIHHIIIHHIIIIIIIHIIIHIIIHHHEGIIHIHHHIIIIIIIIIIIIIHIHFIIIIHEIIHIIIIIIHHHFFCHIIIIIII
@HS4.3_467 HISEQ:380:H55W7BCXY:1:1101:19806:36099 1:N:0:AGCAGGAA orig_bc=AAAAAAAAAAAA new_bc=AAAAAAAAAAAA bc_diffs=0
TACGGAGGGTGCGAGCGTTAATCGGAATAACTGGGCGTAAAGAGCTCGTAGGCGGTTTGTCAAGTCAGATGTGAAAGCCCCGGGCTTAACCTGGGAACCGCATTTGAAACTGACAGACTAGAGTACTGTAGAGGGAGGTAGAATTCCAGGTGTAGCGGTGAAATGCGTAGATATCTGGAGGAATACCGGTGGCGAAGGCGGCCTCCTGGACAGAGACTGACGCTGAGGAGCGAAAGCGTGGGGAGCAAACAGG
+
IIIIIHIIIHIIIIIIHFHIIIIIIIIHHHIIIIIIIIIIIIHIIIIIIHIIGIHHHIIIIIIIIIHIIIIIIHIIHHHHIHIIIIIIIHIIIIIIIIIIIHGIIHIIIIIIIIIIIIIIIIIIFIIIIIIIHHIIIHIHHIHIHHHIIIIIIIIIIIIIIIIIIIHHHHIIIIIHHHIIIIIHIIIIIIIIIIIIIIIIIIIHIIIIIIIIIIIIIIIIIIIIIIIIIIIIIIIIIIIIIIIIIIIIIIIII
@HS4.3_468 HISEQ:380:H55W7BCXY:1:1101:3921:36403 1:N:0:AGCAGGAA orig_bc=AAAAAAAAAAAA new_bc=AAAAAAAAAAAA bc_diffs=0
TACGGAAGGTCCGGGCGTTATCCGGATTTATTGGGTTTAAAGGGAGCGCAGGCTGGATTTTAAGCGTGCTGTGAAATGTACCGGCTCAACCGGTGACGTGCAGCGCGAACTGGAGTCCTTGAGTGAGTACGAGGTATGCGGAATTCGTGGTGTAGCGGTGAAATGCTTAGATATCACGAAGAACTCCGATTGCGAAGGCAGCATACCAGTCCTTAACTGACGCTAAAGCTCGAAAGTGCGGGTATCGAACAGG
+
HIIEHIIIIGHHIIHHHIIHHHIIDDHHIIHIEHIEHHHIIIFHHIIGHHEHHHHIIIHIIIIIHHHIIIIIIIIHHHIHIGIHHIHHHHFHIIIIIIIIIIIHIIIIIIIHHEHH?HHIHHHHHIHHHDHHHIHHGIIIIGIHHHHHIIHIHIHHEHEIIIHHHIHHIHIIHIIHEHIIIHH?GIHIIIIIIIHHIIIIIIIIHIIIHIIIIIIIIIIIIIIIIIIHEIIIIIIHDHIIIIHGFIIIIIIII
@HS4.3_469 HISEQ:380:H55W7BCXY:1:1101:15029:36311 1:N:0:AGCAGGAA orig_bc=AAAAAAAAAAAA new_bc=AAAAAAAAAAAA bc_diffs=0
TACGGAAGGTCCGGGCGTTATCCGGATTTATTGGGTTTAAAGGGAGCGCAGGCTGGATTTTAAGCGTGCTGTGAAATGTACCGGCTCAACCGGTGACGTGCAGCGCGAACTGGAGTCCTTGAGTGAGTACGAGGTATGCGGAATTCGTGGTGTAGCGGTGAAATGCTTAGATATCACGAAGAACTCCGATTGCGAAGGCAGCATACCAGTCCTTAACTGACGCTAAAGCTCGAAAGTGCGGGTATCGAACAGG
+
IIIIIHHIIHIIIIIIHHIFIIIIIHHIIIIHHHI<DHHIIIIIIHIIHIHHHHIIIIIIIIIIIIIIIIIIIIIIIIIIIIIIIIIIHIIIIIIIIIIIIIIIIIIIIIIIIIIIIIIIIIIIIIIIIIIIIIIIIIIIIIIIIIIIIIIIIIIIIIIIIIIIIIIIIIIIIIIIIHIIIIIIIIIIIIIIIIIIIIIIIIHIIIIIIIIIIIIIIIIIIIIIIIIIIIIIIIIIIIIIIIIIIIIIIIIII
@HS4.3_470 HISEQ:380:H55W7BCXY:1:1101:15661:36269 1:N:0:AGCAGGAA orig_bc=AAAAAAAAAAAA new_bc=AAAAAAAAAAAA bc_diffs=0
TACGGAAGGTCCGGGCGTTATCCGGATTTATTGGGTTTAAAGGGAGCGCAGGCCGGGGATTAAGCGTGACGTGAAATGTGGCGGCTCAACCGCCGAACTGCGTCGCGAACTGGTTCCCTTGAGTGAGTACGACGTCAGCGGAATTCGTGGTGTAGCGGTGAAATGCTTAGATATCACGAAGAACCCCGATTGCGAAGGCAGCTGACGAGTCCTTAACTGACGCTAAAGCTCGAAAGTGCGGGTATCGAACAGG
+
IIIIIIIIIIIIIIIIIIIIIIIIHEHHIIIIIIIGHHIHIIIIIIIIIIIIIIIIIIHHIIIIHIIIIIIIIIHIIHIIIIIIIIIIIIIIIIIHHHGIIIIIIIIIIIIIIIHIIHIIIIIIIIIIIIHIIIIIIIIIIIIIIIIIIIIIIIIIIIIIIIIIIIIIIIIIIIIHIIIIIIHIIIIIIIHIIIIIIIIIIIIIIIIIIHHIIIIIIIIIIIIHIIIIIIIIIIIIIIIIIIIIIIIIIIIII
@HS4.3_471 HISEQ:380:H55W7BCXY:1:1101:16599:36285 1:N:0:AGCAGGAA orig_bc=AAAAAAAAAAAA new_bc=AAAAAAAAAAAA bc_diffs=0
TACGGAGGGTGCAAGCGTTAATCGGAATAACTGGGCGTAAAGGGCATGCAGGCGGTTAGACAAGTAGGATGTGAAATCCCCGGGCTCAACCTGGGAGCTGCATACTAAACTGTCAGACTAGAGTATTGCAGGGGGAGACGGAATTCCAGGTGTAGCGGTGGAATGCGTAGATATCTGGAAGAACACCAAAGGCGAAGGCAGTCTCCTGGGCAAATACTGACGCTCATATGCGAAAGCGTGGGTAGCAAACAGG
+
EFHHH0C<E@GH@GCCE<001<DEH0<ECF11<DGH?/<E11DGHEE@1<D<<EEA@EFGFGHFHHFHGHHGGFCH<FCHHHHGHHHGIFFIHIICCIHHHGHGHHIHHIHGHHHD?FGHHEEHHHHIIIHHHFEIIHHFIIIIHEIGII#IIIIIIIIHGHIIIIHIIIIHIIHEHHIGIIIIIIIIIHIIIIIIIIIHGCHCIIIIIIIHHIIHHIIIIIIIHHEHIIIIIIIIIIHHHHHIIIIIIHIII
@HS4.3_472 HISEQ:380:H55W7BCXY:1:1101:6880:33252 1:N:0:AGCAGGAA orig_bc=AAAAAAAAAAAA new_bc=AAAAAAAAAAAA bc_diffs=0
TACGGAAGGTCCGGGCGTTATCCGGATTTATTGGGTTTAAAGGGAGCGCAGGCGGAGGCTTAAGCGTGACGTGAAATGTAGCCGCTCAACGGCTGAGTTGCGTCGCGAACTGGGTTTCTTGAGTGAGTGCGACGTCAGCGGAATTCGTGGTGTAGCGGTGAAATGCTTAGATATCACGAAGAACCCCGATTGCGAAGGCAGCTGACGAGCCCTTTACTGACGCTAAAGCTCGAAGGTGCGGGTATCGAACAGG
+
IIIIIIIIIIIIIIIIIIIIIIIIIIIIIIIIHIIHHIIIIIIIIIIIIIIIIIIIIIIIIIIIIIIIIIIHIIIIGIIIIIIIIIIIIIIIIIIIIIIIIIIIIIIIIIIIIIIIIIIIIIIIIIIIIIIIIIIIIIIIIIIIIIIIIIIIIIIIIIIIIIIIIIIIIIIIIIIIHIIIIIIIIIIIIIIIIIIIIIIIIIIIIIIIIIIIIIIIIIIIIIIIIIIIIIIIIIIIIIIIIIIIIIIIIIIII
@HS4.3_473 HISEQ:380:H55W7BCXY:1:1101:10840:33266 1:N:0:AGCAGGAA orig_bc=AAAAAAAAAAAA new_bc=AAAAAAAAAAAA bc_diffs=0
TACGGAGGATGCGAGCGTTATCCGGATTTATTGGGTTTAAAGGGTGCGTAGGCGGCTATGTAAGTCAGCGGTGAAATTCAGGCGCTCAACGTCTGTCGTGCCGTTGAAACTGCGTGGCTTGAATGCGGATGCCGTGGGAGGAATGTGTGGTGTAGCGGTGAAATGCATAGATATCACACAGAACACCGATTGCGAAGGCATCTCACGAATCCGCGATTGACGCTGAGGCACGAAAGTGCGGGGATCAAACAGG
+
IIIIIIIIHIIIIIIIIIIHIIIIIHHIIIIIHIIHGHIIIIIIIIIIIIIIIIIIIIIIIIIIIIIIIIIIIIIHHHIIGIIIIIIIIIIIIIIIIIIIIIIIIIHIIIIIIIIIIIIIIIIIIIIIIIIIIIIHIIIIIHIIIIIIIIIIIIIIIIIIIIIIIIIIIIIIIIIHHIIIIIIIIIHIIHHIHIIIIIIIHIIIIIIHHCIIGIIIIIIIIIIIIIIIIIIIIIIIHIIIIIIIHHIIIIIII
@HS4.3_474 HISEQ:380:H55W7BCXY:1:1101:11105:33400 1:N:0:AGCAGGAA orig_bc=AAAAAAAAAAAA new_bc=AAAAAAAAAAAA bc_diffs=0
TACGGAAGGTCCGGGCGTTATCCGGATTTATTGGGTTTAAAGGGAGCGCAGGCGGGACCTTAAGCGTGTTGTGAAATGTGGCGGCTCAACCGCCGAACTGCAGCGCGAACTGGGGTTCTTGAGTGAGTACGAGGAAGGCGGAATTCGTGGTGTAGCGGTGAAATGCTTAGATATCACGAAGAACTCCGATTGCGAAGGCAGCTTTCCAGTCCTTTACTGACGCTAATGCTCGAAGGTGCGGGTATCGAACAGG
+
IIIIIIIIIIIIIIIIIIIIIIIIIHHHIIIIIIIHHIIIIIIIIIIIIIIIHIIIIIIIIIIIIIIIHIHIIIIIHHIIIIIIIIIIIIIIIIIIIIIIIIIIIIIIIIIIIIIIHIIIIIIIIIIIIIIIIIIIIIIIIIIIIIIIHIIIIIIIIIIIIIIIIIIIIIIIIIIIIGIIIIIIIIIIIIIIIIIIIIIIIHIHIIIIIHIIIIIIIIIIIIIIIIIIIIIIIIIHDIIIIIIHIIIIIIIII
@HS4.3_475 HISEQ:380:H55W7BCXY:1:1101:11862:33443 1:N:0:AGCAGGAA orig_bc=AAAAAAAAAAAA new_bc=AAAAAAAAAAAA bc_diffs=0
TACGGAGGGTACGAGCGTTAATCGGAATGACTGGGCGTAAAGGGCACGTAGGTGGATAGATAAGTCACAAGTGAAATACCCGGGCTTAACCTGGGATTGGCTCGTGAAACTGTTTAACTAGAGTACGGTAGAGGGGAGTAGAATTCCAAGTGTAGCGGTGAAATGCGTAGAGATTTGGAAGAATACCGGAGGCGAAGGCGGCTCTCTGGACCGATACTGACACTGAAGAGCGAAAGCGTGGGGAGCAAACAGG
+
IIIIIICCEHIIIIIIIIIIIIIIIIIIIIIIIIIIIIIIIIIIIIIIDHHGHHIIIIIIIIIIIIIIIIIIIIIIHIIIIIIIIIHIIIIIIIIIIIIIIIIIIIIIIIIIHHIIIIIIIIIIIIIIIIIIIIIIIIHIIIIIIIIIIIIIIIIIIIIIIIIIIIIIIIIIIIIIIIIIIIIHIIIIIIIIIIIIIIIIIIIIIIIIIIIIIIIIIIIIIHIIIIIIIIIIIIIIIIIIIIIIIIIIIIIII
@HS4.3_476 HISEQ:380:H55W7BCXY:1:1101:19497:33278 1:N:0:AGCAGGAA orig_bc=AAAAAAAAAAAA new_bc=AAAAAAAAAAAA bc_diffs=0
TACGGAGGATGCGAGCGTTATCCGGATTTATTGGGTTTAAAGGGTGCGTAGGCGGGACGTCAAGTCAGCGGTGAAATACTGTGGCTCAACCATAGTACTGCCGTTGAAACTGGCGACCTTGAGTGCGGCAGAGGTAGGCGGAATGTGTGGTGTAGCGGTGAAATGCTTAGATATCACACAGAACACCGATTGCGAAGGCAGCTTACTGGAGCGCAACTGACGCTGAGGCACGAAAGCTTGGGTATCGAACAGG
+
E@CEC<CCH?FE<G/E</D011<DCH@0D1CE<@1GHH<FEG1<FH0CGH/<GHH?HHHC#CHGGDH8#GCCFHHGF8DFFHHHE1<<C1<H#HHHHCHDHCIIGIIIIHECCDH<DCHII#C<.D<??FHGIHHEBEB1HHGDE:CB@HIHCHEC?C#HEHCC?H@CH@D1GE#GC<FFCD<C?#86BEGCBEDD<G?FCIGIHE@C0F<<11D<00<<<<11<110EHG<<1CD<1E@<<GG?HHGHCH?1
@HS4.3_477 HISEQ:380:H55W7BCXY:1:1101:4735:33521 1:N:0:AGCAGGAA orig_bc=AAAAAAAAAAAA new_bc=AAAAAAAAAAAA bc_diffs=0
TACGGAAGGTCCGGGCGTTATCCGGATTTATTGGGTTTAAAGGGAGCGCAGGCCGACTGGTAAGCGTGACGTGAAATGTAGCCGCTCAACGGCTGAACTGCGTCGCGAACTGTCAGTCTTGAGTGAGTTCGATGTTGGCGGAATTCGTGGTGTAGCGGTGAAATGCTTAGATATCACGAAGAACTCCGATTGCGAAGGCAGCCAACAAGGCCTTTACTGACGCTAAAGCTCGAAGGTGCGGGTATCGAACAGG
+
HIIIHHIIIIIIIIIIIIIIIIIIIHIHIIIIIHIGHHHIHIIIHIIIIIIHIIIIIIIIIIIIIIIIHIIIIIHIGIIIIIIIIIIIIIIIIIIIIIIIIIIIIIIIIIIIIIIIIIIIIIIIHIIIIIIIIIIIIIIIIIIIIIIIIIIIHIIIIIIHIIIIIIIIIIIIIIIHHHIIIIIIHIIIIIIIIIIIIIIIIIHIIIIIIIIIIIIIIIIIIIIIIIIIIIIIIIIIIIIIIIIHHIIIIIIII
@HS4.3_478 HISEQ:380:H55W7BCXY:1:1101:10120:33600 1:N:0:AGCAGGAA orig_bc=AAAAAAAAAAAA new_bc=AAAAAAAAAAAA bc_diffs=0
TACGGAGGATGCGAGCGTTATCCGGATTTATTGGGTTTAAAGGGTGCGTAGGTGGTTTGTTAAGTTTGTGGTGAAAGCGTGCGGCTCAACCGTACCAAGCCATGAAAACTGGCGAACTTGAGTGCAAACGAGGTAGGCGGAATGTGATGTGTAGCGGTGAAATGCTTAGATATGTCACAGAACCCCGATTGCGAAGGCAGCTTACCAGCATGCAACTGACACTGAGGCACGAAAGCGTGGGTATCAAACAGG
+
IIIIIHIIHIIIIIIIIIIIHHIIIIIIIIIHHHIDCGHIIIIIGHHHGHIFIIIHIIHIIIIIH@IHHIIIIIIIIIHHIIIIIHIIIIIIIIIIIIIIIIIIIIHHIIIIIIIIIIIIIIIIIHIIIIIIIIIIIIIIIIIIIIIIIIIIIIIIIIIIIIIIHIIIIIIIIIIHHIIIIIGHIIIIIIIIIIIIIIIIIIIIIIIIIIIIIIIIIIIIIIIIIIIIIIIIIIIIIIIIIIIIIIIIIIII
@HS4.3_479 HISEQ:380:H55W7BCXY:1:1101:18640:33508 1:N:0:AGCAGGAA orig_bc=AAAAAAAAAAAA new_bc=AAAAAAAAAAAA bc_diffs=0
TACGGAAGGTCCGGGCGTTATCCGGATTTATTGGGTTTAAAGGGAGCGCAGGCTGGATTTTAAGCGTGCTGTGAAATGTACCGGCTCAACCGGTGACGTGCAGCGCGAACTGGAGTCCTTGAGTGAGTACGAGGTATGCGGAATTCGTGGTGTAGCGGTGAAATGCTTAGATATCACGAAGAACTCCGATTGCGAAGGCAGCGTACCAGTCCTTAACTGACGCTAAAGCTCGAAAGTGCGGGTATCGAACAGG
+
ICHCH<CEHDCGC?/<C/<CG@GID<0<GG1<CGHC@HHHHHIIE<GHHH?HCCGH@FHFE#1<1<<G#GIIHCE<GFHH@CG<EH0ECH@EHIHGHHCEEG?HDFHFD<HECCD0=GHHH@DFGH/DFD/D@?0ECG@D0EC<DECEC@CDDIIIHGC?1HFFHCIHHH@A<<?F<@@<<8FH<6DGH/B0<5HEHCHHC<CF@EHEHGEGDGHHED<<HGC1CHHHFCIHHHCCCHEHHHIHHHHIHHGF1
@HS4.3_480 HISEQ:380:H55W7BCXY:1:1101:1587:33755 1:N:0:AGCAGGAA orig_bc=AAAAAAAAAAAA new_bc=AAAAAAAAAAAA bc_diffs=0
TACGGAAGGTCCGGGCGTTATCCGGATTTATTGGGTTTAAAGGGAGCGCAGGCTGGATTTTAAGCGTGCTATGAAATGTACCGGCTCAACCGGTGACGTGCAGCGCGAACTGGAGTCCTTGAGTGAGTACGAGGTATGCGGAATTCGTGGTGTAGCGGTGAAATGCTTAGATATCACGAAGAACTCCGATTGCGAAGGCAGCGTACCAGTCCTTAACTGACGCTAAAGCTCGAAAGTGCGGGTATCGAACAGG
+
IIIIIIIIIHIIIHIIIIIIIIIIIHHGIIIIHIIGHHIIIIIIIIIIIIIIIIIIIIIIIIIIIIIIIIIIIIIIIIIIIIIIIIIIIIIIIIIIIIIIIIIIIIIIIIIIIIIHIIHIIIIIIIIIIIIIIIIIIIIIIIIIIIIIIIIIIIIIIIIIHIIIIIIIIIIIIIIIHHIIIIIIIIIIIIIIIIIIIIIIIIIIIIIIIIIIIIIIIIIIIIIIIIIIIIIIIHHHHIIIIIIIIIIIIIIII
@HS4.3_481 HISEQ:380:H55W7BCXY:1:1101:8118:33814 1:N:0:AGCAGGAA orig_bc=AAAAAAAAAAAA new_bc=AAAAAAAAAAAA bc_diffs=0
TACGGAGGATGCGAGCGTTATCCGGATTTATTGGGTTTAAAGGGTGCGTAGGTGGTTTGTTAAGTTTGTGGTGAAAGCGTGCGGCTCAACCGTACCAAGCCATGAAAACTGGCGAACTTGAGTGCAAACGAGGTAGGCGGAATGTGATGTGTAGCGGTGAAATGCTTAGATATGTCACAGAACCCCGATTGCGAAGGCAGCTTACCAGCATGCAACTGACACTGAGGCACGAAAGCGTGGGTATCAAACAGG
+
IIIIIIIIIIHIIIIIIIIGIIHIIEHIIIIIIHI@EHIHHHIIHIIIGHHIHIIIIIIHIIIIHIIIIHIHIIIIIIIIIIIIIIIIIIIIIIIHIIIIIIIIIIIIIIIIIIIIIIIIIIIIIIHIIIIIIIIIIIIIIIIIIIIIIIIIIIIIIIIIIIIIIIIIIIIIIIHIHIIIIIIIIIIICIIIIIIIIIIIIIHIIIIIIIIIIIIIIIIIIIIIIIIIIIIIIIGIIIIIIIIHIIIIIIII
@HS4.3_482 HISEQ:380:H55W7BCXY:1:1101:12189:33752 1:N:0:AGCAGGAA orig_bc=AAAAAAAAAAAA new_bc=AAAAAAAAAAAA bc_diffs=0
TACGGAGGGTACGAGCGTTAATCGGAATGACTGGGCGTAAAGGGCACGTAGGTGGATAGATAAGTCACAAGTGAAATACCCGGGCTTAACCTGGGATTGGCTCGTGAAACTGTTTAACTAGAGTACGGTAGAGGGGAGTAGAATTCCAAGTGTAGCGGTGAAATGCGTAGAGATTTGGAAGAATACCGGAGGCGAAGGCGGCTCTCTGGACCGATACTGACACTGAAGAGCGAAAGCGTGGGGAGCAAACAGG
+
IIIIIGHHIIGHHHIIIDHHIIIIIIIIIIIHHIIIICHHIIHIIHIHDFHI<FIIHHIIIIIIHIHIIIIIIIIIHHHHIIIIIIIIGIHEGHIHHHHIIIIHIIIHHIHIIIIHIIIIIIIIIIIIHIHIIIIIHIIIIIIIIHFHHHHHFFGHIHIHIIIIIHIHIIIIHHHHHHHHIHHHIHIIIIIGIIIIHHHHIIIIIIIHIIIIIHIHIIIIIIIGIIIIIIIIHIIGIIHIIIIIHIIHIIIIH
@HS4.3_483 HISEQ:380:H55W7BCXY:1:1101:12831:33952 1:N:0:AGCAGGAA orig_bc=AAAAAAAAAAAA new_bc=AAAAAAAAAAAA bc_diffs=0
TACGGAGGGTACGAGCGTTAATCGGAATGACTGGGCGTAAAGGGCACGTAGGTGGATAGATAAGTCACAAGTGAAATACCCGGGCTTAACCTGGGATTGGCTCGTGAAACTGTTTAACTAGAGTACGGTAGAGGGGAGTAGAATTCCAAGTGTAGCGGTGAAATGCGTAGAGATTTGGAAGAATACCGGAGGCGAAGGCGGCTCTCTGGACCGATACTGACACTGAAGAGCGAAAGCGTGGGGAGCAAACAGG
+
IIIIIEHIIIIIIIIIIHHIEHHIIIIIIIHHIIIIIFHIIIIIIIIIHIHICHHIIIIIIIIIIIIIIIIIIIIIIIIIIIIIIIIIIIIIIIIIIIIIIIIIIIIIIIIIGHIIIIIIIIIIIIIIIIIIIIIIIIIIIIIIIIIIIIIIIIIIIIIIIIIIIIIIIIIIIIIIHGIIIIIIIIIIIIIIIIIIIIIIIIIIIIIIIIIIIIIIIHIIIIIIIIIIIIIIIIIIIIIIIIIIIIIIIIIII
@HS4.3_484 HISEQ:380:H55W7BCXY:1:1101:13694:33875 1:N:0:AGCAGGAA orig_bc=AAAAAAAAAAAA new_bc=AAAAAAAAAAAA bc_diffs=0
TACGGAAGGTCCGGGCGTTATCCGGATTTATTGGGTTTAAAGGGAGCGCAGGCGGAAGATTAAGCGTGACGTGAAATGTCCCGGCTCAACCGTGGAACTGCGTCGCGAACTGGTTTTCTTGAGTGGGTACGACGTCAGCGGAATTCGTGGTGTAGCGGTGAAATGCTTAGATATCACGAAGAACCCCGATTGCGAAGGCAGCTGACGAGTCCTCAACTGACGCTAAAGCTCGAAAGTGCGGGTATCGAACAGG
+
IIIIIIIIIIIIIIIIIIIIIIIIIHHHIIIIIIIEHIIIIIIIIIIIIIIIIIIIIIIIIIIIIIIIIIIIIIIIHIIIIIIIIIIIIIIIIIIIHHIIIIIIIIIHIIIIIHIIIIIIIIIIIIIIIIIIIIIIIIIIIIIIIIIIIIIIIIIIIIIIIIIIIIIIIIIIIIIIHHHHIIIIIIIIHIIIIIIIIIHHIIIIIIIHHHIIIIIIIIIIIIIIIIIIIHIIIIIHHHHIIIIHFHHIIIIII
@HS4.3_485 HISEQ:380:H55W7BCXY:1:1101:14186:33769 1:N:0:AGCAGGAA orig_bc=AAAAAAAAAAAA new_bc=AAAAAAAAAAAA bc_diffs=0
TACGGAAGGTCCGGGCGTTATCCGGATTTATTGGGTTTAAAGGGAGCGCAGGCTGGAGGTTAAGCGTGACGTGAAATGTAGCCGCTCAACGGCTGCACTGCGTCGCGAACTGGCCTTCTTGAGTGAGTGCGACGTCAGCGGAATTCGTGGTGTAGCGGTGAAATGCTTAGATATCACGAAGAACCCCGATTGCGAAGGCAGCTGACGAGTCCTTAACTGACGCTAAAGCTCGAAGGTGCGGGTATCGAACAGG
+
IIIIIIIIIIIHI<CHHHIHIIIHIHGHHHIIHIHGGHHHIIIIIIIIIHIHHFGIIIIIIIIIIIIIHIIHHHHIHHIIIIIIIIIIIIIIIIIIIIIIIIIIIIIHIIIIIHHGEIHHIIIIIIIIIHIHHHHHIHIIIIIIIIIIIIIIIIIIIIIIIIIIIIGIIIIIIIHHHIIIIIIIHIIIIIIIIIIIIIIIIIIIHIHHHIIIIIIIIIIIIIIIIIIIIIIHIIIIIIIIIIIIIIIIIIIII
@HS4.3_486 HISEQ:380:H55W7BCXY:1:1101:16687:33876 1:N:0:AGCAGGAA orig_bc=AAAAAAAAAAAA new_bc=AAAAAAAAAAAA bc_diffs=0
TACGGAGGATGCGAGCGTTATCCGGATTTATTGGGTTTAAAGGGTGCGTAGGCGGGACGTCAAGTCAGCGGTGAAATACTGTGGCTCAACCATAGTACTGCCGTTGAAACTGGCGACCTTGAGTGCGGCAGAGGTAGGCGGAATGTGTGGTGTAGCGGTGAAATGCTTAGATATCACACAGAACACCGATTGCGAAGGCAGCTTACTGGAGCGCAACTGACGCTGAGGCACGAAAGCGTGGGTATCGAACAGG
+
IIIIIIIIIIIIIIIIIIIIIIIIIIIIIIIIIIIHHIIIIIIIIIIIIIIIIIIIIIIIHIIIIIIIIIIHIIIIHHIIIIIIIIIIIIIIIIIIIIIIIIIIIIIIIIIIIIIIIIIIIIIIIIIIIIIIIIIIIIIIIIIIIHIIIIIIIIIIIIIIIIIIIIIIIIIIIIIIIHIIIIHIHIIIIIHIIIIIIIIIIIIIIIIIIIIIIHIIIIIIIIIIIIIIIIIIIIIIIIIIIIIIIIIIIIIII
@HS4.3_487 HISEQ:380:H55W7BCXY:1:1101:17524:33782 1:N:0:AGCAGGAA orig_bc=AAAAAAAAAAAA new_bc=AAAAAAAAAAAA bc_diffs=0
TACGGAGGGTACGAGCGTTAATCGGAATGACTGGGCGTAAAGGGCACGTAGGTGGATAGATAAGTCACAAGTGAAATACCCGGGCTTAACCTGGGATTGGCTCGTGAAACTGTTTAACTAGAGTACGGTAGAGGGGAGTAGAATTCCAAGTGTAGCGGTGAAATGCGTAGAGATTTGGAAGAATACCGGAGGCGAAGGCGGCTCTCTGGACCGATACTGACACTGAAGAGCGAAAGCGTGGGGAGCAAACAGG
+
IIIIIIIIIIIIIIIIIIIIIIIIHIIIIIIIIIIIIHIIIIIIIIHIHIIIGHIIIIIIIIIIHIIIIIIIIIIIIIIIIIIIIIIIIIIIIIIHIIIIIIIIHIIIIIIIIIIIIIIIIIIIIIIIIIIIIIIIIIIIIIIIIIIIIIIIIIIIIIIIIIIIIIIIIIIIIIIHHHIIIIIIIIIIIIIIIIIIIIIIIIIIIIIIIIIIIIIIHIIIIIIIIIIIIIIIIIIIIIIIIIIIIIIIIIIII
@HS4.3_488 HISEQ:380:H55W7BCXY:1:1101:18955:33924 1:N:0:AGCAGGAA orig_bc=AAAAAAAAAAAA new_bc=AAAAAAAAAAAA bc_diffs=0
TACAGAGGCCCATAGCGTTGTTCGGATTTACTGGGCGTAAAGGGCGCGTAGGCGGCAGGGCGTGTCAAGTGTGAAATCTCCGGGCCCAACCCGGAAAGTGCGCTTGAAACTACCTTGCTCGAGGCCGGGAGAGGGAATCGGAATACAGGGTGTAGCGGTGAAATGCGTTGATATCCTGTAGAACACCGGAGGCGAAGGCGGATTCCTGGAACGGTACTGACGCTGAGGCGCGAAAGTCGGGGGAGCAAACAGG
+
IIIIIIHIIIIIIIIIIIIIIIIIIIIIIIIIIIIIIIIIIIIIIIIIIIIIIIIIIIIIIIFIIIIIIIIIIIIIHHIIIIIIIIIIIIIIIIIIIIIIIIIIIIIIIIIIHIIIIIIIIIIIGIIIIIIIIIIIIIIIIIIIIIIIIIIIIIIIIIIIIIIIIIIIHIIIIIIIIIIIIIIIIIIIIIIIIIIIIIIIIIIIIIIIIIIIIIIIIIIIIIIIIIIIIIIIIIIIIIIIIIIIIIHIIIIII
@HS4.3_489 HISEQ:380:H55W7BCXY:1:1101:5453:34138 1:N:0:AGCAGGAA orig_bc=AAAAAAAAAAAA new_bc=AAAAAAAAAAAA bc_diffs=0
TACGGAGGGTACGAGCGTTAATCGGAATGACTGGGCGTAAAGGGCACGTAGGTGGATAGATAAGTCACAAGTGAAATACCCGGGCTTAACCTGGGATTGGCTCGTGAAACTGTTTAACTAGAGTACGGTAGAGGGGAGTAGAATTCCAAGTGTAGCGGTGAAATGCGTAGAGATTTGGAAGAATACCGGAGGCGAAGGCGGCTCTCTGGACCGATACTGACACTGAAGAGCGAAAGCGTGGGGAGCAAACAGG
+
IIIIIIIIIIGIIIIIIIIIGIHIIIIIIIIHHIIIIHHIHIIIIHGIFEGHFIIIHIIIIIIIIIIIIIIIIIHIHIIIIIIIIIIIIIHIIIIIHIIIIIIIIIIIIHHIHIIIHIIIIIIIIIIIIIIIIIIIIIIIIIIIIIIIIIIIIIIIIIIIIIIIIIIIIIIIIIIHHFIIIIIIIIIIIIIIIIIIIIIIIIIIIIIIIIIIIIIHIIIIIHIIIIIIIIIIIIIIIIIIIIIIIIIIIIIII
@HS4.3_490 HISEQ:380:H55W7BCXY:1:1101:9693:34211 1:N:0:AGCAGTAA orig_bc=AAAAAAAAAAAA new_bc=AAAAAAAAAAAA bc_diffs=0
TACGGAGGATGCGAGCGTTATCCGGATTTATTGGGTTTAAAGGGTGCGTAGGTGGTTTGTTAAGTTTGTGGTGAAAGCGTGCGGCTCAACCGTACCAAGCCATGAAAACTGGCGAACTTGAGTGCAAACGAGGTAGGCGGAATGTGATGTGTAGCGGTGAAATGCTTAGATATGTCACAGAACCCCGATTGCGAAGGCAGCTTACCAGCATGCAACTGACACTGAGGCACGAAAGCGTGGGTATCAAACAGG
+
IIIIIIIGHIIIIIIIIIIIIIIIIHIHIIIHHIIHHHIIIIIIHHIIHIIIIIIGHIIHIIIIIIIIIIIIIIIIIHIIIHIIIIIIIIIIIIIIIIIIIIIIIIIIIIIIIIHIIHIIIIIIIIHIIIIIIIIIIIIIIIIIIIIIIIIIIIIIIIIIIIIIIHIIIIIIIIIIHIHIIIIHIIHHHHIIIIIIIIIIIIIIIIIIIIIHHIIIIIIIIIIIIIIIIIIIIIIIIIIIIIIIIIIIHIII
@HS4.3_491 HISEQ:380:H55W7BCXY:1:1101:13785:34051 1:N:0:AGCAGGAA orig_bc=AAAAAAAAAAAA new_bc=AAAAAAAAAAAA bc_diffs=0
TACGTAGGGGGCGAGCGTTGTCCGGAATGACTGGGCGTAAAGGGTGTGTAGGCGGTTATGCAAGTTAAAAGTGAAATCCCCGGGCTTAACTCGGGTGCTGCTTTTAAGACTGTATGACTGGAGTGCAGTAGAGAAAAGTGGAATTCCTAGTGTAGCGGTGGAATGCGTAGATATTAGGAGGAACACCAGAGGCGAAGGCGACTTTTTGGACTGTAACTGACGCTGAGGCACGAAAGTGTGGGGAGCAAACAGG
+
IIIIHIIIIIIIIIIIIIIIIIIIIIIIIIIIIIIIIIIIIIIIFHHHIIIIIIIIIIIIIIIIIIIIIIIIIIIIHIIIIIIIIIIIIIIIIIIIIIIIIIIIIIIIIIIIIIIIIIIIIIIIIIIIHIIIIIIIIIIIIIIIIIIIIIIIIIIIIIIIIIIIIIIIIIIIIIIIIIIIIIIIIIIIIIIIIIIIIIIIIIIIIIIIIIIGIIIIIIIIIIIIIIIIIIIIIIIHDIIIIIIIIIIIIIIII
@HS4.3_492 HISEQ:380:H55W7BCXY:1:1101:18524:34162 1:N:0:AGCAGGAA orig_bc=AAAAAAAAAAAA new_bc=AAAAAAAAAAAA bc_diffs=0
TACGGAGGATGCGAGCGTTATCCGGATTTATTGGGTTTAAAGGGTGCGTAGGTGGTTTGTTAAGTTTGTGGTGAAAGCGTGCGGCTCAACCGTACCAAGCCATGAAAACTGGCGAACTTGAGTGCAAACGAGGTAGGCGGAATGTGATGTGTAGCGGTGAAATGCTTAGATATGTCACAGAACCCCGATTGCGAAGGCAGCTTACCAGCATGCAACTGACACTGAGGCACGAAAGCGTGGGTATCAAACAGG
+
IIIIIIIIIIIIIIIIIDHIIIIIIIIHIIIIIIIGHIIIIIIIHIIIHIIIIHIIIIIIIIIIIIIIIIIIIIIIIIIIIIIIIIIIIIIIIHIIIIIIIIIIIIIIIIIIIIIIIIIIIIIIIIIIIIIIIIIIIIIIIIIIIIIIIIIIIIIIIIIIIIIIIIIIIIIIIIIHHIIIIHIIIIIIIIIIIIIIIIIIIIIIIIIIIIIIIIIIIIIIIIIIIIIIIIIIIIIIIIIIIIIIIIIIIIII
@HS4.3_493 HISEQ:380:H55W7BCXY:1:1101:18816:34240 1:N:0:AGCAGGAA orig_bc=AAAAAAAAAAAA new_bc=AAAAAAAAAAAA bc_diffs=0
TACGTAGGTGGCGAGCGTTATCCGGAATTACTGGGTGTAAAGGGTGTGTAGGCGGGCAAGTAAGTCAGATGTGAAAATTATGGGCTTAACCCATGAACTGCATTTGAAACTACATGTCTTGAGGATGGGAGAGGTAAATGGAATTCCCGGTGTAGCGGTGAAATGCGTAGATATCGGGAGGAACACCAGAGGCGAAGGCGGTTTACTGGACCATTACTGACGCTGAGACACGAAAGCGTGGGGAGCAAACAGG
+
IIIHHEHHHIIIIDHIHHGHHHIIIIIIIIIFFFH@CCEHIHIIGHHIGIIIHHIIIIIHIHHHHIIIIIHIIIIIIHHIIIHHHIIIIIEHIIIHIHHHIIIIIIHIIIIIIIIIIIIHHIIIIIHHIIIHHIIIIHIIIIIIIIIIIIHIIIIIIHIIIIIIIIIIHHIIIIIIHHIIIIIIHHIIIIIIIHGIIIIIIIIIHIIIIIIIIIHIIHGHHHIIIIIHIIHHIIIIIIIFIIIIIHIIHHIII
@HS4.3_494 HISEQ:380:H55W7BCXY:1:1101:19736:34238 1:N:0:AGCAGGGA orig_bc=AAAAAAAAAAAA new_bc=AAAAAAAAAAAA bc_diffs=0
TACGTGGGTCACGAGCGTTATCCGGAATTATTGGGCGTAAAGAGTGAGCAGGCGGCACGGCAAGTCTGAGGTGAAAGCGTGGGGCTTAACCCCATACAGCCTTGGAAACTACCGAGCTAGAGTGCGTGAGAGGTAAACGGAACTCCATGTGTAGCGGTGAAATGCGTAGATATATGGAAGAACACCAGCGGCGAAGGCGGTTTACCAGCACTGCACTGACGCTCAGTCACGAAAGCGTGGGGAGCAAATAGG
+
IIIIIIGHIIIIIIIIIHHIIIIIIIIIIIIIIIIIIHIIIIIIIIIIIIIIIIIHIIIIHHIIIIIIIIIIIIIIGHIIIIIIIHHIIHHHIIHIIIIIIIIIHIIIIIIIIIIIIIIIIIIHIIIIIIIIIIIIIIIIIIIIIIIIIIIIIIIIIIIIIIIIIIIIIIIIIIHHHIIIHGIIIIIIIIIIIIIIIIIIIIIIIIIIIIIIIIIIIIIIIHHCIIIIIIIIIIIIIIIIIIIIIIIIIIII
@HS4.3_495 HISEQ:380:H55W7BCXY:1:1101:1337:34463 1:N:0:AGCAGGAA orig_bc=AAAAAAAAAAAA new_bc=AAAAAAAAAAAA bc_diffs=0
TACGGAGGGTACGAGCGTTAATCGGAATGACTGGGCGTAAAGGGCACGTAGGTGGATAGATAAGTCACAAGTGAAATACCCGGGCTTAACCTGGGATTGGCTCGTGAAACTGTTTAACTAGAGTACGGTAGAGGGGAGTAGAATTCCAAGTGTAGCGGTGAAATGCGTAGAGATTTGGAAGAATACCGGAGGCGAAGGCGGCTCTCTGGACCGATACTGACACTGAAGAGCGAAAGCGTGGGGAGCAAACAGG
+
IIIIIIIIIIIIIIIIIHIIIIIIIIIIIIIIIIIIIHIIIIIIIIIIHIIIHHIIIIIIIIIIIIIIIIIIIIIIIIIIIIIIIHIIIIIIIIIIIIIIIIIIIIIIIIIIIIIIIIIIIIIIIIIIIIIIIIIIIIIIIIIIIHHHHIIIIIIIIIIIIIIIIIIHIIIIIIIIIGIIIIIIIIIIIIIIIIIIIIIIIIIIIIIIIIIIHIIIIIIIIIIIIIIIIIIIIIIIIIIIIIIIIIIIIIHII
@HS4.3_496 HISEQ:380:H55W7BCXY:1:1101:5129:34303 1:N:0:AGCAGGAA orig_bc=AAAAAAAAAAAA new_bc=AAAAAAAAAAAA bc_diffs=0
TACGGAAGGTCCGGGCGTTATCCGGATTTATTGGGTTTAAAGGGAGCGTAGGCCGGATATTAAGCGTGTTGTGAAATGTAGATGCTCAACGTCTGCACTGCAGCGCGAACTGGTGTTCTTGAGTGCGCAGGAAGTCGGCGGAATTCGTTGTGTAGCGGTGAAATGCTTAGATATGACGAAGAACTCCGATTGCGAAGGCAGCTGACTGTAGCGTTACTGACGCTGAAGCTCGAAGGTGCGGGTATCGAACAGG
+
IIIIIIIIIIIIIIIIIIIIIIIIIEHIHHIHHIHCDHHIIIIIIIIIIIIIIIIIGDHHIIIIIIIIHIIHHHHIHHIIIIIIIIIIIIIIIIIIIIIIIIIIIIIIIHHIIIIEHHHIIHHHIIIIIIIIIIIIIIIIIIIIIHIIHHIIIIIIIIIIIIIIIIIIIIIIIIIIIIHIHHIHFIIIIHIIIIIIIIHIIIIIHIIIIIIIIIIIIIIIIIIIIIIIHHIIIIIHIIHIIIIHEIIIIIIII
@HS4.3_497 HISEQ:380:H55W7BCXY:1:1101:6339:34300 1:N:0:AGCAGGAA orig_bc=AAAAAAAAAAAA new_bc=AAAAAAAAAAAA bc_diffs=0
TACGGAAGGTCCGGGCGTTATCCGGATTTATTGGGTTTAAAGGGAGCGCAGGCTGATTATTAAGCGTGACGTGAAATGTAGCCGCTCAACGGCTGAACTGCGTCGCGAACTGGTAGTCTTGAGTGAGTGCGATGTTGGCGGAATTCGTGGTGTAGCGGTGAAATGCTTAGATATCACGAAGAACTCCGATTGCGAAGGCAGCCAACAAGGCCTTTACTGACGCTAAAGCTCGAAGG
+
<<<HCEEC@<<FH??DCCHCCDEGDHC0G1GHH1CGFH1<<FEECHD?EHH?HCHI#EEHEH#CE?G<#1EGHHIEDGHHIHEHI/<GGFH<8CDGFHHHHIGHHDEHFDHDFDCH<DG<DEHI@EH<#:<:HHDHGAHHHDHHEDCAFEGIHFIHHF<C1#GGHC<?HHGCF<HGCEHE@HHH#<8BD@HFIHHHDCEF<111<1CC<111<<1<D0D<<11@F</DIHE<1<<<
@HS4.3_498 HISEQ:380:H55W7BCXY:1:1101:8159:34303 1:N:0:AGCAGGAA orig_bc=AAAAAAAAAAAA new_bc=AAAAAAAAAAAA bc_diffs=0
TACGGAGGATGCGAGCGTTATCCGGATTCATTGGGTTTAAAGGGTGCGCAGGCGGGCCTTTAAGCCGGCGGTGAAATCGCGGGGCTCAACCCCGCCGAGCCGTCGGAACTGGGGGCCTTGAGTGCGGCGGAGGCATGCGGAATGCGCGGTGTAGCGGTGAAATGCATAGATATCGCGCAGAACCCCGATTGCGAAGGCAGCGTGCCGTGCCGCCACTGACGCTGAGGCACGAAAGCGCGGGGATCGAACAGG
+
IIIIIIIIHIIIIIIIIIIIIIIIIDHIIIIIIIIIIIHIIIIIIIGIIIIIHIIIIIIIIIIIHIIIIIIIIHIHIIIIIIHIHHIIHHIIHIIIIIIIIIIIIIIIHIIIHHIHIIIIIIIIIIIIIIIIIIIIIIIIIIIIIIIIIIIIIIIIIIIIIIIIIIIIIIIIIIIIHIIIIIIHIIIIIIIIIIHIIIIIIIIIIIIIIIIIIHIIIIIIIIIIIHIHHCHHHHHIIIIIIIIHIIIIIIII
@HS4.3_499 HISEQ:380:H55W7BCXY:1:1101:11220:34331 1:N:0:AGCAGGAA orig_bc=AAAAAAAAAAAA new_bc=AAAAAAAAAAAA bc_diffs=0
TACGGAAGATGCGAGCGTTATCCGGATTTATTGGGTTTAAAGGGAGCGTAGGCGGCCCGTTAAGTCAGCGGTTAAATGTCAGTGCCCAACATTGGCATGCCGTTGATACTGGTGGGCTTGAATACACACAAGGATGGTGGAATTCGTCGTGTAGCAGTGAAATGCTTAGATATGACGAAGAACTCCGATTGCGAAGGCAGCCATCTGGGGTGCGATTGACGCTGAGGCTCGAAAGTGCGGGAATCAAACAGG
+
IIIIIIIIIIIIIIIIIIIIIIIIIHHIIIIHHIIIIIIIIIIIIIIIIIIIIIIIIIIIIIIIIIIIIIIIIIIIIIIIHIIIIIIIIIIIIIIIIIIIIIIIIIIIIIIIIIIIIIIIIIIIIIIIIIIIIIIIIIIIIIIIIIIIIIIIIII1IIIIIIIIIIIIIIIIIIIIHIIIIIIGIIIIIIIIIIIIIIIIIIIIIIIIIIIIIIIIIIIIIIIIIIIIIIIIIIIIIIIIIIIIIIIIIIII
@HS4.3_500 HISEQ:380:H55W7BCXY:1:1101:17939:34409 1:N:0:AGCAGGAA orig_bc=AAAAAAAAAAAA new_bc=AAAAAAAAAAAA bc_diffs=0
TACGGAAGGTCCGGGCGTTATCCGGATTTATTGGGTTTAAAGGGAGCGTAGGCGGTATTTTAAGCGTGCAGTGAAAACCAGGTGCTTAACATCTGACGTGCTGCGCGAACTGGAGTACTTGAGTGAGCAGAACGGAGGCGGAATTTGTGGTGTAGCGGTGAAATGCTTAGATATCACGAAGAACTCCGATTGCGAAGGCAGCTTTCGGTAGCTTTACTGACGCTGATGCTCGAAGGTGCGGGTATCGAACAGG
+
IIIIIGIIIIIIIIIIIIIGIHIIGHHIIIIIIIIEHGIIIIIIIIIIIIIIIIIIIIIIIIIIIIIIIIIIIIIIIIIIIIIIIIIIIIIIIIIIIIIIIIIIIIIHIIIIIIIIIIIIIIIIIIIIIIHIIIIIIIIIIHHHIIIIIIIIIIIIIIIIIIIIIIIIIIIIIIIIHHIIIIIIIIIIIIIIIIIIIIIIIIIIIIIIIIIIIIIIIIIIIIIIIIHIIIHIIIIIIIIIIIIIIIIIHIIII
@HS4.3_501 HISEQ:380:H55W7BCXY:1:1101:12907:34670 1:N:0:AGCAGGAA orig_bc=AAAAAAAAAAAA new_bc=AAAAAAAAAAAA bc_diffs=0
TACGGGGGGTGCGAGCGTTGTCCGGAATCATTGGGCGTAAAGAGTTCGTAGGCGGACTGTAAAGTCAGGTGTTAAAGGCGCAGGCTTAACTTGTGTATGGCACTTGATACTTGCAGACTAGAATGCGGTAGAGGTAAAGGGAATTCCTGGTGTAGCGGTGAAATGCTTAGATATCAGGAGGAACATCGGTGGCGTAAGCGCTTTACTGGGCCGTAATTGACGCTGAGGAACGAAAGCCAGGGTAGCAAATGGG
+
IIIIIIIIIIIIIIIIIIIIIIIIIIIIIIIIIIIIIIIIIIIIIIIIHHIIIIIIIIIIIIIIIIIIIIIIIIIIHHIIIIIIIHIIIIIIIIIIIIIIIIHIIIIIIIIIHHIIIIIIIIIIIIIIIIIIIIIIIIIIIIIIIIIIIIIIIIIIIIIIIIIIIIIIIIIHIIIIIHIIIIIIIIIIIIIIIIIIIIIIIIIIIIIIIIIIIIIIIIIIIIIIIIIIIIIIIIIIIIIIIIIIIIIIIIIII
@HS4.3_502 HISEQ:380:H55W7BCXY:1:1101:9567:38058 1:N:0:AGCAGGAA orig_bc=AAAAAAAAAAAA new_bc=AAAAAAAAAAAA bc_diffs=0
TTAGATACCCTAGTAGTCCCTGGCCACGTGTTTCGGGTGCCAGCAGCCGCGGTAATACGGAAGGTCCGGGCGTTATCCGGATTTATTGGGTTTAAAGGGAGCGCAGGCTGCCGATTAAGCGTGACGTGAAATGCCGCGGCTCAACCGTGGAAGTGCGTCGCGAACTGGTCGGCTTGAGTGTGCACGAGGAAGGCGGAATTCGTGGTGTAGCGGTGAAATGCTTAGATATCACGAAGAACTCCGATTGCGAAGGCAGCCTTCCAGGGCATTACTGACGCTAAGGCTCGAAGGTGCGGGTATCGAACAGG
+
IHIHIIHGEHIIIIHHIIHHIIHIIHHHEGHHIHHIIHIDH?HHHIIHHIIHIIIHHIFHCGHIHHIIIIHIIIIGGHHIHHIHE?1CEH<DGHHHEHIIHHIIHCDHHHHHH@DEHIHHHEHHIHI#IHHIHIHIDHHHIIIIHIHHHGIIHIIIHHIIIIIHHEHHDHHHHEHHIIHHHGHIIIIIIGIIHHIIIHHHGFGCHHHDIIIIHE?HEHIIIIHHHHGIHHHFDGIHIHC<HEHEDHHFHIHHH@EIIHHIHGHIHIIHGIIIIIIIIIHEHHE?EHIIIIHDECHIIIIIIIIIIIII
@HS4.3_503 HISEQ:380:H55W7BCXY:1:1101:12950:40531 1:N:0:AGCAGGAA orig_bc=AAAAAAAAAAAA new_bc=AAAAAAAAAAAA bc_diffs=0
TACGGAGGGTACGAGCGTTAATCGGAATGACTGGGCGTAAAGGGCACGTAGGTGGATAGATAAGTCACAAGTGAAATACCCGGGCTTAACCTGGGATTGGCTCGTGAAACTGTTTAACTAGAGTACGGTAGAGGGGAGTAGAATTCCAAGTGTAGCGGTGAAATGCGTAGAGATTTGGAAGAATACCGGAGGCGAAGGCGGCTCTCTGGACCGATACTGACACTGAAGAGCGAAAGCGTGGGGAGCAAACAGG
+
IIIIIHIIIIIIIIIIIHIIIIIIIGHHIIHIIIIIIHHIIIIHIIIHGHHHCGHHHIIIIIIIIHIIIHIIIIIIHHIIIIIIIIIIIIIIIIIHIIIIIIIIIIIIIIHIHHIHIIIIIIIIIIIIGIIIIIIIIIIIIIIIIIIIIIIIIIIIIIHIIIIIIIIIIIIIIIIIIHIIIIIIIIIIIIIIIIIIIIIIIIIIIIIIIIIIIIHIIIIIIHIIIIIIIIIIIIIIIIIIIIIIIIIIIIIII
@HS4.3_504 HISEQ:380:H55W7BCXY:1:1101:14660:40559 1:N:0:AGCAGGAA orig_bc=AAAAAAAAAAAA new_bc=AAAAAAAAAAAA bc_diffs=0
TACGGAAGGTCCGGGCGTTATCCGGATTTATTGGGTTTAAAGGGAGCGCAGGCTGGATTTTAAGCGTGCTGTGAAATGTACCGGCTCAACCGGTGACGTGCAGCGCGAACTGGAGTCCTTGAGTGAGTACGAGGTATGCGGAATTCGTGGTGTAGCGGTGAAATGCTTAGATATCACGAAGAACTCCGATTGCGAAGGCAGCATACCAGTCCTTAACTGACGCTAAAGCTCGAAAGTGCGGGTATCGAACAGG
+
IIIIIHIIIHIIIDIIIIIGHIIIIHIIIIFEGHIE@HEHHIIIGIIIHIIGHIIIHHHIIIIIIIIIIIIIIIIIIIIIHIIIIHIIIIIIIIIIIIIIIIIIIIIHHHIIIIIIIIIIIIIIHIIIIIIIIIIIIIIIIIIHIIIIIIIIIIIIIIIIIIIIIIIIIIIIIIIIIHIIIIIIIIIIIIIIIIIIIIIIIIIIIIIIIIIIIIIIIIIIIIIIIIHIIIIIIIIIIIIIIIIIIIIIIIIII
@HS4.3_505 HISEQ:380:H55W7BCXY:1:1101:14695:40670 1:N:0:AGCAGGAA orig_bc=AAAAAAAAAAAA new_bc=AAAAAAAAAAAA bc_diffs=0
TACGGAGGATGCGAGCGTTATCCGGATTTATTGGGTTTAAAGGGTGCGTAGGTGGTTTGTTAAGTTTGTGGTGAAAGCGTGCGGCTCAACCGTACCAAGCCATGAAAACTGGCGAACTTGAGTGCAAACGAGGTAGGCGGAATGTGATGTGTAGCGGTGAAATGCTTAGATATGTCACAGAACCCCGATTGCGAAGGCAGCTTACCAGCATGCAACTGACACTGAGGCACGAAAGCGTGGGTATCAAACAGG
+
IIIIGIHIGHIIIIIIHHIIIHIII@EHIIEHHHH<<GHIHIIIGHHIHHIIIIIIIIIIIIIHHHHIIIIIIIHIHHHHIHIIIIIIIIIIIIIIIIIIIIIIIHIIIIIIIIIIIIIIIIIIIIIIHIIIIHIIIIIIIHIIIIIIIIIIIHIIIIIIIIIIIIIIIIIIIIHIIIIIIHIIIIIIIIIIIIIIIIIIIIIIIIIIIIIIIIIIIIIHIIIIIHIIIIHIIIIIIIIIIHIIIIIIIIII
@HS4.3_506 HISEQ:380:H55W7BCXY:1:1101:15507:40621 1:N:0:AGCAGGAA orig_bc=AAAAAAAAAAAA new_bc=AAAAAAAAAAAA bc_diffs=0
TACGGAGGGCGCGAGCGTTATCCGGATTCATTGGGTTTAAAGGGTGCGCAGGCGGCCTGCCAAGTCAGCGGTGAAAGCCCGGGGCCCAACCCCGGAAGTGCCGTTGATACTGGCGGGCTGGAATGCGGTCGAGGCGGGCGGAACGTGGCGTGTAGCGGTCAAATGCGTAGATATGCCACAGAACGCCGATAGCGGAGGCAGCTCGCCAGGCCTGCATTGACGCTCGGGCACGAAAGCGTGGGGATCGAACAGG
+
IIIIIIHCHHIIIIIIHIIIIIIIIHHIHIGIIIIGHHIIIIIIIIIIIHHIHIIIIIHIIIIIHIIIIIIHDHFHGHHIHHHIIIIHHIHIGIIIHIIIIIIIIHHHIIIIHIIIIHHIIIIIIIHHGHIIIIHIIIHIIIHIIIIIIIIIHHHIIIHEEHHIIIIIIIIIIIIHHGHHIHHIHIHHIHFIIIIIIIIIIIIHIIIIIHFIIIIIHIIIIHE<HIIIHHFIIIIIIHGIIIIIHIIIIIIIH
@HS4.3_507 HISEQ:380:H55W7BCXY:1:1101:17067:40746 1:N:0:AGCAGGAA orig_bc=AAAAAAAAAAAA new_bc=AAAAAAAAAAAA bc_diffs=0
TACGGAAGGTCCGGGCGTTATCCGGATTTATTGGGTTTAAAGGGAGCGCAGGCCGGCTGGTAAGCGTGACGTGAAATGTAGACGCTCAACGTCTGCACTGCGTCGCGAACTGTCAGCCTTGAGTGAGTACGATGTAGGCGGAATTCGTGGTGTAGCGGTGAAATGCTTAGATATCACGAAGAACTCCGATTGCGAAGGCAGCCTACAAGGCCTTTACTGACGCTAAAGCTCGAAGGTGCGGGTATCGAACAGG
+
IIIIIIIIIHIIIIIIIIIIIIIIIHIIIIIIIIIEEHIIIIIIIIGIGIIIIIIIIHIIIIIIIIIIIIIIIIIIIIIIIIIIIIIIIIIIIIIIIHIIIIIIIIIIIIIIIIIIIIIIIIIIIIIIIIIIIIIIIIIIIIIIIIIIHIIIIIIIIIIIIIIIIIIIIIIIIIIIIIIIIIIIHIIIIIIIIIIIIIIIIIIIIIIIIIHIIIIIIIIHIIIIIIIIIIIIIIIHIIIIIIIIIIIIIIIII
@HS4.3_508 HISEQ:380:H55W7BCXY:1:1101:20966:40553 1:N:0:AGCAGGAA orig_bc=AAAAAAAAAAAA new_bc=AAAAAAAAAAAA bc_diffs=0
TACGGAAGGTCCGGGCGTTATCCGGATTTATTGGGTTTAAAGGGAGCGCAGGCGGAGGTGCAAGCGTGCCATGAAAGCGCGGGGCTCAACCCCGTACAGCGGCGCGAACTGCTCCCCTTGGTTGCGGGAAGGGAAGGCGGAACTCGTGGTGTAGCGGTGAAATGCATAGATATCACGAAGAACTCCGATCGCGAAGGCAGCCTTCCGGCCCGTGAACGACGCTCATGCTCGAAGGCGCGGGTATCAAACAGG
+
IHIHHHHHH<<CC/C<C<E=F1DGHE0<GH11<DH00<<FEEHIG@EE??CDCEH/<E@?G1F#10<<01#<<CEHHGDD?DDDHH?1#D?0DE0<@DF?</D/DEH//1<0DEFEDBDHE<CBGHH<8DFEEGCHGCEC/0<#ECHGE#<DCDHHCGFC1<#<C1CEGF1?FED<<1D<1<#0#<</#GHHG?CC1#1<<//<H<GIHHG<11D/?E/DHEC1FHE1EHEGCCDF<0HHE@D1HE?HG?GH
@HS4.3_509 HISEQ:380:H55W7BCXY:1:1101:4054:40767 1:N:0:AGCAGGAA orig_bc=AAAAAAAAAAAA new_bc=AAAAAAAAAAAA bc_diffs=0
TACGTAGGGGGCAAGCGTTATCCGGATTTACTGGGTGTAAAGGGAGCGCAGACGGTTATGCAAGTCTGAAGTGAAACCCCACGGCTCAACTGTGGGCTTGCTTTGGAAACTGTGTAACTAGAGTACTGGAGAGGTAAGCGGAATTCCTAGTGTAGCGGTGAAATGCGTAGATATTAGGAGGAACATCGGTGGCGAAGGCGGCTTACTGGACAGCAACTGACGTTGAGGCTCGAAGGCGTGGGGAGCAAACAGG
+
IIIHHIHHIIIIIIIIIIIHIHHIIIIIIIIHIIIDHCHHHHIIHHIIIIIIIIIIIIIIIIIIIIIIHIIIIIIIHIIIIIIIIIIIIIIIIHIII#HIIHHIIIIIIIIIIIIIIIIHIIIIIIIHIIHHIHFHHHIIIIHIHIIHHIHIIIIIIIIIIIIIIIIIIIIIIHHIHHIIIIIHFHIIIIIIIIIIIIIIIHHHIIIIIIIHIIIIIIIIIHHIIIIIIHIIIIIIIIIIIIIIIIIIIIIII
@HS4.3_510 HISEQ:380:H55W7BCXY:1:1101:19035:40794 1:N:0:AGCAGGAA orig_bc=AAAAAAAAAAAA new_bc=AAAAAAAAAAAA bc_diffs=0
TACGGAGGATGCGAGCGTTATCCGGATTTATTGGGTTTAAAGGGTGCGTAGGCGGGCTTTTAAGTCAGCGGTAAAAATTCGGGGCTCAACCCCGTCCGGCCGTTGAAACTGGGGGCCTTGAGTGGGCGAGAAGAAGGCGGAATGCGTGGTGTAGCGGTGAAATGCATAGATATCACGCAGAACCCCGATTGCGAAGGCAGCCTTCCGGCGCCCTACTGACGCTGAAGCACGAAAGCGTGGGTATCGAACAGG
+
IIIIIGHHEHHIIIHIIIIIIIIIIEHHGIIIIIEG=HHIHHIIIIIIIHIIIIIIIHIIHIIIIHIIIIIHHHIHHEIIIIIIIIIIIHHIIIIHIIIHIHHIIIIIIIIIIIIHIIIIIIIIIIIIIIIIIIIIIHIIIIIIIIIIIIIIIIIIIIIIIIIIIIIIIIIIIIHIIIIIIIIIIIIIIIIIIHIIIIIIIIIHIIIIIIIIHIIIIIIIIIIIIIIHIHIIIIHIIIIIIIIIIIIIIIII
@HS4.3_511 HISEQ:380:H55W7BCXY:1:1101:20903:40762 1:N:0:AGCAGGAA orig_bc=AAAAAAAAAAAA new_bc=AAAAAAAAAAAA bc_diffs=0
TACAGAGGTCCCGAGCGTTGTTCGGATTTACTGGGCGTAAAGGGCGCGTAGGCGGCGGAACGTGTCGGATGTGAAATCTCCGGGCTCAACCCGGAAAGTGCGTCCGAAACTGTTCCGCTGGAGTCCGGGAGAGGTGGCCGGAATGCAGGGTGTAGCGGTGAAATGCGTTGATATCCTGCAGAACACCGGAGGCGAAGGCGGGCCACTGGAACGGTACTGACGCTGAGGCGCGAAAGTCGGGGGAGCAAACAGG
+
IGIIIIIIIIIIIIIGHCGHGHHIIHIIIIIHIIIIIHHHIIHIHIIHCEHHHIHHIIIIIIDHEFHHEHHHIIFHEHHHIIHIIHHIIIFHIIGIDHHIIGHHHIIGHIHIIIHIIIHDHGHFHHHIIHH@HHHIIGHIIGIGHIHIIIIHGIIIHHEGIHHHIIIHHHHHGHHHFDIHHCIIHIIHHHIIIIIIIIHHIIIHEIIIIIHIIIIHIIIHIIIIHIIIHIIIIHIHHIIIIIIHIHEGEHGII
@HS4.3_512 HISEQ:380:H55W7BCXY:1:1101:20875:40770 1:N:0:AGCAGGAA orig_bc=AAAAAAAAAAAA new_bc=AAAAAAAAAAAA bc_diffs=0
TACGTAGGGGGCAAGCGTTGTCCGGAATGATTGGGCGTAAAGGGCGCGTAGGCGGCCCGGTAAGTCTGAAGTGAAAGTCCTGTTTTTAAGATGGGAATTGCTTTGGATACTGTCGGGCTTGAGTGCAGGAGAGGTAAGTGGAATTCCCAGTGTAGCGGTGAAATGCGTAGAGATTGGGAGGAACACCAGTGGCGAAGGCGACTTACTGGACTGTAACTGACGCTGAGGCGCGAAAGTGTGGGGAGCAAACAGG
+
IIIIGHHHIIIHIIIHIIHIHIIHIHIIIIEGGHIIIEHHHHIIIIIIEDHHEHHICHHIHDHIGEHHHHHFGHIHH@FGHIIHGHFFHHHIIHHHGHHIIIHIHIHEGHHHEIIIIIIIIIIIIHEHHIHHIHEHFHIHHHEIIIIHHIHIDIIIIIHHIHGIIIIIIIIIIIHGGEHIHI#IIIIIIHIIIIHIIIIIIHIHHIHIIHIHHIIIIIIIIIIIIIHIHIIIIIIIHIIIIIIIIIIIIHHII
@HS4.3_513 HISEQ:380:H55W7BCXY:1:1101:5877:41078 1:N:0:AGCAGGAA orig_bc=AAAAAAAAAAAA new_bc=AAAAAAAAAAAA bc_diffs=0
TACGGAGGATGCGAGCGTTATCCGGATTTATTGGGTTTAAAGGGTGCGTAGGTGGTTTGTTAAGTTTGTGGTGAAAGCGTGCGGCTCAACCGTACCAAGCCATGAAAACTGGCGAACTTGAGTGCAAACGAGGTAGGCGGAATGTGATGTGTAGCGGTGAAATGCTTAGATATGTCACAGAACCCCGATTGCGAAGGCAGCTTACCAGCATGCAACTGACACTGAGGCACGAAAGCGTGGGTATCAAACAGG
+
IIIIIIIIGHIIIIIIIIIIIHIIIHHHIHFHFEH@DGHHIIIIGHHIDGHIHIIHHHHGIIIHHGHHHII1GH@HDHIHIIIIIGIIIHIIIIIIIIIIHIIIIIIIIHIIIIIIIIIIIIIIHIIIIIIIIIIIIIIIIIIIIIIIIIIIIIIIHHIIIIIIIHIIIIIIIIIIIIIIIIIIIIIIIHIIIIIIIIIIIIIIIIIHIIIIIIIIIIHHHIIIIIGIIIIIIIIIGIIHIIIIIIIIHIII
@HS4.3_514 HISEQ:380:H55W7BCXY:1:1101:7239:41232 1:N:0:AGCAGGAA orig_bc=AAAAAAAAAAAA new_bc=AAAAAAAAAAAA bc_diffs=0
TACGGAAGGTCCGGGCGTTATCCGGATTTATTGGGTTTAAAGGGAGCGCAGGCTGGATTTTAAGCGTGCTGTGAAATGTACCGGCTCAACCGGTGACGTGCAGCGCGAACTGGAGTCCTTGAGTGAGTACGAGGTATGCGGAATTCGTGGTGTAGCGGTGAAATGCTTAGATATCACGAAGAACCCCGATTGCGAAGGCAGCATACCAGTCCTTAACTGACGCTAAAGCTCGAAAGTGCGGGTATCGAACAGG
+
HIIIIHHIIIIIIIHIIIIIIIIIIGHHHIEHGHIGHGHHHIIIIIIIIIIIGIIIIIIIIIIIIIIIIIIIIIIIIIHIIIIIIIIIIIIIIIIIHIIIHIIIIIIIHHIIIIIHIHFIIIIIIIIIIIIIIIIIIIIIIIIIIIIIIIIIIIIIIIIIIIIIIIIIIIIIIIIIIHIIIIIIIIIIIIIIIIIIIIIIIIIIIIIIIIIIHIIIIIIIIIIIIIIIIIIIIIIIIIIIIIIHIIIIIIIII
@HS4.3_515 HISEQ:380:H55W7BCXY:1:1101:8040:41217 1:N:0:AGCAGGAA orig_bc=AAAAAAAAAAAA new_bc=AAAAAAAAAAAA bc_diffs=0
TACGTAGGTGGCGAGCGTTATCCGGATTTACTGGGTGTAAAGGGTGTGTAGGCGGGATTGCAAGTCAGATGTGAAATCTATGGGCTCAACTCATAGTCTGCATTTGAAACTGTAGTTCTTGAGGGTCGGAGAGGTAACTGGAATTCCTGGTGTAGCGGTGAAATGCGTAGATATCAGGAGGAACACCGGTGGCGAAGGCGGGTTACTGGACGACACCTGACGCTGAGACACGAAAGCGTGGGGAGCAAACAGG
+
IIIIIIIIIIIIIIIIIIIIIIIIIIIIIIIIIIIFHHIIIHIIHHHIIIIIIIIIIIIIIIIIIIIIIIIIIIIIIIIIIIIIIIIIIIIIIIIIIIIIIIIIIIIIIIIIIIIIIIIIIIIIIHIIIIIIIIIIIIIIIIIIIIIIIIIIIIIIIIIIIIIIHIIIIIIIIIIIIHIIIIIIIIIIIIIIIIIIIIIIIIIIIIIIIIIIHHGEIIIIIIIIIIIIIIIIIIIIIIIIIIIIIIIIIIIII
@HS4.3_516 HISEQ:380:H55W7BCXY:1:1101:9414:41091 1:N:0:AGCAGGAA orig_bc=AAAAAAAAAAAA new_bc=AAAAAAAAAAAA bc_diffs=0
TACAGAGGTCCCGAGCGTTGTTCGGATTTACTGGGCGTAAAGGGCGCGTAGGCGGCGAGGCGTGTCGGATGTGAAATCTCCGGGCTCAACCCGGAAAGTGCGTCCGAAACTACCCCGCTGGAGTACGGGAGAGGGAATCGGAATATAGGGTGTAGCGGTGAAATGCGTTGATATCCTATAGAACACCGGAGGCGAAGGCGGATTCCTTGAACGATACTGACGCTGAGGCGCGAAAGTCGGGGGAGCAAACAGG
+
IIIIIIIIIIIIIIIIIIIIIIIIIIIIIIIIIIIIIIIIIIIIIIIIIIIIIIIIIIIIIIHIIIIIIIIIIIIIGHIIIIIIIIIIIIIIIIIIIIIIHHHIIIIIIIIIIIIIIIIIIIIHIIIIIIIIIIIIIIIIIIIIIIIIIIIIIIIIIIIIIIIIIIIIIIIIIIIIHHIIIIIIIIIIIIIIIIIIIIIIIIIHIIIIIIHIIIIIIIIHIIIIIIIIIIIIIIIIIIIIIIIIIIIIIIIII
@HS4.3_517 HISEQ:380:H55W7BCXY:1:1101:10425:41187 1:N:0:AGCAGGAA orig_bc=AAAAAAAAAAAA new_bc=AAAAAAAAAAAA bc_diffs=0
TACGTAGGGGGCGAGCGTTGTCCGGAATGACTGGGCGTAAAGGGTGCGTAGGTGGTTTGGCAAGTTAAAGGTGTAATCCCGGGGCTTAACTCCGGTGCTGCCTTTAAAACTGTTAGACTTGAGTGCAGTAGAGAAAAGCGGAATTCCTAGTGTAGCGGTGGAATGCGTAGATATTAGGAGGAACACCAGAGGCGAAGGCGGCTTTTTGGACTGTAACTGACGCTGAGGCACGAAAGTGCGGGGAGCAAACAGG
+
IIIIIIIIIIIIIIIIIIIIIIIIIIIIIIIIIIIIIIIIIIIIHIIIHIIIIIIIIIIIGIIIIIIIIIIIIIIHHHHIIIIIIIIIIIIIIIIIIIIIIIIIIIIIIIIIIIIIIIIIIIIIIIIIIIIIIIIIIIIIIIIIIIIIIIIIIIIIIIIIIIIIIIIIIIIIIIHIIIIIIIIIIIIIIIIIIIIIIIIIIHIIIIIIIIIIIIIIIIIIIIIIIIIIIIIIIIIIIIIIIIIIIIIIIIIII
@HS4.3_518 HISEQ:380:H55W7BCXY:1:1101:11063:41025 1:N:0:AGCAGGAA orig_bc=AAAAAAAAAAAA new_bc=AAAAAAAAAAAA bc_diffs=0
TACGGAGGGTACGAGCGTTAATCGGAATGACTGGGCGTAAAGGGCACGTAGGTGGATAGATAAGTCACAAGTGAAATACCCGGGCTTAACCTGGGATTGGCTCGTGAAACTGTTTAACTAGAGTACGGTAGAGGGGAGTAGAATTCCAAGTGTAGCGGTGAAATGCGTAGAGATTTGGAAGAATACCGGAGGCGAAGGCGGCTCTCTGGACCGATACTGACACTGAAGAGCGAAAGCGTGGGGAGCAAACAGG
+
IIIHIIIIIIIIIIIIIIIIIIIIIIIIIIIIIIIIIIIIIIIIIIIIHIIIHIIIIIIIIIIIIIIIIIIIIIIIHHIIIIIIIIIIIIIIIIIIIIIIHIHIIIIIIIIIIIIIIIIIIIIIIIHIIIIIIIIIIIIIIIIIHIIIIIIIIIIIIIIIIIIIIIIIIIIIIIIIHHIIIIIHIIIIIIIIIIIIIIIIIIIHIIIIIIIIIIIIIIIIIHIIIIIIIIIIIIIIIIIIIIIIIIIIIIIII
@HS4.3_519 HISEQ:380:H55W7BCXY:1:1101:10686:41428 1:N:0:AGCAGGAA orig_bc=AAAAAAAAAAAA new_bc=AAAAAAAAAAAA bc_diffs=0
TACGTAGGGAGCGAGCGTTGTCCGGATTTACTGGGTGTAAAGGGTGCGTAGGCGGGTTTGCAAGTCAGGCGTGAAATACCGAGGCTTAACTTCGGAGCTGCGCTTGAAACTGTAAATCTTGAGTGAAGTAGAGGCAGGCGGAATTCCCAGTGTAGCGGTGAAATGCGTAGATATTGGGAGGAACACCAGTGGCGAAGGCGGCCTGCTGGGCTTTAACTGACGCTGAGGCACGAAAGTATGGGGAGCAAACAGG
+
IIIIHIIIIIIIIIIIIIIIIIIIIIIHIIIIIIIHHHIIIIIIIIIIIIIIIIIIFHIHIIIIIIIIIIIIIIIIHHIIIIIIIIIIIIIIIIIIIIIIIIIIIIIIIIIIIIIIIIIIIIIIIIIIIIIIIIIIIIIIIIIIIIIIIIIIIIIIIIIIIIIIIIIIIIIIIIIIHIIIIIIIIIHIIIIIHIIIIIIIIIIIIIIIIIIIHIIIIIIIIIIIIIIIIIIIIIIIIIIIIIIIIIIIIIIII
@HS4.3_520 HISEQ:380:H55W7BCXY:1:1101:11196:41436 1:N:0:AGCAGGAA orig_bc=AAAAAAAAAAAA new_bc=AAAAAAAAAAAA bc_diffs=0
TACGGAAGGTCCGGGCGTTATCCGGATTTATTGGGTTTAAAGGGAGCGCAGGCCGATTATTAAGCGTGACGTGAAATGTAGATGCTCAACATCTGAACTGCGTCGCGAACTGGTAGTCTTGAGTGAGTTCGATGTGGGCGGAATTCGTGGTGTAGCGGTGAAATGCTTAGATATCACGAAGAACTCCGATTGCGAAGGCAGCCCACAAGGCCTTTACTGACGCTAAAGCTCGAAGGTGCGGGTATCGAACAGG
+
IIIIIHHIIIIIIIIHHIIIIIIIIHEHHIHIIHICHHHIIIIIHIIIHIIIIIIIHIIIIIGIIIIIHIIIIIHHEHIIIIIIIIIIIIIHIIIIIHHEHIIIIIIIIIIIIIIIEHHHEEHIIIIHHIIIIIIIIDIHGHIIIHHHFEIIIIIHHIIIIHHIIIIIHIIHHIIIIIIIIIIIIHIIIIIHHHHHIIHIHGIIIHGIHEEFIIIIIHIIHHIIIIHHHIIIIIIHGIHIIIIIIHHD1IIIH
@HS4.3_521 HISEQ:380:H55W7BCXY:1:1101:14290:41425 1:N:0:AGCAGGAA orig_bc=AAAAAAAAAAAA new_bc=AAAAAAAAAAAA bc_diffs=0
TACGGAGGGTGCGAGCGTTAATCGGAATAACTGGGCGTAAAGAGCTCGTAGGCGGTTTGTCAAGTCAGATGTGAAAGCCCCGGGCTTAACCTGGGAACCGCATTTGAAACTGACAGACTAGAGTACTGTAGAGGGAGGTAGAATTCCAGGTGTAGCGGTGAAATGCGTAGATATCTGGAGGAATACCGGTGGCGAAGGCGGCCTCCTGGACAGAGACTGACGCTGAGGAGCGAAAGCGTGGGGAGCAAACAGG
+
IIIIIGEHIHHIIIIIIIIIIIIIIIIIIIIIIIIIIIIIIIIIIIIIIIIIIIIIIIIIIIIIIIIIIIIIIIIIIIIIIIIIIIIIIIIIIIIIIIIIIIIIIIIIIIIIIIIIIIIIIIIIIIIIIIIIIIIIIIIIIIIIIIIIIIIIIIIIIIIIIIIIIIIIIIIIIIHHIIIIIIIIIIIIIIIIIIIIIIIIIIIIIIIIIIIIIIIIIIIIIIIIIIHIIIIIIIIIIIIIIIIIIIIIIIIII
@HS4.3_522 HISEQ:380:H55W7BCXY:1:1101:2998:41670 1:N:0:AGCAGGAA orig_bc=AAAAAAAAAAAA new_bc=AAAAAAAAAAAA bc_diffs=0
TACGTAGGTGGCAAGCGTTATCCGGAATTATTGGGCGTAAAGAGGGAGCAGGCGACATGATAAGTTTGAAGTGAAAGCGTGGGGCTCAACCCCATACAGCTTCGAAAACTGTCAAGTTAGAGTACGAGAGAAGTGAACGGAACTCCATGTGTAGCGGTGAAATGCGTAGATATATGGAAGAACACCAGTGGCGAAGGCGGTTCACTAGCTCGAAACTGACGCTCAGTCCCGAAAGCGTGGGTAGCAAATAGG
+
HGHIFGHIHCHEHIIIHHHIEHHI<GHEHECHCFHHHHHHIHIEHHIFIFHCHCHDHHFHHIIIIIHHHHIECHHG?<DACHHD0ACHHHH0EHHHIIIIHHHIIIHHHHGCHIGHHEFIIIIIIIHHIIFIHHHIHGCHHEHIIIHGIII#HIIHHHIIIHCIHIIHHHIIIHHGFHHFEGCFHE@HIHHIIIIIIIIHFIHHIIIHHGIHIHHHEHHHHEEHIHIHDIIIIIIIHIHHHIHHIIIIIIGI
@HS4.3_523 HISEQ:380:H55W7BCXY:1:1101:5488:41614 1:N:0:AGCAGGAA orig_bc=AAAAAAAAAAAA new_bc=AAAAAAAAAAAA bc_diffs=0
TACGGAAGGTCCGGGCGTTATCCGGATTTATTGGGTTTAAAGGGAGCGCAGGCCGGGTTTTAAGCGTGACGTGAAATGTGGCGGCTCAACCGCCGAACTGCGTCGCGAACTGGAGTCCTTGAGTGAGTACGACGGAGGCGGAATTCGTGGTGTAGCGGTGAAATGCTTAGATATCACGAAGAACCCCGATTGCGAAGGCAGCCTCCGAGTCCTTAACTGACGCTAAAGCTCGAAAGTGCGGGTATCGAACAGG
+
IIIIIIIIIHIIIIIIIIIIHIIIIHHHIIIFFHHDEFHGIIIIIIIIGHIIIIIIIIHHIIIIIIIIHIIHIIHIIHIIIIIIIHHHIIIIIIIIIIIIIHIIIHIHIIIIIIIHIHIIIIIIIIIHIHHHIIIHHIIIIIIIIIIIIIIIIIIIIIHIIIIIIIIIIIIIIIIHIIIIIIIIIIIHIIIHIIIIIIIIIHHIIIIIHFIIIIIIIIIIIIIIIIIIIIIIIIIIIIIIIIIIIIIIIIIII
@HS4.3_524 HISEQ:380:H55W7BCXY:1:1101:11940:41608 1:N:0:AGCAGGAA orig_bc=AAAAAAAAAAAA new_bc=AAAAAAAAAAAA bc_diffs=0
TACGGAGGGTGCGAGCGTTAATCGGAATAACTGGGCGTAAAGAGCTCGTAGGCGGTTTGTCAAGTCAGATGTGAAAGCCCCGGGCTTAACCTGGGAACCGCATTTGAAACTGACAGACTAGAGTACTGTAGAGGGAGGTAGAATTCCAGGTGTAGCGGTGAAATGCGTAGATATCTGGAGGAATACCGGTGGCGAAGGCGGCCTCCTGGACAGAGACTGACGCTGAGGAGCGAAAGCGTGGGGAGCAAACAGG
+
IIIIIHIIIHIIIIIIIIIIIIIIHIIIIIII?HHIIIIIIIHIIIIIIIIGHIIIIIIIIIIIIIIIIIIIIIIIIIIIIIIIHIIIIIIIIIIIIIIIIIIIIIIIIIIIIIIIIIIIIIIIIIIIIIIIIIIIIIIIIIIIIIIIIIIIIIIIIIIIIIIIIIIIIIIIIIIIIHIIIIIIIIIIIIIIIIIIIIIIIIIIIIIIIIIIIIIIIIIIIIIIIIIIIIIIIIIIIIIIIIIIIIIIIIIII
@HS4.3_525 HISEQ:380:H55W7BCXY:1:1101:2502:41801 1:N:0:AGCAGGAA orig_bc=AAAAAAAAAAAA new_bc=AAAAAAAAAAAA bc_diffs=0
TACATAGGGGGCGAGCGTTGTCCGGAATGACTGGGCGTAAAGGGTGTGTAGGCGGTTATGCAAGTTAAAAGTGAAATCCCCGGGCTTAACTCGGGTGCTGCTTTTAAGACTGTATGACTTGAGTGCAGTAGAGAAAAGTGGAATTCCTAGTGTAGCGGTGGAATGCGTAGATATTAGGAGGAACACCAGAGGCGAAGGCGACTTTTTGGACTGTAACTGACGCTGAGGCACGAAAGTGTGGGGAGCAAACAGG
+
GHIIH?CGHIDDCHDHHIGH@CHI<HH1<GHGFHIFH<EHIIIHGEHEHHHIGIIDHHIIIIIIHIIHHHIHHFHIDH?HHHIIGIGGHHIHHDDCHHIIIIIHIIIIIEFIHHEFHHHIHIIIHHGHHFIIHHHHIGIIIIIIHEAEHEIIIIHHIIHIIIIIIIIIIIIIIHHHGFIIHIIHFIHIIIIIIIIIIIIHGIHIHHIIIHFIIIGIHIIIIIIGIIIHHIHIHHHHHHHIIIIIIHIIIIIII
@HS4.3_526 HISEQ:380:H55W7BCXY:1:1101:3607:41963 1:N:0:AGCAGGAA orig_bc=AAAAAAAAAAAA new_bc=AAAAAAAAAAAA bc_diffs=0
TACGTAGGGAGCGAGCGTTATCCGGATTTATTGGGCGTAAAGCGTGCGTAGGCGGTTTATTAAGTTTAAGATAAAAGCCCGGAGCTCAACTCCGGTTCGTCTTAAAAACTGGTAGACTTGAGTGTGGTAGAGGTAAATGGAATTTCTAGTGTAGCGGTGAAATGCGTAGATATTAGAAGGAACACCAGTGGCGAAGGCGATTTACTGGGCCATAACTGACGCTGAGGCACGAAAGCGTGGGGAGCAAATAGG
+
IIIIIIIIIIIHIIIIIIIIIIIIHHHIIIIIIIIIIIIIIIIIIIIHIIIIIIIHIIIIIIIIIIIIIIIIIIIIIIIIIIIIIIIIIIHHIIIIIIIIIIIIIIIIIIIIIIIHIIIIIHIIHHIIIIIIIIIIIIIIHHHIHIIIIGIIIHHIIIIIIIIIIIIIIIIIIIIIHIIIHHIIIIIIIIIIIIIIIIIIIHIIIIIIIIIIIIIIIIIIIIIIIHIIIIIIIIIIIIIIIIIIIIIIIIII
@HS4.3_527 HISEQ:380:H55W7BCXY:1:1101:3641:41979 1:N:0:AACAGGAA orig_bc=AAAAAAAAAAAA new_bc=AAAAAAAAAAAA bc_diffs=0
TACAGAGGCCCATAGCGTTGTTCGGATTTACTGGGCGTAAAGGGCGCGTAGGCGGCAGGGCGTGTCAAGTGTGAAATCTCCGGGCCCAACCCGGAAAGTGCGCTTGAAACTACCTTGCTCGAGGCCGGGAGAGGGAATCGGAATACAGGGTGTAGCGGTGAAATGCGTTGATATCCTGTAGAACACCGGAGGCGAAGGCGGATTCCTGGAACGGTACTGACGCTGAGGCGCGAAAGTCGGGGGAGCAAACAGG
+
IIIIHH?HHEHDHGHGDEHHHIHIHIHCHHFF?HHHHDHHIH1EHHH?EHIHHHCHFHDDHH<EIHG?IIIHIIIIDHDHHIIIHCHHIIEHCHCCHEHHH?HHHHH@FEE?EHHDHHEHIEH/?GHIHIHGIIIIHHHIIIIGGHFFIIIIIIIHHIIIGIIIIIHEFIHIIHG1CBBCIIIIIIIHHHIIFIIIIIIIIIIIIIIIHCEHHHGIHIIHIIIHIIIIIIHIIIIIIHHIIIIIIIIIIIIII
@HS4.3_528 HISEQ:380:H55W7BCXY:1:1101:9518:41897 1:N:0:AGCAGGAA orig_bc=AAAAAAAAAAAA new_bc=AAAAAAAAAAAA bc_diffs=0
TACGGAGGATGCAAGCGTTATCCGGATTTATTGGGTTTAAAGGGTGCGTAGGCGGAGCTTTAAGCGTGAGGTGAAATGCCCGGGCTCAACCTGGGAACTGCCTCGCGAACTGGAGTTCTGGAATGCCCCTGCCGTGGGAGGAATGTGTGGTGTAGCGGTGAAATGCATAGAGATCACACAGAACACCGATTGCGAAGGCATCTCACGAAGGGGTGATTGACGCTGAGGCACGAAAGCGTGGGGATCAAACAGG
+
IHHIIIIIIIIIIIIIIIIFHIIIIHIIIIIIHIHEHHHIIHHIIIIIIIIIIIIIIHIIIIIIIIHIHIIIIIIHHHHIIIIIIIIIIIIIIIIIIIIIIIIIIIIIIIIIIIIIIIIIIIIIIIHHIIIIIHIIIIIIIIIIIIIIIIIIIIIIIIIIIIIIIIIIIIIIIHIIHHIIIIIIIIIIIIIIIIIIIIIIIIHIIIIIIIIIIIHIIIHIIIIIIIIIIIIIIIIIIIIIIIIIHIIIIIIII
@HS4.3_529 HISEQ:380:H55W7BCXY:1:1101:13575:41782 1:N:0:AGCAGGAA orig_bc=AAAAAAAAAAAA new_bc=AAAAAAAAAAAA bc_diffs=0
TACGGAAGGTCCTGGCGTTATCCGGATTTATTGGGTTTAAAGGGAGCGCAGGCTGGTTATTAAGCGTGACGTGAAATGTAGCCGCTCAACGGCTGAGTTGCGTCGCGAACTGGTAGTCTTGAGTGAGTGCGACGTCAGCGGAATTCGTGGTGTAGCGGTGAAATGCTTAGATATCACGAAGAACCCCGATTGCGAAGGCAGCTGACGAGCCCTTTACTGACGCTAAAGCTCGAAGGTGCGGGTATCGAACAGG
+
IIIIIIIIIIIIIIIIIIIIHIIIIHIIIIIIIIIHIIIIIIIIIIHIHIIIIIIIIIIIIIIIIIIIIIIIIIIIIIIIIIIIIIIIIIIIIIIIIIIIIIIIIIIIIIIIIIIIIIIIIIIIIIIIIHIIIIIIIIIIIIIIIIIIIIIIIIIIIIIIIIIIIIIIIIIIIIIHHHIIIIIIHIIIIIIIIIIIIIIIIIIIIIIIIIIIHIIIIIIIIIIIIIIIIIIIIIIIIIIIIIIIIIIIIIIII
@HS4.3_530 HISEQ:380:H55W7BCXY:1:1101:18595:41819 1:N:0:AGCAGGAA orig_bc=AAAAAAAAAAAA new_bc=AAAAAAAAAAAA bc_diffs=0
TACGTATGGAGCAAGCGTTATCCGGATTTACTGGGTGTAAAGGGAGCGTAGACGGTATGCCAAGTCTGATGTGAAAGGTGTGGGCTCAACCCGCAAACTGCATTGGAAACTGGTAGACTAGAGTGTCGGAGAGGTAAGTGGAATTCCTAGTGTAGCGGTGAAATGCGTAGATATTAGGAGGAACACCAGCGGCGAAGGCGGCTTACTGGACGATAACTGACGTTGAGGCTCGAAAGCGTGGGGAGCAAACAGG
+
IIIIFHHHI@HHIIIIIIIIIIIIIHHIIIHHIIIDEEHIIIIIHIIIIHIIIIGHIHIIIIIIIIIIIIIIIHIIHHHIIIIIIIIIIIHHHIIIIIIIIHIHHIIIGIIIHIIIIIHIIIIIHDIIIIIIIIHIIIIIIIIIIIHIIIIIIIIIIIIHIIHIIIIIIIIIIIIIHFIIGIIIHIIIIIIIIIIIIIIIIIIIIIIIIIIIIIIIIIIHIIGIIIIIIIIIIIIIIIIIIIIIIIIIIIIII
@HS4.3_531 HISEQ:380:H55W7BCXY:1:1101:3782:42058 1:N:0:AGCAGGAA orig_bc=AAAAAAAAAAAA new_bc=AAAAAAAAAAAA bc_diffs=0
TACGGAGGGTACGAGCGTTAATCGGAATGACTGGGCGTAAAGGGCACGTAGGTGGATAGATAAGTCACAAGTGAAATACCCGGGCTTAACCTGGGATTGGCTCGTGAAACTGTTTAACTAGAGTACGGTAGAGGGGAGTAGAATTCCAAGTGTAGCGGTGAAATGCGTAGAGATTTGGAAGAATACCGGAGGCGAAGGCGGCTCTCTGGACCGATACTGACACTGAAGAGCGAAAGCGTGGGGAGCAAACAGG
+
IIIHIHHDHIIIIGGHIIIGHIHIHGHHHHHH?HGHH<EHHHEHHIIHCCHIGHHIHHHHHHHIGHGHFHHHHHIICHHIHIIIIIIIIIIIHIHHHIIIIIIHHHHIIIIIIIIIIIIFHHGHHIIIHGHGHHDHHIHGHHHHFGHHHIGIIHDHHHHGHFHHCBHHGEHGHHC?HGHGHIIIHIH?IIGHHIIIIHDHEHHF?HHHECDHHHIIIIHHCCIIIIHHHHIIIIHCIIHIHHF@EHHGC@FHI
@HS4.3_532 HISEQ:380:H55W7BCXY:1:1101:4451:42210 1:N:0:AGCAGGAA orig_bc=AAAAAAAAAAAA new_bc=AAAAAAAAAAAA bc_diffs=0
TACGGAAGGTCCGGGCGTTATCCGGATTTATTGGGTTTAAAGGGAGCGCAGGCTGATTATTAAGCGTGACGTGAAATGTAGCCGCTCAACGGCTGAACTGCGTCGCGAACTGGTAGTCTTGAGTGAGTTCGATGTTGGCGGAATTCGTGGTGTAGCGGTGAAATGCTTAGATATCACGAAGAACTCCGATTGCGAAGGCAGCCAACAAGGCCTTTACTGACGCTAAAGCTCGAAGGTGCGGGTATCGAACAGG
+
IIIIIIIIIIIIIIIIIIIIIIIIIHIIIIIIIIIHIIIIIIIIIIIIIIIIIIIIIIIIIIIIIIIIIIIIIIIIIHIIIIIIIIIIIIIIIIIIIIIIIIIIIIIIIIIIIIIIIIIIIIIIIIIIIIIIIIHIIIIIIIIIIIIIIIIIIIIIIIIIIIIIIIIIIIIIIIIIIIIIIIIIIIIIIIIIIIIIIIIIIIIIIIIIIIIIIIIIIIIIIIIIIIIIIHHIHGHCCIIIIIIIIIIIIIIII
@HS4.3_533 HISEQ:380:H55W7BCXY:1:1101:17461:42006 1:N:0:AGCAGGAA orig_bc=AAAAAAAAAAAA new_bc=AAAAAAAAAAAA bc_diffs=0
TACGGAAGGTCCGGGCGTTATCCGGATTTATTGGGTTTAAAGGGAGCGCAGGCTGGATTTTAAGCGTGCTGTGAAATGTACCGGCTCAACCGGTGACGTGCAGCGCGAACTGGAGTCCTTGAGTGAGTACGAGGTATGCGGAATTCGTGGTGTAGCGGTGAAATGCTTAGATATCACGAAGAACTCCGATTGCGAAGGCAGCATACCAGTCCTTAACTGACGCTAAAGCTCGAAAGTGCGGGTATCGAACAGG
+
IIIIIIIIIIIIIIIIIIIIHIIIIHHHIIHIHIIGHHHIIIIIIIIIIIIIIIIIHHHHHIIHIIIIIIIIIIIIIIIIIIIIIHIIIIIIIIIIIIIIIIIIIHHIIIIIIIIIIIIIIIIIIIIIIIIIIIIIIIIIIIIIIIIIIIIIIIIIIIIIIIIIIIIIIIIIIIHIHIIIIIIIIIIIIIIIIIIIIIIIIIIIIHGIGIIIIIIIIIIIIIIIIIIHIHIIIIIIIIIIIIIIIIHIIIIII
@HS4.3_534 HISEQ:380:H55W7BCXY:1:1101:1849:42366 1:N:0:AGCAGGAA orig_bc=AAAAAAAAAAAA new_bc=AAAAAAAAAAAA bc_diffs=0
TACGGAAGGTCCGGGCGTTATCCGGATTTATTGGGTTTAAAGGGAGCGCAGGCCGGAGGTCAAGCGTGACGTGAAATGTAGCCGCTCAACGGCTGAACTGCGTCGCGAACTGGCTTTCTTGAGTGAGTTCGATGTGGGCGGAATTCGTGGTGTAGCGGTGAAATGCTTAGATATCACGAAGAACTCCGATTGCGAAGGCAGCCCACAAGGCCTTTACTGACGCTAAAGCTCGAAGGTGCGGGTATCGAACAGG
+
IIIIIIIIIIIIIIIIIIIIIIIIIHIIIIIIIIIHIIIIIIIIIIIIIIIIIIIIIIIIIIIIIIIIIIIIIIIIIIIIIIIIIIIIIIIIIIIIIIIIIIIIIIIIHIIHIIIIIIIIIIIIIIIHIIIIIIIIIIIIIIIIIIIIIIIIIIIIIIIIIIIIIIIIIIIIIIIIIIIIIIIIIIIIIIIIIIIIIIIIIIIIIIIIIIIIIIIIIIIIIIIIIIIIIIIIIIIIIIIIIIIIIIIIIIIII
@HS4.3_535 HISEQ:380:H55W7BCXY:1:1101:3538:39672 1:N:0:AGCAGGAA orig_bc=AAAAAAAAAAAA new_bc=AAAAAAAAAAAA bc_diffs=0
TACGGAGGATGCGAGCGTTATCCGGATTTATTGGGTTTAAAGGGTGCGTAGGTGGTTTGTTAAGTTTGTGGTGAAAGCGTGCGGCTCAACCGTACCAAGCCATGAAAACTGGCGAACTTGAGTGCAAACGAGGTAGGCGGAATGTGATGTGTAGCGGTGAAATGCTTAGATATGTCACAGAACCCCGATTGCGAAGGCAGCTTACCAGCATGCAACTGACACTGAGGCACGAAAGCGTGGGTATCAAACAGG
+
IIIHIIIIIIIIIIIIIIIIIIIIIHHIIIIIHIIGHIIIHHHIIIHHHIIIIIIHHIIHIIIIHIIIIIIIIIIIIIIHIIIIIIIIIIIIIIIIIIHIIIIIIIIIIIIHHIIIIIHIIIIIIIIIIIIIIIIIIHIIIIIIIIIIIIIIIIIIIIIIIIIIIIIIIIIIIIIIIIIIIIIIIIIIIIIIIIIIIIIIIIIIIIIIIIIIIIIIIIIIIIIIIIIIIIIIIIIIIIIIIIIIIIIIIIII
@HS4.3_536 HISEQ:380:H55W7BCXY:1:1101:5262:39519 1:N:0:AGCAGGAA orig_bc=AAAAAAAAAAAA new_bc=AAAAAAAAAAAA bc_diffs=0
TACAGAGGTCCCTAGCGTTGTTCGGATTTACTGGGCGTAAAGGGCACGTAGGTGGCTAGGCGTGTCGCGTGTGAAATCTCCGGGCCCAACCCGGAAAGTGCGCGCGAAACTACCTGGCTGGAGTACGGGAGAGGGAGTCGGAATGCAGGGTGTAGCGGTGAAATGCGTTGATATCCTGCAGAACACCGGAGGCGAAGGCGGACTCCTGGAACGTTACTGACGCTAAGGTGCGAAAGTCGGGGGAGCAAACAGG
+
IIIIIIIIIIIIIIIIIIIIIIIIHIIIIIIIIIIIIIIIIIHIIIIIIIIIIIIIIIIIIIHIIIIIIHIIIIIIHHIIIIIIIIIIIHIIIIIIIIIIIIIIIIIIIIIIIIIIIIIIIIHHIIIIIIIIIIIIIEIIIIIIIIIIIIIIIIIIIIIIIIIIIIIIHIIIIIIIIIHIIHIIHIIIIHIIIIIIIIIIIIHIIIIIIIIIIIIIIIIHIIIIIIIIIIHIIIIIIIIIIIIIIIIIIIIII
@HS4.3_537 HISEQ:380:H55W7BCXY:1:1101:9235:39661 1:N:0:AGCAGGAA orig_bc=AAAAAAAAAAAA new_bc=AAAAAAAAAAAA bc_diffs=0
TACGGAAGGTCCGGGCGTTATCCGGATTTATTGGGTTTAAAGGGAGCGCAGGCCGATTATTAAGCGTGACGTGAAATGTAGATGCTCAACATCTGAACTACGTCGCGAACTGGTAGTCTTGAGTGAGTTCGATGTGGGCGGAATTCGTGGTGTAGCGGTGAAATGCTTAGATATCACGAAGAACTCCGATTGCGAAGGCAGCCCACAAGGCCTTTACTGACGCTAAAGCTCGAAGGTGCGGGTATCGAACAGG
+
IIIIIHHIIIIIIHIIIEHIIIIIDEHHIIGIIHIDEHHIFHIIHIIIHHHIHIIIHIHIHGIIIHIIHIIIGIIIIHIIIIIIIIIIIHIHIIIIIHIHHIIHIIIHIIIIIIIIHIIIIIIIIIIIGIIIIHHHIIHIIIIIIIIGHIIIIIIIIIIIIIIIIIIIIIIIIIIHHHIIHIIIIIIIIIIIIIIIIIIIIHDIIIIIIIIIIIIHHIIIHIIIIIIIIIIIIIIIIIIIIIIIIIIIIIIII
@HS4.3_538 HISEQ:380:H55W7BCXY:1:1101:13649:39554 1:N:0:AGCAGGAA orig_bc=AAAAAAAAAAAA new_bc=AAAAAAAAAAAA bc_diffs=0
TACGGAAGATGCGAGCGTTATCCGGATTTATTGGGTTTAAAGGGAGCGTAGGCGGACGCTTAAGCCTGCGGTCAAATGTCAGCGCCCAACGCTGGCCTGCCGTGGGAACTGGGTGTCTTGAATGTGCACAAGGAAGGTGGAATTCGTGGTGTAGCGGTGAAATGCTTAGATATCACGAAGAACTCCGATTGCGAAGGCAGCCTTCTGGGGCATGATTGACGCTGAGGCTCGAAAGCGCGGGAATCAAACAGG
+
IIIIIIIIIIIIIIIIIIIIIIIIIHIIIIIIIIIEHIIIIIIIIIIIIIIIIIIIIIIIIHIIIIIIIIIIIIIIIHIIIIIIIIIIIIIIIIIIIIIIIIIIIIIIIIIIIIIIIIIIIIIIIIIIIIIIIIIIIIIIIIIIIIIIIIIIIIIIIIIIIIIIIIIIIIIIIIIHIIIIIIIHIIIIIIIIIIIIIIIIIIIIIIIIIIIIIIIIIIIIIIIIIIIIIIIIIIIIIIIIIIIIIIIIIIII
@HS4.3_539 HISEQ:380:H55W7BCXY:1:1101:17442:39501 1:N:0:AGCAGGAA orig_bc=AAAAAAAAAAAA new_bc=AAAAAAAAAAAA bc_diffs=0
TACGTAGGGGGCAAGCGTTATCCGGATTTACTGGGTGTAAAGGGAGCGTAGACGGCAATACAAGTCGGAAGTGAAATACCCGGGCTCAACCTGGGAACTGCTTTGGAAACTGTATGGCTGGAGTGCTGGAGAGGTAAGCGGAATTCCTAGTGTAGCGGTGAAATGCGTAGATATTAGGAGGAACACCAGTGGCGAAGGCGGCTTACTGGACAGTAACTGACGTTGAGGCTCGAAAGCGTGGGGAGCAAACAGG
+
IIIIIIIIIIIIIIIIIIIIIEHIHHHIIIIGHHI<EEEHGIIIIIIIIIIIIIIIIIIIIIIIHIIIIIIHIIIIIHIIIIIIIIIIIIIIIIIIIHIIIIIIIIIIIIIIIIIIIIIIIIIIIIIIIIIIIIIIIIIIIIIIIIIIIIIIIIIIIIIIIHIIIIIIIIIIIHIIHHIIIIIIIIIIIIIIIIIIIIIIIHIIIIIIIIIIIIIHIIIIIIIIIIIIIIIIIIIIIIIIIIIIIIIIIIIII
@HS4.3_540 HISEQ:380:H55W7BCXY:1:1101:17613:39739 1:N:0:AGCAGGAA orig_bc=AAAAAAAAAAAA new_bc=AAAAAAAAAAAA bc_diffs=0
TACGGAAGGTCCGGGCGTTATCCGGATTTATTGGGTTTAAAGGGAGCGCAGGCCGAAGGTTAAGCGTGACGTGAAATGTAGCCGCTCAACGGCTGAACTGCGTCGCGAACTGGCTTTCTTGAGTGAGTTCGATGTAGGCGGAATTCGTGGTGTAGCGGTGAAATGCTTAGATATCACGAAGAACTCCGATTGCGAAGGCAGCCTACAAGGCCTTTACTGACGCTAAAGCTCGAAGGTGCGGGTATCGAACAGG
+
IIIIIIIIIIIIIIIIIIIIIIIIIHIIHIIIHIIIIIIIIIIIIIIIIIIIIIIIIIIIHIHIIIIIIIIHHIIIHHHIIIIIIIIIIIIIIIIIIIIIIIIIIIIIIIIIIIIIGIHIIIIIIIIHIIIIIIIIIIIIIIIIIIIIIIIIIIIIIIIIIIIIIIHHIIIIIIIIHHHIIIIIHIIIHHIIIIIIIIIIIIIGIIIIIHIIIHIIIIIIIIIIIIIHHGIIIIIHIIIIIIIIHIHIIIIIH
@HS4.3_541 HISEQ:380:H55W7BCXY:1:1101:1213:39895 1:N:0:AGCAGGAA orig_bc=AAAAAAAAAAAA new_bc=AAAAAAAAAAAA bc_diffs=0
TACGGGGGATGCGAGCGTTGTCCGGAATCATTGGGCGTAAAGAGTTCGTAGGCGGTTTGTAAAGTTAGGTGTTAAAGGCGCAGGCTCAACTTGTGTATGGCACTTGATACTTGCAGACTAGAATGCGGTAGAGGTAAAGGGAATTCCTGGTGTAGCGGTGAAATGCTTAGATATCAGGAGGAACATCGGTGGCGTAAGCGCTTTACTGGGCCGTAATTGACGCTGAGGAACGAAAGCCGGGGTAGCAAATGGG
+
IHIIHHIIHHHIIHIIIIIIHIIHIHHIIIHHHHIIIHHHHHHHFHIICHHIGIIHGIIHIHIHFHHIIIIIIIIIFHIIIIIHIIIIIIIIIIIIIIIIIIIIIIIIIIIIIIIIHIIIIIIIIIIIHIIIIIIHHIHIIIIIIHIIIIIIIIIIIIIIIIIIIIIIIIIIIIIIHHIIIIIIIIHIIIIIIIHHIIIIIIIIIIIIIIIIIIIIIIIIIIIIIIIIIIIIIIIIIHIIIIIIIIIIIIIII
@HS4.3_542 HISEQ:380:H55W7BCXY:1:1101:5036:39782 1:N:0:AGCAGGAA orig_bc=AAAAAAAAAAAA new_bc=AAAAAAAAAAAA bc_diffs=0
TACGGAAGGTCCGGGCGTTATCCGGATTTATTGGGTTTAAAGGGAGCGCAGGCTGGATTTTAAGCGTGCTGTGAAATGTACCGGCTCAACCGGTGACGTGCAGCGCGAACTGGAGTCCTTGAGTGAGTACGAGGTATGCGGAATTCGTGGTGTAGCGGTGAAATGCTTAGATATCACGAAGAACCCCGATTGCGAAGGCAGCGTACCAGTCCTTAACTGACGCTAAAGCTCGAAAGTGCGGGTATCGAACAGG
+
IIIIIHIIIIIIIIIIIIIIIIIIIIIIIIIIHHIGHHIIIHIIIIIIIIIIIIIIIGIIIIIIIIIIIIIIIIIIIIIIIIIIIHIIIIIIIIIIIIIIIIIIIIIIIIIIIIIHIIIIIIIIIIIIIIIIIIIIIIIIIIIIIIIIIIIIIIIIHIIIIIIIIIIIIIIIIIIIHIIIIIHIIIIIIIIIIIIIIIIIHIIIIIIIIIIIHIIIIIIIIIIIIIIHIHEIIIIIIIIIIIIIIIIIIIIII
@HS4.3_543 HISEQ:380:H55W7BCXY:1:1101:6144:39792 1:N:0:AGCAGGAA orig_bc=AAAAAAAAAAAA new_bc=AAAAAAAAAAAA bc_diffs=0
TACGTAGGTGGCAAGCGTTGTCCGGATTTACTGGGTGTAAAGGGCGTGCAGCCGGGTCTGCAAGTCAGATGTGAAATCCATGGGCTCAACCCATGAACTGCATTTGAAACTGTAGATCTTGAGTACCGGAGGGGCAATCGGAATTCCTAGTGTAGCGGTGAAATGCGTAGATATTAGGAGGAACACCAGTGGCGAAGGCGGATTGCTGGACGGCAACTGACGGTGAGGCGCGAAAGTGTGGGGAGCAAACAGG
+
IIIHFHHHIIIIIIHIIHIIIIIIIIIIIIIGHHIDGEHHIIIIIIIHIIIIIIIIHHIIIIIIIIIIIIIIHHIIIIIIIIIIIIIIIHIHHIIIIIIIIIIIHIIHIIEHIIIHHHIIIIIIHIHIIIIIHHHHHIIIIIIIIGIIIIIIIIIIIIIIIIIIIIIIIIIHIIHIHHIIIIIIIHIIIIIIIIIIIIIIIIIHHHIIIIIIIHGHIIIIIIIIIIIHHIIIIIIIIIIIIIIIIIIIIIIII
@HS4.3_544 HISEQ:380:H55W7BCXY:1:1101:7676:39756 1:N:0:AGCAGGAA orig_bc=AAAAAAAAAAAA new_bc=AAAAAAAAAAAA bc_diffs=0
TACGGAAGGTCCGGGCGTTATCCGGATTTATTGGGTTTAAAGGGAGCGCAGGCTGGATTTTAAGCGTGCTGTGAAATGTACCGGCTCAACCGGTGACGTGCAGCGCGAACTGGAGTCCTTGAGTGAGTACGAGGTATGCGGAATTCGTGGTGTAGCGGTGAAATGCTTAGATATCACGAAGAACCCCGATTGCGAAGGCAGCATACCAGTCCTTAACTGACGCTAAAGTTCGAAAGTGCGGGTATCGAACAGG
+
IHHHICHIIHIIIIHDHIIHEHIFHDEHIIGCHHH<CEHGHIIIHICDCHHIHHHIGIIIIIIIHIIIIIIIIIHIIIHHGIIIHIIIIIIIIHIIHIIIIHFHHHHIHIIIIHGCFHHIIIIHHHHHHGHIIIIHIIIHIIIIIIIIIIIIIIIIHHIIIIIIIIIIIIIHIIIIIHIHIII#GHIIIIHIIIIIIIIIIIHIIIIIIIIIHIIIIIIIIHIHGIHIIIIIIIIIIIIIIIIIIIIIIIIII
@HS4.3_545 HISEQ:380:H55W7BCXY:1:1101:8094:39968 1:N:0:AGCAGGAA orig_bc=AAAAAAAAAAAA new_bc=AAAAAAAAAAAA bc_diffs=0
TACGGAGGATGCGAGCGTTATCCGGATTTATTGGGTTTAAAGGGTGCGTAGGTGGTTTGTTAAGTTTGTGGTGAAAGCGTGCGGCTCAACCGTACCAAGCCATGAAAACTGGCGAACTTGAGTGCAAACGAGGTAGGCGGAATGTGATGTGTAGCGGTGAAATGCTTAGATATGTCACAGAACCCCGATTGCGAAGGCAGCTTACCAGCATGCAACTGACACTGAGGCACGAAAGCGTGGGTATCAAACAGG
+
HFHHHD<CEEHHDHHIHHIGHHHHGEHGIGFEHHI<EHHHHFEHHIGIHIHHIHIIHIIHHHFHGFIIIHHIIIHHIIHIIGFHHHGHFHIIHFIIGIHHHIHHHHIHHIIIHHHIHIHHHHHHIIIGFIIIHFHIHHHHIIIIIHHIHHHHHHIHEGIHIIHIIIIIIIHIIIHHFIIHHIIHDIIHIIIIIIHIGIIIIHHHEEIIIHHHGFIIIIIIIIIHHHIHIHGIIIIIIHHFHEIIIIIIIIII
@HS4.3_546 HISEQ:380:H55W7BCXY:1:1101:9706:39922 1:N:0:AGCAGGAA orig_bc=AAAAAAAAAAAA new_bc=AAAAAAAAAAAA bc_diffs=0
TACGGAAGGTCCGGGCGTTATCCGGATTTATTGGGTTTAAAGGGAGCGCAGGCCGGAGGTCAAGCGTGACGTGAAATGTAGCCGCTCAACGGCTGAACTGCGTCGCGAACTGGCTTTCTTGAGTGAGTTCGATGTGGGCGGAATTCGTGGTGTAGCGGTGAAATGCTTAGATATCACGAAGAACTCCGATTGCGAAGGCAGCCCACAAGGCCTTTACTGACGCTAAAGCTCGAAGGTGCGGGTATCGAACAGG
+
IIIIIHIIIHIIIIIIIIIIIHIIIHHIIIIIIIIDHIIIIIIIHIHIIIIIIIIIIIIIIIIIIIIIHHIIIIIIHIIIIIIIIIIIIIIHIIIIIIIIIIHHIIIIIIIIIIIIIIIIIIIIIIIIHIIIIIIIIIIIIIIIIIIIIIIIIIIIIIIIIIIIIIIIIIIIIIIIHHIIIIIIIHIIIIIIIIIIIIIIIIIIHHIIIIIIIIIIIIIIIIIIIIIIIGIIIIIIIIIIIIIHHIIIIHIII
@HS4.3_547 HISEQ:380:H55W7BCXY:1:1101:11705:39965 1:N:0:AGCAGGAA orig_bc=AAAAAAAAAAAA new_bc=AAAAAAAAAAAA bc_diffs=0
TACGGAAGGTCCGGGCGTTATCCGGATTTATTGGGTTTAAAGGGAGCGCAGGCCGACTGGTAAGCGTGACGTGAAATGTAGCCGCTCAACGGCTGAACTGCGTCGCGAACTGTCAGTCTTGAGTGAGTTCGATGCTGGCGGAATTCGTGGTGTAGCGGTGAAATGCTTAGATATCACGAAGAACTCCGATTGCGAAGGCAGCCAACAAGGCCTTTACTGACGCTAAAGCTCGAAGGTGCGGGTATCGAACAGG
+
IIIIIIIIIHGHIIHIHHIIIIIHIHHHIIIIIHIDGHHIHIIIIIGIIHIHIIIIIIIIIIIIIIIIIIIHIIIIIHHIHIHIIIIIIIHIIIIHHHHIHIIIIIIIIIIIHIIHHHIIIIIIIIIHIIIIIIIHIIIIHIIIIIIIIIIIIIIIIIIIIIIIIIIIIIIIIIIIHHIIIIHGHIIIIIIIIIIIIHIIIFHHIHHFHHHIIIHIIIIIIHHGIIIIIIGIIIIIIIIIIIIIIIIHHIIII
@HS4.3_548 HISEQ:380:H55W7BCXY:1:1101:3052:40017 1:N:0:AGCAGGAA orig_bc=AAAAAAAAAAAA new_bc=AAAAAAAAAAAA bc_diffs=0
TACGGAAGGTCCGGGCGTTATCCGGATTTATTGGGTTTAAAGGGAGCGCAGGCTGATTGTTAAGCGTGACGTGAAATGTAGCCGCTCAACGGCTGAACTGCGTCGCGAACTGGCAGTCTTGAGTGAGTACGACGTCAGCGGAATTCGTGGTGTAGCGGTGAAATGCTTAGATATCACGAAGAACCCCGATTGCGAAGGCAGCTGACGAGTCCTTTACTGACGCTAAAGCTCGAAGGTGCGGGTATCGAACAGG
+
IIIIIIIIIIIIIGIIIIIIHHHIIGHHIIIIIHIH@HIIIIIIIIIIIIIIIIIIIIIIIIIIIIIIIIIIHHHIIHIIIIIIIIIIIIIIIIIIHHIIIIIIIIIIIIIIIIIHGIIIIIIIIIIIIIIHIIIIIIIIIIIIIIIIIIIIIIIIIIIIIIIIIIIIIIIIIIIHHGIIIIIIIIIIIHIIIIIIIIIIIIIIIIIHIIIIIIIIIIIIIIIIIIIIHIIIIIIIIIIIIIIIIIIIIIIII
@HS4.3_549 HISEQ:380:H55W7BCXY:1:1101:4383:40173 1:N:0:AGCAGGAA orig_bc=AAAAAAAAAAAA new_bc=AAAAAAAAAAAA bc_diffs=0
TACGGAGGGTACGAGCGTTAATCGGAATGACTGGGCGTAAAGGGCACGTAGGTGGATAGATAAGTCACAAGTGAAATACCCGGGCTTAACCTGGGATTGGCTCGTGAAACTGTTTAACTAGAGTACGGTAGAGGGGAGTAGAATTCCAAGTGTAGCGGTGAAATGCGTAGAGATTTGGAAGAATACCGGAGGCGAAGGCGGCTCTCTGGACCGATACTGACACTGAAGAGCGAAAGCGTGGGGAGCAAACAGG
+
IIIIIIIIIIIIIIHIIIIFIGEHIIIIIIIIIIIIIHHIIIIIIIGIGGHHGHHIIHIIIIIIIIHGIHIIIHHHHIIIIHHIIHIHIHGGIIIIIHIIHIIIIIIHIIIIHGHIIIHIIIIIIHIIHIIIIIIIIIIIIIIIIIIIIIIIIIIIIIIIIIIIIIIIIIGIIHIIHHIIIIIII#EEIIIIIIIIIIIIIIIIIIIIIIIHHHHHHIIHHDIIIIIIHIHIIIIIIIIIIIIIIIIIIIIII
@HS4.3_550 HISEQ:380:H55W7BCXY:1:1101:10699:40132 1:N:0:AGCAGGAA orig_bc=AAAAAAAAAAAA new_bc=AAAAAAAAAAAA bc_diffs=0
TACGGAGGATGCGAGCGTTATCCGGATTTATTGGGTTTAAAGGGTGCGTAGGTGGTTTGTTAAGTTTGTGGTGAAAGCGTGCGGCTCAACCGTACCAAGCCATGAAAACTGGCGAACTTGAGTGCAAACGAGGTAGGCGGAATGTGATGTGTAGCGGTGAAATGCTTAGATATGTCACAGAACCCCGATTGCGAAGGCAGCTTACCAGCATGCAACTGACACTGAGGCACGAAAGCGTGGGTATCAAACAGG
+
IIIIIIIH=HIIIIHIHIHGIIIIIGHHHHEEHHICDGHHIIGIHHHHHIIIIIIHHIIIIIIIHHIIIIIIIIIIHHIIIIIIIHIIIIIIHHEHIIIIHIIIIIIIIIHIIIIIIIIIIIIIIIIIIIIIIHIIIHIIIIIIIIIIIIIHIIIIIIIIIIIIIIIIIIIIIIIIHIIIIIIIIIIIIIIIIIIIHIIIIIIIIIIIIIIIIIIIIIIIHIIIIIIIHGGEIIIIIIIIIIHHIIHIIIII
@HS4.3_551 HISEQ:380:H55W7BCXY:1:1101:10620:40134 1:N:0:AGCAGGAA orig_bc=AAAAAAAAAAAA new_bc=AAAAAAAAAAAA bc_diffs=0
TACGTATGGAGCAAGCGTTATCCGGATTTACTGGGTGTAAAGGGAGCGTAGACGGCATAGCAAGTCTGAAGTGAAATCCCATGGCTTAACCATGGAACTGCTTTGGAAACTGCCAGGCTAGAGTGCAGGAGAGGTAAGCGGAATTCCTAGTGTAGCGGTGAAATGCGTAGATATTAGGAGGAACACCAGTGGCGAAGGCGGCTTACTGGACTGTAACTGACGTTGAGGCTCGAAAGCGTGGGGAGCAAACAGG
+
HEHIEHFGHHIIHIIIEHIHIGHHIIIIIFGHHGEDGDHIGHHFFIIIHIIIIGDIIIHHHIICGHHHHHIHIIIIEIHHHHHIHIHIIIEGIIIIIIHFIIHIIHHHIHIHIEIHIGIIHIIHHIHHIHHIIIIHIIHIIIHHHHFHHHEHHIIIIHGHHHIHHIIIIIIHHIHHGGIGIIIIIIHIIIIIHHHEHHHHHCHGHHIIIIHHIIIIIHHHHHHIHHIIIIIIIIIIIIIIIIIIHIIIIIIII
@HS4.3_552 HISEQ:380:H55W7BCXY:1:1101:11828:40107 1:N:0:AGCAGGAA orig_bc=AAAAAAAAAAAA new_bc=AAAAAAAAAAAA bc_diffs=0
TACGGAGGGTGCGAGCGTTAATCGGAATAACTGGGCGTAAAGAGCTCGTAGGCGGTTTGTCAAGTCAGATGTGAAAGCCCCGGGCTTAACCTGGGAACCGCATTTGAAACTGACAGACTAGAGTACTGTAGAGGGAGGTAGAATTCCAGGTGTAGCGGTGAAATGCGTAGATATCTGGAGGAATACCGGTGGCGAAGGCGGCCTCCTGGACAGAGACTGACGCTGAGGAGCGAAAGCGTGGGGAGCAAACAGG
+
IIIIIHIIIIHHIIHIIHIIIIIIIIIIIIIHIIIIIHIIIIIIIIIHIIIIIIIHIIIIIIIIHIIIIIIIIIIIIHIIIIIIIIHIIHIIIIIIIIIIIIHIIIIIIIIIIIIIIIIIIIIIIIIIIIIIIIIIIIIIIIIIIIIIIIIIIIIIIIIIIIIIIIIIIIIIIIIIHHIIIIIIIIIIIIIIIIIIIIIIIHIIHIIIIIIIIIIIIIIIIIIIIIIIIIIIIIIIIIIIIIIIIIIHHIIII
@HS4.3_553 HISEQ:380:H55W7BCXY:1:1101:13649:40203 1:N:0:AGCAGGAA orig_bc=AAAAAAAAAAAA new_bc=AAAAAAAAAAAA bc_diffs=0
TACGGAGGGTACGAGCGTTAATCGGAATGACTGGGCGTAAAGGGCACGTAGGTGGATAGATAAGTCACAAGTGAAATACCCGGGCTTAACCTGGGATTGGCTCGTGAAACTGTTTAACTAGAGTACGGTAGAGGGGAGTAGAATTCCAAGTGTAGCGGTGAAATGCGTAGAGATTTGGAAGAATACCGGAGGCGAAGGCGGCTCTCTGGACCGATACTGACACTGAAGAGCGAAAGCGTGGGGAGCAAACAGG
+
IIIIIFHIIHHIIIIIIIIIIIIIIIIIIHIIIIIIICEHIIIIHHIIHIHICHHIIIIIIIHIHHIIIIIIHIIIHHIHHIIIHHFIIIIIIIIIIIIIIHIHHIIIIIIHHHIIIIIIIIIIIEIIHIIIIIHIIIIIIIIIIIIIIIIIIIIIIHHIIHIIIIIIIIIIIIHIIHIIIIIIIIIIIHIIIIIIIIIIIIIIIIIIIIIIIIIHIIIIIIIIIIIIIIIIIIIIIIIIIIIIIIIIIIIIH
@HS4.3_554 HISEQ:380:H55W7BCXY:1:1101:16225:40214 1:N:0:AGCAGGAA orig_bc=AAAAAAAAAAAA new_bc=AAAAAAAAAAAA bc_diffs=0
TACGGAAGGTCCGGGCGTTATCCGGATTTATTGGGTTTAAAGGGAGCGCAGGCTGATTATTAAGCGTGACGTGAAATGTAGCCGCTCAACGGCTGAACTGCGTCGCGAACTGGTAGTCTTGAGTGAGTTCGATGTTGGCGGAATTCGTGGTGTAGCGGTGAAATGCTTAGATATCACGAAGAACTCCGATTGCGAAGGCAGCCAACAAGGCCTTTACTGACGCTAAAGCTCGAAGGTGCGGGTATCGAACAGG
+
IGIIIGHIIHHIHHHIHHIIHIIIIGGHHF?HHIIGHIIIIHIIHIIIGHIIIIIIIHHIIIIIIIIIIIIIIIIIIHIHIIIIIIIIIIIIIIIIIIIIIIIHIIIIIHFHIIHIIIIHIHHIHIIIIIIIIIHIHIIIIIIHIIIIHIIIIIIIIIIIIIIIHIHHIIIIIIHGGHIIHIIIHIIIIIIIIIIIHIIIIIIIIIIIIIIIIIIIIIIIIIIIHIIHE@HIHIIGIIHHIIIHHHGIIIIII
@HS4.3_555 HISEQ:380:H55W7BCXY:1:1101:1670:40333 1:N:0:AGCAGGAA orig_bc=AAAAAAAAAAAA new_bc=AAAAAAAAAAAA bc_diffs=0
TACGTAGGTGGCAAGCGTTATCCGGAATTACTGGGTGTAAAGGGTGAGTAGGCGGGTCTGCAAGTCAGATGTGAAATGTACGGGCTCAACTTGTAAGTTGCATTTGAAACTGTGGATCTTGAGTGTCGGAGAGGTAAATGGAATTCCCGGTGTAGCGGTGAAATGCGTAGATATCGGGAGGAACACCAGTGGCGAAGGCGGTTTACTGGACGACAACTGACGCTGAGGCACGAAAGCGTGGGGAGCAAACAGG
+
FCFEDGHIHHIIGC@HHHICHHHHIH/GHII@GHHHHHHIIIGHEH?FHHHHFFHIIHIHHIHIIIIIHHIHHGHIIIHIIHHGHHIHHHHHHHHHEEHHHIHIHHFHIHEHHGIIIIHEHIIHIHIHHHIIIIIIIIHIIIIIIIIHHHIIIIIIHHEHIIIHIHIGIII#HIHIIHIIIIIIIHIIIIIIIIIIIIIIIIIIIIHHHIIIIIIHEIIIIIIIIIIIIIIIIIIIIHEIIIIIIIIIIIIII
@HS4.3_556 HISEQ:380:H55W7BCXY:1:1101:2923:40323 1:N:0:AGCAGGAA orig_bc=AAAAAAAAAAAA new_bc=AAAAAAAAAAAA bc_diffs=0
TACGGAAGGTCCGGGCGTTATCCGGATTTATTGGGTTTAAAGGGAGCGCAGGCTGATTATTAAGCGTGACGTGAAATGTAGCCGCTCAACGGCTGAACTGCGTCGCGAACTGGTAGTCTTGAGTGAGTTCGATGTTGGCGGAATTCGTGGTGTAGCGGTGAAATGCTTAGATATCACGAAGAACTCCGATTGCGAAGGCAGCCAACAAGGCCTTTACTGACGCTAAAGCTCGAAGGTGCGGGTATCGAACAGG
+
IIIIIIIIIIIIIIIIHIIGHIIIIHIIIIIHHIIGHHIIIIIIIIIIIIIIIIIIIIIIIIIIIIIIIIIIIHHIHIIIIIIIIIIIIIIIIIIIIIIIIIIIIIIIIIIIIIIIHIIIIIIIIIIIIIIIIIIIIIIIIIIIIIIIIIIIIIIIIIIIIIIIIIIIIIIIIIIIIHIIIIIIHIIIIIIIIIIIIIIIIIIIIIIIIIIIIIIIIIIIIIIIIIIIIHIIIIIIIIIIIIIIIIIIIIIII
@HS4.3_557 HISEQ:380:H55W7BCXY:1:1101:11920:40393 1:N:0:AGCAGGAA orig_bc=AAAAAAAAAAAA new_bc=AAAAAAAAAAAA bc_diffs=0
TACGTAGGGGGCAAGCGTTATCCGGATTTACTGGGTGTAAAGGGAGCGTAGACGGTTTTTTAAGTCTGATGTGAAAGCTGGGGGCTCAACCCCCAAACTGCATTGGAAACTGGGGAACTAGAGTGTCGGAGAGGTAAGTGGAATTCCTAGTGTAGCGGTGAAATGCGTAGATATTAGGAGGAACACCGGTGGCGAAGGCGGCTTACTGGACGATGACTGACGTTGAGGCTCGAAAGCGTGGGGAGCAAACAGG
+
IIIIHHHIIIHHIHHIIIIIIIIIIHIIIIIFGHHDEEHHIIIIIIIIIIIIIIIIIIIIIHIIHIIIIIIIIIIIIIIIIIIIHIIIIIIIIIIIIIIIIIIIIIIIIIIIIIIIIIHIIIIIIHIIIIIIIIIIIIIHIIIIIIIGIIIIIIIIIIGIIIIIIHIIIIIIIIIIHIIIIIIIIIIIIIHIIIIIIIIIIIIIIIIIIIIIIIHGIIIIHIIIIIIIIIIIIIIIIIIIIIIIIIIIIIIII
@HS4.3_558 HISEQ:380:H55W7BCXY:1:1101:18989:40306 1:N:0:AGCAGGAA orig_bc=AAAAAAAAAAAA new_bc=AAAAAAAAAAAA bc_diffs=0
TACGGAGGATGCGAGCGTTATCCGGATTTATTGGGTTTAAAGGGTGCGTAGGTGGTTTGTTAAGTTTGTGGTGAAAGCGTGCGGCTCAACCGTACCAAGCCATGAAAACTGGCGAACTTGAGTGCAAACGAGGTAGGCGGAATGTGATGTGTAGCGGTGAAATGCTTAGATATGTCACAGAACCCCGATTGCGAAGGCAGCTTACCAGCATGCAACTGACACTGAGGCACGAAAGCGTGGGTATCAAACAGG
+
IGIIIHHIHHIIIIIIIIIHIIIIIDHIIIIHHIIDDEHIIIIGHIIHDGHHIIIIHHHHIIIIHIIHHIIIIHIIIIIIIIIHIIIIIHIIHIIIIIIIIIIIIIHIIIIIIIIIHIIIIIIIIIIIIIIHIIHIIIIIIIIIIIIIHIIIIIIIIIIIIIHIIIIIIIIIIIIHHIIIIIHIIHIIIIIIIIIIIIIIIIIIIIIIIIHHEIIIIIIIIIIIIIIIIIIIIIIIIIIIIIIIIIIIIIII
@HS4.3_559 HISEQ:380:H55W7BCXY:1:1101:18973:40426 1:N:0:AGCAGGAA orig_bc=AAAAAAAAAAAA new_bc=AAAAAAAAAAAA bc_diffs=0
TACGGAGGGTGCGAGCGTTAATCGGAATAACTGGGCGTAAAGAGCTCGTAGGCGGTTTGTCAAGTCAGATGTGAAAGCCCCGGGCTTAACCTGGGAACCGCATTTGAAACTGACAGACTAGAGTACTGTAGAGGGAGGTAGAATTCCAGGTGTAGCGGTGAAATGCGTAGATATCTGGAGGAATACCGGTGGCGAAGGCGGCCTCCTGGACAGAGACTGACGCTGAGGAGCGAAAGCGTGGGGAGCAAACAGG
+
FEHHIIHDDEE0CHHHHEHECFHG@EHIGG?GHEHECHHIHHF?FHGCHIHIGHIEHCEHCHHGECHEFHHIHGHC<C<=CDCHDCHHFGFHCGEDGHEDEGDH@FFGHGGH@IHHHHEGHIHIIHHCEGHIIHHHHHHHGHIIIIIHGAEHHHHHIHIIIIHHHIHIHHHHFFHHGGHCHHHHHEC50EHIGHHG<HFCC=ECIHHEHHEIHF<FHGD<CCFHIIHFD0HHHCG?DDC0ECED1G??GHHD<
@HS4.3_560 HISEQ:380:H55W7BCXY:1:1101:18932:40446 1:N:0:AGCAGGAA orig_bc=AAAAAAAAAAAA new_bc=AAAAAAAAAAAA bc_diffs=0
TACGGAAGGTCCGGGCGTTATCCGGATTTATTGGGTTTAAAGGGAGCGCAGGCGGAGGATTAAGCGTGACGTGAAATGTCCCGGCTCAACCGTGGAACTGCGTCGCGAACTGGTTCTCTTGAGTGAGTGCGACGTCGGCGGAATTCGTGGTGTAGCGGTGAAATGCTTAGATATCACGAAGAACCCCGATTGCGAAGGCAGCCGACGAGTCCTTAACTGACGCTAAAGCTCGAAAGTGCGGGTATCGAACAGG
+
IIIIIIIIIIIIIHIIHIHGHHIIIHIHIIHHIIHHGHIIIIIGHIIIIGIHIIIIIIHHHHIIIIIIIIIIIIIIGHHHIIIIIIIHIIHIIHIHIIIHIGHIIIIIIIHHHIIHHHHHHHHIHIHHIIIHIIIIIIHDIIIHHIFHHHIHHHIHIHIIIIIIHIIIIIIHHHHHHHHHHIIIIIIIHHHHIIIIIIIIHHHCHIIIIIIIIIHIIHIHIHHCHHHCGFIIIIIIHHHIIHGIHIHHIIIIH
@HS4.3_561 HISEQ:380:H55W7BCXY:1:1101:18887:40452 1:N:0:AGCAGGAA orig_bc=AAAAAAAAAAAA new_bc=AAAAAAAAAAAA bc_diffs=0
TACGGAAGGTCCGGGCGTTATCCGGATTTATTGGGTTTAAAGGGAGCGCAGGCTGGATTTTAAGCGTGCTGTGAAATGTACCGGCTCAACCGGTGACGTGCAGCGCGAACTGGAGTCCTTGAGTGAGTACGACGTCAGCGGAATTCGTGGTGTAGCGGTGAAATGCTTAGATATCACGAAGAACCCCGATTGCGAAGGCAGCTGACGAGTCCTTAACTGACGCTAAAGCTCGAAAGTGCGGGTATCGAACAGG
+
IIIIIHIIIIIIIIIIHHIHIIIIIHIIIIIIHIIDGHIIIIIIGHIIIIIIIHIIG#H#HIIIHIIIHIIIIHIIDHHGHHIIHIIIIIHIIIIIIIIIIIIIIHIHIIIIHHIHHHIIIIIIHIHIIIHGIIIHHIIIIIIIIIHHHIIIIIIIIIIHIIHIHHHIIIIIIIIHHHIIIIHIHHIIIIHGIIIIIHIHIIHGIIHIHHIIIIIIHHHIIIGIIIIHHHIHIIIIHHHIIIIIIIIIIIIII
@HS4.3_562 HISEQ:380:H55W7BCXY:1:1101:3441:40640 1:N:0:AGCAGGAA orig_bc=AAAAAAAAAAAA new_bc=AAAAAAAAAAAA bc_diffs=0
TACGGAAGGTCCGGGCGTTATCCGGATTTATTGGGTTTAAAGGGAGCGCAGGCGGAGAGCTAAGCGTGACGTGAAATGTAGCCGCCCAACGGCTGACGTGCGTCGCGAACTGGTTTTCTTGAGTGGGTACGACGTCGGCGGAACTCGTGGTGTAGCGGTGAAATGCTTAGATATCACGAGGAACCCCGATTGCGAAGGCAGCCGACGAGTCCCTTACTGACGCTAAAGCTCGAAGGTGCGGGTATCGAACAGG
+
HIHIIHHIHIIEHH?HHED@C@@CC<DGEHHHHCH<0<<<FEHIE@<ED/FHHHHII?EHHIIIGDHHEGFHEIGGDFGGHEHHDHECH<G?<CHGHHHIIIIHICDADGDHHHHH@IHHHHIHIIIHHHIHHHHDHIFHHHHHHHIGIIIIIIHIIIIHIIIIIIIHIIIIHH@FHDHIIIIIHIHHHHHIIIIIIIHGHC/CHE1HHHIIHHGIIIIIIIIHHHCIIIIHHGHHCIHIIHGF<HFIIHGII
@HS4.3_563 HISEQ:380:H55W7BCXY:1:1101:9819:40658 1:N:0:AGCAGGAA orig_bc=AAAAAAAAAAAA new_bc=AAAAAAAAAAAA bc_diffs=0
TACGGAAGGTCCGGGCGTTATCCGGATTTATTGGGTTTAAAGGGAGCGCAGGCGGAGGCTTAAGCGTGACGTGAAATGTAGCCGCTCAACGGCTGAGTTGCGTCGCGAACTGGGTTTCTTGAGTGAGTGCGACGTCAGCGGAATTCGTGGTGTAGCGGTGAAATGCTTAGATATCACGAAGAACCCCGATTGCGAAGGCAGCTGACGAGCCCTTTACTGACGCTAAAGCTCGAAGGTGCGGGTATCGAACAGG
+
IIIIIIIIIIIIIIHIIHIIIIIIIHIIIIIIIIIHIIIIIIIIIIIIIIIHIIIIIIIIIIIIIIIIIIIHHIHIHHHIIIIIIIIIIIIIHIIIIIIIHHHIIIIHIIIIIIIIIIIIIIIIIHIIIIIIIIIHHIIIIHIIIIIIIIIIIIIIIIIIIIIIIIIIIIHIIIIHIIIIIIHHHIIIIIIIIIIIIIIGIIIIIIHIGIIHIIIIIIIIIIIIIIIIIIIIIIIHHIIIIIIIIIIIIIIII
@HS4.3_564 HISEQ:380:H55W7BCXY:1:1101:10793:40577 1:N:0:AGCAGGAA orig_bc=AAAAAAAAAAAA new_bc=AAAAAAAAAAAA bc_diffs=0
TACGGAGGATGCGAGCGTTATCCGGATTTATTGGGTTTAAAGGGTGCGTAGGTGGTTTGTTAAGTTTGTGGTGAAAGCGTGCGGCTCAACCGTACCAAGCCATGAAAACTGGCGAACTTGAGTGCAAACGAGGTAGGCGGAATGTGATGTGTAGCGGTGAAATGCTTAGATATGTCACAGAACCCCGATTGCGAAGGCAGCTTACCAGCATGCAACTGACACTGAGGCACGAAAGCGTGGGTATCAAACAGG
+
IIIIIHIIEHIIIIIIIIIHIIIIIHIIIICHGHI<EHHIIIIIHHGIHHIIIIIHHHIIIIIIHHIIIIIIIIIIGHIIIIIIIHIIIIIIIIHIGIIIIIIIIIIIIIIHHIHIIIHIIIIIIIHHHIIIIIIIIIIIIIIIIIIIIIIIIIIIIIIIIIIIIIIIIIIIHHIHHIIIIIIIIIHIIHIIIIIIIIIIIIIIIHIIIIHIIIIIIIIIIIIIIIIIIIIIIIIIHIIIIIIIIIIIIIII
@HS4.3_565 HISEQ:380:H55W7BCXY:1:1101:16765:43522 1:N:0:AGCAGGAA orig_bc=AAAAAAAAAAAA new_bc=AAAAAAAAAAAA bc_diffs=0
TACGTAGGGGGCGAGCGTTATCCGAATTTATTGGGCGTAAAGCGTGTGTAGGCGGTTTATTAAGTCTAAGATTAAAGCCTGAGGCTCAACCTCAGTTCGTTTTAGAAACTGGTAGACTTGAGTGTGGTAGAGGCAAGTGGAATTTCTAGTGTAGCGGTTAAATGCGTAGATATTAGAAGGAACACCAGTGGCGAAGGCGGCTTGCTGGGCCATTACTGACGCTGAGACACGAAAGCGTGGGGAGCAAATAGG
+
IIHIIIIIIIIIHHIIHIIIIHIIE@GEHIIHHIHHIHHHIHIIGHHEHIHIFHIHHHIIHGHHIHHIHIHHIHIHHIHHHHHIHIIIIHHHIIIIIIIIIIHGIHIIHHHGHIHIHHHHIIIHHHIIHHIHHHGIIHIIIIIIIIHHHIHHIIHIIHHEHGHIHIIIIIIHIHHIHHHIIHHHIIIHHHIIIIIHIIHIIIIGIIIIIHHIIHC@CGEDIIHIIHHHHEHHIIHHIIHHHFHHHIIHHIII
@HS4.3_566 HISEQ:380:H55W7BCXY:1:1101:10501:45241 1:N:0:AGCAGGAA orig_bc=AAAAAAAAAAAA new_bc=AAAAAAAAAAAA bc_diffs=0
TACAGAGGTCCCTAGCGTTGTTCGGATTTACTGGGCGTAAAGGGCACGTAGGTGGCTGGGCGTGTCGCGTGTGAAATCTCCGGGCTCAACCCGGAAAGTGCGCGCGAAACTACCTGGCTCGAGTCCGGGAGAGGGAATCGGAATATAGGGTGTAGCGGTGAAATGCGTTGATATCCTATAGAACACCGGAGGCGAAGGCGGATTCCTGGAACGGTACTGACGCTAAGGTGCGAAAGTCGGGGGAGCAAACAGG
+
IIIIIIII@HHFHIIIIIIIIIIIIIIIIIIIIIIIIHIIIIIII1DHGHII1HHH@<HIHIHIIIID@HHHIIIIFHIIIIHIIIIIIIIIIIIIIIIIIICEIIIHIII#DH7GIIIIIIII?IIIIHDEIIIII?EIIIIH0HHIIIIIIIIIIIIIIIIIIIIIIIIIIIHIH#?IIIIIIIIIIIIIIIIIIIHI@EIHIIHIIHHHGC?IIIHGC1GC1IHF0IIIIHEE?IIIIIIIIIIIIIIII
@HS4.3_567 HISEQ:380:H55W7BCXY:1:1101:12981:45209 1:N:0:AGCAGGAA orig_bc=AAAAAAAAAAAA new_bc=AAAAAAAAAAAA bc_diffs=0
TACAGAGGTCCCGAGCGTTGTTCGGATTTACTGGGCGTAAAGGGCGCGTAGGCGGCGGGGCGTGTCAAGTGTGAAATCTCCGGGCTCAACCCGGAAAGTGCGCTTGAAACTACCTCGCTGGAGTACGGGAGAGGGAATCGGAATATAGGGTGTAGCGGTGAAATGCGTTGATATCCTATAGAACACCGGAGGCGAAGGCGGATTCCTTGAACGATACTGACGCTGAGGCGCGAAAGTCGGGGGAGCAAACAGG
+
HIIHGEFEH?EG<=<EH<CCGHIII0<EFHEC1FHIICEHIHI0@DDHCHH<FHHHHIDCDHEIIIIIIHIIHIEHCFHEHHHIHHHIHHHHFIIIHHIHHHHIIIHFHGGHDDHGHIGCIIIHHHHGD@IIIIHHG?HIIIHHGHIEIIIIIIIIIIIIIIIIIHHH@IIIIHGC<BHIHIIIIIIHHGHIIIIIIHHEIHHIHED1C<CHHHEIIHIHHFHIIIIIIIIIIIHFCCGIIIIIHIIIIIIII
@HS4.3_568 HISEQ:380:H55W7BCXY:1:1101:15778:45176 1:N:0:AGCAGGAA orig_bc=AAAAAAAAAAAA new_bc=AAAAAAAAAAAA bc_diffs=0
TACGGAAGGTCCGGGCGTTATCCGGATTTATTGGGTTTAAAGGGAGCGCAGGCCGATGGTTAAGCGTGACGTGAAATGTAGCCGCTCAACGGCTGAGTTGCGTCGCGAACTGGCTGTCTTGAGTGAGTTCGATGTGGGCGGAATTCGTGGTGTAGCGGTGAAATGCTTAGATATCACGAAGAACTCCGATTGCGAAGGCAGCCCACAAGGCCTTTACTGACGCTAAAGCTCGAAGGTGCGGGTATCGAACAGG
+
@CHHHIIDHC@G<//<FCHEC@1DH<0DCGC1<@G<<<1<<CGEDC@CCCE??@HHHHHHIIFIHIIHHHIGIHHIIHHHHDIIIIIIIIIHCIIGHHIIHHHCHHHIIIIIIIIIGIIIIIHHIIHHCHIHHHHIHIIIIIIIIHHHFIIIIIIIIIIIIIIIIHHIIIHIIHHFCGIFIIIHCIIHIHCIIIIIHIIIIHEEGHC@IHIIHHIIIIIIIIIIHHIIHEIIIIHIHHHIIHHG@HCIIIIII
@HS4.3_569 HISEQ:380:H55W7BCXY:1:1101:2149:45424 1:N:0:AGCAGGAA orig_bc=AAAAAAAAAAAA new_bc=AAAAAAAAAAAA bc_diffs=0
TACGGAAGGTCCGGGCGTTATCCGGATTTATTGGGTTTAAAGGGAGCGCAGGCGGGCTATTAAGCGTGACGTGAAATGTAGATGCTCAACATCTGAACTGCGTCGCGAACTGGTTGCCTTGAGTGCATTCGACGTCAGCGGAATTTGTGGTGTAGCGGTGAAATGCTTAGATATCACGAAGAACTCCGATTGCGAAGGCAGCTGACGAGACTGTAACTGACGCTAAAGCTCGAAAGTGCGGGTATCGAACAGG
+
IIIIIIIIIIIIIIIIIIIIIIIIIHHHIIIIHIIHEHIIIIIIIIIIIIIIIIIIIIHIIIIIIIIIIIIIIIIIIIIIIIIIIIIIIIIIIIIIIIIIIIIIIIIIIIIIIIIIIIIIIIIIIIIIIIIIIIIIIIIIIIIIIIIIIIIIIIIIIIIIIIIIIIIIIIIIIIIIIIIIIIIIIIIIIIIIIIIIIIIIIIIIIIIIIIIIIIIIIIIIIIIIIIIIIIIIIIIIIIIIIIIHIIIIIIIII
@HS4.3_570 HISEQ:380:H55W7BCXY:1:1101:2439:45332 1:N:0:AGCAGGAA orig_bc=AAAAAAAAAAAA new_bc=AAAAAAAAAAAA bc_diffs=0
TACGGAGGATGCGAGCGTTATCCGGATTTATTGGGTTTAAAGGGTGCGTAGGTGGTTTGTTAAGTTTGTGGTGAAAGCGTGCGGCTCAACCGTACCAAGCCATGAAAACTGGCGAACTTGAGTGCAAACGAGGTAGGCGGAATGTGATGTGTAGCGGTGAAATGCTTAGATATGTCACAGAACCCCGATTGCGAAGGCAGCTTACCAGCATGCAACTGACACTGAGGCACGAAAGCGTGGGTATCAAACAGG
+
IHIIIGEHEHIIIIIIIIIIIIIIHGGHIIIIHHIDGHHIIHIIHHIIGHHIIIIIIIHHIIIIIIIIIIIIIIIIGHIIIHIIIHIIIIIIIIIIIIIIIIIIIIIIIIIIIIIIIIHIIIIIIIIIIIIIIIIIIIIIIIIIIIIIIIIIIIIIIIIIIIIHIIIIIIIHIIIHHIIIIIIIIIIIIIIIIIIIIIIIIIIIIIIIIIIIIIIIIIIIIIIIIIIIIIIIIIIIIIIIIIHIIIIIIIII
@HS4.3_571 HISEQ:380:H55W7BCXY:1:1101:5107:45476 1:N:0:AGCAGGAA orig_bc=AAAAAAAAAAAA new_bc=AAAAAAAAAAAA bc_diffs=0
TACGGAGGATGCGAGCGTTATCCGGATTTATTGGGTTTAAAGGGTGCGTAGGCGGAGCTTTAAGCGTGAGGTGAAATGCCCGGGCTCAACCTGGGAACTGCCTCGCGAACTGGAGTTCTGGAATGCCCCTGCCGTGGGAGGAATGTGTGGTGTAGCGGTGAAATGCATAGAGATCACACAGAACACCGATTGCGAAGGCATCTCACGAAGGGGTGATTGACGCTGAGGCACGAAAGCGTGGGGATCAAACAGG
+
IIIIIIIIIIIIHIIIIIIIIIIIIIIIIIIIIIIIHIIIIIIIIIIIIIIIIIIIIHFHIIIIIIHIIIIIIIIHHHHIGIIIIIIIIIIIIIIIIIIIIIIIIIIIIIIIIIIHHIIIIIIIIIGIIIIIIIFHIIIIIIIIIIIIIIIIIIIIIIIIIIIIIIIIIIIHHIIIIIIIIIIIIIIIIIIIIIIIIIIIIHIHIIIIHIIIIIIIIIIIIHIIIIIIIIIIIIIHIIIIIIIIHHIIIIIII
@HS4.3_572 HISEQ:380:H55W7BCXY:1:1101:6913:45412 1:N:0:AGCAGGAA orig_bc=AAAAAAAAAAAA new_bc=AAAAAAAAAAAA bc_diffs=0
TACGGAAGGTCCGGGCGTTATCCGGATTTATTGGGTTTAAAGGGAGCGCAGGCTGATGATTAAGCGTGACGTGAAATGTAGCCGCTCAACGGCTGAACTGCGTCGCGAACTGGTTATCTTGAGTGAGTTCGATGTTGGCGGAATTCGTGGTGTAGCGGTGAAATGCTTAGATATCACGAAGAACTCCGATTGCGAAGGCAGCCAACAAGGCCTTTACTGACGCTAAAGCTCGAAGGTGCGGGTATCGAACAGG
+
IIIIIIIIIHIIIHIIIIIIIIIIIIHIIIIIHHHHHIHIIIIIHGGHIIHHHIIIIIIIIIIIIIIIHHIHIIIIGIIIHIIIIIIIIIHGIIIIIIHHIIIIIHIHIIIIIHIIIHIHIIHIIIIIIIIIIHIIHHHHHIIIIIIIIHIIHIIIIIIIIIHHIIIHIIIIIHIIIHIIIIIIIIIIIIIIIIIIIIIIIIHIIHHIGHGIIHIIIIIIIIIIIIIIIIIIIIIIIHHIIIIIIIIIIIIII
@HS4.3_573 HISEQ:380:H55W7BCXY:1:1101:7097:45272 1:N:0:AGCAGGAA orig_bc=AAAAAAAAAAAA new_bc=AAAAAAAAAAAA bc_diffs=0
GACGTAGGGGGCAAGCGTTATCCGGAATCACTGGGCGTAAAGAGCTCGTAGGTGGAAATGTAAGTTATTGAATAAAGCCCAATGCTTAACATTGGTTAATTTGATAATACTGCATATCTTGAGGACAGAAGGGGAAACTGGAATTCCAAGTGTAGCGGTGAAATGCGTAGAGATTTGGAAGAACATCAGTGGCGAAGGCGTGTTTCTGGTCTGTATCTGACACTGAGGAGCGAAAGTTAGGGTAGCGAACGGG
+
IHIIHHHHIIHIIIIIIIIIIGIHIHIIIIIHIIIIIHHHIHEHGHFHC@DGFHHHEIHIIIIIIIIIIIIIIIIHGGIHIIIIHIIIIIIHIHIHIIIIHGHIIIIIIIHHHIIIIIHIIIIIIIIIHIHHIIHHHIIIIIIIIHIIIIIIIIIIHIIIIIIIIIIIIIIIIIIIHGIIIIIIIIIIIIIIIIIIIIIIIIIIIIIIIHIIIIIIHIIHIHIIIIIIIIIIIIIIHIIIIIIIIIIIIIIII
@HS4.3_574 HISEQ:380:H55W7BCXY:1:1101:7811:45379 1:N:0:AGCAGGAA orig_bc=AAAAAAAAAAAA new_bc=AAAAAAAAAAAA bc_diffs=0
TACGGAGGATGCGAGCGTTATCCGGATTTATTGGGTTTAAAGGGTGCGTAGGTGGTTTGTTAAGTTTGTGGTGAAAGCGTGCGGCTCAACCGTACCAAGCCATGAAAACTGGCGAACTTGAGTGCAAACGAGGTAGGCGGAATGTGATGTGTAGCGGTGAAATGCTTAGATATGTCACAGAACCCCGATTGCGAAGGCAGCTTACCAGCATGCAACTGACACTGAGGCACGAAAGCGTGGGTATCAAACAGG
+
ICH1G</<<<<<<</<<<<0F@GHC<0DG11<1D@0<<11<1D<FCHC0<C<A<1<#<8FA1HHADHGHH#IHGG@<<CD<5EEFHHHCHG<GCHEEGFGHGEIIIHGFCIIHHCCGCHEGCF0:FHHFHHHHCEDB8:<HGC<C@CFB<FCCFHHHH?CBHG<FBH?FHHGH@GCFFC<<</C#<1<<C<1F<<1<1@DCD1<1<C1G<@CHC<11HC<<1F<C@HECC@<<</E<1<EGC<1EHEGD@C@
@HS4.3_575 HISEQ:380:H55W7BCXY:1:1101:9978:45352 1:N:0:AGCAGGAA orig_bc=AAAAAAAAAAAA new_bc=AAAAAAAAAAAA bc_diffs=0
TACGGAGGATGCGAGCGTTATCCGGATTTATTGGGTTTAAAGGGTGCGTAGGTGGTTTGTTAAGTTTGTGGTGAAAGCGTGCGGCTCAACCGTACCAAGCCATGAAAACTGGCGAACTTGAGTGCAAACGAGGTAGGCGGAATGTGATGTGTAGCGGTGAAATGCTTAGATATGTCACAGAACCCCGATTGCGAAGGCAGCTTACCAGCATGCAACTGACACTGAGGCACGAAAGCGTGGGTATCAAACAGG
+
IIIIIIIIIIIIIIIIIIIIIIIIIGHIIIIIGHIHHHIIIIIIGHIIHHHHHIIHIIIIIIIIHIIIIIIIIIIIHHIHIIIIIIIIIIIIIIIIIIIIIIIIIHIIIIIIIIIIIIHIIIIIIIIIIIIIIIIIIIIIIIIIIIIIIIIIIIIIIIIIIIIIIIIIIIIIIIIIGIIIIIIIIIIIIIIIIIIIIIIIIIIIIIIIIIIIIIIIIIIHHIIIIIIIIIIIIIHGIIIIIIIIIIIIIIII
@HS4.3_576 HISEQ:380:H55W7BCXY:1:1101:13086:45305 1:N:0:AGCAGGAA orig_bc=AAAAAAAAAAAA new_bc=AAAAAAAAAAAA bc_diffs=0
TACGTAGGGGGCAAGCGTTATCCGGATTTACTGGGTGTAAAGGGAGCGCAGACGGTTATGCAAGTCTGAAGTGAAACCCCACGGCTCAACCGTGGGCTTGCTTTGGAAACTGTATAACTAGAGTACTGGAGAGGTAAGCGGAATTCCTAGTGTAGCGGTGAAATGCGTAGATATTAGGAGGAACATCGGTGGCGAAGGCGGCTTACTGGACAGCAACTGACGTTGAGGCTCGAAGGCGTGGGGAGCAAACAGG
+
HGHHCCF=HIDDHH?HIHI=HHCEHHHHIIIECFICEEHEHHHHHEHHDCDIIIHHEG?FHHIIIHHIHHHHHHGGIHEH#HIIIHHIIIHDIHHIHIHFGHHHIIIHHHIIHHHHIIIIIHHHIEHHFIIIIIIHIHIIIIIIIIIIIIIIIIIIIIIIIIIIIIHHIIIIIIIIIHIIIIIIIHIIIHIIIIIIIIIHIIIHIIIIHHIHIGIIIIIIIIHIIIIHHEIIIIIIIIIIIIIIIIIIIIIII
@HS4.3_577 HISEQ:380:H55W7BCXY:1:1101:17208:45499 1:N:0:AGCAGGAA orig_bc=AAAAAAAAAAAA new_bc=AAAAAAAAAAAA bc_diffs=0
TACGGAAGGTCCGGGCGTTATCCGGATTTATTGGGTTTAAAGGGAGCGCAGGCCGACTGGTAAGCGTGACGTGAAATGTAGCCGCTCAACGGCTGAACTGCGTCGCGAACTGTCAGTCTTGAGTGAGTTCGATGTTGGCGGAATTCGTGGTGTAGCGGTGAAATGCTTAGATATCACGAAGAACTCCGATTGCGAAGGCAGCCAACAAGGCCTTTACTGACGCTAAAGCTCGAAGGTGCGGGTATCGAACAGG
+
IHIIIHIIIFHFCEHHIHDHHHHIICEHIEHEFHIEEHHIHIHIIIIHIIIIIII?FIIIIIIIHIIHIIIHHHHFHHHHHIIIIIIIIIHIIIIHIIIIGHEHIIIIHHHIIIIIIIIIIHHIHHIIHIGHIIHDIIIIIIIGHIIIIHHIIIIIHIIIIIIIIIIIIIIIIIIHHFIHGGEHHIHIIIIIIIHIIIIIIIIIIIIIHIIIIHIHIIIHIHIIIIIIIHHIHIIHHHIIIIIHHIHIIIIII
@HS4.3_578 HISEQ:380:H55W7BCXY:1:1101:18360:45361 1:N:0:AGCAGGAA orig_bc=AAAAAAAAAAAA new_bc=AAAAAAAAAAAA bc_diffs=0
TACGGAGGATGCGAGCGTTATCCGGATTTATTGGGTTTAAAGGGTGCGCAGGCGGCGAGTTAAGTCAGCGGTAAAATTTCGGGGCTCAACCCCGACAAGCCGTTGAAACTGGCTTGCTAGAGTGGGCGCGAAGTATGCGGAATGCGTGGTGTAGCGGTGAAATGCATAGATATCACGCAGAACTCCGATTGCGAAGGCAGCATACCGGCGCCCAACTGACGCTCAGGCACGAAAGCGTGGGTATCGAACAGG
+
IIIIIIIIHIIIHEHIIIIIHIIIHGHHIIIIHHIGHHIHIIIIIIIIGIIIIIHIIIIHIIIIEHHIHIIHIHIIIHHIIIIIIHIIIIIHIIHIIIIIIIIIIIIIIIIHIIIIIIIIIIIIIIHIIIIIIIIHIIIIIIHHIIIIIIIIIIIIIHIIIIIIIIIIIIIIIIIIIIIIIIHIIIIIIIIIIIIIIIIIIIIIIIIIIIHH@IIIIIIIIIIIIIIIIIIIIIIIIIIHIHFGIHIIIIII
@HS4.3_579 HISEQ:380:H55W7BCXY:1:1101:8171:45644 1:N:0:AGCAGGAA orig_bc=AAAAAAAAAAAA new_bc=AAAAAAAAAAAA bc_diffs=0
TACGGAGGGTGCGAGCGTTAATCGGAATAACTGGGCGTAAAGAGCTCGTAGGCGGTTTGTCAAGTCAGATGTGAAAGCCCCGGGCTTAACCTGGGAACCGCATTTGAAACTGACAGACTAGAGTACTGTAGAGGGAGGTAGAATTCCAGGTGTAGCGGTGAAATGCGTAGATATCTGGAGGAATACCGGTGGCGAAGGCGGCCTCCTGGACAGAGACTGACGCTGAGGAGCGAAAGCGTGGGGAGCAAACAGG
+
IIIIIHHHHHIGIIIIHHGHIIHIIIGHHHIIIIIHHEHHIIIIIIHIIGIIIIIEHHIIHIIIIIIIIIIIIIIIHHIIIIIIIIIHGEIIIIIIIIIIIIHIIIIIIHHHIHHIIIIIIIIIIIIIHIIIIHHHHHHIIIIIIHIIIHIIIIIIIIIIIIIIHIIHIIIIIIIIHGIIIIIIIHIIIIIIIIIIIIIIIIIIHHIIIIIIIIIIIIIIGIIIIIHIIIHIHIIIIHIIIIGIIIIIIHIII
@HS4.3_580 HISEQ:380:H55W7BCXY:1:1101:14823:45577 1:N:0:AGCAGGAA orig_bc=AAAAAAAAAAAA new_bc=AAAAAAAAAAAA bc_diffs=0
TACGGAAGGTCCGGGCGTTATCCGGATTTATTGGGTTTAAAGGGAGCGCAGGCTGGATTTTAAGCGTGCTGTGAAATGTACCGGCTCAACCGGTGACGTGCAGCGCGAACTGGAGTCCTTGAGTGAGTACGAGGTATGCGGAATTCGTGGTGTAGCGGTGAAATGCTTAGATATCACGAAGAACTCCGATTGCGAAGGCAGCATACCAGTCCTTAACTGACGCTAAAGCTCGAAAGTGCGGGTATCGAACAGG
+
IIIIIHIIIIIIIIIIIIIIIIIIIGHHIIIIHIIEHIIIIIIIIIIIIIIIIIIIIHIIIIIIIIIIIIIIIIIIGHHIHIIIIIIIIIIIIIIIIIIIIIIIIIIIIIIIIIIIIIIIIIIIIIIIIIIIIIIIIIIIIIIIIIIIIIIIIIIIIIIIIIIIIIIIIIIIIHIIIIIIIIIIIIIIIIIIIIIIHIIIIIIIIIIIIIIIIIIIIHIHIIHIIIIIIIIIIIIIIIIIIIHIIHHIIIIII
@HS4.3_581 HISEQ:380:H55W7BCXY:1:1101:20107:45710 1:N:0:AGCAGGAA orig_bc=AAAAAAAAAAAA new_bc=AAAAAAAAAAAA bc_diffs=0
TACGGAAGGTCCGGGCGTTATCCGGATTTATTGGGTTTAAAGGGAGCGCAGGCTGGAGATTAAGCGTGACGTGAAATGTAGCCGCTCAACGGCTGAGTTGCGTCGCGAACTGGTTTTCTTGAGTGAGTACGACGTCAGCGGAATTCGTGGTGTAGCGGTGAAATGCTTAGATATCACGAAGAACCCCGATTGCGAAGGCAGCTGACGAGTCCTTTACTGACGCTAAAGCTCGAAGGTGCGGGTATCGAACAGG
+
IIIIIIIIIHIIIIIIIIIIIIIIIIIIIIIIIIIHHIIIIIIIIIIIHIIIHIIIIIIHIIIIIHIHHIIHIIIIEHHIIIIIIIIIIIIIHIIIIIIGIIIIIIIIHHHHIGHIHIIIIIIIHHIIIIIIIHHIHHIIIIIIIIIIHHHHHIIIIIIIIIIIIIIIIIIIIHIIIIIHIIIIHIHHHHHHHHHIIIHIIIIIIIIIIHIIIIHIIIIIIIIIHHIHIIIIIIHHHIHIHHIIIIHHFGIII
@HS4.3_582 HISEQ:380:H55W7BCXY:1:1101:3534:45862 1:N:0:AGCAGGAA orig_bc=AAAAAAAAAAAA new_bc=AAAAAAAAAAAA bc_diffs=0
TACGTAGGGAGCAAGCGTTATCCGGATTTATTGGGTGTAAAGGGTGCGTAGACGGGAGAGCAAGTTAGTTGTGAAATCCCTCGGCTTAACTGAGGAACTGCAACTAAAACTACTTTTCTTGAGTGCGGGAGAGGAAAGTGGAATTCCTAGTGTAGCGGTGAAATGCGTAGATATTAGGAGGAACACCAGTGGCGAAGGCGACTTTCTGGACCGTAACTGACGTTGAGGCACGAAAGTGTGGGGAGCAAACAGG
+
IHIECFCEEEEE1GHHIII=GHHHI=DGGGHCFCHDEHIFCEHIIHFDHIHIIIIHHHEHHIHIIIIIHIHHHIIHHHECHHIIIIIIHEIIHIIIIIIIIHHHIIIEHIGHHDEEIIIIIHIIHDIHIIIIIHIHIIIIIIIHHIHHIIIIIIIIIIIIIIIIHIIIIIIIIIIIHFIFIIIIIIIIIIIIIIIIIIHHEIIIIIIIHHGHHIGHIHIIIHHIIIIIHIIIIIIIIIIIIIIIIIIIIIIII
@HS4.3_583 HISEQ:380:H55W7BCXY:1:1101:8165:45991 1:N:0:AGCAGGAA orig_bc=AAAAAAAAAAAA new_bc=AAAAAAAAAAAA bc_diffs=0
TACGGAAGGTCCGGGCGTTATCCGGATTTATTGGGTTTAAAGGGAGCGCAGGCTGGAGATTAAGCGTGACGTGAAATGCCGCGGCTCAACCGTGGAAGTGCGTCGCGAACTGGTTTCCTTGAGTGTATTCGACGTCAGCGGAATTCGTGGTGTAGCGGTGAAATGCTTAGATATCACGAAGAACTCCGATTGCGAAGGCAGCTGGCGAGGCTATAACTGACGCTAAAGCTCGAAGGTGCGGGTATCGAACAGG
+
IIIIIHHIIIIIIHIIIIIIIIIIIGHIIIIIGIIGHIIIIIIIIIIIIIIIIIIIIIHIIIIIIIIIIIIHIIIIIIIIIIIIIIIIIIIIIIIIIIIIIIIIIIIIIIIIIIIIIIIIIIIIIIIIIIIIIIIIIIIIIIIIIIIIIIIIIHIIIIIIIGIIIIIIIIIIIIIIIIIIIIIIIIIIIIIIIIIIIIIIIIIIIIIIIIIIIIHHIIIIIIIIIIIIIIIIIIIIIIIIIIIIIIIIIHIII
@HS4.3_584 HISEQ:380:H55W7BCXY:1:1101:12038:45818 1:N:0:AGCAGGAA orig_bc=AAAAAAAAAAAA new_bc=AAAAAAAAAAAA bc_diffs=0
TACGGAAGGTCCGGGCGTTATCCGGATTTATTGGGTTTAAAGGGAGCGCAGGCGGCCTTTTAAGCGTGACGTGAAATGTGGATGCTCAACATCTGAACTGCGTCGCGAACTGGAGGGCTTGAGTGGGTACGACGCCGGCGGAATTCGTGGTGTAGCGGTGAAATGCTTAGATATCACGAAGAACCCCGATTGCGAAGGCAGCCGGCGAGTCCTCAACTGACGCTAAAGCTCGAAGGTGCGGGTATCGAACAGG
+
IIIIIIFHIHHIHCHIIIIDHIIIIH0GHGGHIII00DGHII?H10DECHIIHIIG?HEHHCEG8/EHCHGIIIIIIGIHHHEHIIIIIIHHI@H@HHIIIC<?E;HEHHIIIIIHIIIIIIIIIGHIHHHEEEE<HCEIIIIIIHEIIIIIIIIHIIIIIIIIII#IIIIIIIIIFHICIIIIHIIIIIEIHIIIIIIIHHDHGIHEG?IHCEIIIIIIIHIIHHCHEHIIIIHHHIHIIHCHGIHIIIIII
@HS4.3_585 HISEQ:380:H55W7BCXY:1:1101:12175:45916 1:N:0:AGCAGGAA orig_bc=AAAAAAAAAAAA new_bc=AAAAAAAAAAAA bc_diffs=0
TACGGAGGGTGCGAGCGTTAATCGGAATAACTGGGCGTAAAGAGCTCGTAGGCGGTTAGTCAAGTCAGATGTGAAAGCCCCGGGCTTAACCTGGGAACTGCATTTGAAACTGACGAACTAGAGTACTGTAGAGGGAGGTAGAATTCCAGGTGTAGCGGTGAAATGCGTAGATATCTGGAGGAATACCGGTGGCGAAGGCGGCCTCCTGGACAGAGACTGACGCTGAGGAGCGAAAGCGTGGGGAGCAAACAGG
+
IIIIIIIIIIIIIIIIIHIHIIIIIIIIIIIIIIIIIIIIHIIIIIIIHIIIIIIIIIIIIIIIIIIIIIIIIIIIHIIIIIIIIIIIIIIIIIIIHIIIIIIIIIIIIIIIIIIIIIIIIIIIIIIIIIIIIIIIIIIIIIIIIIIIIIIIIIIIIIIIIIIIIIIIIIIIIIIIIIIIIIIIIIIIIIIIIIIIIIIIIIHGIIIIIIIIIIIIIIIIIIIIIIIIIIIIIIIIIIIIIIIIIIIIIIIII
@HS4.3_586 HISEQ:380:H55W7BCXY:1:1101:17727:45914 1:N:0:AGCAGGAA orig_bc=AAAAAAAAAAAA new_bc=AAAAAAAAAAAA bc_diffs=0
TACGGAAGGTCCGGGCGTTATCCGGATTTATTGGGTTTAAAGGGAGCGTAGGCCGGATATTAAGCGTGTTGTGAAATGTAGATGCTCAACGTCTGCACTGCAGCGCGAACTGGTGTCCTTGAGTGCGCAGGAAGTCGGCGGAATTCGTTGTGTAGCGGTGAAATGCTTAGATATGACGAAGAACTCCGATTGCGAAGGCAGCTGACTGTAGCGTTACTGACGCTGAAGCTCGAAGGTGCGGGTATCGAACAGG
+
IIIIIHHHIHHIIHIIIIIIIIIIIIIHIIIIHIIECHGHHIIIIIIIHIIIIIIIHIHIIIIHIIIIIIIIIHHHIIIIIIIIIIIIIIIIIIIIIIIIIIIIIIIIIIIIIIHHHHIIIIIHIIHHIIIIIIIIIIIIIIIIIIIIIIIIIIGIIIIIIIIIIIIHIIIIIIHIIIIIIIIIHIIIIIIIIIIIIIIIIIIIIIIIIIIIIIIIIIIIIIIIIIIIIIIIIIIHIIIIIIIIIIIIIIIII
@HS4.3_587 HISEQ:380:H55W7BCXY:1:1101:18159:45813 1:N:0:AGCAGGAA orig_bc=AAAAAAAAAAAA new_bc=AAAAAAAAAAAA bc_diffs=0
TACGGAAGGTCCGGGCGTTATCCGGATTTATTGGGTTTAAAGGGAGCGCAGGCGGAGGTGCAAGCGTGCCGTGAAAGCGCGGGGCTCAACCCCGTACAGCGGCGCGAACTGCTCCCCTTGGTTGCGGGAAGGGAAGGCGGAACTCGTGGTGTAGCGGTGAAATGCATAGATATCACGAAGAACTCCGATCGCGAAGGCAGCCTTCCGGCCCGTGAACGACGCTCATGCTCGAAGGCGCGGGTATCAAACAGG
+
HHHHIIGHDHHIGHIIHIIHHIIIIHIHFH1DGHI@GHHHII?CHHIIHIIHHIGCHH@FCGE?GE@HIII<HIHHHEGHEDIGIIIIIHH=HDEHIEHC??CE?HHHG@HEHFA@HFGHI#HE=?CDDHG.CAGHHHH@GE?HHGFIIIHHDHHIIGHHIIGHGCIHHIHGHIIHFIIIHHCCIIHHDHHFHHIIHHHGD<//C<HCCGCG@FD<?HIHFHHEIHHIHFFIHHECHEHHIIIIIIIIHGIH
@HS4.3_588 HISEQ:380:H55W7BCXY:1:1101:18928:45800 1:N:0:AGCAGGAA orig_bc=AAAAAAAAAAAA new_bc=AAAAAAAAAAAA bc_diffs=0
TACAGAGGTCCCGAGCGTTGTTCGGATTTACTGGGCGTAAAGGGCGCGTAGGCGGCCTGCGTGTGTCAAGTGTGAAAGCTCCGGGCTCAACCCGGAAAGTGCGCTTGAAACTGCGCGGCTCGAGTGCGGGAGGGGGAATCGGAATGCAGGGTGTAGCGGTGAAATGCGTTGATATCCTGCAGAACACCGGAGGCGAAGGCGGATTCCTTGAACGCGACTGACGCTGAGGCGCGAAAGTCGGGGGAGCAAACAGG
+
HHIHHIIIIIIIIIIIIFGHIIIIIIHIIHIIIIHIIHHHIIIIIIIIIIIIIIHIIIIIIIIIIIHHIHHHIIIIFHHHIIIIIIIIIIIIIIIIIIIIIIIHIIIIHHIHIIIIIIIIIIIIHIIIIIIHHHHIIIHIIIIHIIIIIIIIIIIIIIIIIIIIIHHHHEHIIGIIHHIIIIIIIIHIIIIIIIIIIIIIIIIIIIIIIIIHIIIIIIIIIIIIIIIIIIIIIIIIIIIIIHIIIIIIIIIGIH
@HS4.3_589 HISEQ:380:H55W7BCXY:1:1101:20959:45786 1:N:0:AGCAGGAA orig_bc=AAAAAAAAAAAA new_bc=AAAAAAAAAAAA bc_diffs=0
TACGGAGGGTGCGAGCGTTAATCGGAATAACTGGGCGTAAAGAGCTCGTAGGCGGTTTGTCAAGTCAGATGTGAAAGCCCCGGGCTTAACCTGGGAACCGCATTTGAAACTGACAGACTAGAGTACTGTAGAGGGAGGTAGAATTCCAGGTGTAGCGGTGAAATGCGTAGATATCTGGAGGAATACCGGTGGCGAAGGCGGCCTCCTGGACAGAGACTGACGCTGAGGAGCGAAAGCGTGGGGAGCAAACAGG
+
IHIHICHHICHHDHIHIC@EGHHIIHHHHIGEHHIIICDEHIHIGCHIDEHIHII?GCHHIHIIHGFHHEHHIHIIIIIHHIIIIHIIIIHHHIIHHHHHHEHGHHHHHIIIHIIIIIHHIHHIHIIHHFHHHHIIHHHIIHGHIIIIHHHIIHIIIIHHIHIIIII#IIIHIIIHHEIIIII#HIIIHHIHIIIIIIIIHIIIIIHIIHIHIIIIIIIHIIIIIIIIIIIIIHIIHDIIIIIHIIIIHIHII
@HS4.3_590 HISEQ:380:H55W7BCXY:1:1101:4875:46172 1:N:0:AGCAGGAA orig_bc=AAAAAAAAAAAA new_bc=AAAAAAAAAAAA bc_diffs=0
TACGGAAGGTCCGGGCGTTATCCGGATTTATTGGGTTTAAAGGGAGCGTAGGCCGGATATTAAGCGTGTTGTGAAATGTAGATGCTCAACGTCTGCACTGCAGCGCGAACTGGTGTCCTTGAGTGCGCAGGAAGTCGGCGGAATTCGTTGTGTAGCGGTGAAATGCTTAGATATGACGAAGAACTCCGATTGCGAAGGCAGCTGACTGTAGCGTTACTGACGCTGAAGCTCGAAGGTGCGGGTATCGAACAGG
+
IIIIHHHIIIIIIIIIIIIIIIIIIHIIIIIGHGH<DGHIGIIIGHIIIHIIIIIIHHIIIIIIIIIHHHIIIIIIIIIIIIIIIIIIIIIIIIIHIIIIIIIIIIIIIIIIIHIIIIIIIIIHHIIIIIIIIIIIIIHIIIIIIIIIIIIIIIGIIIIIIIIIHIHGIIIIIIIHHIIIHHGHHIIIIIIIIIIIIIIHGHIIIIIIIHIIIGIIIIIIIIIIIIHHEHHHIIHDIIIIIIIIIHGHIIIHH
@HS4.3_591 HISEQ:380:H55W7BCXY:1:1101:5182:46015 1:N:0:AGCAGGAA orig_bc=AAAAAAAAAAAA new_bc=AAAAAAAAAAAA bc_diffs=0
TACGAGGGGTGCAAGCGTTGTTCGGAATTACTGGGCGTAAAGGGAGCGTAGGCGGAGATTCAAGCGGATTGTACAATCCCGGGGCCCAACCCCGGCTCTGCAGTCCGAACTGGATCTCTTGGATAGTTCAGGGGCAGGCGGAATTCCTGGTGTAGCGGTGGAATGCGTAGAGATCAGGAAGAACACCGATGGCGAAGGCAGCCTGCTGGGGACTTTATCGACGCTGAGGCTCGAAAGTGCGGGTAGCAAACAGG
+
IIIIIIIIIIIIIIIIHIIIIIIIIIIIIIIIIIIIIHIIIIIIIIIIHHIIIIIIIIHIIIIIIIIIIIIIIIIIFHHIIIIIIIIIIIIIIIIIIIIIIIIIIIIIIIIIIIIIIIIIIIIIIIIIIIIIIIIIIIIIIIIIIIIIIIIIHIIIIIIIIIIIIIIIIIIIIIIIIIHIIIIIIIIIIIIIIIIIIIIIIIIIIIIIIIIIIIIIIIIIIIIIIIIIIIIIIIHHFHIIIIIIIIIIIIIIII
@HS4.3_592 HISEQ:380:H55W7BCXY:1:1101:7426:46215 1:N:0:AGCAGGAA orig_bc=AAAAAAAAAAAA new_bc=AAAAAAAAAAAA bc_diffs=0
TACGTAGGGAGCAAGCGTTATCCGGATTTATTGGGTGTAAAGGGTGCGTAGACGGAGAAGCAAGTTAGTTGTGAAATCCCTCGGCTCAACCGAGGAACTGCAACTAAAACTACTTCCCTTGAGTACTGGAGAGGAAAGTGGAATTCCTAGTGTAGCGGTGAAATGCGTAGATATTAGGAGGAACACCAGTGGCGAAGGCGACTTTCTGGACAGTAACTGACGTTGAGGCACGAAAGTGTGGGGAGCAAACAGG
+
IIIIHIIIIIIIIIIIIIIIIIIIIHIIIIIIIIIHHIIIIIIIIIIIIIIIIIIIIHIIIIIIIIIIIIIIIIIIIIIIIIIIIIIIIIIIIIIIIIIIIIIIIIIIIIIIIIIIIIIIIIIIIHIIIIIIIIIIIIIIIIIIIIIIIIIIIIIIIIIIIIIIIIIIIIIIIIIIHHIIIIIIIIIIIIIIIIIIIIIIIIIIIIIIIIIIIIIIIIIIIIIIIIIIIIIIIIIIIIIIIIIIIIIIIIIII
@HS4.3_593 HISEQ:380:H55W7BCXY:1:1101:13074:46223 1:N:0:AGCAGGAA orig_bc=AAAAAAAAAAAA new_bc=AAAAAAAAAAAA bc_diffs=0
TACGGAGGATGCAAGCGTTATCCGGATTTATTGGGTTTAAAGGGTGCGTAGGCGGATGCCTAAGCGTGAGGTGAAATCCCCGGGCTCAACCTGGGAACTGCCTCGCGAACTGGGTATCTGGAATGTCCGTGCCGTGGGAGGAATGTGTGGTGTAGCGGTGAAATGCATAGAGATCACACAGAACACCGATTGCGAAGGCATCTCACGAACGGATGATTGACGCTGAGGCACGAAAGCGTGGGGATCAAACAGG
+
IIIIIIIIIIIIIIIIIIIIIIIIIIIIIIIIIIIHHIIHIIIGIIIIIIIIIIIIIIIIIIIIIIIIIIIIIIIIGHHHIIIIIIIIHIIIIIIIIIIIIIIIIIIIIIIIHIIIIIIIIHHIIHHHIHHIHIHHIHHIIIIIIIIIIIIIIIHIIIEHIHIIIIIIIIIIIIIHHIHHIIIIHIIIHIHIGIHIHIIIGIIIIIIGIIGIIHIHHIIIGIIGIHIHHHIIIIIIHHHIHIHHEIIIIIIIH
@HS4.3_594 HISEQ:380:H55W7BCXY:1:1101:15840:46235 1:N:0:AGCAGGAA orig_bc=AAAAAAAAAAAA new_bc=AAAAAAAAAAAA bc_diffs=0
TACGTAGGTGGCAAGCGTTGTCCGGATTTACTGGGTGTAAAGGGTGCGCAGGCGGGACTGCAAGTTGGATGTGAAATACCGGGGCTCAACCCCGGAACTGCATCCAAAACTGTAGTTCTTGAGTGGAGTAGAGGTAAGCGGAATTCCGAGTGTAGCGGTGAAATGCGTAGATATTCGGAGGAACACCAGTGGCGAAGGCGGCTTACTGGGCTCTAACTGACGCTGAGGCACGAAAGTGTGGGTAGCAAACAGG
+
IIIIHIHHIHHHGIIIIIIIIIIIIIGHIIIGHHH<EFFHIIIIGHHIGHHHIIIIIIIIIIIIIIIIIIIIIIIIDHIIIIIIIIHIIIIIIIIIIIIHIIIIIIIIIIIIIIIIHIIIIIIIIIIIIIIHIIIIIIHIIIIIIIIIIIIIIIIIIIIIIIIIIIIIIIIIIIIIHHIIIIIIIIIIIIIIIIIIIIIIIIIHIIIIIIIIIGIIIIIHIIHIIIHEIIHIIIIIIHIHIIIIIIIHHHHII
@HS4.3_595 HISEQ:380:H55W7BCXY:1:1101:5852:46496 1:N:0:AGCAGGAA orig_bc=AAAAAAAAAAAA new_bc=AAAAAAAAAAAA bc_diffs=0
TACGGAGGGCGCAAGCGTTAATCGGAATAACTGGGCGTAAAGCGCGCGCAGGCGGTCATGCAAGTCAGATGTGAAATCCCGGTGCTTAACGTCGGGCGGTCATTTGAAACTGCATGACTAGAGTACTATATGGGAGGCTGGAATTTCAGGTGTAGCGGTGAAATGCGCAGATATCTGAAAGAACACCGGTGGCGAAGGCGGGCCTCTGGATAGTAACTGACGCTCAGGCGCGAAAGCGTGGGGAGCAAATAGG
+
IIIIIIIIIIIIIIIIIIIIHHIIIIIIIIIHIIIIIIIIIIIIIIIIIIIIIIIIHHIIIIIIHIIIIIIIIIIIIIIIIIIIIIIIIIIHIIIIIIIHHIIIIIIIIIIIIGIIIIIIIIIIIIIHIIIIIIIIIIIIIIIIIIIIIIIIIIIIIIIIIIIIIIIIIIIIIIHHHIIHIIIIIIIIIIIIIIIIIIIIIIIIIIIIIIIIIIIIIIIIIIIIIIIIIIIIIIIIIIIIIIIIIIIIIIIII
@HS4.3_596 HISEQ:380:H55W7BCXY:1:1101:9632:46721 1:N:0:AGCAGGAA orig_bc=AAAAAAAAAAAA new_bc=AAAAAAAAAAAA bc_diffs=0
TACGGAAGGTCCGGGCGTTATCCGGATTTATTGGGTTTAAAGGGAGCGCAGGCGGCCTTTTAAGCGTGACGTGAAATGTGGATGCTCAACATCTGAACTGCGTCGCGAACTGGAGGGCTTGAGTGGGTACGACGCCGGCGGAATTCGTGGTGTAGCGGTGAAATGCTTAGATATCACGAAGAACCCCGATTGCGAAGGCAGCCGGCGAGTCCTCAACTGACGCTAAAGCTCGAAAGTGCGGGTATCGAACAGG
+
IIIIIDHIIIIIIIIIHIIIIHIIIGHHIIGHHIHHHIHIIIIIIIIIIHIIIIIIIIIIIIIIHIIIHHIIIIIIIIIIIHIIIIHIIIIIIIIHGIHIIIIIIIIIIIIIIIIIIIIIIIIIIIIIIIIIIIIIIIIIIIIIIIIIIIIIIIIIIIIIHIIIIIIIHIIIIIHIHHHIIHIHIIIIIIIIIIIIIHHIIIIIIIIIIIIIIIIIIIIIIIIIIIIIIIIIIIIIHHHIIIIIIIIIIIIII
@HS4.3_597 HISEQ:380:H55W7BCXY:1:1101:9512:46734 1:N:0:AGCAGGAA orig_bc=AAAAAAAAAAAA new_bc=AAAAAAAAAAAA bc_diffs=0
TACGGAAGGTCCGGGCGTTATCCGGATTTATTGGGTTTAAAGGGAGCGCAGGCTGATGATTAAGCGTGACGTGAAATGTAGCCGCTCAACGGCTGAACTGCGTCGCGAACTGGTTATCTTGAGTGAGTTCGATGTTGGCGGAATTCGTGGTGTAGCGGTGAAATGCTTAGATATCACGAAGAACTCCGATTGCGAAGGCAGCCAACAAGGCCTTTACTGACGCTAAAGCTCGAAGGTGCGGGTATCGAACAGG
+
IIIIIIIIIIIIIIIIIIIHIIIIIGHIIIIIIIIHIIIIIIIIIIIIIIIIIIIIIIIIIIIIIIIIIIIHHHIIIIHHIIIIIIIIIIIIIIIIHHIIIIIIIIIIIIIIIIIIIIIIIIIIIIIIIIHIIHIHIIIIIIIIIIIIIIIIIIIIIIIIIGIIIIIIIIIIIIIIIIIIIIIIIIIIIIIIIIIIIIIIIIGIIIIIIIIIIIIIIIIIIIIIIIIIIIHHHG<<?IIIIIIIIIIIIIIII
@HS4.3_598 HISEQ:380:H55W7BCXY:1:1101:11888:46603 1:N:0:AGCAGGAA orig_bc=AAAAAAAAAAAA new_bc=AAAAAAAAAAAA bc_diffs=0
TACGGAGGGTGCGAGCGTTAATCGGAATAACTGGGCGTAAAGAGCTCGTAGGCGGTTAGTCAAGTCAGATGTGAAAGCCCCGGGCTTAACCTGGGAACTGCATTTGAAACTGACGAACTAGAGTACTGTAGAGGGAGGTAGAATTCCAGGTGTAGCGGTGAAATGCGTAGATATCTGGAGGAATACCGGTGGCGAAGGCGGCCTCCTGGACAGAGACTGACGCTGAGGAGCGAAAGCGTGGGGAGCAAACAGG
+
IIIIIIIIIIIIIIIIIHIIIIIIIIIIIIIIHIIIIHIIIIIIIIIIIIIIIIIIIIIHIIIIIIIIIIHIIIIIIIIIIIIIIIIIIHIIIIIIHHHIIIIIIIIIIHIIIIIIIIIIIIIIIIIIFIIIIIIIIIIIIIIIIIIIIIIIIIIIIIIIIIIIIIIIIIIIIIIIIIIIIIIHIHHIIIIIIIIIIIIIIIHIIIIIIIIIIIIIIIIIIIIIIIIIIIIIIIIIIIIIIIIIIIIIIIIII
@HS4.3_599 HISEQ:380:H55W7BCXY:1:1101:14400:46571 1:N:0:AGCAGGAA orig_bc=AAAAAAAAAAAA new_bc=AAAAAAAAAAAA bc_diffs=0
TACGGAAGGTCCGGGCGTTATCCGGATTTATTGGGTTTAAAGGGAGCGTAGGCCGGATATTAAGCGTGTTGTGAAATGCAGGTGCTCAACGTCTGCACTGCAGCGCGAACTGGTATCCTTGAGTGCGCTGGAAGTCGGCGGAATTCGTCGTGTAGCGGTGAAATGCTTAGATATGACGAAGAACTCCGATTGCGAAGGCAGCTGACTGTAGCGTTACTGACGCTGAAGCTCGAAGGTGCGGGTATCGAACAGG
+
IIIIIHHIIHHHHHIIIIIIIIIIIHHIHHHHGHICCGHHIIGIHHIIIIIIIHHHFGHIIIIIIIIHHHIIIIIIIHIIIIIIIIIIIIIIIIIIIIIIIIIIIIIHIIIIIIIHIIHIIIIIIIIIIHIIIIGIIIIIIIIIIIIIIIHHIIIIHIIIIHIIIIIIIIIHIIIHHIIIIHIIHIIIIHIIIIIIIIIIIIIIIIIIHIIIIIIIIIIIIIIHHIIIIIHIIHHHGIIIIIHGHIIIIIIII
@HS4.3_600 HISEQ:380:H55W7BCXY:1:1101:19549:46640 1:N:0:AGCAGGAA orig_bc=AAAAAAAAAAAA new_bc=AAAAAAAAAAAA bc_diffs=0
TACGGAGGGTACGAGCGTTAATCGGAATGACTGGGCGTAAAGGGCACGTAGGTGGATAGATAAGTCACAAGTGAAATACCCGGGCTTAACCTGGGATTGGCTCGTGAAACTGTTTAACTAGAGTACGGTAGAGGGGAGTAGAATTCCAAGTGTAGCGGTGAAATGCGTAGAGATTTGGAAGAATACCGGAGGCGAAGGCGGCTCTCTGGACCGATACTGACACTGAAGAGCGAAAGCGTGGGGAGCAAACAGG
+
IIIIIIIIIIIIIIIIIHHIHIIIHIIHIHIHIIIIICHIIIIIIIIIGEGHFHIHIIIIIIIIIIIIIHIIIIIIIHIIIIIIGIGIIIIIIIIHHIIIIIHIHIIIIIIIIIIHIIIIIIIIIIIIHIIIIIIIIIIIIIIIHGIIIIIIIIIIIIIIIHIIIIIIIIIIIIIHHHIIIIIIIIIIIIIIIIIIIIIIIIIIIIIIIIIIIIIIIIIIIIIIIIIIIIIIIIIIIIIIIIIIIHIIIIIII
@HS4.3_601 HISEQ:380:H55W7BCXY:1:1101:20946:46610 1:N:0:AGCAGGAA orig_bc=AAAAAAAAAAAA new_bc=AAAAAAAAAAAA bc_diffs=0
TACGGAAGGTCCGGGCGTTATCCGGATTTATTGGGTTTAAAGGGAGCGCAGGCCGGCTTTTAAGCGTGACGTGAAATGTAGACGCTCAACGTCTGAATTGCGTCGCGAACTGGAGGCCTTGAGTGCATTCGACGTCAGCGGAATTCGTGGTGTAGCGGTGAAATGCTTAGATATCACGAAGAACTCCGATTGCGAAGGCAGCTGACGAGACTGTAACTGACGCTAAAGCTCGAAAGTGCGGGTATCGAACAGG
+
IIIIIIIHIGHHI<HHD?EEHIIHIHECEHIHHHIE00CGHHIIEHHHHHIIIHHHIEGEHHHHHHHIGFGDEFEHBGHHIHHIHHHHHIIHEHIIHECFHIHHHIGHIFHHHHHEGEHGGEHEHGHHHIHGHHIHHHEHHHHIIIIHFHFHHAIIIIIHHEGHBHHHEAFHHHHFGHHGCAC#CGCC5GHIIIHHEH#HEGEHHIIFHGIIIHC@IIHIIIIGIHIHHHIHIHHHC<0GC?IHHIHHCHHHH
@HS4.3_602 HISEQ:380:H55W7BCXY:1:1101:3263:46846 1:N:0:AGCAGGAA orig_bc=AAAAAAAAAAAA new_bc=AAAAAAAAAAAA bc_diffs=0
TACGGAGGGTGCAAGCGTTAATCGGAATAACTGGGCGTAAAGGGCATGCAGGCGGTTGTATAAGTAGGGTGTGAAATCCCCGGGCTCAACCTGGGAACTGCATTCTAAACTGTACAACTAGAGTATTGCAGGGGGAGACGGAATTCCAGGTGTAGCGGTGGAATGCGTAGATATCTGGAAGAACACCAAAGGCGAAGGCAGTCTCCTGGGCAAATACTGACGCTCATATGCGAAAGCGTGGGGAGCAAACAGG
+
IIIIIIHIIIIIIIHIIHIIHIIIIHIIIIIIIIIIIHIIHIHIIIIIIIIIIIIFHHHIIIIIIIIIIIIIIIIIHHHHIIIIIIIIIIIIIIIIHHIIIIIIIIIIIIIIIHIIIIIIIIIIIIIIIIIIIIIIIIIIHIHIIIIIIIIIIIIIIIIIIIIIIIIIIIIIIHHIIIIIIIIIIIIIIIIIIIIIIIIIIIHIIIIIIIIIIIIIIIIIIIIHIIIIHIIIIIIIIIIIIIIIIHIIIIIII
@HS4.3_603 HISEQ:380:H55W7BCXY:1:1101:5544:46790 1:N:0:AGCAGGAA orig_bc=AAAAAAAAAAAA new_bc=AAAAAAAAAAAA bc_diffs=0
TACGGAGGATGCGAGCGTTATCCGGATTTATTGGGTTTAAAGGGTGCGTAGGTGGTTTGTTAAGTTTGTGGTGAAAGCGTGCGGCTCAACCGTACCAAGCCATGAAAACTGGCGAACTTGAGTGCAAACGAGGTAGGCGGAATGTGATGTGTAGCGGTGAAATGCTTAGATATGTCACAGAACCCCGATTGCGAAGGCAGCTTACCAGCATGCAACTGACACTGAGGCACGAAAGCGTGGGTATCAAACAGG
+
IIIIIGIIHHIIIIIIIHIFHIIIIIIIIIIIHIIEEHIIHHIIHHIIHIIIIIIIIIHIIIIIHGHHIIIIIIIHIHIHIIIIGEHIIIIIHIIIIIIIIIIIIIIIIIIIIIIIIIIIIIIIIIIIIIIIIIIIIIIIIIIIIIIIIIIIIIIIIIIIIIIIIIIIIIIIIHIHIHIIIHIIIIIIIIIIIIIIIHIIIIIIIIIIIIHHHIIIIIIIIIIIIIIIIIIIIIIIIIIIIIIIIIIIIIII
@HS4.3_604 HISEQ:380:H55W7BCXY:1:1101:19846:46842 1:N:0:AGCAGGAA orig_bc=AAAAAAAAAAAA new_bc=AAAAAAAAAAAA bc_diffs=0
TACGGAGGATGCGAGCGTTATCCGGATTTATTGGGTTTAAAGGGAGCGCAGGCTGGATTTTAAGCGTGCTGTGAAATGTACCGGCTCAACCGGTGACGTGCAGCGCGAACTGGAGTCCTTGAGTGAGTACGACGTCAGCGGAATTCGTGGTGTAGCGGTGAAATGCTTAGATATCACGAAGAACCCCGATTGCGAAGGCAGCTGACGAGTCCTTAACTGACGCTAAAGCTCGAAAGTGCGGGTATCGAACAGG
+
IHHCHCEHHIFFHEHIHHCHHHIIIIFEHHHECDEDH=HIIIIHHEHHICHHHHEHCEFHHIIGHHIIHGHHHHHHEIIIIHGHHGHEHFGHIIIHHGHHHHGHIHHHHEHGIIIHFHHHHIHCIIHHHIHHHGHHHHHHHIIIHHIIHIHIIHIIHIHHIIIIIIHIIIIIIHIHHHIIIIHIIHIHIHIIIHIIIIIIHIHHIIIHIHIIIIIIIIHIIIIIIIIIIHIIIIHHHIIIIIIHIIIIIIIII
@HS4.3_605 HISEQ:380:H55W7BCXY:1:1101:10744:47183 1:N:0:AGCAGGAA orig_bc=AAAAAAAAAAAA new_bc=AAAAAAAAAAAA bc_diffs=0
TACGGAGGGTACGAGCGTTAATCGGAATGACTGGGCGTAAAGGGCACGTAGGTGGATAGATAAGTCACAAGTGAAATACCCGGGCTTAACCTGGGATTGGCTCGTGAAACTGTTTAACTAGAGTACGGTAGAGGGGAGTAGAATTCCAAGTGTAGCGGTGAAATGCGTAGAGATTTGGAAGAATACCGGAGGCGAAGGCGGCTCTCTGGACCGATACTGACACTGAAGAGCGAAAGCGTGGGGAGCAAACAGG
+
IIIHIGHIIIIIIIIIIIIIIIIIIIIIIIHGGHIIIHIIIIIIIIIIHIHIGHIIHIIIIIIIHIHIIIIIIIIIIHIIIIIIHGIIIIIIIIIIIIIIHIIIHIIHHIIIIIIIIIIIIIIHHHIIIIIIIIIIIIIIIIIIIIIIIIHIIIIIIIIIIIIIIIIIIHIIHGIIHIIHIIIHIIIIIHIIHIIIIIIIIIIIHIIIIIIIIIIIIIIIIIIIIIIIIIIIIIIIIIIIIIIIIIIIIIIII
@HS4.3_606 HISEQ:380:H55W7BCXY:1:1101:13496:47117 1:N:0:AGCAGGAA orig_bc=AAAAAAAAAAAA new_bc=AAAAAAAAAAAA bc_diffs=0
TACGGAGGGTGCGAGCGTTAATCGGAATAACTGGGCGTAAAGAGCTCGTAGGCGGTTAGTCAAGTCAGATGTGAAAGCCCCGGGCTTAACCTGGGAACTGCATTTGAAACTGACGAACTAGAGTACTGTAGAGGGAGGTAGAATTCCAGGTGTAGCGGTGAAATGCGTAGATATCTGGAGGAATACCGGTGGCGAAGGCGGCCTCCTGGACAGAGACTGACGCTGAGGAGCGAAAGCGTGGGGAGCAAACAGG
+
IIIIIHIIIIIIIIIIIHIIIIIIIIIIIIIHIIIIIHIIIIGIIIIIEHIIIIHHIIIIHIIIIIIIIIIIIIIIFHHIIIIIIIGIIIIIIIIIIIIIIIIIIIIIIIIIIIIHHIIIIHIIIIIHHIIIIIIIIIIIIIIIIIIIIIIIIIIIIIIIIIIIIIIIIIIHHIHFHIIIHIHIHIHIIIIIIIIIIIIIGIIIIIIIIIIIIIIHIIHHIIIIIIIIIIIIIIIIIIIIIIIIIIIIHIHII
@HS4.3_607 HISEQ:380:H55W7BCXY:1:1101:14727:47247 1:N:0:AGCAGGAA orig_bc=AAAAAAAAAAAA new_bc=AAAAAAAAAAAA bc_diffs=0
TACGGAGGGTACGAGCGTTAATCGGAATGACTGGGCGTAAAGGGCACGTAGGTGGATAGATAAGTCACAAGTGAAATACCCGGGCTTAACCTGGGATTGGCTCGTGAAACTGTTTAACTAGAGTACGGTAGAGGGGAGTAGAATTCCAAGTGTAGCGGTGAAATGCGTAGAGATTTGGAAGAATACCGGAGGCGAAGGCGGCTCTCTGGACCGATACTGACACTGAAGAGCGAAAGCGTGGGGAGCAAACAGG
+
IIIIIHIIIIIIIIIIIIIIIHIIIHIHIIIHHIHII<EHHIIIIIIICHHIHIIIIIIIIIIIHIHIIIHIIIIHDHIIIIIIHIIIIIIHIIIIHIIIIIIIIIIIIIIIHIIIIIIIIIIIIIIIIIIIIIIIIIIIIIIIIIIIIIIIIIIIIIIIIIIIIIIIIIIIIIIIHIIIIIIIIIIIIIIIIIIIIIIIIIIIIIIIIIIIIIIIIIIIIIIIIIIIIIIIIIIIIIIIIIIIIIIIIIIII
@HS4.3_608 HISEQ:380:H55W7BCXY:1:1101:2973:47454 1:N:0:AGCAGGAA orig_bc=AAAAAAAAAAAA new_bc=AAAAAAAAAAAA bc_diffs=0
TACGGAAGGTCCGGGCGTTATCCGGATTTATTGGGTTTAAAGGGAGCGTAGGCCGGATATTAAGCGTGTTGTGAAATGTAGATGCTCAACGTCTGCACTGCAGCGCGAACTGGTGTCCTTGAGTGCGCAGGAAGTCGGCGGAATTCGTTGTGTAGCGGTGAAATGCTTAGATATGACGAAGAACTCCGATTGCGAAGGCAGCTGACTGTAGCGTTACTGACGCTGAAGCTCGAAGGTGCGGGTATCGAACAGG
+
HIIIIIIIIIHIIHIIIIIIIIHIIHHHIIIIHIIIHHHIIIIIIIIIIIIHIIHIIHHHIHIIIIIIHGHIHHHIHHHHIIIIIIHHIIIIIIIIIIIIIIIIIIIHIIIIIHIIIIIIIIIHIHGIIIIIIIIIIHIIIIIIIIIIIIIIIIIHIIIIIIIIIIIIIIIIIIIIIHIIIIIIIIIIIHIHIIHIIIIIIIIIIIIIIHIIIGIIIIIIIIIIIIIIIIIIIIIIHIIIIIIIIIIIIIIII
@HS4.3_609 HISEQ:380:H55W7BCXY:1:1101:5855:47390 1:N:0:AGCAGGAA orig_bc=AAAAAAAAAAAA new_bc=AAAAAAAAAAAA bc_diffs=0
TACGGAGGGTGCGAGCGTTAATCGGAATAACTGGGCGTAAAGAGCTCGTAGGCGGTTTGTCAAGTCAGATGTGAAAGCCCCGGGCTTAACCTGGGAACCGCATTTGAAACTGACAGACTAGAGTACTGTAGAGGGAGGTAGAATTCCAGGTGTAGCGGTGAAATGCGTAGATATCTGGAGGAATACCGGTGGCGAAGGCGGCCTCCTGGACAGAGACTGACGCTGAGGAGCGAAAGCGTGGGGAGCAAACAGG
+
IIIIIHIIIGHHIHIIICHHIIIIIIIIIHIHHIIHIIIIIIIIHIIIIIIHHIIHHIIIIIIIIIIIIIIIIIIGIHHHHHHIIIHIIHIIHIIIIIIIHIIIIIIIIIIIIIIIIIIIIIIIIIIIIIIIIIIIIHHIIIIIIHIIIIHIIIIIIIIIIIHIIIIIIIIHIIIIHFIIIHHGIIIIIIIIIIIIIIHIIHHHIIIIIIHHHHIIIIIIIIIIIIIIHIIIIIIIIIIIIIIIIIIIIIIII
@HS4.3_610 HISEQ:380:H55W7BCXY:1:1101:13827:47324 1:N:0:AGCAGGAA orig_bc=AAAAAAAAAAAA new_bc=AAAAAAAAAAAA bc_diffs=0
TACGGAGGATCCGAGCGTTATCCGGATTTATTGGGTTTAAAGGGAGCGTAGGCGGAGGATCAAGTCAGTTGTGAAATGTAGACGCTCAACGTCTGCACTGCAGTTGAAACTGGTTCCCTTGAGTGCGTAAGAGGCAGGCGGAATTCGTCGTGTAGCGGTGAAATGCTTAGATATGACGAAGAACTCCGATCGCGAAGGCAGCTTGCCGGGCCGCAACTGACGCTGAAGCTCGAAGGTGCGGGTATCGAACAGG
+
IIIIIHDHCHHIIDHIIIIIIIIIIEHIIIIIIIIGHIIIIIIIIIIHHIIIIIIHHHHIGIIICG@DD<DGHHIIGHHHH#HIIIIIIIHIEHIHHHHIIHHHGHGHHIIIIIIHHHIIIHIIIEHIIHIHIIGIIGIHGHHIHHHHHIHIIIIHIIIHHHEHIIHIIIIIIIEFHHIHDFHH#GHIIIHHIIIHHIFH@EE</C?IIIIIHIIIIIHGHIHIIIIHHEGIIIHHHHGIIHHHHECG@HFII
@HS4.3_611 HISEQ:380:H55W7BCXY:1:1101:17748:47286 1:N:0:AGCAGGAA orig_bc=AAAAAAAAAAAA new_bc=AAAAAAAAAAAA bc_diffs=0
TACGGAAGGTCCGGGCGTTATCCGGATTTATTGGGTTTAAAGGGAGCGCAGGCTGTTTTTTAAGCGTGACGTGAAATGTAGGGGCTCAACCTGTGCAGTGCGTCGCGAACTGGAGAACTTGAGTGCACTCGAGGAAGGCGGAATTTGTGGTGTAGCGGTGAAATGCTTAGATATCACGAAGAACTCCGATTGCGAAGGCAGCCTTCCAGCGTGTAACTGACGCTAAAGCTCGAAAGTGCGGGTATCGAACAGG
+
IIIIIIIIIIIIIIIIIIIIHIIIIHIHIIIGHIHCGEHHIIIIIIIIIIIIIIIIIGIHIHIIIIIIIIIIHIIIIHHIIIIIIIIIIHIIIIIIIIIIIIIIIIIIIIIIIIIIIIIIIIIIIIIIIIIIIIIIIIIIIIIIHIIIIIIIIIIIIIIIIIIIIIIIIIIIIIIHIGIIIIIIIIIIIIIIIIIIIIIIIIIHHIIIIIIIIIIIIIIIIIIIIIIIIIIIIIIIIIIIIIIIIIIIIIIII
@HS4.3_612 HISEQ:380:H55W7BCXY:1:1101:1534:47517 1:N:0:AGCAGGAA orig_bc=AAAAAAAAAAAA new_bc=AAAAAAAAAAAA bc_diffs=0
TACGGAGGATGCGAGCGTTATCCGGATTTATTGGGTTTAAAGGGTGCGTAGGTGGTTTGTTAAGTTTGTGGTGAAAGCGTGCGGCTCAACCGTACCAAGCCATGAAAACTGGCGAACTTGAGTGCAAACGAGGTAGGCGGAATGTGATGTGTAGCGGTGAAATGCTTAGATATGTCACAGAACCCCGATTGCGAAGGCAGCTTACCAGCATGCAACTGACACTGAGGCACGAAAGCGTGGGTATCAAACAGG
+
IIIIIIHIHIIIIIIIIIIIIIIIIHEEHHHHHIHDEHIIIIIIGHIICHIIIIIHIIIIIIIIIIIIIIIIIIIIIIIIIIIIIIIIIIIIIIIIIIIIIIIIIIIIIIIIIIIIIIIIIIIIIIIIIIIIIIIIIIIIIIIIIIIIIIIIIIIIIIIIIIIIIIIIIHIIIIIIHIIIIIIIIIIIIIIIIIIIIHIIIIIIIIIIIIIIIIIIIIIIIIIIIIIIIIIIIIIIIIIIIIIIIIIIIIII
@HS4.3_613 HISEQ:380:H55W7BCXY:1:1101:4663:47645 1:N:0:AGCAGGAA orig_bc=AAAAAAAAAAAA new_bc=AAAAAAAAAAAA bc_diffs=0
TACGGAGGGTGCGAGCGTTAATCGGAATAACTGGGCGTAAAGAGCTCGTAGGCGGTTTGTCAAGTCAGATGTGAAAGCCCCGGGCTTAACCTGGGAACCGCATTTGAAACTGACAGACTAGAGTACTGTAGAGGGAGGTAGAATTCCAGGTGTAGCGGTGAAATGCGTAGATATCTGGAGGAATACCGGTGGCGAAGGCGGCCTCCTGGACAGAGACTGACGCTGAGGAGCGAAAGCGTGGGGAGCAAACAGG
+
IIIIIHHIIHIIIIIIIIIGHHIIIIIHHIIIIHIIIIIIIIGIIIIIIIIIIIIEHIIIIIIIIIIIIIIIIHIIHHIIIIIIIIIIIIIIIIIIIIIIIIHHIIIIIIIIIIIIIIIIIIIIIIIIIIIIIIIIIIIIIIIIIIIIHIIIIIIIIIIIIIIIIIIIIIIIIIIIIIIIIIIIIIIIIIIIIIIIIIIIIIIIIIIHIIIIIIIIGIIIIIIIIIIIIIIIIIIIIIIIIIIIIIIIIIIII
@HS4.3_614 HISEQ:380:H55W7BCXY:1:1101:17407:47721 1:N:0:AGCAGGAA orig_bc=AAAAAAAAAAAA new_bc=AAAAAAAAAAAA bc_diffs=0
TACGGAGGATGCGAGCGTTATCCGGATTTATTGGGTTTAAAGGGTGCGTAGGTGGTTTGTTAAGTTTGTGGTGAAAGCGTGCGGCTCAACCGTACCAAGCCATGAAAACTGGCGAACTTGAGTGCAAACGAGGTAGGCGGAATGTGATGTGTAGCGGTGAAATGCTTAGATATGTCACAGAACCCCGATTGCGAAGGCAGCTTACCAGCATGCAACTGACACTGAGGCACGAAAGCGTGGGTATCAAACAGG
+
IIHCHEHHIIGHHHDGH<EHFHHIICEEEHHHFFH0EHHHHIHIHHHIHHIIHHIHHIHHIIIHHFHHIIHHIIHIHGDGDHHHHIIIIIIIHHIHIIIIIIIHIHHIIHHIIHIIIHHHHHHIIIIIIIHHHHIIIIIIIHHHGIHHIIIIIIIIIIHIIIHIIIIIIIIIHHHHHIIHHEIHIIIIGIHGIHHHIIIIIIIIIFIHHHHF1HHHIIIIIIIIIIIIIIIIHIIIHFEIIIHIIIIIIIII
@HS4.3_615 HISEQ:380:H55W7BCXY:1:1101:10250:47771 1:N:0:AGCAGGAA orig_bc=AAAAAAAAAAAA new_bc=AAAAAAAAAAAA bc_diffs=0
TACGGAAGGTCCGGGCGTTATCCGGATTTATTGGGTTTAAAGGGAGCGCAGGCGGAGGCTTAAGCGTGACGTGAAATGTAGCCGCTCAACGGCTGAGTTGCGTCGCGAACTGGGTTTCTTGAGTGAGTGCGACGTCAGCGGAATTCGTGGTGTAGCGGTGAAATGCTTAGATATCACGAAGAACCCCGATTGCGAAGGCAGCTGACGAGCCCTTTACTGACGCTAAAGCTCGAAGGTGCGGGTATCGAACAGG
+
IIIIIHEHIIIIIIIIIIIIIIIIHHIHIIIIHIIEEEHIIIIIIIIIIIIIIIIIIIIGIIIIIIIIIIIIIIIIHHIIIHIIIIIIIIIIHIIIIIIIIIIIIIIGIHIIIIHIIIIIIIIIIIIIIIIIIIHHIIIIIIIIIIIIIIIIIIIIIIIIIIIIIIIIIHIIIIIIIIIIIIIIIIIIHHIIIIIIIIIIIIIIIIIIHHIIIIIIIIIIHIIIIIIIHHHIIIIIGIIIIIHHFIIIIIIII
@HS4.3_616 HISEQ:380:H55W7BCXY:1:1101:6931:48173 1:N:0:AGCAGGAA orig_bc=AAAAAAAAAAAA new_bc=AAAAAAAAAAAA bc_diffs=0
TACGGAAGGTCCGGGCGTTATCCGGATTTATTGGGTTTAAAGGGAGCGCAGGCTGGATTTTAAGCGTGCTGTGAAATGTACCGGCTCAACCGGTGACGTGCAGCGCGAACTGGAGTCCTTGAGTGAGTACGAGGTATGCGGAATTCGTGGTGTAGCGGTGAAATGCTTAGATATCACGAAGAACCCCGATTGCGAAGGCAGCATACCAGTCCTTAACTGACGCTAAAGCTCGAAAGTGCGGGTATCGAACAGG
+
IIIIIEHIIIIIIGIIIIHFHIIIIHHIIIEHHIHDCHHIIIIHHHHHHHIHDGHICGHHHHIIIHIIHIIIIIIIHHGHHHIIIIIIIIIIIIIIIIIHIIIIIIHIIIIIIIIIIIIIIHHIIIHIIIIIIIIIIIIIIIIIIIGIIIIIIIHIIIIHIIIIIIHIIIIIIIIIIIIIIIIIIIIIIIIIIIIIIIHIHIHHHHHIHHIIIHIIIIIIIIIIIIIIIIIIIIIIIIIIIIIIIIIIIIIII
@HS4.3_617 HISEQ:380:H55W7BCXY:1:1101:10988:48084 1:N:0:AGCAGGAA orig_bc=AAAAAAAAAAAA new_bc=AAAAAAAAAAAA bc_diffs=0
TACGTAGGTGGCGAGCGTTGTTCGGATTTATTGGGCGTAAAGGGTCTGTAGGAGGTTCGTTAAATGCGGGGTGAAATCCGGGGGCTCAACTCCCGAACTGCCCTGTAGACTGATGGACTAGGGTACTGGAGAGGTAAGCGGAATACCAAGTGTAGCGGTGGAATGCGTAGATATTTGGTAGAACACCGAGAGCGAAGGCAGCTTACTGGACTTTGACCGACTCTGAAAGACGAAAGCGTGGGGAGCAAACAGG
+
HHIIHIHHIIIIIIIIIHHIHIIIIHHIIGIIIIHIIFDHIIIIGHHIIHIIHIIIIIIHHIIIIIIIIIIIIIIHIHIIIIIIIIIIIIIIHIIIIIIIIIIIIIIIIIIIIIIIIIIIIIIIIHIIIIIIIIIIIIIIIIIIIIIIIIIIIIIIIIIIIIIIIIIIIIIIIIIHGFIIIIIIIIIIIIIIIIIIIIIIIIIIIIIIIIIIIIHEIIIIIHIIIIIIIIHIIIIIIIIIIIIIIHIIHIIII
@HS4.3_618 HISEQ:380:H55W7BCXY:1:1101:12561:48156 1:N:0:AGCAGGAA orig_bc=AAAAAAAAAAAA new_bc=AAAAAAAAAAAA bc_diffs=0
TACAGAGGTCTCGAGCGTTGTTCGGATTTACTGGGCGTAAAGGGCGCGTAGGCGGCGCGGCGTGTCGAGTGTGAAATCTCCGGGCTCAACCCGGAAAGTGCGCTCGAAACTGCCGTGCTCGAGTGCGGGAGAGGGAATCGGAATACAGGGTGTAGCGGTGAAATGCGTTGATATCCTGTAGAACACCGGATGCGAAGGCGGATTCCTGGAACGCAACTGACGCTGAGGCGCGAAAGTCGGGGGAGCAAACAGG
+
IIIIIIIIIIIIIIIIIHIHHIIIIIIIIIIIIIIIIIIIIIIIIIIIHIIIIIHIIIIIIIIIIIIHHHIIIIIIHHHIIIIIIIIIIIIIIIIIIIIIIIIIIIIIIIIIIIIIIIIIIIIIIIIIIIIIIIIIIIIIIIIIIIIIIIIIIIIIIIIIIIIIIIIIIIIIIIIIHHIIIIIIIHIIHIIIIIIIIIIIIIIIIIIIIIHIIIIIIIIIIIIIIIIIIIIIIIHHHIIIIIIIIIIIIIIII
@HS4.3_619 HISEQ:380:H55W7BCXY:1:1101:5995:48453 1:N:0:AGCAGGAA orig_bc=AAAAAAAAAAAA new_bc=AAAAAAAAAAAA bc_diffs=0
TACGGAGGGTACGAGCGTTAATCGGAATGACTGGGCGTAAAGGGCACGTAGGTGGATAGATAAGTCACAAGTGAAATACCCGGGCTTAACCTGGGATTGGCTCGTGAAACTGTTTAACTAGAGTACGGTAGAGGGGAGTAGAATTCCAAGTGTAGCGGTGAAATGCGTAGAGATTTGGAAGAATACCGGAGGCGAAGGCGGCTCTCTGGACCGATACTGACACTGAAGAGCGAAAGCGTGGGGAGCAAACAGG
+
IIHIE<CHHCFHIIIIIIIIHIIIIIIIIECHHHHHIIIIIIEHFHEHEHDHCGEHHIIHEGHHHGAHHHFGCHIHGHHIIIHIIHGHHEHHHHHHDGGHFHHDEHFCFHIHIFHHHIIIHIIHIIIIHIIHHHEHIIIIIIIHHI@FBHFGHIIIHHIIGGHHGGHIIHEHFHHHHGHHIIIIECHGHGHHGHEHHHHHHHHHEHHCIHIIIIIIIIHHFIIHHHHIHGHHGHHCCHHHHHHHFF<EIIIHH
@HS4.3_620 HISEQ:380:H55W7BCXY:1:1101:14863:48493 1:N:0:AGCAGGAA orig_bc=AAAAAAAAAAAA new_bc=AAAAAAAAAAAA bc_diffs=0
TACGGAAGGTCCGGGCGTTATCCGGATTTATTGGGTTTAAAGGGAGCGCAGGCTGATTGTTAAGCGTGACGTGAAATGTAGCCGCTCAACGGCTGAACTGCGTCGCGAACTGGCAGTCTTGAGTGAGTACGACGTCAGCGGAATTCGTGGTGTAGCGGTGAAATGCTTAGATATCACGAAGAACCCCGATTGCGAAGGCAGCTGACGAGTCCTTTACTGACGCTAAAGCTCGAAAGTGCGGGTATCGAACAGG
+
IIIIICGHIIIIIHIIHIIIIIIIIHEHIIHHGHI<C@HHHHIIIIIIIIIIHIIIIIIIIIIIFEHIHFHHHIHIIIIHHIIIIIIIEHIIGIIIIHIIIIIIIIIIHHHHHHHIIIIHHIIIIIIIIFIIIIIHHHGIIIIIIIIIIHHHIIIHHIHHHHIIIIIHIHHHIHHHHIIIHIHHHIIIIHIIHIHIIHIHIIIHHGIHFFHHIHIHGIIHDIIIIHHIIHHIHIIHHIHHIIIIHHEIIIHFH
@HS4.3_621 HISEQ:380:H55W7BCXY:1:1101:15387:48468 1:N:0:AGCAGGAA orig_bc=AAAAAAAAAAAA new_bc=AAAAAAAAAAAA bc_diffs=0
TACAGAGGTCCCTAGCGTTGTTCGGATTTACTGGGCGTAAAGGGCGCGTAGGCGGCAGGGCGTGTCAAGTGTGAAATCTCCGGGCTCAACCCGGAAAGTGCGCTTGAAACTACCTTGCTTAGAGTACGGAAGAGGGAATCGGAATACAGGGTGTAGCGGTGAAATGCGTTGATATCCTGTAGAACACCGGAGGCGAAGGCGGAGTCCTGGTACGTTACTGACGCTGAGGCGCGAAAGTCGGGGGAGCAAACAGG
+
HEHHE<CEGECCFHCHDCHH@1CCCHHHIH@HHCHEHH?HHIHII?CHHHHIHIIII#II#HIHH##GFGFF@FHED##HIIIIHD#HH#IFIIA/CE@FHH<HHDGHH#FHHHEHHEHHHI@EBHHHIHE#HHGDEG#EHHIHIHHH#IEAEHHHD?HIIIIIE?GHHDDHHII?GHI##IGHFHCD5DHHEC>EDH@@HD<1<11<1<1<011<100<0/EC@D0?C/C<11EC<///HHFD1EECHHCCGD
@HS4.3_622 HISEQ:380:H55W7BCXY:1:1101:17255:48308 1:N:0:AGCAGGAA orig_bc=AAAAAAAAAAAA new_bc=AAAAAAAAAAAA bc_diffs=0
TACGTAGGGAGCAAGCGTTATCCGGATTTATTGGGTGTAAAGGGTGCGTAGACGGGAATGCAAGTTGGTTGTGAAATCCCTCGGCTCAACTGAGGAACTGCAACCAAAACTGTGTTTCTTGAGTGCTGGAGAGGAAAGCGGAATTCCTAGTGTAGCGGTGAAATGCGTAGATATTAGGAGGAACACCAGTGGCGAAGGCGGCTTTCTGGACAGTAACTGACGTTGAGGCACGAAAGTGTGGGGAGCAAACAGG
+
IEHIGHHIIGIIGHIIIIIIIHFIIEHHIIIIIII0GHHHGHHIHIIIHGHIFIHIHHIIIHIIIIIHHIIIIHHHIIIIIIIIIHHIIIIIIIIIIIIHIIIIIIIIIIIIHIHIHIIHIIIIHHHHIIIIIIIHIIIIIIIIIIIIIIIIHIIIIIIIIIIIIHIHIIIIIHIHGHIIIIHIIHIIIIIIIIIIIGIIIIIIIIIIIIIIIIIIIIIIIHHIIIIIIIIIIIIIHIIIIIIIIIIIIIIII
@HS4.3_623 HISEQ:380:H55W7BCXY:1:1101:18796:48420 1:N:0:AGCAGGAA orig_bc=AAAAAAAAAAAA new_bc=AAAAAAAAAAAA bc_diffs=0
TACGGAAGGTCCGGGCGTTATCCGGATTTATTGGGTTTAAAGGGAGCGCAGGCCGGAGGTCAAGCGTGACGTGAAATGTAGCCGCTCAACGGCTGAGTTGCGTCGCGAACTGGTTTCCTTGAGTGAGTACGACGTCAGCGGAATTCGTGGTGTAGCGGTGAAATGCTTAGATATCACGAAGAACCCCGATTGCGAAGGCAGCTGACGAGTCCTTTACTGACGCTAAAGCTCGAAGGTGCGGGTATCGAACAGG
+
IIIIIHIIIIIIIIIIIIIIIIIIIIIIIIIIIIIGHIIIIIIIIIIIIIIIIIIIIIIHIIIIIIIIHIIHIIIIHHHIIIIIIIIIIIIIIIIIIIIIIIIIIIIIIIIIIIIIIIIIIIIIIIIIIIIIIIIIIIIIIIIIIIIIIIIIIIIIIIIIIIIIIIIIIIIIIIIHIGIIIIIIIIIIIIIIIIIIIIIIIIIIIIIIIIIIIIIIIIIIIIIIIIIIHHIIIIIIHHEIIIIIIIIIIHIII
@HS4.3_624 HISEQ:380:H55W7BCXY:1:1101:19593:48414 1:N:0:AGCAGGAA orig_bc=AAAAAAAAAAAA new_bc=AAAAAAAAAAAA bc_diffs=0
TACGGAGGATGCGAGCGTTATCCGGATTTATTGGGTTTAAAGGGTGCGTAGGTGGTTTGTTAAGTTTGTGGTGAAAGCGTGCGGCTCAACCGTACCAAGCCATGAAAACTGGCGAACTTGAGTGCAAACGAGGTAGGCGGAATGTGATGTGTAGCGGTGAAATGCTTAGATATGTCACAGAACCCCGATTGCGAAGGCAGCTTACCAGCATGCAACTGACACTGAGGCACGAAAGCGTGGGTATCAAACAGG
+
IIIIIIIIDHIIIIIIIIIIIIIIIHHIIIIIIIHHHHIIIIIIHHIIHGIIIIIGHHHHIIIIIIIIIIHIIIIIHHHIIIIIIIIHIIIIHIIGIIIIIIIIIIIIIIIHFIIIIIIHIIIIIIIIIIIIIIIIIIIIIIIIIHIIIIIIIIIIIIIIIIIIHIIIIIIIIIHHGIIIIIIIIIIIIIIIIIIIIIIIIIIIIHIIHIIIIIIIIIIIIIIIIIIIIIIIIIIIIIIIIIHIIIIIIIII
@HS4.3_625 HISEQ:380:H55W7BCXY:1:1101:7831:48663 1:N:0:AGCAGGAA orig_bc=AAAAAAAAAAAA new_bc=AAAAAAAAAAAA bc_diffs=0
TACGGAAGGTCCGGGCGTTATCCGGATTTATTGGGTTTAAAGGGAGCGCAGGCTGATGATTAAGCGTGACGTGAAATGTAGCCGCTCAACGGCTGAACTGCGTCGCGAACTGGTTATCTTGAGTGAGTTCGATGTTGGCGGAATTCGTGGTGTAGCGGTGAAATGCTTAGATATCACGAAGAACTCCGATTGCGAAGGCAGCCAACAAGGCCTTTACTGACGCTAAAGCTCGAAGGTGCGGGTATCGAACAGG
+
IIIIIIIIIIIIIIIIIIIIIIIIIHHHIIIIIIIGHIIIIIIIIIIIIIIIIIIHIIIIIIIIIIIIHIIIIIIIGHHIIIIIIIIIIIIIIIIIIIIHIIIIIIIIIIIIIIIIIIIIIIIIIIIIIIIIIIHIIIIIIIIIIIIIIIIIIIIHIIIIIIIIIIHHIIIIIIHHHHIIIIHIHIIIIIHIHIHGIIIIIIIIIIIIIIHIHIIIGHIIIIIIIIHIIIGIIIIIIIIIIIIIIIHIIIIII
@HS4.3_626 HISEQ:380:H55W7BCXY:1:1101:7927:48700 1:N:0:AGCAGGAA orig_bc=AAAAAAAAAAAA new_bc=AAAAAAAAAAAA bc_diffs=0
TACGGAGGATACGAGCGTTATCCGGATTTATTGGGTTTAAAGGGTGCGCAGGCGGACCGTTAAGTCAGGGGTGAAAAGTTGGGGCTCAACTCCAATCGTGCCTTTGATACTGGCGGACTAGAGTGCAGGGGACGTGACTGGAATGTGATGTGTAGCGGTGAAATGCTTAGATATGTCACAGAACGCCGATCGTGAAGACAGGTCACGAATCTGCAACTGACGCTCATGCACGAAAGCGTGGGGATCAAACAGG
+
IHIIGHHHHIFHHEEHHHGHIHHIGGGHHE@CDHICHHEHIHHHHHIIHIIGHHGGHIIIHHHIHIIIIIIHHFHGHHGFHIHIIIIIHIHHHCCHHIHHIIIHHHIIHHIIIIIIHGIIIIIHIIIIIHHHIIDEFHIIHHHHHHHFHHHIHEGHEHGHFHHEHGCGFGHFHHIIHFGHEDEHIIIHHHIHFHIIIIIIHGIIHHEHHFGGHCGFCHHCDFF@FGCHECC@EGCGHCCEHHHGCHIIIHIHH
@HS4.3_627 HISEQ:380:H55W7BCXY:1:1101:8288:48602 1:N:0:AGCAGGAA orig_bc=AAAAAAAAAAAA new_bc=AAAAAAAAAAAA bc_diffs=0
TACGGAGGGTACGAGCGTTAATCGGAATGACTGGGCGTAAAGGGCACGTAGGTGGATAGATAAGTCACAAGTGAAATACCCGGGCTTAACCTGGGATTGGCTCGTGAAACTGTTTAACTAGAGTACGGTAGAGGGGAGTAGAATTCCAAGTGTAGCGGTGAAATGCGTAGAGATTTGGAAGAATACCGGAGGCGAAGGCGGCTCTCTGGACCGATACTGACACTGAAGAGCGAAAGCGTGGGGAGCAAACAGG
+
IIIIIHIIIIIIIIIIIIIIIIIIIIIIIIIIIIIIIHHIIIIIIIIIFHHIFIIIIIIIIIIIIIIIIIIIIIIIIIIIIIIIIIIIIHIIIIIIIIIIIIIIIIIIIIIIIIIIIIIIIIIIIIIIIIIIIIIIIIIIIIIIIIIIIIIIIIIIIIIIIIIIIIIIIIIIIIIIHFIIIIIIIIIIIIIIIIIIIIIIIIIIIIIIIIIIIIIIIIIIIIIIIIIIIIIIIIIIIIIIIIIIIIIIIIIII
@HS4.3_628 HISEQ:380:H55W7BCXY:1:1101:1894:51430 1:N:0:AGCAGGAA orig_bc=AAAAAAAAAAAA new_bc=AAAAAAAAAAAA bc_diffs=0
TACGGAAGATGCGAGCGTTATCCGGATTTATTGGGTTTAAAGGGAGCGTAGGCGGACGCTTAAGCCTGCGGTCAAATGTCGATGCTCAACATCGTCCTGCCGTGGGAACTGGGTGTCTTGAATGTGCACAAGGTGGATGGAATTCGTGGTGTAGCGGTGAAATGCTTAGATATCACGAGGAACTCCGATTGCGAAGGCAGTCCACTGGGGCATGATTGACGCTGAGGCTCGAAAGTGCGGGAATCAAACAGG
+
IIHIIIIIHIIIIIIIHIIIEFHIHGGHIGHIHHIDDHIIIIIICHIIIIIHHIIIIHHHIIIIHHIIIIHIHIIIGIHIHHIIGIIIIIHIIIIGIIIIIIIIIIIIIHHHIHHFIIIIIIIIIIHHHIHIIIIIIIIIIIIIIIIIIIIIIIIIIIIIIIIIIIIIIIIIIIIHHIIIHHF@IIIHIIIIIIIIIIIIGIIIHIIIIIIIIIIIIIIIIIIIIIIHGHIIIIIHIIIIIIIIIIIIIIII
@HS4.3_629 HISEQ:380:H55W7BCXY:1:1101:5102:51391 1:N:0:AGCAGGAA orig_bc=AAAAAAAAAAAA new_bc=AAAAAAAAAAAA bc_diffs=0
TACGTAGGTGGCAAGCGTTGTCCGGAATGACTGGGCGTAAAGGGTACGTAGGTGGCTATTCAAGTTAGTTGTGAAATCCCGGGGCTTAACTTCGGTGCTACAATTAAGACTGTTTAGCTTGAGTGCAGGAGGGGTAAGTGGAATTCCTAGTGTAGCGGTGGAATGCGTAGATATTAGGAAGAACACCGGTGGCGAAGGCGACTTACTGGACTGTAACTGACACTGAAGTACGAAAGCGTGGGGAGCAAACAGG
+
IIIIHIHIIIIIIIIIIIHIIIIIIIIHIIIHHIIIIEHIIIIIIHIIHHHIIIIIIIIIIIIIHIIIIIIIIHIIHHIIIIIIIIIIIIIIIIIIIIIIHIIHIIHIIIIIIIIIIIIHIIIIIIIIIIIIIIHIIIIIIIIIIIIIIIIIIIIIIIIIIIIIIIIHIIIIIIIIHHHGIIHIIIIIIIIIIIIIIIIIIHHHIIIIIHHHHFIHIIIIHGIIIHIHIIIIIIIHIIIIIIIIIIIIIIIII
@HS4.3_630 HISEQ:380:H55W7BCXY:1:1101:5315:51483 1:N:0:AGCAGGAA orig_bc=AAAAAAAAAAAA new_bc=AAAAAAAAAAAA bc_diffs=0
TACGGAGGATGCGAGCGTTATCCGGATTTATTGGGTTTAAAGGGTGCGTAGGTGGTTTGTTAAGTTTGTGGTGAAAGCGTGCGGCTCAACCGTACCAAGCCATGAAAACTGGCGAACTTGAGTGCAAACGAGGTAGGCGGAATGTGATGTGTAGCGGTGAAATGCTTAGATATGTCACAGAACCCCGATTGCGAAGGCAGCTTACCAGCATGCAACTGACACTGAGGCACGAAAGCGTGGGTATCAAACAGG
+
IHHHHIII@1C@<CC/CHEIHIHICGHI?<F1CGE<DEHIFGHE<@0CDCEG<DCGHEFHIIHHHHFHHFHHHHIGGEHCHHHFC@CDDCGH#HH0DGHHFHIIEHIIHIIIHCH<GHFHHHIGHHDE?IHHID?HHFEIIHIIFHHEIIIIIIIIIIIIIIIIHEIIIIIIH@G?<FGIHHGAIHF@E@IIIIIIIHEHECGFCD1F<CFEEHIIHIHD1HHEHHH@FIIIIIIIIIIIHFF1IIIIIIII
@HS4.3_631 HISEQ:380:H55W7BCXY:1:1101:9071:51450 1:N:0:AGCAGGAA orig_bc=AAAAAAAAAAAA new_bc=AAAAAAAAAAAA bc_diffs=0
TACGGAAGGTCCGGGCGTTATCCGGATTTATTGGGTTTAAAGGGAGCGCAGGCCGACTGGTAAGCGTGACGTGAAATGTAGCCGCTCAACGGCTGAACTGCGTCGCGAACTGTCAGTCTTGAGTGAGTTCGATGTTGGCGGAATTCGTGGTGTAGCGGTGAAATGCTTAGATATCACGAAGAACTCCGATTGCGAAGGCAGCCAACAAGGCCTTTACTGACGCTAAAGCTCGAAGGTGCGGGTATCGAACAGG
+
IIIIHHIIIIIIIIIIIIIIIIIIIHGHIIGGGHIEHHIIIIIIIIGIIIIIIIIIIIIIIIIIIIIIIIIIIIIIIIHHIIIIIHIIIIIIIIIIIHIIIIHIIIIIIIIIIIIIHGHIIIIIIIIIHIIIIIIIIIIIIIIIIIIIIIIIHIIIIIIIIIIIIIIIIIIIIIIIIIIIIIIIHIIHIIHIIIIIIIIIIGIIIIIIIIIIIIIHIHHHIIHHIGIIIIHIIIHIHIIIIIIIHIIHIGHII
@HS4.3_632 HISEQ:380:H55W7BCXY:1:1101:12430:51487 1:N:0:AGCAGGAA orig_bc=AAAAAAAAAAAA new_bc=AAAAAAAAAAAA bc_diffs=0
TACGTAGGTGGCAAGCGTTGTCCGGAATTATTGGGCGTAAAGCGCATGTAGGCGGTAATTTAAGTCTGTCGTGAAACTGCGGGGCTCAGCCCCGTATGGCGATGGAAACTGGGTTACTTGAGTGCAGGAGAGGAAAGGGGAACTCCCAGTGTAGCGGTGAAATGCGTAGATATTGGGAAGAACACCGGTGGCGAAGGCGCCTTTCTGGACTGTGTCTGACGCTGAGATGCGAAAGCCAGGGTAGCGAACGGG
+
IIIIHIHIIIHHIHIIIIIIIIIIIEFHIIIIIIIIHIIIIIIIIIIIHIIIFIHHHHIIIIIIIIIIIIIHIIIHHHIIIIIIIIIIIIIIIIIIIIIIIIIIIIHIIIIIIIIIIIIIIIIIIIIIIIIIIIIIIIIIIHIIIIIIIIIIIIIIIIIIIIIIHHIIIIIHIIIIIIIIIIIIIIIIIIIIIIIIIIIIIIIIIIIIIIIIHIHHIIHIIIIIIIIIIIIIIIIHIIIIIGIIIHIIIIII
@HS4.3_633 HISEQ:380:H55W7BCXY:1:1101:19112:51395 1:N:0:AGCAGGAA orig_bc=AAAAAAAAAAAA new_bc=AAAAAAAAAAAA bc_diffs=0
TACGGAAGGTCCGGGCGTTATCCGGATTTATTGGGTTTAAAGGGAGCGCAGGCTGATTGTTAAGCGTGACGTGAAATGTAGCCGCTCAACGGCTGAACTGCGTCGCGAACTGGCAGTCTTGAGTGAGTACGACGTCAGCGGAATTCGTGGTGTAGCGGTGAAATGCTTAGATATCACGAAGAACCCCGATTGCGAAGGCAGCTGACGAGTCCTTTACTGACGCTAAAGCTCGAAGGTGCGGGTATCGAACAGG
+
IIIIIIIIIIIIIIIIIIIIIIIIIGHIIIIIIIIDEHHIIIIIHIIIIIIIIIIIIIIIHIIIIIIIIIIIIHIIHHHIIIIIIIIIIIIIIIIIIIIIIIIIIIIIIIIIIIIIIIIIIIIIIIIIIIIIIIIIIIIIIIIIIIIIIIIIIIIIIIIIIIIIIIIIIIIIIIIIIIIIIIIHIIIIIIIIIIIIIIIIHIIIIIIIIIIIIIIIIIIIIIIHIIIHIIIIIIHIIH=IIIIIIIIIIHIII
@HS4.3_634 HISEQ:380:H55W7BCXY:1:1101:2751:51650 1:N:0:AGCAGGAA orig_bc=AAAAAAAAAAAA new_bc=AAAAAAAAAAAA bc_diffs=0
TACGGAAGGTCCGGGCGTTATCCGGATTTATTGGGTTTAAAGGGAGCGCAGGCTGGATTTTAAGCGTGCTGTGAAATGTACCGGCTCAACCGGTGACGTGCAGCGCGAACTGGAGTCCTTGAGTGAGTACGAGGTATGCGGAATTCGTGGTGTAGCGGTGAAATGCTTAGATATCACGAAGAACCCCGATTGCGAAGGCAGCGTACCAGTCCTTAACTGACGCTAAAGCTCGAAAGTGCGGGTATCGAACAGG
+
HIIIHHEHHHHIIHHGHHHGIHIHHEHHHHEHHHHEDGGHIFHHHHIIIIIIIIIIHHHHIIIIHHIIIIHIIIIHHHHHHHGHHIIHIIIHHHIIIIIHHHIHHHIHHFDDGHIHIHGHGFHHIIHDHHHHHHIIIIIHHHGHIHIHIHIIIHHIHHHIIIHHHIHIHHFHFGIIIHHGGHEHFIHHIIIIIIHIIIIIHHFIIIIIIHIIHHIHIGIIIGHFIIIIIIIHIHHEDIIHFIIIHIHHIIIII
@HS4.3_635 HISEQ:380:H55W7BCXY:1:1101:11477:51545 1:N:0:AGCAGGAA orig_bc=AAAAAAAAAAAA new_bc=AAAAAAAAAAAA bc_diffs=0
TACGGAAGGTCCGGGCGTTATCCGGATTTATTGGGTTTAAAGGGAGCGCAGGCTGGATTTTAAGCGTGCTGTGAAATGTACCGGCTCAACCGGTGACGTGCAGCGCGAACTGGAGTCCTTGAGTGAGTACGAGGTATGCGGAATTCGTGGTGTAGCGGTGAAATGCTTAGATATCACGAAGAACTCCGATTGCGAAGGCAGCATACCAGTCCTTAACTGACGCTAAAGCTCGAAAGTGCGGGTATCGAACAGG
+
HHHGHGHIHGFHIHHHHCCCFHIEHDE=HHCGFHHDG=FFEHHIIIIICHHGHIGHIHHIIIHIIIIHIIIHHHHIIHGHIHHIIIIHIIIIEHHHHHIHIIIIHIHHHHHHIHEIHHGIIIIIHIHEHIIIIHIHIIIIIIIIIHHIIIIIHIIIIIIIIIIHIIIIIIHIIIHHHGHFHFIIHIIIIIIIIHHIHHHHIIHHIIIIGIIIIHIIGIIIIIIIHHHIHFIIIIIIGIIIHIIIIHHIIIIII
@HS4.3_636 HISEQ:380:H55W7BCXY:1:1101:11905:51568 1:N:0:AGCAGGAA orig_bc=AAAAAAAAAAAA new_bc=AAAAAAAAAAAA bc_diffs=0
TACGTATGGAGCAAGCGTTATCCGGATTTACTGGGTGTAAAGGGAGCGTAGACGGTTTGCCAAGTCTGATGTGAAAGGTGTGGGCTCAACCCGCAAACTGCATTGGAAACTGGTAGACTAGAGTGTCGGAGAGGTAAGTGGAATTCCTAGTGTAGCGGTGAAATGCGTAGATATTAGGAGGAACACCAGCGGCGAAGGCGGCTTACTGGACGATAACTGACGTTGAGGCTCGAAAGCGTGGGGAGCAAACAGG
+
IIIIIIIIIIIIIIIIIIIIIIIIIHIIIIIHHIIFHHIIIIIIIIIIIIIIIIIIHIIIIIIIIIIIIIIHIIIIIIIHIIIIIIIIIIIIIIIIIIIIIIIIIIIIIIIIIIIIIIIIIIIIIIHIIIIIIIIIIIIIIIIIIIIIIIIIIIIIIIIIIIIIIIIIIIIIIIIIIIIIIIHIHIIIIIIIIIIIIIIIIIIIIIIIIIIIIIIIIIIHIIHIIIIIHHHIIIIIIIIIIIIIIIIHHIIII
@HS4.3_637 HISEQ:380:H55W7BCXY:1:1101:14362:51620 1:N:0:AGCAGGAA orig_bc=AAAAAAAAAAAA new_bc=AAAAAAAAAAAA bc_diffs=0
TACGGAGGATGCGAGCGTTATCCGGATTTATTGGGTTTAAAGGGTGCGTAGGTGGTTTGTTAAGTTTGTGGTGAAAGCGTGCGGCTCAACCGTACCAAGCCATGAAAACTGGCGAACTTGAGTGCAAACGAGGTAGGCGGAATGTGATGTGTAGCGGTGAAATGCTTAGATATGTCACAGAACCCCGATTGCGAAGGCAGCTTACCAGCATGCAACTGACACTGAGGCACGAAAGCGTGGGTATCAAACAGG
+
IIIIIHIIIIIIIIIIIIIIIHHIIHIHIIIIHIIHIIIIIIIHIIIIIIIIIIHHHIHEHHHHHHIHIIHIHHIIHIHIIIIIIIIIIIIIIIIIIIIIIIIIIIHHIIIHHIIIIIIIIIIIIIFHIIIIIIIIIHIIIIIIHIHIIIIIIIIIIGIHHIIIIIIIIIIIHIHHIHIHHHHHIHHIIIHIIIIIIHIIHIIIIIIHHIHIHHIIIIIIIIHHIHIIIIIIIIIIIIIHIIIIIIIIHIII
@HS4.3_638 HISEQ:380:H55W7BCXY:1:1101:6912:51797 1:N:0:AGCAGGAA orig_bc=AAAAAAAAAAAA new_bc=AAAAAAAAAAAA bc_diffs=0
TACGGAAGGTCCGGGCGTTATCCGGATTTATTGGGTTTAAAGGGAGCGCAGGCCGAGGGTCAAGCGTGACGTGAAATGTAGTTGCTCAACATCTGCACTGCGTCGCGAACTGGCTTTCTTGAGTGAGTTCGACGTGGGCGGAATTCGTGGTGTAGCGGTGAAATGCTTAGATATCACGAAGAACTCCGATTGCGAAGGCAGCCCACGAGGCCTTTACTGACGCTAAAGCTCGAAGGTGCGGGTATCGAACAGG
+
IIIIIHHIIHIIIIIIIIIIIIIIIHIIIICHHHIDHHHIIIIIIIHIIHHIIIIIIIIEIIIIIIIIIHIIIIIIIIIHHIIIIIIIIIIIIIIIIIIIIIIIIIIIHIIIIIIIIIIIIIIIIIIIIIIIIIIIIIHIIHHHIHGIIIIHIHIIIIII#IIIIIIHIIIIIIIIHHIIIHIIIIHIIHIIIIIIIIIIIIIIIIIIIIIIHIIIIIIIIIIIIIIHHHIIIIIIHHIIIIIIIIIIIIIII
@HS4.3_639 HISEQ:380:H55W7BCXY:1:1101:6846:51856 1:N:0:AGCAGGAA orig_bc=AAAAAAAAAAAA new_bc=AAAAAAAAAAAA bc_diffs=0
[truncated: 40,381,401 more chars]
