# Supplementary material for: Effect of dietary concentrate to forage ratio on growth performance, rumen fermentation and bacterial diversity of Tibetan sheep under barn feeding on the Qinghai-Tibetan plateau
Source: PeerJ. 2019 Aug 5;7:e7462. doi: 10.7717/peerj.7462 (PMC6686838; doi:10.7717/peerj.7462)
Supplement: Supplemental Information 8 — The 4 sequences in the file represent 4 Tibetan sheep in group HS5. [file peerj-07-7462-s008.zip › HS5_samples of sequenes/HS5.2.fastq]

@HS5.2_0 HISEQ:380:H55W7BCXY:1:1101:5138:4625 1:N:0:AGCAGGAA orig_bc=AAAAAAAAAAAA new_bc=AAAAAAAAAAAA bc_diffs=0
TACGGAGGATGCGAGCGTTATCCGGATTTATTGGGTTTAAAGGGTGCGCAGGCGGCACGTCAAGTCAGCGGTCAAAATGCGGCGCTCAACGCCGTACCGCCGTTGAAACTGGCGGGCTCGAGTGCGTGGGAGGATGGCGGAATGCGCGGTGTAGCGGTGAAATGCATAGATATCGCGCAGAACCCCGATTGCGAAGGCAGCTGTCCATCACGCCACTGACGCTCATGCACGAAAGCGTGGGTATCGAACAGG
+
IIIIIIIIIIIIIIIIIEHIIIIIIIIIIIIIIIIHIIEHIIIIIIHIIIIIIIIIIIIIIIHIIIIIIIIIIIIIHHIIIIIIIHIIIIIHIIIHIIIIIIIIIIIIIIIIIIIIHIIIIIIIIIIIIIIIIIIIIIIIIIIIIIIIIIIIIIIIIIIIIIIIIIIIIIIIIIIIIIIIIIIIIIIIIIIIIIIIIIIHIIIIIIIIIIIIIIIIIIHIIIIIIIIIIIIIIIIIIIIIIIIIIIIIIIII
@HS5.2_1 HISEQ:380:H55W7BCXY:1:1101:11297:4662 1:N:0:AGCAGGAA orig_bc=AAAAAAAAAAAA new_bc=AAAAAAAAAAAA bc_diffs=0
TACGGAAGGTCCGGGCGTTATCCGGATTTATTGGGTTTAAAGGGAGCGCAGGCCGATGGTTAAGCGTGACGTGAAATGTAGCCGCTCAACGGCTGCACTGCGTCGCGAACTGGCTATCTTGAGTGAGTTTGATGTTGGCGGAATTCGTGGTGTAGCGGTGAAATGCTTAGATATCACGAAGAACTCCGATTGCGAAGGCAGCCAACAAGGCCTTTACTGACGCTAAAGCTCGAAGGTGCGGGTATCGAACAGG
+
ECHICGH?HH1CHII?CC/0<DGHGCGD@@11<1C0<0DHHEEHHIFIIDHID@HHHHGBHFHIHHHIC<IHEFAHEHBFHH<HHHIDGE0IIIIHEEHHFEH<EFDHHHIHGHHHHC#HHC?IHFHHEHHHHHHG=HHGHE0?HIHHHFIHDGIIIIGIIIIIIHIIIIIIHFEHCEHHHGHHEHIHIIIIIHG5HGEGF?IIIIIHHFHIIIIIHIIIHHHHIIHHEIIHIHHHHIHIHHIHHHIIIIIHH
@HS5.2_2 HISEQ:380:H55W7BCXY:1:1101:11652:4613 1:N:0:AGCAGGAA orig_bc=AAAAAAAAAAAA new_bc=AAAAAAAAAAAA bc_diffs=0
TACGGAAGGTCCGGGCGTTATCCGGATTTATTGGGTTTAAAGGGAGCGCAGGCCGTTGGTTAAGCGTGCCGTGAAATGTACCGGCTCAACCGGTGACTTGCGGCGCGAACTGTCCGACTTGAGTGCGTACGAGGGTGGCGGAATTCGTGGTGTAGCGGTGAAATGCTTAGATATCACGAAGACCTCCGATTGCGAAGGCAGCTGCCCAGTCCGTAACTGACGCTAATGCTCGAAGGTGCGGGTATCGAACAGG
+
IIIIIHIIGHHIIIIIHHIGHIHIIHHIIIIIHIIHHHIHIGIIIIHHDHHIIIIIIIIIIIIIGIIIIIIIHIHIGIHIIHIIIIIIIIIIIIIIIIIIIIIIHIIIIIIIIIIIHIIHIIIIIIIIIIIIIIIIIIIIIIIIIIIIIHIIIIIIIIIIIIIIIIIIIIIIIIHHIHIIIIHIIGIIIIIIIIIIIIIIHIIIIIIGIIIIIIIHIIIIIIIIIIIIIIIIIIIIIIIIIIIIIIIIIIIII
@HS5.2_3 HISEQ:380:H55W7BCXY:1:1101:16982:4698 1:N:0:AGCAGGAA orig_bc=AAAAAAAAAAAA new_bc=AAAAAAAAAAAA bc_diffs=0
TACGGAAGGTCCGGGCGTTATCCGGATTTATTGGGTTTAAAGGGAGCGCAGGCCGGAGGTCAAGCGTGACGTGAAATGTAGCCGCTCAACGGCTGAACTGCGTCGCGAACTGGCTTTCTTGAGTGAGTTCGATGTGGGCGGAATTCGTGGTGTAGCGGTGAAATGCTTAGATATCACGAAGAACTCCGATTGCGAAGGCAGCCCACAAGGCCTTTACTGACGCTAAAGCTCGAAGGTGCGGGTATCGAACAGG
+
IIIIIIIIIIIIIIIIIIIIIIIIIHHHIIIIHIIEHIIIIIIIIGIIIHHIIIIIIIIHIIIIIIIIIIIHIHHIHIIIIIIIIIIIIIIIIIIIIIIIIIIIIIIIIIIIIIHHGIIIIIIIIIIHIIIIIIIIIIIIIIIIHIIIIIIIIIIIIIIIIIIIIIHIIIIIIIIIHHIIIIIIHIIIIIHIIIIIIIIIIIIIIIHIIIIIGIIIIIIIIIIIIIIHHGIIIIIHDIIIIIHHHIIIIIIII
@HS5.2_4 HISEQ:380:H55W7BCXY:1:1101:17722:4719 1:N:0:AGCAGGAA orig_bc=AAAAAAAAAAAA new_bc=AAAAAAAAAAAA bc_diffs=0
TACGGAAGGTCCGGGCGTTATCCGGATTTATTGGGTTTAAAGGGAGCGCAGGCTGATTATTAAGCGTGACGTGAAATGTAGCCGCTCAACGGCTGAACTGCGTCGCGAACTGGTAGTCTTGAGTGAGTTCGATGTTGGCGGAATTCGTGGTGTAGCGGTGAAATGCTTAGATATCACGAAGAACTCCGATTGCGAAGGCAGCCAACAAGGCCTTTACTGACGCTAAAGCTCGAAGGTGCGGGTATCGAACAGG
+
IIIIIGIIHIIIIIIIIIIIIIIIIHIIIIIIHIIEHIIIIIIIIIIIIIIIIIIIIIHIIIIIIIIIIIIHIIHIHHHHIIIIIIIIIIIIIIIIIIIIIIIIIIIIIIIIIIIIIIIIIIIIIIIIIIIIIIIIIIIIIIIIIIIIIIIIIIIIIIIIIIIIIIIIIIIH@IIIIGIIIIIHGIIIIHIIIIIIIIIIIIIIIIIIIIIIIIIIIIIIIIIIIIIIIIIIIIIIIIIIIIIHIIIIIIIII
@HS5.2_5 HISEQ:380:H55W7BCXY:1:1101:18132:4732 1:N:0:AGCAGGAA orig_bc=AAAAAAAAAAAA new_bc=AAAAAAAAAAAA bc_diffs=0
TACGGAGGATGCGAGCGTTATCCGGATTTATTGGGTTTAAAGGGTGCGTAGGCTGTTCGTCAAGTCAGTGGTGAAATGCCGGGGCTCAACCCCGGAGCTGCCATTGATACTGTCGGGCTTGAATCCTGCTGCCGTGGGAGGAATGAGTAGTGTAGCGGTGAAATGCATAGATATTACTCAGAACACCGATTGCGAAGGCATCTCACGAAACAGGCATTGACGCTGAGGCACGAAAGCGTGGGGATCAAACAGG
+
HIIIIHHIHIIIIIIIIIIIIHIIIGHIIIIHHHIDEHHHHHHIIIIIIIIIHIIIIIIIIIIIIIIIIIIIIIIIIIIIIIIIIIIIIIHHIIIIIIIIIIIIIIIIIIIIIIIIIIIIIIIIHIIIIIIIHHEIIIIIIIIIIIHIIIIIIIIIIIIIIIIIIIIIIIIIIIHIIIIIIIIIIIIIIIIIIIIIIIIIHIIIIIIIIIIIIIIIIIIIIIIIIIIIIIIIIIIIIIIIIIIIHIIIIIIII
@HS5.2_6 HISEQ:380:H55W7BCXY:1:1101:18680:4544 1:N:0:AGCAGGAA orig_bc=AAAAAAAAAAAA new_bc=AAAAAAAAAAAA bc_diffs=0
TACGGAAGGTCCGGGCGTTATCCGGATTTATTGGGTTTAAAGGGAGCGCAGGCTGATTATTAAGCGTGACGTGAAATGTAGCCGCTCAACGGCTGAACTGCGTCGCGAACTGGTAGTCTTGAGTGAGTTCGATGTTGGCGGAATTCGTGGTGTAGCGGTGAAATGCTTAGATATCACGAAGAACTCCGATTGCGAAGGCAGCCAACAAGGCCTTTACTGACGCTAAAGCTCGAAGGTGCGGGTATCGAACAGG
+
IIIIIIIIIIIIIIIIIIIHIIIIIIIIIHIHHIID@HHIIIIIIIIIIIIIIIIIHGHIHHIIIIIIIIIGIIIHIIIIIIIIIIIIIIIIIIIIIIIIIIIIIIIIIIIIIIIIIHIIIIIIIIIHIIIIIIIIIIIIIIIIIIIIIIIIIIIIIIIIIIIIIIIIIIIIIIIIIHIIIIIIIIIIIIIIIIIIIIIIIIIIIIIIIIIIIIHIIIIIIIIIIIIIIHIIIIIIIIIIIIIIIIIIIIIII
@HS5.2_7 HISEQ:380:H55W7BCXY:1:1101:11488:4881 1:N:0:AGCAGGAA orig_bc=AAAAAAAAAAAA new_bc=AAAAAAAAAAAA bc_diffs=0
TACGGAAGGTCCGGGCGTTATCCGGATTTATTGGGTTTAAAGGGAGCGCAGACGGGCTGTTAAGCGTGACGTGAAATCCGGGGGCTCAACCTTCGGCTGCGTCGCGAACTGGCGGCCTTGAGTGGACGGTAGGCAGGCGGAATTCGTGGTGTAGCGGTGAAATGCTTAGATATCACGAAGAACCCCGATTGCGAAGGCAGCTTGCCGCAGTCTTACTGACGTTCATGCTCGAAGGTGCGGGTATCGAACAGG
+
IIIIIIIIIIIIIIIGIIIIIIIIIIIHIIIHGHI<EHHHIIIIIIIIIIIIIHIIIIIIIIIIIIIIIIGEHHHIIHIIIIIIIIIIIIIIIIIIIIIIIIIHHIIIIIIIHIHHIHIIIIIIIHHHIIIIIIIIHIIIHIIIIIIIIIIIIIIIIIIIIIIIHIIIIIIIHHGHHIIIIIIIIIIIIIIIIIIIIIIIHHHIIIIHIIIIIIIIIIIIIIIIIHIIIIIIIIIIIIIIIHHIIIIIIIII
@HS5.2_8 HISEQ:380:H55W7BCXY:1:1101:12620:4944 1:N:0:AGCAGGAA orig_bc=AAAAAAAAAAAA new_bc=AAAAAAAAAAAA bc_diffs=0
TACGGAGGATGCGAGCGTTATCCGGATTTATTGGGTTTAAAGGGTGCGCAGGCGGCGCGTCAAGTCAGCGGTCAAAGTTCCGGGCTCAACCCGGTGATGCCGTTGAGACTGCCGCGCTGGAGTTCGGGCGAGGACGGCGGAATGCGTGGTGTAGCGGTGAAATGCATAGATATCACGCAGAACTCCGATTGCGAAGGCAGCTGTCCAGTCCGTTACTGACGCTGAGGCACGAAAGCGTGGGTATCGAACAGG
+
IIIHIHIIIIIIIIIIIIIIIHIIIHGHIIIHIIIEGDHHIIIIIIHIIIIIIIIIIIIIIIIIIIIIIIIIIIIIIHIIIIIIIIIIIIIIIIIIIIIIIIIIIIIIHIIIIIIIIIIIIIIIIIIIIIIIIIIIIIIIIIIIIIIIIIIIIIIIIIIIIIIIIIHHIIIHIHHHHIIIIIIIIIIIIIIIIIIIIIIIIIIIIIIIIIIIIGIIIIIIIIIIIIIHIIIIIIIIIIIIIIIIIIIIIIII
@HS5.2_9 HISEQ:380:H55W7BCXY:1:1101:15889:4757 1:N:0:AGCAGGAA orig_bc=AAAAAAAAAAAA new_bc=AAAAAAAAAAAA bc_diffs=0
TACGGAAGGTCCGGGCGTTATCCGGATTTATTGGGTTTAAAGGGAGCGCAGGCGGGGAGGTAAGCGTGACGTGAAATGTAGCCGCTCAACGGCTGAACTGCGTCGCGAACTGCCTCTCTTGAGTGAGTACGACGTCAGCGGAATTTGTGGTGTAGCGGTGAAATGCTTAGATATCACGAAGAACCCCGATTGCGAAGGCAGCTGACGAGTCCTTTACTGACGCTAAAGCTCGAAGGTGCGGGTATCGAACAGG
+
IHHIECGCGHGEHHIIDHIEHHHGDE=0GGHHGGHCEE<GHEHFEHHDCHI<HHHHDCGHGHHEHHHHGHF@FHHECCFH?EGCHFFHHGEE?HHHHEHHH?DDEHDHHCHDG@DHHGHIIHF@CHHIHHEEFHG?HEEHHIHHHIIHIHEHIIIIIIIIHHEHC@HHHEIHGH1FCGHHI=HFHE@HIIHHEHHIHFHIIGIIHEHCGDFDC?HEDIHHEFEHHHEC@HIIHHIIHDGECDHGHHIIHIIIH
@HS5.2_10 HISEQ:380:H55W7BCXY:1:1101:16018:4998 1:N:0:AGCAGGAA orig_bc=AAAAAAAAAAAA new_bc=AAAAAAAAAAAA bc_diffs=0
TACGGAGGATGCGAGCGTTATCCGGATTTATTGGGTTTAAAGGGTGCGTAGGCTGTTCGTCAAGTCAGTGGTGAAATGCCGGGGCTCAACCCCGGAGCTGCCATTGATACTGTCGGGCTTGAATCCTGCTGCCGTGGGAGGAATGAGTAGTGTAGCGGTGAAATGCATAGATATTACTCAGAACACCGATTGCGAAGGCATCTCACGAAACAGGCATTGACGCTGAGGCACGAAAGCGTGGGGATCAAACAGG
+
IHHIIGIIFHIIIIIIIHIIIIIIIHHIIIIIHIIEGHGIIIIIHIIIIGIIIIIIIIIHHIHIHIHIHHIHHHIIIIIIIIIIIHIHGIIIIIIIIHIHIIIIIIIIIIIIIIIIIHHIIIHIIHIIIIIIIIIHIIIIIIIIHHIIHIHHIIIIIIIIIIIIIIIIIIIIIHHIIHIIIHIHHIIIIIHIIIIIIIIIHIIHHHEHIHHIIIIHIIIIIHIIIIIIIGIIIHHIHHEIIIIIHHIIIIIIH
@HS5.2_11 HISEQ:380:H55W7BCXY:1:1101:19500:4753 1:N:0:AGCAGGAA orig_bc=AAAAAAAAAAAA new_bc=AAAAAAAAAAAA bc_diffs=0
TACGGAAGGTCCGGGCGTTATCCGGATTTATTGGGTTTAAAGGGAGCGCAGGCTGATGATTAAGCGTGACGTGAAATGTAGCCGCTCAACGGCTGAACTGCGTCGCGAACTGGTTATCTTGAGTGAGTTCGATGTTGGCGGAATTCGTGGTGTAGCGGTGAAATGCTTAGATATCACGAAGAACTCCGATTGCGAAGGCAGCCAACAAGGCCTTTACTGACGCTAAAGCTCGAAGGTGCGGGTATCGAACAGG
+
IIIIIHIIIIIII/FHIIIIIIIIIHIIIIIIIIIGHIIIIIIIIIIIGIIIIIIIIIIIIIIIIIIIIIIIIIIIIIHHIIIIIIIIIIIIHIIIIIIIIIIIIIIIIIIIIHIHIIIIIIIIIIIIIIIIIIIIIIIIIIIIIIIIIIIIIIIIIIIIIIIIIIIIIIIIIIIIHHIIIIIIIIIIIIIIIIIIIIIIIIIIIIIIIIIIIIIIIIIIIIIIIIIIIIIIIIIIIIIIIIIHIIIIIIIII
@HS5.2_12 HISEQ:380:H55W7BCXY:1:1101:1788:5203 1:N:0:AGCAGGAA orig_bc=AAAAAAAAAAAA new_bc=AAAAAAAAAAAA bc_diffs=0
TACGGAAGGTCCGGGCGTTATCCGGATTTATTGGGTTTAAAGGGAGCGCAGGCGGGTTATTAAGCGTGTTGTGAAATGCGGCGGCTCAACCGTCGAATTGCAGCGCGAACTGGTTACCTTGAGTGAGTACGACGTCAGCGGAATTCGTGGTGTAGCGGTGAAATGCTTAGATATCACGAAGAACCCCGATTGCGAAGGCAGCTGACGAGTCCTTAACTGACGCTAATGCTCGAAAGTGCGGGTATCGAACAGG
+
IIIIIIIIIIIIIIIIIIIIIIIIIHHIIHIIIHIEGHIIIIIIIHIIIIIIIIIIHHHHIIIIIIHIIIIIIIIGHIIIIIIIHIIIIIIIIIHIIIIIIIIIIIIIIIIIIIHHIIHIIIIHIIIIIIIIIIIIIIIIIIIIHHIIIIIIIIIIIIIIIIIIIIHIIIIIIIIIHIIIIIIIIIIIIIIIIIIIIIIIIIIIIIIIIIIIIIIIIIIIIIIIIIIIIHIIIIIIIIIIIIIIIIIIIIIII
@HS5.2_13 HISEQ:380:H55W7BCXY:1:1101:2951:5231 1:N:0:AGCAGGAA orig_bc=AAAAAAAAAAAA new_bc=AAAAAAAAAAAA bc_diffs=0
TACGAGGGGTGCAAGCGTTGTTCGGTATCACTGGGCGTAAAGGGAGCGTAGGCGGAGATTCAAGCGGATTGTACAATCCCGGGGCCCAACCCCGGACCTGCAGTCCGAACTGGATCTCTTGGATAGTTCAGGGGCAGGCGGAATTCCTGGTGTAGCGGTGGAATGCGTAGAGATCAGGAAGAACACCGATGGCGAAGGCAGCCTGCTGGGGACTCATCGACGCTGAGGCTCGAAAGTGCGGGTAGCAAACAGG
+
GHIIEHIIHECH@HHIIEHD<FHGH0DEHHIHIHHIIEHIHIIGGHIIIHHGHI#GHC@8#HHHH#HCC@FCC@HHHHHEEHEHICHHIIICH?HD#HHIIHIHHCHHGIIIIIEHEEHHHFHFHFFFFEHGHIDHEHHHIIIHHHHIIIIIIIHIGIHHFFIHIHIIIIIHFHFHHHHHIHIHHHHEGIHIHIIIIIHCIIIIIHHHF<<<1CEHCDIIIIHIIIIHGCHIHHCC?HEHIHCHIHIHFHIHF
@HS5.2_14 HISEQ:380:H55W7BCXY:1:1101:6071:5216 1:N:0:AGCAGGAA orig_bc=AAAAAAAAAAAA new_bc=AAAAAAAAAAAA bc_diffs=0
TACGGAAGATGCGAGCGTTATCCGGATTTATTGGGTTTAAAGGGAGCGTAGGCGGGTTTTTAAGTCTGCGGTAAAATGTCGGCGCCCAACGTCGTCGTGCCGTGGAAACTGGAGACCTTGAATACACACAAGGAAGATGGAATTCGTCGTGTAGCGGTGAAATGCTTAGATATGACGAAGAACTCCGATTGCGAAGGCAGTTTTCTGGAGTGCGATTGACGCTGAGGCTCGAAAGTGCGGGTATCAAACAGG
+
HIIIIIHIIIIIHIHIIHIIIHIIIGHHIIHHIIIECHHIIIIIHIIIFGHHIIII#IIIIGHIHIHIIHIHIIHIHEHIHHHIIHIIIIIIIGHHIIHIIIHHHDHHIEHHHHDHHIIHHIHGAHHHHHHHHHHHHHHHHFHHHHHIIIIIHHHHHCEHHHHHHGHCHHHHHHICGHDHHHH=HHHGEHHHIHIH@@IIHHHF<HHIHHHHGHHIIHEDHHEEEGIIIIEE@HC/HHIIIHGHIIHHHIII
@HS5.2_15 HISEQ:380:H55W7BCXY:1:1101:7449:5060 1:N:0:AGCAGGAA orig_bc=AAAAAAAAAAAA new_bc=AAAAAAAAAAAA bc_diffs=0
TACGGAAGGTCCGGGCGTTATCCGGATTTATTGGGTTTAAAGGGAGCGCAGGCTGGCTTTTAAGCGTGACGTGAAATGCGGCGGCTCAACCGTCCGAAGTGCGTCGCGAACTGGGAGCCTTGAGTGAGTTCGACGTCAGCGGAATTCGTGGTGTAGCGGTGAAATGCTTAGATATCACGAGGAACCCCGATTGCGAAGGCAGCTGACGAGGCCTTTACTGACGCTAAAGCTCGAAGGTGCGGGTATCGAACAGG
+
IIIIIIIIIIIIIIIIIIIGIIIIIHHIIIIIHHHHHIHIIIIIIIIIIIIIIIIIIIIIIIIIIIIIIIIIIIIIHIIIIIIIIIIIIIIIIIIIIIIIIIIIIIHIIIIIIIIIIIIIIIIIIIIIGHIIIIIHIIIIIIIIIIIIIIIIIIIIIIIIIIIIIIIIIIIIIIIIHHIIIIIHIIIIIIIIIIIIIIIIIIIIIIIIIIIIIIIIIIIIIIIIIIIIIIIIIIIIIIIIIIIIHIIIIIIIII
@HS5.2_16 HISEQ:380:H55W7BCXY:1:1101:12249:5242 1:N:0:AGCAGGAA orig_bc=AAAAAAAAAAAA new_bc=AAAAAAAAAAAA bc_diffs=0
TACAGAGGCGACGAGCGTTGTTCGGATTTACTGGGCGTAAAGCGTGCGCAGGCGGTGGACCATGTCCGACGTGAAATCCCGGGGCTCAGCTCCGGAAGTGCGTCGGAAACCGGTCCGCTGGAGACCGGGAAGGGAGTCTGGAACACACGGTGTAGCGGTGAAATGCGTTGATATCGTGTGGAACACCGGAAGCGAAGGCGAGACTCTGGAACGGATCTGACGCTCATGCACGAAAGCGTGGGGAGCAAACAGG
+
1CCCC?C@@C<CHIHIC<GCCGHHCHE@HHCHC@@CCHCHIH1CHIHH?ECEHFHIHHIHFIHHHCHE<<<CIIHDDDCGACCHF<CGHEE?GDHHHIIHE?EH@HHHHHHHHGHDHHHHHFHIHIHHIHIIIHHIIHHCHHIIIIHDHIHHDHHHEHHIIHEHCEHEHIIIHHEHGBHEHHGHEHHHECEC@HH@HIGHFEHG?EGFHHIIIIIIHHHHHHFCHHEEHHIHHIIIHHHEEGEFEIGHHEHFH
@HS5.2_17 HISEQ:380:H55W7BCXY:1:1101:14044:5028 1:N:0:AGCAGGAA orig_bc=AAAAAAAAAAAA new_bc=AAAAAAAAAAAA bc_diffs=0
TACGGAGGGTACGAGCGTTAATCGGAATGACTGGGCGTAAAGGGCACGTAGGTGGATAGATAAGTCACAAGTGAAATACCCGGGCTTAACCTGGGATTGGCTCGTGAAACTGTTTAACTAGAGTACGGTAGAGGGGAGTAGAATTCCAAGTGTAGCGGTGAAATGCGTAGAGATTTGGAAGAATACCGGAGGCGAAGGCGGCTCTCTGGACCGATACTGACACTGAAGAGCGAAAGCGTGGGGAGCAAACAGG
+
HHHIIIIHIIIIHIIIIHIIIIIIIIIIIIIHHIHIICHHIIIIHEHIHHGH<CGGHHHHHHHEEHIIIHHIGFHHDGHHHGHHHHIIHIIIIHIHHIHIHGHICHIIIIIHGG@HHHIIIIIHHGIIFFHEIHFICIIIIHHHGGHHEHHHIHHIIIIIHHHHHHHHHHEEHHHIIHIGIIIHHIHF@GIHHHHIHGHHHE?IIHHHHHIIIHEHGCHHGCIGIIIHGIIIIHHEDIHIHHHIHHIHHHHHI
@HS5.2_18 HISEQ:380:H55W7BCXY:1:1101:18935:5204 1:N:0:AGCAGGAA orig_bc=AAAAAAAAAAAA new_bc=AAAAAAAAAAAA bc_diffs=0
TACGGAGGATCCGAGCGTTATCCGGATTTATTGGGTTTAAAGGGTGCGCAGGCGGCCTTTTAAGTCAGCGGTAAAATCGTGGGGCTCAACCCCATCCTGCCGTTGATACTGGGGGGCTTGATTGCGGTCGAGGTAGGCGGAATTCGTCGTGTAGCGGTGAAATGCATAGATATGACGAAGAACACCGATTGCGTAGGCAGCTTACCAGACCGCAAATGACGCTCAGGCACGAAAGTGCGGGGATCGAACAGG
+
IIIIIIIIIIIIIIIIIIIIIIIIIGHIIIIIIIIIIIHHIIIHHIIIIIIIIIIIIIHIIIIIIIIIIIIIIIIIHIIIIIIIIIIIIIIIHGIIIIIIIHIIIIIIIIIIIIIIIEHHHHIIHIIHHIIHHIIIIIIIIIIIIIIIIHIIIIIIIIIIIIIIIIIHIIIIIHIIHIIIHIIHIIIIIIIHIHIIIIIIIHIIIIIHHHIIIIIIIIIIHHFGIIIIIIIIHIIIIIIIIIIIIIIIIIII
@HS5.2_19 HISEQ:380:H55W7BCXY:1:1101:1598:5263 1:N:0:AGCAGGAA orig_bc=AAAAAAAAAAAA new_bc=AAAAAAAAAAAA bc_diffs=0
TACGGAAGATGCGAGCGTTATCCGGATTTATTGGGTTTAAAGGGAGCGTAGGCGGCCTTTTAAGTCAGCGGTGAAATGTCATGGCCCAACCTTGGCATGCCGTTGATACTGGATGGCTTGAATACACACAAGGGCGGTGGAATTCGTCGTGTAGCGGTGAAATGCTTAGATATGACGAAGAACTCCGATTGCGAAGGCAGCCGCCTGGGGTGCGATTGACGCTGAGGCTCGAAAGTGCGGGTATCAAACAGG
+
IIIIIIIIIIIIIIIIIIIIIIIIIHHHHIIHHIIIIIIIHIIIIIIHHIIIIIIHHIIIIIIIIIHIIHIIIIIIIIIIIIIIIIIIIIIIIIIIIIIIIIIIIHIIIIIIIIIIIIIIIIIIHIIIIIHIIIHIIIIIIIIIIIIIIIIIIIIIIIIIIIIIIIIIIIIIIIIHIIIIIIIHIIIIIIIIIIIIIIIIIIIIIIIIIIIIIIIIIIIIIIIIIIIIIIIIIIIIIIIIIIIIIIIIIIII
@HS5.2_20 HISEQ:380:H55W7BCXY:1:1101:6535:5368 1:N:0:AGCAGGAA orig_bc=AAAAAAAAAAAA new_bc=AAAAAAAAAAAA bc_diffs=0
TACGGAAGGTCCAGGCGTTATCCGGATTTATTGGGTTTAAAGGGAGTGTAGGCCGGAGATTAAGTGTGTTGTGAAATGTAGATGCTCAACGTCTGCACTGCAGCGCATACTGGTTTCCTTGAGTACACACAACGTTGGCGGAATTCGTCGTGTAGCGGTGAAATGCTTAGATATGACGAAGAACTCCGATTGCGAAGGCAGCTGACGGGAGTGCAACTGACGCTGAAGCTCGAAAGTGCGGGTATCGAACAGG
+
IIIIIIIIIIIIIIIIIIIIIIIIIHHIIIIIIIIHHHHIIIIIIIIHHIIIIIIIIHHHIIIIIIIIIIIIIIIIIIIIIIIIIHIIIIIIIIIIIIIIIIIIIIIIIIIIIIIIIIIIIIIIIIIIIIIIIIIIIIIIIIIIIIIIIIIIIIIIIIIIIIIIIIIIIIIIIIIIIHIIIIIHHIIIIIIIIIIIIIIIIIIIIIIIIIIIIIIIIIIIIIIIIIIIIIIIIIIIIIIIIIIIIIIIIIIII
@HS5.2_21 HISEQ:380:H55W7BCXY:1:1101:15664:5500 1:N:0:AGCAGGAA orig_bc=AAAAAAAAAAAA new_bc=AAAAAAAAAAAA bc_diffs=0
TACGGAAGGTCCGGGCGTTATCCGGATTTATTGGGTTTAAAGGGAGCGCAGGCTGATGATTAAGCGTGACGTGAAATGTAGCCGCTCAACGGCTGAACTGCGTCGCGAACTGGTTATCTTGAGTGAGTTCGATGTTGGCGGAATTCGTGGTGTAGCGGTGAAATGCTTAGATATCACGAAGAACTCCGATTGCGAAGGCAGCCAACAAGGCCTTTACTGACGCTAAAGCTCGAAGGTGCGGGTATCGAACAGG
+
IIIIIIIIIHIIDDFHHIIHIHIIID@CGCEHGHHDGHCHHGHIGIIIHGCHCHHIIIGHIIIIIHIIIIHGIHHHECHHHHEHHIIGHHHIIIIIHIIHGGEDHDHDFHIIHHGHHIIHGEHHHHHEFHIEFHHIIIIHHIIIIGIIHHHIHIIIIIHGHHHGIIIIIIHIHIHGHDHGHHHDEIHHDHEIHHIHHHEH@IHHHHEFF1<1?EFHG@HEIIIGIHIHHEHHIECHCC0IHHGCCHHIIHHIH
@HS5.2_22 HISEQ:380:H55W7BCXY:1:1101:17300:5409 1:N:0:AGCAGGAA orig_bc=AAAAAAAAAAAA new_bc=AAAAAAAAAAAA bc_diffs=0
TACGGAGGATCCGAGCGTTATCCGGATTCATTGGGTTTAAAGGGTGCGCAGGCGGTGCCTTAAGTCAGCGGTAAAATCGTGGGGCTCAACCCCATCCCGCCGTTGATACTGGGGCACTTGATTACGGTCGAGGCAGGCGGAATTCGTCGTGTAGCGGTGAAATGCATAGATATGACGAAGAACACCGATTGCGTAGGCAGCCTACCAGGCCGTTAATGACGCTCATGCACGAAAGTGCGGGGATCGAACAGG
+
IIIIIIIHHIIIIIIIIIIIIIIIIHHIIIIIIIIHIIIIIIIIIIIIIIIIIIIIIIII#IIIIIIIIIIIIIIIGHIIIIIIIIIIIIIIIIIIIIIIIIIIIIIIIIIIIIIIEHHIIIIIIIIIIIIIIIIIIIIIIIIIIIIIIIHHIIIIIHIIIHIIIIIIIIIIIIIIIIIIIIIIIIIIIIIIIIIIIIIIIIIIIIIIIIIIIIIIIIIIIIIIIIIIIIIIIIHEIIIIIIIIIIIIIIII
@HS5.2_23 HISEQ:380:H55W7BCXY:1:1101:18277:5376 1:N:0:AGCAGGAA orig_bc=AAAAAAAAAAAA new_bc=AAAAAAAAAAAA bc_diffs=0
TACGGAAGGTCCGGGCGTTATCCGGATTTATTGGGTTTAAAGGGAGCGCAGGCTGGATTTTAAGCGTGCTGTGAAATGTACCGGCTCAACCGGTGACGTGCAGCGCGAACTGGAGTCCTTGAGTGAGTACGAGGTATGCGGAATTCGTGGTGTAGCGGTGAAATGCTTAGATATCACGAAGAACTCCGATTGCGAAGGCAGCGTACCAGTCCTTAACTGACGCTAAAGCTCGAAAGTGCGGGTATCGAACAGG
+
IIIIIIIIIIIIIIIIIIIIIIIIIHHIIIIIIIIDHIIIIIIIIIIIIIIIIIIIIIIIIIIIIIIIIIIIIIIIIIHIIIIIIIIIIIIIIIIIIIIIIIIIIIIIIIIIIIIIIIIIIIIIIIIIIIIIIHIIIIIIIIIIIIIIIIIIIIIIIIIIIIIIIIHIIIIIIIIIIIIIIIIIIIIIIIHIIIIIIIIIIIIIIIIHIIIIIIIIIIIIIIIIIIIHIIIIIIIIIIIIIIIIIIIIIIIII
@HS5.2_24 HISEQ:380:H55W7BCXY:1:1101:5863:5669 1:N:0:AGCAGGAA orig_bc=AAAAAAAAAAAA new_bc=AAAAAAAAAAAA bc_diffs=0
TACGGAAGGTCCGGGCGTTATCCGGATTTATTGGGTTTAAAGGGAGCGCAGGCTGGCTTTTAAGCGTGACGTGAAATGCGGCGGCTCAACCGTCCGAAGTGCGTCGCGAACTGGGAGCCTTGAGTGAGTTCGACGTCAGCGGAATTCGTGGTGTAGCGGTGAAATGCTTAGATATCACGAGGAACCCCGATTGCGAAGGCAGCTGACGAGGCCTTTACTGACGCTAAAGCTCGAAGGTGCGGGTATCGAACAGG
+
IIIIIHIIIHIIIIIIIIIIIIIIHGEGHHGIDHHDHHHHIIIIIIIIIIIHGIIIIFHIIIIIIIIIHIHIIIIIIHIIIIIIIHIIIIIIIIIIIIIIIIIIIIIIIIIIIIIIIIIIIIIIIIIIIIIIIIIIIIIIIIIIIIIHIIIIIIIIIIHIIIIIIIIIIIIIIIIHGHHIIIICIIIIIIIIIIIIIIIIIIIIIHIIIIIIIIIIIIIIIIIIIIIIIIIIIIIIGIIIIIIIHHIIIIIIII
@HS5.2_25 HISEQ:380:H55W7BCXY:1:1101:20645:5551 1:N:0:AGCAGGAA orig_bc=AAAAAAAAAAAA new_bc=AAAAAAAAAAAA bc_diffs=0
TACGGAAGGTCCGGGCGTTATCCGGATTTATTGGGTTTAAAGGGAGCGTAGGCCGGAGATTAAGCGTGACGTGAAATGTAGATGCTCAACATCTGCACTGCGTCGCGAACTGGTTTTCTTGAGTGCGCAGGAAGTTGGCGGAATTCGTTGTGTAGCGGTGAAATGCTTAGATATGACGAAGAACTCCGATTGCGAAGGCAGCTGACTGTAGCGTAACTGACGCTGAAGCTCGAAAGTGTGGGTATCGAACAGG
+
IIIIIIIIIHIHH/CHHHHIIIIIIHH@HHHHHHIC0CHHHHHIHIHIIIHIGHHIHGDHHIIIIIIIIHIIIIHHHGHIHIIIIIIIIIIHIIHIIIIHHHHHHHIHHHIIIGDGHHIIIIIIHIIIIIIHHHIIIHIIHHHHEHEH?IIIIIHIIIIIHGIIIIHIIHIIHIIHHHIHIHHHHIHHGGIIIIIIIIIHIIHHHHIIHFIIIIHHIHHHIIIIIIIIIIIIIHHHIIIIHIIIIHHHHIHII
@HS5.2_26 HISEQ:380:H55W7BCXY:1:1101:13622:5883 1:N:0:AGCAGGAA orig_bc=AAAAAAAAAAAA new_bc=AAAAAAAAAAAA bc_diffs=0
TACGGAAGGTCCGGGCGTTATCCGGATTTATTGGGTTTAAAGGGAGCGCAGGCGGGCTTTTAAGCGTGACGTGAAATGTGGCGGCTCAACCGCCGATCTGCGTCGCGAACTGGGGGTCTTGAGTGCGGACGAGGTATGCGGAATTTGTGGTGTAGCGGTGAAATGCTTAGATATCACGAAGAACCCCGATTGCGAAGGCAGCATGCCAGGCCGTGACTGACGCTAATGCTCGAAGGTGCGGGTATCGAACAGG
+
IIIIIIIIIIIIIIIIIHIIIIIIIIIIIIIIIIIGGHIIIIIIIIIIIIIIIIIHIIIIIIIIIIIIIIIIIIIIGHIIIIIIIIIIIIIIIIIIIIIIIIIIIIIIIIIIIIIIIIIIIIIIIIIIIHIIIIIIIIIIIIIIIIIIIIIIIIIIIIIIIIIIIIIHIIIIIIIIIHIIIIIIIIIIIIIIIIIIIIIIIIIIIIIIHIIIIHIIIIIIIIIIIIIIIHHIIIIIIIIIIIIIIIIIIIIII
@HS5.2_27 HISEQ:380:H55W7BCXY:1:1101:2395:6245 1:N:0:AGCAGGAA orig_bc=AAAAAAAAAAAA new_bc=AAAAAAAAAAAA bc_diffs=0
TACGTAGGTGGCGAGCGTTGTCCGGAATCATTGGGCGTAAAGGGAGCGCAGGCGGGAAATCAAGTCCATCTTAAAAGTTCGGGGCTCAACCCCGTGATGGGATGGAAACTGGTTTTCTTGAGTGCAGGAGAGGAAAGCGGAATTCCTAGTGTAGCGGTGAAATGCGTAGATATTAGGAGGAACACCAGTGGCGAAGGCGGCTTTCTGGACTGTAACTGACGCTGAGGCTCGAAAGCGTGGGGAGCGAACAGG
+
IHIIHHIIIIIIIIIIIIIIIIIIIIIIIIIIIIIIIHHIIIIIIIIIIIIIIIIIIIIIIIIIIHIIIIIIIIIIHIIIIIIIIIIIIIIIIHIIIIIIIIIIIIIIIIIIIHHIIIIIIIIIIIIIIIIIIIIIIIIIIIIIIIIIIIIIIIIIIIIIIIIIIIIIIIIIIIIHHIIIIIIIIIIIIIIIIIIIIIIIIIIIIIIIIIIIIIIIIIIIIIIIIIIIIIIIIIIIIIIIIIIIIIIIIIII
@HS5.2_28 HISEQ:380:H55W7BCXY:1:1101:8029:6045 1:N:0:AGCAGGAA orig_bc=AAAAAAAAAAAA new_bc=AAAAAAAAAAAA bc_diffs=0
TACGGAAGGTCCGGGCGTTATCCGGATTTATTGGGTTTAAAGGGAGCGCAGGCCGATGGTTAAGCGTGACGTGAAATGTAGCCGCTCAACGGCTGCACTGCGTCGCGAACTGGCCGTCTTGAGTGAGTTCGATGTGGGCGGAATTCGTGGTGTAGCGGTGAAATGCTTAGATATCACGAAGAACTCCGATTGCGAAGGCAGCCCACAAGGCCTTTACTGACGCTAAAGCTCGAAGGTGCGGGTATCGAACAGG
+
IIIIIHHIIIIIIIHIIIIHIIIIIHHHIIIIIGIHIHHIHIIIIIIIIIIIIIIIIIIIIIHIIIIIIIIIHIIIIIIIIHIIIIIHIIIIIIIIIIIIIIIIIIIIIIIHIIIIIIIIIIIIIIIIIHIIIIIIIIIIIIIIIIIIIIIIHHIIIIIIIIIIIIIIIIIIIIIIHHIIIIIIHIIIIIIIIIIIIIIIIHIIHIIIIIIIIIHIHHIIIIIIIIIHIIIIIIIIIIIIIIIHIGHIIIIII
@HS5.2_29 HISEQ:380:H55W7BCXY:1:1101:8657:6244 1:N:0:AGCAGGAA orig_bc=AAAAAAAAAAAA new_bc=AAAAAAAAAAAA bc_diffs=0
TACGGAGGATGCAAGCGTTATCCGGATTTATTGGGTTTAAAGGGTGCGTAGGCTGTGGGGAAAGTCAGGGGTGAAAGCCCGGCGCTTAACGCCGGAACTGCCTTTGATACTTCTCCGCTGGAATACGGATGCCGTGGGAGGAATGAGTAGTGTAGCGGTGAAATGCATAGATATTACTCAGAACACCGATTGCGAAGGCATCTCACGAATCCGTCATTGACGCTGAGGCACGAAAGCGTGGGGATCAAACAGG
+
IIIIIIIIHIIIIIIIIIIIIIIIIIHIIIIHHIIGHHHIIIIIIIIIEHIIIEHHHIIIIIIIIIIIIIIHIIIIIHIIIIIIIIHIIIIIIIIIIHIIIIIIIIIIIIIIIIIIIIIIIIIIIIIIIIIIHIHHIIIIIIIIIIIIIIIIIIIIIIIIIIIIIIIIIIIIIIIIIIIIIIIIIIIIIHIIIIIIIIIIIIIIIIIIIIIHHHIIIIIIIIHIIIIIHIIIIIIIIIIIIIIIIIIIIIIII
@HS5.2_30 HISEQ:380:H55W7BCXY:1:1101:10351:6138 1:N:0:AGCAGGAA orig_bc=AAAAAAAAAAAA new_bc=AAAAAAAAAAAA bc_diffs=0
TACGGAAGGTCCGGGCGTTATCCGGATTTATTGGGTTTAAAGGGAGCGCAGGCGGAAGGTTAAGCGTGACGTGAAATGTACCGGCTCAACCGGTGAATTGCGTCGCGAACTGGTCTTCTTGAGTGAGTACGACGGAGTCGGAATTCGTGGTGTAGCGGTGAAATGCTTAGATATCACGAAGAACGCCGATTGCGAAGGCAGTCTCCGAGTCCTTAACTGACGCTAATGCTCGAAAGTGCGGGTATCGAACAGG
+
IIIIIIHIIIIIIGIIIIIIIHHIIHHIIHIHGHICGHIIIIIIHIIIIGIIIIIIIIIHHIIIIIIIIIIIIIIIIIIIIIIIIHIIIIHIIIIHIIIIIIIIIIIIIIIIG#IIIIIIIIIIIIIIIIIIIIIIIIIIIIIIIIIIIIIIIIIIIIIIIIIIIIIIIIIIIIIIIIIIIIIIIIIIIIGIIIIIIIIIIIIIIIIIIIIIIIIIIIIIIIIIIIIIIHIHIIIIIIIIIIIIIIIIIIIIH
@HS5.2_31 HISEQ:380:H55W7BCXY:1:1101:12543:6165 1:N:0:AGCAGGAA orig_bc=AAAAAAAAAAAA new_bc=AAAAAAAAAAAA bc_diffs=0
TACGGAAGGTCCGGGCGTTATCCGGATTTATTGGGTTTAAAGGGAGCGCAGGCTGATTATTAAGCGTGACGTGAAATGTAGCCGCTCAACGGCTGAACTGCGTCGCGAACTGGTAGTCTTGAGTGAGTTCGATGTTGGCGGAATTCGTGGTGTAGCGGTGAAATGCTTAGATATCACGAAGAACTCCGATTGCGAAGGCAGCCAACAAGGCCTTTACTGACGCTAAAGCTCGAAGGTGCGGGTATCGAACAGG
+
IIIIIHIIIIIIIIIIIIIIIIIIIHHHIIIIHIIHHHIIIIIIIIIIIIIIIIIIHIIIIIIIIIIIIIIIIIIIIIIIIIIIIIIIIIIIIIIIIIIIIIIIIIIIIIIIIIIIIIIIIIIIIIIIIIIIIIIIIIIIIIIIIIIIIIIIIIIIIIIIIIIIIIIIIIIIIIIIIIIIIIIIIIIIIIIIIIIIIIIIIIIIIIIIIIIIIIIIIIIIIIIIIIIIIIIIIIIIIIIIIIIIIIIIIIIII
@HS5.2_32 HISEQ:380:H55W7BCXY:1:1101:6729:9776 1:N:0:AGCAGGAA orig_bc=AAAAAAAAAAAA new_bc=AAAAAAAAAAAA bc_diffs=0
TACGTAGGTGGCGAGCGTTATCCGGATTTACTGGGTGTAAAGGGTGTGTAGGCGGGACTGCAAGTCAGATGTGAAAATCATGGGCTCAACCCATGACCTGCATTTGAAACTGTGGTTCTTGAGGGTCGGAGAGGTAACCGGAATTCCTGGTGTAGCGGTGAAATGCGTAGATATCAGGAGGAACACCGGTGGCGAAGGCGGGTTACTGGACGATTACTGACGCTGAGACACGAAAGCGTGGGGAGCAAACAGG
+
IIIIIIIIIIIIIIIIIIIIIIIIIIIIIIIHHHIGHHIIIIIIGHIIHIIIIIIIIIIIIIIIIIIIIIIIIIIIHHHIIIIIIIIIIIIIIIIIIIIIIIIIIIIIIIIIIIIHIIIIIIIIIIIIIIIIIIIIIIIIIIIIIIIIIIIIIIIIIIIIIIIIIIIIIIIIIIIIIIIIIIIIIIIIIIIIIIIIIIIIIIIIIIIIIIIIIIIIHIIIIIIIIIIIIHHIIIIIIIIIIIIIIIIIIIIII
@HS5.2_33 HISEQ:380:H55W7BCXY:1:1101:8587:9811 1:N:0:AGCAGGAA orig_bc=AAAAAAAAAAAA new_bc=AAAAAAAAAAAA bc_diffs=0
TACGGAGGGTGCGAGCGTTAATCGGAATAACTGGGCGTAAAGAGCTCGTAGGCGGTTAGTCAAGTCAGATGTGAAAGCCCCGGGCTTAACCTGGGAACTGCATTTGAAACTGACGAACTAGAGTACTGTAGAGGGAGGTAGAATTCCAGGTGTAGCGGTGAAATGCGTAGATATCTGGAGGAATACCGGTGGCGAAGGCGGCCTCCTGGACAGAGACTGACGCTGAGGAGCGAAAGCGTGGGGAGCAAACAGG
+
IIIIICEHHDGFIIIIIIHIIIIIIDHHHIGHIIIIIHIIHIIIIIIIDGGHHIIHHIIHIIIIIIIIIIIIIIIHHHGHHIIIIIIIIIIIIIIIHHIHIIIIIIIHHIIIHHIIIHHIIIIIIIIIHIIIIIIIIIHHIIIIIIIIGIIIIIIIIIIIIIIIIIIIIIIIIIHIHHIIIIIHIIIIIIIIIIIIIIIIIIIIIIIIIIIIIIIIIIIIIIIIIIIIIIIIIIIIIIIIIIIIIIIIIIIIH
@HS5.2_34 HISEQ:380:H55W7BCXY:1:1101:12168:9840 1:N:0:AGCAGGAA orig_bc=AAAAAAAAAAAA new_bc=AAAAAAAAAAAA bc_diffs=0
TACGGAAGGTCCGGGCGTTATCCGGATTTATTGGGTTTAAAGGGAGCGCAGGCGGAAGGTTAAGCGTGACGTGAAATGTACCGGCTCAACCGGTGAATTGCGTCGCGAACTGGTCTTCTTGAGTGAGTACGACGGAGTCGGAATTCGTGGTGTAGCGGTGAAATGCTTAGATATCACGAAGAACGCCGATTGCGAAGGCAGTCTCCGAGTCCTTAACTGACGCTAATGCTCGAAAGTGCGGGTATCGAACAGG
+
IIIIIHIIIHIIHHIIIIIIIIIIIHIHIHIHHHIDCGHIIIIIHIHIHIHIDHIIIIIHIIIIIIIIHHIIHHHIIIHHHHIIIIIIIIIIIIIIIIIIIIIIIHHIIIIIIIIIIIIIIIIIIIIIIIIIIIIIIHIIIIIIIIIIIIIIIIIIIIIIIIIIIIIHIIIIIIIIIIIIIIIIIIIIIIIIIIIIIHIIHDIIIIIIIHIIIIIIIIIIIIIIIIIIIHIIIIIIIIIIIIHHHIIIIIIII
@HS5.2_35 HISEQ:380:H55W7BCXY:1:1101:13261:9824 1:N:0:AGCAGGAA orig_bc=AAAAAAAAAAAA new_bc=AAAAAAAAAAAA bc_diffs=0
TACGGAAGGTCCGGGCGTTATCCGGATTTATTGGGTTTAAAGGGAGCGCAGGCGGACAGTTAAGCGTGACGTGAAATGCAGCGGCTCAACCGTATGAAGTGCGTCGCGAACTGGCAGTCTTGAGTGAGTACGATGTAGGCGGAATTTGTGGTGTAGCGGTGAAATGCTTAGATATCACGAAGAACTCCGATTGCGAAGGCAGCCTACAAGTCCTTTACTGACGCTAAAGCTCGAAGGTGCGGGTATCGAACAGG
+
IHIIIIIIIIIIIIIIIIIIIIIIIHIIIIIIHHIEGHIIIIIIIIIIIIIIIGIIIIIHIHIIIIIIIIIIIIIIHHHIIIIIIIIIIIIIIIIIIIIIIIIIIIIIIIIIIIIIIIHIIIIIIIIIIIIIIIIIIIIIIIIIIHIIIIIIIIIIIIIIIIIIIIIIIIIIIIIIIIHIIIIIIHIIIIIIIIIIIIIIIIIIIIIIHIIIHGIIIIIIIIIIIIIIIIHIIIIIIIIIIIIIIHIIIIIIII
@HS5.2_36 HISEQ:380:H55W7BCXY:1:1101:13551:9803 1:N:0:AGCAGGAA orig_bc=AAAAAAAAAAAA new_bc=AAAAAAAAAAAA bc_diffs=0
TACGGAGGATGCAAGCGTTATCCGGATTTATTGGGTTTAAAGGGTGCGCAGGCGGCGCGTTAAGTCAGTGGTGAAATCTCCCGGCTCAACCGGGGAACTGCCATTGATACTGGCGTGCTAGAGTACGGACGGCGCCGGCGGAATGTGTCATGTAGCGGTGAAATGCTTAGATATGCCACAGAACACCGATCGCGAAGGCAGCTGGCGAGGCCGGGACTGACGCTCAGGCACGAAAGCGTGGGGATCAAACAGG
+
HHHHID?<DHEHCFHHH<GHHHII?=G<1D<1DGH<CDGHHHEHHHHGHIIIII<HDIIIIHIHHHFHHEIHIIIGFHHIIIHIHIIIIIIIHHII@IHHHHIIIHHIIIIIIIIIIIIIIHHHIIIIIIIDDHGIIIIIIIHIIHIIHHIHIIIIHIIIIIIIIIIIIIIIIHIIHGIIIIHHEH#HDDIIHGIHHIIIIIIIIIGIHIIHHEIIHHIHIIIIIIIIIHIHIIIIIIIIHHEIIIIHHHHIH
@HS5.2_37 HISEQ:380:H55W7BCXY:1:1101:13743:9854 1:N:0:AGCAGGAA orig_bc=AAAAAAAAAAAA new_bc=AAAAAAAAAAAA bc_diffs=0
TACGGAAGGTCCGGGCGTTATCCGGATTTATTGGGTTTAAAGGGAGCGCAGGCCGATGGTTAAGCGTGACGTGAAATGTAGCCGCTCAACGGCTGAACTGCGTCGCGGACTGGCTATCTTGAGTGAGTTCGATGTTGGCGGAATTCGTGGTGTAGCGGTGAAATGCTTAGATATCACGAAGAACTCCGATTGCGAAGGCAGCCAACAAGGCCTTTACTGACGCTAAAGCTCGAAGGTGCGGGTATCGAACAGG
+
IIIHIHIIHIIIIIIIIIIIIIIIIHIIIHIIIHIEHHHIIIIIIIIIIIIIHIIIIIIIIIIIHIIIIIIIIIIIHHIIIIIIIIIIIIIIIIIIIIIIIIIIIIIIIIIIIIIIIIIIIIIIIIIIIIIIIIIIIIIIIIIIIIIIIIIIIIIIIIIIIIIIIIIIIIIIIIIIIIIIHIIIHIIHIIIIIIIIIIIIIIIIIIIIIIIIIIIIIIIHIIIIIIIHIHHIIIIIHHIIIIIHIIIIIIIII
@HS5.2_38 HISEQ:380:H55W7BCXY:1:1101:15556:9902 1:N:0:AGCAGGAA orig_bc=AAAAAAAAAAAA new_bc=AAAAAAAAAAAA bc_diffs=0
TACGGAGGATGCGAGCGTTATCCGGATTTATTGGGTTTAAAGGGTGCGCAGGCGGCGCGTTAAGTCAGCGGTGAAATCTCCCGGCTCAACCGGGGAACTGCCGTTGATACTGGCGTGCTGGAGTACGGACGGCGCCGGCGGAATGTGTCATGTAGCGGTGAAATGCTTAGATATGCCACAGAACACCGATCGCGAAGGCAGCTGGCGAGGCCGGTACTGACGCTGAGGCACGAAAGCGTGGGGATCAAACAGG
+
GIIIIHIIHIHIIHIHIIIIIIIIIHHHIIIIIIID0EHIIIIIIHIHIIIGHIIIIHIHIHIIIIIIIIIIIIIIDHIGHIIIIIIIIIIIIIIHIIIIIIIIIIIIIIIIIIIIIIIIIIHIIIIIIIIIIIIIIIIIIIIIIIIIHIIIIIIIIIIHHIIIIIEEIIIIIIIIIHIIIIIHHHHHIIIIIIIIIIIHIIHIIHIIIIGHIIIHHIIHIIGIIIIIHHIIIIIIIIIIIIIIIIIHHHGHI
@HS5.2_39 HISEQ:380:H55W7BCXY:1:1101:20345:9918 1:N:0:AGCAGGAA orig_bc=AAAAAAAAAAAA new_bc=AAAAAAAAAAAA bc_diffs=0
TACGGAAGGTCCGGGCGTTATCCGGATTTATTGGGTTTAAAGGGAGCGCAGGCGGAGGTGCAAGCGTGCCGTGAAAGCGCGGGGCTCAACCCCGTACAGCGGCGCGAACTGCTCCCCTTGGTTGCGGGAAGGGAAGGCGGAACTCGTGGTGTAGCGGTGAAATGCATAGATATCACGAAGAACTCCGATCGCGAAGGCAGCCTTCCGGCCCGTGAACGACGCTCATGCTCGAAGGCGCGGGTATCAAACAGGATTAGAAACCCCAGTAGTCCACATCGGGTGCCAGCAGCCGCGGTA
+
IIIIIIIIIIIII<HIHEHHIIIIIFHHIIGHHIIHHIIGIIIIIIIIIIIIIIIIIIIIIHEHIIIIIIIIIIH?FEHIIIHIHIIIIIIIGIIHHIIHIIHIGIHHIIIIIIIHIH/HHBGHIHIHHHHIIIIHIHHHHEIHHIIHHIHIHHHIIFIIIIIIHIHFIHGIIHIIHHHHGEIHIIIIHIIIIIIIIIIIIIIIIIIIIIIHHIIIHIIIHHHIIIIIIIIIIIIIIIIIIIIHHHIHHIIHHIIIIIHHIHEIIIIIIIIIIIIIHIIIHHEIIIIIIHFEGHIII
@HS5.2_40 HISEQ:380:H55W7BCXY:1:1101:4008:10164 1:N:0:AGCAGGAA orig_bc=AAAAAAAAAAAA new_bc=AAAAAAAAAAAA bc_diffs=0
TACGGAAGGTCCGGGCGTTATCCGGATTTATTGGGTTTAAAGGGAGCGCAGGCGGAGGATTAAGCGTGACGTGAAATGTCCCGGCTCAACCGTGGAACTGCGTCGCGAACTGGTTCTCTTGAGTGAGTACGAGGAAGGCGGAATTTGTGGTGTAGCGGTGAAATGCTTAGATATCACGAAGAACTCCGATTGCGAAGGCAGCTTTCCAGTCCTTAACTGACGCTAAAGCTCGAAAGTGCGGGTATCGAACAGG
+
IIIIIIIIIIIIIIIIIIIIIIIIIHHIIIIIIIIGHIIIIIIIIIIIIIIIIIIIIIIIIIIIIIIIIIIIIIIIHIIIIIIIIIIIIIIIIIIIIIIIIIIIIIIIIIIIIIIIIIIIIIIIIIIIIIIIIIIIIIIIIIIIIIIIIIIIIIIIIIIIIIIIIIIIIIIIIIIIIIIIIIIIIIIIIIIIIIIIIIIIIIIIIIIIIIIIIIIIIIIIIIIIIIIHIIHIIIIIHIIIIIGCIIIIIIIII
@HS5.2_41 HISEQ:380:H55W7BCXY:1:1101:5203:10029 1:N:0:AGCAGGAA orig_bc=AAAAAAAAAAAA new_bc=AAAAAAAAAAAA bc_diffs=0
TACGGAGGGTACGAGCGTTAATCGGAATGACTGGGCGTAAAGGGCACGTAGGTGGATAGATAAGTCACAAGTGAAATACCCGGGCTTAACCTGGGATTGGCTCGTGAAACTGTTTAACTAGAGTACGGTAGAGGGGAGTAGAATTCCAAGTGTAGCGGTGAAATGCGTAGAGATTTGGAAGAATACCGGAGGCGAAGGCGGCTCTCTGGACCGATACTGACACTGAAGAGCGAAAGCGTGGGGAGCAAACAGG
+
IHIHHIIIIIEHCCHIIHIIHHHIHGHHHH?CFHIIIHHI?GEHC<@G<CFC<HHGCGGEEEHHHHIEHCFHIHIIFGHECE:CHIIIIIFHHCHG?HGDH8GHHHHIFH@E<C/<DGDCC8GFH<DEDHECGEHEC<9CHGHGFA@@GCAE<C86EDH1EEHG<A1<6FCD<@<#FD<1D?D<C@CEH:EH?D>0CC#?FGF<1<1/<0/E<1CGC@F<<<<<11G<0<<11CEHC<10CFF@<1HEF<11I
@HS5.2_42 HISEQ:380:H55W7BCXY:1:1101:6153:10182 1:N:0:AGCAGGAA orig_bc=AAAAAAAAAAAA new_bc=AAAAAAAAAAAA bc_diffs=0
TACGGAAGGTCCGGGCGTTATCCGGATTTATTGGGTATAAAGGGAGCGCAGGCCGACTGGTAAGCGTGACGTGAAATGTAGCCGCTCAACGGCTGAGTTGCGTCGCGAACTGTCAGTCTTGAGTGAGTTCGATGTTGGCGGAATTCGTGGTGTAGCGGTGAAATGCTTAGATATCACGAAGAACTCCGATTGCGAAGGCAGCCAACAAGGCCTTTACTGACGCTAAAGCTCGAAGGTGCGGGTATCGAACAGG
+
I1DEH0<<E<DFC/<ED/<<G1FHH<00<<1<<FC<1<<FECGHHEG?CCCCD#GHHD?1DGGFH##IHCGHEG@<@FHH5<1CHI//<FH<EFCHEFC1F76<?CFCHB98FHD<DGHEF#GHHFE@;D<@GCCHHCCHGHHAE??EFC@HDH@ED?HH#HH@@1HHHIHHHF<EF<GCFCCCDE@<0HCC<<#<<??CF@C11HHEHF1C<?C1=GHGE<11@HHGC1HG@HHF?/EC@CCC10?HHIHH?
@HS5.2_43 HISEQ:380:H55W7BCXY:1:1101:18356:10016 1:N:0:AGCAGGAA orig_bc=AAAAAAAAAAAA new_bc=AAAAAAAAAAAA bc_diffs=0
TACAGAGGCCAAGAGCGTTGTTCGGATTTACTGGGCGTAAAGGGCGCGTAGGCGGCATGGCGTGTCGGATGTGAAATCTCCGGGCTCAACCCGGAACGTGCGCTTGAGACTGCCCGGCTCGAGTGCGGAAGGGGGAATCGGAATACAGGGTGTAGCGGTGAAATGCGTTGATATCCTGTAGAACACCGGAGGCGAAGGCGGATTCCTTGTACGCAACTGACGCTGAGGCGCGAAAGTCGGGGGAGCAAACAGG
+
IIIIIIIIIIHIIIIIIIIIIIIIIHIIIIIIIIIIIHIIIIIIIIIIIIIIIIGIIHIIIIIIIIIIGHIIIIIIHHIIIIIIIIIIIIIIHIHIIIIIIIIIIIIIIIIIIIIIIIIIIIIIIIIIHHHIIIIIIHGHIIIIIIIIIIIIIIIIIIIIIIIIHIIIIIIHIHIIIIIIIIIIIIIIIHIIIIIIIIIIIIIIGIIHIIHIIIHIIIIIIIIIIIIIIIIIIIIHEIIIIIIIIIIIIIIII
@HS5.2_44 HISEQ:380:H55W7BCXY:1:1101:19862:10221 1:N:0:AGCAGGAA orig_bc=AAAAAAAAAAAA new_bc=AAAAAAAAAAAA bc_diffs=0
TACGGAGGGTGCAAGCGTTAATCGGAATAACTGGGCGTAAAGGGCATGCAGGCGGTTGTATAAGTAGGGTGTGAAATCCCCGGGCTCAACCTGGGAACTGCATTCTAAACTGTACAACTAGAGTATTGCAGGGGGAGACGGAATTCCAGGTGTAGCGGTGGAATGCGTAGATATCTGGAAGAACACCAAAGGCGAAGGCAGTCTCCTGGGCAAATACTGACGCTCATATGCGAAAGCGTGGGTAGCAAACAGG
+
IIIIIEHIIIIIIIIIIHIIEHIIIIIIHIIIIGIIIIHIIIHIGIIIIIIIIIICDEGHIIIGIIIHIIHIIIIIGHIIIIIHHIIIHIIIIIIIIIIHHIIHIIHGHIIIIIIIIIIIHHIHIIHIHIIIHHIIIHHHHHIHHHHIIIIIIIIIIIIIHFIIHHIIIHIHHIIIHIIIHIIIIHIIIHHIIIIIIIIIIHHEIIHIHIHIIHIIIIIIHHFG?IIIIHFIIIIIIIIIHIIIIIHIIIIII
@HS5.2_45 HISEQ:380:H55W7BCXY:1:1101:20300:10147 1:N:0:AGCAGGAA orig_bc=AAAAAAAAAAAA new_bc=AAAAAAAAAAAA bc_diffs=0
TACGGAGGGTACGAGCGTTAATCGGAATGACTGGGCGTAAAGGGCACGTAGGTGGATAGATAAGTCACAAGTGAAATACCCGGGCTTAACCTGGGATTGGCTCGTGAAACTGTTTAACTAGAGTACGGTAGAGGGGAGTAGAATTCCAAGTGTAGCGGTGAAATGCGTAGAGATTTGGAAGAATACCGGAGGCGAAGGCGGCTCTCTGGACCGATACTGACACTGAAGAGCGAAAGCGTGGGGAGCAAACAGG
+
IIIIIIIIIIHIIIIIIIIIIIIIIIIIIIIIIIIIIHIIIIIIIIIIHIIIHHIHHIIHIIIIHHIIIIIHIIHIHIIIIIIIIIIIIHIIIIIIIIIIIIHIIIIIIIIIIIIIIHIHIIIHHHIIHIIIIHIIIIHIIIIHHHHIHIIIIIIIIIIIIIIIIIIIIIIIIIIIHHIHIIHEIIIIIIIIIIH=IIIIIIIIIIIIIIIIIIIIIIIIIIIIIIIIIIIIIIIIIIIIIIIIIIIIIIIII
@HS5.2_46 HISEQ:380:H55W7BCXY:1:1101:4647:10483 1:N:0:AGCAGGAA orig_bc=AAAAAAAAAAAA new_bc=AAAAAAAAAAAA bc_diffs=0
TACGGAAGGTCCGGGCGTTATCCGGATTTATTGGGTTTAAAGGGAGCGCAGGCGGAGGTGCAAGCGTGCCGTGAAAGCGCGGGGCTCAACCCCGTAGAGCGGCGCGAACTGCTCCCCTTGGTTGCGGGAAGGGAAGGCGGAACTCGTGGTGTAGCGGTGAAATGCATAGATATCACGAAGAACTCCGATCGCGAAGGCAGCCTTCCGGCCCGTTAACGACGCTCATGCTCGAAGGCGCGGGTATCAAACAGG
+
F@EHDEEHHHIIICEHHHIHIIIHI@@H?GC<FHHHCEFG1CHH1DGIDHHIIGHDHHIICHGHHIEHCEIHHGHEIIHHHHHHFDECHHIHHHHDD0HDEHIIHF@ED@CHEEHIICHHDHFEA?ED?HHEFGIIHIHIIDDHHHIHHEDHGGG@IHHHGHHHFFGIHGFEEEGEGGHHHHHFEHHHCHHEHHG@HHGECHDH<IIHHIHHIIIIIIHIFG@CHDHEEIIIIHHF<0EHGHH@IIIIIIIH
@HS5.2_47 HISEQ:380:H55W7BCXY:1:1101:5200:10292 1:N:0:AGCAGGAA orig_bc=AAAAAAAAAAAA new_bc=AAAAAAAAAAAA bc_diffs=0
TACGTAGGTGGCAAGCGTTATCCGGAATTATTGGGCGTAAAGAGTGAGCAGGCGGCTAATTAAGTCTGAAGTCAAATCGTGGGGCTCAACCCCATCTCGCTTTGGAAACTGATTGGCTAGAGTACGGGAGAAGTGAAGGGAACTCCATGTGTAGCGGTGAAATGCGTAGATATATGGAAGAACACCAGTGGCGAAGGCGCTTCACTAGCCCGAAACTGACGCTCAGTCACGAAAGCGTGGGTAGCAAATAGG
+
IIIIHIIHIIIIIIIIIIIIIIIIIHIIIIIIIIIIIIIIIIIIIIIIIIIIIIIIIIIIIIIIIIIIIIIIIIIIHHIIIIIIIIIIIIIIIIIIHIIIIIIIIIIIIIIIIIIIIIIIIIIIIIIIIIHIIIIIIIIIIIIIIIIIIIIIIIIIIIIIIIIH@IHIIIIIIIIHHIIIIIIIIIIIIIIIIIIIIIHIIIIIIIIIIIIIIIIIIIIIIIIIIIIIIIIIIIIIIIIIIIIIIIIIIIII
@HS5.2_48 HISEQ:380:H55W7BCXY:1:1101:5937:10500 1:N:0:AGCAGGAA orig_bc=AAAAAAAAAAAA new_bc=AAAAAAAAAAAA bc_diffs=0
TACGGAAGGTCCGGGCGTTATCCGGATTTATTGGGTTTAAAGGGAGCGCAGGCCGGAGATTAAGCGTGACGTGAAATGCCGCGGCTCAACCGTGGAAGTGCGTCGCGAACTGGTTTTCTTGAGTGTATTCGACGTAGGCGGAATTCGTGGTGTAGCGGTGAAATGCTTAGATATCACGAAGAACCCCGATTGCGAAGGCAGCCTACGAGTCTACAACTGACGCTAAAGCTCGAAGGTGCGGGTATCGAACAGG
+
IIIIIDHIIIIIIIIIIIIIIIIIIEHHIIIIHIIHHHIIIIIIHHIIIHIIHIIIHHFHIIIIIIIIHIIIIIIIGIIIIIIIIHIIIIIIIIIIIIIIIIHIIIIIIIIIIIIHIIIIIIIIIIIIIIIIIIIIIHIIIIIIIIIIIIIIIIIIIIIIIIIIIIIIIIIIIIIIIIIIIIIIIIIIIIIIIIIIIIIIIIIIIIIIIIIIIGIIIIIIIIIIIHIIIIIIIIIHHIGIIIIHIIIIIIIII
@HS5.2_49 HISEQ:380:H55W7BCXY:1:1101:10943:10467 1:N:0:AGCAGGAA orig_bc=AAAAAAAAAAAA new_bc=AAAAAAAAAAAA bc_diffs=0
TACGGAGGATGCGAGCGTTATCCGGATTTATTGGGTTTAAAGGGTGCGCAGGCGGCGCGTTAAGTCAGCGGTGAAATGTCCCGGCTCAACCGGGGAGCTGCCGTTGATACTGGCGTGCTGGAGAGCGGACGGCGCCGGCGGAATGAGTGGTGTAGCGGTGAAATGCATAGATATCACTCAGAACACCGATCGCGAAGGCAGCTGGCGAGGCCGCGACTGACGCTGAGGCACGAAAGCGTGGGGATCAAACAGG
+
IIIIIIHHHHIIIIIIIIIIIIIIIHHHHHIGDHI=ECHHIIHIIIIIIIIIGIIIIIIHHIIIIIIIHIIIHHIHHHHIIIIIIIIIHHIIIIIIIIIIIIIIIIIIIIIIIIIIIIIIIIIIIIIHIIIIIIIIIIIIIIIIIIHIIIIIIIIIIIIIIIIIIIIIHIIIIIIIIIIIIIIIIIIIIIIIIIIIIIIIIIIIIIIIIIIIIIIIIIIIIIIIIIIIIIIIIIIIIIIIIIIIIIIIIIIII
@HS5.2_50 HISEQ:380:H55W7BCXY:1:1101:14547:10327 1:N:0:AGCAGGAA orig_bc=AAAAAAAAAAAA new_bc=AAAAAAAAAAAA bc_diffs=0
TACGGAAGGTCCGGGCGTTATCCGGATTTATTGGGTTTAAAGGGAGCGCAGGCTGATTATTAAGCGTGACGTGAAATGTAGCCGCTCAACGGCTGAACTGCGTCGCGAACTGGTAGTCTTGAGTGAGTTCGATGTTGGCGGAATTCGTAGTGTAGCGGTGAAATGCTTAGATATCACGAAGAACTCCGATTGCGAAGGCAGCCAACAAGGCCTTTACTGACGCTAAAGCTCGAAGGTGCGGGTATCGAACAGG
+
IIIIHEHHHIIIIIHIIIIFHIIIIHHIHHIHHIIEEHIIIIIIIIIIIIIIIIIGIIIIIIIIIIIIIIIIIIIIIHIIIIIHIIIIIIIIIIIIIIIIIIIIIIIIIHIIIIIIHIIIIIIIIIIIIIIIIIIIIIIIIIIIIIIIIIIIIIIIIIIIIIIIIIIIIIIIIIHHHHIIIIIIGIIIIIIIIIIIIIIIIIIIIIIHIIIIIIHIIIIIIIIIIIIIIIIIIIIHIIHEIIIIIIIIIIIII
@HS5.2_51 HISEQ:380:H55W7BCXY:1:1101:17070:10433 1:N:0:AGCAGGAA orig_bc=AAAAAAAAAAAA new_bc=AAAAAAAAAAAA bc_diffs=0
TACGGAAGGTCCGGGCGTTATCCGGATTTATTGGGTTTAAAGGGAGCGCAGGCTGGCTTTTAAGCGTGACGTGAAATGTAGACGCTCAACGTCTGAATTGCGTCGCGAACTGGAGGCCTTGAGTGCATTCGACGCCAGCGGAATTCGTGGTGTAGCGGTGAAATGCTTAGATATCACGAAGAACTCCGATTGCGAAGGCAGCTGGCGAGGCTGTAACTGACGCTAAAGCTCGAAAGTGCGGGTATCGAACAGG
+
IFHIIHHIIHHIHHHHIIIIIHHIIDCCHFEHIIIEHHIHIIHIHHHHHIIIIIHIIHIIIIIHHHHIHGHIGIHIEHHHHHHHIIHIIIIIIIIIIHHIIIIIIIIIIHIIHHIHIIHIIIIIIIIIIIHEIHHIIIIIIGIHIHHIIIIIIHHIIIIIIIIIIHHIIIIIIHHIHDGIIHGHEIIIIIIIHHIIIIIIGIIIIIIHIIHHIIIHIIIHHHIIIIIHHE=HHIIIIIIIIIIIIIIIIIIII
@HS5.2_52 HISEQ:380:H55W7BCXY:1:1101:1591:10502 1:N:0:AGCAGGAA orig_bc=AAAAAAAAAAAA new_bc=AAAAAAAAAAAA bc_diffs=0
TACGGAAGGTCCGGGCGTTATCCGGATTTATTGGGTTTAAAGGGAGCGCAGGCGGAGGCTTAAGCGTGACGTGAAATGTAGCCGCTCAACGGCTGAGTTGCGTCGCGAACTGGGTTTCTTGAGTGAGTGCGACGTCAGCGGAATTCGTGGTGTAGCGGTGAAATGCTTAGATATCACGAAGAACCCCGATTGCGAAGGCAGCTGACGAGCCCTTTACTGACGCTAAAGCTCGAAGGTGCGGGTATCGAACAGG
+
IHIIIIIIHIIIHHHHHIGHEHHIHCGHHIIIHHIHHHHHIHIIIGHICHIHIIIIIIIHIIIIIIHHIIIIIIIIIHHHIHIIIIIIIIIIIIIIHHIGIHIIIIIIIIIGIIIIHIHIIIIIIHIIHHIIIIIHIIIIIIIIIIIIIIIIIIIIIIIIIIIIIIIIIIIIIIHIHGIIIIIIIIIIIIIIIIIIIIIIIIIIIIIIIHIIIIIIIIIIIHIIIIIIIHIIIIIIIIIIIIIHIIIIIIIII
@HS5.2_53 HISEQ:380:H55W7BCXY:1:1101:4740:10719 1:N:0:AGCAGGAA orig_bc=AAAAAAAAAAAA new_bc=AAAAAAAAAAAA bc_diffs=0
TTAGAAACCCCAGCCGCGGTAATTAGAAACCCTAGTAGTCCGCCTAATGTGCCAGCCGCCGCGGTAATACGGAAGGTCCGGGCGTTATCCGGATTTATTGGGTTTAAAGGGAGCGCAGGCTGTAGATTAAGCGTGACGTGAAATGCCGCGGCTCAACCGTGGAAGTGCGTCGCGAACTGGTTTACTTGAGTGTATTCGACGTCAGCGGAATTCGTGGTGTAGCGGTGAAATGCTTAGATATCACGAAGAACTCCGATTGCGAAGGCAGCTGACGAGGCTATAACTGACGCTAAAGCTCGAAGGTGCGGGTATCGAACAGG
+
IIIIHIIHIIIIIIIIIIIHDHIIIIIIIIIIIIHIIIIIIIIHIIIIIIIIIHHIHHHIIIIIHDHIIIIIGIIGHIHHIHHHCFCHHHHHC0DFHIHGHHCHHIHIIHIGHHIHIIHHHIIHHGEHIIHIIIIIIIIHIIIIIHIIIIHIHIIIIIHIIIIHIIIIIIGIHIHIIIHIIHHIIIIIIIIIHIHHIIIIIHIIIIIIIIIHIIIIIIIIIIIIIIIIIIIIIIIIHIIIIIIIHIIIIIIIIIIIHGIIIIIIIIIIIIIIIIIIIIIIIIIIIIIIIIIIIIIIIIIIIIIIIIIIIHHIIIIIIIII
@HS5.2_54 HISEQ:380:H55W7BCXY:1:1101:8338:10546 1:N:0:AGCAGGAA orig_bc=AAAAAAAAAAAA new_bc=AAAAAAAAAAAA bc_diffs=0
GGATTAGATACCCTGGTAGTCCGCCTAAGGTGCCAGCCGCCGCGGTAATTAGATACCCTTGTAGTCCTTGACTAGTGTGCCAGCAGCCGCGGTAATACGGAAGATGCAGGCGTTATCCGGATTCATTGGGTTTAAAGGGTGCGTAGGCGGGTTATTAAGTCTGCGGTCAAATGTCAGCGCCCAACGCTGGCCTGCCGTGGAAACTGGTGACCTTGAATGCGGACGAGGCAGATGGAATTCGTGGTGTAGCGGTGAAATGCTTAGATATCACGAGGAACTCCGATTGCGAAGGCAGTCTGCCAGGCCGTGATTGACGCTGAGGCACGAAGGTGCGGGTATCGAACAGG
+
HICFHIHIHHHHIIFHIHIHIHIHIIIIIHHHIEEGHH<<FDHHIIDHIHHHHHIIHHHHHHFHIHCGHHIHHFHIDGHHIHIIIIIHHHIHIIGHIHHFHIICHHHIIIIIIIFHHE@C@A@BE/AHEHDE.GFHHIHIHHHHGHHHIIIHCHHHIIHHHIIIFHADEGEGH@DGHEHHIEHHHHICHIIHHIIIIIIGHEIIIHHIHGCHFGHEEDHGIIHHIIIHHEHHIIIIIIIIIIHIIIIIIIIIHHHIIIIHEIIIIFHIIH@DIGIIHFCIHH@HEIIIIIIIIHHGHIIHGHIIIHIIIHHIIIIIIIIIIIHGHIIHHHGIHIIIHIIHFIIIIII
@HS5.2_55 HISEQ:380:H55W7BCXY:1:1101:13058:10634 1:N:0:AGCAGGAA orig_bc=AAAAAAAAAAAA new_bc=AAAAAAAAAAAA bc_diffs=0
TACGGAAGGTCCGGGCGTTATCCGGATTTATTGGGTTTAAAGGGAGCGCAGGCTGGCTTTTAAGCGTGACGTGAAATGCGGCGGCTCAACCGTCCGAAGTGCGTCGCGAACTGGGAGCCTTGAGTGAGTTCGACGTCAGCGGAATTCGTGGTGTAGCGGTGAAATGCTTAGATATCACGAGGAACCCCGATTGCGAAGGCAGCTGACGAGGCCTTTACTGACGCTAAAGCTCGAAGGTGCGGGTATCGAACAGG
+
FFGH@HHDECEHIDHIDEHHIHHH?D0<FEHHE1@ECHCGC<F@@G0C<<CDCHEHHDHGIIHGGEEH@?BEG8EFHHHDCCCC:<0HHHHCGEG@F0IHH??IIIIHFHHHHEIHEEAFEIHGIIIIHHGHEHHHHIIHHCHCHHIHHHIHIHCHHEIHIIHHE#HCIIIIIFGFGE@HFIHIIIIHIHHDHFIIIIIHCHHIIHHHCHECGIHEHHIIIHGHHIHIHGHHHHEHH?IIIIHHHGHHHIIIIH
@HS5.2_56 HISEQ:380:H55W7BCXY:1:1101:15132:10583 1:N:0:AGCAGGAA orig_bc=AAAAAAAAAAAA new_bc=AAAAAAAAAAAA bc_diffs=0
TACGGAAGGTCCGGGCGTTATCCGGATTTATTGGGTTTAAAGGGAGCGCAGGCCGACTGGTAAGCGTGACGTGAAATGTAGCCGCTCAACGGCTGAGTTGCGTCGCGAACTGTCAGTCTTGAGTGAGTTCGATGTTGGCGGAATTCGTGGTGTAGCGGTGAAATGCTTAGATATCACGAAGAACTCCGATTGCGAAGGCAGCCAACAAGGCCTTTACTGACGCTAAAGCTCGAAGGTGCGGGTATCGAACAGG
+
IIIIIHIIIHIIIIIGHHIIIIHIHHIIIIIIHII<CHIIGIIIIIIIIIIIHIIHIIIHIHIIIIIIFHIHHHEIIHGHIIIIIIIHIIIHHIIIIIIIIIIIIIIHIHIIIIIIIIIIHIIIIIIHIIIIIHIIIIIIIIHIIIIIIIIIIIIIIIIIIIIIIIIIIIIIIIIIIIIIIIIIHIIIIIIIIIIIIIIIHIIIIIIIIIIIIHIIIIIIIIIIIIIIHFIIIIIIHIIIIIIIIIIIIIHII
@HS5.2_57 HISEQ:380:H55W7BCXY:1:1101:18791:10586 1:N:0:AGCAGGAA orig_bc=AAAAAAAAAAAA new_bc=AAAAAAAAAAAA bc_diffs=0
TACGGAGGATCCGAGCGTTATCCGGATTTATTGGGTTTAAAGGGAGCGTAGGCGGAGGATCAAGTCAGTTGTGAAATGTAGGCGCTCAACGCCTGCACTGCAGTTGAAACTGGTTCCCTTGAGTGCGTAAGAGGCAGGCGGAATTCGTCGTGTAGCGGTGAAATGCTTAGATATGACGAAGAACTCCGATCGCGAAGGCAGCTTGCCGGGCCGCAACTGACGCTGAAGCTCGAAGGTGCGGGTATCGAACAGG
+
IIIIIHIICHIIIIIIIIIIIIIIIHHHIIIIIIIGHIIIIIIIIIGIHIHIIIIIIIHHIHIIIIIIHHIIIHIIGHIIIIIIIIIIIHIIIIIIIHIIIIIIIIIIHIIIIIIIHIIIIHHIIIIIIIIIIIHHIIIIIIHIGHHIIIIIIIIIIIIIIIIHHHIHIIIIIIIHIIIIIIIHHIIIHHIIIIIHIHGIIHHHIIIIIIIIIIIIIIIIIIIIIIIIIFIIIIHHDHDIIIGIIIIIIIIII
@HS5.2_58 HISEQ:380:H55W7BCXY:1:1101:3917:10904 1:N:0:AGCAGGAA orig_bc=AAAAAAAAAAAA new_bc=AAAAAAAAAAAA bc_diffs=0
TACGGAAGGTCCGGGCGTTATCCGGATTTATTGGGTTTAAAGGGAGCGCAGGCGGGGAGGTAAGCGTGACGTGAAATGTAGCCGCTCAACGGCTGAACTGCGTCGCGAACTGCCTCTCTTGAGTGAGTACGACGTCAGCGGAATTTGTGGTGTAGCGGTGAAATGCTTAGATATCACGAAGAACCCCGATTGCGAAGGCAGCTGACGAGTCCTTTACTGACGCTAAAGCTCGAAGGTGCGGGTATCGAACAGG
+
IEH@H0EEHHHIH/CE?E<CHFHIG0<CGHHIHGHC<CFHHHHIHIG//CEHIIHIHCCIHHIHEHHGEHHIIHHHGHHDDHGEHIIHHIHIHHHFBG8@FEHIHHIHHHG@EFHHHFHFHEHGIHHHHHHGIIIHH#IIHGIHGIIIHIIIGGHHIHGIHHIHHEHHIHHF@<EGCGH@HDHHCHHEHHIIGHHHHHHEHHIHIIHHFDEH@HHIHHHHCH?HFHHD1<1HHHDHHE@HHIIIHIHIHEHIH
@HS5.2_59 HISEQ:380:H55W7BCXY:1:1101:7303:10820 1:N:0:AGCAGGAA orig_bc=AAAAAAAAAAAA new_bc=AAAAAAAAAAAA bc_diffs=0
TACGGAGGATGCGAGCGTTATCCGGATTTATTGGGTTTAAAGGGTGCGTAGGCGGACGATTAAGTCAGCGGTGAAAGCGTGTGGCTCAACCATACCAAGCCGTTGAAACTGGTTGTCTTGAGTGTAAACGAGGTAGGCGGAATGTCACGTGTAGCGGTGAAATGCATAGATATGTGACAGAACCCCGATTGCGAAGGCAGCTTACCGGCATACAACTGACGCTGAGGCACGAAAGCGTGGGTATCAAACAGG
+
IIIHIIIIHIIIIIIIHIIIIIIIHGEGHHIHHCH@CGEGHFHHIIGIIIIHHHHHIIHHHIHIHHIHIHIHIIIHHDIHIIIIHIIIIIHIIIIIIIIIIIIIIIIIIIIIIIIIIIIIIIIHHIIHIIIIIHIIIHHIHIIIIIIIIIHIIIIIIIIIIIIIIIIIIIIHHHIHHHIHIIIIIIIIIIIIIIIIIIIIIIIIIIHIIHIIIIIIIIIIIIIIIIIHIIIIIIIIIHIIIHHIIIIIIIII
@HS5.2_60 HISEQ:380:H55W7BCXY:1:1101:7550:10800 1:N:0:AGCAGGAA orig_bc=AAAAAAAAAAAA new_bc=AAAAAAAAAAAA bc_diffs=0
TACGGAAGGTCCGGGCGTTATCCGGATTTATTGGGTTTAAAGGGAGCGCAGGCTGGATTTTAAGCGTGCTGTGAAATGTACCGGCTCAACCGGTGACGTGCAGCGCGAACTGGAGTCCTTGAGTGAGTACGAGGTATGCGGAATTCGTGGTGTAGCGGTGAAATGCTTAGATATCACGAAGAACCCCGATTGCGAAGGCAGCGTACCAGTCCTTAACTGACGCTAAAGCTCGAAAGTGCGGGTATCGAACAGG
+
IIIIIGIIIHHIIIHIIIIIIHIIIHEHIIIIIIIGEHHFHHGIIIIIDHCHHHEHHIIHHIIHIIIEHIIHIHGIIIIHHHIIIIIIIIIIIIIIHIIIIIIIIIIHIIIIIIHHHIIHHHIIIIIIIIIIIIHHHHIHIHIIIIHHHHHIIIIIIIIIHIIIIIIIIIIHIIHIIIIIIHHHEHIIIIIIIIIIIIIHHHIIIHIIIIIIHIHEIIIIIIIIIIIIIHIIIIIIIGIIIIIHHIIIIIIIH
@HS5.2_61 HISEQ:380:H55W7BCXY:1:1101:14370:10829 1:N:0:AGCAGGAA orig_bc=AAAAAAAAAAAA new_bc=AAAAAAAAAAAA bc_diffs=0
TACGGAAGATGCGAGCGTTATCCGGATTTATTGGGTTTAAAGGGAGCGTAGGCGGGTTTTTAAGTCTGCGGTAAAATGTCGGCGCCCAACGTCGTCTTGCCGTGGAAACTGGAGACCTTGAATACACGCAAGGAAGATGGAATTCGTCGTGTAGCGGTGAAATGCTTAGATATGACGAAGAACTCCGATTGCGAAGGCAGTCTTCTGGAGTGCGATTGACGCTGAGGCTCGAAAGTGCGGGTATCAAACAGG
+
IFHHHHHHHHHHDFHIHHHGH1FHHEEGHHHHIIG<DEHIHHHI?GHHCGHIIIHIEEHHIHHHHHGHCHHHFHIIDFHDHHHFHHIIIIHHHIHHHIIIHHGIIHEGHHHHFHHEHIHIHHIHEHIHDEHHHHHIHHHHEHHHGIGHIIIIIIHIIIHGHII?HEIIIIGIHHDHGIHHFEC6IHG=DHIHIIIHHGHHEEGCIIHHHHGHEHHGHIHHIIIIIHEE@HIIIHHEIIIIIIHEIIIIIIII
@HS5.2_62 HISEQ:380:H55W7BCXY:1:1101:15134:10816 1:N:0:AGCAGGAA orig_bc=AAAAAAAAAAAA new_bc=AAAAAAAAAAAA bc_diffs=0
TACGGAGGATGCAAGCGTTATCCGGATTTATTGGGTTTAAAGGGTGCGTAGGCGGATGCCTAAGCGTGAGGTGAAATCCCCGGGCTCAACCTGGGAACTGCCTCGCGAACTGGGTATCTGGAATGTCCGTGCCGTGGGAGGAATGTGTGGTGTAGCGGTGAAATGCATAGAGATCACACAGAACACCGATTGCGAAGGCATCTCACGAACGGATGATTGACGCTGAGGCACGAAAGCGTGGGGATCAAACAGG
+
IIIIIIIIIIIIIIIIIIIIIIIIIEHHIIIIHIIEHHIIIIIIIIIIIIIIIIIIIIIIIIIIIIIIIIIIIIIIHHIIIIIIHIIIIIIIIIIIIIIIIIIIIIIIIIIIIIIIHIIIIIIIIIIIIIIIIIIIIIIIIIIIIIHIIIIIIIIIIIIIIIIIIIIIIIIIIIIIIIIIIIIHIGHHIIHIIIIIIIIIHIIHIIIIIIIIIIIHIIIIIIIIIIIIIIIIHHEIIIIIIIIIIHIIIIIII
@HS5.2_63 HISEQ:380:H55W7BCXY:1:1101:20273:10880 1:N:0:AGCAGGAA orig_bc=AAAAAAAAAAAA new_bc=AAAAAAAAAAAA bc_diffs=0
TACGTAGGTGACAAGCGTTATCCGGATTTACTGGGCGTAAAGGGCGTGTAGGCGGTCTTGCAAGTCAGAAGTGAAATTCCTGAGCTCAACTCGGGCGCTGCTTCTGAAACTGCAGGACTTGAGTGCTGGAGGGGATAGCGGAATTCCTAGTGGAGCGGTAAAATGCGCAGATATTAGGAAGAACACCGGTGGCGAAGGCGGCTATCTGGACAGTAACTGACGCTGAGGCGCGAAAGCGTGGGGAGCAAACAGG
+
HHHCFHHGIHHHEFFHHHHHIIIIIG@GH@CDHHCHIHHIIHEEHHC?GHHEHHHHFGHEHHIFFGHIIIII#IIHHHHHFIIIIHHIIIHHHHHHHHEEHFGHGHHHGFGHIHHHHHII<HEHECH=@C:HHGHHHIHIHHIIEFEEHGHH<;IHIHIHIHG<IIHEIIHHFGHHFFEFHHIHIIHEIGIHECGGDDGHHHHHGHHHHHEHGIHEHCIIHHGCHHIH?CHIHGHD<ECG@FHC@@HHHHHG?
@HS5.2_64 HISEQ:380:H55W7BCXY:1:1101:19061:12615 1:N:0:AGCAGGAA orig_bc=AAAAAAAAAAAA new_bc=AAAAAAAAAAAA bc_diffs=0
TACGGAAGGTCCGGGCGTTATCCGGATTTATTGGGTTTAAAGGGAGCGCAGGCTGGTGATTAAGCGTGACGTGAAATGCCGCAGCTCAACTGTGGAAGTGCGTCGCGAACTGGTTACCTTGAGTGTATTCGACGTCAGCGGAATTCGTGGTGTAGCGGTGAAATGCTTAGATATCACGAAGAACTCCGATTGCGAAGGCAGCTGGCGAGGCTACAACTGACGCTAAAGCTCGAAGGTGCGGGTATCGAACAGGATTAGAAACCCTTGTAGTCCGCCTAATGTGCCAGCAGCGCGGTAAGTGCCAGCAGCCGCGGTA
+
IIIIHIGHFCEHICHIGIIIIIGIIGHHIIHIHIHE=@FEHIFHHHCHGIIIIHHGCHHHHIIIIICHHHHIIIIIGHHIIHIGICHIIHFHCGHEEHHHHHGCHHIIIIIHHIHHHGHIHIIIIIIIIIIHIIEHIIIHIHGHIIIIIIIHIIIHIIIIIFHIHHIIHIIIIIIIIIIIHIHIHIIIIIIIHIIIIHIIHIIIIIIIIIHHIIIIGIIIIIIIIHIIIIIIIIIIIIIIHIIHHCIIIIIIIIHIIIIIHHIIIIIIHIHHHHIHIIIIIIIIIIHHIIIIIIIIIHHEIHHIHIIIIHHEIIII
@HS5.2_65 HISEQ:380:H55W7BCXY:1:1101:19088:12670 1:N:0:AGCAGGAA orig_bc=AAAAAAAAAAAA new_bc=AAAAAAAAAAAA bc_diffs=0
TACGGAGGATGCGAGCGTTATCCGGATTTATTGGGTTTAAAGGGTGCGTAGGCGGAATGTTAAGTCAGTGGTGAAAGCGTGCGGCTCAACCGTACCGAGCCATTGAAACTGGCGTTCTTGAGTGCAAGCGAGGTAAGCGGAATGTGACGTGTAGCGGTGAAATGCTTAGATATGTCCCAGAACTCCGATTGCGAAGGCAGCTTACCAGTATGTATCTGACGCTGAGGCACGAAAGCGTGGGTATCAAACAGG
+
IIIHIIIIIIIIIIIIIHIHIIIIIHIIIIIIIIIIIIHIIIIIIIIIHIIIIIIIIIIIHIIIHIIIIIIIIIIIHHIIIIIIIIIIIIIIIIIIIIIIIIIIIIIIIIIIIIHIIIIIIIIIIIIIIIIIIIIIIIIIIIIIIIIIIIIIIIIIIIIIIGIIIIIIIIIIIIIHIIIIIIIIIIIIIIIIIIIIHIIIIIIIIIIIIIHIIIIIIIIIIIIIIIIIIIIIIHIIIIIIIIIIIIIIIIII
@HS5.2_66 HISEQ:380:H55W7BCXY:1:1101:6620:12805 1:N:0:AGCAGGAA orig_bc=AAAAAAAAAAAA new_bc=AAAAAAAAAAAA bc_diffs=0
TACGGAAGGTCCGGGCGTTATCCGGATTTATTGGGTTTAAAGGGAGCGCAGGCGGGCTTTTAAGCGTGACGTGAAATGTAGATGCTCAACATCTGCACTGCGTCGCGAACTGGGGGCCTTGAGTGCAGTCGACGTTGGCGGAATTCGTGGTGTAGCGGTGAAATGCTTAGATATCACGAAGAACTCCGATTGCGAAGGCAGCCGACGAGAGTGTAACTGACGCTAAAGCTCGAAAGTGCGGGTATCGAACAGG
+
IIIIIIIIIIIIIIIIIHIIIIIIIHIIIIIIHIIEHIHIIIIIHHGIIIIIIIIIIIIIIIIIIIIIIIIIIIIIIIIIIIIIIIIIIIIIIIIIIIIIIIIIIIIIIIIIIIIIIIIIIIIIIIIIIIIIIIIIIIIIIIIIIIIIIIIIIIIIIIIIIHIIIIIIIIIIIIIIIIIIIIIIIIHIHIIIIIIIIIIIIIIIIIIIIIIHIIIIIIIIIIIIIIIIIIIIIHHFHIIIIIIIIIIIIIIII
@HS5.2_67 HISEQ:380:H55W7BCXY:1:1101:13665:12860 1:N:0:AGCAGGAA orig_bc=AAAAAAAAAAAA new_bc=AAAAAAAAAAAA bc_diffs=0
TACGGAAGGTCCGGGCGTTATCCGGATTTATTGGGTTTAAAGGGAGCGCAGGCGGAGGATTAAGCGTGACGTGAAATGTCCCGGCTCAACCGTGGAACTGCGTCGCGAACTGGTTCTCTTGAGTGAGTACGAGGAAGGCGGAATTCGTGGTGTAGCGGTGAAATGCTTAGATATCACGAAGAACTCCGATTGCGAAGGCAGCTTTCCAGTCCTTAACTGACGCTAAAGCTCGAAAGTGCGGGTATCGAACAGG
+
HIIIIHIIIIEHHHDHHII=@C@EE0<EHHHFHEGDD@CC?GHDFHEDCDEHIIHIIDCF#HIIIHHHHGFHEEHHCIHEHIIIHHDIIIIHIIIHHFFIHH@EHHHFIHGFFDEGEHHHFHHHHEHEEHHHHHCGHGHIIHEBIHHHHHHHHHHIIIHHIIIIHHIHGECHHCGF1CIIIHHFGHDC<@EIHIHHEHEFGCHHCHGDD1FDD1HEHCHGDGIHCHIGHEEEGCCC//GHHF1F1HHECHEII
@HS5.2_68 HISEQ:380:H55W7BCXY:1:1101:13716:12887 1:N:0:AGCAGGAA orig_bc=AAAAAAAAAAAA new_bc=AAAAAAAAAAAA bc_diffs=0
TACGGAAGGTCCGGGCGTTATCCGGATTTATTGGGTTTAAAGGGAGCGCAGGCGGAGGCTTAAGCGTGACGTGAAATGTAGCCGCTCAACGGCTGAGTTGCGTCGCGAACTGGGTTTCTTGAGTGAGTGCGACGTCAGCGGAATTCGTGGTGTAGCGGTGAAATGCTTAGATATCACGAAGAACCCCGATTGCGAAGGCAGCTGACGAGCCCTTTACTGACGCTAAAGCTCGAAGGTGCGGGTATCGAACAGG
+
IIIIHIIIIIIIIHGIHHIIIIIHHEHIIIIIIHHEHHIIIIIIHICHHHIIIIIIIIIIIIIIGIIIHHIHIHHIIIHIIIIIHIIIIIIIIHIIIIIIIIIHIIIIIIIIIIIIIIIIIIIIIIIIIIIHIIIIIIIIIIIIIIIIIIIIIIIIIIIIIIIIHIIIIIHIIIIIHHIIIIIIIHIIHHCHIIIIIIGIIIIIIIHFIIIIHIHIIIIIIIIIIIIIHHIIIIIIIIIIIIHHHIIIIIIII
@HS5.2_69 HISEQ:380:H55W7BCXY:1:1101:15142:12873 1:N:0:AGCAGGAA orig_bc=AAAAAAAAAAAA new_bc=AAAAAAAAAAAA bc_diffs=0
TACGGAGGGTACGAGCGTTAATCGGAATGACTGGGCGTAAAGGGCACGTAGGTGGATAGATAAGTCACAAGTGAAATACCCGGGCTTAACCTGGGATTGGCTCGTGAAACTGTTTAACTAGAGTACGGTAGAGGGGAGTAGAATTCCAAGTGTAGCGGTGAAATGCGTAGAGATTTGGAAGAATACCGGAGGCGAAGGCGGCTCTCTGGACCGATACTGACACTGAAGAGCGAAAGCGTGGGGAGCAAACAGG
+
IIIIIGDHHIIIIHHIIHIIGIIIIHHIIIIHHIIIIHHIGIIIIEHIHHHI<IHHHIHHIHHIIIHHIIIIIIIIHHIHIHIHIIIIIIIIHIIIIIIIIIIIHIIIIHIIIIIIIIIIIIIIHIIIIIIIIIIIIIIIIIIIIIIIIIIHHIIIIHHHIIIIIIIIIIIIIIIHHGIIIIIIIIIIIIIIIIIIIIIIIIIIIIIIIIIIHIIHIIIIIIIIIIIIIIIIIIIIIIIIIIIIIIIIIIIII
@HS5.2_70 HISEQ:380:H55W7BCXY:1:1101:18304:12861 1:N:0:AGCAGGAA orig_bc=AAAAAAAAAAAA new_bc=AAAAAAAAAAAA bc_diffs=0
TACGGAGGATGCAAGCGTTATCCGGATTTATTGGGTTTAAAGGGTGCGTAGGCTGTTCGACAAGTCAGGGGTGAAAGCCCGGCGCCTAACGCCGGAACTGCCTTTGATACTGCCGAGCTGGAATACGGATGCCGTGGGAGGAATGAGTAGTGTAGCGGTGAAATGCATAGATATTACTCAGAACACCGATTGCGAAGGCATCTCACGAATCCGTCATTGACGCTGAGGCACGAAAGCGTGGGGATCAAACAGG
+
IIIIIGIIIIGIIIIIIIIIIIIIIHIIIIIIIIIGIIIIIIIIIIIIIIIHIIIIIIIIIIHIIIIIIIIHIIIIHHGIIIIIIIIIIIIIIIIIIIIIIIIIIIIIIIIIHIIIIIIIIIIIHIHIIIIHIIHHHIIIIIIIIHHIIIIIIIIIIIIIIIIIHIEIIIIIIIIIIIHIIIIIHIHHIHGIIIIIIIIIHIIIIHHHEHIIIIHIIIIIIIIIIIIIIIIIIIIIIIIIIIIIGIIIIIIII
@HS5.2_71 HISEQ:380:H55W7BCXY:1:1101:18534:12789 1:N:0:AGCAGGAA orig_bc=AAAAAAAAAAAA new_bc=AAAAAAAAAAAA bc_diffs=0
TACGGAGGATGCGAGCGTTATCCGGATTTATTGGGTTTAAAGGGTGCGTAGGTGGTTTGTTAAGTTTGTGGTGAAAGCGTGCGGCTCAACCGTACCAAGCCATGAAAACTGGCGAACTTGAGTGCAAACGAGGTAGGCGGAATGTGATGTGTAGCGGTGAAATGCTTAGATATGTCACAGAACCCCGATTGCGAAGGCAGCTTACCAGCATGCAACTGACACTGAGGCACGAAAGCGTGGGTATCAAACAGG
+
IIIIIHIIIIIIIIIIIIIIIIIIIIIIIIIIIIIHHIIIIIIIIIIIHIHIHIIIIIIIIIIIIHIIIIIHIIIIIIIIIIIIIIIIIIIIIIIIIIIIIIIIIIIIIIIIIIIIIIIIIIIIIIIIIIIIIIIIIIIIIIIIIIIIIIIIIIIIIIIIIIIIIIIIIIIIIIIIHIIIIIIHIIIIIIIIIIIIIIIIIIIIIIIIIIIIIIIIIIIIIIIIIIIIIIIIIIIIIIIIIIIIIIIIIIII
@HS5.2_72 HISEQ:380:H55W7BCXY:1:1101:8174:13118 1:N:0:AGCAGGAA orig_bc=AAAAAAAAAAAA new_bc=AAAAAAAAAAAA bc_diffs=0
TACGGAGGGTGCGAGCGTTAATCGGAATAACTGGGCGTAAAGAGCTCGTAGGCGGTTTGTCAAGTCAGATGTGAAAGCCCCGGGCTTAACCTGGGAACCGCATTTGAAACTGACAGACTAGAGTACTGTAGAGGGAGGTAGAATTCCAGGTGTAGCGGTGAAATGCGTAGATATCTGGAGGAATACCGGTGGCGAAGGCGGCCTCCTGGACAGAGACTGACGCTGAGGAGCGAAAGCGTGGGGAGCAAACAGG
+
IIIIIGHIIIIIIIIIIHIIIIIIIIIIIIIIIIIIIIIIIIIIIIIIIIIIIIIIIIIIIIIIIIIIIIIIIIIIHIIIIIIIIIIIIIIIIIIIIIIIIIIIIIIIIIIIIIIIIIIIIIIIIIIIIIIIIIIIIIIIIIIIIIIIIIIIIIIIIIIIIIIIIIIIIIIIIIIIHIIIIIIIIIIIIIIIIIIIIIIIIIIIIIIIIIIIIIIIIIIIIIIIIIIIHIIIIIIIIIIIIIIIIIIIIIIII
@HS5.2_73 HISEQ:380:H55W7BCXY:1:1101:17547:13247 1:N:0:AGCAGGAA orig_bc=AAAAAAAAAAAA new_bc=AAAAAAAAAAAA bc_diffs=0
TACGGAAGGTCCGGGCGTTATCCGGATTTATTGGGTTTAAAGGGAGCGCAGGCCGAAGGTTAAGCGTGACGTGAAATGTAGCCGCTCAACGGCTGAACTGCGTCGCGAACTGGTAGTCTTGAGTGAGTTCGATGTTGGCGGAATTCGTGGTGTAGCGGTGAAATGCTTAGATATCACGAAGAACTCCGATTGCGAAGGCAGCCAACAAGGCCTTTACTGACGCTAAAGCTCGAAGGTGCGGGTATCGAACAGG
+
IIIIIGIIIIIIIIIIIHHHHIIIIIGIGHHFHHIHHIIIIIIIIIIIIIIIIIIIIIIIHIIIIIIIIIIHIIIIIIIIIIIIIIIIIIIIIIIIIIIIIIIIIIIIIIIIIIIIIIIIIIIIIIIIIIIIIIIIIIIIIIIIIIIIIIIIIIIIIIIIIIIIIIIIIIIIIIIIIHIIIIIIIIIIIIIIIIIIIIIIIIIIIIIIIIIIIIIIIIIIIIIIIIIIIIIIIIIIIIIIIIIIIIIIHIIII
@HS5.2_74 HISEQ:380:H55W7BCXY:1:1101:17855:13101 1:N:0:AGCAGGAA orig_bc=AAAAAAAAAAAA new_bc=AAAAAAAAAAAA bc_diffs=0
TACGGAGGATGCAAGCGTTATCCGGATTTATTGGGTTTAAAGGGTGCGTAGGCGGCGCGTTAAGCGTGAGGTGAAAGCTCGGGGCTCAACCCCGGAACTGCCTCGCGAACTGGCGTGCTGGAATGCTCCTGCCGTGGGAGGAATGTGTGGTGTAGCGGTGAAATGCATAGAGATCACACAGAACACCGATTGCGAAGGCATCTCACGAAGGGGTTATTGACGCTGAGGCACGAAAGCGTGGGGATCAAACAGG
+
IIIHIHIIIHIIHIIIIHIIIIIIIH=CHHHHHHI<DHHIIHFHIHIIEHHIIHIHHIIIIIIIIIIIHIIIIIGIHHHHIIIIIIIIIIIHIIIIIIIHHHHHIIIHHIIIIHIIIIIIIIIIIIHIHHHIIIGIIIIIIIIIIIIHIIIIIIIIII#IIIIIIIIIIIIIIIIIHGHIIIIIIIIIIHGIIIIIIIIIIIIIIIIHIIIIIIIIIIIIIIIIIIIIIIIIIIIIIIIIIIIIHIIIIIIII
@HS5.2_75 HISEQ:380:H55W7BCXY:1:1101:18537:13169 1:N:0:AGCAGGAA orig_bc=AAAAAAAAAAAA new_bc=AAAAAAAAAAAA bc_diffs=0
TACGGAAGGTCCGGGCGTTATCCGGATTTATTGGGTTTAAAGGGAGCGCAGGCCGATGGTTAAGCGTGACGTGAAATGTAGCCGCTCAACGGCTGAACTGCGTCGCGAACTGGCTGTCTTGAGTGAGTTCGATGTGGGCGGAATTCGTGGTGTAGCGGTGAAATGCTTAGATATCACGAAGAACTCCGATTGCGAAGGCAGCCCACAAGGCCTTTACTGACGCTAAAGCTCGAAGGTGCGGGTATCGAACAGG
+
IIGII=HFEHHIIIIIIHIIIIIIIIIIIIIIIIIHHIIHIIIIIIIIIIIHIIIIIIIIIHIIIHIIIIH@CGHIFGHIIGHHIHIIIIIIIIIIIIIIIIIHIIIIIHIIIIHHIIIIIIIIIIIDEHIIIHIIIIIIIHIIHIIHIIIIIIHHHIIIIIIIIIIIIHIIIHHHHHIIIHHHIIIIIIIIIHIIIHIIIHEGHIIIIIIIIHIIIHHHIIHIIIIIIIIIIHHHEDHIIHHHFIIHIIIHH
@HS5.2_76 HISEQ:380:H55W7BCXY:1:1101:20861:13006 1:N:0:AGCAGGAA orig_bc=AAAAAAAAAAAA new_bc=AAAAAAAAAAAA bc_diffs=0
TACGGAGGGTGCGAGCGTTAATCGGAATAACTGGGCGTAAAGAGCTCGTAGGCGGTTAGTCAAGTCAGATGTGAAAGCCCCGGGCTTAACCTGGGAACTGCATTTGAAACTGACGAACTAGAGTACTGTAGAGGGAGGTAGAATTCCAGGTGTAGCGGTGAAATGCGTAGATATCTGGAGGAATACCGGTGGCGAAGGCGGCCTCCTGGACAGAGACTGACGCTGAGGATCGAAAGCGTGGGGAGCAAA
+
CEHED0C<C0<0<EHD</D01D<EDHG11DC<C1<?<CCG@@CFF<CC/DGHCC/#<DGFHF1D@CE#EHHH#ECCC<11<CC?@AB<GHCH@ECGFC0<C@E@G@DHHHH@EFC@FGDGHFG<DGCHF<@FHHDDA?BEHCHGGIHEHH?HHEHHEEC<BC<=HHFC8FB<<@#GC@GF11IHHH<HEGC0C?HFGIHGHHGHEHF<C1H@C<<<HE<0<HGC1<0<<1CD1<@E</G0ECFC<1C<<
@HS5.2_77 HISEQ:380:H55W7BCXY:1:1101:2138:13394 1:N:0:AGCAGGAA orig_bc=AAAAAAAAAAAA new_bc=AAAAAAAAAAAA bc_diffs=0
TACGGAAGGTCCGGGCGTTATCCGGATTTATTGGGTTTAAAGGGAGCGCAGGCGGAAGGTTAAGCGTGACGTGAAATGTACCGGCTCAACCGGTGAATTGCGTCGCGAACTGGTCTTCTTGAGTGAGTACGACGGAGTCGGAATTCGTGGTGTAGCGGTGAAATGCTTAGATATCACGAAGAACGACGATTGCGAAGGCAGTCTCCGAGTCCTTAACTGACGCTAATGCTCGAAAGTGCGGGTATCGAACAGG
+
III@G=C<E<<FE/<//<<<<<FH<0<0DE1CCGH<00<<GFHI1<EE/EH?/C8/</GD<<DFHHII0@HHECG?DEEDHE:?HHEECGG@CFAE??FFEHHHCEGB:HEIIIHCHHG@F:C?HGFFCDHDG?HEEGIFHCFG?@IHIHEHE<FFFCFIHHF@GD@EAG<<8G?D1FF@HEHHF<CC0C#HEIHHCC<F</</CHC<C1EHCC1GCED<CFFC<<?D11EGC1C<C<=FHHGCC@HIIHFHH
@HS5.2_78 HISEQ:380:H55W7BCXY:1:1101:4500:13290 1:N:0:AGTAGGAA orig_bc=AAAAAAAAAAAA new_bc=AAAAAAAAAAAA bc_diffs=0
TACGGAAGGTCCGGGCGTTATCCGGATTTATTGGGTTTAAAGGGAGCGCAGGCGGAAGGTTAAGCGTGACGTGAAATGTACCGGCTCAACCGGTGAATTGCGTCGCGAACTGGTCTTCTTGAGTGAGTACGACGGAGTCGGAATTCGTGGTGTAGCGGTGAAATGCTTAGATATCACGAAGAACGCCGATTGCGAAGGCAGTCTCCGAGTCCTTAACTGACGCTAATGCTCGAAAGTGCGGGTATCGAACAGG
+
EHHIHIIII1CCHHDHHDHHIIHIIIIEHI1DCFHGDGHIIIGIIIFHHHDEHHHHHDDEIIIIIIIIIIIIHHHHHIIIHIIIIHIHHIHIIIIHIHIIIIHIIIHHIIIHIHHIIHIHIIIIIIHHIIIIIIIIIIIIIIIIIIIGHHHHHIIHIIIIIIIIIIIIIIIIIHHHHHIIIHIIHIIIIIIIHIIIIIHIIHIIIIHIIIIIIIIIIIIHHHHHHHHHHIIHHIIIHCEIHHHGCIIIIIIIH
@HS5.2_79 HISEQ:380:H55W7BCXY:1:1101:5134:13345 1:N:0:AGCAGGAA orig_bc=AAAAAAAAAAAA new_bc=AAAAAAAAAAAA bc_diffs=0
TACGGAAGGTCCTGGCGTTATCCGGATTTATTGGGTTTAAAGGGAGCGCAGGCTGGTTATTAAGCGTGACGTGAAATGTAGCCGCTCAACGGCTGAGTTGCGTCGCGAACTGGTAGTCTTGAGTGAGTGCGACGTCAGCGGAATTCGTGGTGTAGCGGTGAAATGCTTAGATATCACGAAGAACCCCGATTGCGAAGGCAGCTGACGAGCCCTTTACTGACGCTAAAGCTCGAAGGTGCGGGTATCGAACAGG
+
IIIIIHIIHIHIIIIIIIIIHIIIIHHIIIHEGHICEHIIIIIIIIIIGIIIIGHIIIIIIIIIIIIIIIIEIIIIHHHGIIIIIIIIIIIIIHIIIIIIIIIIIIIIIIIIIIIIIIIIIIIIIIIIIIIIIIIIIIIIIIIIIIIIIIIIIIIIIIIIIIIIIIIIIIIIIIIHHIIIIIIIHIIIIIIIIIIIIIIIIIIIIIIIIIIIIIIHIIIIIIIHIIIIIIIIIIIIIIIIIIIIIIIIHIIII
@HS5.2_80 HISEQ:380:H55W7BCXY:1:1101:10859:13494 1:N:0:AGCAGGAA orig_bc=AAAAAAAAAAAA new_bc=AAAAAAAAAAAA bc_diffs=0
TACGGAAGGTCCGGGCGTTATCCGGATTTATTGGGTTTAAAGGGAGCGCAGGCGGAAGATTAAGCGTGACGTGAAATGTCCCGGCTCAACCGTGGAACTGCGTCGCGAACTGGTTTTCTTGAGTGGGTACGACGTCAGCGGAATTCGTGGTGTAGCGGTGAAATGCTTAGATATCACGAAGAACCCCGATTGCGAAGGCAGCTGACGAGTCCTCAACTGACGCTAAAGCTCGAAAGTGCGGGTATCGAACAGG
+
IIIIIIIIIIHHIIIIIIIIIIIIIHHHIIIHHIIDGHIIIIIHIIIIIIIIIHIIIIIIIIIIIIIIIIHHIIIIHHHHIIIIIIIIIIIIIIHHIHIIIIIIIIIIIIIIIIHIIIIIIIIIIIIIIIIIIIIIIIIIIIIHIIIIIIIIIIIIIIIIHGIIIIIHIIIIIIIHIGIHIIIIIIIIIHIIIIIHIIHIIIIIIIIHHIIHIIIIIIIIIIIIIIIIIHHHHIIH<IIIIIHGIIIIIIIII
@HS5.2_81 HISEQ:380:H55W7BCXY:1:1101:12686:13345 1:N:0:AGCAGGAA orig_bc=AAAAAAAAAAAA new_bc=AAAAAAAAAAAA bc_diffs=0
TACGTAGGTGGCAAGCGTTGTCCGGAATTATTGGGCGTAAAGCGCATGTAGGCGGTAATTTAAGTCTGTCGTGAAACTGCGGGGCTCAGCCCCGTATGGCGATGGAAACTGGGTTACTTGAGTGCAGGAGAGGAAAGGGGAACTCCCAGTGTAGCGGTGAAATGCGTAGATATTGGGAAGAACACCGGTGGCGAAGGCGCCTTTCTGGACTGTGTCTGACGCTGAGATGCGAAAGCCAGGGTAGCGAACGGG
+
IIIIII<<<GHHIIIIIIHHIIIIIHHIIIIHIIIIIHIIIIIIIIIGHIIIIIIHHIHIIIIHHIIIIIIHIIHHGIHIIIIIIIIIHHHHHIIIIIIIIIIIIIIIIIIIIIIIIHIIIIIIIIIIIIIHHHIIIIIIIIIIIIHIIIIIIIIIIIIIIIIIHIIIIIIIIIIHHIIIIIHIIIIIIIIIIIIIIIIHHIIIIIIIIIIIIIIIIIIIIIIIIIIHIIIIIIIIIIIIIIIIIIIIIIII
@HS5.2_82 HISEQ:380:H55W7BCXY:1:1101:13943:13462 1:N:0:AGCAGGAA orig_bc=AAAAAAAAAAAA new_bc=AAAAAAAAAAAA bc_diffs=0
TACGGAGGATACAAGCGTTATCCGGATTTATTGGGTTTAAAGGGTGCGCAGGCGGACCGCTAAGTCAGGGGTGAAAAGTTGGGGCTTAACTCCAATCGTGCCTTTGATACTGGCGGACTAGAGTGCGATAGGCGTGGCCGGAATGTGGTGTGTAGCGGTGAAATGCTTAGATATGCCACAGAACACCGATCGAGAAGTCAGGTCACGAGTTCGCAACTGACGCTCATGCACGAAAGCGTGGGGATCAAACAGG
+
IIIIIIIIIIIIIIIIIIIIIIIIIIIIIIIHIIIHHIHHIIIIIIIIIIIIIIIIIIIIIIIIHIIIIHIHIIIIIHIIIIIIIIIHIIIIIIIIIIIIIIIIIHIIIIIIIIIIIIIIIHIIIIIIIIIIIIIHIIIIIIIIIHIIIIIIIIIIIIIIIIIIIIIIIIIIIIIIHHHHIHIIIIIIIIIIIIIIIIHIIIIIIIIIIHIIIIIIIIIIIIIIIIIIIIIIIIIIIIIIIIIIIIIIIIIII
@HS5.2_83 HISEQ:380:H55W7BCXY:1:1101:3874:13501 1:N:0:AGCAGGAA orig_bc=AAAAAAAAAAAA new_bc=AAAAAAAAAAAA bc_diffs=0
TACGTAGGTGGCGAGCGTTATCCGGATTTACTGGGTGTAAAGGGCGCGTAGGCGGGGGTGCAAGTCAGATGTGAAATCTATGGGCTCAACTCATAAACTGCATTTGAAACTGTACTTCTTGAGTACTGGAGAGGTAGACGGAATTCCTTGTGTAGCGGTGAAATGCGTAGATATAAGGAAGAACACCAGTGGCGAAGGCGGTCTACTGGACAGCAACTGACGCTGAGGCGCGAAAGCGTGGGGAGCAAACAGG
+
IIIHIGHHIHIIIHHHIIIIIIIIIHIIGCFGHIIHCCGHHEHIIHIIDHIIIIIHHIIDHHIHIIHIHHHIHIIIHHHIIIHIIIIIIIHHIHHHIIIIHIHHIIHHHHIIIIIHIHIIIHHIIIHHHIIIIHHHHHIHIHHHIHHGHIIIIIIIIIIIIIIIIHIHIIIHHHIIIGIHIHIHHHIHHHIIIIIIIIHHIIIIIHIIIIIIHHIIIIIIHHGHHIIIHIIIIIIIIIHIIIHHHHIIIHHHH
@HS5.2_84 HISEQ:380:H55W7BCXY:1:1101:12253:13529 1:N:0:AGCAGGAA orig_bc=AAAAAAAAAAAA new_bc=AAAAAAAAAAAA bc_diffs=0
TACGTAGGTGACAAGCGTTATCCGGATTTACTGGGCGTAAAGGGCGTGTAGGCGGTCTTACAAGTCAGATGTGAAATTCCCGGGCTCAACTTGGGCGCTGCATCTGAAACTGCAAGACTTGAGTGCTGGAGGGGATAGCGGAATTCCTAGTGGAGCGGTAAAATGCGCAGAGATTAGGAAGAACACCGGTGACGAAGGCGGCTATCTGGACAGTAACTGACGCTGAGGCGCGAAAGCGTGGGGAGCAAACAGG
+
IIIIII<<<FGHIIIIIIIIIIIIIIIIIIIHIHIIIIIIIIIIIIHIIIIIIIIIIIIIIIIIIIIIIIIIIIIIIHIIIIIIIIIIIIIIIIIIIIIIIIIIIIIIIIIIIIIIIIIIIIIIIIIIIIIIIIIHIIIIIIIIIIIIIIIIIIIIIIIIIIIIIIIIIIIIIIIIIHIIIIIIIIIIIIIIIIIIIIIIIIIIIIIIIIIIIIIIIIIIIIIIIIIIIIIIIIIIIIIIIIIIIIIIIIIII
@HS5.2_85 HISEQ:380:H55W7BCXY:1:1101:14472:13686 1:N:0:AGCAGGAA orig_bc=AAAAAAAAAAAA new_bc=AAAAAAAAAAAA bc_diffs=0
TACGGAAGGTCCGGGCGTTATCCGGATTTATTGGGTTTAAAGGGAGCGCAGGCGGAGACTTAAGCGTGCTGTGAAATGTACCGGCTCAACCGGTGAGTTGCAGCGCGAACTGGGTTTCTTGAGTGAGTTCGAGGTATGCGGAATTCGTGGTGTAGCGGTGAAATGCTTAGATATCACGAAGAACTCCGATTGCGAAGGCAGCGTACCAGTCCTTAACTGACGCTAAAGCTCGAAAGTGCGGGTATCGAACAGG
+
IHHIIIGHHHIIIIHIIIIHIHFHGEDGHIIIIIIHHHEEHHIIIIIGDHHIIIHHHIIIHGEHEDHHGIIIH1HHFHHIHHHHHIIIIIIIHHHIEHIIIIGIIIHIIHHHHHECGDHGHIHHIIIGHIIIIHHIIIHIIIHEHIIHFGIIHIIHIIIHGGEGIIIIHIIIIEHHGHHHIHHIHHIIIHHHIIEHHIIHHHIHHEHIG@?ECD<<GIHHDHHHFHHGE@HHHF<IHHHHHHFGHIIHHEHHH
@HS5.2_86 HISEQ:380:H55W7BCXY:1:1101:15988:13618 1:N:0:AGCAGGAA orig_bc=AAAAAAAAAAAA new_bc=AAAAAAAAAAAA bc_diffs=0
TACGGAGGGTGCGAGCGTTAATCGGAATAACTGGGCGTAAAGAGCTCGTAGGCGGTTAGTCAAGTCAGATGTGAAAGCCCCGGGCTTAACCTGGGAACTGCATTTGAAACTGACGAACTAGAGTACTGTAGAGGGAGGTAGAATTCCAGGTGTAGCGGTGAAATGCGTAGATATCTGGAGGAATACCGGTGGCGAAGGCGGCCTCCTGGACAGAGACTGACGCTGAGGAGCGAAAGCGTGGGGAGCAAACAGG
+
IIIIIHEDHHHIIIIIIHIIIIIIIIGIIIIIHHGIHEHIIIIIIIIIDHHIHHIHHIIHHIIIHIIHIIIIIIIGHGHHIIHIIIIIIIIIIIIIIIIIIGIHIIIIIIIIIIIIIIIIIIHIHHIIIIIIIIIIIIHIIIIIHHHIHIIIIHHIIIIIIHIIIIIIIIIIHHHIIIIIIIHIIIIIIIIIIHHGIIIIIIIHIIIIIIIIIIIIIIIIIIIIIIIIIIIIIIIIIIIIIIIIIHIHHIIII
@HS5.2_87 HISEQ:380:H55W7BCXY:1:1101:1594:13800 1:N:0:AGCAGGAA orig_bc=AAAAAAAAAAAA new_bc=AAAAAAAAAAAA bc_diffs=0
TACGGAAGATGCGAGCGTTATCCGGATTTATTGGGTTTAAAGGGAGCGTAGGCGGCCCGTTAAGTCAGCGGTCAAATGTCAGTGCCCAACATTGGCAAGCCGTTGATACTGGTGGGCTTGAATACACACAAGGAAGGTGGAATTCGTCGTGTAGCGGTGAAATGCTTAGATATGACGAAGAACTCCGATTGCGAAGGCAGCCTTCTGGGGTGCGATTGACGCTGAGGCTCGAAAGTGCGGGAATCAAACAGG
+
IIIIIIIIIIIIIIIIIIIIIIIIIHHHIHHHHHIGHIIIIIIIIIIIIIIIIIIIIIIIIIIIIIIIIIIIIIIIHHIIIIIIIIIIIIIIIIIIIIIIIIIIIIIIIIHIIHIHHIIIIIIIIIIIIIIIIIIIIIIIIIIIIIIIIIIIIIIIIIIIIIIIIIIIIIIIIIHHIIIIIIIGIIIIIIIIIIIIIIIIIIIIIIIIIIIIIIIIIIHIIIIIIIIIIIIIIIIIIIIIIIIIIIIIIIII
@HS5.2_88 HISEQ:380:H55W7BCXY:1:1101:5678:13969 1:N:0:AGCAGGAA orig_bc=AAAAAAAAAAAA new_bc=AAAAAAAAAAAA bc_diffs=0
TACGGAAGGTCCGGGCGTTATCCGGATTTATTGGGTTTAAAGGGAGCGCAGGCTGATTGTTAAGCGTGACGTGAAATGTAGCCGCTCAACGGCTGAACTGCGTCGCGAACTGGCAGTCTTGAGTGAGTACGACGTCAGCGGAATTCGTGGTGTAGCGGTGAAATGCTTAGATATCACGAAGAACCCCGATTGCGAAGGCAGCTGACGAGTCCTTTACTGACGCTAAAGCTCGATGGTGCGGGTATCGAACAGG
+
IIIIIIIIIHIIIIIIIIIIIIIIIIIHII1DDHIDCHHIIIIIIIIIIIIIIHIHIIIIIIIIIIHIIHIIIHIIHIIIIIIIIIIIIIIHIIIHIIIIIIIIIIIIIHIIIIIIIIIIIIIIIIIIIIIIIIGIIIIIIIIIIIIIIIIIIIIIIIIIIIIIIIIIIHHIHIHGHHIIIIIIIIIIIIIIIIIIIIIIIIIIIIIIIIIIIIIIIIIIIIIIIIIIIIIIIIIIIIIIIIIIIIHIIIIII
@HS5.2_89 HISEQ:380:H55W7BCXY:1:1101:10509:13783 1:N:0:AGCAGGAA orig_bc=AAAAAAAAAAAA new_bc=AAAAAAAAAAAA bc_diffs=0
TACGGAGGATGCGGGCGTTATCCGGATTTATTAGGTCTAAAGGGTGCGCAGGCGGCTCCCTAAGTCGGCGGTGAAAACCCGTGGCCCAACCACGGACGTGCCATCGATACTGGGGGGCTTGAGTACGGGTGACGTAAGCGGAATGAGTGGTGTAGCGGTGAAATGCTTAGATATTACTCAGAACACCGATTGCGAAGGCAGCTTACGAACCCTTGACTGACGCTCATGCACGAAAGCGCGGGTAGCGAACAGG
+
IGHHICCHEHIIIIIIIIHIIIGIIGHIIIIIIHIIIIIHIIIIIIIIIIHIIIIIIIIIHEHHIIHHHIIIIEGHHHHHHIHHHIHEHIIIIHIGIHIHHHHIIHHEHIIIHIHIIIHHHHHIIIHIIIIIIIIIIIHHHEEIHHHIIHEHHEHIIIIIHHFIIIHIIIIIIIIHHHIIHHHHHIIHIIIHGHHHHHIIIGHHGHGIIGIIHHHG=EGCHHHHGIHHHFHIIIIHHGIHIIHHDHHEHIIIH
@HS5.2_90 HISEQ:380:H55W7BCXY:1:1101:13800:13805 1:N:0:AGCAGGAA orig_bc=AAAAAAAAAAAA new_bc=AAAAAAAAAAAA bc_diffs=0
TACGTAGGTGGCAAGCGTTATCCGGAATTATTGGGCGTAAAGAGGGAGCAGGCGGCAAGATAAGTTTGAAGTGAAAGCGTGGAGCTCAACTCCATACAGCTTCGAAAACTGTCTAGCTAGAGTACGAGAGAAGTGAACGGAACTCCATGTGTAGCGGTGAAATGCGTAGATATATGGAAGAACACCAGTGGCGAAGGCGGTTCACTAGCTCGAAACTGACGCTCAGTCCCGAAAGCGTGGGTAGCAAATAGG
+
IIIIIIIIIIIIIIIIIIIIIIIIIIIIIIIIIIIIIDHIIIIIIIIIIIIIIIIIIIHHIIIIIHIIIIIIIIIIIIIIIIIIIIIIIIIIIIIIIIIIHIIIIIIIIIIIIIIIIIIIIIIIIIIIIIIIIIIIIIIIIIIIIIIIIIIIIIIIIIIIIIIIIIIIIIIIIIIIHIIIIIIIIIIIIIIIIIIIIIIIIIIIIIIIIIIIIIHIIIIIIIIIIIIIIIIIIIIIIIIIIIIIIIIIIIII
@HS5.2_91 HISEQ:380:H55W7BCXY:1:1101:1928:14051 1:N:0:AGCAGGAA orig_bc=AAAAAAAAAAAA new_bc=AAAAAAAAAAAA bc_diffs=0
TTAGAAACCCTAGTAGTCCACATCGGGTGCCAGCAGCCGCGGTAATACGGAGGATGCGAGCGTTATCCGGATTTATTGGGTTTAAAGGGTGCGTAGGTGGTTTGTTAAGTTTGTGGTGAAAGCGTGCGGCTCAACCGTACCAAGCCATGAAAACTGGCGAACTTGAGTGCAAACGAGGTAGGCGGAATGTGATGTGTAGCGGTGAAATGCTTAGATATGTCACAGAACCCCGATTGCGAAGGCAGCTTACCAGCATGCAACTGACACTGAGGCACGAAAGCGTGGGTATCAAACAGG
+
IIIIIIIIHIIIIHIIIIIIIIIIIIIIIIIIIIIIIIIIIHIIIIIHIIIIIIIIIIIIIIHIHIHIIIIHHIIIHHIIDHIIIIIIIDGHIHHIIHHIHHHIHIIHHIHIIIHIIIIIHIIHHIIHIHGIIIIIIIIIIIIIIIIIIIIHIIGHIIIIIIHIIIIHGHHIIIIIIIIIIIIIIIIIHHIIIIIIIIIIIIIIIIIIIIIIIHIHHFIHG<IIIIIIIIIGHIHGIIIIHIIIIIIHIIIIIHIHIIIIHIIIIHIIIIIIIIIIIIIIIIIIIIIIGIIIIHHII
@HS5.2_92 HISEQ:380:H55W7BCXY:1:1101:2784:14029 1:N:0:AGCAGGAA orig_bc=AAAAAAAAAAAA new_bc=AAAAAAAAAAAA bc_diffs=0
TACGGAAGGTCAGGGCGTTATCCGGATTTATTGGGTTTAAAGGGAGCGCAGGCGGGCAGTTAAGCCGGCTGTGAAAGTGCGGGGCCCAACCCCGTATTGCGGTCGGAACTGACGGTCTTGAGTGCGCGCAGGGACGCTGGAATTCACGGTGTAGCGGTGAAATGCTTAGATATCGTGAAGAACTCCGATGGCGAAGGCAGGTGTCCGGAGCGCAACTGACGCTGAGGCTCGAAAGTGCGGGTATCGAACAGG
+
IIIIIIIIIHIIIIIIIHIIIIIIIGHHIIIIIHIHHHIIIIIIIIIIHIIIIIIIIIIIIIIIIIIIIIIHIIIIHHIIIIIIIIIIIIIIIIIHIIIIIHHIIIIIIIIIIIIIIIIIIIIIIIIIIIIIIIIIIIIIIIIIIIIIIIIIIIIIIIIIIIIIIIIIIIIIIIIIIIHIIIHIIIIIIIIIHIIIIIIIIIIIIIIIIIIIIIIIIIIIIIIIIIIIIIIIIIIHIIIIIIIIIIIIIIII
@HS5.2_93 HISEQ:380:H55W7BCXY:1:1101:3305:14020 1:N:0:AGCAGGAA orig_bc=AAAAAAAAAAAA new_bc=AAAAAAAAAAAA bc_diffs=0
TACAGAGGTCGCAAGCGTTGTTCGGATTTACTGGGCGTAAAGGGCGCGTAGGCGGCCGTGCGTGTCGGATGTGAAATCTCCGGGCTCAACCCGGAAAGTGCGTCCGAAACTGCATGGCTCGAGTTCGGGAGAGGGAATCGGAATGCAGGGTGTAGCGGTGAAATGCGTTGATATCCTGCAGAACACCGGAGGCGAAGGCGGATTCCTGGAACGAAACTGACGCTCAGGCGCGAAAGTCGGGGGAGCAAACAGG
+
DCHHH1<E<CHHH?C?H0<CCCCHDECCFCFC1DDC?/F@C?1EECC?HCDFC<<<FCCEHI0<#HIII@#<C@C<#<CCGEEFHGHHCGFGHF?FHF0D?<DEHCHDCHGEFIIE0@GGHGC/.GHGEHEGHEHEFGABAEHGHIIIIHFHDHHHHCHEHHECC<BC@CHHGGH?CHHHHG@E</BHGC0HEHIHHHEG<<1G?EFCGEH@@HHHG<HHCCC@CIHHDIIHHHF</<E@EF<EE@@HFCCGE
@HS5.2_94 HISEQ:380:H55W7BCXY:1:1101:4229:14171 1:N:0:AGCAGGAA orig_bc=AAAAAAAAAAAA new_bc=AAAAAAAAAAAA bc_diffs=0
TACGTATGGTGCAAGCGTTATCCGGATTTACTGGGTGTAAAGGGAGCGTAGGCGGTTTTACAAGTCTGATGTGAAAGCCCGGGGCTCAACTCCGGTATTGCATTGGAAACTGTAGAACTAGAGTGTCGGAGGGGTAAGTGGAATTCCTAGTGTAGCGGTGAAATGCGTAGATATTAGGAGGAACACCAGTGGCGAAGGCGGCTTACTGGACGATTACTGACGCTGAGGCTCGAAAGCGTGGGGAGCAAACAGG
+
IIIHIIIIIIIIIIIIIIIIIIIIIHIIIIHHIIIIIIIIIIIIIIHIIIIIIIIHIIIIIIIIIIIIIIIIIIIIHHIIIIIIIIIIIIIIIIIIIIIHIIIIIIIIIIIIIIIHGIIIIIIIIIIIIIIIIIIIIIIIIIIIIIIIIIIIIIIIIIIIIIIIIIIIIIIIIIIIIIIIIIIIIIIIIIIIIIIIIIIIIIIIIIIIIIIIHIIIIIIIIIIIIIIIIIIIIIIIIIIIIIIIIIIIIIIII
@HS5.2_95 HISEQ:380:H55W7BCXY:1:1101:4909:14096 1:N:0:AGCAGGAA orig_bc=AAAAAAAAAAAA new_bc=AAAAAAAAAAAA bc_diffs=0
TACGGAGACTGCGAGCGTTACTCGGATTCACTGGGCGTAAAGGGAGCGCAGGCGGATGTGTGTGTTAGGTGTGAAAGCCCGGGGCTTAACTTCGGAAATGCGCCTAAAACTATACATCTAGAGACTTGGAGGGGTAAGCGGAATTTGTGGAGTAGCGGTAAAATGCGTAGATATCACAAGGAACACCGATGGCGAAGGCAGCTTACTGGACAAGATCTGACGCTCAGGCTCGAAAGCGTGGGTAGCAAAAGGG
+
IIIIIIIIIIIIIIIIIIIIIIIIIIIIIIIIIHIIHHIIIIIIHIIIIIIIIIIIIIIIIIIIHIIIIIIIIIIIIHHIIIIIIIIIIIIIIIIIIIIIHIIIIIIIIIIIIIIIIIIIIIIIHIIIIIIIIIIIHIIIIIIIHIIIIIIIIIIIIIIIIIIIIIIIIIIIIIIIIHIIIIIIIIIIIIIIIIIIIIIIIIIIIIIIIIIIIIIIIIIIIIIHIIIIIIIIIIIIIIIIIIIIIIIIIIIII
@HS5.2_96 HISEQ:380:H55W7BCXY:1:1101:5541:14113 1:N:0:AGCAGGAA orig_bc=AAAAAAAAAAAA new_bc=AAAAAAAAAAAA bc_diffs=0
TACGGAAGGTCCGGGCGTTATCCGGATTTAGTGGGTTTAAAGGGAGCGCAGGCTGATTGTTAAGCGTGACGTGAAATGTAGCCGCTCAACGGCTGAACTGCGTCGCGAACTGGCAGTCTTGAGTGAGTACGACGTCAGCGGAATTCGTGGTGTAGCGGTGAAATGCTTAGATATCACGAAGAACCCCGATTGCGAAGGCAGCTGACGAGTCCTTTACTGACGCTAAAGCTCGAAGGTGCGGGTATCGAACAGG
+
IHIIH<CCGCFHGCCDHHHHHIHHIGCEHH1DCGHECECHE<DCFHIICCEHIGHG@HIIIHIIIIIIFHHEEEEHGCFEHHEHIHIIIIHHHHHGHHIIIIHHHFHEHHGIHHIIIIHFHHHHIHIIHHH=HFCGHGHHIEHFIHEGEHHEHDIHHHHGDBHIHIHEFFCHHHHG@G1CGG@BHHHHHC@EHHIHHHHHHHGEGECIFHHGCGF1HIHHIHHHHGCEE@IHEIIIHHHHEHCHEHEHGG@G@
@HS5.2_97 HISEQ:380:H55W7BCXY:1:1101:13569:14070 1:N:0:AGCAGGAA orig_bc=AAAAAAAAAAAA new_bc=AAAAAAAAAAAA bc_diffs=0
TACGGAGGATGCGAGCGTTATCCGGATTTATTGGGTTTAAAGGGTGCGTAGGTGGAGAATTAAGTCTGTGGTGAAAGCGTGCGGCTCAACCGTACCAAGCCATGGATACTGGTTCCCTTGAGTGCAAACGAGGTAGGCGGAATGTGACGTGTAGCGGTGAAATGCTTAGATATGTCACAGAACCCCGATTGCGAAGGCAGCTTACCAGCATGCAACTGACACTGAGGCACGAAAGCGTGGGTATCAAACAGG
+
IIIIIICCDDGHHIIIIIIIIHIIIIHHHIGEFHI<DHHIHHHGHHIIHIIIIIIIIHHIHIIIIIIIHIHIIIIIIHHGIIIIIIIIIIIHHIIIIIIIIIIIIIIIIIIIIIIIIIIIIIIIIIIIIIIIIIIIIIIIIIIIHIIIIIIIIIIIIIIIIIIIIIIIIIIIIIIIHIIIIIIIIIIIIIIIIIIIIIIIIIIIIIIIIIIIGIIIIIIIIIIIIIIIIIIIIIIIIHIIIIIIIIIIIIII
@HS5.2_98 HISEQ:380:H55W7BCXY:1:1101:18093:14245 1:N:0:AGCAGGAA orig_bc=AAAAAAAAAAAA new_bc=AAAAAAAAAAAA bc_diffs=0
TACGGAAGGTCCGGGCGTTATCCGGATTTATTGGGTTTAAAGGGAGCGCAGGCTGGATTTTAAGCGTGCTGTGAAATGCGGCGGCTCAACCGTCGACGTGCAGCGCGAACTGGAGTCCTTGAGTGAGTACGACGTCAGCGGAATTCGTGGTGTAGCGGTGAAATGCTTAGATATCACGAAGAACTCCGATTGCGAAGGCAGCTGGCGAGTCCTTGACTGACGCTAAAGCTCGAAAGTGCGGGTATCGAACAGG
+
IIIIIIIIIIIIIIIIIIIIIIIIIIIIIIIIIIIHHIIIIIIIIIIIIIIIIIIIIHIIIIIIIIIIIIIIIIIIHIIIIIIIIIIIIIIIIIIIIIIIIIIIIIIIIIIIIIIIHIIIIIIIIIIHIIIIIIIIIIIIIIIIIIIIIIIIIIIIIIIIIIIIIIHIIIIIIIIIIIIIHHIIHIIIIIIIIIIIIIIIIIIIIIIIIIIIHIIIIIIIIIIIHIIIIIIIIIIIHIIIIIIIIIIIIIIII
@HS5.2_99 HISEQ:380:H55W7BCXY:1:1101:2288:14365 1:N:0:AGCAGGAA orig_bc=AAAAAAAAAAAA new_bc=AAAAAAAAAAAA bc_diffs=0
TACGGAAGGTCCGGGCGTTATCCGGATTTATTGGGTTTAAAGGGAGCGTAGGCTGGGGTATAAGCGTGACGTGAAATGTAGTTGCTCAACATCTGCACTGCGTCGCGAACTGTTCCTCTTGAGTGAGTTGAAAGCCGGCGGAATTCGTGGTGTAGCGGTGAAATGCTTAGATATCACGAAGAACTCCGATTGCGAAGGCAGCTGGCTGTACCTTTACTGACGCTGAAGCTCGAAGGTGCGGGTATCGAACAGG
+
HHIHEHHHHGHIHC/EHHHHIIGHHEGHIIIEFFHDEEFHEEHHCCHIHHHHHIHHHIIHGHHHIIIIIIIHHHHHEHHHHHHHIIHHIIIIIIIHHHIHIIHEDHIHIIHHFHHHHIIIIIHIHHHHIIHHEHIIIIHIIIIHIHEHGIIIIIIIIIIIIIIIIIHIIIIIIHHHHFIIIIIHIIIIHHHIIIIIIIHFIIHGHIIIHIHH?EIIIIIHIIHHFIHHH?IIIHIH<IHIIIHHGIIIIIIII
@HS5.2_100 HISEQ:380:H55W7BCXY:1:1101:3432:14394 1:N:0:AGCAGGAA orig_bc=AAAAAAAAAAAA new_bc=AAAAAAAAAAAA bc_diffs=0
TACGGAGGATGCGAGCGTTATCCGGATTTATTGGGTTTAAAGGGTGCGTAGGTGGTTTGTTAAGTTTGTGGTGAAAGCGTGCGGCTCAACCGTACCAAGCCATGAAAACTGGCGAACTTGAGTGCAAACGAGGTAGGCGGAATGTGATGTGTAGCGGTGAAATGCTTAGATATGTCACAGAACCCCGATTGCGAAGGCAGCTTACCAGCATGCAACTGACACTGAGGCACGAAAGCGTGGGTATCAAACAGG
+
IIIIIIIIHIIIIIIIIIIIIIIIIHHIIIIIIIIHHIIIIIIIHIIIHIHIHIIHIIIIIHIIEHIHHIIHIHIIGHHHIIIIIIHIIIIIIIIIIIIIHIIIIIIIIIIIHIIIIIIIIIIIIIIIIIIIIIIIHHIIIIIHIIIIIIIIIIIIIIIIIIIIIIIIIIIIIIIHGIIIIIIIIIIIIIIIIIIIIIIIIIIIIIIIIIIIIIIIIIIIIIIIIIIIIIIIIIHHIIIHIIIIIIIIIIII
@HS5.2_101 HISEQ:380:H55W7BCXY:1:1101:5305:14360 1:N:0:AGCAGGAA orig_bc=AAAAAAAAAAAA new_bc=AAAAAAAAAAAA bc_diffs=0
TACGGAAGGTCCGGGCGTTATCCGGATTTATTGGGTTTAAAGGGAGCGCAGGCGGAAGGTTAAGCGTGACGTGAAATGTACCGGCTCAACCGGTGAATTGCGTCGCGAACTGGTCTTCTTGAGTGAGTACGACGGAGTCGGAATTCGTGGTGTAGCGGTGAAATGCTTAGATATCACGAAGAACGCCGATTGCGAAGGCAGTCTCCGAGTCCTTAACTGACGCTAATGCTCGAAAGTGCGGGTATCGAACAGG
+
IIIIIGIIIHIIIIIIIIIIIIIIIGHGHIEHGHIEHIHIIIIIHIIIIIIIIIIIHHIHIIIIIIIIIIIIIIIIIHIIIIIIHIIIIIHHIHIIIIHIHHIIIIIIIIIIIHIIIIIIIIIIIIIHIIIIIIIIIIIIHIIIIIIIIIIIIIIIIIIIHIIIIIIIIIIIIIIIIIIIIIIIIIIIIIHIIIIIIIIIIIIGIIIIHGIIIIIIIHIIIIIIHIIIIHIIIIHHHIIIIIIIIIIIIIIII
@HS5.2_102 HISEQ:380:H55W7BCXY:1:1101:8007:14383 1:N:0:AGCAGGAA orig_bc=AAAAAAAAAAAA new_bc=AAAAAAAAAAAA bc_diffs=0
TACGGAAGGTCCGGGTGTTATCCGGATTTATTGGGTTTAAAGGGAGCGCAGGCTGATTGTTAAGCGTGACGTGAAATGTAGCCGCTCAACGGCTGAACTGCGTCGCGAACTGGCAGTCTTGAGTGAGTACGACGTCAGCGGAATTCGTGGTGTAGCGGTGAAATGCTTAGATATCACGAAGAACCCCGATTGCGAAGGCAGCTGACGAGTCCTTTACTGACGCTAAAGCTCGAAGGTGCGGGTATCGAACAGG
+
IIIIIIIIIHIIIIIHIIIIHHHHIIIHIIIHFHIDGHIIHHIIIIIIIIIIHIHIIIIIIIIIIIIIHIIIIHHHHHHHIIIIIIIIIIIIHIIIIIIIIIIIIIIIIIIIIIIIIIIIIIIIIHHIIIHIIIHIHIIIIIIIIIIIHHHIIIIIIIHHIIIIIIIIIIIHHIIIHHIIIIIIIHHHIIIIIIIIIIIIHIIIHHEGHHIIIIGIIIIIIIHIIIIIIIHHHIHEHHIIIIIIIIIHHHFIH
@HS5.2_103 HISEQ:380:H55W7BCXY:1:1101:10527:14453 1:N:0:AGCAGGAA orig_bc=AAAAAAAAAAAA new_bc=AAAAAAAAAAAA bc_diffs=0
TACGGAAGGTCCGGGCGTTATCCGGATTTATTGGGTTTAAAGGGAGCGCAGGCCGGAGGTCAAGCGTGACGTGAAATGTAGCCGCTCAACGGCTGAACTGCGTCGCGAACTGGCTTTCTTGAGTGAGTTCGATGTGGGCGGAATTCGTGGTGTAGCGGTGAAATGCTTAGATATCACGAAGAACTCCGATTGCGAAGGCAGCCCACAAGGCCTTTACTGACGCTAAAGCTCGAAGGTGCGGGTATCGAACAGG
+
IIIIIHIIIHIIIIIIHIIGIIIIIGHIIIIIIHIGGHFHHIIIEHIIHIIIIIIIIIHEHIIIIIIIIIIIIHIIIHIIHHHIIIIIIIIIHIIIIIIIIIIIIIIIIIHIIIIHIIIIIIIIIHIHIIIIIIHHIIIIIIIIHIIIHHIIIIIIIIIIIIIIIIHIIIIIIIIHIHIIIIIHHIIIIIIIIIIIIIIIIHIIHIIIIIIIIIHHIGIIIIIIIIIIIHHIIIIIIIIIIIIHIIIIIIIII
@HS5.2_104 HISEQ:380:H55W7BCXY:1:1101:13495:14290 1:N:0:AGCAGGAA orig_bc=AAAAAAAAAAAA new_bc=AAAAAAAAAAAA bc_diffs=0
TACGGAAGGTCCGGGCGTTATCCGGATTTATTGGGTTTAAAGGGAGCGCAGGCTGATTATTAAGCGTGACGTGAAATGTAGCCGCTCAACGGCTGAACTGCGTCGCGAACTGGTAGTCTTGAGTGAGTGCGATGTTGGCGGAATTCGTGGTGTAGCGGTGAAATGCTTAGATATCACGAAGAACTCCGATTGCGAAGGCAGCCAACAAGGCCTTTACTGACGCTAAAGCTCGAAGGTGCGGGTATCGAACAGG
+
IIIIIIIIIHHHHHHIIIIIIGIIIIEHIIHIIII<@GHIIIIIIIIIHHIIHIIIHHIHHHHIHIIIIIHIHIIIHHIIHIIIIIIIIIHIHIIIIIIIIHCEHIIIHIEHFDDGDIIIIIHIHHII#EIHHH<DCIIIIIHICHIGHHHIIIIIIIIIIIIIIIIIIIIIIIIHEHHIIIHFHIIHCHEIIIIIIIIHIIHHHHHIIIIHEEIIIIIIIIIHHIHIIHIIIIHHEDIIIHCGEIHHHIHII
@HS5.2_105 HISEQ:380:H55W7BCXY:1:1101:14551:14474 1:N:0:AGCAGGAA orig_bc=AAAAAAAAAAAA new_bc=AAAAAAAAAAAA bc_diffs=0
TACGGAGGATGCGAGCGTTATCCGGATTTATTGGGTTTAAAGGGTGCGTAGGTGGTTTGTTAAGTTTGTGGTGAAAGCGTGCGGCTCAACCGTACCAAGCCATGAAAACTGGCGAACTTGAGTGCAAACGAGGTAGGCGGAATGTGATGTGTAGCGGTGAAATGCTTAGATATGTCACAGAACCCCGATTGCGAAGGCAGCTTACCAGCATGCAACTGACACTGAGGCACGAAAGCGTGGGTATCAAACAGG
+
IIIIIIIIEHHIIIIIIIIIIIIIIHGHIIIIHIIGEHHIIIIIHHIIHIHIHIIIIIIHIIIIHHHIIIIIIIIIIIIIIIIIIIIIIIIIIIIHIIIIHIIIIIIIIIIIIIIIIIIIIIIIIIIIIIIIIIIIIHIIIIIIIIIIIIIIIHIIIIIHIIIIIIIIIIIIIIIIHIIIIIIIIIIIIIIIIIIIIIIIIIIIIIIIIIIIHIIIIIIIIIIIIIIIHIIIIIIIIIIIIIIIIIIIIIII
@HS5.2_106 HISEQ:380:H55W7BCXY:1:1101:15218:14264 1:N:0:AGCAGGAA orig_bc=AAAAAAAAAAAA new_bc=AAAAAAAAAAAA bc_diffs=0
TACGTAGGGGGCAAGCGTTATCCGGATTTACTGGGTGTAAAGGGAGCGCAGACGGGATAGCAAGCCAGATGTGGAAGCCATAGGCATAACCTGTGGAGTGCATTTGGGACTGTTAACCTTGAGTGCCGGAGGGGTAAGCGGAATTCCCAGTGTAGCGGTGAAATGCGTAGATATTGGGAAGAACACCGGTGGCGAAGGCGGCTTACTGGACGGTAACTGACGTTGAGGCTCGAAAGCGTGGGGAGCAAACAGG
+
IIIIIIGHIIIIHHIIIIIIIIIIIHIIIIIIIIHHHCEHIIIIIIHIIIIIIIIIIIIIIIIIIIIIIIIIIIIIHHHIIIIIIIIIIIIIIIIIIIIIIIIIHIH@IIIIIIIIIIHIIIIHIIIIIIIIIIIIIIIIIIIIIIIIIIIIIIIIIIIIIIIIIIIIIIIIIIIIIHIIIIIIIIIIIIIIIIIIIIIIIIIHIIIIIIIIIIIIIIIIIIIIIIIIIIIIIIIIIIIIIIIIIIIIIIIII
@HS5.2_107 HISEQ:380:H55W7BCXY:1:1101:15903:14443 1:N:0:AGCAGGAA orig_bc=AAAAAAAAAAAA new_bc=AAAAAAAAAAAA bc_diffs=0
TACGGAGGGTACGAGCGTTAATCGGAATGACTGGGCGTAAAGGGCACGTAGGTGGATAGATAAGTCACAAGTGAAATACCCGGGCTTAACCTGGGATTGGCTCGTGAAACTGTTTAACTAGAGTACGGTAGAGGGGAGTAGAATTCCAAGTGTAGCGGTGAAATGCGTAGAGATTTGGAAGAATACCGGAGGCGAAGGCGGCTCTCTGGACCGATACTGACACTGAAGAGCGAAAGCGTGGGGAGCAAACAGG
+
IIIHIHIIIIIIIIIIIHIIIIIIIHHIIIIIIIIIIEHHIHIIIIIIHHHIFHIIIIIIIIIIHHIHIIIIHIHHHHIHHHHIHIIIIIGHIIIIHHHIHHIIIIIIIIIIIHIHIIIIIIIIHIIIHIIIIIIIIIIIIIGIIHIIIIIIIIHIIIHHIIIIIIIHIIIIIIIIHFIIIIIIII#IIIIIIIIHIHIIIIIIIIIIIIIIIIIIIIIIIIIIIIIIHIIIIIIHIIIIIIIIIIIIIIIII
@HS5.2_108 HISEQ:380:H55W7BCXY:1:1101:20229:14381 1:N:0:AGCAGGAA orig_bc=AAAAAAAAAAAA new_bc=AAAAAAAAAAAA bc_diffs=0
TACGGAAGGTCCGGGCGTTATCCGGATTTATTGGGTTTAAAGGGAGCGCAGGCCGGAGGTCAAGCGTGACGTGAAATGTAGCCGCTCAACGGCTGAACTGCGTCGCGAACTGGCTTTCTTGAGTGAGTTCGATGTGGGCGGAATTCGTGGTGTAGCGGTGAAATGCTTAGATATCACGAAGAACTCCGATTGCGAAGGCAGCCCACAAGGCCTTTACTGACGCTAAAGCTCGAAGGTGCGGGTATCGAACAGG
+
IIIIIEHHIHIIDCCHIIIHHIIIIEHFHEHHGHH<EHGHFHHIEHHIIIIIIIIIIHIHHHIIIIIIIHIHHHII?HHHHHHHIIHHIIIIIIIIGIIHIHIHIIIIIIIIIIGHIHHIIIIIIIHHHHHIIIIIIIHHIIIIIIIIIIIHIIGIIIIHIHIIIIIIIIIHHHHHGFIIIIHCHHIIHHHIIIIIIIIHGHIIIHIIIHHE?IIIIIIHIIIIIIIIHHHIHIHIIHHHHIIHGIIIIIIII
@HS5.2_109 HISEQ:380:H55W7BCXY:1:1101:6308:14720 1:N:0:AGCAGGAA orig_bc=AAAAAAAAAAAA new_bc=AAAAAAAAAAAA bc_diffs=0
TACGAGGGGTGCAAGCGTTGTTCGGAATCACTGGGCGTAAAGGGAGCGTAGGCGGAGATTCAAGCGGATTGTACAATCCCGGGGCCCAACCCCGGACCTGCAGTCCGAACTGGATCTCTTGGATAGTTCAGGGGCAGGCGGAATTCCTGGTGTAGCGGTGGAATGCGTAGAGATCAGGAAGAACACCGATGGCGAAGGCAGCCTGCTGGGGACTCATCGACGCTGAGGCTCGAAAGTGCGGGTAGCAAACAGG
+
IIIIH<<<<DFHHIIIIIIIIIIIIIIIHHIIIIIIIFHHIIIIIIIHIIIIIIIIIIIIIIIHIIIIIIIIIIIIIIHIIIHIIIIIIIIIIIIIIIIIIIIIIIIHIIIIIIIIIIHIIIIIIIHIIIIIIIIIIIIIIIIIIIIIIIIIIIIIIIIIIIIIIIIIIIIIIIIIIIIIIIIIIIIIHHIIIIIIIIIIIIIIIIIIIIIIIHHIHIIIIIIIIIIIHEGIHIHHIIIIIHIIHIIIIIIII
@HS5.2_110 HISEQ:380:H55W7BCXY:1:1101:19021:14537 1:N:0:AGCAGGAA orig_bc=AAAAAAAAAAAA new_bc=AAAAAAAAAAAA bc_diffs=0
TACGGAGGGTGCGAGCGTTAATCGGAATAACTGGGCGTAAAGAGCTCGTAGGCGGTTAGTCAAGTCAGATGTGAAAGCCCCGGGCTTAACCTGGGAACTGCATTTGAAACTGACGAACTAGAGTACTGTAGAGGGAGGTAGAATTCCAGGTGTAGCGGTGAAATGCGTAGATATCTGGAGGAATACCGGTGGCGAAGGCGGCCTCCTGGACAGAGACTGACGCTGAGGAGCGAAAGCGTGGGGAGCAAACAGG
+
IIIIIGHIIIIIIIIIIHIIIIIIIHIIHHIIIIIIIIIIIIIIIIIICHHHHIIIIIIIIIIIGIIIHIIIIIIIIHHHIIIIIIIIIIIIIIIIIIIIIIIIIIIIIIIIIIIIIIIIIIIIIIIIIIIIIIIIIIIIIIIHHHIHHIIIIIIHHIIHIIIHIIIIIIIIHIHHHIIIIIIIIIIIHHIIIIIIHHIHIIHGIIIHHEIIHIIIIIIHIHHEEIIIIGIIIIIIIIIIHIIHIHIIIHIII
@HS5.2_112 HISEQ:380:H55W7BCXY:1:1101:1554:14823 1:N:0:AGCAGGAA orig_bc=AAAAAAAAAAAA new_bc=AAAAAAAAAAAA bc_diffs=0
TACGGAGGGTACGAGCGTTAATCGGAATGACTGGGCGTAAAGGGCACGTAGGTGGATAGATAAGTCACAAGTGAAATACCCGGGCTTAACCTGGGATTGGCTCGTGAAACTGTTTAACTAGAGTACGGTAGAGGGGAGTAGAATTCCAAGTGTAGCGGTGAAATGCGTAGAGATTTGGAAGAATACCGGAGGCGAAGGCGGCTCTCTGGACCGATACTGACACTGAAGAGCGAAAGCGTGGGGAGCAAACAGG
+
IHHIIEHIHHHIIHDHICEHGDGHID1EE@CHHHIIHHEHIFHHEEHHGHGH@GHHHHIGH?GHIIEHHHGHHHIHIHHHHGGHHHFGFEHIIIGHGEHHEHIIHAHFEFHIHFHHFHHHIHHHHHHIHHECEHFHHIIHHEIHGHIHEHFHIIIIHIIGHHEHHHIIIHHIHHHHDCIIIIIIIIIIIIHHIGHHHIHHIIGIIIIIHIIIHIIIHEHEHHHH@IIHGIIHHHIIHECGHIIHIIIHHHHII
@HS5.2_113 HISEQ:380:H55W7BCXY:1:1101:1807:14844 1:N:0:AGCAGGAA orig_bc=AAAAAAAAAAAA new_bc=AAAAAAAAAAAA bc_diffs=0
TACGGAGGATGCGAGCGTTATCCGGATTTATTGGGTTTAAAGGGTGCGTAGGCGGAATGTTAAGTCAGTGGTGAAAGCGTGCGGCTCAACCGTACCGAGCCATTGAAACTGGTGTTCTTGAGTGCAAGCGAGGTAAGCGGAATGTGACGTGTAGCGGTGAAATGCTTAGATATGTCCCAGAACTCCGATTGCGAAGGCAGCTTACCAGTATGTAACTGACGCTGAGGCACGAAAGCGTGGGTATCAAACAGG
+
IIIIIIIIHIIIIIIIIIIGIIIIIHHIIIIHHIIHHHIIIIHIIIIIIIIIHIIHHIIHHIIIIIIIHHIIIIIIIHHHIIIIIIIIIIIIIIIIIIIIIIHHIIIIIIIIIHIIIIIIIIIIIIIIIIIIIHIIIIIIIIIIIIHHIIIIIIIIIIIIIIHIIIIIIIHIHHIHFIIIIIIIIIHHHIIIIIIIIIIHIIIIIIIIIIIIIIIIHIIIIIIIIIIIIIIIIIIIIIIIIIIIIIIIIIII
@HS5.2_114 HISEQ:380:H55W7BCXY:1:1101:3589:14788 1:N:0:AGCAGGAA orig_bc=AAAAAAAAAAAA new_bc=AAAAAAAAAAAA bc_diffs=0
TACGGAAGGTCCGGGCGTTATCCGGATTTATTGGGTTTAAAGGGAGCGCAGGCTGATGATTAAGCGTGACGTGAAATGTAGCCGCTCAACGGCTGAACTGCGTCGCGAACTGGTTATCTTGAGTGAGTTCGATGTTGGCGGAATTCGTGGTGTAGCGGTGAAATGCTTAGATATCACGAAGAACTCCGATTGCGAAGGCAGCCAACAAGGCCTTTACTGACGCTAAAGCTCGAAGGTGCGGGTATCGAACAGG
+
IIIIIGIIHHIHHIHIHHIHHIIIIHHIIIFHHHIDHHIIIIIIHIIIIHHHIIIIIHHGHGIIIIIHHHIHIIIIIIIIIHIIIIIIIIIIIIIIIIGIIIIIIIIHIHIIIIIIIIHIIIIIIIIIIIIHIIIIHIIIIIIIIIIIIIIIIIIIIIIIIIIIIIIIIIIIIIIIIHIIIIIIIIIIIIIHIIIIIIIIIHIIIIIIIIIIIHIHIIIIIIIIIIIIIIHGIIIIIIIIIIIIIIIIIIIII
@HS5.2_115 HISEQ:380:H55W7BCXY:1:1101:4401:14801 1:N:0:AGCAGGAA orig_bc=AAAAAAAAAAAA new_bc=AAAAAAAAAAAA bc_diffs=0
TACGGAGGATGCAAGCGTTATCCGGATTTATTGGGTTTAAAGGGTGCGCAGGCGGCGCGTTAAGTCAGCGGTGAAATCTCATGGCTCAACCATGGAACTGCCGTTGATACTGGCGTGCTGGAGTACGGACGGCGCCGGCGGAATGTGTCATGTAGCGGTGAAATGCTTAGATATGCCACAGAACACCGATCGCGAAGGCAGCTGGCGAGGCCGGTACTGACGCTCAGGCACGAAAGCGTGGGGATCAAACAGG
+
IIIIIIIIIIIIIIIIIIIIIIIIIIIIIIIIIIIEHHIIIIIIIIIIIIIIIIIIIIIIIIIIIIIIIIIIIIIIHHIIIIIIIIIIIIIIIIIIIIIIIIIIIIIIIIIIIIIIIIIIIIIIIIIIIIIIIIIIIIIIIIIIIIIIIIIIIIIIIIIIIIIIIIIIIIIIIIIIIIIIIIIIIIIIIIIIIIIIIIIIIIIIIIIIIIIIIIIIIIIIIIIGIIIIIIIIIIIIIIIIIHIIHIIIIIIII
@HS5.2_116 HISEQ:380:H55W7BCXY:1:1101:8938:14888 1:N:0:AGCAGGAA orig_bc=AAAAAAAAAAAA new_bc=AAAAAAAAAAAA bc_diffs=0
TACATAGGGAGCAAGCGTTATCCGGAATTATTGGGTGTAAAGGGTGCGTAGACGGGAATTTAAGTTAGTTGTGAAATCCCTCGGCTTAACTGAGGAACTGCAACTAAAACTAGATTTCTTGAGTGCGGGAGAGGAAAGTGGAATTCCTAGTGTAGCGGTGAAATGCGTAGATATTAGGAGGAACACCAGTGGCGAAGGCGACTTTCTGGACCGTAACTGACGTTGAGGCACGAAAGTGTGGGGAGCAAACAGG
+
IIIIIIIIIIIIIIIIIHIIIIIIIEEHIIIHHIIHHHHIIIIIIIIIIIIIIIIIIIHIIIIIIHIIHIIIIIIIIHHIIIIIIIIIIIIIIIIIIIIIIIIIIIIIIIIIIIIIIIIIIIIIIIIIIIIIIIIIIIIIIIIIIIIIIIIIIIIIIIIIIIIIIIIIIIIIIIHIHHIIIIIIIIIIIHIIIIIIIIIIIIIIIIIIIIIIIIIIIIIIIIIIIIIIIIIIIIIHEIIIIIIIIIIIIIIII
@HS5.2_117 HISEQ:380:H55W7BCXY:1:1101:10348:14842 1:N:0:AGCAGGAA orig_bc=AAAAAAAAAAAA new_bc=AAAAAAAAAAAA bc_diffs=0
TACGGAGGGTGCGAGCGTTAATCGGAATAACTGGGCGTAAAGAGCTCGTAGGCGGTTTGTCAAGTCAGATGTGAAAGCCCCGGGCTTAACCTGGGAACCGCATTTGAAACTGACAGACTAGAGTACTGTAGAGGGAGGTAGAATTCCAGGTGTAGCGGTGAAATGCGTAGATATCTGGAGGAATACCGGTGGCGAAGGCGGCCTCCTGGACAGAGACTGACGCTGAGGAGCGAAAGCGTGGGGAGCAAACAGG
+
IIIIIHHIIHIIIIHIIHIIIIIIIIIIIIIIIIIIIIIIIIIIHIIIIIIIIHIEIIIIIIIIIIIIIIIIIIIIHIIIIIIIIIIIIIHIIIIHIIIIIIIIIIIIIHIIIIIIIIIIIIIIIIIIIIIIIIIIIIIIIIIIIIIIIIIIIIIIIIIIIIIIIIIIIIIIIIIIIHIIIIIIIIIIIIIIIIIIIIIIIIIHIIIIIIIIIIIIIIIIIIIIIIIIIIIIIIIIIIIIIIIIIIIIIIIII
@HS5.2_118 HISEQ:380:H55W7BCXY:1:1101:13617:14815 1:N:0:AGCAGGAA orig_bc=AAAAAAAAAAAA new_bc=AAAAAAAAAAAA bc_diffs=0
TACGGAAGGTCCGGGCGTTATCCGGATTTATTGGGTTTAAAGGGAGCGCAGGCTGCCGATTAAGCGTGACGTGAAATGCCGCGGCTCAACCGTGGAAGTGCGTCGCGAACTGGTCGGCTTGAGTGTGCACGAGGAAGGCGGAATTCGTGGTGTAGCGGTGAAATGCTTAGATATCACGAAGAACTCCGATTGCGAAGGCAGCCTTCCAGGGCATTACTGACGCTAAGGCTCGAAGGTGCGGGTATCGAACAGG
+
IIIIIIIIIHIIIIIIIIIHIIIIIEHHIIIIIHI<CHIIIIIIIIIIIIIIIIIIIIHIIIIIIIHIHIHHIHIIFHIIIIIIIIIIIIIIIIIIIIIIIIIIIIIIIIIIIIIIIIIIIIIIIHIIIIIIIIIIIIHIIIIIIIIIIIIIIIIIIIIIIIIIIIIIIIIIIIIIHIIHIIHHHIIIHHHIIIIIIIIHIIIIIIHIHHHIIIIIIIIIIIHIHIHIIHHIIIIIHIIIIIIIIIHHHIIII
@HS5.2_119 HISEQ:380:H55W7BCXY:1:1101:14823:14863 1:N:0:AGCAGGAA orig_bc=AAAAAAAAAAAA new_bc=AAAAAAAAAAAA bc_diffs=0
TACGGAAGGTCCGGGCGTTATCCGGATTTATTGGGTTTAAAGGGAGCGCAGGCCGGAGGTCAAGCGTGACGTGAAATGTAGCCGCTCAACGGCTGAACTGCGTCGCGAACTGGCTTTCTTGAGTGAGTTCGATGTGGGCGGAATTCGTGGTGTAGCGGTGAAATGCTTAGATATCACGAAGAACTCCGATTGCGAAGGCAGCCCACAAGGCCTTTACTGACGCTAAAGCTCGAAGGTGCGGGTATCGAACAGG
+
IIIIIHIIIHHIIIIIIIIHIHIIIHHIIIIFECH<DGHIIIIIIGIIIIIIIIIHHHHHIHIIIIIIIIIHGHEHFGHGFHIIIIIIHIIIIIIIIIIIIIIIIIHHHHIIIHIIIHIIIIIIIIIIIIIIIIIIIIIIIIHIIIIIIIIIIIIIIIIIIIIIIIIIIIIIIHHHHHIIIIIIIIIIIHIHIIIIIIIHIIHIIIIIHIIIIGIIHIIHIIIIIIIIHHHIIIIIIIIIIIIHHHHIIIHII
@HS5.2_120 HISEQ:380:H55W7BCXY:1:1101:3702:15221 1:N:0:AGCAGGAA orig_bc=AAAAAAAAAAAA new_bc=AAAAAAAAAAAA bc_diffs=0
TACGTAGGTGGCGAGCGTTATCCGGATTTACTGGGTGTAAAGGGCGCGTAGGCGGGGGTGCAAGTCAGATGTGAAATCTATGGGCTCAACTCATAAACTGCATTTGAAACTGTACTTCTTGAGTACTGGAGAGGTAGACGGAATTCCTTGTGTAGCGGTGAAATGCGTAGATATAAGGAAGAACACCAGTGGCGAAGGCGGTCTACTGGACAGCAACTGACGCTGAGGCGCGAAAGCGTGGGGAGCAAACAGG
+
IIIIIIIIIIIIIIIIIIIIIIIIIIIIIIIHGHIDHEHIIIIIIIIIHIIIIIIIIIHIIIIIIIHIIIIIHIIIIIIIIIIIIIIIIIIIIIIIIIIIIIIIIIIIIIIIIIIHIIIIIIIIIHIIIIIIIIIIIIIIIIIIIIIIIIIIIIIIIIIIIIIIIIIIIIIIIIIIIGIIIIIIIIIIIIIIIIIIIIIIIIIIIIIIIIIIIIIIIIIIIIIIIIIIIIIIIIIIIIIIIIIIIIIIIIIII
@HS5.2_121 HISEQ:380:H55W7BCXY:1:1101:4115:15167 1:N:0:AGCAGGAA orig_bc=AAAAAAAAAAAA new_bc=AAAAAAAAAAAA bc_diffs=0
TACGGAAGGTCCGGGCGTTATCCGGATTTATTGGGTTTAAAGGGAGCGCAGGCGGACTGCTAAGCGTGCCGTGAAAGCGCGGGGCTCAACCCCGTACAGCGGCGCGAACTGGCGGCCTTGGTTGCGGGAAGGGAAGGCGGAACTCGTGGTGTAGCGGTGAAATGCATAGATATCACGAAGAACTCCGATCGCGAAGGCAGCCTTCCGGCCCGTGAACGACGCTCATGCTCGAAGGCGCGGGTATCAAACAGG
+
IIIIIHHIIIIIIIIIIHIHIIIIIHIIIIIIIIIHIIIIIIIIIIIIIIIHIIIIIIIIIIIIIIIIIIIHIIIIHIIIIIIIIIIIIIIIIIIIIIIIIIIIIIIIIIIIIIIIIIIIIHIIIIIIIIIIIIIIIIIIHHHHIIIIIIIIIIIIIHIIIIHIIIIIIIIHHIIIHHIIIIIIIIIIIIIIIIIIIIIIIIIIIIIIHIIIIHIIIIIIIHHIIIIIHIIIIIIIIIIHIIIIIIIIHIII
@HS5.2_122 HISEQ:380:H55W7BCXY:1:1101:6838:15139 1:N:0:AGCAGGAA orig_bc=AAAAAAAAAAAA new_bc=AAAAAAAAAAAA bc_diffs=0
TACGGAGGGTGCGAGCGTTAATCGGAATAACTGGGCGTAAAGAGCTCGTAGGCGGTTTGTCAAGTCAGATGTGAAAGCCCCGGGCTTAACCTGGGAACCGCATTTGAAACTGACAGACTAGAGTACTGTAGAGGGAGGTAGAATTCCAGGTGTAGCGGTGAAATGCGTAGATATCTGGAGGAATACCGGTGGCGAAGGCGGCCTCCTGGACAGAGACTGACGCTGAGGAGCGAAAGCGTGGGGAGCAAACAGG
+
IIIIIHEHIHIIIIIIIHIIIIIIIIIIIIIHIIGIIHIIHIIIIIIIIIIIIIIHHHIHIHIIIIIIIIIIIIIIIIIIIIIIIHIIIIIIIIIIIIIIIIIIIIIIIIIIIIIIIIIIIIIIIIIIIIIIIIIIIIIIIIIIIHIIIIIIIIIIIIIIIIIIIIIIIIIIIIIIHHIIIIIIIIIIIIIIIIIIIIIIIIIIIIIIIIIIIIIIIIIIIIIIIIIIIIIIIIIIIIIIIIIIIIIIIIIII
@HS5.2_123 HISEQ:380:H55W7BCXY:1:1101:10843:15051 1:N:0:AGCAGGAA orig_bc=AAAAAAAAAAAA new_bc=AAAAAAAAAAAA bc_diffs=0
TACGGAAGGTCCGGGCGTTATCCGGATTTATTGGGTTTAAAGGGAGCGCAGGCCGAAGGTTAAGCGTGACGTGAAATGTAGCCGCTCAACGGCTGAACTGCGTCGCGAACTGGCTTTCTTGAGTGAGTACGATGTAGGCGGAATTCGTGGTGTAGCGGTGAAATGCTTAGATATCACGAAGAACTCCGATTGCGAAGGCAGCCTACAAGGCCTTTACTGACGCTAAAGCTCGAAGGTGCGGGTATCGAACAGG
+
IIIIHHIIIHIIIIIIIIIIIIHIIGEHIIIEGHIDGHIIIIIIHIIIIIIIIIIIIIIIIIIIIIIIHIIIIIIIIIHIHIIIIIIIIIIIIIIIIIIIIIHIIIIIIIIIIIIIIIIIIIIIIIIIIIIIIIIIIIIIIIIIIIIIHIIIIIIIIIIIIIIIIIIIIIIIIIIHIGIIIIIIIIIIIIIIIIIIIIIIIGIIIIIIIIIIIIIIIIIIIIIIIIIIIIIIIIIIIIIIIIIIIIIIIIIII
@HS5.2_124 HISEQ:380:H55W7BCXY:1:1101:12512:15205 1:N:0:AGCAGGAA orig_bc=AAAAAAAAAAAA new_bc=AAAAAAAAAAAA bc_diffs=0
TACGGAAGGTCCGGGCGTTATCCGGATTTATTGGGTTTAAAGGGAGCGCAGGCTGATTATTAAGCGTGACGTGAAATGTAGCCGCTCAACGGCTGAACTGCGTCGCGAACTGGTAGTCTTGAGTGAGTTCGATGTTGGCGGAATTCGTGGTGTAGCGGTGAAATGCTTAGATATCACGAAGAACTCCGATTGCGAAGGCAGCCAACAAGGCCTTTACTGACGCTAAAGCTCGAAGGTGCGGGTATCGAACAGG
+
IIIIIHHIIIIIIIIIIIIIIHIIIGHHHHIHHIIGCGHHIIHHIIHIIIIIIIIIHIIIIIIIIIIIIHHHHIIIHHHIIIIIIIIIIIIIIIIIIIIIIIIIIIIIIIIIIIIIHIIIIIIIIIIIIIIIIIIIIIIIHIIIGIIIIIIIIIIIIIIIIIIIIIIIIIIIIIIIIHIIIIIIHIIIIIIIIIIIIIIIIIIIIIIIIIIIIIIIIIIIIIIIIIIIIIIIIIIIIIIIIIIIIIIIIIIII
@HS5.2_125 HISEQ:380:H55W7BCXY:1:1101:15184:15051 1:N:0:AGCAGGAA orig_bc=AAAAAAAAAAAA new_bc=AAAAAAAAAAAA bc_diffs=0
TACGGAGGATGCGAGCGTTATCCGGATTTATTGGGTTTAAAGGGTGCGTAGGCGGAGCGTTAAGTCAGCGGTGAAATGTCCCGGCTCAACCGGGGAGCTGCCGTTGATACTGGCGCACTAGGGTCCGAGCGGCGCCGGCGGAATGTGCAATGTAGCGGTGAAATGCATAGATATTGCACAGAACACCGATCGCGAAGGCAGCTGGCGAGGACGGGACCGACGCTGAGGCACGAAGGCGTGGGGATCGAACAGG
+
IHH<G@E?C1CF/<<CCC@GHEHIIDC0GC@C@GE<C@GHHEFHHIIHGHICGHEGEHHHHGGEFHHIGHHHHGHGEDHHHHGHIIHHHHDHHCHHHHHHHGDHHHIHHIGHHEDGHFHEH?GAFHHDEHIHHHGEHHHHHHEHHIHFF@HHIHHEIIHEBEGHGFGHEHGEFHEEEHHHIHHGIHE@CDIIHIIHD1CFCCHC<EHGC<1IHFE<CIGEHGHC@EEGEDC@EG<?HCEEEHHGC<<CHHFHH
@HS5.2_126 HISEQ:380:H55W7BCXY:1:1101:15386:15055 1:N:0:AGCAGGAA orig_bc=AAAAAAAAAAAA new_bc=AAAAAAAAAAAA bc_diffs=0
TACGGAAGATGCGAGCGTTATCCGGATTTATTGGGTTTAAAGGGAGCGTAGGCGGGAGCTTAAGCCTGCGGTAAAATGTCGGCGCTCAACGCCGGCGTGCCGTGGGAACTGGGTTCCTTGAATGTGCACAAGGAAGGTGGAATTCGTGGTGTAGCGGTGAAATGCTTAGATATCACGAAGAACTCCGATTGCGAAGGCAGCCTTCTGGGGCATGATTGACGCTGAGGCTCGAAAGCGCGGGAATCAAACAGG
+
IIIIIIIIIIIIIIIIIIIIIIHIIDGHIIIIIIIHHIIIIIIIHIIIHHIIIIIIHHHHIIIIIIIIGIIIIIIIHIIIIIIIIIIIIIIHIIIIIIIIIIIIIIIIIIIIHGHHIIIIIIIIIIIIIIIIIIIIIIIIIIHIIHIIIIIIIHIIIHIIIIIHIIIIIIIIIIIIIIIHIIIIIIIIIIIIIIIIIIIIIIIIIIIIIIIIIIIIIIIIIIIIIIIIIIIIIIIIIIIIIIIHIIIIIIII
@HS5.2_127 HISEQ:380:H55W7BCXY:1:1101:20545:15210 1:N:0:AGCAGGAA orig_bc=AAAAAAAAAAAA new_bc=AAAAAAAAAAAA bc_diffs=0
TACGTAGGGGGCAAGCGTTATCCGGATTTACTGGGTGTAAAGGGAGCGTAGACGGCATGGCAAGTCTGAAGTGAAATGCGGGGGCTCAACCCCTGAACTGCTTTGGAAACTGTTAAGCTAGAGTGTCGGAGAGGTAAGTGGAATTCCTAGTGTAGCGGTGAAATGCGTAGATATTAGGAGGAACACCGGTGGCGAAGGCGGCTTACTGGACGATGACTGACGTTGAGGCTCGAAAGCGTGGGGAGCAAACAGG
+
IIIIIIIIIIIIHIFHHGHIIIHIIFHIIIIHHIIFGEGHIIHIHIHIIHIIIIHIIIIHIIIIGHHHGHGIHHHHDGIIIIIIHIHHIHFHHHIHIHIIHHHFHHHHHHIIIIIIIHIHIIIIIIIIIIIIIIHHIIIIHHIIIIIHIIIIHIIIIIIIIIHHIIIIIHIIIIIHGHIIIIHIHHIIIIIIIIIIIIIIIIIIIIIIIIIIIHIIIIIHHIIIIIIIIIIIIIIIIIIIIIIIIIIIGIIII
@HS5.2_128 HISEQ:380:H55W7BCXY:1:1101:1061:16971 1:N:0:AGCAGGAA orig_bc=AAAAAAAAAAAA new_bc=AAAAAAAAAAAA bc_diffs=0
TACGGAGGGTACGAGCGTTAATCGGAATGACTGGGCGTAAAGGGCACGTAGGTGGATAGATAAGTCACAAGTGAAATACCCGGGCTTAACCTGGGATTGGCTCGTGAAACTGTTTAACTAGAGTACGGTAGAGGGGAGTAGAATTCCAAGTGTAGCGGTGAAATGCGTAGAGATTTGGAAGAATACCGGAGGCGAAGGCGGCTCTCTGGACCGATACTGACACTGAAGAGCGAAAGCGTGGGGAGCAAACAGG
+
IIIIIIIIIIIIIIIIIHIIHIIIDHIIIIIHIIIIIEHHIIIIIIIIFHHIFIIIIIIIIIIHHIIIIIIHIIIIHHIIIIHIIIHHIIIIIIIIIHIIIIIIIIIIIIHIIIIIIIIIIIIIIIIIIIIIIIIIIIIIIIIIIIHIIIIIIIIIIIIIIIIIIIIIIIIIIIIIHFIIIIIIIIIIIIIIIIIHIIIIIIIIIIIIIIIIIIIIIIIIIIIIIIIIIIIIIIIIIIIIIIIIIIIIIIIII
@HS5.2_129 HISEQ:380:H55W7BCXY:1:1101:4564:16948 1:N:0:AGCAGGAA orig_bc=AAAAAAAAAAAA new_bc=AAAAAAAAAAAA bc_diffs=0
TACGGAAGGTCCGGGCGTTATCCGGATTTATTGGGTTTAAAGGGAGCGCAGGCCGGAGATTAAGCGTGACGTGAAATGCCGCGGCTCAACCGTGGAAGTGCGTCGCGAACTGGTTTTCTTGAGTGTATTCGACGTAGGCGGAATTCGTGGTGTAGCGGTGAAATGCTTAGATATCACGAAGAACCCCGATTGCGAAGGCAGCCTACGAGTCTACAACTGACGCTAAAGCTCGAAGGTGCGGGTATCGAACAGG
+
IIIIIIHIIIIIIIIIIIIIIIIIIHIIHIGIIIIEHHHIIIIIIIHIIIIIIIIIIIIHIIIIIIHIIIIIIIIIHHIIIIIIIHIIIIIIHIIIIIIIIIIIIIIIIIIIIIIIGIIIIIIIIIIIIIIIIIIHIIIIIIIIIIIIIIIIIIIIIIIIIIIIIIIIIIIIIIIHIHIIIIIIIIIIIIIIIIIIIIIIIIIIIIIIHIIIIIIIIIIIIIIIIIIIIIIIIIIIIGIIIIIIIIIIIIIII
@HS5.2_130 HISEQ:380:H55W7BCXY:1:1101:8527:16875 1:N:0:AGCAGAAA orig_bc=AAAAAAAAAAAA new_bc=AAAAAAAAAAAA bc_diffs=0
TACGGAGGATGCAAGCGTTATCCGGATTTATTGGGTTTAAAGGGTGCGTAGGCGGATGCCTAAGCGTGAGGTGAAATCCCCGGGCTCAACCTGGGAACTGCCTCGCGAACTGGGTGTCTGGAATGCCCCTGCCGTGGGAGGAATGTGTGGTGTAGCGGTGAAATGCATAGAGATCACACAGAACACCGATTGCGAAGGCATCTCACGAAGGGGTGATTGACGCTGAGGCACGAAAGCGTGGGGATCAAACAGG
+
IIIIIIHIHIIIIIIIIIIIIIIIIHHHIIIHHIIEHHIIIIIIIIIIIIIIIIIIIIIIIIIIIIIHHHIIIIIIGIIIIIIIIIIIIIIIIIIIIIIIIHIIIIIIIIIIIIIIIIIHIIIIHIIIIIIIIIHIIIIIIIIIIIIIIIIIIIIIIIIIIIIIIIIIIIIIIIIIIHIIIIIIIIIIIIIIIIIIIIIIIIIIIIIIIIIIIIIIIIIIIIIIIIIIIIIIIIIIIIIIIIIIHIIIIIIII
@HS5.2_131 HISEQ:380:H55W7BCXY:1:1101:13420:16798 1:N:0:AGCAGGAA orig_bc=AAAAAAAAAAAA new_bc=AAAAAAAAAAAA bc_diffs=0
TACGGAAGGTCCGGGCGTTATCCGGATTTATTGGGTTTAAAGGGAGCGCAGGCCGGAGGTCAAGCGTGACGTGAAATGTAGCCGCTCAACGGCTGAGTTGCGTCGCGAACTGGCTTCCTTGAGTGAGTGCGACGTCAGCGGAATTCGTGGTGTAGCGGTGAAATGCTTAGATATCACGAAGAACCCCGATTGCGAAGGCAGCTGACGAGCCCTTTACTGACGCTAAAGCTCGAAGGTGCGGGTATCGAACAGG
+
IGIIIHHIIIIIIIIIIIIIIIIIIHHHIIIIGHIDGHIIIIIIIIIIIIIIIIIIIIIHIIIIIHIIHIIIIIHIIIIIIIIIIIIHIIIIIIHIIHHHIIIIIIIIHIIIIIHHIIIIIIIIIIIIIIIHHIGIIIIIIIIIIIIIIIIIIIIIIIIIIIIIIIIIIIIIIIIIIHIIIIIIHIIIIIIIHIIIIIIIIIIIIIIIIIIIIIHIIIIIIHIIIIIHIIIIIIIIIIIIIIIIIIIIIIIII
@HS5.2_132 HISEQ:380:H55W7BCXY:1:1101:13543:16960 1:N:0:AGCAGGAA orig_bc=AAAAAAAAAAAA new_bc=AAAAAAAAAAAA bc_diffs=0
TACGGAAGGTCCGGGCGTTATCCGGATTTATTGGGTTTAAAGGGAGCGCAGGCGGGGAGCTAAGCGTGACGTGAAATGTAGCCGCTCAACGGCTGAACTGCGTCGCGAACTGGCTTTCTTGAGTGAGTACGACGTCAGCGGAATTCGTGGTGTAGCGGTGAAATGCTTAGATATCACGAAGAACCCCGATTGCGAAGGCAGCTGACGAGTCCTTTACTGACGCTAAAGCTCGAAGGTGCGGGTATCGAACAGG
+
IIIIIIIIIIIIIIIIIIIIIIIIIHHIIIIHHIIGGHIIIIIIIIIIIIIIIIIIIIHIIIIIIIIIIIIIIIIIFIIIIIIIIHIIIIIHIIIIIIIIIIHIIHIIIIIIIIIIIIIIIIIIIIIIIIIIIIIIIIIIIIIIIIIIIIIIIIIIIIIIIIIIIIIIIIIIIIIIIIIIIIIIIIIIIIIIIIIIIIIIIIIIIIIIIIIIIIIIIIIIIIIIIIIIIIIIIIIIHIIIIIIIIIIIIIIII
@HS5.2_133 HISEQ:380:H55W7BCXY:1:1101:16040:16878 1:N:0:AGCAGGAA orig_bc=AAAAAAAAAAAA new_bc=AAAAAAAAAAAA bc_diffs=0
TACGGAAGGTCCGGGCGTTATCCGGATTTATTGGGTTTAAAGGGAGCGCAGGCTGATTATTAAGCGTGACGTGAAATGTAGCCGCTCAACGGCTGAACTGCGTCGCGAACTGGTAGTCTTGAGTGAGTTCGATGTTGGCGGAATTCGTGGTGTAGCGGTGAAATGCTTAGATATCACGAAGAACTCCGATTGCGAAGGCAGCCAACAAGGCCTTTACTGACGCTAAAGCTCGAAGGTGCGGGTATCGAACAGG
+
IHIIIGHHGIIIIGIIIHI0CGHHIGEHIIEHHHHHHHHIIIEHHHDH?FHHHIHHCHHHIHIIIEHHCGIIHGCGIIHIIIHFHGFIIIIEEIHEHIHIIHHHI?GHHEIHHHIIIIIIIIIIIHIIGIHIIHHDIIHIIIIHHIHIIIIIIIIIHIIIIIIIIHIIIIHHHIHHGCGCHHIHGIIIHIIHHHHHIIHIIIHHIIIHHHIHEHIHEIIHIHHHIIHIHIIHHHDHCHDIIIIHHIIIIIIII
@HS5.2_134 HISEQ:380:H55W7BCXY:1:1101:16389:16888 1:N:0:AGCAGGAA orig_bc=AAAAAAAAAAAA new_bc=AAAAAAAAAAAA bc_diffs=0
TTAGAAACCCTGGTAGTCCTTGACTAGCGTGCCAGCAGCCGCGGTAATACGGAAGGTCCGGGCGTTATCCGGATTTATTGGGTTTAAAGGGAGCGCAGGCTGATTGTTAAGCGTGACGTGAAATGTAGCCGCTCAACGGCTGAACTGCGTCGCGAACTGGCAGTCTTGAGTGAGTACGACGTCAGCGGAATTCGTGGTGTAGCGGTGAAATGCTTAGATATCACGAAGAACCCCGATTGCGAAGGCAGCTGACGAGTCCTTTACTGACGCTAAAGCTCGAAGGTGCGGGTATCGAACAGG
+
IIIIIIIIIIIIIIIIHGHHIHHIIIHIIHIIIIIIIIIIIIIIIHHIIIHIIIIIIIIHIIIIIIIIIIIDDDEHHHIHGIEHHHIIIIHIIIIHIIHHIIIIIIIIIIIIIIIIIIIIIIIIIIIIIHIHIIIIIIIIIIIIIHIIIIIIIIIIIIIIIIIIIIIIIIIIIIIIIIIIIIIIIIIIIIIIIIIIIIIIIIIIIIIIIIIIIIIIIHIIIIHHIIIIIIIIIIIIIIIIIIIIIIIIIIIIIIIIIIIIIIIIIIIIIIIIIIIIIIIIIIIIIIIIIIIIIIIIIIII
@HS5.2_135 HISEQ:380:H55W7BCXY:1:1101:19654:16909 1:N:0:AGCAGGAA orig_bc=AAAAAAAAAAAA new_bc=AAAAAAAAAAAA bc_diffs=0
TACGGAAGGTCCGGGCGTTATCCGGATTTATTGGGTTTAAAGGGAGCGCAGGCTGATGATTAAGCGTGACGTGAAATGTAGCCGCTCAACGGCTGAACTGCGTCGCGAACTGGTTATCTTGAGTGAGTTCGATGTTGGCGGAATTCGTGGTGTAGCGGTGAAATGCTTAGATATCACGAAGAACTCCGATTGCGAAGGCAGCCAACAAGGCCTTTACTGACGCTAAAGCTCGAAGGTGCGGGTATCGAACAGG
+
IIIIIHHIIIIIIHIIIIIIIIIIIHIIIIIIIIIHIIIIIIIIIIHIIHIIIIIIHIHIIIIIIIIIIIIHHHIIFHHIIIIIIIIIIIIIIIIGIIIIIIIIIIIIHIIIIIIIHIIIIIIIIIIHIIIIIIIIIIIIIIIIIIIIIIIIHHHIIIIIIIIIIIIIIIIIIIIIIIIIIIIIIIIIIIIIIIIIIIIIIIIIIIHIIIIIIIIIIIIIHIIIIIIIIIIIIIIIIHEIIIIIHHHHIIIII
@HS5.2_136 HISEQ:380:H55W7BCXY:1:1101:4709:17230 1:N:0:AGCAGGAA orig_bc=AAAAAAAAAAAA new_bc=AAAAAAAAAAAA bc_diffs=0
TACGGAGGATGCAAGCGTTATCCGGATTTATTGGGTTTAAAGGGTGCGCAGGCGGCGCGTTAAGTCAGCGGTGAAAGGTCCCGGCTCAACCGGGGAGCTGCCGTTGATACTGGCGTGCTAGAGTACGGACGGCGCCGGCGGAATGTGTCATGTAGCGGTGACATGCTTAGAGATGACACAGAACACCGATCGCGAAGGCAGCTGGCGAGGCCGTGACTGACGCTCAGGCACGAAAGCGTGGGGAGCAAACAGG
+
IIIIIIIIIIIIIIIIIIIIIIIIIHIIIIIIIHIGHIIIIIIIIIIIIIIIIIIIIIIIIIIIIIIIIIIIIIIIHIIIIIIIIIIIIIIIIIIIIHIIIIIIIIIIIIIIIIIIIIIIIIIIIIIIIIIIIIIIIIIIIIIIIIIIIIIIIIIIIIIIIIIIIIIIIIIIIIIIIHIIIIIIIIIIIIIIIIIIIIIIIIIIIIIIIIIIIIIIIIIIIIIIIIIIIIIIIIIIIIIIIIIIIIIIIIIII
@HS5.2_137 HISEQ:380:H55W7BCXY:1:1101:9226:17190 1:N:0:AGCAGGAA orig_bc=AAAAAAAAAAAA new_bc=AAAAAAAAAAAA bc_diffs=0
TACGGAAGGTCCGGGCGTTATCCGGATTTATTGGGTTTAAAGGGAGCGCAGGCCGAAGGTTAAGCGTGACGTGAAATGTAGCCGCTCAACGGCTGAACTGCGTCGCGAACTGGCTTTCTTGAGTGAGTACGATGTAGGCGGAATTCGTGGTGTAGCGGTGAAATGCTTAGATATCACGAAGAACTCCGATTGCGAAGGCAGCCTACAAGGCCTTTACTGACGCTAAAGCTCGAAGGTGCGGGTATCGAACAGG
+
IIIIIHIIIIIIIIIIIHIIIHIIIGDHIIHHHHHDDHIIIIIIIIIIIIIIIIIIIIIHHIIIIIIIHIIIIHIIIHHHIIIIIIIIIIIIHIIIIIIIIIIIIIIIIIIIIIIIIIIIIIIIIIIIIIIIIIIIIIIIIIIIIIIIIIIIIIIIIIIIIIIIIIIIIIIIIIIIIIIIIIIIHIIIIIIIIIIIIIIIIIIIIIIIIIIIIIIIIIIIIIIIIIIIIIIIIIIIIIIIIIIHIIIIIIIII
@HS5.2_138 HISEQ:380:H55W7BCXY:1:1101:9160:17211 1:N:0:AGCAGGAA orig_bc=AAAAAAAAAAAA new_bc=AAAAAAAAAAAA bc_diffs=0
TACGGAAGGTCCGGGCGTTATCCGGATTTATTGGGTTTAAAGGGAGCGCAGGCCGATGGTTAAGCGTGACGTGAAATGTAGCCGCTCAACGGCTGAACTGCGTCGCGAACTGGCTATCTTGAGTGAGTTCGATGTTGGCGGAATTCGTGGTGTAGCGGTGAAATGCTTAGATATCACGAAGAACTCCGATTGCGAAGGCAGCCAACAAGGCCTTTACTGACGCTAAAGCTCGAAGGTGCGGGTATCGAACAGG
+
IIIIIHIIIIIIIIIIIIIIIIIIIIIIIIIIHIIHIIIIIIIIIIHIIIIIIIIIIIIIIIIIIIIIIIIIIIIIHHHHIIIIIIIIIIIIHIIIIIIIIIIIIIIIIIIIIIIIIIIIIIIIIIIIIIIIIIIIIIIIIIIIIIIIIIIIIIIIIIIIIIIIIIIIIIIIIIIIHIIIIIIIIIIIIIIIIIIIIIIIIIIIIIIIIIIIIIIIIIIIIIIIIIIIIIIIIIIHHIIIIIIIIIIIIIIII
@HS5.2_139 HISEQ:380:H55W7BCXY:1:1101:16772:17075 1:N:0:AGCAGGAA orig_bc=AAAAAAAAAAAA new_bc=AAAAAAAAAAAA bc_diffs=0
TACGGAAGGTCCGGGCGTTATCCGGATTTATTGGGTTTAAAGGGAGCGCAGGCGGGAGTCTAAGCGTGACGTGAAATGTAGCCGCTCAACGGCTGAACTGCGTCGCGAACTGGGTTTCTTGAGTGAGTACGACGTGCACGGAATTCGTGGTGTAGCGGTGAAATGCTTAGATATCACGAAGAACCCCGATTGCGAAGGCAGTGCACGAGTCCTTAACTGACGCTAAAGCTCGAAGGTGCGGGTATCGAACAGG
+
IIIIIHIIIIIIIIIIIIIIIIIIHHHIIIIIHHIDEHGIIHHIHIIIIIIIIIIHIHHHIIIIIIIIIIIHHHHHIIHHIHIIIIIIIIIIIIIIIIIIIIIIIIIIIIIIIIIHIHFHIHIIIIIIIIIIIIIIIIIIIIIIIIIIIIIIIIIIIIIIIIIIIIIIIIIIIIIIHHIIIIIIGIHIIIIIIIIIIIIIIIIIIIIIIIIIIHIIIIIIIIIIIIIIIIIIIIIIIIIIIIIIIIIIHIIII
@HS5.2_140 HISEQ:380:H55W7BCXY:1:1101:2704:17493 1:N:0:AGCAGGAA orig_bc=AAAAAAAAAAAA new_bc=AAAAAAAAAAAA bc_diffs=0
TACGGAAGGTCCGGGCGTTATCCGGATTTATTGGGTTTAAAGGGAGCGCAGGCGGGAGTCTAAGCGTGACGTGAAATGTAGCCGCTCAACGGCTGAACTGCGTCGCGAACTGGGTTTCTTGAGTGAGTACGACGTGCACGGAATTCGTGGTGTAGCGGTGAAATGCTTAGATATCACGAAGAACCCCGATTGCGAAGGCAGTGCACGAGTCCTTAACTGACGCTAAAGCTCGAAGGTGCGGGTATCGAACAGG
+
IIIIIIHIIIIIIIIIIIIIIIIIIHHIIIIIHIHHEHIIIIIIIIIIIIIIIIIIHHIHIIIIIIIIHIIIIIIIIIIIIIIIIIIIIIIIHIIIHIIIIIHIIIIIIIIIIIIIIIIIIIIIIIIIIIIIIIIIIIIIIIIIIIIIIIIIIIIIIIIIIIIIIIHIIIIIIIIIHGIIIIII#IIIIIIIIIIIIIIIIIIIIIIIIGIIIIIIIIIIIIIIIIIIIIIIIIIIIIIIIIIHIIIIIIIII
@HS5.2_141 HISEQ:380:H55W7BCXY:1:1101:6601:17420 1:N:0:AGCAGGAA orig_bc=AAAAAAAAAAAA new_bc=AAAAAAAAAAAA bc_diffs=0
TACGGAAGGTCCGGGCGTTATCCGGATTTATTGGGTTTAAAGGGAGCGCAGGCTGATGATTAAGCGTGACGTGAAATGTAGCCGCTCAACGGCTGAACTGCGTCGCGAACTGGTTATCTTGAGTGAGTTCGATGTTGGCGGAATTCGTGGTGTAGCGGTGAAATGCTTAGATATCACGAAGAACTCCGATTGCGAAGGCAGCCAACAAGGCCTTTACTGACGCTAAAGCTCGAAGGTGCGGGTATCGAACAGG
+
IIIIIGHHIIIIHIIIIHIIIIIIIHIIIIHIHIHHHIIIIIIIIIIIIIIIIIIIIHHHIIGIIIIHIIIGHGHIFHHIHIIIIIIIIIIHHIHHHIIIIIIIIIIIIIIIIHHHHIIIIIIIIIIIHHHIIIIIIIHIIIIIIIHHIIIIIIIIIIIIIIHIIIIIIIIIIIIHHHIIIIIIIIHHHIHIIIIIIIGIIIIIIIIIIIIHIIIIIIIHIHHIIIDIHIIIIIIIIIIIIIIIIHIIIIIII
@HS5.2_142 HISEQ:380:H55W7BCXY:1:1101:8902:17470 1:N:0:AGCAGGAA orig_bc=AAAAAAAAAAAA new_bc=AAAAAAAAAAAA bc_diffs=0
TACGGAAGGTCCGGGCGTTATCCGGATTTATTGGGTTTAAAGGGAGCGCAGGCGGAAGGTTAAGCGTGACGTGAAATGTACCGGCTCAACCGGTGAATTGCGTCGCGAACTGGTCTTCTTGAGTGAGTACGACGGAGTCGGAATTCGTGGTGTAGCGGTGAAATGCTTAGATATCACGAAGAACGCCGATTGCGAAGGCAGTCTCCGAGTCCTTAACTGACGCTAATGCTCGAAAGTGCGGGTATCGAACAGG
+
IIIIIHIIIIIIIIIIIIIHIIIIIIHIIIHFGHH<<EHHIIIIGIIIHIIIIIIIIIIIIIIIIIIIIIIIIIHHHIHIIIIIIIIIIIIIIIIHIIIIIIIHIIHHIIIIIIIIIHIIIIIIIIIIIIIIIIIIIIIIIIIIIIIHHIHIIIIIIIIIIIHIIIIIIIIIIIIIIIIIIIIIIIIIIIIIIIIIIIIIIIIIIIIIIIIIIIIIIIIIIIIIIIIIIIIHIIIIIIIIIIIIIIIIIIIII
@HS5.2_143 HISEQ:380:H55W7BCXY:1:1101:11283:17478 1:N:0:AGCAGGAA orig_bc=AAAAAAAAAAAA new_bc=AAAAAAAAAAAA bc_diffs=0
TACGGAAGGTCCGAGCGTTATCCGGATTTATTGGGTTTAAAGGGAGCGCAGGCGGAATGTTAAGTCAGCTGTGAAATCCCGTCGCTCAACGGCGGAACTGCAGTTGATACTGGCTTTCTTGAGTGCACATAAGGATGGTGGAATTCGTGGTGTAGCGGTGAAATGCTTAGATATCACGAAGAACTCCGATTGCGAAGGCAGCCATCTGGGGTGCAACTGACGCTGAGGCTCGAAAGTGCGGGTATCAAACAGG
+
IIIEHEHDHHHHHIHCHHIIIIIIIG0@GCECFHI<DHHIHGHDHHHHCCHDHHHGHCHIHHIHIIGIFHIIHGHHFHDHEHIIIIGGHHHHIHHIHIIHIIHHHHHHHHIHHGHGIIIHFG@EFHHHIHHFGBHHIGIHEHHHHHIIHIHIHIIHHGIHIHHIIHHHHHHHHHCHEHIHHCIHHHIHHGIIHIHHEHGEEGCH@EHHEHHHGCCGG@HHHGHEHHHH@HGG?HC<?CGHEIIIIIIIHGHIH
@HS5.2_144 HISEQ:380:H55W7BCXY:1:1101:11252:17498 1:N:0:AGCAGGAA orig_bc=AAAAAAAAAAAA new_bc=AAAAAAAAAAAA bc_diffs=0
TACGGAAGGTCCGGGCGTTATCCGGATTTATTGGGTTTAAAGGGAGCGCAGGCTGGATTTTAAGCGTGCTGTGAAATGTACCGGCTCAACCGGTGACGTGCAGCGCGAACTGGAGTCCTTGAGTGAGTACGAGGTATGCGGAATTCGTGGTGTAGCGGTGAAATGCTTAGATATCACGAAGAACTCCGATTGCGAAGGCAGCATACCAGTCCTTAACTGACGCTAAAGCTCGAAAGTGCGGGTATCGAACAGG
+
HIIHHIDIGHIIHIIIIIIIIIIIIIIIIHIHHHIEHHHIIHIHHHIHHIHHIHHHIHHIHIHIIIIIIIIIIHIIHIHHIHIHGHIHIHIIIHIHIIIIIIIIIIHHHIHIIHIHEHHHIIIIIIIFIIGIHIIIIIIIHIIIHIIIIIIIIIIIIIHIIIIIIIGIIIIIHIIHHHIIHIHHHIIIIIHHIIIIIHHIHIIIIIIIIIHIIIHHHIIHIIHIIIIHHHHHIIHECHIIIHIHHIIIIIIII
@HS5.2_145 HISEQ:380:H55W7BCXY:1:1101:11989:17400 1:N:0:AGCAGGAA orig_bc=AAAAAAAAAAAA new_bc=AAAAAAAAAAAA bc_diffs=0
TACGGAGGGTACGAGCGTTAATCGGAATGACTGGGCGTAAAGGGCACGTAGGTGGATAGATAAGTCACAAGTGAAATACCCGGGCTTAACCTGGGATTGGCTCGTGAAACTGTTTAACTAGAGTACGGTAGAGGGGAGTAGAATTCCAAGTGTAGCGGTGAAATGCGTAGAGATTTGGAAGAATACCGGAGGCGAAGGCGGCTCTCTGGACCGATACTGACACTGAAGAGCGAAAGCGTGGGGAGCAAACAGG
+
IIIIIHHIIIHIIIIIIIIIIIIIIIIIIIIHIIIIIHIIIIIIIIIIHHHIFHIHIIIIIIIIIIIIIIIIIIIIIIIIIIHIIIIIIIIIIIIIHIIIIIIIIIIIIIIIIIIIIIIIIIIIIIIIIIIIIIIIIIIIIIIIIIIIIIIIIIIIIIIIIIHIIIIIIIIIIIIIHHIHIIIIIIIIIIIIIIIIIIIIIIIIIIIIIIIIIIIIIIIIIIIIIIIIIIIIIIIIIIIIIIIIIIIIIIIII
@HS5.2_146 HISEQ:380:H55W7BCXY:1:1101:13394:17390 1:N:0:AGCAGGAA orig_bc=AAAAAAAAAAAA new_bc=AAAAAAAAAAAA bc_diffs=0
TACGGAGGGTGCGAGCGTTAATCGGAATAACTGGGCGTAAAGAGCTCGTAGGCGGTTAGTCAAGTCAGATGTGAAAGCCCCGGGCTTAACCTGGGAACTGCATTTGAAACTGACGAACTAGAGTACTGTAGAGGGAGGTAGAATTCCAGGTGTAGCGGTGAAATGCGTAGATATCTGGAGGAATACCGGTGGCGAAGGCGGCCTCCTGGACAGAGACTGACGCTGAGGAGCGAAAGCGTGGGGAGCAAACAGG
+
IIIIIIDEHHIIIIIIIHIIIIIIIIIIIIIIIIIIIIIIIIIIGIIIIIIIIIIIIIIHIIIIIHIIIIIIIIIIHIIIIIIIIIIIIIIIIIIIHIIIIIIHIIIIIIIIIIIIIIIIIIIIIIIIHIIIIIIIIIIIIIIIIIIIIIIIIIIIIIIIIIIIIHIIIIIIIIIIHGIIIIIHIIIIIHHIIIIIIIIIIHHFIIHIIIIIIIIIIIIIIIHIIIIIIIHIIIIIIHIIIIIIIIIIIIIII
@HS5.2_147 HISEQ:380:H55W7BCXY:1:1101:17682:17294 1:N:0:AGCAGGAA orig_bc=AAAAAAAAAAAA new_bc=AAAAAAAAAAAA bc_diffs=0
TACGGAAGGTCCGGGCGTTATCCGGATTTATTGGGTTTAAAGGGAGCGCAGGCCGGCTGGTAAGCGTGACGTGAAATGTAGACGCTCAACGTCTGCACTGCGTCGCGAACTGTCAGCCTTGAGTGAGTACGATGTAGGCGGAATTCGTGGTGTAGCGGTGAAATGCTTAGATATCACGAAGAACTCCGATTGCGAAGGCAGCCTACAAGGCCTTTACTGACGCTAAAGCTCGAAGGTGCGGGTATCGAACAGG
+
IIIIH@HIIHIIIIIIIII=HFHHIHIIIIIHHHIDGHHHIHIIHIIIIIIIIIIHIIIHIIIIIIIIIIHFHHHIFEHIHHIHIIIIIIIIIIIIIIIIIIIIIIIIIIIIIIIIIIIIIHIIIIIIIIHIIIIIIIHIIIIIIHGIIIIHIIIIIIIIIIIIIIIHIIIIIIIIHHIIIIIIIIIIIHIIIIIIIIIIIHIIIIIIHIIIIIIIIIIHIIIIIIIIIIIIIIHEHIIIIIIIIIIIIIIII
@HS5.2_148 HISEQ:380:H55W7BCXY:1:1101:3825:17716 1:N:0:AGCAGGAA orig_bc=AAAAAAAAAAAA new_bc=AAAAAAAAAAAA bc_diffs=0
TACGGAAGGTCCGGGCGTTATCCGGATTTATTGGGTTTAAAGGGAGCGCAGGCTGGCTTTTAAGCGTGACGTGAAATGCGGCGGCTCAACCGTCCGAAGTGCGTCGCGAACTGGGAGCCTTGAGTGAGTTCGACGTCAGCGGAATTCGTGGTGTAGCGGTGAAATGCTTAGATATCACGAGGAACCCCGATTGCGAAGGCAGCTGACGAGGCCTTTACTGACGCTAAAGCTCGAAGGTGCGGGTATCGAACAGG
+
IIIIHIIIHHHIIHHIIIIHIIHIHHHHHHHHHIIHHIIIIIHIIHIIIHIHIHIIIHHHHIIIIIHHIIIIHIIIHHHIIIHHHDHGHIGHHEHIHHIIIIHHHHGHIIIIIIIIHHIIIIIIIIHHHHHIIIIIHHIIIIIIHHIHIIIIIIIIIIIIIIIIIIIIIIIIIIIIGEFIIIIIIHIIIIHHIIIIIIIIIIIIIIIIIIIIIFIIIIIIIIIHHHHEIIIIIIIIIIIIIIIIIIIIIIIIII
@HS5.2_149 HISEQ:380:H55W7BCXY:1:1101:6661:17612 1:N:0:AGCAGGAA orig_bc=AAAAAAAAAAAA new_bc=AAAAAAAAAAAA bc_diffs=0
TACGGAGGGTGCAAGCGTTAATCGGAATAACTGGGCGTAAAGGGCATGCAGGCGGTTAGACAAGTAGGATGTGAAATCCCCGGGCTCAACCTGGGAGCTGCATACTAAACTGTCAGACTAGAGTATTGCAGGGGGAGACGGAATTCCAGGTGTAGCGGTGGAATGCGTAGATATCTGGAAGAACACCAAAGGCGAAGGCAGTCTCCTGGGCAAATACTGACGCTCATATGCGAAAGCGTGGGTAGCAAACAGG
+
IIIIIHIIIIIIIIIHIHIIIIIIIIIIIIIIIIIIIIIIIIIIIIIIIIIIIIIIIIIIIIIIIIIIIIIIIIIIIIIIIIGIIIIIIIIIIIIIIIIIIIHIIIIIIIHIIIIIIIIIIIIIIIIIIIIIIHIHIIIIIIIIIIIIHIIIIIIIIIIIIIIIIIIIIIIIIIIIHHIIIIIIIIIIIIIIIIIIIIIIIGIIIIIIIIIIIIIIIIIIIIIIHIIIIIIIIIIIIIIIIIIIIIIIIIIII
@HS5.2_150 HISEQ:380:H55W7BCXY:1:1101:7786:17540 1:N:0:AGCAGGAA orig_bc=AAAAAAAAAAAA new_bc=AAAAAAAAAAAA bc_diffs=0
TACGGAAGGTCCGGGCGTTATCCGGATTTATTGGGTTTAAAGGGAGCGCAGGCCGAAGGTTAAGCGTGACGTGAAATGTAGCCGCTCAACGGCTGAACTGCGTCGCGAACTGGCTTTCTTGAGTGAGTACGATGTAGGCGGAATTCGTGGTGTAGCGGTGAAATGCTTAGATATCACGAAGAACTCCGATTGCGAAGGCAGCCTACAAGGCCTTTACTGACGCTAAAGCTCGAAGGTGCGGGTATCGAACAGG
+
IIIIHHIIHHHIIIHIIIIHIHIII<CCHHFEGHIDGGHHHHIIHHGIGIIIHHIIHHHHIIIIIIIIIIIIHIIIIIIIIIHIIIIIIIIIIIIHIIIIIIHIIIIHIHIIIIIIHIHIIIIIIHIIIHHHIIIIIIIIIIIIIIIHIIIIIIIIIIIIIIIIIIIIIIIIIIHHHHHIIIIIHIIHIIIIIIIIIIHIIIIIIIIIHHIIIIIIIIIIIIIIIIIIIHHIIIIGIIIHIIIIIIIIIIIII
@HS5.2_151 HISEQ:380:H55W7BCXY:1:1101:14462:17584 1:N:0:AGCAGGAA orig_bc=AAAAAAAAAAAA new_bc=AAAAAAAAAAAA bc_diffs=0
TACGGAAGGTCCGGGCGTTATCCGGATTTATTGGGTTTAAAGGGAGCGCAGGCGGAAGGTTAAGCGTGACGTGAAATGTACCGGCTCAACCGGTGAATTGCGTCGCGAACTGGTCTTCTTGAGTGAGTACGACGGAGTCGGAATTCGTGGTGTAGCGGTGAAATGCTTAGATATCACGAAGAACGCCGATTGCGAAGGCAGTCTCCGAGTCCTTAACTGACGCTAATGCTCGAAAGTGCGGGTATCGAACAGG
+
<1D1CEHC@G@G<//<</<011<<C000<DHH1C10<CC1CFCE1<@//<C//E#GCEHEFB1GHEFH@EEIHHHECGHHHEGCHHHIIHHFIHIHIIIIHE?/?<HHH#HEFGIGIHHHFHIHHEHHC<CCHHCHEEECHHHHHHGIHHHDHHHHHEHFIIIIIIHHHIIIHHECC<@DDIHIHEHHIHHH#IIHHHFHCIHHCEFCGIIHHFCDHFHGHHHHHHCHGEIHHEIHDIGIHHIHIHHHHHHHH
@HS5.2_152 HISEQ:380:H55W7BCXY:1:1101:17034:17699 1:N:0:AGCAGGAA orig_bc=AAAAAAAAAAAA new_bc=AAAAAAAAAAAA bc_diffs=0
TACGGAGGGTGCGAGCGTTAATCGGAATAACTGGGCGTAAAGAGCTCGTAGGCGGTTTGTCAAGTCAGATGTGAAAGCCCCGGGCTTAACCTGGGAACCGCATTTGAAACTGACAGACTAGAGTACTGTAGAGGGAGGTAGAATTCCAGGTGTAGCGGTGAAATGCGTAGATATCTGGAGGAATACCGGTGGCGAAGGCGGCCTCCTGGACAGAGACTGACGCTGAGGAGCGAAAGCGTGGGGAGCAAACAGG
+
IIIIIFHIIIIIIIIHIHHIIIIIIIIIIIIIIIIIIIIIIIIIIIIIIIIIIIIHIIIHIIIIIIIIIIIHIHHHHIIIIIIIIIIIIIIIIIIIIIIIIIIIIIIIIIIIIIIIIIIIIIIIIIIIIIIIIIIIIIIIIIIIIIIIIIIIHIIIIIIIIIIIIIIIIIIIIIIIIIIIIIIIIIIIIIIIIIIIIIHIIIIIIIIIIIIIIIIIIIIIIIIIIHIIIIIIIIIGIIIIHIIIIIIIIIIII
@HS5.2_153 HISEQ:380:H55W7BCXY:1:1101:17820:17601 1:N:0:AGCAGGAA orig_bc=AAAAAAAAAAAA new_bc=AAAAAAAAAAAA bc_diffs=0
TACGGAAGGTCCGGGCGTTATCCGGATTTATTGGGTTTAAAGGGAGCGCAGGCCGGAGGGTAAGCGTGACGTGAAATGCCGCGGCTCAACCGTGGAAGTGCGTCGCGAACTGCCTTTCTTGAGTGCATTCGAGGCATGCGGAATTCGTGGTGTAGCGGTGAAATGCTTAGATATCACGAAGAACTCCGATTGCGAAGGCAGCATGCCAGGCTGTAACTGACGCTAATGCTCGAAAGTGCGGGTATCGAACAGG
+
IIIIIIHIIIHIIIIIIIIIIIIIIIIHIIIIIIIGHHIHHIIIIIIIIIIIIIIIHIIIIHIIIIIIIIIIIIIIHHHIIIIIIIIIIIIIIIIIIHIIIIIIIIIIIIIIIIIIIIIIIIIIIIIIIIIIIIIIIIIIIIIIIIIIIIIIIIIIIIIIIIIIIIIHIIIIIIIIIIIIIIHIHIIIIIIIIIIIIIIIIIIHIIIIIIIHIIIIIIIHIIIIIIIIIIIIIIIIIIIIIIIIIIIIIIIII
@HS5.2_154 HISEQ:380:H55W7BCXY:1:1101:20968:17615 1:N:0:AGCAGGAA orig_bc=AAAAAAAAAAAA new_bc=AAAAAAAAAAAA bc_diffs=0
TACGGAGGGTACGAGCGTTAATCGGAATGACTGGGCGTAAAGGGCACGTAGGTGGATAGATAAGTCACAAGTGAAATACCCGGGCTTAACCTGGGATTGGCTCGTGAAACTGTTTAACTAGAGTACGGTAGAGGGGAGTAGAATTCCAAGTGTAGCGGTGAAATGCGTAGAGATTTGGAAGAATACCGGAGGCGAAGGCGGCTCTCTGGACCGATACTGACACTGAAGAGCGAAAGCGTGGGGAGCAAACAGG
+
HFHEHDCCHEEHEHH?D/<DDHHHCHEHIII?FHHIH<CEHHIIEHDC<DFE1<E1<DEHE<@FHFEEEEEGHHHIHHEHHHEHF@CEHHHEGHIEF<@FHGHHCFFFCHHCEEFFCEHEECHCGHIHH@GGHHHF0GGHHCGHE#F6IIIHECHHIIHEF=AG?<G#IIHHEH#F<<6GF1@II#HG@@EHGHCCCDC?HFIIHHHHE0HHCCHFGHGC@FIHCCHD0G@EGEEHHIHEFHHGHIHD<@CIH
@HS5.2_155 HISEQ:380:H55W7BCXY:1:1101:15115:17939 1:N:0:AGCAGGAA orig_bc=AAAAAAAAAAAA new_bc=AAAAAAAAAAAA bc_diffs=0
TACGGAAGGTCCGGGCGTTATCCGGATTTATTGGGTTTAAAGGGAGCGCAGGCCGAAGGTTAAGCGTGACGTGAAATGTAGCCGCTCAACGGCTGAACTGCGTCGCGAACTGGCTTTCTTGAGTGAGTTCGATGTGGGCGGAATTCGTGGTGTAGCGGTGAAATGCTTAGATATCATGAAGAACTCCGATTGCGAAGGCAGCCCACAAGGCCTTTACTGACGCTAAAGCTCGAAGGTGCGGGTATCGAACAGG
+
IIIIIIIIIIIIIIIIIIIHIIIIIHIIIIIIIIIIIIIIIIIIIIIIIIIIIIIIIIHIHIIIIIIIIIIHIIIIGHHIIIIIIIIIIIIIIIIIIIIIIIIIIIIIIIIIIIIIIIIIIIIIIIIIIIIIIIIIIIIIIIIIHIIHHIIIIIIIIIIIIIIIIIIIIIIIIIII#GIIIIIIIIIIIIIIIIIIIIIIIIIIIIIIIIIIIIIIIIIHIIIHIIIIIIIIIIIHIIIIIIIIIIHIIIIII
@HS5.2_156 HISEQ:380:H55W7BCXY:1:1101:17209:17820 1:N:0:AGCAGGAA orig_bc=AAAAAAAAAAAA new_bc=AAAAAAAAAAAA bc_diffs=0
TACGGAAGGTCCGGGCGTTATCCGGATTTATTGGGTTTAAAGGGAGCGCAGGCTGATTGTTAAGCGTGACGTGAAATGTAGCCGCTCAACGGCTGAACTGCGTCGCGAACTGGCAGTCTTGAGTGAGTACGACGTCAGCGGAATTCGTGGTGTAGCGGTGAAATGCTTAGATATCACGAAGAACCCCGATTGCGAAGGCAGCTGACGAGTCCTTTACTGACGCTAAAGCTCGAAGGTGCGGGTATCGAACAGG
+
IIIGIHHIIHEHCEHHHHDHIHHIICDCHHDCC@D<C<FGEHHHFEHHHHIIHIHEGHHIIHIIIIIH@IIIIHEIIIGHHHIHIIIIIIIIIIHIIIIIIHHIIHF?HHIIGHHIHIIIIIIIHHIIHIIIIIHHIIIHHIIIIIIGIIIIIIIIIIIIIIIIIIIIIIIIIIHGHGGIIIIHIIIIIHFIIIIIIIIIIIIIIIIIIIHIIIIIIIIIIIIIIIIIIIIIIIIIIIIIIIIIIIIHHIIII
@HS5.2_157 HISEQ:380:H55W7BCXY:1:1101:20299:17780 1:N:0:AGCAGGAA orig_bc=AAAAAAAAAAAA new_bc=AAAAAAAAAAAA bc_diffs=0
TACGGAAGATGCGAGCGTTATCCGGATTTATTGGGTTTAAAGGGAGCGTAGGCGGGTTTTTAAGTCTGCGGTAAAATGTCGGCGCCCAACGTCGTCTTGCCGTGGAAACTGGAGACCTTGAATACACGCAAGGAAGATGGAATTCGTCGTGTAGCGGTGAAATGCTTAGATATGACGAAGAACTCCGATTGCGAAGGCAGTCTTCTGGAGTGCGATTGACGCTGAGGCTCGAAAGTGCGGGTATCAAACAGG
+
IIIIIIHEHHHIIIIIIIIIIIIIHHEHIIIIHIIEHHIIIIIIIIIIIIIIIIIICHHHHHIIIIIIIIHHIIIIIHIIIIIIIIIIIIIIIIIIIIIIIIIIIIIIIHIIIIIHGHIIHHHIIHGHIIIIIIIIIIHIIIIIIIIIIIIIIIIIIIHIIIIIIIIIIIIIIHHIGIIIIIHEHIHHIIIIIIIIIHIIIIIIIIIIIIIIIIIIIIHIIIIIIIIIIIIIIIHHIHIIIIHHHHIIIIII
@HS5.2_158 HISEQ:380:H55W7BCXY:1:1101:5586:18169 1:N:0:AGCAGGAA orig_bc=AAAAAAAAAAAA new_bc=AAAAAAAAAAAA bc_diffs=0
TACGGAAGGTCCGGGCGTTATCCGGATTTATTGGGTTTAAAGGGAGCGCAGGCGGGCTTTTAAGCGTGACGTGAAATGTGGCGGCTCAACCGCCGAACTGCGTCGCGAACTGGGGGTCTTGAGTGAGTACGACGTTGGCGGAATTCGTGGTGTAGCGGTGAAATGCTTAGATATCACGAAGAACCCCGATTGCGAAGGCAGCCGACGAGTCCTTAACTGACGCTAAAGCTCGAAAGTGCGGGTATCGAACAGG
+
IIIIIIIIIIIIIIIIIIIHIIIIIHHIIIIIHHIHFHIIIIIIGIHIIIIIHIIIIIIIHIIIIIIIIIHGIIIIHHIIIIIIIIIIIIIIIIIIIIIIIIIIIIIIGIIIIIIIIIIIIIIIIIIIIIIIIIIIIIIIIIIIIIIIIIIIIIIIIIIIIIIIIIIIIIIIIIHHHIIIIHHIHIIIIIIIIIIIIIIIIIIIIIIIIHIIIIIIIIIIIIIIIIIIHHIIIIIIEIIIIIIIIIIIIIIII
@HS5.2_159 HISEQ:380:H55W7BCXY:1:1101:6759:18116 1:N:0:AGCAGGAA orig_bc=AAAAAAAAAAAA new_bc=AAAAAAAAAAAA bc_diffs=0
TACGGAAGGTCCGGGCGTTATCCGGATTTATTGGGTTTAAAGGGAGCGCAGGCTGATTGTTAAGCGTGACGTGAAATGTAGCCGCTCAACGGCTGAACTGCGTCGCGAACTGGCAGTCTTGAGTGAGTACGACGTCAGCGGAATTCGTGGTGTAGCGGTGAAATGCTTAGATATCACGAAGAACCCCGATTGCGAAGGCAGCTGACGAGTCCTTTACTGACGCTAAAGCTCGAAGGTGCGGGTATCGAACAGG
+
IIIIIIIIIIIIIIIHHIIIIIIIIHEHIIIHHIHEGHIIIIIIIIIIIIIIIIIIIIIHIIIIIIIIIIIIIIIIIHIIIIIIIIIIIIIIHIIIIIIIIIIIIIIIIIIIIIIIIIIIIIIIIIIIIIIIIIIIIIIIIIIIIIIIIIIIIIIIIIIIIIIIIIIIIIIIIHIIIIIIIIIIIIIIIIIIIIIIIIIIIIIIIIIIHHHIIIIHIIIIIIIIIIIIIIIIIIIIIIIIIIIIIIIIIIIII
@HS5.2_160 HISEQ:380:H55W7BCXY:1:1101:14660:22854 1:N:0:AGCAGGAA orig_bc=AAAAAAAAAAAA new_bc=AAAAAAAAAAAA bc_diffs=0
TACGGAAGGTCCGGGCGTTATCCGGATTTATTGGGTTTAAAGGGAGCGCAGGCTGGCTTTTAAGCGTGACGTGAAATGCGGCGGCTCAACCGTCCGAAGTGCGTCGCGAACTGGGAGCCTTGAGTGAGTTCGACGTCAGCGGAATTCGTGGTGTAGCGGTGAAATGCTTAGATATCACGAGGAACCCCGATTGCGAAGGCAGCTGACGAGGCCTTTACTGACGCTAAAGCTCGAAGGTGCGGGTATCGAACAGG
+
IIIIIHIIIIIIIIIIIIIHIIIIIHGEHIIIHHIIHHIIIIIIIIIIGHIIIIIIHHFIHIIIIIIIGHHHHIIIHIIIIIIIIIIIIIIIIIIIIEHIIIIIIIIIIIIHIIIHIIIHIHHHHIIIHIIIIIIIHHIIIIIHIHIIIIIIIIIIIIIIIIIIIIIIIIIIHFHHHHHIIIIIIIIIIIIIIIIIIIIHIIIIIIIIIIIIIIIIIIIIIIIIIIIIIIHIIIIIIHIIIIIIIIIIIIIIII
@HS5.2_161 HISEQ:380:H55W7BCXY:1:1101:16738:22969 1:N:0:AGCAGGAA orig_bc=AAAAAAAAAAAA new_bc=AAAAAAAAAAAA bc_diffs=0
TACGGAAGGTCCGGGCGTTATCCGGATTTATTGGGTTTAAAGGGAGCGCAGGCGGGATATTAAGCGTGACGTGAAATGTAGGTGCTCAACATCTGAATTGCGTCGCGAACTGGTTTCCTTGAGTGCATTCGACGTCAGCGGAATTTGTGGTGTAGCGGTGAAATGCTTAGATATCACGAAGAACTCCGATTGCGAAGGCAGCTGACGAGACTGTAACTGACGCTAAAGCTCGAAAGTGCGGGTATCGAACAGG
+
IIIIIIIHIHIIIDHHDCCHIHIIIHHHIIIIHIIIHH?HHEHHIIIIHIIHIIIHCGHIIHIHIIIIIIIIIIIHFGHHHHHIIHIIIIIIIIIIIHFHIIIHIIIIHIIIIIIIIIIIIFHHHIHIIGIHIHHIIIHHHIIHHIIIIIIIIIIIIIIIHHHHHHGHHHHHHEHHHIHHHEHHIHHHIIIIHHIIHGGHIIIIIHEGIIIIIIHGCIIHCE?IHHIHFC0HIHHE<HIHFIIIIIIHHFIII
@HS5.2_162 HISEQ:380:H55W7BCXY:1:1101:18599:22815 1:N:0:AGCAGGAA orig_bc=AAAAAAAAAAAA new_bc=AAAAAAAAAAAA bc_diffs=0
TACGGAAGGTCCGGGCGTTATCCGGATTTATTGGGTTTAAAGGGAGCGCAGGCTGGAGATTAAGCGTGACGTGAAATGCCGCGGCTCAACCGTGGAAGTGCGTCGCGAACTGGTTTCCTTGAGTGTATTCGACGTCAGCGGAATTCGTGGTGTAGCGGTGAAATGCTTAGATATCACGAAGAACTCCGATTGCGAAGGCAGCTGGCGAGGCTATAACTGACGCTAAAGCTCGAAGGTGCGGGTATCGAACAGG
+
IIIIIIIIIHHIIIIIIIIIIIIIIHIIIIIIIIIHHHIIIIIIIIIIHIIIHIIIHHHIIHIIIIIIIIIIIIIIHIIIIIIIIIIHHIIIIIIIIIIIIIIIIIIIIIIIIIIIIIIIIIIIIIIIIIIHIIIIIIIIIIIIIIIIIIIIIIIIIIIIIIIIIIIIIIIIIIIHHIIIIIIIIIIIIIIIIIIIIIIIIIIIIIIIIIIIIIIIIIIIIIIIIIIIIIIIIIIHHIIIIIIIIIIIIIIII
@HS5.2_163 HISEQ:380:H55W7BCXY:1:1101:13849:23027 1:N:0:AGCAGGAA orig_bc=AAAAAAAAAAAA new_bc=AAAAAAAAAAAA bc_diffs=0
TACGTAGGGGGCAAGCGTTATCCGGATTTACTGGGTGTAAAGGGAGCGTAGACGGAATAGCAAGTTTGAAGTGAAATACCTGGGCTTAACCCAGGAATTGCTTTGAAAACTGTTAATCTAGAGTACTGGAGGGGTATGGGGAATTCCTAGTGTAGTAGTGAAATGCGTAGATATTAGGAGGAACACCGGAGGCGAAGGCGCCATACTGGACAGATACTGACGTTGAGGCTCGAAAGCGTGGGGAGCAAACAGG
+
IIIIHIIIIIIIIIIIIIIIIIIIIHIIIIIIHIICHHIIHIIIIIHIHHHIIIIIIIHIIHIHHHIIIIIIIIIIIIIIIIHIGIIIIIHHIIIIHIIIIGHIIIIIIIHIHIIIIIIIIIIIHGHIIHIIIIIHIIHIIIIIIIIIIIIIIIIIIIIIIIIIIHIHIIIIIIIIHHIIIIHIIIIIIIIIIIIIIIIIIIIIIIIIIIIIIIIIHHIIIIIIIIIIIIIIIIIIIIIIIIIIIIIIIIIII
@HS5.2_164 HISEQ:380:H55W7BCXY:1:1101:20045:23113 1:N:0:AGCAGGAA orig_bc=AAAAAAAAAAAA new_bc=AAAAAAAAAAAA bc_diffs=0
TACAGAGGTCCCTAGCGTTGTTCGGATTTACTGGGCGTAAAGGGTACGTAGGCGGCGAGGCGTGTCGAGTGTGAAATCTCCGGGCTCAACCCGGAAAGTGCGCTCGAAACTACCTTGCTGGAGTATGGGAGAGGGAAGGGGAATATAGGGTGTAGCGGTGAAATGCGTTGATATCCTATAGAACACCGGAGGCGAAGGCGCCTTCCTGGAACATGACTGACGCTAAGGTACGAAAGTCGGGGGAGCAAACAGG
+
IIIIIIIIIIIIIIIIIIIIIIIIIIIIIIIIIIIIIIIIIIIIIIIIIIIIIIIIIIIIHIHIIIIIIHIHHIIIHHIIIIIHIIIHIIIIIIIIIIIIIIIIIIIIIIIIIIIIIIIIIIIIHIIIIIIIIIIIIIIIIIIIIIIIIIIIIIIIIIIIIIIIIIIIIIIIIIIIHHIIIIIIHIIIIIIIIIIIIIIIIIIHIIIIIIIIIIIHIIIIIIIIIIIIIIIIIIIIIIIIIIIIIIIIIIIII
@HS5.2_165 HISEQ:380:H55W7BCXY:1:1101:1571:23499 1:N:0:AGCAGGAA orig_bc=AAAAAAAAAAAA new_bc=AAAAAAAAAAAA bc_diffs=0
TACGGAAGGTCCGGGCGTTATCCGGATTTATTGGGTTTAAAGGGAGCGCAGGCGGGTTGTTAAGCGTGACGTGAAATGTAGGGGCTCAACCTTTGAATTGCGTCGCGAACTGGCGACCTTGAGTGGGTACGACGCGGACGGAATTCGTGGTGTAGCGGTGAAATGCTTAGATATCACGAAGAACTCCGATTGCGAAGGCAGTCCGCGAGTCCCCAACTGACGCTAAAGCTCGAAAGTGCGGGTATCGAACAGG
+
IIIIIIIIIGHIIHIHHHHIIIIIHIEEHEHHHHIGEHHEEHHHIHIIIIIIIIIIIHIEHHHHIIIIFHIIIIHHFFCHIIIIIIIIIHIHHIIIIIHIHIIHIHHHIHIIIIIIIIHIIIIIIIIHHIIIIHIIIIIIIIIHHHIIIIIIIIIIIIHHEHEEHIHGHIIIIHHHIIIIHHHIIHHIIHHHHIIHHHHIHDHHDEGEHHHCFCIHHHGEDHHHHIHHHEEIIHDIIHIIIHHIIIIIHDFHI
@HS5.2_166 HISEQ:380:H55W7BCXY:1:1101:10667:23275 1:N:0:AGCAGGAA orig_bc=AAAAAAAAAAAA new_bc=AAAAAAAAAAAA bc_diffs=0
TACGGAAGGTCCGGGCGTTATCCGGATTTATTGGGTTTAAAGGGAGCGCAGGCTGAATGGTAAGCGTGACGTGAAATGTCCGGGCTCAACCGGGGCTTTGCGTCGCGAACTGCCGTTCTTGAGTGGGTACGACGCTGGCGGAATTCGTGGTGTAGCGGTGAAATGCTTAGATATCACGAAGAACTCCGATTGCGAAGGCAGCTGGCGAGTCTCTTACTGACGCTAAAGCTCGAAGGCGCGGGTATCGAACAGG
+
IIIIIIIIIIHIIIHIIHIIIIIIIHIHIIIIIIIDHIIIIIIIIIIIIIIIIIIIIIIIIIIIHIIIIIIIHIIIGIIIIIIIIIIIIIIIIIIIIIIIIIIIIIIIIIIIIIIIIIIIIIIIIIIIIIIIIIIIIIIIIIIIIIIIIIIIIIIIIIIIIIIIIIIIIIIIIIIIIIIIIIIIIIIIIIIIIIIIIIIIIIIIIIIIIIIIIIIIIIIIIIIIIIIIIIIIIIHIIIHIHIIIIIIIIIIII
@HS5.2_167 HISEQ:380:H55W7BCXY:1:1101:10682:23360 1:N:0:AGCAGGAA orig_bc=AAAAAAAAAAAA new_bc=AAAAAAAAAAAA bc_diffs=0
TACGGAAGGTCCGGGCGTTATCCGGATTTATTGGGTTTAAAGGGAGCGCAGGCTGGATTTTAAGCGTGTTGTGAAATGTACCGGCTCAACCGGTGATGTGCAGCGCGAACTGGAGTCCTTGAGTGAGTACGACGTCAGCGGAATTCGTGGTGTAGCGGTGAAATGCTTAGATATCACGAAGAACCCCGATTGCGAAGGCAGCTGACGAGTCCTTAACTGACGCTAAAGCTCGAAAGTGCGGGTATCGAACAGG
+
IIIIIIIIIIIIIIIIIIIIIIIIIIHHIIIIHIIHHIIIIIIIIIIIIIIIIIIIIIIIHIIIIIIIIIIIIIIIHHIIIIIIIIIIIIIIIHIIIIIIIIIIIIIIIIIIIIIIIIIIIIIIIIIIIIIIIIIIIIIIIIIIIIIIIIIIIIIIIIIIIIIIIIIIIIIIIIIIIIIIIIIIHIIIIIIIIIIIIIIIIIIIIIIIIIIIHIIIIIIIIIIIIIIHHIIIIIIIIIIIIIIIIIIIIIIII
@HS5.2_168 HISEQ:380:H55W7BCXY:1:1101:15095:23321 1:N:0:AGCAGGAA orig_bc=AAAAAAAAAAAA new_bc=AAAAAAAAAAAA bc_diffs=0
TACGGAAGGTCCGGGCGTTATCCGGATTTATTGGGTTTAAAGGGAGCGCAGGCTGGATTTTAAGCGTGCTGTGAAATGTACCGGCTCAACCGGTGACGTGCAGCGCGAACTGGTTATCTTGAGTGAGTTCGATGTTGGCGGAATTCGTGGTGTAGCGGTGAAATGCTTAGATATCACGAAGAACTCCGATTGCGAAGGCAGCCAACAAGGCCTTTACTGACGCTAAAGCTCGAAGGTGCGGGTATCGAACAGG
+
IIIIIIIHIHIIIIIIIIIIIIIIIIIIIIIIIHIGHIIIIIIIIIIIGIIIIIIIIIIIIIIIIIIIIIIHIIIIGHHIIIIIIIIIIIIIIIIIIIIIIIIIHIIIIIIIIIIIIIIIIIIIIIIIIIIIIIIHIIIIIIHIIIIIIIIIIIIIIIIIIIIIIIIIIIIIIIIIIFIHIIIHHIIIIIIIIIIIIIIIIIIIIIIIIIIIHIIIIIIIIIIIIIIIIHIIIIIHIIIIIIIHHIIIIIIII
@HS5.2_169 HISEQ:380:H55W7BCXY:1:1101:13199:23601 1:N:0:AGCAGGAA orig_bc=AAAAAAAAAAAA new_bc=AAAAAAAAAAAA bc_diffs=0
TACGTAGGGGGCAAGCGTTATCCGGATTTATTGGGCGTAAAGCGTGTGTAGGCGGTTTATTAAGTCTAAGATGAAAGCCCGAGGCTTAACCTCGGTTTGTTTTAGATACTGGTAGGCTAGAATGCGGTAGAGGCAAATGGAATTCCTAGTGTAGCGGTGAAATGCGTAGATATTAGGAGGAACACCAGTGGCGAAGGCGATTTGCTGGGCCGTTATTGACGCTGAGACACGAAAGCGTGGGGAGCAAATAGG
+
IIIIIIIIIIIIIIIIIIIIIIIIIHHIIIIIIIIIIIHHIIIIHIHGHHHIIIIFFHIIHIIIHIIIIIHIIIIIIIIIIIIIIIIHHHHIIIIIHIIHHIHHIIIIIHIIIIIIIIIIIIIIIIIIIIIIIIIIIIIIIIIIIIIIIIIIIIIIIIIIIIIIIIIIIIIIIHIIIIIIIIIIIIIIIIIIIIIIIIIIHIIHIGIIIIIIIIIIIIIIIIIIIIIIIIIIIIIIIHIIIIIIHIIIIIII
@HS5.2_170 HISEQ:380:H55W7BCXY:1:1101:2674:23794 1:N:0:AGCAGGAA orig_bc=AAAAAAAAAAAA new_bc=AAAAAAAAAAAA bc_diffs=0
TACGTATGGAGCAAGCGTTATCCGGATTTACTGGGTGTAAAGGGAGCGTAGACTGCATGGCAAGTCAGATGTGAAAGCCCGGGGCTTAACCTCGGAACTGCATTTGAAACTGCCAAGCTAGAGTACAGGAGAGGTAAGTGGAATTCCTAGTGTAGCGGTGAAATGCGTAGATATTAGGAGGAACACCGGTGGCGAAGGCGGCTTACTGGACTGTAACTGACGTTGAGGCTCGAAAGCGTGGGGAGCAAACAGG
+
IIIIHIIIIIIIIIIIIIIIIIIIIIIIIIIIIIIGHIIIIIIIIIIIIIIIIIIIIIIIIIIIIIIIIIIIIIIIHIHIIIIIIIIIIIHIIIIIIIIIIIIIIIIIIIIIHIIIIIIIIIIIIIIIIIIIIIIIIIIIIIIIIIIIIIIIIIIIIIIIIIIIIIIIIIIIIIIIIIIIIIIIIIIIIIIIIIIIIIIIIIIIIHIIIIIIIIIIIIIIIIIIIIIIHHHIIIIIIIIIIIIIIIIIIIIII
@HS5.2_171 HISEQ:380:H55W7BCXY:1:1101:2927:23893 1:N:0:AGCAGGAA orig_bc=AAAAAAAAAAAA new_bc=AAAAAAAAAAAA bc_diffs=0
TACGGAAGGTCCGGGCGTTATCCGGATTTATTGGGTTTAAAGGGAGCGCAGGCGGAAGGTTAAGCGTGACGTGAAATGTACCGGCTCAACCGGTGAATTGCGTCGCGAACTGGTCTTCTTGAGTGAGTACGACGGAGTCGGAATTCGTGGTGTAGCGGTGAAATGCTTAGATATCACGAAGAACGCCGATTGCGAAGGCAGTCTCCGAGTCCTTAACTGACGCTAATGCTCGAAAGTGCGGGTATCGAACAGG
+
IHIIIDHHIHHIHIIIIIHIIHIIIHHHIIHHHIIEEEHHIIIIHIIIIIIIHIIHHHIIIIHIIIIIHIIHIIIIIIIHIIIIIIIIIIIIIIIIIIIIIIIIIIIIIIIIIIIIHHIIHIHHIIIIIIIIIIIIIIIIHIIIHIIIIIIIIIIIIIIIIIIHIIHIIIIIIIIIIIIIIIIIIIIIIIIIIIIIHIIIIIIIHIIIIHIIIIHGCIIIIIIHHIIHHHHIIHFCCIIIIIIIIIIIIIIII
@HS5.2_172 HISEQ:380:H55W7BCXY:1:1101:7182:23864 1:N:0:AGCAGGAA orig_bc=AAAAAAAAAAAA new_bc=AAAAAAAAAAAA bc_diffs=0
TACGGAAGATGCGAGCGTTATCCGGATTTATTGGGTTTAAAGGGAGCGTAGGCGGGTTTTTAAGTCTGCGGTAAAATGTCGGCGCCCAACGTCGTCCTGCCGTGGAAACTGGAGACCTTGAATACACGCAAGGAAGATGGAATTTGTTGTGTAGCGGTGAAATGCTTAGATATGACGAAGAACTCCGATTGCGAAGGCAGTCTTCTGGAGTGCGATTGACGCTGAGGCTCGAAAGTGCGGGTATCAAACAGG
+
IHIGIHHIGIIIIGHGHHIIIIIICDGCHHHIHHH@EHIEGCHIIHHHCCFHFDHHC@HHHIIIIIIHIHHHHIIHHIHIIIIIIHIIIHIIIIIIIIIIIIEHHHIHHIHHHHGIHFGHIIIIIHIEHHHIIHIIIHHFHIIIHHIIIIIIIIIIIHHHIIIIIIIIIIIHIIHHIIIIDIHHIIIHFIIIIIHHHIIIIIIIHHHHHHGHHIHIIIHHIHGIHDGECHFHIIGHHHIIIIHEHIIHHHII
@HS5.2_173 HISEQ:380:H55W7BCXY:1:1101:13435:23768 1:N:0:AGCAGGAA orig_bc=AAAAAAAAAAAA new_bc=AAAAAAAAAAAA bc_diffs=0
TACGGAGGATGCGAGCGTTATCCGGATTTATTGGGTTTAAAGGGTGCGCAGGCGGCGCGGTAAGTCAGCGGTGAAATGTCCCGGCTCAACCGGGGAGCTGCCGTTGATACTGCCGAGCTTGAGTCCGAACGGCGCCGGCGGAATGTGTGGTGTAGCGGTGAAATGCATAGATATCACACAGAACACCGATCGCGAAGGCAGCTGGCGAGGACGGAACTGACGCTGAGGCACGAAGGCGTGGGGATCGAACAGG
+
IIIIHHIIIIIIIIIII?GHHHHHIHHHIIIHGHHCCHHHHIIIIIIIIIIIIIIIHIIIIIIIIIIHHIIIHIFIIIIIIIIIIIIIIIIIIIIIIHIIIIIIIIIIIIIIIIIIIIIIIIIIIIIIIIIIIIIIIIIIIIIIIIIIIIIIIIIIIIIIIIIIIIIIIIIHIIIHHGHIIIIHIIIIIIIIIIIIIIIIIIIIIIIIIHHIHIIIIIIIIIIIIIIIIHIIIIIIIIIIIIIIIIHIHIHII
@HS5.2_174 HISEQ:380:H55W7BCXY:1:1101:16030:23893 1:N:0:AGCAGGAA orig_bc=AAAAAAAAAAAA new_bc=AAAAAAAAAAAA bc_diffs=0
TACGGAAGGTCCGGGCGTTATCCGGATTTATTGGGTTTAAAGGGAGCGCAGGCCGGAGGTCAAGCGTGACGTGAAATGTAGCCGCTCAACGGCTGAGTTGCGTCGCGAACTGGTTTCCTTGAGTGAGTGCGACGTCAGCGGAATTCGTGGTGTAGCGGTGAAATGCTTAGATATCACGAAGAACCCCGATTGCGAAGGCAGCTGACGAGCCCTTTACTGACGCTAAAGCTCGAAGGTGCGGGTATCGAACAGG
+
IIIIIGHIIIIIIIIIIIIGIIIIIGHHIIIIHIIGGHIIIIIIIIIIHIIIIIIIHIIIIIIIIIIIIIIIIIHHHHIIIIIIIIIIIIIIIIIIHIIIIIIIIIIIIIIIIIIIIIIIIIIIIIIIIIIIIIIIIIIIIIIIIIIIIIIIIIIIIIIIIIIIIIIIIIIIIIIIIIIIIIIIIIIIIIIIIIIIIIIIIIIIIIIIIIIIIIHHIIIIIIIIIIIIIIIIIIIIIIIIIIIHIIIIIIIII
@HS5.2_175 HISEQ:380:H55W7BCXY:1:1101:20256:23841 1:N:0:AGCAGGAA orig_bc=AAAAAAAAAAAA new_bc=AAAAAAAAAAAA bc_diffs=0
TACGGAAGGTCCGGGCGTTATCCGGATTTATTGGGTTTAAAGGGAGCGCAGGCGGAGGCTTAAGCGTGACGTGAAATGTAGCCGCTCAACGGCTGAGTTGCGTCGCGAACTGGGTTTCTTGAGTGAGTGCGACGTCAGCGGAATTCGTGGTGTAGCGGTGAAATGCTTAGATATCACGAAGAACCCCGATTGCGAAGGCAGCTGACGAGCCCTTTACTGACGCTAAAGCTCGAAGGTGCGGGTATCGAACAGG
+
IIIIIIIIIIIIIDHIHHIIIIIIIGHGIIIIHIIHHIHIIIIIIIIIIIIIIIIIIIIHIIIIIHIIIGHIIIIIIIIHIIHHHIIIIIIIHHIIIIIHIIIIIHIIIIIIIIIIIIIIHHIIIIIIIIIIIIHIIIIIIIIIIIIIIIIIIIIIIIIIIIIIGIHIIIIIHHHGHGIIIIIIIIIIIIHIIIIIIIIIIIIIIIIIIIIIIIIIIIIIIIIIIIIIHIIIIIHFCIHIIIIIIIIIIIIII
@HS5.2_176 HISEQ:380:H55W7BCXY:1:1101:1867:24017 1:N:0:AGCAGGAA orig_bc=AAAAAAAAAAAA new_bc=AAAAAAAAAAAA bc_diffs=0
TACGGAAGGTCCGGGCGTTATCCGGATTTATTGGGTTTAAAGGGAGCGTAGGCCGGTTTTTAAGCGTGTTGTGAAATGTGTGGGCTCAACCTATGCACTGCAGCGCGAACTGGAGACCTTGAGTGCGCGGGAAGCCGGCGGAATTCGTTGTGTAGCGGTGAAATGCTTAGATATGACGAAGACCTCCGATTGCGAAGGCAGCTGGCTGTAGCGTTACTGACGCTGAAGCTCGAAAGCGTGGGTATCGAACAGG
+
IIIIIIIIIIIIHIIIHHHHIHIIHHHHIIIIHHIDHIHHHHIIHIHHDHHIGHIIEHHIIHHIIHGG?HHIHHEHGIIHHHHHIIIIIIIIHIIIIIIIIIIIIHHHHHIIIIIHIIIIIIIHIHIIIIIIIIIIGIIIIIHIHHHHGIIIIIIHIIIIIIIIHHIIIIIIIIIIHHHIIIHIIIIIIIHHIIIIIIIIIIIIIIIIIIIIIHIIIIIIIIIIIIIIIIIIIIIIIHIIHIIIHIHHIIHII
@HS5.2_177 HISEQ:380:H55W7BCXY:1:1101:16732:24055 1:N:0:AGCAGGAA orig_bc=AAAAAAAAAAAA new_bc=AAAAAAAAAAAA bc_diffs=0
TACGGAGGATGCGAGCGTTATCCGGATTTATTGGGTTTAAAGGGTGCGTAGGCTGTTCGTCAAGTCAGTGGTGAAATGCCGGGGCTCAACCCCGGAGCTGCCATTGATACTGTCGGGCTTGAATCCTGCTGCCGTGGGAGGAATGAGTAGTGTAGCGGTGAAATGCATAGATATTACTCAGAACACCGATTGCGAAGGCATCTCACGAAACAGGCATTGACGCTGAGGCACGAAAGCGTGGGGATCAAACAGG
+
IIIIIIIHEHHIIIIIIHIIIHGHIHHIIIIIIIIGHDHIIIGIIIIHIHIIIIIIIIIIIIIIIIIIIIIHIIIIHHIIIIHIIIIIIIHIIIIIIIIIIIIIIIIIIIIIIIIIIIIIIIIIIIIIIIIHIIIIIIIIIIIIIIIIIIIIIIIIIIIIIIIIIIIIIIIIHIIHIIIIIIIIIIHIHHIIIIIIIIIIIIIIIIIIIIIIIIIIIIIIIIIIIIIIHIIIIIIIIIIIIIIIHIIIIIIII
@HS5.2_178 HISEQ:380:H55W7BCXY:1:1101:2366:24271 1:N:0:AGCAGGAA orig_bc=AAAAAAAAAAAA new_bc=AAAAAAAAAAAA bc_diffs=0
TACGGAAGGTCCGGGCGTTATCCGGATTTATTGGGTTTAAAGGGAGCGCAGGCCGAAGGTTAAGCGTGACGTGAAATGTAGCCGCTCAACGGCTGAACTGCGTCGCGAACTGGCTTTCTTGAGTGAGTTCGATGTGGGCGGAATTCGTGGTGTAGCGGTGAAATGCTTAGATATCACGAAGAACTCCGATTGCGAAGGCAGCCCACAAGGCCTTTACTGACGCTAAAGCTCGAAGGTGCGGGTATCGAACAGG
+
IIIIIIIIIIIIIIIIIIIIIIIIIIIIIIIIIIIIIIIIIIIIIIIIIIIIIIIIIIIIIIIIIIIIIIIIIIIIHHHIHIIIIIIIIIIIIIIIIIIIIIIIIIIIIIIIIIIIIIIIIIIIIIIIIIIIIIIIIIIIIIIIIIIIIIIIIIIIIIIIIIIIIIIIIIIIIIIIIIIIIIIIHIIIIIIIIIIIIIIIIIIIIIIIIIIIIIIIIIIHIIIIIIIIIHIIIIIIIIIIIIIIIIIIIIIII
@HS5.2_179 HISEQ:380:H55W7BCXY:1:1101:9608:24340 1:N:0:AGCAGGAA orig_bc=AAAAAAAAAAAA new_bc=AAAAAAAAAAAA bc_diffs=0
TACGTAGGTGGCGAGCGTTATCCGGATTTACTGGGTGTAAAGGGCGCGTAGGCGGGGATGCAAGTCAGATGTGAAATCCATGGGCTCAACCCATGAACTGCATTTGAAACTGTATTTCTTGAGTGCTGGAGAGGTAGACGGAATTCCTTGTGTAGCGGTGAAATGCGTAGATATAAGGAAGAACACCAGTGGCGAAGGCGGTCTACTGGACAGTAACTGACGCTGAGGCGCGAAAGCGTGGGGAGCAAACAGG
+
HEFHEHEHGEHIIIGGHIIDEHHHDIIHIHEHHEE<DCC@1DHHCHC?<EDHHIICHHGGHIHHHEGECHEIIIIHGCHGHCHHCHEHHHHIIIHHFCHIIHHHHHHGGIIHIHIGIIHGIIIIHIIIIHHHIIHGFHHIIIIIIIHEHIIIIHIHIIHHIHIIIIIIIIHHIIIIIHIIHHIGIIIIIIIIIIIIIIIIIIHGIIIHHIIIIHIIIIIHIHHIGIIIIIIIIHHIIIIHGIHIIIIIIIIII
@HS5.2_180 HISEQ:380:H55W7BCXY:1:1101:10337:24401 1:N:0:AGCAGGAA orig_bc=AAAAAAAAAAAA new_bc=AAAAAAAAAAAA bc_diffs=0
TACGGAGGGTACGAGCGTTAATCGGAATGACTGGGCGTAAAGGGCACGTAGGTGGATAGATAAGTCACAAGTGAAATACCCGGGCTTAACCTGGGATTGGCTCGTGAAACTGTTTAACTAGAGTACGGTAGAGGGGAGTAGAATTCCAAGTGTAGCGGTGAAATGCGTAGAGATTTGGAAGAATACCGGAGGCGAAGGCGGCTCTCTGGACCGATACTGACACTGAAGAGCGAAAGCGTGGGGAGCAAACAGG
+
IIIIIIIIIIIIHIIIIIIIHHHIIGIIIIHHIIIIICHHIIIIIIIIFHIIHHIIIIIIIIIIHIIIIHIIIIIIHHFIIIIIHIIIIIIIIIIIIIIIIIIIIIIIIIIIIIIIIIIIIIIIIIIIIIIIIIIIIIIIIIIHIIIIIIIIIIIIIIHIIIIIIIIIIIIIIIIIHGIIIIIHIIIIIIIIIIIIIIIIIIIIIIIIIIHIIIIIIIIIIIIIIIIIIIIIIIIIIIIIIIIIIIIIIIIII
@HS5.2_181 HISEQ:380:H55W7BCXY:1:1101:12833:24360 1:N:0:AGCAGGAA orig_bc=AAAAAAAAAAAA new_bc=AAAAAAAAAAAA bc_diffs=0
TACGGAGGGTGCGAGCGTTAATCGGAATAACTGGGCGTAAAGAGCTCGTAGGCGGTTAGTCAAGTCAGATGTGAAAGCCCCGGGCTTAACCTGGGAACTGCATTTGAAACTGACGAACTAGAGTACTGTAGAGGGAGGTAGAATTCCAGGTGTAGCGGTGAAATGCGTAGATATCTGGAGGAATACCGGTGGCGAAGGCGGCCTCCTGGACAGAGACTGACGCTGAGGAGCGAAAGCGTGGGGAGCAAACAGG
+
HIEHHHHDHGHHIIIIIIIH1FHHHIIHIIHIHICHCFDGGFFH?HEIHHHHEEHHFHHIGHIHFHHIIIIIHIIIIHHHHHGIIHHIIIHGGHIHHHHIFHGGGIIIHIIHGHIHHHHIIIIHHIHHHIIIIIIHIIIIIIIIIIHIIIHHHEHIIHHIIIFHHIIIIHHIIIHFHHIIHHHHHHIIGIHHIIIIHGIHIIIIIHIIIIIHHIIHIIIIHIIGIIIIHIIHIIIIIIIIIIIIIIHIIIIII
@HS5.2_182 HISEQ:380:H55W7BCXY:1:1101:12914:24487 1:N:0:AGCAGGAA orig_bc=AAAAAAAAAAAA new_bc=AAAAAAAAAAAA bc_diffs=0
TACGGAAGGTCCGGGCGTTATCCGGATTTATTGGGTTTAAAGGGAGCGCAGGCCGTCCCTTAAGCGTGACGTGAAATGTACGGGCTCAACCGGTGCAGTGCGTCGCGAACTGGGGGACTTGAGTGCACTCGAGGCAGGCGGAATTCGTGGTGTAGCGGTGAAATGCTTAGATATCACGAAGAACTCCGATTGCGAAGGCAGCCTGCCAGGTTGTAACTGACGCTAATGCTCGAAGGTGCGGGTATCGAACAGG
+
IEHHIHHDEFEHH?EHHHHEHEHIHHD=HFFHHHHHHDEFHH?GH=HHHDHHGIHHIIIIHE5F=HHEBCGFGHEHFGDIHHHHHI?FGHHHHIFD8DFHHHDEHHH<CEHHHCHHHHFGHHFCHEHFHIHEHHHHHGHEIHHHE@EHHHIHHHHEEIHHHHHHHFHIHHHHGC6BHHCCE<EGGHHHEHHIIHHHEGFIHIIHHHFEGFCCD?CEHIHEHHIHHHDD1HEHEFHIHHCEHIIHHHFHGCHHH
@HS5.2_183 HISEQ:380:H55W7BCXY:1:1101:13768:24277 1:N:0:AGCAGGAA orig_bc=AAAAAAAAAAAA new_bc=AAAAAAAAAAAA bc_diffs=0
TACGTATGGTGCAAGCGTTATCCGGATTTACTGGTGTAAAGGGAGCGTAGGCGGTTTTACAAGTCTGATGTGAAAGCCCGGGGCTCAACTCCGGTATTGCATTGGAAACTGTAGAACTAGAGTGTCGGAGGGGTAAGTGGAATTCCTAGTGTAGCGGTGAAATGCGTAGATATTAGGAGGAACACCAGTGGCGAAGGCGGCTTACTGGACGATTACTGACGCTGAGGCTCGAAAGCGTGGGGAGCAAACAGG
+
IIIIIIIIIIIIIIIIIIIHIIIIIHIHIIIIIIFHHIIIIIIHIHIIIIIIHIIIIIIIIHHHHHHIIHHHIIIIHHIIIIIIIIHIHHHIIIIIIIIHIIIIIIIIIIIIIIIIIIIIIIIIIIIIIIIIIIIIIIIIIIIIIIIIIIIIIIIIIIIIIIIIIIIIIIIIIIIIIIIIIIHHIIIIIIIIIIIIIIIIIIIIIIIIIIIIIIIIIIHIIIIIIIIIIIIIIIIIIIIIIIIIIIIIIIIH
@HS5.2_184 HISEQ:380:H55W7BCXY:1:1101:14013:24456 1:N:0:AGCAGGAA orig_bc=AAAAAAAAAAAA new_bc=AAAAAAAAAAAA bc_diffs=0
TACGTAGGGGGCGAGCGTTGTCCGGAATGATTGGGCGTAAAGGGCGCGTAGGCGGCCCGGTAAGTCTGGAGTGAAAGTCCTGCTTTTAAGGTGGGAATTGCTTTGGATACTGTCGGGCTTGAGTGCAGGAGAGGTAAGTGGAATTCCCAGTGTAGCGGTGAAATGCGTAGAGATTGGGAGGAACACCAGTGGCGAAGGCGACTTACTGGACTGTAACTGACGCTGAGGCGCGAAAGTGTGGGGAGCAAACAGG
+
IIIIIIIIIIIIIIIIIIIIHIIIIIIIIIIHIIIIIHIIIIIIHIIIHGIIIIIGHIIIIHIIIIIIIIIIIIIIIIHIIIIIIHIIIIIIIIIIIIIIIIIIIIIIIIIIIIIHIIIIIIIIIIIIIIIIIIIIIIIIIIIHIIIIIIIIIIIIIIIIIIIIIIIIIIIIIIIIIHIIIIIIIIHIIHIIIIIIIIIIIIIIIIIIIIIIHIIIIIIIIIIIIIIIIIIIIIIIIIIIIIIIIIIIIIIII
@HS5.2_185 HISEQ:380:H55W7BCXY:1:1101:3143:24725 1:N:0:AGCAGGAA orig_bc=AAAAAAAAAAAA new_bc=AAAAAAAAAAAA bc_diffs=0
TACGGAAGGTCCGGGCGTTATCCGGATTTATTGGGTTTAAAGGGAGCGCAGGCTGATTATTAAGCGTGACGTGAAATGTAGCCGCTCAACGGCTGAACTGCGTCGCGAACTGGTAGTCTTGAGTGAGTTCGATGTTGGCGGAATTCGTGGTGTAGCGGTGAAATGCTTAGATATCACGAAGAACTCCGATTGCGAAGGCAGCCAACAAGGCCTTTACTGACGCTAAAGCTCGAAGGTGCGGGTATCGAACAGG
+
IIIIIIGHIIIIIIIIIHIIIIIIHDEHGHIIHIIGHHIHHIIIGIHIHIHIHHIIIIIIIIIIIIIIIIIIIIIIIHHHIIIIIIIIIIIIIIIIIIIIIIHIIIIIIIIIIIIIIIIIIIIIIIIIIIIIIIIIIIIHIIIIIIIIIIIIIIIIIIIIIIIIIIIIIIIIIIIHIIIHIIHHGIIIIIHIIIIIIIIIIHIIIIIIIIIIIIIIIIIHIIIIIIIIHIIIIIIIIIIIIIIIHIIIIIIII
@HS5.2_186 HISEQ:380:H55W7BCXY:1:1101:4512:24609 1:N:0:AGCAGGAA orig_bc=AAAAAAAAAAAA new_bc=AAAAAAAAAAAA bc_diffs=0
TACGGAAGGTCCGGGCGTTATCCGGATTTATTGGGTTTAAAGGGAGCGCAGGCGGAAGATTAAGCGTGACGTGAAATGTACCGGCTCAACCGGTGACGTGCGTCGCGAACTGGTTTTCTTGAGTGAGTACGACGTGTACGGAATTCGTGGTGTAGCGGTGAAATGCTTAGATATCACGAAGAACTCCGATTGCGAAGGCAGTGCACGAGTCCTTTACTGACGCTAAAGCTCGAAGGTGCGGGTATCGAACAGG
+
IIIIIIIIIHIIIIIIIIIIIIIIHGHGIIHIFHIDCHHIIIIIIIIIIIIIIIIIIIIIIIIIIIIIIIIIIIIIIIIIHIIIHIIIIIIIIIIIIIIIIIIIIGIHIHHHIIIIIIIIHIIIIIIIIIIHIIIIHIIIIIIIIIIIHIIIIIIIIIIIIIIIIIIIIIIIIIIIIHIIIIIIIHIIIIIIIIIIIIIIIIIIIIIIIIIIIIIIIIIIIIIIIIIIIIIIIIIIIIIIIIIHIIIIIIIII
@HS5.2_187 HISEQ:380:H55W7BCXY:1:1101:4918:24708 1:N:0:AGCAGGAA orig_bc=AAAAAAAAAAAA new_bc=AAAAAAAAAAAA bc_diffs=0
TACGGAAGGTCCGGGCGTTATCCGGATTTATTGGGTTTAAAGGGAGCGCAGGCTGGATTTTAAGCGTGCTGTGAAATGTACCGGCTCAACCGGTGACGTGCGGCGCGAACTGGAGTCCTTGAGTGAGTACGAGGTATGCGGAATTCGTGGTGTAGCGGTGAAATGCTTAGATATCACGAAGAACCCCGATTGCGAAGGCAGCGTACCAGTCCTTAACTGACGCTAAAGCTCGAAAGTGCGGGTATCGAACAGG
+
IHHIIIIIIIIIIHHIIIIHIIIIHHHGHIIIHIIEGHHIIHIIHIIIIIIIIIIIIIHIHHIIIIIIIIIIIIIIIIIIIIIIGIIIIIIIIIIHIIIHI#IHIIHIIIIIIIIHIIIIIIIIIIIIIIIIIIHIIIIIIIIIIIIIIIIIIIIIIIIIIIIIIHHIHHIHIIIIIIIIIIIIIIIIIIIIIIIIIIIIIIIIIIHIIIHIHIIIIIIHIIIIIIIIIIIIIHIIIIIIIIIHIIIIIIIII
@HS5.2_188 HISEQ:380:H55W7BCXY:1:1101:13587:24698 1:N:0:AGCAGGAA orig_bc=AAAAAAAAAAAA new_bc=AAAAAAAAAAAA bc_diffs=0
TACGGAGGGTGCGAGCGTTAATCGGAATAACTGGGCGTAAAGAGCTCGTAGGCGGTTTGTCAAGTCAGATGTGAAAGCCCCGGGCTTAACCTGGGAACCGCATTTGAAACTGACAGACTAGAGTACTGTAGAGGGAGGTAGAATTCCAGGTGTAGCGGTGAAATGCGTAGATATCTGGAGGAATACCGGTGGCGAAGGCGGCCTCCTGGACAGAGACTGACGCTGAGGAGCGAAAGCGTGGGGAGCAAACAGG
+
HIIIIHIIIHIIIIIIIHIIFHIIIIIIIIIIIIIIIHIIIIIIIIHIIIIIIIIEHIIIIHIIIIIIIIIIIIIIIHIIIIIIIHIIIIIIIIIIIHIIIIIIIIIIIIIIIIIIIIIIIIIIIIIIHIIIIHIHHIIIIIIGIIIIIIIIIIIIIIHIIIHIIIIIIIIIIIIIIIIIIIIIHCIIIIIIHIIIIIIIIIHHIHIIIHIHHIIIIHIIIIIHIIIIIIIIIIIIIIIIIHIIIIIIIIIHI
@HS5.2_189 HISEQ:380:H55W7BCXY:1:1101:14997:24690 1:N:0:AGCAGGAA orig_bc=AAAAAAAAAAAA new_bc=AAAAAAAAAAAA bc_diffs=0
TACGGAGGGTGCGAGCGTTAATCGGAATAACTGGGCGTAAAGAGCTCGTAGGCGGTTAGTCAAGTCAGATGTGAAAGCCCCGGGCTTAACCTGGGAACTGCATTTGAAACTGACGAACTAGAGTACTGTAGAGGGAGGTAGAATTCCAGGTGTAGCGGTGAAATGCGTAGATATCTGGAGGAATACCGGTGGCGAAGGCGGCCTCCTGGACAGAGACTGACGCTGAGGAGCGAAAGCGTGGGGAGCAAACAGG
+
IIIIIIIIIIIIIIIIIIIIIIIIIIIIIIIIIIIIIIHIIIIIGIIIIIIIGIIIIIIHHIIIIIIIIIIIIIIIIHIIIIIIIIIIIIIIIIIIIIIIIIIIIIIIIIIIIIIIIIIIIIIIIIIIIIIIIIIIHIIIIIIIIIIIIIIIIIIIIIIIIIIIIIIIIIIIIIIIIGIIIHHIIIIIIIIIIIIIIIIIIIIIIIIIIIIIIIIIIIIIIIIIIIIIIIIIIHIIIIIIIIIIIIIIIIIII
@HS5.2_190 HISEQ:380:H55W7BCXY:1:1101:6996:24991 1:N:0:AGCAGGAA orig_bc=AAAAAAAAAAAA new_bc=AAAAAAAAAAAA bc_diffs=0
TACGGAGGATGCGAGCGTTATCCGGATTTATTGGGTTTAAAGGGTGCGTAGGCGGAATGTTAAGTCAGTGGTGAAAGCGTGCGGCTCAACCGTACCGAGCCATTGAAACTGGCGTTCTTGAGTGCAAGCGAGGTAAGCGGAATGTGACGTGTAGCGGTGAAATGCTTAGATATGTCCCAGAACTCCGATTGCGAAGGCAGCTTACCAGTATGTAACTGACGCTGAGGCACGAAAGCGTGGGTATCAAACAGG
+
IFHIIEHIGEHIHDHHIIHIIHIII<CCHHEHEHIDC@EEHHIIHIIHDHHHH#HHFHIIHHHHHHFGGHHIGHIGHGHHHHHIIIIIHHIIIIIIGHIIHHIIHHIHIIIIHHHIIIIIHHHIHHIIIIIHIHIIIIIIIHHIIIIHIIIIIIIIIIIHGIIIIHGIIIHIHHHHGHEHHHCFIIHHCHIIIHHHIIHIHHFIHHIHFHHG1IHHHIIIIHHGIIIIIIIIIHIIHHFHIHHHIIIIHIII
@HS5.2_191 HISEQ:380:H55W7BCXY:1:1101:20109:27238 1:N:0:AGCAGGAA orig_bc=AAAAAAAAAAAA new_bc=AAAAAAAAAAAA bc_diffs=0
TACGGAAGGTCCGGGCGTTATCCGGATTTATTGGGTTTAAAGGGAGCGCAGGCGGAAGGTTAAGCGTGACGTGAAATGTACCGGCTCAACCGGTGAATTGCGTCGCGAACTGGTCTTCTTGAGTGAGTACGACGGAGTCGGAATTCGTGGTGTAGCGGTGAAATGCTTAGATATCACGAAGAACGCCGATTGCGAAGGCAGTCTCCGAGTCCTTAACTGACGCTAATGCTCGAAAGTGCGGGTATCGAACAGG
+
IIIGIHIIIIIII?DHIIIIIIIIIGHHHIIIHIIEEHHHHIHHHHIIHIIIHIIIIIIIIIIIIIIIIIIIHIIIIIIIIIIIIIIIIHHHIIIIIIIIIIIIIIIIIIIIIIIIIIIIIIIIIIIIIIIHIIIIIIIHIIIIIIIIIIIIIIIHIIIIIHIIIIIIIIHIIIIHIHIIIIIIIHIIIIIIHIIIIIIIIIIHIIIIIIIIIIIIIIIIIIIIIIHIIIHIIIIIIIHIIIIIIIIIIIIII
@HS5.2_192 HISEQ:380:H55W7BCXY:1:1101:1742:27416 1:N:0:AGCAGGAA orig_bc=AAAAAAAAAAAA new_bc=AAAAAAAAAAAA bc_diffs=0
TACAGAGGTCCCTAGCGTTGTTCGGATTTACTGGGCGTAAAGGGCGCGTAGGCGGCCGAGCAAGTCAAGTGTGAAATCTCCGGGCTCAACCCGGAACGTGCGCTTGAGACTGCCCGGCTCGAGTGCGGAAGGGGGAATCGGAATGCAGGGTGTAGCGGTGAAATGCGTTGATATCCTGCAGAACACCGGAGGCGAAGGCGGATTCCTTGTACGCAACTGACGCTGAGGCGCGAAAGTCGGGGGAGCAAACAGG
+
IIIIECEHIIIIIHHIIHIIHHIIIHHIIHIFHHHIIHIIIIHHIIIIHHIHIIHIIIIIIGHHHHIIIIHHHHIIHHIHIIIIIHIIIIIFHIIHHIHIIIIIIIIIIIHHHHIHHHIIIIIIIIIIHHHHHHIIIHIIIIIIIIIIIIIIIIIIIIIHIHIIIIIIHIIGHIIHGGHIIIIIIIIIIIIIIIIIIIIIHHHEIIIHIHIIHHIIIIIIHIIIIIIHHIHIIIHHCIIIIIIIIHIIIIHII
@HS5.2_193 HISEQ:380:H55W7BCXY:1:1101:1797:27422 1:N:0:AGCAGGAA orig_bc=AAAAAAAAAAAA new_bc=AAAAAAAAAAAA bc_diffs=0
TACGGAAGGTCCGGGCGTTATCCGGATTTATTGGGTTTAAAGGGAGCGCAGGCTGCCTGTTAAGCGTGACGTGAAATGCCGCGGCTCAACCGTGGAAGTGCGTCGCGAACTGGCGGGCTTGAGTGTGCACGAGGAAGGCGGAATTCGTGGTGTAGCGGTGAAATGCTTAGATATCACGAAGAACTCCGATTGCGAAGGCAGCCTTCCAGGGCATTACTGACGCTAAGGCTCGAAGGTGCGGGTATCGAACAGG
+
IIIIIIIIIIIIIIIIIIIIIIIIIHHIIIHIHIIHHIIIIIIIIIIIHIIIIIIIIIIIIIIIIIIIIIIIIIIIGIIIIIIIIIIIIIIIHIIIIIIIIIIIIIIIIIIIIIIIIIIIIIIIIIIIIIIIIIIIIIIIIIIIIIIIIIIIIIIIIIIIIIIIIIIIIIIIIIIHHHIIIHIIIIIIIIIIIIIIIIIIIIIIIIIIIIIIIIIIIIIIIIIIIIIIIIIIIIIIIIIIIIIIIIIIIIIII
@HS5.2_194 HISEQ:380:H55W7BCXY:1:1101:3941:27424 1:N:0:AGCAGGAA orig_bc=AAAAAAAAAAAA new_bc=AAAAAAAAAAAA bc_diffs=0
TACGGAAGGTCCGGGCGTTATCCGGATTTATTGGGTTTAAAGGGAGCGCAGGCTGGCGATTAAGCGTGACGTGAAATGCCGCGGCTCAACCGTGGAAGTGCGTCGCGAACTGGTCGTCTTGAGTGCATTCGAGGCACGCGGAATTTGTGGTGTAGCGGTGAAATGCTTAGATATCACGAAGAACTCCGATTGCGAAGGCAGCGTGCCAGGCTGTAACTGACGCTAAAGCTCGAAAGTGCGGGTATCGAACAGG
+
IIIIIIIIIIIIIIIIIHIIIIIIIHIHIIIIIIIIIIIIIIHIIIIIIIIIIIIIIIIIIHHIGHIIHIIIIHIIHIIIIIIIIIIIIIIIIIIIIIHIIHEHHIIIIIIIIIIIHIIIIIIIIHIIIIIHHHIIIIIIIIHHHHHHIIIIHIIIIIIIIIIIIIIIIIIIIIIIIIIIIIIIIIIIIIEIIIIIIIHIIIIHIIHIIIIIIHHHHIHGIIIIIIHGIIIIIIIIHIIIIIIIIIHIIIHII
@HS5.2_195 HISEQ:380:H55W7BCXY:1:1101:7192:27252 1:N:0:AGCAGGAA orig_bc=AAAAAAAAAAAA new_bc=AAAAAAAAAAAA bc_diffs=0
TACGGAAGGTCCGGGCGTTATCCGGATTTATTGGGTTTAAAGGGAGCGCAGGCGGTCTATTAAGCGTGTTGTGAAATGTAGATGCTCAACATCTGAATTGCAGCGCGAACTGGTGGACTTGAGTGCGCGGAAAGTGGGCGGAATTTGTGGTGTAGCGGTGAAATGCTTAGATATCACGAAGAACTCCGATTGCGAAGGCAGCTCACTGTAGCGTTACTGACGCTGAGGCTCGAAAGTGCGGGTATCGAACAGG
+
IIIIIHHIIIIIIIIIIIIIIIIIIHIIIIIIIIIEHIIIIIIIIIIIIIIIIIIHIIIIIIIIIIIIIIIIIIIIIIIIIIIIIIIIIIIIIIIIIIIIIIIIIIIIIIIIIIIIIIIIIIIIIIHIIIIIIIIIIIHIIIIIIIIIIIIIIIIIIIIIIIIIIIIIIIIIIIIHHIIHHIIIIIIIIIIIIIIIIIIIIIIIIIIIIIIIIIIIIIIIIIIIIIIHHEIIIIIIIHIIIIIIIIIIIIIII
@HS5.2_196 HISEQ:380:H55W7BCXY:1:1101:7144:27498 1:N:0:AGCAGGAA orig_bc=AAAAAAAAAAAA new_bc=AAAAAAAAAAAA bc_diffs=0
TACGGAGGGTACGAGCGTTAATCGGAATGACTGGGCGTAAAGGGCACGTAGGTGGATAGATAAGTCACAAGTGAAATACCCGGGCTTAACCTGGGATTGGCTCGTGAAACTGTTTAACTAGAGTACGGTAGAGGGGAGTAGAATTCCAAGTGTAGCGGTGAAATGCGTAGAGATTTGGAAGAATACCGGAGGCGAAGGCGGCTCTCTGGACCGATACTGACACTGAAGAGCGAAAGCGTGGGGAGCAAACAGG
+
IIIIIHIIIIHHHIIIIIIIHHIHIHHIIIIHHIIIIEHHIIHIIIIIHHGHCHIHHIIIIIIIIIHHIIIIIIIIIIIHHIHIIIIIIIHHIHIIHHIIHHIIIIIIIHIIIIHIIIIIIIIIIIIIIIIIIHIIIIIIIIIIIIIIIIIIIIIIIIIIIIIIIIIIIIIIHHIIIHIIIIIIIIIIIIIIIIIIIIIIIIIIHIIIIIIIHIIIIIIIIHIIIIIIIIIIIIIIIIIIIIIIIIIIIIIII
@HS5.2_197 HISEQ:380:H55W7BCXY:1:1101:10701:27307 1:N:0:AGCAGGAA orig_bc=AAAAAAAAAAAA new_bc=AAAAAAAAAAAA bc_diffs=0
TACGGAAGGTCCGGGCGTTATCCGGATTTATTGGGTTTAAAGGGAGCGCAGGCGGAAGGTTAAGCGTGACGTGAAATGTACCGGCTCAACCGGTGAATTGCGTCGCGAACTGGTCTTCTTGAGTGAGTACGACGGAGTCGGAATTCGTGGTGTAGCGGTGAAATGCTTAGATATCACGAAGAACGCCGATTGCGAAGGCAGTCTCCGAGTCCTTAACTGACGCTAATGCTCGAAAGTGCGGGTATCGAACAGG
+
IIIIIIIGIIIIIDHHIIIHIIIIIHHHHIIIIIIHHDHEHHIIIIIIIIIIHIIIIIIHIIIIIIIIIIIIIHHIIIIIIIIIIIIIIIIIIIHHIIIIIIIIIIIIIIIIIHIIIIIIIIIIIIIIIIIIIIIHIIIIIIIIHIIIIIIIIIIIIIIIIIIIIIIIIIIIIIIHIIIIIIIIIIIIIIIIIIIIIIIIIIIIIIIIIIIIIIIIIIIIIIIIIIIIIIIIIIIIHHHIIIIIHIIIIIIII
@HS5.2_198 HISEQ:380:H55W7BCXY:1:1101:10903:27408 1:N:0:AGCAGGAA orig_bc=AAAAAAAAAAAA new_bc=AAAAAAAAAAAA bc_diffs=0
TACGGAAGGTCCGGGCGTTATCCGGATTTATTGGGTTTAAAGGGAGCGCAGGCGGAAGATTAAGCGTGACGTGAAATGTCCCGGCTCAACCGTGGAACTGCGTCGCGAACTGGTTTTCTTGAGTGAGTGCGAGGTATGCGGAATTCGTGGTGTAGCGGTGAAATGCTTAGATATCACGAAGAACCCCGATTGCGAAGGCAGCGTACCAGCCCTTAACTGACGCTAAAGCTCGAAAGTGCGGGTATCGAACAGG
+
IIIIIHIIIIIIIIIIIHIIIIIIIHIIIIIIHIIGHIIHIIHIHHHIIIIIIIIIIIIIHIIIIIIIIIIIHHIIHHIIIIIIIIIIIIHIIIIIIIIIIIIIIIIIIIIIIIHHIIIIIIIIIIIIIIIIIIIIIIIIIIIIIIIIHIIIIHIIIIHIIIIIIIIIIIIIIIIIIIIIIIIIIIIIIHIIIIIIIIIIIIIIIIIHIHIIIIIIIIIIIHIIIIIIIHIIIIIIIIIIIIGIHIIIIIIII
@HS5.2_199 HISEQ:380:H55W7BCXY:1:1101:11714:27374 1:N:0:AGCAGGAA orig_bc=AAAAAAAAAAAA new_bc=AAAAAAAAAAAA bc_diffs=0
TACGGAAGGTCCGGGCGTTATCCGGATTTATTGGGTTTAAAGGGAGCGCAGGCGGAGGCTTAAGCGTGACGTGAAATGTAGCCGCTCAACGGCTGAGTTGCGTCGCGAACTGGGTTTCTTGAGTGAGTGCGACGTCAGCGGAATTCGTGGTGTAGCGGTGAAATGCATAGATATCACGAAGAACCCCGATTGCGAAGGCAGCTGACGAGCCCTTTACTGACGCTAAAGCTCGAAGGTGCGGGTATCGAACAGG
+
IIIIIHHIIIIIIIIIIIIIHHIIIHGHHHIHHIIHEHHHIIIIHIIIIIIHIIIIIIIIIIIIIIIIIIIIIIIIIIIIIIIIIIIIIIIIIIIIIHIIIIIIIIIIIIIIIIIIIIIIIIIIIIIIIIIIIIIIIIIIIIIIIIIIIIIIIIIIIIIHIIIIIIIIIIIIIIIIIIIIIIIIIIIIIIIIIIIIIIIIIIIIIIIIHIIIIIIIIIIIIIIIIIIIIIIIIIIHIIIIIIIIIIIIIIIII
@HS5.2_200 HISEQ:380:H55W7BCXY:1:1101:14660:27263 1:N:0:AGCAGGAA orig_bc=AAAAAAAAAAAA new_bc=AAAAAAAAAAAA bc_diffs=0
TACGGAAGGTCCGGGCGTTATCCGGATTTATTGGGTTTAAAGGGAGCGTAGGCCGGATATTAAGCGTGTTGTGAAATGTAGATGCTCAACGTCTGCACTGCAGCGCGAACTGGTGTCCTTGAGTGCGCAGGAAGTCGGCGGAATTCGTTGTGTAGCGGTGAAATGCTTAGATATGACGAAGAACTCCGATTGCGAAGGCAGCTGACTGTAGCGTTACTGACGCTGAAGCTCGAAGGTGCGGGTATCGAACAGG
+
IIIIIIIIIIIIIIIIIIIIIIIIIIHIIIIIHHIEHIIIIIIIIIIIIHHIHHHIHHIIIIIIIIIIIIIIIIIIHIIIIIHIIIIIIIIIIIIIIIIIIIIIIIIIIIIIIHIHIIHIIIIIIIIIIIIIIIIIIIIIIIIIIIIIIIIIIIIIIIIIIIIIIIIIIIIIIIHIIFIIIIIIIIIIIIIIIIIIIIIIIIHIIIIIIIIIIIIIIIIIIIIIIIIIIIHIHIHFDIIIIIIIIIIIIIIII
@HS5.2_201 HISEQ:380:H55W7BCXY:1:1101:10715:27520 1:N:0:AGCAGGAA orig_bc=AAAAAAAAAAAA new_bc=AAAAAAAAAAAA bc_diffs=0
TACGGAGGATCCGAGCGTTATCCGGATTTATTGGGTTTAAAGGGAGCGTAGGCGGGAAGTCAAGTCAGCTGTGAAATGTAGGTGCTCAACGCCTGCACTGCAGTTGAAACTGGTTTTCTTGAGTGCGTAAGGGGCAGGCGGAATTCGTCGTGTAGCGGTGAAATGCTTAGATATGACGAAGAACTCCGATCGCGAAGGCAGCTTGCCGGGCCGCAACTGACGCTGAAGCTCGAAGGTGCGGGTATCGAACAGG
+
IIIIIGIIHIIIIIIIIIIIIIIIIHIIIIIIHHIGHHIIIIIIHIIIIIIIIIIIIIIIIHIIIIIIIIIIIIIIGIIIIIIIIIIIIIIIIIIIIIIIIIIIIIIIIIIIIIIIIIIIIIIIIIIIIIIIIIIIIGIIHIIIGIIIIIIIIIIIIIIIIIIIIHIIHIIIHIIHHHIHHIIIHIIIIHIIIIIIIIIIIHIHIIIIIIIIIIIIIIIIIIIIIIIIIIIIIIIIIIIIIIIIIIIIIIIII
@HS5.2_202 HISEQ:380:H55W7BCXY:1:1101:11654:27600 1:N:0:AGCAGGAA orig_bc=AAAAAAAAAAAA new_bc=AAAAAAAAAAAA bc_diffs=0
TACGGAAGGTCCGGGCGTTATCCGGATTTATTGGGTTTAAAGGGAGCGCAGGCGGAGGTGCAAGCGTGCCGTGAAAGCGCGGGGCTCAACCCCGTAGAGCGGCGCGAACTGCTCCCCTTGGTTGCGGGAAGGGAAGGCGGAACTCGTGGTGTAGCGGTGAAATGCATAGATATCACGAAGAACTCCGATCGCGAAGGCAGCCTTCCGGCCCGTTAACGACGCTCATGCTCGAAGGCGCGGGTATCAAACAGG
+
IIIIIGIIIIIIIIIIIIIIIIIIIEHHIIIIIIIIIIIIIIIIHIIIHIHIIIIIIIIIIIIIIIIIIIIIIIIIIIIIIIIIIIHIIIIIIIIIIIIIIIIIIIIIIHIHIIHIIIIIIIIIIIIIIHIIIIIIIIIIIIIIIIIIIHIIIIIIIIIIIIIIIIIIIIIIIIIHHIIIHIIIIIIIIIIIIIIIIIIIIIIIIIIIIIIIIIIIIIIIIIIIIIIIIHIIIIIIIIIIIIIIIIIIIIII
@HS5.2_203 HISEQ:380:H55W7BCXY:1:1101:19614:27538 1:N:0:AGCAGGAA orig_bc=AAAAAAAAAAAA new_bc=AAAAAAAAAAAA bc_diffs=0
TACGTAGGTGGCGAGCGTTGTCCGGATTTACTGGGTGTAAAGGGCGTGTAGGCGGGCTGATAAGTTGGGTGTGAAATACCACGGCTCAACCGTGGGGCTGCACCCAAAACTGTCAGTCTTGAGTGTCGGAGAGGTAAGCGGAATTCCTAGTGTAGCGGTGAAATGCGTAGATATTAGGAGGAACACCAGTGGCGAAGGCGGCTTACTGGAAGGCAACTGACGCTGAGGCGCGAAAGCGTGGGGAGCAAACAGG
+
HIIIIIIHHHIIIIIGHHIHIIHIIHGHHIIEGHH<CCCHHHIHFDFDGGHHHIIIDIIIHIHIHEHHHEHHHHIGHGHHHIIIIIGHIIIHIIHIIIIHHHGHHIIIIIIIIHHIHIIHIIIGHHIIIIIIIIIIIIIIIIIIIHHIHIHIIIIIIIIIIIIIIIIIIIIIIHIHHFIHGIIIIGHIIIIIIIIIIIIIIHEGHIIIIIHHHIGIIIIIIIIIIIIIHIIIIIIIIIIIIIIIIIIIHHIII
@HS5.2_204 HISEQ:380:H55W7BCXY:1:1101:11024:27921 1:N:0:AGCAGGAA orig_bc=AAAAAAAAAAAA new_bc=AAAAAAAAAAAA bc_diffs=0
TACGTAGGTGGCGAGCGTTATCCGGAATTACTGGGTGTAAAGGGTGTGTAGGCGGGGAGTCAAGTCAGATGTGAAAATTATGGGCTCAACCCATAACCTGCGTCTGAAACTGATTCTCTTGAGAGTGGGAGAGGTAAACGGAATTCCTGGTGTAGCGGTGAAATGCGTAGATATCAGGAGGAACACCGGTGGCGAAGGCGGTTTACTGGACCACAACTGACGCTGAGACACGAAAGCGTGGGGAGCAAACAGG
+
IIIIIIIIIIIIHIIIIIIIIIIIIIIIIIIEHIIFGEHHIIIIHIHHHHIIIIIIIIIIIIIIIIIIIIIIIIIIIIIIIIIIIIIIIIHIIIIIIIIIIIIHIIIIIIIIIIIIIIIIIIIIIIIIIIIIIIIHIIIIIIIIIIIIIIIIIIIIIIIIIIIIIIIIIIHIIIIIHIIHIHIIIHIIIIIIIIIIIIIIIIIIIIIIIIIIIIIIIIIIIIIIIIIIIIHIIIIIIIIIIIIIIIIIIIIII
@HS5.2_205 HISEQ:380:H55W7BCXY:1:1101:12109:27941 1:N:0:AGCAGGAA orig_bc=AAAAAAAAAAAA new_bc=AAAAAAAAAAAA bc_diffs=0
TACGGAAGGTCCGGGCGTTATCCGGATTTATTGGGTTTAAAGGGAGCGCAGGCTGATTATTAAGCGTGACGTGAAATGTAGCCGCTCAACGGCTGAACTGCGTCGCGAACTGGTAGTCTTGAGTGAGTTCGATGTTGGCGGAATTCGTGGTGTAGCGGTGAAATGCTTAGATATCACGAAGAACTCCGATTGCGAAGGCAGCTGACGAGACTGTAACTGACGCTAAAGCTCGAAAGTGCGGGTATCGAACAGG
+
IIIIIIIIIIIIIIIIIIIIIIIIIHIIIIIIHIIHFIIIIIIIIIIIHIIIIIIIIIIIIIIIIIIIHIIIIHHIGHHIIIIIIIIIIIIIIIIIIIIIIIIIIIIIIIIIIIIIIIIIIIIIIIIHHIIIIIHHIIIIIIIIIIIIIIIIIIIIIIIIIIIIIIIIIIIIIIIIIIIIIIIHGIIIIIIIIIIIIIIIIIIIIIIHIHHHHIIHIIIHIIIIIIIIIHHIIHIHIHIIIIIIIIIIIIIII
@HS5.2_206 HISEQ:380:H55W7BCXY:1:1101:12674:27835 1:N:0:AGCAGGAA orig_bc=AAAAAAAAAAAA new_bc=AAAAAAAAAAAA bc_diffs=0
TACGGAGGGTACGAGCGTTAATCGGAATGACTGGGCGTAAAGGGCACGTAGGTGGATAGATAAGTCACAAGTGAAATACCCGGGCTTAACCTGGGATTGGCTCGTGAAACTGTTTAACTAGAGTACGGTAGAGGGGAGTAGAATTCCAAGTGTAGCGGTGAAATGCGTAGAGATTTGGAAGAATACCGGAGGCGAAGGCGGCTCTCTGGACCGATACTGACACTGAAGAGCGAAAGCGTGGGGAGCAAACAGG
+
IIIIIGHIIIIIIIIIIHHIEHHIIFIHHGIHHHIII<CHHIIIIEHIDHHIFHIHHIIIIIIIHIIIIIIIIIIIIIIIIIIIIIIIIIHIIGIHIIIIIIIIIIIIIIIIIIIIIIIIIIIIIIIIIIIIIIIIIIIIIIIIIIIHIIIIIIIIIIIIIIIIIIIHIIIIIIIIHIIIIIIIIIIIIIIIIIIIIIIIIIHIIIIIIIIIIIIIIIIIHIIIIIIIIIIIIIIIIIIIIIIIIIIIHIHII
@HS5.2_207 HISEQ:380:H55W7BCXY:1:1101:16403:27761 1:N:0:AGCAGGAA orig_bc=AAAAAAAAAAAA new_bc=AAAAAAAAAAAA bc_diffs=0
TACGGAGGGTGCGAGCGTTAATCGGAATAACTGGGCGTAAAGAGCTCGTAGGCGGTTTGTCAAGTCAGATGTGAAAGCCCCGGGCTTAACCTGGGAACCGCATTTGAAACTGACAGACTAGAGTACTGTAGAGGGAGGTAGAATTCCAGGTGTAGCGGTGAAATGCGTAGATATCTGGAGGAATACCGGTGGCGAAGGCGGCCTCCTGGACAGAGACTGACGCTGAGGAGCGAAAGCGTGGGGAGCAAACAGG
+
IIIIICHIIIIIIIIIIIIIIIIIIIIIGIIIIIIIIIIIIIIIIIIIIIIIIIIIIIIIIIIIIIIIIIIIIIIIIIIIIIIIIIIIIIIIIIIIIIIIIIIIIIIIIIIIIIIIIIIIIIIIIIIIIIIIIIIIIIIIIIIIIIIIIIIIIIIIIHIIIIIIIIIIIIIIIIIHHHIIIIHIIIIIIIIIIIIIIIIIIIHEIIIIIIIIIIIIIIIIIIIIIIIIIIIIIIIIIIIIIIIIIIIIIIHII
@HS5.2_208 HISEQ:380:H55W7BCXY:1:1101:18713:27835 1:N:0:AGCAGGAA orig_bc=AAAAAAAAAAAA new_bc=AAAAAAAAAAAA bc_diffs=0
TACGGAAGGTCCGGGCGTTATCCGGATTTATTGGGTTTAAAGGGAGCGCAGGCCGAAGGTTAAGCGTGACGTGAAATGTAGCCGCTCAACGGCTGAACTGCGTCGCGAACTGGCTTTCTTGAGTGAGTTCGATGTAGGCGGAATTCGTGGTGTAGCGGTGAAATGCTTAGATATCACGAAGAACTCCGATTGCGAAGGCAGCCTACAAGGCCTTTACTGACGCTAAAGCTCGAAGGTGCGGGTATCGAACAGG
+
IIIIIHIIIHIIIIIIIIIIIIIIIIHHHICCDGHDGHIIIIIIIIIIGIIIIIIIGIIIIHIIIIIIHIIIIIIIIHHIIIIIIIIIIIIIIIIIIIIIIIHHIIIIIIIIIIGIIIIIIIIIIIIIIIIIIIIIIIIIIIIIIIIIIIIIIIIIIIIIIIIIIIIIIIIIHHHFFHIIIIIIIIIIIIIIIIIIIIIIIIIIIIIIIIIIHIIIIIIHIIIIIIIHIHIIIIIIIIIIIIIIIIIIIIIII
@HS5.2_209 HISEQ:380:H55W7BCXY:1:1101:9605:28222 1:N:0:AGCAGGAA orig_bc=AAAAAAAAAAAA new_bc=AAAAAAAAAAAA bc_diffs=0
TACGGAAGGTCCGGGCGTTATCCGGATTTATTGGGTTTAAAGGGAGCGCAGGCTGGATTTTAAGCGTGCTGTGAAATGTACCGGCTCAACCGGTGACGTGCAGCGCGAACTGGAGTCCTTGAGTGAGTACGAGGTATGCGGAATTCGTGGTGTAGCGGTGAAATGCTTAGATATCACGAAGAACTCCGATTGCGAAGGCAGCGTACCAGTCCTTAACTGACGCTAAAGCTCGAAAGTGCGGGTATCGAACAGG
+
IIIIIHIIIHIIIIIIIIIIIIIIHHHHIIIIIIIGHIIIIHIIIIIIIIIIIIIIEHHIIIIIIIIIIIIIIIIIIHHHHHIIIHIIIIIIIIIIIIIIIIIIIIIIIIIIIIIHIIIIIIIIIIIIIIIIIIIIIIIIIIIIIIIIIIHIIIIIIIIIHIIHIIIHIIIIIHIIHIIIIIIIHIIIIIIIIIIIIIIIIIIIIIIIHEIHFHIIIIIIIIIIHIIHHEIIIIIIIIIHIIHGGIHIIIIII
@HS5.2_210 HISEQ:380:H55W7BCXY:1:1101:10565:28200 1:N:0:AGCAGGAA orig_bc=AAAAAAAAAAAA new_bc=AAAAAAAAAAAA bc_diffs=0
TACGGAAGGTCCGGGCGTTATCCGGATTTATTGGGTTTAAAGGGAGCGCAGGCTGAATGGTAAGCGTGACGTGAAATGTCCGGGCTCAACCGGGGCTTTGCGTCGCGAACTGCCGTTCTTGAGTGGGTACGACGCTGGCGGAATTCGTGGTGTAGCGGTGAAATGCTTAGATATCACGAAGAACTCCGATTGCGAAGGCAGCTGGCGAGTCTCTTACTGACGCTAAAGCTCGAAGGCGCGGGTATCGAACAGG
+
IIIIIIHHIIIIIIIIIHIIIIIIIIHHIIIIHIIEHIIIIIIIIIIIIIIIIHHHIIII#IIIHI#IIIIIIIHIHHIIIIIIGIIIIIIIIIIHIHHIHIIIIIIIIIIIIIIIIIIIIIIHHIIIIIIIIIIIIGIIIIIIIHIIIIIIIHIHHIGIIIIIIIIIIIIIIHHHHFHIIIIIIIIIIHIIIIIIIIIIIIIIIIIIIIIHHHGIIHIHIIIIIIIHHHIIIIIIIIIIIIIIIIIIIHIII
@HS5.2_211 HISEQ:380:H55W7BCXY:1:1101:11925:28054 1:N:0:AGCAGGAA orig_bc=AAAAAAAAAAAA new_bc=AAAAAAAAAAAA bc_diffs=0
TACGGAGGGTGCGAGCGTTAATCGGAATAACTGGGCGTAAAGAGCTCGTAGGCGGTTAGTCAAGTCAGATGTGAAAGCCCCGGGCTTAACCTGGGAACTGCATTTGAAACTGACGAACTAGAGTACTGTAGAGGGAGGTAGAATTCCAGGTGTAGCGGTGAAATGCGTAGATATCTGGAGGAATACCGGTGGCGAAGGCGGCCTCCTGGACAGAGACTGACGCTGAGGAGCGAAAGCGTGGGGAGCAAACAGG
+
IIIIIHHHIHIIIIIIIIHHHIIIIIGIIIIEHIIIIDHIIIIIIIIIIIIIHIIHIIIHHHIIIIIIIIIIIIIIIIIIIIIIIIGIIIIIIIIIIIIIIIIIIIIIIIIIIIIIIIIIIIIHIIIIIIIIIIIIIIHIIIIIIIIIIIIIIIIIIIIIIIIIIIIIIIIIIIIIIIIIIIIIIIIIIIIIIIIIIIIIIIIIHIIIIIIIIIIIIIIIIIIIIIIIIIIIIIIIIIIIIIIIIIIIIIIII
@HS5.2_212 HISEQ:380:H55W7BCXY:1:1101:12976:28186 1:N:0:AGCAGGAA orig_bc=AAAAAAAAAAAA new_bc=AAAAAAAAAAAA bc_diffs=0
TACGGAAGGTCCGGGCGTTATCCGGATTTATTGGGTTTAAAGGGAGCGCAGGCCGATTATTAAGCGTGACGTGAAATGTAGATGCTCAACATCTGAACTGCGTCGCGAACTGGTAGTCTTGAGTGAGTTCGATGTGGGCGGAATTCGTGGTGTAGCGGTGAAATGCTTAGATATCACGAAGAACTCCGATTGCGAAGGCAGCCCACAAGGCCTTTACTGACGCTAAAGCTCGAAGGTGCGGGTATCGAACAGG
+
IGIEHCGHIF@HCCCCC<CCHCGHIDHCHHIHIIH<CGHICGHICEHCDHIHHIIHDHHIFFHHHIIIIIIIGHIHHHGHHFHHIIIIIIIIIIHIIIIIIHIHHIIHHIHIIHHHGHHHHHHHHIIHIHHHIHHIIGIEHIIHHHEIIIIIIIHIHIIIHHHHHGHHHIHIHIIHHFIIHHHHIGIHHHHCGHHEIIIHFIFIHIHHHHHHEG@HHIHGIIIIIIHHGCIIHIDH?CHHHECF<HFHHHHII
@HS5.2_213 HISEQ:380:H55W7BCXY:1:1101:15398:28212 1:N:0:AGCAGGAA orig_bc=AAAAAAAAAAAA new_bc=AAAAAAAAAAAA bc_diffs=0
TACGGAGGATGCAAGCGTTATCCGGATTTATTGGGTTTAAAGGGTGCGTAGGCTGTGCGTCAAGTCAGAGGTGAAATACCCGGGCTTAACCTGGGAACTGCCTTTGATACTGTCGCGCTGGAATACGGATGCCGTGGGAGGAATGAGTAGTGTAGCGGTGAAATGCATAGATATTACTCAGAACACCGATTGCGAAGGCATCTCACGAATCCGTCATTGACGCTGAGGCACGAAGGCGTGGGGATCAAACAGG
+
IIIIIHIIIHIIIIIIIIIIIIIIIHFIIIGHIIIHHIIIIIIIIIIIIIIIIIIIIIIIIIIIIIIIIIIIIIIIHHIIIIIIIIIIIIIIIIIIIIIIIIIIIIIIIIIIIIIIHIIHIIIIIIIIIIIHIIIIIIIIIIIIIIIGIIIIIIIIIIIIIIIIIIIIIIIIIIIIIIIIIIIIIIIIIIIIIIIIIIIIIIIIIIIIIHIIIIHFIIIIIIIIIIGIIIIIIIIIIIIIIIIIHIIIIIIII
@HS5.2_214 HISEQ:380:H55W7BCXY:1:1101:17398:28151 1:N:0:AGCAGGAA orig_bc=AAAAAAAAAAAA new_bc=AAAAAAAAAAAA bc_diffs=0
TACGTAGGGGGCAAGCGTTATCCGGATTTACTGGGTGTAAAGGGAGCGCAGACGGTCAAGCAAGTCTGAAGTGAAACCCCACGGCTCAACCGTGGGCTTGCTTTGGAAACTGTTTGACTAGAGTACTGGAGAGGTAAGCGGAATTCCTAGTGTAGCGGTGAAATGCGTAGATATTAGGAGGAACATCGGTGGCGAAGGCGGCTTACTGGACAGCAACTGACGTTGAGGCTCGAAGGCGTGGGGAGCAAACAGG
+
IIIIIIIIIIIHIIIIIIIIIIIIIIIIIIIGHIIDGHHHHIIIGIIIIIIIIIIIIIIIIIIIHIIIIIIIIHIIHHIIIIIHIIIIIIIIIIIHIIIIIIIIIIIIIIIIIIIIIIIIIIIIIIHHIIIIIIIIIHIIIIIIIIIIIIIIIIIIIIIIIIIIIIIIIIIIIIHIHHIIIIIIIIIIIIIIIIIIIIIIIIIIIIIIIIIIIIIIIIIIIIIIIIIIIIIIIIIGIIIIIIIIIIIIIIIII
@HS5.2_215 HISEQ:380:H55W7BCXY:1:1101:2886:28379 1:N:0:AGCAGGAA orig_bc=AAAAAAAAAAAA new_bc=AAAAAAAAAAAA bc_diffs=0
TACGGAGGGTGCGAGCGTTAATCGGAATAACTGGGCGTAAAGAGCTCGTAGGCGGTTAGTCAAGTCAGATGTGAAAGCCCCGGGCTTAACCTGGGAACTGCATTTGAAACTGACGAACTAGAGTACTGTAGAGGGAGGTAGAATTCCAGGTGTAGCGGTGAAATGCGTAGATATCTGGAGGAATACCGGTGGCGAAGGCGGCCTCCTGGACAGAGACTGACGCTGAGGAGCGAAAGCGTGGGGAGCAAACAGG
+
IIGIIGHIIGHIIIIIHIIIIHIIHGHIIIHHHIIIIHHIHIIIIIIIHIIIIIIIIIIIIIIIIHIIIIIIIIIIIIIIIIIIIIIIIIHIIIIIIHIIIIIIIIIIIIIIIIIIIIIIIIIIIIHIIIIIIIIIIIIIIIIIIIIIIIIIIIIIIIIIIIIIIIIIIIIHIIIHHGIIIIIGIIIIIIIIIIIIIIIIIIHHIIIIIIIIIIIIIIIIIIIIIIIIIIIIIIIIIIIIIIIIIIIIHIIII
@HS5.2_216 HISEQ:380:H55W7BCXY:1:1101:5610:28443 1:N:0:AGCAGGAA orig_bc=AAAAAAAAAAAA new_bc=AAAAAAAAAAAA bc_diffs=0
TACGGAAGGTCCGGGCGTTATCCGGATTTATTGGGTTTAAAGGGAGCGCAGGCTGGATTTTAAGCGTGCTGTGAAATGTACCGGCTCAACCGGTGACGTGCAGCGCGAACTGGAGTCCTTGAGTGAGTACGAGGTATGCGGAATTCGTGGTGTAGCGGTGAAATGCTTAGATATCACGAAGAACTCCGATTGCGAAGGCAGCGTACCAGTCCTTAACTGACGCTAAAGCTCGAAAGTGCGGGTATCGAACAGG
+
IIIIIGIIIHHIHIIIIIIIIIIIIHHHIHHIHIIDEHHGIHEHGHIIHIIIHIIIHIIIHIIIIIIIIIIIIIIIIIHIIIIIIIIHIIIIIIIIIIIIIHIIHGIHIIIHIIIFIHIIIIIIIHIIIIIIHIHIIIIIIIIIIIIIIIIIIIIIIIIIIIIIIIIIIIIIIIIHIIIIIIIIIIIIIIIIIIIIHIIIIIHHIIIHIIIIIIHHIHIIIIIIHIHHHHIIHIIIIIIIIIIIHIIIIIIII
@HS5.2_217 HISEQ:380:H55W7BCXY:1:1101:8127:28268 1:N:0:AGCAGGAA orig_bc=AAAAAAAAAAAA new_bc=AAAAAAAAAAAA bc_diffs=0
TACGGAAGGTCCTGGCGTTATCCGGATTTATTGGGTTTAAAGGGAGCGCAGGCTGGTTATTAAGCGTGACGTGAAATGTAGCCGCTCAACGGCTGAGTTGCGTCGCGAACTGGTAGTCTTGAGTGAGTGCGACGTCAGCGGAATTCGTGGTGTAGCGGTGAAATGCTTAGATATCACGAAGAACCCCGATTGCGAAGGCAGCTGACGAGCCCTTTACTGACGCTAAAGCTCGAAGGTGCGGGTATCGAACAGG
+
IIIIIIIIIIIIIIIIIIIIIIIIIGHIIIIIHIIHIIIIIIIIIIIIIIIIIIIIHIIIIIIIIIIIIIIIIIIIIHHIIIIIIIIIIIIIIIIIIIIIIIIIIIIIIIIIIIIIIIIIIIIIIIIIIIIIIIIIIIIIIIIIIIIIIIIIIIIIIIIIIIIIIIIIIIIIIIIIIIIIIIIIIIIIIIIIIIIIIIIIIIIIIIIIIIIIIIIIIIIIIIIIIIIIIIIIIIIIIIIIIIIIIIIIIIIII
@HS5.2_218 HISEQ:380:H55W7BCXY:1:1101:8015:28326 1:N:0:AGCAGGAA orig_bc=AAAAAAAAAAAA new_bc=AAAAAAAAAAAA bc_diffs=0
TACGTATGGAGCAAGCGTTATCCGGATTTACTGGGTGTAAAGGGAGCGTAGACGGTTTGCCAAGTCTGATGTGAAAGGTGAGGGCTCAACCCTTAAACTGCATTGGAAACTGGTAGACTAGAGTGTCGGAGAGGTAAGTGGAATTCCTAGTGTAGCGGTGAAATGCGTAGATATTAGGAGGAACACCAGCGGCGAAGGCGGCTTACTGGACGATAACTGACGTTGAGGCTCGAAAGCGTGGGGAGCAAACAGG
+
IIIIGHIIIHIHIIHIHHHIIIIIIIIIIIIHIIHCEHHHIIIIIHGIHIIIIIHHIIIIIIIHHHHHHIIIIIHHFHIIIIIIIHIIIIIIIIHIIHIIHIIIIHHIIIHIIIIIIIIIIIIHIIHHIIIIIHHHIIIIIIIIIIIIIIFIIIIHIIIIIIIIIIIIIIIHHHHHHIIIIIIIIHIIIIIIIIIHIIHIHEHIIIIIIHIIIIIIHCHEHHCIIIIHEHHHIIIIIHIIIIIIIIIIIIIII
@HS5.2_219 HISEQ:380:H55W7BCXY:1:1101:15144:28333 1:N:0:AGCAGGAA orig_bc=AAAAAAAAAAAA new_bc=AAAAAAAAAAAA bc_diffs=0
TACGTAGGTGGCGAGCGTTGTCCGGATTTACTGGGTGTAAAGGGCGCGTAGGCGGGAGCGCAAGTCAGGTGTGAAATCTATGGGCTTAACCCATAAACTGCACTTGAAACTGCGTTTCTTGAGTGTCGGAGAGGTAGATGGAATTCCTAGTGTAGCGGTGAAATGCGTAGATATTAGGAGGAACACCAGTGGCGAAGGCGATCTACTGGACGATAACTGACGCTGAGGCGCGAAAGCGTGGGGAGCAAACAGG
+
IIIIIHIIIIIIIIHIIIIIHHHIHIIIIIIHHIIHIIIIIIIIIIIHIIIIIIIIHHIIIGIIHIIIIIIHIIIHHIHHIIIHIIIIIIHIIIIIIIHIIIIIIIIIIHIIIIHIIIIIHIIIHHHIIIIIIIIIIIIIIIIIIIIIIIIIIIIIIIIHIIIIHIIIIIIIIIIHHHIIIIIIIIHIIHGIGIIIIIIIIIIHIIIIIIIIIIHHIIIHIIIIHIIIIHIIIIIIIIIIIIIIIHIIIIIII
@HS5.2_220 HISEQ:380:H55W7BCXY:1:1101:16163:28453 1:N:0:AGCAGGAA orig_bc=AAAAAAAAAAAA new_bc=AAAAAAAAAAAA bc_diffs=0
TACGGAAGGTCCGGGCGTTATCCGGATTTATTGGGTTTAAAGGGAGCGCAGGCCGACTGGTAAGCGTGACGTGAAATGTAGCCGCTCAACGGCTGAGTTGCGTCGCGAACTGTCAGTCTTGAGTGAGTTCGATGTTGGCGGAATTCGTGGTGTAGCGGTGAAATGCTTAGATATCACGAAGAACTCCGATTGCGAAGGCAGCCAACAAGGCCTTTACTGACGCTAAAGCTCGAAGGTGCGGGTATCGAACAGG
+
IHIIGIIIIIHIIHIIIIIIIHIIIHHIIIIIIHIHIIIIIIIIIIIIHHIIIIHIIGHIIIIIIIIIHHHHHIIIHHHHHHIIIIIIIIIIAGHGIIIIIIIHIIHHHIIIIIIHIIIGHIHIIIHHIIIIIHGHHHHIIIHIIIIHIIHIIIIIHHIIIIIIFIIIIIHIIIHHHHIIHIIIHIIIHIIIIIIIIIIIIIHHHGIIHEIIHHIIIIIIIIIIIIIIHHIIIIHECIIIIIIHGHHIHIIGI
@HS5.2_221 HISEQ:380:H55W7BCXY:1:1101:12478:34652 1:N:0:AGCAGGAA orig_bc=AAAAAAAAAAAA new_bc=AAAAAAAAAAAA bc_diffs=0
TACGGAAGGTCCGGGCGTTATCCGGATTTATTGGGTTTAAAGGGAGCGCAGGCGGAAGGTTAAGCGTGACGTGAAATGTACCGGCTCAACCGGTGAATTGCGTCGCGAACTGGTCTTCTTGAGTGAGTACGACGGAGTCGGAATTCGTGGTGTAGCGGTGAAATGCTTAGATATCACGAAGAACGCCGATTGCGAAGGCAGTCTCCGAGTCCTTAACTGACGCTAATGCTCGAAAGTGCGGGTATCGAACAGG
+
IIIIIHHIIIIIHIIIIIIHIIIIHGHIIIIIHIICCHHIIIIIHHIIIIIIIIIIIIHIIIIIIIIIHHIIIIIIHHHHIIIIIIIIHIIIIIIIIIIIIHIIIIIHIIIIIIIIIIIIIIIIIIIIIIIIIIIIIGHIIIIIIIIIIIIIHIIIIIIIIIIIIIIIIIIIIIIIIIIIIIIIIIIIIIIIIIIIIIIIIHIIIIIIIIIIIIIIIIIIIIIIIIIIIIHIIIIIIIIIIIIIIIIIIIIII
@HS5.2_222 HISEQ:380:H55W7BCXY:1:1101:16188:34727 1:N:0:AGCAGGAA orig_bc=AAAAAAAAAAAA new_bc=AAAAAAAAAAAA bc_diffs=0
TACGGAAGGTCCGGGCGTTATCCGGATTTATTGGGTTTAAAGGGAGCGCAGGCCGAAGATTAAGCGTGACGTGAAATGCCGCGGCTCAACCGTGGAAGTGCGTCGCGAACTGGTTTTCTTGAGTGTGCACGAGGAAGGCGGAATTCGTGGTGTAGCGGTGAAATGCTTAGATATCACGAAGAACTCCGATTGCGAAGGCAGCCTTCCAGGGCATTACTGACGCTAAAGCTCGAAGGTGCGGGTATCGAACAGG
+
IIIIIHIIIIIIIHIHIIIIIHIHIHIHIIIIHIIGHHIIIIIIIIIIIIIIIIIIIIIIIIIIIIIIIIIIIIIIHIIHIIIIIIIIIIIIIIIIIIIIIIIIIIIIIIIIIIIIIIIIIIIIIIIIIIIIIIIIIIIIIIIIHIIIIIIIIIIIIIIIIIIIIIIIIIIIIIIIIIIIIIIIIIIIIIIIIIIIIIIIIIIIIIIIIHIIIIIIIIIHIIIIIIIIIIIIIIHIHHIIIIIIIIHIIIIII
@HS5.2_223 HISEQ:380:H55W7BCXY:1:1101:17359:34643 1:N:0:AGCAGGAA orig_bc=AAAAAAAAAAAA new_bc=AAAAAAAAAAAA bc_diffs=0
TACGTAGGTGGCAAGCGTTGTCCGGAATGACTGGGCGTAAAGGGTACGTAGGTGGCTATTCAAGTTAGTTGTGAAATCCCGGGGCTTAACTTCGGTGCTACAATTAAGACTGTTTAGCTTGAGTGCAGGAGGGGTAAGTGGAATTCCTAGTGTAGCGGTGGAATGCGTAGATATTAGGAAGAACACCGGTGGCGAAGGCGACTTACTGGACTGTAACTGACACTGAAGTACGAAAGCGTGGGGAGCAAACAGGATTAGAACCCCTGTAGTCCACATCGGGTGCCAGCCGCCGCGGTA
+
IIIIGHHIIIIIIIIIIIIIIHIHIIIIHIIHHGIIIEHHIIIIIIIIIIIIIIIIIIHIIIIIHHIIIIIIIIIIGHIIIIIIIIIHIIIIIIIIIIIIIIIIIIIIIIIIIIIIHIIIIIIIIIIIIIIIIIIIIIIIIIIIGIIIIIIIIIIIIIIIIIIIIIIIIIIIIIIIIIIIIIIIIIIIIIIIIIIIIIIIIIIHHGHEGCFH?IIHGIIHGGH@HCGHFFEEHEHFC?HH@EEFHHHIHHEEHHEGHHH@GIHIHHCHHHGIHHHGIIIIIIIIIIIIIIIIIHIII
@HS5.2_224 HISEQ:380:H55W7BCXY:1:1101:20016:34569 1:N:0:AGCAGGAA orig_bc=AAAAAAAAAAAA new_bc=AAAAAAAAAAAA bc_diffs=0
TACGTAGGGAGCAAGCGTTGTCCGGATTTACTGGGTGTAAAGGGTGCGTAGGCGGCCGAGTAAGTCAGATGTGAAATCTATGGGCTCAACCCATAAACTGCATTTGAAACTACTTGGCTTGAGTGAAGTAGAGGCAGGCGGAATTCCCTGTGTAGCGGTGAAATGCGTAGAGATAGGGAGGAACACCAGTGGCGAAGGCGGCCTGCTGGGCTTTAACTGACGCTGAGGCACGAAAGCGTGGGTAGCAAACAGG
+
IIIIIIIIIIIIIIIIIIIIIIIIIIIIIIIIIIIIHHIIIIIIIIIIIIGIIIIIIIIIIIHIIIIGIHIHIIHHEHIHIIIHI#IIIIIIIIIIIIIIIIIIIIIIIIHIHIHHIIHIIIIIIIIHHHHIIIIIIIIIIIIHHIIIHIHIIIIIIIIIIIIHIIIIIIIIIIIIHHIHHIIFIIIIIIIIIIIIIIHIIIIIIIIIIIIIIIIIIIIHIIHIIIIIIIIIIIHIHGIIHIIIIIIIIIIHH
@HS5.2_225 HISEQ:380:H55W7BCXY:1:1101:12389:34940 1:N:0:AGCAGGAA orig_bc=AAAAAAAAAAAA new_bc=AAAAAAAAAAAA bc_diffs=0
TACGGAAGGTCCGGGCGTTATCCGGATTTATTGGGTTTAAAGGGAGCGCAGGCGGAGGTGCAAGCGTGCCGTGAAAGCGCGGGGCTCAACCCCGTAGAGCGGCGCGAACTGCTCCCCTTGGTTGCGGGAAGGGAAGGCGGAACTCGTGGTGTAGCGGTGAAATGCATAGATATCACGAAGAACTCCGATCGCGAAGGCAGCCTTCCGGCCCGTTAACGACGCTCATGCTCGAAGGCGCGGGTATCAAACAGG
+
IIIIIIIIIIIIIIIIIIIHIIIIIHHIIIIIHHIHIIIIIIIIIIIIIIIIIIIIIIIIIHIIIIIIIIIIIIIIIIIIIIIIIIIIIIIIIIIIIHIIIIIIHIIIIIIIIIIIIIIIIIIIIIIIIIIIIIIIIIIIIIIIIIIIIIIIIIIIIIIIIIIIIIIHIIIIIIHIIIIIIIHFIIIIIIIIIIIIIIIIIIIHIIIIIIIIIIIIIIIIIIIIIIIIIIIIIIIIIIIIIIIIIIIIIIII
@HS5.2_226 HISEQ:380:H55W7BCXY:1:1101:13402:34939 1:N:0:AGCAGGAA orig_bc=AAAAAAAAAAAA new_bc=AAAAAAAAAAAA bc_diffs=0
TACGGAAGGTCCGGGCGTTATCCGGATTTATTGGGTTTAAAGGGAGCGCAGGCCGAAGGTTAAGCGTGACGTGAAATGTAGCCGCTCAACGGCTGAACTGCGTCGCGAACTGGCTTTCTTGAGTGAGTACGATGTAGGCGGAATTCGTGGTGTAGCGGTGAAATGCTTAGATATCACGAAGAACTCCGATTGCGAAGGCAGCCTACAAGGCCTTTACTGACGCTAAAGCTCGAAGGTGCGGGTATCGAACAGG
+
IIIIIHIIHIIIIIIIIIIIIIIIIIIIIHIGEHICGHIIIIIIIIIIIIIIIIIIIIIIIIHIIIIIIIIIIIHIIIIIIIIIIIIIIIIIIIIIIIIIIIIIIIIIIIIIIIHIHGIIIIIIIIIIIIIIIIIIIIIIIIIIIIIIIIIIIIIIIIIIIIIIIIIIIIIIIHIIIHIIIIIIHIIIIIIIIIIIIIIIIIIIIIIIIIIIIIIIIIIIIIIIIIIIIIIIIIIIIIIIIIIIIIIIIIIII
@HS5.2_227 HISEQ:380:H55W7BCXY:1:1101:13514:34793 1:N:0:AGCAGGAA orig_bc=AAAAAAAAAAAA new_bc=AAAAAAAAAAAA bc_diffs=0
TACGGAAGGTCCGGGCGTTATCCGGATTTATTGGGTTTAAAGGGAGCGCAGGCCGGAGATTAAGCGTGACGTGAAATGCCGCGGCTCAACCGTGGAAGTGCGTCGCGAACTGGTTTTCTTGAGTGTATTCGACGTAGGCGGAATTCGTGGTGTAGCGGTGAAATGCTTAGATATCACGAAGAACCCCGATTGCGAAGGCAGCCTACGAGTCTACAACTGACGCTAAAGCTCGAAGGTGCGGGTATCGAACAGG
+
IIIHIEHIIGHIHHHHHHIIIIIIHIHHIIHIGHIEGHIIIIIIGHHIIIIIIIIIHHHHHIIIIIHHHHGHIIIIGHHHIIIIIIIIGIHHIIIIIIIIIIGHIIHIHIHHIHIIIIHHHIIIIIIIHHIIIIIIIIIIIIIIIIIIIIIHHHIHIIIIIIIIIHHHHIIIHIHGHHIIIHHIHHHIIHHIIIIIIIIIIHIIIIIIIIIIIHIIIIIIIIIHHIIIHHHIIIIIHIIIIIIIIIIIIHIII
@HS5.2_228 HISEQ:380:H55W7BCXY:1:1101:15341:34806 1:N:0:AGCAGGAA orig_bc=AAAAAAAAAAAA new_bc=AAAAAAAAAAAA bc_diffs=0
TACGGAGGGTGCGAGCGTTAATCGGAATAACTGGGCGTAAAGAGCTCGTAGGCGGTTAGTCAAGTCAGATGTGAAAGCCCCGGGCTTAACCTGGGAACTGCATTTGAAACTGACGAACTAGAGTACTGTAGAGGGAGGTAGAATTCCAGGTGTAGCGGTGAAATGCGTAGATATCTGGAGGAATACCGGTGGCGAAGGCGGCCTCCTGGACAGAGACTGACGCTGAGGAGCGAAAGCGTGGGGAGCAAACAGG
+
IIIHIHIIIEHHHIIIIHHHIIIIHHGHIIIIHIIIHCEHHIHIIIIIHHIHHHIHIIIIIIIIIIIIIIIIIIIIIIIIIIHIIIIIIIIIIIIIIIHIIIIIIIIIIIIIIIIIIIHEIHIIIIIIIIIIIIIIIIIIIIIIIIIIIIIIIIIIHHIHHIHHHIIIIHIIIHHHHIHHHHIIIIHIHHIHIIIIHHHIHHCCHHHHHHEHGGFGEHIHIIIHIIIIHIIHHHHHHDHIIHIHHHIIIHFII
@HS5.2_229 HISEQ:380:H55W7BCXY:1:1101:15832:34869 1:N:0:AGCAGGAA orig_bc=AAAAAAAAAAAA new_bc=AAAAAAAAAAAA bc_diffs=0
TACGGAAGGTCCGGGCGTTATCCGGATTTATTGGGTTTAAAGGGAGCGCAGGCGGAGGATTAAGCGTGACGTGAAATGTCCCGGCTCAACCGTGGAACTGCGTCGCGAACTGGTTTTCTTGAGTGAGTGCGACGTCGGCGGAATTCGTGGTGTAGCGGTGAAATGCTTAGATATCACGAAGAACCCCGATTGCGAAGGCAGCCGACGAGTCCTTAACTGACGCTAAAGCTCGAAAGTGCGGGTATCGAACAGG
+
IIIIIIIIIIIIIIIIIIIIIIIIIHHIIIIIHIIGGHIIIIIIIIIIIIIIIIIIIIIIIIIIIIIIIIIIIIIIIIIIIIIIIIIIIIIIIIIIIIIIIIIIIIIIIIIIIIIIIIIIIIIIIIIIIIIIIIHIIIIIIIIIIIIIIIIIIIIIIIIIHIIIIIIIIIIIIIIIIIIIIIIIIIIIIIIIIIIIIIIIIIIIIIIIIIIIIIIIIIIIIIIIIIHIIIIIIIIIIIIIIIIIIIIIIIIII
@HS5.2_230 HISEQ:380:H55W7BCXY:1:1101:17566:34988 1:N:0:AGCAGGAA orig_bc=AAAAAAAAAAAA new_bc=AAAAAAAAAAAA bc_diffs=0
TACAGAGGCCCGTAGCGTTGTTCGGATTTACTGGGCGTAAAGGGCGCGTAGGCGGCCGTGCGTGTCGGATGTGAAATCTCCGGGCTCAACCCGGAAAGTGCGTCCGAAACTGCACGGCTAGAGTGCGGGATGGGGAAGGGGAATGCAGGGTGTAGCGGTGAAATGCGTTGATATCCTGCAGAACACCGGAGGCGAAGGCGCCTTCCTGGAACGCAACTGACGCTCAGGCGCGAAAGTCGGGGGAGCAAACAGG
+
IIIIIIIIIIIIIIIIIHHHIIIIIIIIIIIIIIIIIHIIIIIIIIIIIIIIIIIIIIIIIIIIIIIIIIIIIIHIGHIIIIIIIIIIIIIIIIIIIIIIIIIIIIIIIIIIIIIIIHIIIIIIHIIIIIIIIIIIIIIGIIIIIIIIIIIIIIIIIIIIIIIIIIIIIIIIIIIHHHIIIIIIIIIIIIIIIIIIIIIIIIIIIIIIIIIIIIIIIIIIIIIIIIIIIIHIIIIIHIIIIIIIIIIIIIIII
@HS5.2_231 HISEQ:380:H55W7BCXY:1:1101:17980:34881 1:N:0:AGCAGGAA orig_bc=AAAAAAAAAAAA new_bc=AAAAAAAAAAAA bc_diffs=0
TACGGAGGATGCAAGCGTTATCCGGATTTATTGGGTTTAAAGGGTGCGTAGGCGGTTTGCTAAGCGGGAGGTGAAATGCCGGCGCTCAACGTCGGAAGTGCCTCCCGAACTGGTGGACTGGAATGACTCTGCCGTGGGAGGAATGTGTAGTGTAGCGGTGAAATGCTTAGAGATTACACAGAACACCGATTGCGAAGGCATCTCACGAAGGGTTGATTGACGCTGAGGCACGAAAGCGTGGGGATCAAACAGG
+
IIIIIIIIIIIIIIIIIIIIIIIIIHIIIIHIIHIEHIIIIIIIIIIIIIIIIIIIIIIIIIIIIIIIIIIIIIIIHIIIIIIIIIIIIIIIIIIIIIIIIIIIIIIIIIIIIIIIIIIIIIIIIIIIIIIIIIIIIIIIIIIIIIIIIIIIIIIIIIIIIIIIIIIIIIIIIIIIIHIIIIHIHIIIIIIIIIIIIIIIIIIIIIIIIIIIIIIIIIIIIIIIIIIIIIIIIIIIIIIIIIIIIIIIIIIII
@HS5.2_232 HISEQ:380:H55W7BCXY:1:1101:19662:34802 1:N:0:AGCAGGAA orig_bc=AAAAAAAAAAAA new_bc=AAAAAAAAAAAA bc_diffs=0
TACGGAAGGTCCGGGCGTTATCCGGATTTATTGGGTTTAAAGGGAGCGCAGGCTGGAGATTAAGCGTGACGTGAAATGCCGCGGCTCAACCGTGGAAGTGCGTCGCGAACTGGTTTCCTTGAGTGTATTCGACGTCAGCGGAATTCGTGGTGTAGCGGTGAAATGCTTAGATATCACGAAGAACTCCGATTGCGAAGGCAGCTGTCGAGGCTATAACTGACGCTAAAGCTCGAAGGTGCGGGTATCGAACAGG
+
HCGCE0<<E<CE//<<C</0D1DGD00<DC<1<CC<0<1<<1DHHHHH<CEECH@H@C1FHIFHCE#E5ED<@6B<<<GCHHH#IH6@BF@EHG/DFCDHCCCDDEHC@GB<FB<ADIHHHG:EIHHCEEHHGHHIECG?EH#HCCIHEF@HC:GHHHHHG?F@H@HEGHHGEE@1CHGGCCEFCCBED@FHHCCHCEFHCCC/@E??HEHEG@HHHHHIHC1<1HF=C1HHEHHC</0FHDFHHGCEGEEHH
@HS5.2_233 HISEQ:380:H55W7BCXY:1:1101:19836:34962 1:N:0:AGCAGGAA orig_bc=AAAAAAAAAAAA new_bc=AAAAAAAAAAAA bc_diffs=0
TACGGAGGGTGCGAGCGTTAATCGGAATAACTGGGCGTAAAGAGCTCGTAGGCGGTTAGTCAAGTCAGATGTGAAAGCCCCGGGCTTAACCTGGGAACTGCATTTGAAACTGACGAACTAGAGTACTGTAGAGGGAGGTAGAATTCCAGGTGTAGCGGTGAAATGCGTAGATATCTGGAGGAATACCGGTGGCGAAGGCGGCCTCCTGGACAGAGACTGACGCTGAGGAGCGAAAGCGTGGGGAGCAAACAGG
+
IIIIIIIII@HHIIIIIHHIHHHIIIHHHIGHIIIIIHIFHIIIHIHIHHHHHHHCFHIIIIIIEHIIIIIIIIIIHHHHIIHIHIGHIIIIIIIIIIIIHHGHHIIIIIIIIHIIIIHIIIIIIIHHHIIIIIIIHIIIIIIIIIIIIIIIIIHIIIIIIIIIIIIIIHHIIIIIIHIIIIIIIIIIIIIIIIIIIIIIIIIIIIIIIIIIIIHIIIIIIGIIIIIIIIIHIIIIIIIIIIIIIIIIIIIIH
@HS5.2_234 HISEQ:380:H55W7BCXY:1:1101:14358:35204 1:N:0:AGCAGGAA orig_bc=AAAAAAAAAAAA new_bc=AAAAAAAAAAAA bc_diffs=0
TACGGAAGGTCCGGGCGTTATCCGGATTTATTGGGTTTAAAGGGAGCGCAGGCGGAGGCTTAAGCGTGACGTGAAATGTAGCCGCTCAACGGCTGAGTTGCGTCGCGAACTGGGTTTCTTGAGTGAGTGCGACGTCAGCGGAATTCGTGGTGTAGCGGTGAAATGCTTAGATATCACGAAGAACCCCGATTGCGAAGGCAGCTGACGAGCCCTTTACTGACGCTAAAGCTCGAAGGTGCGGGTATCGAACAGG
+
IIIIIHIIIIIIIIIIIHIIIIIIIHHIIIIIHHIDGHIIIIIIHIIIIIIIIIIIIIIIIHIIIIIIIIIHHIIIIHIIIIIIIIIIIIIIIIIHHIIIIIIIIIIIIIIIIIIIHIIIIIIIIIIIIIIIIIIIIIIIIIIIIIIIIIIIIIIIIIIIIIIIHIIIIIIIIIIIIIIIHHIIIIIIIIIIIIIIIIIIIIIIIIIHIIIIIIIIIIIIIIIIIIIIHHHIIIIIHIIIIIIIIIIIIIIII
@HS5.2_235 HISEQ:380:H55W7BCXY:1:1101:17828:35136 1:N:0:AGCAGGAA orig_bc=AAAAAAAAAAAA new_bc=AAAAAAAAAAAA bc_diffs=0
TACAGAGGCCAAGAGCGTTGTTCGGATTTACTGGGCGTAAAGGGCGCGTAGGCGGCATGGCGTGTCGGATGTGAAATCTCCGGGCTCAACCCGGAAAGTGCGTCCGAAACTACCGTGCTGGAGTATGGGAGGGGGAATCGGAATGCAGGGTGTAGCGGTGAAATGCGTTGATATCCTGCAGAACACCGGAGGCGAAGGCGGATTCCTTGAACATCACTGACGCTGAGGCGCGAAAGTCGGGGGAGCAAACAGG
+
IIIIIGIIIIIIIIIIIHIIIIIIIIIIIIIIIIIHIHHHIIIIIIIIIIIIIIIIIIHIIIIIIIIIHIIIIIIIFHIIIIIIHIIIIIIIIIIIIIIIHIHIIIIIIIIIIIIIIIIIIIIIIIIHIIIIIIIIIIIIIIIIIIIIIIIIIIHIIIIIIIIIIIIIIIIIIIIIIIIIIIIIIIIIIIIIIIIIIIIIIIIIIIIIIHHIIIIIIIIIIIIIIIIIIIIIHHIHDIIIIIIIIIIIIIIII
@HS5.2_236 HISEQ:380:H55W7BCXY:1:1101:20844:35090 1:N:0:AGCAGGAA orig_bc=AAAAAAAAAAAA new_bc=AAAAAAAAAAAA bc_diffs=0
TACGGAGGATGCGAGCGTTATCCGGATTTATTGGGTTTAAAGGGTGCGTAGGCGGACTTTTAAGCGTGAGGTGAAATGCGCGGGCTCAACCTGTGAACTGCCTCGCGAACTGGGAGTCTTGAATGTCCGTGCCGTGGGAGGAATGTGTGGTGTAGCGGTGAAATGCATAGAGATCACACAGAACACCGATTGCGAAGGCATCTCACGAACGGATGATTGACGCTGAGGCACGAAAGCGTGGGGATCAAACAGG
+
HI@HIHIIH1GHDH?DHCEHEHIGDG<CGH?DD@GDDEH@GHIIIHIHEE<CDEB<G?FDGEGH@FDF6EHHEB@EGCHIIHGHIIHHHHGGHFHHEHGGEHHD@EHFFIIIHHEEEIHGHD?HHHEHHHECCHCIHIIIIHHEEGFEIIIIHIIIII#IIHHIHHCHIHCCE##FG<#IIHI#I#HFH#HIIIIIIHH#GIHHGHEHHHEHHHCFEIHEIIGIIIIIHGIIIIGIIIIIIIHHEIIIIHHHH
@HS5.2_237 HISEQ:380:H55W7BCXY:1:1101:5236:35261 1:N:0:AGCAGGAA orig_bc=AAAAAAAAAAAA new_bc=AAAAAAAAAAAA bc_diffs=0
TACGGAGGGTACGAGCGTTAATCGGAATGACTGGGCGTAAAGGGCACGTAGGTGGATAGATAAGTCACAAGTGAAATACCCGGGCTTAACCTGGGATTGGCTCGTGAAACTGTTTAACTAGAGTACGGTAGAGGGGAGTAGAATTCCAAGTGTAGCGGTGAAATGCGTAGAGATTTGGAAGAATACCGGAGGCGAAGGCGGCTCTCTGGACCGATACTGACACTGAAGAGCGAAAGCGTGGGGAGCAAACAGG
+
IIIIHHIIIIIIIIIIIIIIIIIIIIIIIIIIIIIIIIHIIIIIIIIIFHHIGHIIIIIIIIIIIIIIIIIIIIIIIIIIIIIIIIIIIIIIIIIIIIIIIIIIIIIIIIIIIIIIIIIIIIIIIIIIIIIIIIIIIIIIIIIIIIIIIIIIIIIIIIHIIIIIIIIIIIIIIIIIHHIIIIIIIIIIIIIIIIIIIIIIIIIIIIIIIIIIIIIIIIIIIIIIIIIIIIIIIIIIIIIIIIIIIIIIIIIII
@HS5.2_238 HISEQ:380:H55W7BCXY:1:1101:6681:35497 1:N:0:AGCAGGAA orig_bc=AAAAAAAAAAAA new_bc=AAAAAAAAAAAA bc_diffs=0
TACGGAGGGTGCGAGCGTTAATCGGAATAACTGGGCGTAAAGAGCTCGTAGGCGGTTTGTCAAGTCAGATGTGAAAGCCCCGGGCTTAACCTGGGAACCGCATTTGAAACTGACAGACTAGAGTACTGTAGAGGGAGGTAGAATTCCAGGTGTAGCGGTGAAATGCGTAGATATCTGGAGGAATACCGGTGGCGAAGGCGGCCTCCTGGACAGAGACTGACGCTGAGGAGCGAAAGCGTGGGGAGCAAACAGG
+
IIIIHDDHHHHIIIIIIEHG1FHHIHIIIIIIIIIHICHHHHIIHIIIIIIIGIHHHIIIIIIHHHIIGIIIIHHHFHHHIIIIIIHIIIIIIIIIIIHIIHIIIIIIIIIIHIIIIIIIIIIIIIIIHIIIIIHIIIHHHIIIIIIIIIIIIIIIIIIIIIIIIIIHIIIIHHIHIIIIIIIIIIIHIIIIIIIIIIIIIIIIIIIHIIIIIIIIIIIIIHIIIIIIGIIIIIIGIIIIIIIIHIIIIIIII
@HS5.2_239 HISEQ:380:H55W7BCXY:1:1101:5957:35542 1:N:0:AGCAGGAA orig_bc=AAAAAAAAAAAA new_bc=AAAAAAAAAAAA bc_diffs=0
TACGGAAGGTCCGGGCGTTATCCGGATTTATTGGGTTTAAAGGGAGCGCAGGCTGATTGTTAAGCGTGACGTGAAATGTAGCCGCTCAACGGCTGCACTGCGTCGCGAACTGGCAGTCTTGAGTGAGTACGACGTCAGCGGAATTCGTGGTGTAGCGGTGAAATGCTTAGATATCACGAAGAACCCCGATTGCGAAGGCAGCTGACGAGTCCTTTACTGACGCTAAAGCTCGAAGGTGCGGGTATCGAACAGG
+
IIIIIGHIIHHHIGIIIIIFHIIIIEHHHIHHHHID@EHFHIIIIIIIIIIIIIIIHIIIIIIIIIIIGGHHGIIIHHHHIHIHHIIIIIIHHIIIIIIHHIIIHIIIIIHIHIIIIIIIIIIIIIIIIIHHIIIIIIIIIIIIIIIIIIIIIIIIIIIIIIIIIIIIIIIIIIHHGGHIIHIIIIIIIHIIIIIIIHHIIIIIHIIHHHIIIIIIIIIHIIIIIIIIIHIIIIIHGIIIIIIHEIIIIIIII
@HS5.2_240 HISEQ:380:H55W7BCXY:1:1101:9270:35710 1:N:0:AGCAGGAA orig_bc=AAAAAAAAAAAA new_bc=AAAAAAAAAAAA bc_diffs=0
TACGGAAGGTCCGGGCGTTATCCGGATTTATTGGGTTTAAAGGGAGCGCAGGCGGAAGGTTAAGCGTGACGTGAAATGTACCGGCTCAACCGGTGAATTGCGTCGCGAACTGGTCTTCTTGAGTGAGTACGACGGAGTCGGAATTCGTGGTGTAGCGGTGAAATGCTTAGATATCACGAAGAACGCCGATTGCGAAGGCAGTCTCCGAGTCCTTAACTGACGCTAATGCTCGAAAGTGCGGGTATCGAACAGG
+
IIIIIEHIHHIII/<FHHIIIIIIIHIHIIIHHIIEGHIIIIIIIIIIIIIIIIIIIIIIIIIIIIIIIIIIIIIIIIIIIIHIIIIIIIIIIIIIIIIIIIIIIIIIIIIIIIIHHIIIIIIIIIIIIIIIIIIIIIIIIIIIIIIIIIIIIIIIIIIIIIIIIIIIIIIIIIIIIIIIIIIIIIIIIIIIHIIIIIIIIIIIIIIIIIIIIIIIIIIIIIIIIIIHIIHIIIIIIIIIIIIIIIIIIIIII
@HS5.2_241 HISEQ:380:H55W7BCXY:1:1101:10902:35732 1:N:0:AGCAGGAA orig_bc=AAAAAAAAAAAA new_bc=AAAAAAAAAAAA bc_diffs=0
TACGGAAGGTCCGAGCGTTATCCGGATTTATTGGGTTTAAAGGGAGCGCAGGCGGAGGGTCAAGTCAGCCGTAAAATCGTCCTGCTCAACAGGATCCCGCGGTTGAAACTGGTCCCCTTGGGTGCACAAGAGGCACGCGGAACTCGTGGTGTAGCGGTGAAATGCATAGATATCACGAAGAACGCCGATTGCGAAGGCAGCGTGCTGGGGTGTAACCGACGCTCATGCTCGAAGGCGCGGGTATCAAACAGG
+
EHIGHHHHHGHHH/<CFE@HHHHHI@CGEHECFHG<<D<<CFHH@=<F?CCEDHHHIIHI1HHHECCC?HDHHHHHC7<GEH#HIGHHHHEHHH0CCHHEBEHFHHIHHGEGHH/FHHBEHH#:ED8@CHGIHHHHHHHHHHCIIIHIIIIIIIIIIIIIIIIIHHHHIIHIIHFGEIIIIHE<#HHHDIIIIIIIIIIHHHHCIIHHHHHFHHHDCIIIGIHGHDHGEIIHH?IIIFIIHHHHIIIIIHII
@HS5.2_242 HISEQ:380:H55W7BCXY:1:1101:13452:35698 1:N:0:AGCAGGAA orig_bc=AAAAAAAAAAAA new_bc=AAAAAAAAAAAA bc_diffs=0
TACGGAAGGTCCGGGCGTTATCCGGATTTATTGGGTTTAAAGGGAGCGCAGGCGGACAGTTAAGCGTGACGTGAAATGCAGCGGCTCAACCGTATGAAGTGCGTCGCGAACTGGCAGACTTGAGTGAGTACGATGTAGGCGGAATTCGTGGTGTAGCGGTGAAATGCTTAGATATCACGAAGAACTCCGATTGCGAAGGCAGCCTACAAGTCCTTTACTGACGCTAAAGCTCGAAGGTGCGGGTATCGAACAGG
+
HHHHHE@?HIHHIHHCC<C<CHEHDHHCCGHHGGH<G0D1<DGH@HH/C/CHHHIIIHIIIIIH?CCEHIHEEHE@<#HH#HII#HEEG@HHHHIIHIEGHGGHIHIIIIIIIHEHH#@;=:F?<DGHCCHHIIIHHHGHF/CFHHIHHGCEHHHHEGDDEEHCGHHHIGHIHHHIHCFEF@1AC@@@CG<HC@HC@?#EF<11<1<11<CHEHHIHEHHG<CCH@CHE<1EHHDC<</<1HEC<<<<CCC1<1
@HS5.2_243 HISEQ:380:H55W7BCXY:1:1101:14971:35637 1:N:0:AGCAGGAA orig_bc=AAAAAAAAAAAA new_bc=AAAAAAAAAAAA bc_diffs=0
TACGGAAGATGCGAGCGTTCTCCGGATTTATTGGGTTGAAAGGGAGCGTAGGCGGGCTGTTAAGCCAGCGGTCAAATGTCATGGCCCAACCTTGGCATGCCGTTGGAACTGTCGGTCTTGAATACACACAAGGGCGGTGGAATTCGTTGTGTAGCGGTGAAATGCTTAGATATGACGAAGAACTCCGATTGCGAAGGCAGCCGCCTGGGGTGCGATTGACGCTGAGGCTCGAAAGTGCGGGTATCGAACAGG
+
@11<<00/DC11<0E<<<<01<DCDEE=G1F1<<<<</<111<E1C<CH<EH1CDH?HIIGH@HCCIHHGEE<EFHG<D19CE@?7#EF@AECB<0<HHC@F@G@#EDHE=0B#G?#GBCHEGD8DFBE88?HCCHEIHIHHIHHHGCCHHIHHE@CH?##IIII#HIIIIIIIHHCHEF@E@H#HIHHEFHHHHHGC?FF<EEHGIIIHEEHHEEHHIH?CCHIHHEGIHIIHHHH=EHIIHHEIIIIIHI
@HS5.2_244 HISEQ:380:H55W7BCXY:1:1101:4064:35773 1:N:0:AGCAGGAA orig_bc=AAAAAAAAAAAA new_bc=AAAAAAAAAAAA bc_diffs=0
TACGTAGGGGGCAAGCGTTGTCCGGAATGATTGGGCGTAAAGGGCGCGTAGGCGGCCCGGTAAGTCTGAAGTGAAAGTCCTGGTTTTAAGTTGGGAATTGCTTTGGATACTGTCGGGCTTGAGTGCAGGAGAGGTAAGTGGAATTCCCAGTGTAGCGGTGAAATGCGTAGAGATTGGGAGGAACACCAGTGGCGAAGGCGACTTACTGGACTGTAACTGACGCTGAGGCGCGAAAGTGTGGGGAGCAAACAGG
+
IHIIHIIIIIIIIIIHIIIIIIIIGHHIIHIIIIIIIIIIIIIIIIIIIIIIIIIIIIIIIIIIIIHIIIIHIIIIHHIIIIIIHIHHIIIIIIIIIGIIIIIIIIIIIIIIIIIHIIGGHHHIIIIIIIHFHHHFIIIIIIIIIIIIIIIIIIIIIIHIIIIIIIIHIIHIHIIIHHIIIIIIIIIIIIIIIIIIIIIIIIIIIIIIIIIIIIIIIIIIIIIIIIIIGIIIIIIIIIIIIIIIIIIIIIIII
@HS5.2_245 HISEQ:380:H55W7BCXY:1:1101:11308:35751 1:N:0:AGCAGGAA orig_bc=AAAAAAAAAAAA new_bc=AAAAAAAAAAAA bc_diffs=0
TACGGAAGGTCCGGGCGTTATCCGGATTTATTGGGTTTAAAGGGAGCGCAGGCGGACTGTCAAGCGTGCCGTGAAATCGCGGGGCTCAACCCCGTACAGCGGCGCGAACTGGCGGTCTTGATTGCGGGAGGGGAAGGCGGAACTCGTGGTGTAGCGGTGAAATGCATAGATATCACGAAGAACTCCGATCGCGAAGGCAGCCTTCCGGCCCGTTAATGACGCTCATGCTCGAAGGCGCGGGTATCAAACAGG
+
IIIIIGIIIIIIIIIIIIIIIIIIIIIIIIIIIIIEHHIIIIIIHIIIIIIIIIIIIIIIIIIIIIIIIIIIIIIIIIIIIIIIIIIIIIIIIIIIIIIIIIIIIIIIIIIIIIIHHIIIIIIIIIIIIIIIIIIIIIIIHIIIIIIIIIIIIIIIIIIIIIIIIIIHIIIIIIIIIIIIIIIIIIIIHIIIIIIIIIIIIIIHIIIIHIIIIIIIIIIIIIIIIHHIHIIIIIIIIIIIIIIIIIIIHHII
@HS5.2_246 HISEQ:380:H55W7BCXY:1:1101:12062:35767 1:N:0:AGCAGGAA orig_bc=AAAAAAAAAAAA new_bc=AAAAAAAAAAAA bc_diffs=0
TACGTAGGGGGCAAGCGTTATCCGGAATTATTGGGCGTAAAGGGTGCGTAGGCGGCAAACTAAGTCTGAGGTGAAAGTGCGGGGCTCAACCCCGTGATGCCTTGGAAACTGGTTAGCTAGAGTATGGTAGAGGCAAGTGGAACTCCATGTGTAGCGGTAAAATGTGTAAATATATGGAAGAACACCAGTGGCGAAGGCGGCTTGCTAGGCCAAAACTGACGCTGAGGCACGAAAGCGTGGGGAGCAAACAGG
+
IIIIHHIIHGIHIIIHIIIIIIIIIIIHIIHGHIIIIDHHIHIIHIIIIIIIIIIIIIIIIHIIHIIIIHIIIIIIIIIIIIIIIIIIIIIIIIHIIHIIIIIIIIIIIIHIIIIIHIIIIHIIIIIIIIIIIIIIIIIIIIIIIHIIIIIIIIIIIIIIIIIIIIIIIIIIIIIIHIIIIIIIIIIIIIIIIIIIIIIIIIIIIIIIIIIIIIGIIIHIIHIIIIIIIIIIIIIIIIIIIIIIIIIIIIII
@HS5.2_247 HISEQ:380:H55W7BCXY:1:1101:13355:35955 1:N:0:AGCAGGAA orig_bc=AAAAAAAAAAAA new_bc=AAAAAAAAAAAA bc_diffs=0
TACGGAAGGTCCGGGCGTTATCCGGATTTATTGGGTTTAAAGGGAGCGCAGGCTGGCTTTTAAGCGTGACGTGAAATGCGGCGGCTCAACCGTCCGAAGTGCGTCGCGAACTGGGAGCCTTGAGTGAGTTCGACGTCAGCGGAATTCGTGGTGTAGCGGTGAAATGCTTAGATATCACGAGGAACCCCGATTGCGAAGGCAGCTGACGAGGCCTTTACTGACGCTAAAGCTCGAAGGTGCGGGTATCGAACAGG
+
IIIIIGHHIHHIIIIIIIIIIIIIIHIIIIIHIIIIHIGHIIIIIGIIGIIIIIIIIIGIHIIIIIIIGIIGIIIIIIIHIIIIIIIIIIIIHIIIIIIIIIIIIHIIIIIIIIIIHHIIIIIIIIIIIIIIIIIIIIIIIIIIIIIIIIIIIIIIIIIIIIIIIIIHIIIIIIIIIIIIIIIIIIIIIIHIIIIIIIIIIIIIIIIIIIIIIIIIIIIIIIIIIIIIIIIIIIIIIIIIIIIIIIIIIIIIII
@HS5.2_248 HISEQ:380:H55W7BCXY:1:1101:14163:35951 1:N:0:AGCAGGAA orig_bc=AAAAAAAAAAAA new_bc=AAAAAAAAAAAA bc_diffs=0
TACGGAAGGTCCGGGCGTTATCCGGATTTATTGGGTTTAAAGGGAGCGCAGGCCGAAGGTTAAGCGTGACGTGAAATGTAGCCGCTCAACGGCTGAACTGCGTCGCGAACTGGCTTTCTTGAGTGAGTACGATGTAGGCGGAATTCGTGGTGTAGCGGTGAAATGCTTAGATATCACGAAGAACTCCGATTGCGAAGGCAGCCTACAAGGCCTTTACTGACGCTAAAGCTCGAAGGTGCGGGTATCGAACAGG
+
IIIIIFIIIHIIIIIHIHIIIIHIIHIIIIHIIIIHGHIIIIIHIIHIIIIIIIIIIIIHIIIIIIIIHIIIIIHIIIIIIHIIIHIIIIIIIIIIIIIIIIIIHIIIIIIIIIIIIIIIHIIIIIIIIIIIIIHIIIIIIIIIIIIIIIIIIIIIIIIIIIIIIIIIIIIIIIHIHFIIIIIIIIIIIIIIIIIIIIIIIIIIIIIIIIIIIIIIIIIIIIIIIIIIIIHHIIIIIIIIIIIIIIIIIIIII
@HS5.2_249 HISEQ:380:H55W7BCXY:1:1101:17499:35953 1:N:0:AGCAGGAA orig_bc=AAAAAAAAAAAA new_bc=AAAAAAAAAAAA bc_diffs=0
TACGGAAGGTCCGGGCGTTATCCGGATTTATTGGGTTTAAAGGGAGCGCAGGCCGATTATTAAGCGTGACGTGAAATGTAGATGCTCAACATCTGAACTGCGTCGCGAACTGGTAGTCTTGAGTGAGTTCGATGTGGGCGGAATTCGTGGTGTAGCGGTGAAATGCTTAGATATCACGAAGAACTCCGATTGCGAAGGCAGCCCACAAGGCCTTTACTGACGCTAAAGCTCGAAGGTGCGGGTATCGAACAGG
+
IIIIIHIIIIIIIIIIIIIFHIIIIHIIIIIIIIGGHIIHIIIIHIIIIIIHIIIIIIHIIIIIIIHIHIHIIIIIIIIIIIIIIIIIIIIIIIIIIIIIIIIIIIIIIIHIIIIIIIIIIIIIIIIIIIIIIIIIIIIIIIIIIIIIIIIIIIIIIIIIIIIIIIHIIIIIIIIIIIIIIIIIGIIIIHIIIIIIIIIIIIHIIIIIIIIIIIHIIIHIIIIIIIIIIIIIIIIIIIIIIIIHIIHIHIIII
@HS5.2_250 HISEQ:380:H55W7BCXY:1:1101:18054:35933 1:N:0:AGCAGGAA orig_bc=AAAAAAAAAAAA new_bc=AAAAAAAAAAAA bc_diffs=0
TACGGAAGGTCCGGGCGTTATCCGGATTTATTGGGTTTAAAGGGAGCGCAGGCTGGAGATTAAGCGTGACGTGAAATGTAGCCGCTCAACGGCTGAGTTGCGTCGCGAACTGGTTTTCTTGAGTGAGTACGACGTCAGCGGAATTCGTGGTGTAGCGGTGAAATGCTTAGATATCACGAAGAACCCCGATTGCGAAGGCAGCTGACGAGTCCTTTACTGACGCTAAAGCTCGAAGGTGCGGGTATCGAACAGG
+
IIIIIHIIIHIIIIIIIIIIIIIIIHIIIIIIHIIDEHIIIIIIIIIIIIIIHIIIIIIHIIIIIIIIIIIIIIIIIIHIIIIIIIIIIIIIIIIIIIHIIIIIIIIIIIIIIIIHIIIIIIIIIIIIIIIIIIIIIIIIIIIIIIIIIIIIIIIIIIIIIIIIIIIIIIIIIIIIHIIIIIIIIIIIIIIIIIIIIIIIIIIIIIIIIIIIIIIIIIIIIIIIIIIIIIIIIIIIIIIIIIIHIIIIIIIII
@HS5.2_251 HISEQ:380:H55W7BCXY:1:1101:20352:38638 1:N:0:AGCAGGAA orig_bc=AAAAAAAAAAAA new_bc=AAAAAAAAAAAA bc_diffs=0
TACATAGGTAGCGAGCGTTATCCGGAATAACTGGGCGTAAAGGGAGTGTAGGTGGCGATGTAAGTCTTGTGTGAAAGCCCATGGCTCAACTGTGGGATTGCACAAGAAACTGTGTTGCTAGAGTACGAGAGAGGCAAATGGAATTCCTAGTGTAGCGGTAGAATGCGTAGAGATTAGGAGGAACACCAGAGGCGAAGGCGATTTGCTGGCTCGCAACTGACACTGAGACTCGAAAGCGTGGGGAGCAAACAGG
+
IIIIIIIIIIIIIIIIIHIIIIIIIIIIIIIIIIIIIHIIIIIIIHHHHIHIHIIIIIIIIIIIIIIIIIIIIIIIHIIIIIIIIHIIIIIIIIIIIIIIIIIIIIIIIIIIIIIIIIHIIIIIIIIIIHIIIIIHIIIIIIIIHIIIIIIIIIIIIIIIIIIHIIIIIIIIHHGIHHIIIGIIIIIIIIIIIIIIIIIIIIIIIIIIIIIIIIIIHIIIHHIIIIIIIIHIIIIIIIIIIIIIIIIIIIIII
@HS5.2_252 HISEQ:380:H55W7BCXY:1:1101:3721:38909 1:N:0:AGCAGGAA orig_bc=AAAAAAAAAAAA new_bc=AAAAAAAAAAAA bc_diffs=0
TACGGAGGGTACGAGCGTTAATCGGAATGACTGGGCGTAAAGGGCACGTAGGTGGATAGATAAGTCACAAGTGAAATACCCGGGCTTAACCTGGGATTGGCTCGTGAAACTGTTTAACTAGAGTACGGTAGAGGGGAGTAGAATTCCAAGTGTAGCGGTGAAATGCGTAGAGATTTGGAAGAATACCGGAGGCGAAGGCGGCTCTCTGGACCGATACTGACACTGAAGAGCGAAAGCGTGGGGAGCAAACAGG
+
IIIIIIIIIIIIIIIIIIIIIIIIIIIIIIIIIIIIIIIIIIIIIIIIHIIIHIIIIIIIIIIIIIIIIIIIIIIIGHIIIIIIIIIIIIIHHIIIFIIIIIIIIIIIIIIIHHHIHIIIIIIHHHIIIIIIIIIIIIIIIIIIHIHHIIIIIIIIIIIIIIIIIIIIIIIIIIIIHHIHIIIIIIIIIIIIIIIIIIIIIIIIIIIIIIIIIIIIIIIIHEIIIIHIIIIIIIIIIIIIIIIIIIIIIIIII
@HS5.2_253 HISEQ:380:H55W7BCXY:1:1101:4227:38782 1:N:0:AGCAGGAA orig_bc=AAAAAAAAAAAA new_bc=AAAAAAAAAAAA bc_diffs=0
TACGGAAGGTCCGGGCGTTATCCGGATTTATTGGGTTTAAAGGGAGCGCAGGCGGAGGATTAAGCGTGACGTGAAATGTCCCGGCTCAACCGTGGAACTGCGTCGCGAACTGGTTCTCTTGAGTGAGTACGAGGAAGGCGGAATTTGTGGTGTAGCGGTGAAATGCTTAGATATCACGAAGAACTCCGATTGCGAAGGCAGCTTTCCAGTCCTTAACTGACGCTAAAGCTCGAAAGTGCGGGTATCGAACAGG
+
IIIIIIIIIHIIIIHIIIIIIIIIIHHIIIIHHIIGE=HIIIIIIIIIIIIIIIIIIIIIIIIHIIIIIIIIIIIIHHIIIIIIIIIIIHIIIIIIHIIIIHHIIIIIIIIHHIHIIIIIIIHIIIIGHHIIIIIIIIIIIIIIIIIIIIHIIIHIIIIIHIIIIIHIIIHGHIIHHHHIIIIIIIIIIIIIIIIIIHHIIIIIIIIIHEHIIIHIIIIIIIIIIIIIHIHIIIIIIIIIIIIIIIIIIIIIH
@HS5.2_254 HISEQ:380:H55W7BCXY:1:1101:4492:38923 1:N:0:AGCAGGAA orig_bc=AAAAAAAAAAAA new_bc=AAAAAAAAAAAA bc_diffs=0
TACGGAAGGTCCGGGCGTTATCCGGATTTATTGGGTTTAAAGGGAGCGCAGGCGGGGAGGTAAGCGTGACGTGAAATGTAGCCGCTCAACGGCTGAACTGCGTCGCGAACTGCCTCTCTTGAGTGAGTACGACGTCAGCGGAATTTGTGGTGTAGCGGTGAAATGCTTAGATATCACGAAGAACCCCGATTGCGAAGGCAGCTGACGAGTCCTTTACTGACGCTAAAGCTCGAAGGTGCGGGTATCGAACAGG
+
IGIGH@HIIGHHIIGIIIHIIIIIIHIHIIHHHII<0DHHIIIGHIIIIIIIIIIIIHIIIIIHIIHIGHIIHHHIIIHIIHIIIIIIIIIIIIIIIIIIIIIIIIIIIIIHIIIHHHHIIIIIIIIIIIIIIIIIIIIIIIHIGIIHHHIIIIIIIHIIIIIIIIIIIIIIHIIHEHIIIIIIIIIIIIIIIIIIIIIIIHIIHIIIIIIIIIIIIIIIIIIIIIHHIHIIIIIIIIHIIIHIIIHIIIIII
@HS5.2_255 HISEQ:380:H55W7BCXY:1:1101:4959:38766 1:N:0:AGCAGGAA orig_bc=AAAAAAAAAAAA new_bc=AAAAAAAAAAAA bc_diffs=0
TACGGAGGATGCGGGCGTTATCCGGATTTATTAGGTCTAAAGGGTGCGCAGGCGGCTCCCTAAGTCGGCGGTGAAAACCCGTGGCCCAACCACGGACGTGCCATCGATACTGGGGGGCTTGAGTACGGGTGACGTAAGCGGAATGAGTGGTGTAGCGGTGAAATGCTTAGATATTACTCAGAACACCGATTGCGAAGGCAGCTTACGAACCCTTGACTGACGCTCATGCACGAAAGCGCGGGTAGCGAACAGG
+
IIIIIIIIIGIIHIIIIIIIIIIHIHHIIIIIIIIIIIIHIIIIHIHIIIIIHIIHHIIIIIIIHIIIIIIIHIIIHIIIIHIIIHIHIIIIIIIIIIIIIIIIIIIIIIIIIIIIIGHIIIIIIIIIIHIIIIIIIIIIIIIIIIIIIIIIIIIIIIIIIIIIIHIIIIIIIIHIIGIIIIIIIIIIIIIIIIIIIIIIIIIHIIIIIIIIIIIIIIIIIIIIIIIIIIIIIIIIIIHIIIIIIIIIIIIII
@HS5.2_256 HISEQ:380:H55W7BCXY:1:1101:7841:38980 1:N:0:AGCAGGAA orig_bc=AAAAAAAAAAAA new_bc=AAAAAAAAAAAA bc_diffs=0
TACGGAGGATGCGAGCGTTATCCGGATTCATTGGGTTTAAAGGGTGCGCAGGCGGCGCTCCAAGTCAGCGGTCAAAGTTCCGGGCTCAACCCGGTGCCGCCGTTGAAACTGGAGTGCTTGAGCAGGTGCGACGGAGGCGGAATGCGTGGTGTAGCGGTGAAATGCATAGATATCACGCAGAACCCCGATTGCGAAGGCAGCTTCCGAGCACCCGTCTGACGCTGAGGCACGAAAGCGTGGGTATCGAACAGG
+
IIIIIIIIIIIIIIIIIIIIIIIIIHHIIH?HHHIHIIIIIIIIIIIIIIIIIIHIIHIIHHHHIIIIHIIHHIIIDGHIIIIIIIIHHHHIIIIIIIIIIIIIIIIIIIIIIIIHHHIIIIIIIIIIHIIIIIIIIIIIIIIIIIIIHIIIIIIHIIHIIHIIIIIIIIHIIIIIIFHIIIIIIIIIHIIIIIIHHIIIIHHHHIIHIIIHIHIIHIHIIHHIIIIIIIIHIIIIIIIIIIIIIIIIIIII
@HS5.2_257 HISEQ:380:H55W7BCXY:1:1101:8019:38777 1:N:0:AGCAGGAA orig_bc=AAAAAAAAAAAA new_bc=AAAAAAAAAAAA bc_diffs=0
TACGTAGGTGGCGAGCGTTATCCGGATTTACTGGGTGTAAAGGGTGTGTAGGCGGAGGAGCAAGTCAGATGTGAAATATTAAGGCTCAACCTTGATACTGCATTTGAAACTGTTCCCCTTGAGTGTGGGAGAGGTAAGCGGAATTCCCGGTGTAACGGTGAAATGTGTAGATATCGGGAGGAATACCGGTGGCGAAGGCGGCTTACTGGACCATAACTGACGCTGAGACACGAAAGCGTGGGGAGCAAACAGG
+
IHHIHHIIIIIIIIHIIHHIHIIIIHIFHHHHHHHGHEHHIHIIHHHHHHHIHHIIHIIIIHIIIIIHHIIIIIIIIHHHHIIIIHIHHIIIIIIIIIHHHHIIHHGHHIIIIIICHHHIIIIIIIIIIIIIIIIHHIIIIHIHHIHIIIIIIIHIIIIIIIIHIIIIIIIIIIIIHHIIIHHHIHIIIIIIIIIIHHHHIHHIIIIIIIIIIIIHHIIIIIIIIIIHIIIIIIIIIIIIIIIIIIIIIIHFI
@HS5.2_258 HISEQ:380:H55W7BCXY:1:1101:12872:38801 1:N:0:AGCAGGAA orig_bc=AAAAAAAAAAAA new_bc=AAAAAAAAAAAA bc_diffs=0
TACGGAAGGTCCGGGCGTTATCCGGATTTATTGGGTTTAAAGGGAGCGTAGGTGGTTTGTTAAGTTTGTGGTGAAAGCGTGCGGCTCAACCGTACCAAGCCATGAAAACTGGCGAACTTGAGTGCAAACGAGGTAGGCGGAATGTGATGTGTAGCGGTGAAATGCTTAGATATGTCACAGAACCCCGATTGCGAAGGCAGCTTACCAGCATGCAACTGACACTGAGGCACGAAAGCGTGGGTATCAAACAGG
+
IIIIIHIIIIIIIIIIIIIIIIIIIHIIIIIHHIIEHHIIIIIIIIIIHIIIIIIHHIIIIIIIHHIIIIIIIIIIIIIIIIIIIHIIIIIIIIIIIIIIIIIIIIIIIIIIIIIIIIIIIIIIIIIIIIIIIIIIIIIIIIIIIIIIIIIIIIIIIIIHHIIIIIIIIIIIIIIIHIIIIIIIHIIIIIIIIIIIIIIIIIIIIGIIIIIIIIIIIIIIHIIIIIIIHIIIIIIIIIIIIIIIIIIHIIII
@HS5.2_259 HISEQ:380:H55W7BCXY:1:1101:14315:38816 1:N:0:AGCAGGAA orig_bc=AAAAAAAAAAAA new_bc=AAAAAAAAAAAA bc_diffs=0
TACGGAGGGTGCGAGCGTTAATCGGAATAACTGGGCGTAAAGAGCTCGTAGGCGGTTAGTCAAGTCAGATGTGAAAGCCCCGGGCTTAACCTGGGAACTGCATTTGAAACTGACGAACTAGAGTACTGTAGAGGGAGGTAGAATTCCAGGTGTAGCGGTGAAATGCGTAGATATCTGGAGGAATACCGGTGGCGAAGGCGGCCTCCTGGACAGAGACTGACGCTGAGGAGCGAAAGCGTGGGGAGCAAACAGG
+
IIIIHHHIHHHIHHHHIHIHIIHIIHHEHIHEHHHIIHIIHHIHHIIIEIHHIIHHHHHICIIIHHHHHIHFHHHHGHIHIHIIIIHHIHHHIHIHIHHHGIIIHHIIIHIHEHHHIIIIIIHIIHIIIIIHHIIIIIIIHIIHGHIIIIFHHIIIHHIHIIHIIIIIHIIEHFHCGHIHIHIIIIIIIHHIIIEIIIIHIHIIIHGIIIIHFHIIIIHIIHHFIIHIIIIHIIHIIIIGIIIHIIIIHHHII
@HS5.2_260 HISEQ:380:H55W7BCXY:1:1101:14519:38921 1:N:0:AGCAGGAA orig_bc=AAAAAAAAAAAA new_bc=AAAAAAAAAAAA bc_diffs=0
TACGGAGGATGCGAGCGTTATCCGGATTTATTGGGTTTAAAGGGTGCGTAGGCGGACTTTTAAGCGTGAGGTGAAATGCGCGGGCTCAACCTGTGAACTGCCTCGCGAACTGGGAGTCTGGAATGTCCGTGCCGTGGGAGGAATGTGTGGTGTAGCGGTGAAATGCATAGAGATCACACAGAACACCGATTGCGAAGGCATCTCACGAACGGATGATTGACGCTGAGGCACGAAAGCGTGGGGATCAAACAGG
+
IIIIIIIHHH?GHEIIICHEGEHEHHH0FGHHGHHIH0DCFHHIIHCCEGHHGHHHDDHH#?GHIHEGGHHCGHIIIIIIIIHIIEHCHHIIIGHEIHHHHHIHEHHHHHHEHCEGIHHIIHIIHCHHIGHGIIIIIIIIIIHG@GHHHIIIIIIHIHIIIIIIHH?IHHGCHHFHC?BHHGHHHIIHHHDHHIIIIHII@IIHHE<?HIHHFF?HDHIIIIIIIIIIIIIIGIIIHIIIIIIIHIIIIIIII
@HS5.2_261 HISEQ:380:H55W7BCXY:1:1101:15773:38973 1:N:0:AGCAGGAA orig_bc=AAAAAAAAAAAA new_bc=AAAAAAAAAAAA bc_diffs=0
TACGGAAGGTCCGGGCGTTATCCGGATTTATTGGGTCTTAAGGGAGCGCAGGCCGGAGGTCAAGCGTGACGTGAAATGTAGCCGCTCAACGGCTGAGTTGCGTCGCGAACTGGTTTCCTTGAGTGAGTGCGACGTCAGCGGAATTCGTGGTGTAGCGGTGAAATGCTTAGATATCACGAAGAACCCCGATTGCGAAGGCAGCTGACGAGCCCTTTACTGACGCTAAAGCTCGAAGGTGCGGGTATCGAACAGG
+
?CCGC0CCGH?@HHICHC<CGHIHCGE@1GE1DGFH1<1<1<<<FC0<//<C/EGCFHD5<E@<E=HHGHHIH66DBFCCGHIIIHEC<FHCHHH?@EIHIHIHE@CC@HG@HHIHFEFEGHFEHCCDDB.HHHCHEIIIEHG@CHFBAIIIHH?HHHHI#HCFBEHCGIHF8HHHF<E@HHDGHHIHHIHHIHEHEHGCEHED<CD1?GHGF<1HEIHIGHHIIIGIHIIHHHDDCHGFCIIHIHHGCHHHH
@HS5.2_262 HISEQ:380:H55W7BCXY:1:1101:17329:38796 1:N:0:AGCAGGAA orig_bc=AAAAAAAAAAAA new_bc=AAAAAAAAAAAA bc_diffs=0
TACGGAAGGTCCGGGCGTTATCCGGATTTATTGGGTTTAAAGGGAGCGCAGGCTGGATTTTAAGCGTGTTGTGAAATGTACCGGCTCAACCGGTGATGTGCAGCGCGAACTGGAGTCCTTGAGTGAGTACGACGTCAGCGGAATTCGTGGTGTAGCGGTGAAATGCTTAGATATCACGAAGAACCCCGATTGCGAAGGCAGCTGACGAGTCCTTAACTGACGCTAAAGCTCGAAAGTGCGGGTATCGAACAGG
+
IIIIIIIIIIIIIIIIIIIIIIIIIHHHIIIIIIIHIIIIIIIIIIIIIIIIIIIIHIIIHHHIIIIIIIIIIIIIIIIHIIIIIIIIIIIIIIIIIIIIIIIIIIIIIIIIIIIIIIIIIIIIIIIIIIIIIIHIIIIIIIIIIIIIIIIIIIIIIIIIIIIIIIIIIIIIIIHIIIIIIIIIIIIIIIIIIIIIIIIIIIIIIIIIIIIIIIIIIIIIIIIIIIIIIHIIIIIIIIIIIH@IIIIIIIIII
@HS5.2_263 HISEQ:380:H55W7BCXY:1:1101:19321:38766 1:N:0:AGCAGGAA orig_bc=AAAAAAAAAAAA new_bc=AAAAAAAAAAAA bc_diffs=0
TACGGAGGGTGCAAGCGTTAATCGGAATAACTGGGCGTAAAGGGCATGCAGGCGGTTAGACAAGTAGGATGTGAAATCCCCGGGCTCAACCTGGGAGCTGCATACTAAACTGTCAGACTAGAGTATTGCAGGGGGAGACGGAATTCCAGGTGTAGCGGTGGAATGCGTAGATATCTGGAAGAACACCAAAGGCGAAGGCAGTCTCCTGGGCAAATACTGACGCTCATATGCGAAAGCGTGGGTAGCAAACAGG
+
IIIIIIHIIIIIIIIHIIHHCHHHIIIIHIIIIIIIIHIIIIIIIHIIIIIIIIIIIIHIIIIIIHIIIIIIHIIIIIIHIIIIIIIIIHHIHIIIIIIIIIIIIIIIIIIIIIIIIIIIIIIIIIIHIIIIIIIIIIIIIIIIIIHIIIIIIIIIIIIIIIIIIIIIIIIIIIIHIIIIIIIIIIIIIIIIIIIIIIIIIIIIIIIIIIIIIIIIIIIIIIIIHIIIIIIIIIIIIIIIIIIIIIIIIIIII
@HS5.2_264 HISEQ:380:H55W7BCXY:1:1101:19719:38855 1:N:0:AGCAGGAA orig_bc=AAAAAAAAAAAA new_bc=AAAAAAAAAAAA bc_diffs=0
TACGGAAGGTCCGGGCGTTATCCGGATTTATTGGGTTTAAAGGGAGCGCAGGCGGGGAGGTAAGCGTGACGTGAAATGTAGCCGCTCAACGGCTGAACTGCGTCGCGAACTGCCTCTCTTGAGTGAGTACGACGTCAGCGGAATTTGTGGTGTAGCGGTGAAATGCTTAGATATCACGAAGAACCCCGATTGCGAAGGCAGCTGACGAGTCCTTTACTGACGCTAAAGCTCGAAGGTGCGGGTATCGAACAGG
+
IIIIIIIIIIIIIIIIIIIHIIIIIGHIIIIIHIIGHIIIIIIIIIIIIIIIIIIIIIIIIIIIIIIIIIIIIHIIIHHIHIIIIHIIIHIIHIIIHIIIIIIIIIIIIIIIIIIIIIIIIIIIIIIIIIIIIIHHIIIIIIIHIIIIIIIIIIIGIIIIIIIIIIIIIIIIIIHIIIHIIIIIIIIIIIIIIIHIIIIIIIIIIIIIIIIIIIIIIIIIIIIIIIIIIIIIIIIIIIHIIIIIIIIIIIIIH
@HS5.2_265 HISEQ:380:H55W7BCXY:1:1101:4093:39074 1:N:0:AGCAGGAA orig_bc=AAAAAAAAAAAA new_bc=AAAAAAAAAAAA bc_diffs=0
TACGGAAGGTCCGGGCGTTATCCGGATTTATTGGGTTTAAAGGGAGCGCAGGCTGATTATTAAGCGTGACGTGAAATGTAGCCGCTCAACGGCTGAACTGCGTCGCGAACTGGTAGTCTTGAGTGAGTTCGATGTTGGCGGAATTCGTGGTGTAGCGGTGAAATGCTTAGATATCACGAAGAACTCCGATTGCGAAGGCAGCCAACAAGGCCTTTACTGACGCTAAAGCTCGAAGGTGCGGGTATCGAACAGG
+
IIIIGHHIIHIIIIIIIIIIIIHIIIHHIIHHIIH<D=GHIIIIIIIIIIIII@FHHIHHFHGEHHHEHHIHIIIIIHHHHEHHIIHHHIIHIIHHHIIHHHHDHHIHHIIIHEGGHFIIHFIIIIHHIIIHIHIHHIHIIHIIHHIIIIIIIIIIIIIIIIIIHHIIIIHHHHHEHGIIHIHIHHIIIIIIIIIIHHHHHCHHGHEIHGEIIEHHEIHHHHHIHIHHIHHHHHHHHFCIIIIHHHHIHHHII
@HS5.2_266 HISEQ:380:H55W7BCXY:1:1101:8830:39012 1:N:0:AGCAGGAA orig_bc=AAAAAAAAAAAA new_bc=AAAAAAAAAAAA bc_diffs=0
TACGGAAGGTCCGGGCGTTATCCGGATTTATTGGGTTTAAAGGGAGCGCAGGCCGATTATTAAGCGTGACGTGAAATGTAGATGCTCAACATCTGAACTGCGTCGCGAACTGGTAGTCTTGAGTGAGTTCGATGTGGGCGGAATTCGTGGTGTAGCGGTGAAATGCTTAGATATCACGAAGAACTCCGATTGCGAAGGCAGCCCACAAGGCCTTTACTGACGCTAAAGCTCGAAGGTGCGGGTATCGAACAGG
+
IIIIIHIIIIIIIIIIIIIIIIIIIGHHIIIIHIIGHIIIIIIIHIIIIIIIIIIIHIIIIIIIIIIIIIIIIIIIIIIIIIHIIIIIIIIIIIIIIIIIIIIIIIIIIIIIIIIIGHHIIIHIIIIIIIIIIIIIIIIIIIIIIIIIIIIIIIIIIIIIIIIIIIIIIIIIIIIIHHIIIIIIIIIIIIIIIIIIIIIIIIIIIIIIIIIIIIIIIIIIIIIIIIIIIIIIIIIHHIIIIIIIIIIIHIHHI
@HS5.2_267 HISEQ:380:H55W7BCXY:1:1101:13249:39015 1:N:0:AGCAGGAA orig_bc=AAAAAAAAAAAA new_bc=AAAAAAAAAAAA bc_diffs=0
TACGGAAGGTCCGGGCGTTATCCGGATTTATTGGGTTTAAAGGGAGCGCAGGCCGGGTTTTAAGCGTGACGTGAAATGTGGCGGCTCAACCGCCGAACTGCGTCGCGAACTGGAGTCCTTGAGTGAGTACGACGGAGGCGGAATTCGTGGTGTAGCGGTGAAATGCTTAGATATCACGAAGAACCCCGATTGCGAAGGCAGCCTCCGAGTCCTTAACTGACGCTAAAGCTCGAAAGTGCGGGTATCGAACAGG
+
IIIIIIIIIIIIIIIIIIIIIIIIIGHIIIIIIIIGHIHIIIIIIIIIIIIIIHIIIHIIHIIIIIIIIIIIIIIIHIIHIIIIIIIIIIIIIIIIIIIIIIIIIIIIIIIHIIIHHIIHIIIIIIIIIIIIIIHHIIIIIIIHIIIIIIHIIIIIIIIIIIIIIIIIIIIIIHIIIIIIIIIIIIIGIIIIIIIHIGHIHIIHIIIIIIIIIIIHIIIIIIIIIIHHHGIIIIIHIIIIIIIIIIIIHIIII
@HS5.2_268 HISEQ:380:H55W7BCXY:1:1101:13061:39084 1:N:0:AGCAGGAA orig_bc=AAAAAAAAAAAA new_bc=AAAAAAAAAAAA bc_diffs=0
TACGGAGGGTGCGAGCGTTAATCGGAATAACTGGGCGTAAAGAGCTCGTAGGCGGTTTGTCAAGTCAGATGTGAAAGCCCCGGGCTTAACCTGGGAACCGCATTTGAAACTGACAGACTAGAGTACTGTAGAGGGAGGTAGAATTCCAGGTGTAGCGGTGAAATGCGTAGATATCTGGAGGAATACCGGTGGCGAAGGCGGCCTCCTGGACAGAGACTGACGCTGAGGAGCGAAAGCGTGGGGAGCAAACAGG
+
IIIIIHIIIIIIIIIIIHIIIIIIIIIIIIIIIIIIIHIIIIIIIIIIIIIIIIIIIIIIIIIIIIIIIIIIIIIIIHIIIIIIIIIIIIIIIIIIIIIIIIIIIIIIIIIIIIIIIIIIIIIIIIIIIIIIIIIIIIIHIIIIIIIIIIIIIIIIIIIIIIIIIIIIIIIIIIIIIIIIIIIIIIIIIIIIIIIIIIIIIIIHIIIIIIIIIIIIIIIIIIIIIIIIIIHIIIIIIIIIIIIIIIIHEIIIH
@HS5.2_269 HISEQ:380:H55W7BCXY:1:1101:13410:39055 1:N:0:AGCAGGAA orig_bc=AAAAAAAAAAAA new_bc=AAAAAAAAAAAA bc_diffs=0
TACGGAAGGTCCGGGCGTTATCCGGATTTATTGGGCTTAAAGGGAGCGCAGGCGGAGGCTTAAGCGTGACGTGAAATGTAGCCGCTCAACGGCTGAGTTGCGTCGCGAACTGGGTTTCTTGAGTGAGTGCGACGTCAGCGGAATTCGTGGTGTAGCGGTGAAATGCTTAGATATCACGAAGAACCCCGATTGCGAAGGCAGCTGACGAGCCCTTTACTGACGCTAAAGCTCGAAGGTGCGGGTATCGAACAGG
+
??CC==DECDC1CH/</<C<<DF<<DEEHG1FFHF1<1@DDGEHE0C//<CHHD8CHHHIHIIEGHHHH@@@B1GFHEFCF<CDHHHHGHHIAEGCHIHHHIHHHIHFGFGGHH@FDGHHH#HFHHIHFEHHECEEEHGHH@ED#HHHG?F<DH#HHHIHCEHHIIIIHHHHIIIHHFHIHHHHHFHEEHHHEHHIHHECIIHHIDHEEHHHHHHHE<@HDFCIHHCHEIHGHF<E?HEHHIIHF=HEIHHFH
@HS5.2_270 HISEQ:380:H55W7BCXY:1:1101:14512:39086 1:N:0:AGCAGGAA orig_bc=AAAAAAAAAAAA new_bc=AAAAAAAAAAAA bc_diffs=0
TACGGAGGGTGCAAGCGTTAATCGGAATAACTGGGCGTAAAGGGCATGCAGGCGGTTGTATAAGTAGGGTGTGAAATCCCCGGGCTCAACCTGGGAACTGCATTCTAAACTGTACAACTAGAGTATTGCAGGGGGAGACGGAATTCCAGGTGTAGCGGTGGAATGCGTAGATATCTGGAAGAACACCAAAGGCGAAGGCAGTCTCCTGGGCAAATACTGACGCTCATATGCGAAAGCGTGGGTAGCAAACAGG
+
IIIIIIIHIIIIIIIIIHIIIIIIIIIIIIIHIIIIIHIIIIIIIIIIIIIHIHIIHHHHIIIIIIIIHHHIIIIIHIIIIIIIIIIIIIIIIIIIIIIIIIIIIIIIIIIIIIIIIIIIIIIIIIIIIIIIIIIIIIIIIIIIIIIIIIIIIIIIIIIIIIIIIIIIIIIIIIIIIIIIIIIIIIIIIIIIIIIIIIHHHHHGIIIIIIIIIHIIIIIIIIIIIIIIIIIIIIIIIIIIIIIIIIIIHIIII
@HS5.2_271 HISEQ:380:H55W7BCXY:1:1101:15903:39181 1:N:0:AGCAGGAA orig_bc=AAAAAAAAAAAA new_bc=AAAAAAAAAAAA bc_diffs=0
TACGGAAGGTCCGGGCGTTATCCGGATTTATTGGGTTTAAAGGGAGCGCAGGCTGGAGATTAAGCGTGACGTGAAATGCCGCGGCTCAACCGTGGAAGTGCGTCGCGAACTGGTTTCCTTGAGTGTATTCGACGTCAGCGGAATTCGTGGTGTAGCGGTGAAATGCTTAGATATCACGAAGAACTCCGATTGCGAAGGCAGCTGGCGAGGCTATAACTGACGCTAAAGCTCGAAGGTGCGGGTATCGAACAGG
+
IIIIIHHIIIIIIIIHHFHIIGIII<CGHHHHGHICCEHIIHIIHIIIIIHIIIIIHHHHHIIIIIHHHIIHIHHIIIHIIIIIIHIIIIIIHIHIIIIIHHHIIIHIHHIIIIIHHIHIHHIHIIIIIIIIIIHIIIIIIIIIIIIIIIIIIIIIIIIIIIIIIIIIIHIIIIIHHGIIIIIIIIIIIIIIIIIIIIIHIIIIIIIIIIIIHIIIIIIIIIIIIIHIHHIIIIHHHIIIIIIHHIIIIIIHI
@HS5.2_272 HISEQ:380:H55W7BCXY:1:1101:16208:39062 1:N:0:AGCAGGAA orig_bc=AAAAAAAAAAAA new_bc=AAAAAAAAAAAA bc_diffs=0
TACGGAGGGTGCAAGCGTTAATCGGAATAACTGGGCGTAAAGGGCATGCAGGCGGTTAGACAAGTAGGATGTGAAATCCCCGGGCTCAACCTGGGAGCTGCATACTAAACTGTCAGACTAGAGTATTGCAGGGGGAGACGGAATTCCAGGTGTAGCGGTGGAATGCGTAGATATCTGGAAGAACACCAAAGGCGAAGGCAGTCTCCTGGGCAAATACTGACGCTCATATGCGAAAGCGTGGGTAGCAAACAGG
+
IIIIIHCHH=GHHIGIIGHHHHHHCHIIIGHIHHHHIHHIHHEHIIIIIHHHDHHHHIHHIIIHHIIIIIIHIIHIIHFHHIIIIIIIIHHHHHHIIIIIIIIHCIIIHHHIHHIHHHIHIIIIIIIHFIIIIHIIIHHHIHIIHIIHHIHHIGHHIIHGGIIIHHHHHHIHHEHEHIIIIIIIIIIIHFHIGIIIIIIHIIIIIIIIHIIIIIIIIIIHHHGCDD@HIHHHIIIIIIHHIIIIIHIHIIIHI
@HS5.2_273 HISEQ:380:H55W7BCXY:1:1101:16034:39247 1:N:0:AGCAGGAA orig_bc=AAAAAAAAAAAA new_bc=AAAAAAAAAAAA bc_diffs=0
TACGGAAGGTCCGGGCGTTATCCGGATTTATTGGGTTTAAAGGGAGCGCAGGCTGGATTTTAAGCGTGCTGTGAAATGTACCGGCTCAACCGGTGACGTGCAGCGCGAACTGGAGTCCTTGAGTGAGTACGAGGTATGCGGAATTCGTGGTGTAGCGGTGAAATGCTTAGATATCACGAAGAACCCCGATTGCGAAGGCAGCGTACCAGTCCTTAACTGACGCTAAAGCTCGAAAGTGCGGGTATCGAACAGG
+
IIIIIIIIIIIIIIIIIIIIIIIIIIHHIIIIHIIEGHGHIIIHIIIIIIIIHIIIHHIIIIIIIIIIIIIIIIIIIIIIIIIIIIIIIIIIIIIIIIIIIIIIIIIIIIIIIIIIIHIIIIIIIIIIIIIIIIHIIIIIIIIIIIIIIIIIIIIIIIIIIIIIIIIIIIIIIIIIIHIIIIIIHIIIIIIIIIIIIIIIIIIIIIIIIIIIIIIIIIIIIIIIIIIIIIIIIIIIIIIIIIIIIIIIIIIII
@HS5.2_274 HISEQ:380:H55W7BCXY:1:1101:3546:39407 1:N:0:AGCAGGAC orig_bc=AAAAAAAAAAAA new_bc=AAAAAAAAAAAA bc_diffs=0
TACGGAAGGTCCGGGCGTTATCCGGATTTATTGGGTTTAAAGGGAGCGCAGGCTGGATTTTAAGCGTGTTGTGAAATGTACCGGCTCAACCGGTGATGTGCAGCGCGAACTGGAGTCCTTGAGTGAGTACGACGTCAGCGGAATTCGTGGTGTAGCGGTGAAATGCTTAGATATCACGAAGAACCCCGATTGCGAAGGCAGCTGACGAGTCCTTAACTGACGCTAAAGCTCGAAAGTGCGGGTATCGAACAGG
+
IIIIIIIIIHIIIIIIIHIIIIIIIIHIIHHHHIIHHIHHIIIIIIIIIIIIIIIIIHIIGHIIIIIIHIIIIIHIHIIIIIIIIIIIIIIIIIHIIIIIIIIIIHIIIIIIIIIHHHHIIIIIIHIIHIHIIIIIIIIHIIIIHIHIIIIIIIIIIIIIIIIIIIHIIIIIIIIIIIIIIHHGHGIIIIIIIIIIIIIIIHIHHHHHEGIIIIHFH=IIHIHEIIGHHHEHEHHIGIIHGIIIHCIIIHIII
@HS5.2_275 HISEQ:380:H55W7BCXY:1:1101:5123:39315 1:N:0:AGCAGGAA orig_bc=AAAAAAAAAAAA new_bc=AAAAAAAAAAAA bc_diffs=0
TACGTAGGTGGCAAGCGTTGTCCGGATTTACTGGGTGTAAAGGGCGCGTAGGCGGGCTTTCAAGTCAGATGTGAAATACCGAGGCTTAACTTCGGGGCTGCATTTGAAACTGTTAGTCTTGAGTATCGGAGAGGAAAGCGGAATTCCTAGTGTAGCGGTGAAATGCGTAGATATTAGGAGGAACACCAGTGGCGAAGGCGGCTTTCTGGACGACAACTGACGCTGAGGCGCGAAAGTGTGGGGAGCAAACAGG
+
IIIE1<FCHICGHHFEHCCCHCHH/DHHHCGHEHH<DEFHIECEHHHIHHDHHIIIHHHIIFIHGHHHIIHIIIIIHIIHGHHDHHHHEHEHIIHIHHFH?HHIHHHHGHIHFIIHHHIIHHIHIIIIIHIIIIIIIIIIIIHHFFGHHHCIIIIIIHHHGFHIIIIIIIIIHHHHGDHIHHHHHFHGHHIIIIIIIHHIIHHIIIIIIIIHHECGCHG<HIIHFIIHDHIHEHHDIIIIHEHHHIIHHFHH?
@HS5.2_276 HISEQ:380:H55W7BCXY:1:1101:6686:39471 1:N:0:AGCAGGAA orig_bc=AAAAAAAAAAAA new_bc=AAAAAAAAAAAA bc_diffs=0
TACGGAGGGTGCGAGCGTTAATCGGAATAACTGGGCGTAAAGAGCTCGTAGGCGGTTAGTCAAGTCAGATGTGAAAGCCCCGGGCTTAACCTGGGAACTGCATTTGAAACTGACGAACTAGAGTACTGTAGAGGGAGGTAGAATTCCAGGTGTAGCGGTGAAATGCGTAGATATCTGGAGGAATACCGGTGGCGAAGGCGGCCTCCTGGACCGATACTGACACTGAAGAGCGAAAGCGTGGGGAGCAAACAGG
+
IIIIIHHIIGHIIIIIIHIIIIIIIIIIIIIIIIIIIIIIIIIIHIIIIIIIIIIHIIIIIIIIIIIIIIIIIIIIIIIIIIIIIIIIIIIIIIIIHIIIIIIIIIIIIIIIIIIIIIIIIIIIIIIIIIIIIIIIIIIIIIIIIIIIIIIIIIIIIIIIIIIIIIIIIIIIIIIIHGIIIIHIIIIIIIIIIIIIIIIIIIHIIIIIIIIIIIIIIIIHGHIIIIIIIIIIIIIIIIIIIIIIIIIIIIIII
@HS5.2_277 HISEQ:380:H55W7BCXY:1:1101:19817:39494 1:N:0:AGCAGGAA orig_bc=AAAAAAAAAAAA new_bc=AAAAAAAAAAAA bc_diffs=0
TACGGAAGGTCCGGGCGTTATCCGGATTTATTGGGTTTAAAGGGAGCGTAGGCCGGTTTTTAAGCGTGCTGTGAAATGCTGGGGCTCAACCTCGGGAGTGCAGCGCGAACTGGAGACCTTGAGTGCGCGGAAGGCAGGCGGAATTCGTGGTGTAGCGGTGAAATGCTTAGATATCACGAGGAACTCCGATTGCGAAGGCAGCCTGCCGCAGCGTTACTGACGCTGAAGCTCGAAGGTGCGGGTATCGAACAGG
+
IIIIIIIIIHIIIDHIIIHIIIIIIHIIIIIIHIIIHIIHGIIIHIIIIIIIIIIIHHIIIIHIIIIIIIIIIIIIHIIIIIIIIIIIIIHIIIIIIIIIIIIIIIIIIIIIIIIIHIIIIIIIIIIIIIIIIIIIIIIIIIIIIIIIIIIIIIIIIIIIIIIIIIHHIIIIIIIHHGIIIIIIHIIIIIIIIIIIIIIIIIIIIIIIIIIIIIIIIIIIIIIIIIIIIHIIIIIIHHCIIIIHHIHIIIIII
@HS5.2_278 HISEQ:380:H55W7BCXY:1:1101:20730:39309 1:N:0:AGCAGGAA orig_bc=AAAAAAAAAAAA new_bc=AAAAAAAAAAAA bc_diffs=0
TACGTAGGGGGCAAGCGTTATCCGGATTTACTGGGTGTAAAGGGAGCGTAGACGGCATGGCAAGTCTGAAGTGAAATGCGGGGGCTCAACCCCTGAACTGCTTTGGAAACTGTTAAGCTAGAGTGTCGGAGAGGTAAGTGGAATTCCTAGTGTAGCGGTGAAATGCGTAGATATTAGGAGGAACACCGGTGGCGAAGGCGGCTTACTGGACGATGACTGACGTTGAGGCTCGAAAGCGTGGGGAGCAAACAGG
+
IIG?1CECHHHIHH?FEGCE?1DGHIDCHHEEGCHFC<DEFCGHCHHHIFHH1EHGD?@FHHGHH@FGECHIGIHHHGDHDHGG@FECHHHH@EGHH0CFHHBFHHHGDCEHHG=.IHHCHIIIHC::?DGEHHGAIIHGIHHHHFHGD0HHEC?0C1D1?HEIGHHCHHHIIH#GD@GF<0<HH?#HDHII#GH=II#HHIIIIHIHG?HD1GCEHHEGHFFEF1<HIIHHCIIHHHIIIHG<<1C?HG@II
@HS5.2_279 HISEQ:380:H55W7BCXY:1:1101:2732:39520 1:N:0:AGCAGGAA orig_bc=AAAAAAAAAAAA new_bc=AAAAAAAAAAAA bc_diffs=0
TACGTAGGTGGCAAGCGTTATCCGGATTTACTGGGTGTAAAGGGAGCGTAGACGGCAGTGCAAGTCTGAAGTGAAAGCTCGCGGCTCAACCGCGGAACTGCTTTGGAAACTGTACGGCTAGAGTACCGGAGGGGTAAGCGGAATTCCTAGTGTAGCGGTGAAATGCGTAGATATTAGGAAGAACACCGGTGGCGAGGCGGCTTACTGGACGGTAACTGACGTTGAGGCTCGAAAGCGTGGGGAGCAAACAGG
+
IIIICHHIIIHIIIIIIIIIIHIHIHIIIIIHHHI<GCFHHHII@HIIHIIGIIHIIIGHIIIIIIHHHIIIIIIIHHFIIIIIIIIIIIIIHIIIIHIIIHIIIIHHIIIIIIHHHIIIIIIIIGIHIHHIIIIHIFHIIIIIIIIIIIIHIIIIIIIIIIIIIIIIIIIIHHHGHIHHHHGHHHIIIIIIIIIIIIIIIIIIIIIIIIIIIIIIIIIIIIIIIIIIIIIIIIIIIIIIIIIIIIIIIIII
@HS5.2_280 HISEQ:380:H55W7BCXY:1:1101:10417:39521 1:N:0:AGCAGGAA orig_bc=AAAAAAAAAAAA new_bc=AAAAAAAAAAAA bc_diffs=0
TACGGAGGGTGCGAGCGTTAATCGGAATAACTGGGCGTAAAGAGCTCGTAGGCGGTTTGTCAAGTCAGATGTGAAAGCCCCGGGCTTAACCTGGGAACCGCATTTGAAACTGACAGACTAGAGTACTGTAGAGGGAGGTAGAATTCCAGGTGTAGCGGTGAAATGCGTAGATATCTGGAGGAATACCGGTGGCGAAGGCGGCCTCCTGGACAGAGACTGACGCTGAGGAGCGAAAGCGTGGGGAGCAAACAGG
+
IIIIIHIIHHIIIIIIIHIIIIIIIIIIIIIIIIIIIIIIIIIIIIIIIIIIIIIIIIIIIIIIIIIIIIIIIIIIIIIIIIIIIIIIIIIIIIIIIIIIIIIIIIIIHIIIIIIIIIIIIIIIIIIIIIIIIIIIIIIIIIIIIIIIIIIIIIIIIIIIIIIIIIIIIIIIIIIHHDIIIIIIIIIIIIIIIIIIIIIIIIIIIIIIIIIIIIIIIIIIIIIIIIIIIIIIIIIIIIIIIIHIIIIIIIIII
@HS5.2_281 HISEQ:380:H55W7BCXY:1:1101:11457:39523 1:N:0:AGCAGGAA orig_bc=AAAAAAAAAAAA new_bc=AAAAAAAAAAAA bc_diffs=0
TACGGAGGATGCAAGCGTTATCCGGATTTATTGGGTTTAAAGGGTGCGCAGGCGGCGCGTTAAGTCAGTGGTGAAATCTCCCGGCTCAACCGGGGAACTGCCATTGATACTGGCGTGCTAGAGTACGGACGGCGCCGGCGGAATGTGTCATGTAGCGGTGAAATGCTTAGATATGCCACAGAACACCGATCGCGAAGGCAGCTGGCGAGGCCGGGACTGACGCTCAGGCACGAAAGCGTGGGGATCAAACAGG
+
IIIIIGIIIIIIIIIIIIIIIIIIIHIHIIIIIIIHGHIIIIIIIIIIIIHIIIIIIIIIIIIIIIIIIIIIIIIIHIIIIIIIIIIIIIHIIIIIIIIIIIIIIIIIIIIIIIIIIIIIIIIIIIIIIIIIIIIIIIGIIIIIIIIIIIIIIIIIIIIIIIIIIIIIIIIIIIIHHEIIIIHHHIIHHHIIIIIIIIIHHIIIIIIIIIIIIIIIIIIIIIIIHIIIIIIIIIIIIIIIIIIIHHIIIIIII
@HS5.2_282 HISEQ:380:H55W7BCXY:1:1101:12142:39523 1:N:0:AGCAGGAA orig_bc=AAAAAAAAAAAA new_bc=AAAAAAAAAAAA bc_diffs=0
TACGTAGGTGGCGAGCGTTATCCGGATTTACTGGGTGTAAAGGGTGTGTAGGCGGGACTGCAAGTCAGATGTGAAAATTACGGGCTTAACTCGTAACTTGCATTTGAAACTGTAGTTCTTGAGTGTCGGAGAGGTAAATGGAATTCCCAGTGTAGCGGTGAAATGCGTAGATATTGGGAGGAACACCAGTGGCGAAGGCGGTTTACTGGACGACAACTGACGCTGAGACACGAAAGCGTGGGGAGCAAACAGG
+
IIIIIIIIIIIIIIIIIIIIIHIIIIIHIIHHIIIFHHIFHHIIHIHHHIIIHIGIHIIIIIIIIIIIIIIIIIIIIIHHIIIIIIIIIIIIIIIIIHIIIIIIIIIIIIIIIIIIIIIIIIIIIIIIIIIIIIIIIIIIIIIIIIHIIIIIIIIIIIIIIIIIIIIIIIIIIIIIHFIHIIIIIIHIIIIIIIIIIIIIIIIIIIIIIIIIIIIIIIIIIIIIIIIIIIIIIIIIIIIIIIIIIIIHIIIII
@HS5.2_283 HISEQ:380:H55W7BCXY:1:1101:10590:2183 1:N:0:AGCAGGGA orig_bc=AAAAAAAAAAAA new_bc=AAAAAAAAAAAA bc_diffs=0
TACGGAAGGTCCGGGCGTTATCCGGATTTATTGGGTTTAAAGGGAGCGCAGGCCGAAGGTTAAGCGTGACGTGAAATGTAGCCGCTCAACGGCTGAACTGCGTCGCGAACTGGCTTTCTTGAGTGAGTACGATGTAGGCGGAATTCGTGGTGTAGCGGTGAAATGCTTAGATATCACGAAGAACTCCGATTGCGAAGGCAGCCTACAAGGCCTTTACTGACGCTAAAGCTCGAAGGTGCGGGTATCGAACAGG
+
IIIII=HHIIIIIIIIIIHIIHHIIGHIHIIIGHIDEHIHIIHIIIIIIHIIHIIHIIIHHHHIHIIIHHHDGFHHHIHHIGHIIIIIIIIIIHIHIIIHIIHHHHIIIIIIIHIIIIIIIIIHHIIIIIHIIIIIIIIHHIIIIHHIIIIIIIHIIIHIIIIIIIHHIIIIIIIHFFIHHHEFHIIHHCHIIIIIIIIIIIHHHIIHIIHHIIIHIIIIIIHIIIIIHGIIIIIIHIIIIIHHIIIIIIIII
@HS5.2_284 HISEQ:380:H55W7BCXY:1:1101:11777:2187 1:N:0:AGCAGGAA orig_bc=AAAAAAAAAAAA new_bc=AAAAAAAAAAAA bc_diffs=0
TACGGAGGGTACGAGCGTTAATCGGAATGACTGGGCGTAAAGGGCACGTAGGTGGATAGATAAGTCACAAGTGAAATACCCGGGCTTAACCTGGGATTGGCTCGTGAAACTGTTTAACTAGAGTACGGTAGAGGGGAGTAGAATTCCAAGTGTAGCGGTGAAATGCGTAGAGATTTGGAAGAATACCGGAGGCGAAGGCGGCTCTCTGGACCGATACTGACACTGAAGAGCGAAAGCGTGGGGAGCAAACAGG
+
IGIIIIHIIIHHIIIIHHIGHHIIIIIIIIIIHHIIIEEHIIHHIIIIHIHIHHHIHHIIIIIIIIHHHIHHIIIIIHIIIIIIIIIIHHHHIIIIHHIHHIHHIIIIIIIIIIHHHIIIIHHIIIIIHIIGIIIIIHIIIIIIIIIIIIIIIIIIHIIIIIIIIHIIIHHIIIIIHIIIIIIIIIIIIIIIIIIIIIIIIIHIHIHIIIIIIIIIIIIIIIIIIIIIIIIIIHIIIIIIIIIIIIIIHHIII
@HS5.2_285 HISEQ:380:H55W7BCXY:1:1101:15008:2192 1:N:0:AGCAGGAA orig_bc=AAAAAAAAAAAA new_bc=AAAAAAAAAAAA bc_diffs=0
TACGGAAGGTCCGGGCGTTATCCGGATTTATTGGGTTTAAAGGGAGCGCAGGCGGAGGCTTAAGCGTGACGTGAAATGTAGCCGCTCAACGGCTGAGTTGCGTCGCGAACTGGGTTTCTTGAGTGAGTGCGACGTCAGCGGAATTCGTGGTGTAGCGGTGAAATGCTTAGATATCACGAAGAACCCCGATTGCGAAGGCAGCTGACGAGCCCTTTACTGACGCTAAAGCTCGAAGGTGCGGGTATCGAACAGG
+
HHFEH=HHHIIIIIIHHEC@GGHHH0CEHCGHEFED=@?EHCEHHFHHDHHDHHH<FEHIIHHIGHHHHHHHHE@@DFFCGHIIIIG#EHCF@CC?ED@HHICDHGHB<D?DFFHEEHHGHHHCE@FDGFH8EHHIDH@CHCHHE@@BCGDGHHHIHIH<@HEC?1C1BFHEEHGHH1:DGHF?FIIHHEE?GGFFC<FCCE<0CC1C1=E@C1CCCGGCE1C1C</01@C@CEDIHC<11/<GHHEGC<<1<
@HS5.2_286 HISEQ:380:H55W7BCXY:1:1101:15762:2195 1:N:0:AGCAGGAA orig_bc=AAAAAAAAAAAA new_bc=AAAAAAAAAAAA bc_diffs=0
TACGTATGGTGCAAGCGTTATCCGGATTTACTGGGTGTAAAGGGAGCGTAGGCGGTTTTACAAGTCTGATGTGAAAGCCCGGGGCTCAACTCCGGTATTGCATTGGAAACTGTAGAACTAGAGTGTCGGAGGGGTAAGTGGAATTCCTAGTGTAGCGGTGAAATGCGTAGATATTAGGAGGAACACCAGTGGCGAAGGCGGCTTACTGGACGATTACTGACGCTGAGGCTCGAAAGCGTGGGGAGCAAACAGG
+
IIIIIIIIIIIIIIIIIIIIIIIIIIIIIIIIIIIIIIIIIIIIIIIIHIIIIIIIIIIIIIIIIIIIGIIIIIIIHIIIIIIIIIIIIIIIIIIIIIIIIIIIIIIIIIIIIIIHIIIHIIIIIIIIIIIIIIIIIIIIIIIIIIIIIIIIIIIIIIIIIIIIIIIIIIIIIIIIIIIIIHIIIIIIIIIIIIIIIIIIIIIIIIIIIIIIIIHGHIIIIIIIIIIIIIIIIIIIIIIIIIIIIIIIIIIII
@HS5.2_287 HISEQ:380:H55W7BCXY:1:1101:17435:2188 1:N:0:AGCAGGAA orig_bc=AAAAAAAAAAAA new_bc=AAAAAAAAAAAA bc_diffs=0
TACGTAGGGGGCAAGCGTTATCCGGATTTACTGGGTGTAAAGGGTGCGTAGATGGTTTAGCAAGTCTGAAGTGAAAGCTCGGGGCTCAACTCCGGAACTGCTTTGGAAACTGTTGAACTAGAGTGCAGGAGGGGTAAGCGGAATTCCTAGTGTAGCGGTGAAATGCTTAGATATTAGGAGGAACACCGGCGGCGAAGGCGGCTTACTGGACTGTAACTGACATTGAGGCACGAAAGCGTGGGGAGCAAACAGG
+
IIIIHIIIIIIIIIHIIIIIIIIIIIIIIIIHIIIHIIHIIIIIHIIHGHIIIIIIIIIIIIIIIIIIIIIIIIIIHHHIIIIIIIIIIIHIIIIIHIIIIHIIHIIIIIIIIIIIIIIIIIIIIIIIIIIIHIIIIIIIIIHIIIIIIIIIIIIIIIIIIIIIIIIIIIIIIHIIIIIHIIIIHHIIIIIIIIHIIIIIIHIIIIIIHHHGIHHHGIIIIIIIIIIHHHHIIIIIIIIIIHHHIIIIIIGII
@HS5.2_288 HISEQ:380:H55W7BCXY:1:1101:17761:2211 1:N:0:AGCAGGAA orig_bc=AAAAAAAAAAAA new_bc=AAAAAAAAAAAA bc_diffs=0
TACGGAAGGTCCGGGCGTTATCCGGATTTATTGGGTTTAAAGGGAGCGCAGGCTGAATGGTAAGCGTGACGTGAAATGTCCGGGCTCAACCGGGGCTTTGCGTCGCGAACTGCCGTTCTTGAGTGGGTACGACGCTGGCGGAATTCGTGGTGTAGCGGTGAAATGCTTAGATATCACGAAGAACTCCGATTGCGAAGGCAGCTGGCGAGTCTCTTACTGACGCTAAAGCTCGAAGGCGCGGGTATCGAACAGG
+
IIIIHGHIIIIIIIIIIIIIIIIIIHHHIIIIHII@GHIIIIIIIHIIGIIIIIIIIIHIIIIIIIIIIIIIIIHIHIIIIIIIHIIIIIHIIIIHHHIIIIIIIIIIIIIIIIIIIIIIIIIIHIIIIIIHIIIIIIIIIIHIIIIIIIIIIIHIIIGGIIIIIIIIIIIIHHIIIIIIIIHIIIIIIIIIIIIIIIIIIIIIIIIIHGIIIHIIIIIIIIHIIIIIIIHIIIIIIIIIIIIIIIIIHIIII
@HS5.2_289 HISEQ:380:H55W7BCXY:1:1101:19925:2248 1:N:0:AGCAGGAA orig_bc=AAAAAAAAAAAA new_bc=AAAAAAAAAAAA bc_diffs=0
TACGGAAGGTCCGGGCGTTATCCGGATTTATTGGGTTTAAAGGGAGCGCAGGCTGATTGTTAAGCGTGACGTGAAATGTAGCCGCTCAACGGCTGAACTGCGTCGCGAACTGGCAGTCTTGAGTGAGTACGACGTCAGCGGAATTCGTGGTGTAGCGGTGAAATGCTTAGATATCACGAAGAACCCCGATTGCGAAGGCAGCTGACGAGTCCTTTACTGACGCTAAAGCTCGAAGGTGCGGGTATCGAACAGG
+
G?HHCGHI=FHHH/<CCC<0<CGHHCEH1F1DH@CDEEH1CGGE10D?DHHHHHHFFIHHHHHFFHHE@CHEIIHHGGD?HGII#EIHHECF<CHGEHHHHDE<HGIHHHIHFGDH#HIIIHEHHEGCHEHHHHG<HHEIIIIGIIIIGIII#IIIIIIIIIHIHIHEIIIIIIIIIHIIIIIIHIIIIHIIHIIIIIIIIIIHIIHIIIHEGHHHIIHEEC1HGIIIHHIIIHDHDC0IIHIHHIHHIIIII
@HS5.2_290 HISEQ:380:H55W7BCXY:1:1101:2126:2375 1:N:0:AGCAGGAA orig_bc=AAAAAAAAAAAA new_bc=AAAAAAAAAAAA bc_diffs=0
TACGGAAGGTCCGGGCGTTATCCGGATTTATTGGGTTTAAAGGGAGCGCAGGCGGAAGGTTAAGCGTGACGTGAAATGTACCGGCTCAACCGGTGAATTGCGTCGCGAACTGGTCTTCTTGAGTGAGTACGACGGAGTCGGAATTCGTGGTGTAGCGGTGAAATGCTTAGATATCACGAAGAACGCCGATTGCGAAGGCAGTCTCCGAGTCCTTAACTGACGCTAATGCTCGAAAGTGCGGGTATCGAACAGG
+
IIIIIIIIIHIIIIIIHIIIIIIIIGHIIHIIHIIDGHIIIHIIIHIIIHIIIIIHHHIIIIIIIIIIIHIIIIIIIHHIIIIIIIIIIIIIIIIIIIIIIIIIIIIGIIIIIIIIIIIIIIIIIIIIIIIIIIIIIIHIIIIIIHIIIIIIIIIIIIIHIIIIIIIIIIIIIIIIIIIIIIIIIIIIIIIIIIIIIIIIIIIIIIIIIIIIIIIIIIIIIIIIIIIIIIIIIIIIGIIIIIIIIIIIIIIII
@HS5.2_291 HISEQ:380:H55W7BCXY:1:1101:7565:2377 1:N:0:AGCAGGAA orig_bc=AAAAAAAAAAAA new_bc=AAAAAAAAAAAA bc_diffs=0
TACGGAAGGTCCGGGCGTTATCCGGATTTATTGGGTTTAAAGGGAGCGCAGGCCGAAGGTTAAGCGTGACGTGAAATGTAGCCGCTCAACGGCTGAACTGCGTCGCGAACTGGCTTTCTTGAGTGAGTTCGATGTAGGCGGAATTCGTGGTGTAGCGGTGAAATGCTTAGATATCACGAAGAACTCCGATTGCGAAGGCAGCCTACAAGGCCTTTACTGACGCTAAAGCTCGAAGGTGCGGGTATCGAACAGG
+
IIIIIIIIIIIIIGIIIIIIIHIIIHHHIIIHHHIGHHHIIIIIIIHIIIIIIIIHHIIHHIIIIIIIHHIGIIIHIIIHIIIIIIIIIIIIHIIIHIIIIIIIIIIIHIIIIIIIIIIIIIIIIIIIIIIIIIIIIIIIIIIIIIIIHIIIIIIIIIIIIIIIIIHIIIIIIIIIHIIIIIIIIIIIIIIIIIIIIIHIIIIHHIIIIIIIIIIIIIIIIIIHIIIIIIIIIIIIGIIIIIIIIIIIIIIII
@HS5.2_292 HISEQ:380:H55W7BCXY:1:1101:12082:2436 1:N:0:AGCAGGAA orig_bc=AAAAAAAAAAAA new_bc=AAAAAAAAAAAA bc_diffs=0
TACGGAGGGTGCAAGCGTTAATCGGAATAACTGGGCGTAAAGGGCATGCAGGCGGTTGTATAAGTAGGGTGTGAAATCCCCGGGCTCAACCTGGGAACTGCATTCTAAACTGTACAACTAGAGTATTGCAGGGGGAGACGGAATTCCAGGTGTAGCGGTGGAATGCGTAGATATCTGGAAGAACACCAAAGGCGAAGGCAGTCTCCTGGGCAAATACTGACGCTCATATGCGAAAGCGTGGGTAGCAAACAGG
+
IIIIIHHHHIIIIIHIIIHHIHHIIEHHHIHHHHIIIIHHHIFHIIIIIIIGGHHGIHEEHGIIIHIIHHIHACHI#HEHIIHHIIGHIIIIIIHIIIHIHHHIHHIHHIHHHHHIIIIIIHHHGIIIHHHHGCIIIIHIGIHHHFEHHIIHHHGIHGHHGIIHFGHIGIHHHHHEHHHGHEGC@IIHHHIHHEGEHIIHHHE<CHEHHEGIIIHHHIHDIIHEIIIGIHIIHGIIHHGHG@HIIIIIIIHII
@HS5.2_293 HISEQ:380:H55W7BCXY:1:1101:17183:2394 1:N:0:AGCAGGAA orig_bc=AAAAAAAAAAAA new_bc=AAAAAAAAAAAA bc_diffs=0
TACGGAGGGTACGAGCGTTAATCGGAATGACTGGGCGTAAAGGGCACGTAGGTGGATAGATAAGTCACAAGTGAAATACCCGGGCTTAACCTGGGATTGGCTCGTGAAACTGTTTAACTAGAGTACGGTAGAGGGGAGTAGAATTCCAAGTGTAGCGGTGAAATGCGTAGAGATTTGGAAGAATACCGGAGGCGAAGGCGGCTCTCTGGACCGATACTGACACTGAAGAGCGAAAGCGTGGGGAGCAAACAGG
+
IIIIGDCHHHIIIIIIIIHIHHHHIHIIIGIHIHIIICHHHIIHIFHIFHHIFHIIIIIIIIIIIIIIIIIIIIIHIIIIIHIIIIHIIIIIIIIIIIIIIHIIIIIIIIIIIIIIIIIIIIIIIIIIIIIIIHIIIIIIIIIIIIIIIIIIIIIIIIIIIIIIIIIIIIIIIIIIHHIIIGIIIIIIIIIIIIIIIIIIIIIIIIIIIIIIIIIIIIIIIIIIIIIIIIIIIIIIIIIIIIIIIIIIIIIII
@HS5.2_294 HISEQ:380:H55W7BCXY:1:1101:17353:2363 1:N:0:AGCAGGAA orig_bc=AAAAAAAAAAAA new_bc=AAAAAAAAAAAA bc_diffs=0
TACGGAGGATGCGAGCGTTATCCGGATTTATTGGGTTTAAAGGGTGCGTAGGTGGTTTGTTAAGTTTGTGGTGAAAGCGTGCGGCTCAACCGTACCAAGCCATGAAAACTGGCGAACTTGAGTGCAAACGAGGTAGGCGGAATGTGATGTGTAGCGGTGAAATGCTTAGATATGTCACAGAACCCCGATTGCGAAGGCAGCTTACCAGCATGCAACTGACACTGAGGCACGAAAGCGTGGGTATCAAACAGG
+
IIIIIGHIIHIIIIIIIIIIIIIIIIIIIIIIIIIEHHIIIIIIHHIIIIIIHIIHIHIHIHIIHHIIIIIGIIGIHHIHHHIIIIIIIIHIIHIIIIIGIIIIIIIHIIIIIIIIIHIIIIIHIIIIIIIIIIIIIIGIIIIIIIIIIIIIIIIIIIIIIIIIIIIIIIHIIIHIIIIIHHHGIIIIIIIIIIIIIIIIIIIIIHGIIHHIIIIIIIIIHIIIIIIIIIIIIIIIIGIIIIIHIIIIIIII
@HS5.2_295 HISEQ:380:H55W7BCXY:1:1101:1864:2715 1:N:0:AGCAGGAA orig_bc=AAAAAAAAAAAA new_bc=AAAAAAAAAAAA bc_diffs=0
TACGGAGGATGCAAGCGTTATCCGGATTTATTGGGTTTAAAGGGTGCGCAGGCGGCGCGTTAAGTCAGTGGTGAAATCTCCCGGCTCAACCGGGGAACTGCCATTGATACTGGCGTGCTAGAGTACGGACGGCGCCGGCGGAATGTGTCATGTAGCGGTGAAATGCTTAGATATGCCACAGAACACCGATCGCGAAGGCAGCTGGCGAGGCCGGTACTGACGCTCAGGCACGAAAGCGTGGGGATCAAACAGG
+
IIIIIIIIIIIIIIIIIIIIIIIIIHHIIIIIIIIHHIIIIIIIIIIIIIIIIIIIIIIIIIIIHIIIHIIIHIIIHHIIIIIIIIIIIIIIIIIIIIIIIIIIIIIIIIIIIIIIIIIIIIIIIIIIIIIIIIIIIIIIIIIIIIIIIIHIIIIIIIIIIIIIIIIIIIIIIIIIIHIIIIIIIIIIIIIIIIIIIIIIIIIIIIIIIIIIIIIIIIIIIIIIIIIIHIIIIHIIIIIIIIIIIIIIIIIII
@HS5.2_296 HISEQ:380:H55W7BCXY:1:1101:4042:2703 1:N:0:AGCAGGAA orig_bc=AAAAAAAAAAAA new_bc=AAAAAAAAAAAA bc_diffs=0
TACGGAAGGTCCGGGCGTTATCCGGATTTATTGGGTTTAAAGGGAGCGCAGGCCGGAGGTCAAGCGTGACGTGAAATGTAGCCGCTCAACGGCTGAACTGCGTCGCGAACTGGCTTTCTTGAGTGAGTTCGATGTGGGCGGAATTCGTGGTGTAGCGGTGAAATGCTTAGATATCACGAAGAACTCCGATTGCGAAGGCAGCCCACAAGGCCTTTACTGACGCTAAAGCTCGAAGGTGCGGGTATCGAACAGG
+
IHIHHCHHIEHIHD/CHHEIHHHHD0<<FGHFGHI<<CG@HHIGCHDCEHIDCHCHCHHHHHHG?HGHCHHHCHHHHHEFFECHHIFHHHHIHIGHHIHHHIIHHHIIHHCG?#HIIIHEH?HIHHIHEHCHHHHIHIHHHHIHHIIIIIIIHHIIIHIIIIHEHHHIIHHHGCEHGHHDIHHHEHHHGHHHHHIIHHIIHECGEHEG@HIIHEGC@FHEHGEIHIHE@GEHFCHCDE@HEIHHHDHHHCEHE
@HS5.2_297 HISEQ:380:H55W7BCXY:1:1101:5074:2520 1:N:0:AGCAGGAA orig_bc=AAAAAAAAAAAA new_bc=AAAAAAAAAAAA bc_diffs=0
TACGTAGGGAGCAAGCGTTGTCCGGATTTACTGGGTGTAAAGGGTGCGTAGGCGGAATTGCAAGTCAGTCGTGAAATCTGTGGGCTCAACTCACAAATTGCGATTGAAACTGTAGTTCTTGAGTGAAGTAGAGGCAGGCGGAATTCCCGGTGTAGCGGCGAAATGCGTAGAGATCGGGAGGAACACCAGTGGCGAAGGCGGCCTGCTGGGCTTTAACTGACGCTGAGGCACGAAAGCATGGGTAGCAAACAGG
+
I?CGHHHIHIIGFHHIIHIIIHHIHE0<GHE@FEE<@E@HIGHHHGHDEHIIEDHHCHEFHHIHGIHHCHHHCFGHGHHEHIIIHHIIIHCCGHHEHIIHHHHHEHHIIHIIHHHGEHIGHHFFG<DCHHGHEHHEHGHHHGEE?CIIIHIIHHDHHHEIHHIHHHCHHHFHHFHHGFHHHHHEIIHIH=FIIH@EIHDGHGHHHIIIIIGHGIIIHHIHGHHHHHHGCIFHFHHIHIHFHIIHHFIHIIIIH
@HS5.2_298 HISEQ:380:H55W7BCXY:1:1101:14048:2591 1:N:0:AGCAGGAA orig_bc=AAAAAAAAAAAA new_bc=AAAAAAAAAAAA bc_diffs=0
TACGGAAGGTCCGGGCGTTATCCGGATTTATTGGGTTTAAAGGGAGCGCAGGCTGGCTTTTAAGCGTGACGTGAAATGCGGCGGCTCAACCGTCCGAAGTGCGTCGCGAACTGGGAGCCTTGAGTGAGTTCGACGTCAGCGGAATTCGTGGTGTAGCGGTGAAATGCTTAGATATCACGAGGAACCCCGATTGCGAAGGCAGCTGACGAGGCCTTTGCTGACGCTAAAGCTCGAAGGTGCGGGTATCGAACAGG
+
CF?E=@@CHHHICCEHIEHHHHCGH0<ECGFCF?CDCHEH?<F@1<0C/C<ECGHGH@HIHHIIIIHGHIHIIIIGHHE?HGIHHCHHIHHHHH/HHHDHIHGHDHGHIHFHI?GIIIIHFHEHFGGHIHHHHHHEHGHHHHIHHHHHIEIIIHHHG?HFHHIIIHGHGIIIIIHG<#@IHCHDIIIIHHIEHGIIIHHEHIHHCHGIHHEGIIIIIHHHIIIIHHIIIIHGIHHHCHGHG@IIGHG<H@IHHG
@HS5.2_299 HISEQ:380:H55W7BCXY:1:1101:14374:2562 1:N:0:AGCAGGAA orig_bc=AAAAAAAAAAAA new_bc=AAAAAAAAAAAA bc_diffs=0
TACGGAAGGTCCGGGCGTTATCCGGATTTATTGGGTTTAAAGGGAGCGCAGGCTGGATTTTAAGCGTGTTGTGAAATGTACCGGCTCAACCGGTGATGTGCAGCGCGAACTGGAGTCCTTGAGTGAGTACGACGTCAGCGGAATTCGTGGTGTAGCGGTGAAATGCTTAGATATCACGAAGAACCCCGATTGCGAAGGCAGCTGACGAGTCCTTAACTGACGCTAAAGCTCGAAAGTGCGGGTATCGAACAGG
+
IHIIIIHHIIIIIIIIHIIIHIIIIEHIIIHEHEHEEHIHHHIIIGIIIIIIIIIIIIHHIIHIIIHIHIIIIHHIIHHHHIIIIIIIIIIIIIIHGIIIIIIIIIIHIHIIIIIIIHHIIIIIIIIIHIIIIIHIIIIIIHIIIIIIIIIIIIIIIIIIIIHIIIIIIIIIIIIIGHIIIIHIHHHHIIIIIIIIIIIIIIIHIIHFHIIIIIIIHHIIIIIIIIIIIIIIIIIIHIIIIIIHIIHHIIIII
@HS5.2_300 HISEQ:380:H55W7BCXY:1:1101:4265:2858 1:N:0:AGCAGGAA orig_bc=AAAAAAAAAAAA new_bc=AAAAAAAAAAAA bc_diffs=0
TACGGAAGGTCCGGGCGTTATCCGGATTTATTGGGTTTAAAGGGAGCGCAGGCTGATTATTAAGCGTGACGTGAAATGTAGCCGCTCAACGGCTGAACTGCGTCGCGAACTGGTAGTCTTGAGTGAGTTCGATGTTGGCGGAATTCGTGGTGTAGCGGTGAAATGCTTAGATATCACGAAGAACTCCGATTGCGAAGGCAGCCAACAAGGCCTTTACTGACGCTAAAGCTCGAAGGTGCGGGTATCGAACAGG
+
IIIIIIHIIIIIIIIIIHIIIIIIHGHIIIIIIIIGHHIIIIIIIIIIIIIIIIIIIIIIIIIIIIIIIIIIIIIIIHIIIIIIIIIIIIIIIIIIIIIIIIIIIIIIIIIIIIIIIIIIIIIIIIIIHIIIIIIIIIIIIIIIIIIIHIIIIIIIIIIIIIIIIIIIIIIIIIIIIIIIIIIIHIIIIIIIIIIIIIIIIIIIIIIIIIIIIIIIGIIIIIIIIIIIIIIIIIIIIIIIIIIIGIIIIIIII
@HS5.2_301 HISEQ:380:H55W7BCXY:1:1101:4965:2938 1:N:0:AGCAGGAT orig_bc=AAAAAAAAAAAA new_bc=AAAAAAAAAAAA bc_diffs=0
TACGGAAGGTCCGGGCGTTATCCGGATTTATTGGGTTTAAAGGGAGCGCAGGCCGGCTGGTAAGCGTGACGTGAAATGTAGATGCTCAACATCTGCACTGCGTCGCGAACTGTCAGCCTTGAGTGAGTTCGATGTTGGCGGAATTCGTGGTGTAGCGGTGAAATGCTTAGATATCACGAAGAACTCCGATTGCGAAGGCAGCCGACAAGGCCTTTACTGACGCTAAAGCTCGAAGGTGCGGGTATCGAACAGG
+
IIHHIIIIIHHIIHIIHHHIIIIII=EHIIIHGHIE=GHHIIIIIIIHHHIIIIIIIHHIHHIIIIIIHHHHHHGGGHHHIIIIIIIIIIIIIIIIIIIHHIHIIIIHHIIIIIIIIIIIIIIIIIIHHIIIIIIIIIIIIIIIIHIIIIIIIIIIIIIHIIIIIIIIIIHHHIIHHHIIIIIIHIIIIIHIIIIIIIIIIIIIIIIIIHIIIIIIIIIIIIIIIIIIIIIIIIIHIIIIIIIIIIIIIIIII
@HS5.2_302 HISEQ:380:H55W7BCXY:1:1101:7572:2779 1:N:0:AGCAGGAA orig_bc=AAAAAAAAAAAA new_bc=AAAAAAAAAAAA bc_diffs=0
TACGGAAGGTCCGGGCGTTATCCGGATTTATTGGGTTTAAAGGGAGCGCAGGCTGGATTTTAAGCGTGCTGTGAAATGTACCGGCTCAACCGGTGACGTGCAGCGCGAACTGGAGTCCTTGAGTGAGTACGAGGTATGCGGAATTCGTGGTGTAGCGGTGAAATGCTTAGATATCACGAAGAACTCCGATTGCGAAGGCAGCGTACCAGTCCTTAACTGACGCTAAAGCTCGAAAGTGCGGGTATCGAACAGG
+
IIIIICHIIIIIIIIHIIIIIIIIIEHHIIIGIHIIIIIIIIIIIIIIIIIIIIIIIIIIIIIHIIIIIIIIIIIIHHHIIIIIIIIIIIIIIIIIIIIIIIIIIIIIIIIIIIIIHIIHHCIIIIIIIIIIIHIIIIIIIIIIIIIIIIIIIIIIIIIIIIIIIIHIIIIIIIIIHIIIIIIIIIIIIIIIIIIIIIIIIIIIIIHIIIIIIIIIIIIIIIIIIIIIIIIIIIIIIIIIIIIIIIIIIIIII
@HS5.2_303 HISEQ:380:H55W7BCXY:1:1101:10152:2752 1:N:0:AGCAGGAA orig_bc=AAAAAAAAAAAA new_bc=AAAAAAAAAAAA bc_diffs=0
TACGGAAGGTCCGGGCGTTATCCGGATTTATTGGGTTTAAAGGGAGCGCAGGCCGTCTGTTAAGCGTGCCGTGAAATGTACCGGCTCAACCGGTGAGTTGCGGCGCGAACTGGTGGACTTGAGTGCGTACGAGGAAGGCGGAATTCGTGGTGTAGCGGTGAAATGCTTAGATATCACGAAGAACTCCGATTGCGAAGGCAGCCTTCCAGTCCGTTACTGACGCTAAAGCTCGAAGGTGCGGGTATCGAACAGG
+
IIIIIHHIIHIIIIIIIIIIIIIIIHHHIHIIHIHDEGHIIIIIIIIIIIIIIIIIHIIHIIIIIIIIIIIIIIIIHIHHHIIIIIIIIIIIIIHIIIIIIIIIIIIHIHIIIIIIIHHIIIIIIIIIIIIIIIIIIIIIIIIIIIIIIIIIIIIIIIIIHHIIIIIHIIIHIIIIIGIIIIIIHIIIIIIIIIIIIIIIHGIIIIHIHFHIIIIIIIIHIIIIIIHHHHHIIIIIIIIIIIIHHIHIIIIII
@HS5.2_304 HISEQ:380:H55W7BCXY:1:1101:11322:2762 1:N:0:AGCAGGAA orig_bc=AAAAAAAAAAAA new_bc=AAAAAAAAAAAA bc_diffs=0
TACGGAAGATGCGAGCGTTATCCGGAATTATTGGGTTTAAAGGGAGCGTAGGCGGACCTTTAAGTCAGCGGTAAAATGTCAATGCCCAACATTGGCCTGCCGTTGATACTGTTGGTCTTGAATACACACAAGGAAGGTGGAATTCGTTGTGTAGCGGTGAAATGCTTAGATATGACGAAGAACTCCGATTGCGAAGGCAGCCTTCTGGGGTGCGATTGACGCTGAGGCTCGAAAGTGCGGGTATCAAACAGG
+
IIIIIHIIGIIIIIIIIIIIIIIIIHIIIIIHIIIIIIIIIIIIIIIIIIIIIIIIIIIIIIIIHHHIHIIIIIIIIIIIIIIIIIIIIIIIIIIIIIIIIIIIIIIIIIIIIIIIGIIIIIIIIIIIIIIIIHIIIIIIIIIIIIIIIIIIIIIIIIIIIIIIIIIIIIIIIHHHIIIIIIIIIIIIIIIIIIIIIIIIIIIHIIIIIIIIIIIIIIIIIIIIIIIIIIIIIIIIIIIIIIIIIIIIIIII
@HS5.2_305 HISEQ:380:H55W7BCXY:1:1101:12173:2974 1:N:0:AGCAGGAA orig_bc=AAAAAAAAAAAA new_bc=AAAAAAAAAAAA bc_diffs=0
TACGGAAGGTCCGGGCGTTATCCGGATTTATTGGGTTTAAAGGGAGCGCAGGCGGAAGGTTAAGCGTGACGTGAAATGTACCGGCTCAACCGGTGAATTGCGTCGCGAACTGGTCTTCTTGAGTGAGTACGACGGAGTCGGAATTCGTGGTGTAGCGGTGAAATGCTTAGATATCACGAAGAACGCCGATTGCGAAGGCAGTCTCCGAGTCCTTAACTGACGCTAATGCTCGAAAGTGCGGGTATCGAACAGG
+
IIIIIGHHIIIIIIIIIHIIIIIIIDGHIIIHIIIHHIIIIIIIHIHIHIIIIIIIIIIIIIIIIIIIHHIIIIIIHIIHHIIIIIIIIHIIIIIIHIIIIIIIIIIIIIIIIIIIIIIIIIIIIIIIIIIIIIIIIIIIHIIIIIIIIIIIIIIIIIIIIIIIIIIIIIIIIIIIIIIIIIIIIIIIIIIIIIIIIIIIIIIIIIIIIIIIIIIIIIIIIIIIIIIIIIIIIIIIIIIIIIIIIIIIIIIII
@HS5.2_306 HISEQ:380:H55W7BCXY:1:1101:15805:2967 1:N:0:AGCAGGAA orig_bc=AAAAAAAAAAAA new_bc=AAAAAAAAAAAA bc_diffs=0
TACGGAAGGTCCGGGCGTTATCCGGATTTATTGGGTTTAAAGGGAGCGCAGGCTGATTATTAAGCGTGACGTGAAATGTAGCCGCTCAACGGCTGAACTGCGTCGCGAACTGGTAGTCTTGAGTGAGTTCGATGTTGGCGGAATTCGTGGTGTAGCGGTGAAATGCTTAGATATCACGAAGAACTCCGATTGCGAAGGCAGCCAACAAGGCCTTTACTGACGCTAAAGCTCGAAGGTGCGGGTATCGAACAGG
+
F@FCGHHHIHIII<C?FHHCGHE@E0<DCHHEEGHE<CH@CCGHFHFHDCHHDGHHBC1<IHHHHHIHHCIIIHHHEGHGHHHIHIHIHII?CHIIIIIIIIHDHDGDHHIIHEFGHHF@IIIIHCF:8FHG9HDCIIHIIIIIIHEECIIIIIIHHIIIIIIIHH@IIIHFHD<8CDHHIIHEFIIIHF8IIIIIIIIIIIHCFG<CG@G<CCCIIIIIIIIIIHDIH?IIIHHHEHEIIH@HEHEIIIIII
@HS5.2_307 HISEQ:380:H55W7BCXY:1:1101:19673:2757 1:N:0:AGCAGGAA orig_bc=AAAAAAAAAAAA new_bc=AAAAAAAAAAAA bc_diffs=0
TACGGAAGGTCCGGGCGTTATCCGGATTTATTGGGTTTAAAGGGAGCGCAGGCTGGCTTTTAAGCGTGACGTGAAATGCGGCGGCTCAACCGTCCGAAGTGCGTCGCGAACTGGGAGCCTTGAGTGAGTTCGACGTCAGCGGAATTCGTGGTGTAGCGGTGAAATGCTTAGATATCACGAGGAACCCCGATTGCGAAGGCAGCTGACGAGGCCTTTACTGACGCTAAAGCTCGAAGGTGCGGGTATCGAACAGG
+
IHIHED0EHH@FH/C?HH/EHHIICH@GHEHDFFECC@HFEFHGHFH/CDHDHCCGHCGHI@FCEG@EEHEHCH@GC@EHCDHGHIIIHI?EHHII9EED?@DDCDAE:DCHHHHEHHI#BB.FEHFCGCHG=HHFHEHD5E#EHF?GHHHHED?C0@=CFCCCGGE@CC1<BEGCF<<#D<@#GDHHHHEEE?GCCHEH1HCECHGE1F1@HG1?F0EE</HG1HCHGCGCFH@HC/C0?HIHHEHGFHCECD
@HS5.2_308 HISEQ:380:H55W7BCXY:1:1101:20111:2884 1:N:0:AGCAGGAA orig_bc=AAAAAAAAAAAA new_bc=AAAAAAAAAAAA bc_diffs=0
TACGGAAGGTCCGGGCGTTATCCGGATTTATTGGGTTTAAAGGGAGCGCAGGCTGATTATTAAGCGTGACGTGAAATGTAGCCGCTCAACGGCTGAACTGCGTCGCGAACTGGTAGTCTTGAGTGAGTTCGATGTTGGCGGAATTCGTGGTGTAGCGGTGAAATGCTTAGATATCACGAAGAACTCCGATTGCGAAGGCAGCCAACAAGGCCTTTACTGACGCTAAAGCTCGAAGGTGCGGGTATCGAACAGG
+
IIIIIHIIIHIIIHIIIIIIIIIIIHIII1DHHHIHHIHIIIIIIIIIIIIIIIIIIIIIIIHIHIIIIIHHHICEGHGGHIIIIHIIIIHIHIIIIIIHIIIIIIIHHEHIIIHIIHHIIIHHIIIGHIHHHHHIHIIIIIIGIIHIIIIHDIIIIIIIIIIIIIIIIIIHIHIIHGIIIHHIIIIIIIIIIIIIIIHIIIIIIIIHIIHIIIHHIIIIIIIIHIIIIIHIIIIIHGGIIHIIIIIIIIIII
@HS5.2_309 HISEQ:380:H55W7BCXY:1:1101:20089:2997 1:N:0:AGCAGGAA orig_bc=AAAAAAAAAAAA new_bc=AAAAAAAAAAAA bc_diffs=0
TACGGAAGGTCCGGGCGTTATCCGGATTTATTGGGTTTAAAGGGAGCGCAGGCTGATTATTAAGCGTGACGTGAAATGTAGCCGCTCAACGGCTGAACTGCGTCGCGAACTGGTAGTCTTGAGTGAGTTCGATGTTGGCGGAATTCGTGGTGTAGCGGTGAAATGCTTAGATATCACGAAGAACTCCGATTGCGAAGGCAGCCAACAAGGCCTTTACTGACGCTAAAGCTCGAAGGTGCGGGTATCGAACAGG
+
IIIIFHIHFEHHH/FHIIIIHIHIGH=CEHHIECHCHHHIIEHHIIGC<DHIHHIIHIHIIHIIGIIHHHIHGGEHEHGHDEFHIIHIHHIHHIHHGHIHHIIHHGIHIIGIIHIIIHGIIHIIGIIIHIIIHEDHIIHHIIHHDIHIIHHIIIIIIIHHIIIIIHHIIIIHHHHIHFIGIIIIHIHHIHIIIIIIIIIHIIIIIIHHHIIHIHIHIIHHEGGIHFIIIIIIIIIIHHHIIIIIIIIIIIIII
@HS5.2_310 HISEQ:380:H55W7BCXY:1:1101:1070:3129 1:N:0:AGCAGGAA orig_bc=AAAAAAAAAAAA new_bc=AAAAAAAAAAAA bc_diffs=0
TACGGAAGGTCCGGGCGTTATCCGGATTTATTGGGTTTAAAGGGAGCGCAGGCGGAGGTGCAAGCGTGCCGTGAAAGCGCGGGGCTCAACCCCGTACAGCGGCGCGAACTGCTCCCCTTGGTTGCGGGAAGGGAAGGCGGAACTCGTGGTGTAGCGGTGAAATGCATAGATATCACGAAGAACTCCGATCGCGAAGGCAGCCTTCCGGCCCGTGAACGACGCTCATGCTCGAAGGCGCGGGTATCAAACAGG
+
IIIHIIIIIIIIIIIHIHHIIIIIIHHHIIIIIIIHIIIIIIIIIIIIIIIIIIIIIIIIHIIIIIIIIIIIIIIIIIHIIIIHIIIHHIIIIIIIIIIIIIIIIIHIIHHIIIIIIHIHHIHHIIIIIIIIIIIIHIIIIIIHIIIIIIIIIIIIIIIIIIIIHIIIIHIIIIHHIIIHHIIEIIIHHIIHIIIIIIIIIIGGIIIHCHIIHIIIIHIIIIIIHDHHIHIIIIIIIIIIIIIHIIIIIIII
@HS5.2_311 HISEQ:380:H55W7BCXY:1:1101:4551:3189 1:N:0:AGCAGGAA orig_bc=AAAAAAAAAAAA new_bc=AAAAAAAAAAAA bc_diffs=0
TACGGAAGGTCCGGGCGTTATCCGGATTTATTGGGTTTAAAGGGAGCGCAGGCCGAAGGTTAAGCGTGACGTGAAATGTAGCCGCTCAACGGCTGAACTGCGTCGCGAACTGGCTTTCTTGAGTGAGTACGATGTAGGCGGAATTCGTGGTGTAGCGGTGAAATGCTTAGATATCACGAAGAACTCCGATTGCGAAGGCAGCCTACAAGGCCTTTACTGACGCTAAAGCTCGAAGGTGCGGGTATCGAACAGG
+
IIIIIIIIHIIIIIIIIIIIIIIIIIHIIHHHHIIEHIGIIIIIIIHIIIIIIIIIIIIIIIIIIIIIIIIIIIIIIIIIIIIIIIIIIIIIIIIIIIIIIIIIIIIIIIIIIIIIIIIIIIIIIIIHIIIIIIIIIIHIIIIIIIIIIIIIIIIIIIIIIIIHIIIIIIIIIIIIIIIIIIIIIIIIIIHIIIIIIIIIIIHIIIIIIHIIIIIHIIIIIIIIIIIIIIIIIIIIIIIIIIIIIIIIIIIII
@HS5.2_312 HISEQ:380:H55W7BCXY:1:1101:9424:46494 1:N:0:AGCAGGAA orig_bc=AAAAAAAAAAAA new_bc=AAAAAAAAAAAA bc_diffs=0
TACGGAAGGTCCGGGCGTTATCCGGATTTATTGGGTTTAAAGGGAGCGCAGGCGGAAGGTTAAGCGTGACGTGAAATGTACCGGCTCAACCGGTGAATTGCGTCGCGAACTGGTCTTCTTGAGTGAGTACGACGGAGTCGGAATTCGTGGTGTAGCGGTGAAATGCTTAGATATCACGAAGAACGCCGATTGCGAAGGCAGTCTCCGAGTCCTTAACTGACGCTAATGCTCGAAAGTGCGGGTATCGAACAGG
+
IIIHI@GHHEHHCHCHC<EHFHHIHHHHHIHE<FHCCGHHEHHIGEHIDHHIIIHHHIHHHHIIIIIIHHIIIFGIGHHHHEHHHIIIHDGHIIIHHHIIHHIIIIHHHGIIIIIHIIIIHHHIIHGIIIIIIIIIIHHIIIIIHHIHIIIIHIHHIIIIIIGIIIHCIIHHHIIHHHIHGEIIIIIIIGIIHIIIIIHIHHIIIHHFIIIIIIHFIIIHIIIIHHDIHHHHIIHHHIIIIIIIIIIIIIIII
@HS5.2_313 HISEQ:380:H55W7BCXY:1:1101:11656:46275 1:N:0:AGCAGGAA orig_bc=AAAAAAAAAAAA new_bc=AAAAAAAAAAAA bc_diffs=0
TACGGAGGATGCGAGCGTTATCCGGATTTATTGGGTTTAAAGGGTGCGTAGGTGGTTTGTTAAGTTTGTGGTGAAAGCGTGCGGCTCAACCGTACCAAGCCATGAAAACTGGCGAACTTGAGTGCAAACGAGGTAGGCGGAATGTGATGTGTAGCGGTGAAATGCTTAGATATGTCACAGAACCCCGATTGCGAAGGCAGCTTACCAGCATGCAACTGACACTGAGGCACGAAAGCGTGGGTATCAAACAGG
+
IIIHIIIIIIIIIIIIIIIIIIIIIHHIIIIIIHIDHHIIIIIIGHIIHHIIIHIHIIIIIIIIIIIHIIIIHIIIHHIIIIIIIIIIIIIIIIIIIIIIIIIIIIIIIIIIIIIIIIIIIIIIIHIIIIIIIIIIIHIIIIIIIIIIIIIIIIIIIIIIIIIIIIIIIIIIIIIIIIIIIIIHIHIIIIIIIIIIIIIIIIIIIIIIIIIIIIHIIIIIHIIIIIIIIIIIIIIIIIIIIIIIIIIIIIII
@HS5.2_314 HISEQ:380:H55W7BCXY:1:1101:8107:3125 1:N:0:AGCAGGAA orig_bc=AAAAAAAAAAAA new_bc=AAAAAAAAAAAA bc_diffs=0
TACGGAGGATGCAAGCGTTATCCGGATTTATTGGGTTTAAAGGGTGCGTAGGCGGTTTGTCAAGTCAGCGGTGAAACGCAAGGGCTTAACCCTTGACCTGCCGTTGAAACTGGCGGACTTGAATGCGGATGCTGTGGGAGGAATGTGTGGTGTAGCGGTGAAATGCATAGATATCACACAGAACACCGATTGCGAAGGCATCTCACAAATCCGTGATTGACGCTGAGGCACGAAAGTGTGGGGATCAAACAGG
+
IIIIIIIIIIIHIIIIIIIIIIIIIHHHIIIIIIIGHHIIIIIIIIIIHIIIIIIIIIIIIIIIIIIIIIIIIIIIIIIIIIIIIIIIIIIIIIIIIIIIIIIIIIIIIIIIIIIIIIIIIIIIIIIIIIIIIIIIIIIIIIIIIIIIIIIIIIIIIIIIIIHIIIIIIIIIIIIIIHIIIIIIIIIIIIIIIIIIIIIIIIIIIIIIHCIIIIIIIIIIIIIIIIIIIIIIIIIIIIIIIIIIIIIIIIIII
@HS5.2_315 HISEQ:380:H55W7BCXY:1:1101:11941:3098 1:N:0:AGCAGGAA orig_bc=AAAAAAAAAAAA new_bc=AAAAAAAAAAAA bc_diffs=0
TACGGAGGATGCGAGCGTTATCCGGATTTATTGGGTTTAAAGGGTGCGTAGGTGGTTTGTTAAGTTTGTGGTGAAAGCGTGCGGCTCAACCGTACCAAGCCATGAAAACTGGCGAACTTGAGTGCAAACGAGGTAGGCGGAATGTGATGTGTAGCGGTGAAATGCTTAGATATGTCACAGAACCCCGATTGCGAAGGCAGCTTACCAGCATGCAACTGACACTGAGGCACGAAAGCGTGGGTATCAAACAGG
+
IIIIIIIIIIIIIIIIIIIIIIIIIHHHIIIIIIIGHGIIIIIIIIIIHHHIIIIHIIIIIHIIHIIHHIIGHIIIHIIIIIIIIIIIIIIIIIIIIIIIIIIIIIIIIIIIIIIIHIIIIIIHIIHIIIIHIIIHIHIIIIIIIIIIIIIIIIIIIIIIIIIIIIIIIIIIIHHIIIIIIIIIIIIIIIIIIIIIIIIHEIIIIIIIIIIIHIIIIIIIHIIIIIIIIIIIIIIIIIIIIIIIIIIIIIII
@HS5.2_316 HISEQ:380:H55W7BCXY:1:1101:18867:3239 1:N:0:AGCAGGAA orig_bc=AAAAAAAAAAAA new_bc=AAAAAAAAAAAA bc_diffs=0
TACGGAAGGTCCGGGCGTTATCCGGATTTATTGGGTTTAAAGGGAGCGCAGGCTGGCTTTTAAGCGTGACGTGAAATGCGGCGGCTCAACCGTCCGAAGTGCGTCGCGAACTGGGAGCCTTGAGTGAGTTCGACGTCAGCGGAATTCGTGGTGTAGCGGTGAAATGCTTAGATATCACGAGGAACCCCGATTGCGAAGGCAGCTGACGAGGCCTTTACTGACGCTAAAGCTCGAAGGTGCGGGTATCGAACAGG
+
FHIEHHIIHIHHD<EDHEHHIIIIICEH1GHHHHIEGHGDHEHHHHFHHHHH<@HD@EIHIHIIHHHIHIIIHIHIHIHHHIIHHHHIHHHHEB<IHHHDIHDHDHIEIIIIIHHHIHIIHIIIHFEHHHHIHEH@HHHEEIIIIHE?HIIIIIIIIIIIHIIIIIIHIIIHFIHGCHHIIIIIIIIIIHH@IIIIIIIIIGGGHHG?HHHIHFCIIIIIIIIIIIIHIFHIIIHCHCECIIIHGEIIIIIIII
@HS5.2_317 HISEQ:380:H55W7BCXY:1:1101:19058:3144 1:N:0:AGCAGGAA orig_bc=AAAAAAAAAAAA new_bc=AAAAAAAAAAAA bc_diffs=0
TACGGAGGATCCGAGCGTTATCCGGATTTATTGGGTTTAAAGGGTGCGTAGGCGGGCTGTTAAGTCAGCGGTGAAACCCCCGGGCTCAACCCGGGGACTGCCATTGAAACTGGCGGCCTTGAGTACGTTGGGAGTGCGCGGAATGTGTGGTGTAGCGGTGAAATGCATAGATATCACACAGAACACCGATCGCGTAGGCAGCGCGCTACGCCGCAACTGACGCTGAGGCACGAAGGCGCGGGGATCGAACAGG
+
IIIIIGEHEGHIIIIIIIIIIIIIIHIIIIIHHHIHCHHIIIIIIIIIIIIIIIHIIIIHHIIIHIIIIIIIIIIIHIIIIIIIIIIIIIIIIIIIIIIIIIHIIIIIIIIIIIIIIIIIIIIIIIIIIIIIIIIHIIIIIIIIIIIIIIIIIIIIIIIIIIIIIIIIIIIIIIIHIHIIIIIHIHIIIIIIIIIIIIIIIIIIIIIIIIIIIIIIIIIIIIIIIIIIIIIIIIIHIIHIIIIIIIIIIIIII
@HS5.2_318 HISEQ:380:H55W7BCXY:1:1101:7151:3322 1:N:0:AGCAGGAA orig_bc=AAAAAAAAAAAA new_bc=AAAAAAAAAAAA bc_diffs=0
TACGGAAGGTCCGGGCGTTATCCGGATTTATTGGGTTTAAAGGGAGCGCAGGCCGAAGGTTAAGCGTGACGTGAAATGTAGCCGCTCAACGGCTGAACTGCGTCGCGAACTGGCTTTCTTGAGTGAGTACGATGTAGGCGGAATACGTGGTGTAGCGGTGAAATGCTTAGATATCACGAAGAACTCCGATTGCGAAGGCAGCCTACAAGGCCTTTACTGACGCTAAAGCTCGAAGGTGCGGGTATCGAACAGG
+
IIIIIGHIIIHIIIIIIIIIHHIIIEHIIIHEHIIHDHIIGIIIIIIIIIIHIHIIIIIIIIIIIIIIHIIIIIHIIIIHIIIIHHIIIIIIGIIIHHIIIIHIIIIIIIIIHIIIIIIIIIIIIIIHIIIIIIIIIIIIIIIHEIIIGIIIIIIIIIIIIIHHIIIIIIIIIIIIIHIIIHIIHIIIIIIIHIIIIIIIHIIIIIIIIIHIHIIIIIIIIIIIIIIIIIIIIIHIIIIIIIIIIIHHIIIII
@HS5.2_319 HISEQ:380:H55W7BCXY:1:1101:11125:3499 1:N:0:AGCAGGAA orig_bc=AAAAAAAAAAAA new_bc=AAAAAAAAAAAA bc_diffs=0
TACGGAGGATGCGAGCGTTATCCGGATTTATTGGGTTTAAAGGGTGCGTAGGCGGGTGATTAAGTCTGTGGTGAAAGCGTGCGGCTCAACCGTACCGAGCCATGGAAACTGGTTGTCTTGAGTATAGACGAGGTAGGCGGAATGTGATGTGTAGCGGTGAAATGCTTAGATATGTCACAGAACTCCGATTGCGAAGGCAGCTTACCAGGCTATAACTGACGCTGAGGCACGAAAGCGTGGGTATCAAACAGG
+
IIIHIHIIHIIIHIIIIIIHHIIIICHHIIIIHIIGEHHHIHIIIIIIHIHIHHIIHHHGHIIHHHIHIIIIIIIIIIIIIIIIIIIHIIHIIIIIIIIIIIIIIIIIIIHIIIIIIIIIIIIIIIIIIIIIIIIIIIIIIIIIIIIIIIIIIIIIIIIIIIIIIIIIIIIIIIIIGHIHIIIIIIIIIIIIIIIIIIIIIIIIIIIIIIIIHIIIIIIIIIIIIIIIIIIIIIIIIIIIIIIIIIIIIIII
@HS5.2_320 HISEQ:380:H55W7BCXY:1:1101:15022:3292 1:N:0:AGCAGGAA orig_bc=AAAAAAAAAAAA new_bc=AAAAAAAAAAAA bc_diffs=0
TACGGAAGGTCCGGGCGTTATCCGGATTTATTGGGTTTAAAGGGAGCGCAGGCCGGAGGTCAAGCGTGACGTGAAATGTAGCCGCTCAACGGCTGAACTGCGTCGCGAACTGGCTTTCTTGAGTGAGTTCGATGTGGGCGGAATTCGTGGTGTAGCGGTGAAATGCTTAGATATCACGAAGAACTCCGATTGCGAAGGCAGCCCACAAGGCCTTTACTGACGCTAAAGCTCGAAGGTGCGGGTATCGAACAGG
+
IIIIIHIIHHIIIIHHIIIIIHIIIGHHHIIIHHIDGHIIIFHIIIIIIIIIIIIHIIHHHIIIIIIIIIIGHHIIIHIHIIIIIIIIIIIIIIIIIIIIIIIIIIIIIHIIIIIIIIIIIIIIIIIHIIHIIIIIIIHHIIIIIIIIIIIIIIIIIIIIIIIIHIIIIIIIIIIHIIIIIIIIHIIIIIIIIIIIIIIIIIIIIIIIIIHIIIIIIIIIIIIIIHIHIIHIIIHIDHEIIIIHIIIIIIIII
@HS5.2_321 HISEQ:380:H55W7BCXY:1:1101:19983:3358 1:N:0:AGCAGGAA orig_bc=AAAAAAAAAAAA new_bc=AAAAAAAAAAAA bc_diffs=0
TACGGAGGGTACGAGCGTTAATCGGAATGACTGGGCGTAAAGGGCACGTAGGTGGATAGATAAGTCACAAGTGAAATACCCGGGCTTAACCTGGGATTGGCTCGTGAAACTGTTTAACTAGAGTACGGTAGAGGGGAGTAGAATTCCAAGTGTAGCGGTGAAATGCGTAGAGATTTGGAAGAATACCGGAGGCGAAGGCGGCTCTCTGGACCGATACTGACACTGAAGAGCGAAAGCGTGGGGAGCAAACAGG
+
IIIIIHIIIIIIIIIIIHIIIIIIIIIIIIIIIIIIIHIIIHHIIIIIHHIIHHIHIIIIIIIIIIIIIIIIIIHHHIIIIIIIIIIIIIIIIIIIHIIIIIIIIIIIIIIIIIIIIHIIIIIIIHHIHHIIIIIIIIIIHIIIIHIIIIIIIIHIIIIIIIIIIIIIIIIIIIIIHHIIIIIIIIIIIIIIIIIIIIIIIIIIIIIIIIIIIIIIIIIIIIIIIIIIIIIIIIIIIIIIIIIIIIIIIIIII
@HS5.2_322 HISEQ:380:H55W7BCXY:1:1101:20195:3367 1:N:0:AGCAGGAA orig_bc=AAAAAAAAAAAA new_bc=AAAAAAAAAAAA bc_diffs=0
TACGTAGGGGGCGAGCGTTATCCGGAATTATTGGGCGTAAAGCGTACGTAGGTGGTTTTGTAAGCGTTAGGTGAAAGCCTGCGGCTTAACCGCAGCGAGCCTGATGAACTGCAAGACTTGAGTGCAGGAGGGGTAAGTGGAACTCCATGTGTAGCGGTGAAATGCGTAGATATATGGAAGAACACCGGTGGCGAAGGCGACTTACTGGACTGTAACTGACACTGAGGTACGAAAGCGTGGGGAGCAAACAGG
+
IGHHG<<EEH<EDCH/EC@0F@HIH<CGHFFEHHGHDHHHHIIIIHHHIEEE?B50<1CGH@EHEHHFEIHGIIIHCHGHD?GEHHIHBCHECIHCHHEH?G@EEHCCEHGHHHHFHC?HFEGE@IHHECFHGHHHHEHIHIHHEHIHHHIIIIHFGIIIIIHHHHFIIHIIIHEHDHHHHHIIHHIIHEHEEHH#HHHIGGHHIIHIIIIIIIHHEIIHFIHIHEGIIIIIIIIHHIGIHHIIIIIIIHIH
@HS5.2_323 HISEQ:380:H55W7BCXY:1:1101:7171:3693 1:N:0:AGCAGGAA orig_bc=AAAAAAAAAAAA new_bc=AAAAAAAAAAAA bc_diffs=0
TACGGAGGGTACGAGCGTTAATCGGAATGACTGGGCGTAAAGGGCACGTAGGAGGATAGATAAGTCACAAGTGAAATACCCGGGCTTAACCTGGGATTGGCTCGTGAAACTGTTTAACTAGAGTACGGTAGAGGGGAGTAGAATTCCAAGTGTAGCGGTGAAATGCGTAGAGATTTGGAAGAATACCGGAGGCGAAGGCGGCTCTCTGGACCGATACTGACACTGAAGAGCGAAAGCGTGGGGAGCAAACAGG
+
IIIHIGHIIIIIIIIIIIIIIIIIIIIHIIIIIIHIIIIIIIIIIIHIDGHIHIIIIIIIIIIIIIIIIIIIIIIIHIIIIIIIIIIIIHIIIIIIIIIIIIIIIIIIIIIIIIIHIIIIIIIIHHIIIIIIIIIIIIIIIIIIIIIIIIIIIIIIIIIIIIHHGIHIIIIIIHIIIIIIIIIHIIIIIIIIIIIIIIIIIIIIIIIIIIIIIIIIIIIIHFIIIIIIIIIIIIIIIIIIIIIIIIIIIIIII
@HS5.2_324 HISEQ:380:H55W7BCXY:1:1101:14377:3589 1:N:0:AGCAGGAA orig_bc=AAAAAAAAAAAA new_bc=AAAAAAAAAAAA bc_diffs=0
TACGGAGGATCCGAGCGTTATCCGGATTTATTGGGTTTAAAGGGAGCGTAGGCGGAGGATCAAGTCAGTTGTGAAATGTAGGCGCTCAACGCCTGCACTGCAGTTGAAACTGGTTCCCTTGAGTGCGTAAGAGGCAGGCGGAATTCGTCGTGTAGCGGTGAAATGCTTAGATATGACGAAGAACTCCGATCGCGAAGGCAGCTTGCCGGGCCGCAACTGACGCTGAAGCTCGAAGGTGCGGGTATCGAACAGG
+
IIIHIHHHGGHIHGDHHHIHIHIIH0<<GHEHHHIGHHIEFH@H?HIHDEHIIHFHHIHHIIHIHIIIHIIIIIIHFIIHHHIIIIIIIIIIIIIIIHIIIIHHHIHHIIHIGIHHIIIEHIIHIEHHIIIIIIGHHHIIGIHIIHHIIIIIHHHHIIHHIHHEHHGHIIHIHHHHIIHEHHHIIIIIIIIIHIHIIIHGCHDHHHHIIHHGHEHIIIHHHIIHIIIHIIIHGHFECC0HHIIIHHHHFHEHH
@HS5.2_325 HISEQ:380:H55W7BCXY:1:1101:16081:3720 1:N:0:AGCAGGAA orig_bc=AAAAAAAAAAAA new_bc=AAAAAAAAAAAA bc_diffs=0
TACGGAAGGTCCGGGCGTTATCCGGATTTATTGGGTTTAAAGGGAGCGCAGGCGGAAGGTTAAGCGTGACGTGAAATGTACCGGCTCAACCGGTGAATTGCGTCGCGAACTGGTCTTCTTGAGTGAGTACGACGGAGTCGGAATTCGTGGTGTAGCGGTGAAATGCTTAGATATCACGAAGAACGCCGATTGCGAAGGCAGTCTCCGAGTCCTTAACTGACGCTAATGCTCGAAAGTGCGGGTATCGAACAGG
+
IIIIHGHIHGHIDHHIIHIHIIIIIEHHIICHHHIDEHIHIHHIEHFHDHHIIIIHIHIIIIIIIIIIHHHIIHFHFHHIEIIIIIIIIIHHIIIHIIIIIIIIIIIHHIIIIIIIIHIIHIIHIIIIIIIIIIHIIIIIIIHHIHHIIHIIIGIIIIIIIIHIHHHIIHIIIIIHHHIIHIIIIIHHIIIIIHHIIIIIIIIIIIIIIGIIHHHIIIIIHIIHIHDIHHGHIIIIHIIIHIHFCHIIIIIII
@HS5.2_326 HISEQ:380:H55W7BCXY:1:1101:1955:3806 1:N:0:AGCAGGAA orig_bc=AAAAAAAAAAAA new_bc=AAAAAAAAAAAA bc_diffs=0
TACGGAAGGTCCGGGCGTTATCCGGATTTATTGGGTTTAAAGGGAGCGCAGGCTGATGATTAAGCGTGACGTGAAATGTAGCCGCTCAACGGCTGAACTGCGTCGCGAACTGGTTATCTTGAGTGAGTTCGATGTTGGCGGAATTCGTGGTGTAGCGGTGAAATGCTTAGATATCACGAAGAACTCCGATTGCGAAGGCAGCCAACAAGGCCTTTACTGACGCTAAAGCTCGAAGGTGCGGGTATCGAACAGG
+
IIIIIHIIHIIIIGIIIIIIIIIIIHHIIIIIIIIEHIIIIIIIIIIIIIIIIIIIIIIHIIIIHIIIIHIHHIIIHHHIIIIIIIIIIIIIIIIIIIIIIIIIIIIIIIIIIIIIIIIIIIIIIIIIIIIIIIIIIIIIIIIIIIIIIIIIIIIIIIIIIIIIIIIIIIIIIIIIHIIIIIIIIIIIIIIIIIIIIHIIIIIIIIIIIIIIIIIIIIIIIIIIIIIIIIIIIIIHHIIIIIHIIIIIIIIII
@HS5.2_327 HISEQ:380:H55W7BCXY:1:1101:3425:3814 1:N:0:AGCAGGAA orig_bc=AAAAAAAAAAAA new_bc=AAAAAAAAAAAA bc_diffs=0
TACAGAGGTCGCGAGCGTTGTTCGGAATAACTGGGCGTAAAGAGCTCGTAGGCGGTTTGTCAAGTCAGATGTGAAAGCCCCGGGCTTAACCTGGGAACCGCATTTGAAACTGACAGACTAGAGTACTGTAGAGGGAGGTAGAATTCCAGGTGTAGCGGTGAAATGCGTAGATATCTGGAGGAATACCGGTGGCGAAGGCGGCCTCCTGGACAGAGACTGACGCTGAGGAGCGAAAGCGTGGGGAGCAAACAGG
+
IIIIIHIIIIIIIIIIIIIIHHIIIIIIIIIIIIHIIHHHIIIIHIIIIIIIIHIIHIIIIIIIIIIIIIIGFIIIIIHIIIIIIHIIIIIIIIIHIHIHHIHIIIIIIIIIIIIIIIIIIIIIIIIIIIIIIIIIIIHIIIIIIIIIIIIIIIIIIIIIIIIIIIIIIIIIIIIIIHIIIIIIIIIIIIIIIIIIIIIIIIIIIIIIIIIIIIIIIIIIIIIIIIIIIIIIIIIIIIIIIIIIIIIIIIIII
@HS5.2_328 HISEQ:380:H55W7BCXY:1:1101:15637:3751 1:N:0:AGCAGGAA orig_bc=AAAAAAAAAAAA new_bc=AAAAAAAAAAAA bc_diffs=0
TACGGGGGATGCAAGCGTTGTCCGGAATCATTGGGCGTAAAGAGTTCGTAGGTGGTTTGTTAAGTTAGGTGTTAAATCCAGAGGCTCAACTTCTGTATGGCACTTGATACTGGCAGACTTGAATGCGGTAGAGGTAAAGGGAATTCCTGGTGTAGCGGTGAAATGCGTAGATATCAGGAGGAACATCGGTGGCGTAAGCGCTTTACTGGGCCGTAATTGACACTGAGGAACGAAAGCCGGGGTAGCAAATGGG
+
IIIIIIIIIIIIIIIIIIHIIIIIIHIIIICFGHIIIIIDHHHHDHHIIIIIGHIIIIIHIIIIIHIIIIIIIIIIIHIIIIIIIIIIIIIIIIIIIIIIIIIIIIIIIIIIIIIIIIIIIIIIIIIIIIIIIIIIIIIIIIIIIIIIIIIIIIIIIIIIIIIIIIIIIIIIIHIIIHIIIIIIIIIIIIIIIIIIIIIIIIIIIIIIIIIIIIIIIIIIHGIIIIIIIIIIIIIIIIIIIIIIIIIIIIIII
@HS5.2_329 HISEQ:380:H55W7BCXY:1:1101:18986:3979 1:N:0:AGCAGGAA orig_bc=AAAAAAAAAAAA new_bc=AAAAAAAAAAAA bc_diffs=0
TACGGAAGGTCCGGGCGTTATCCGGATTTATTGGGTTTAAAGGGAGCGCAGGCTGATTGTTAAGCGTGACGTGAAATGTAGCCGCTCAACGGCTGAACTGCGTCGCGAACTGGCAGTCTTGAGTGAGTACGACGTCAGCGGAATTCGTGGTGTAGCGGTGAAATGCTTAGATATCACGAAGAACCCCGATTGCGAAGGCAGCTGACGAGTCCTTTACTGACGCTAAAGCTCGAAGGTGCGGGTATCGAACAGG
+
IIIIIIIIIIIIIDHIHIIIIIIIIHIIIIIIHIIGHIIIIIIGIIHIGHHIIIIGIIIHIIIIIIIIIIIHIIIIIIIIIIIHIIIIIIIIIIIIIIIIIIIIIIIIIHIIIHIIIIIIIIIIIIIIIIIIIIIIIIIIIIIIIIIIIIIIIIIIIIIIIIIIIHIIIIIIIIIIIHIIIIIIHIIIIIIIIIIIIHIIIIIIIIIIIIIIIIIHIIIIIIIIIIIIIIIIIIIIIIHIIIIIIIIIIIIII
@HS5.2_330 HISEQ:380:H55W7BCXY:1:1101:8684:4065 1:N:0:AGCAGGAA orig_bc=AAAAAAAAAAAA new_bc=AAAAAAAAAAAA bc_diffs=0
TACGGAGGATGCGAGCGTTATCCGGATTTATTGGGTTTAAAGGGTGCGTAGGCTGTTTGTCAAGTCAGGGGTGAAATACCCGGGCCCAACCTGGGAACTGCCTTTGATACTGGCAGGCTTGAATACTGTTGCCGTGGGAGGAATGAGTAGTGTAGCGGTGAAATGCATAGATATTACTCAGAACACCGATTGCGAAGGCATCTCACGAAACAGCGATTGACGCTGAGGCACGAAAGCGTGGGGATCAAACAGG
+
IIIIIIIIIIIIIIIIIIIIIIIIIIIIIIIIIIIHHIIIIIIIIIIIIIIIIIIIIIIIIIIIIIIIIIIIIIIIGIIIIIIIIIIIIIIIIIIIIIIIIIIIIIIIIIIIIIIIIIIIIIIIIIIIIIIIIIIIIIIIIIIIIIIIIIIIIIIIIIIIIIIIIIIIIIIIIIIHHIIIIIIIIIIIIIIIIIIIIIIIIIIIIIIHHHIIHIIIIIIIIIIIIIIIIIIIIIIIIIIIIIIIIIIIIIIII
@HS5.2_331 HISEQ:380:H55W7BCXY:1:1101:13845:4016 1:N:0:AGCAGGAA orig_bc=AAAAAAAAAAAA new_bc=AAAAAAAAAAAA bc_diffs=0
TACGGAAGGTCCGGGCGTTATCCGGATTTATTGGGTTTAAAGGGAGCGCAGGCGGGCTTTTAAGCGTGACGTGAAATGTGGCGGCTCAACCGCCGATCTGCGTCGCGAACTGGGGGTCTTGAGTGCGGACGAGGTATGCGGAATTTGTGGTGTAGCGGTGAAATGCTTAGATATCACGAAGAACCCCGATTGCGAAGGCAGCATGCCAGGCCGTAACTGACGCTAATGCTCGAAGGTGCGGGTATCGAACAGG
+
IIIIIIIIIHHIHIIHIIIIIIIIIHHHIHHHHIIDGHIIIIIIHIIIIIIIIIHIIIIIIIIIIIIIHIHIIIIIHIIIIIIIIIIIIIIIIIIIIHIIIIIIIIIIIIIIIIIIIIHIIIIIIIIIIIIHIHIHIIIIIIIIIHIIIIHIIIIIIHIIIIIIIIIIIIIIIIIIHFHHHHFHHHIIIGIIIIIIIIIIIIIIHIHIIHIHIIIIIIIIIIIIHIIIIIIIIIHHEF0IIIIIHIIIIIIII
@HS5.2_332 HISEQ:380:H55W7BCXY:1:1101:14725:4138 1:N:0:AGCAGGAA orig_bc=AAAAAAAAAAAA new_bc=AAAAAAAAAAAA bc_diffs=0
TACGGAAGGTCCGGGCGTTATCCGGATTTATTGGGTTTAAAGGGAGCGCAGGCTGGATTTTAAGCGTGCTGTGAAATGTACCGGCTCAACCGGTGACGTGCAGCGCGAACTGGAGTCCTTGAGTGAGTACGAGGTATGCGGAATTCGTGGTGTAGCGGTGAAATGCTTAGATATCACGAAGAACTCCGATTGCGAAGGCAGCGTACCAGTCCTTAACTGACGCTAAAGCTCGAAAGTGCGGGTATCGAACAGG
+
IIIIIIIIIIIIIIIIIIIIIIIIIHIIIIIIIIIHIIIIIIIIIIIIHIIIIIIIIIIIIIIIIIIIIIIIIIIIIIHIIIIIIIIIIIIIIIIIIIIIIIIIIIIIIIIIIIIHIIIIIIIIIIIIIIIIIIIIIIIIIIIIHIIIIIIIIIIIIIIIIIIIIIHIIIIIIIIIIIIIIIIIIIIIIIIIIIIIIIIIIIIIIIIHHIIIIIIIIIIIIIIIIIHIIHIIIIIH?H@IIIIIIHIIIIIII
@HS5.2_333 HISEQ:380:H55W7BCXY:1:1101:15067:4083 1:N:0:AGCAGGAA orig_bc=AAAAAAAAAAAA new_bc=AAAAAAAAAAAA bc_diffs=0
TACGGAAGGTCCAGGCGTTATCCGGATTTATTGGGTTTAAAGGGAGCGTAGGCCGGAGATTAAGTGTGTTGTGAAATGTAGATGCTCAACATCTGCACTGCAGCGCATACTGGTTTCCTTGAGTACACGCAACGTTGGCGGAATTCGTCGTGTAGCGGTGAAATGCTTAGATATGACGAAGAACTCCGATTGCGAAGGCAGCTGACGGGAGTGCAACTGACGCTGAAGCTCGAAAGTGCGGGTATCGAACAGG
+
IIIIIIIIIIIIGHIIIIIIIIIIIIHIIIIIIIIC@HHIIIIIIIIIHIIIIIIICFHHHHIIIHIIHFIIIIIIIHHHIHIHIIIIIIIIIIIIIIIIIHHIIIHIIHIIIHIHIHHIIIIIIIIIIIIIIIHIIIHIIHIIIIIIIIIIIHIIIIIIIIIIIIIIIIIIIIIIIIIIIIHHFIIIIIIIIIIIIIIIIH@HIIIIIIIHIGIIIIIIHHIIIIIHIIIIIIIIHECHIHIIIIIIIIHII
@HS5.2_334 HISEQ:380:H55W7BCXY:1:1101:19738:4248 1:N:0:AGCAGGAA orig_bc=AAAAAAAAAAAA new_bc=AAAAAAAAAAAA bc_diffs=0
TACGGAAGGTCCGGGCGTTATCCGGATTTATTGGGTTTAAAGGGAGCGCAGGCGGGCGTTTAAGCGTGCTGTGAAATGCCGCGGCTCAACCGTGGAAGTGCAGCGCGAACTGGATGTCTTGAGTGAGTACGACGCGGACGGAATTCGTGGTGTAGCGGTGAAATGCTTAGATATCACGAAGAACCCCGATTGCGAAGGCAGTCCGCGAGTCCTTTACTGACGCTAAAGCTCGAAGGTGCGGGTATCGAACAGG
+
IIIIIIIHHGHIHHHHHIHHGGHIIHHHGHEHIIIHIIIHHIIIHIIHIHIIIIIIIIHIIHIIIIIHIIIIIIIIIIIIIIIIIIIIIIIIHHIIIIIIHIIIIHIIIIIIIIIIIIIIIIIIIIIIIHHIIIIIHIIHIIHHIIIHIIHIIIHHIIIIIIIHHIIIIIIIHIHHHHIIIIIIIIIIIHIIIIIIIIIIIHIIIIIIIGIIIIIIIIIIIIIIIIIIIIIIIIIIIIGIIIIIIIIIIIIII
@HS5.2_335 HISEQ:380:H55W7BCXY:1:1101:1500:4488 1:N:0:AGCAGGAA orig_bc=AAAAAAAAAAAA new_bc=AAAAAAAAAAAA bc_diffs=0
TACGGAAGGTCCGGGCGTTATCCGGATTTATTGGGCTTAAAGGGAGCGCAGGCCGGATTTTAAGCGTGCTGTGAAATGTACCGGCTCAACCGGTGACGCGCAGCGCGAACTGGAGTCCTTGAGTGAGTACGAGGTATGCGGAATTCGTGGTGTAGCGGTGAAATGCTTAGATATCACGAAGAACCCCGATTGCGAAGGCAGCGTACCAGTCCTTAACTGACGCTAAAGCTCGAAAGTGCGGGTATCGAACAGG
+
HFIHHIHHDHC</</<CCD<11<DE0<<FF1<@HH11DEFHH?@CHEDHHD?H#<C/D<FGHGHHHHHHIHHFCBFCB1<HGHHHEEHIIGCDBCF@;#<IHC:B;#FCFHCG#@#CHFBBBH@D:B//.C:B0/<9G<B?/EEFC<#<<5##<<C<FGH?<FFECGEGDE1B@CDDFC<1/<?#HE1#/H#HIHD1<01<<1@FE@CG@CF1?ECCCHECHGCHIIHC<E?EGC?/C<11ED<HEGHHEFHH
@HS5.2_336 HISEQ:380:H55W7BCXY:1:1101:8036:4328 1:N:0:AGCAGGAA orig_bc=AAAAAAAAAAAA new_bc=AAAAAAAAAAAA bc_diffs=0
CACGTAAGGTGCGAGCGTTGTTCGGAATTATTGGGCGTAAAGGGCATGTAGGCGGCATGGTAAGTCGGGCGTGAAATACCGGGGCCCAACCCCGGGGCTGCGCCCGATACTGCCGTGCTTGAGTCAGCGAGGCGGAACCGGAATTCCTGGTGTAGGGGTGAAATCTGTAGATATCAGGAAGAACACCGGTGGCGAAGGCAGGTTCCGAGCGCATGACTGACGCTGAGGTGCGAAGGTGCGGGGAGCGAACAGG
+
IIIIIIIIIIIIIIIIIHHIIIIIHHIIIIIIIIIIIIIIIIIIIHIIIIIIIIIIIHIIIIIIIIIIIIIIIIIIDFHHIIIIIIIIIIIIIIIIIIIIIIIIIIHHIIIIIIIIIIIIIIIIIIIIIIIIIIIIIIIIIIIIIIIHIIIIIIIIIIIIIIIIIIIIIIIHIIIIHIIIIIIIIIIIIIIIIIIHIIIIIIIGIIIGIIHHIIIIIIIIIIIIIIIIHIIIIIIIIIIIIIIIIHHIIIIIH
@HS5.2_337 HISEQ:380:H55W7BCXY:1:1101:8898:4459 1:N:0:AGCAGGAA orig_bc=AAAAAAAAAAAA new_bc=AAAAAAAAAAAA bc_diffs=0
TACGGAAGGTCCGGGCGTTATCCGGATTTATTGGGTTTAAAGGGAGCGCAGGCGGGCTATTAAGCGTGACGTGAAATGTAGATGCTCAACATCTGAACTGCGTCGCGAACTGGTTGCCTTGAGTGCATTCGACGTCAGCGGAATTTGTGGTGTAGCGGTGAAATGCTTAGATATCACGAAGAACTCCGATTGCGAAGGCAGCTGACGAGACTGTAACTGACGCTAAAGCTCGAAAGTGCGGGTATCGAACAGG
+
IIIIIIIIIIIIIHIIIHIHIIIIIHHHHHHHGHIEHHHIIIIIIIIIIIIIIIIIIIIIIIHIIIIIIIIIIIIIGHIIIIIIIIIIIIIIIIIHHIIIIIHIHIIIIIIIIIHIIIIIIIIIIIIIIIIIIIHIIIIIIIIIHIIIIIIIHIIIIIIHIIIIIIHIIIHIIIIIIHGIIIHHHIIIIIIIIIIIIIIIIIIIIIIIIIIHIIIIIIIIIGIIIIIHIIHIIIIHIIHIIHIIIIIIIIIII
@HS5.2_338 HISEQ:380:H55W7BCXY:1:1101:10451:4250 1:N:0:AGCAGGAA orig_bc=AAAAAAAAAAAA new_bc=AAAAAAAAAAAA bc_diffs=0
TACGGAAGGTCCGGGCGTTATCCGGATTTATTGGGTTTAAAGGGAGCGCAGGCTGAATGGTAAGCGTGACGTGAAATGTCCGGGCTCAACCGGGGCTTTGCGTCGCGAACTGCCGTTCTTGAGTGGGTACGACGCTGGCGGAATTCGTGGTGTAGCGGTGAAATGCTTAGATATCACGAAGAACTCCGATTGCGAAGGCAGCTGGCGAGTCTCTTACTGACGCTAAAGCTCGAAGGCGCGGGTATCGAACAGG
+
IIIIIIIIIIIIIIIHIIIIIIIIIHHHIIIIHIIGHIIIIIIIIIIIIIIIIIIIIIIIIIIIHIIIIIIIIIIIFIIIIIIIIIIIIIIIIIIIIIIIIIIIIIIIIIIIIIIHIIIIIIIIIIIIIIIIIIIIIIIIIIIIIIIIIIIIIIIIIIIIIIIIIIIIIIIIIIIIIIIIIIIIIIIIIIIIIIIIIIIIIIIIIIIIIIIIIIIIIIIIIIIIIIIIIIIIIIIIIIIIIIIHIIIIIIIII
@HS5.2_339 HISEQ:380:H55W7BCXY:1:1101:14113:4368 1:N:0:AGCAGGAA orig_bc=AAAAAAAAAAAA new_bc=AAAAAAAAAAAA bc_diffs=0
TACGGAAGGTCCGGGTGTTATCCGGATTTATTGGGTTTAAAGGGAGCGCAGGCTGATGATTAAGCGTGACGTGAAATGTAGCCGCTCAACGGCTGAACTGCGTCGCGAACTGGTTATCTTGAGTGAGTTCGATGTTGGCGGAATTCGTGGTGTAGCGGTGAAATGCTTAGATATCACGAAGAACTCCGATTGCGAAGGCAGCCAACAAGGCCTTTACTGACGCTAAAGCTCGAAGGTGCGGGTATCGAACAGG
+
IIIIIIIIIIIIIIIHHIIIIIIIIIHIIIIIHIIGHIIIIIIIIIIIIIIIHIIIIIIIIIIIIIIIIHIIIIIHHHIIIIIIHIIIIIIIIIIIIIIIIIIIIIIIIIIIIIIIIIIIIIIIIIIHHIIIIIHIIIIIIIIIIIIIIIIIIIIIIIIIIIIIIIIIIIIIIIIIIIIIIIIIIIIIIIIIIIIIIIIIIIIIIIIIIIIIIIIIIIIHIIIIIIIIIIIIIIHIHHEIIIIIIIIIIIIII
@HS5.2_340 HISEQ:380:H55W7BCXY:1:1101:16015:4367 1:N:0:AGCAGGAA orig_bc=AAAAAAAAAAAA new_bc=AAAAAAAAAAAA bc_diffs=0
TACGTAGGTGGCGAGCGTTGTCCGGATTTACTGGGTGTAAAGGGCGCGTAGGCGGGAGCGCAAGTCAGGTGTGAAATCTATGGGCTTAACCCATAAACTGCACTTGAAACTGCGTTTCTTGAGTGTCGGAGAGGTAGATGGAATTCCTAGTGTAGCGGTGAAATGCGTAGATATTAGGAGGAACACCAGTGGCGAAGGCGATCTACTGGACGATAACTGACGCTGAGGCGCGAAAGCGTGGGGAGCAAACAGG
+
IIIIHHIIIHIIDHDDHHIIIIIIIGIIIIHHGHHDHEEHIIHIIGIHHDHIIIIIHHHHIHEHFHHHHHIHHHIHDGIIIIIIIIIHIIIIHIIHHHHHHIIIHHHHECFHIIGHHIHHHHIHHIIIIIIHIHGIIIIIIIIIIHHIIIIIHIIIHIIIIIHHIHIIIIIHIHGHHHHEIIIIIIIIIIIIIIIIHIIIIIIHIGIIIIHIIIIHHGIIIIHHIIIIIIIIHHHHIIHIIIIHIIIIIIIII
@HS5.2_341 HISEQ:380:H55W7BCXY:1:1101:2452:4690 1:N:0:AGCAGGAA orig_bc=AAAAAAAAAAAA new_bc=AAAAAAAAAAAA bc_diffs=0
TACGGAAGGTCCGGGCGTTATCCGGATTTATTGGGTTTAAAGGGAGCGCAGGCGGAGGCTTAAGCGTGACGTGAAATGTAGCCGCTCAACGGCTGAGTTGCGTCGCGAACTGGGTTTCTTGAGTGAGTGCGACGTCAGCGGAATTCGTGGTGTAGCGGTGAAATGCTTAGATATCACGAAGAACCCCGATTGCGAAGGCAGCTGACGAGCCCTTTACTGACGCTAAAGCTCGAAGGTGCGGGTATCGAACAGG
+
IIIHH0GCHCFG//CCCC/CEGHIIGE@GFFF<FH<0<<DCEHEE@G??CHDDHHHHEHI@@CC1CHIHHHGH<EF?HHHHC1GEHDB=HHCIHHIIIHIHHEHDBCDCCFHCEFHHEEB?GFHIHHHHIHHGCEHIHGEHGEHHEHHGEIIHEHIHHHHHHECHGHEIIGHCHHHIGHHHIHHEHHHHDECFHHHGDH#CCHHHIIHIIHHFHHEHEIHHHHEHHHCHHHIHHDHHHEC1<HFFGGHHIHHF
@HS5.2_342 HISEQ:380:H55W7BCXY:1:1101:3099:4691 1:N:0:AGCAGGAA orig_bc=AAAAAAAAAAAA new_bc=AAAAAAAAAAAA bc_diffs=0
TACGGAAGGTCCGGGCGTTATCCGGATTTATTGGGTTTAAAGGGAGCGCAGGCTGGCTTTTAAGCGTGACGTGAAATGTAGACGCTCAACGTCTGAATTGCGTCGCGAACTGGAGGCCTTGAGTGCATTCGACGCCAGCGGAATTCGTGGTGTAGCGGTGAAATGCTTAGATATCACGAAGAACTCCGATTGCGAAGGCAGCTGGCGAGGCTGTAACTGACGCTAAAGCTCGAAAGTGCGGGTATCGAACAGG
+
IIIIIEHHIIIIIIIHIHHHIHIIGHE=GCCHCHIHIIHIHIIIIHIDHIIIIHIIIIHIIIIHIHHHGHIHIIGHHFGHGHHIIHHIIHHHIIIIIIIHIIIIIGHHHHIIIHFHHHHGHHHIHIIHIIHIIIHHIHHIHIIIIIHIIIHHHFGHHHHHHHEIIHHIIHHHHIEHHEHHHHIFEHHHFHHIHHHHHIHIHHHIIHEIHIHIIIHHHHIIIIHHIIHHHHIIIIHHIIIIIIHHEIIIIIIHG
@HS5.2_343 HISEQ:380:H55W7BCXY:1:1101:11842:47701 1:N:0:AGCAGGAA orig_bc=AAAAAAAAAAAA new_bc=AAAAAAAAAAAA bc_diffs=0
TACGGAGGGTGCGAGCGTTAATCGGAATAACTGGGCGTAAAGAGCTCGTAGGCGGTTAGTCAAGTCAGATGTGAAAGCCCCGGGCTTAACCTGGGAACTGCATTTGAAACTGACGAACTAGAGTACTGTAGAGGGAGGTAGAATTCCAGGTGTAGCGGTGAAATGCGTAGATATCTGGAGGAATACCGGTGGCGAAGGCGGCCTCCTGGACAGAGACTGACGCTGAGGAGCGAAAGCGTGGGGAGCAAACAGG
+
IIIIIHHHHHHHDHIIIEHIIHHHIHHHEHHEHGHIIHIICHIIIIHIIIIIIHIIHHIHIIIHHIIIIHIIIIIIIIHIIIIIIIIIIIIIHIIHHEIIIIIIIIIIIIIIIIIIIIIIIIIIIIIIIIIIIIIIIIIIIIIIGIIIIIIIIIIIIIIIIIHIIIIIIIIIIIIIHGIIIIIHIIIIIIIIIIIIIIIIIIIIIIIIIIIIIIIIIIIIIIIIIIIIIIIIIIIIIIIIIIIIIIIIIIIII
@HS5.2_344 HISEQ:380:H55W7BCXY:1:1101:14088:47738 1:N:0:AGCAGGAA orig_bc=AAAAAAAAAAAA new_bc=AAAAAAAAAAAA bc_diffs=0
TACGGAGGGTACGAGCGTTAATCGGAATGACTGGGCGTAAAGGGCACGTAGGTGGATAGATAAGTCACAAGTGAGATACCCGGGCTTAACCTGGGATTGGCTCGTGAAACTGTTTAACTAGAGTACGGTAGAGGGGAGTAGAATTCCAAGTGTAGCGGTGAAATGCGTAGAGATTTGGAAGAATACCGGAGGCGAAGGCGGCTCTCTGGACCGATACTGACACTGAAGAGCGAAAGCGTGGGGAGCAAACAGG
+
IIIIIIIIIIIIIIIIIHIIIIIIHIIIIIIIIIIIIHHIIIIIIIIIHIIIIIIIIIIIIIIIIIIIIIIIII?HHHIIIIIIIIIIIIIIIIIIIIIIIHIIIIIIIIIIIIIIIIIIIIIIIIIIIIIIIIIIIIIIIIIIIIIIIIIIIIIIIIIIIIIIIIIIIIIIIIIIHHIIIIIIIIIIIIIIIIIIIIIIIIIIIIIIIIIIIIIIIIIIIIIIIIIIIIIIIIIIIIIIIIIIIIIIIIIII
@HS5.2_345 HISEQ:380:H55W7BCXY:1:1101:18065:6118 1:N:0:AGCAGGAA orig_bc=AAAAAAAAAAAA new_bc=AAAAAAAAAAAA bc_diffs=0
TACGGAGGGTGCGAGCGTTAATCGGAATAACTGGGCGTAAAGAGCTCGTAGGCGGTTTGTCAAGTCAGATGTGAAAGCCCCGGGCTTAACCTGGGAACCGCATTTGAAACTGACAGACTAGAGTACTGTAGAGGGAGGTAGAATTCCAGGTGTAGCGGTGAAATGCGTAGATATCTGGAGGAATACCGGTGGCGAAGGCGGCCTCCTGGACAGAGACTGACGCTGAGGAGCGAAAGCGTGGGGAGCAAACAGG
+
IIIIIHHIIIIIIIIIIDHIIIIIIIIIIIIHIIIIIHIIIIIIIIIIIIIIIIIIIIIIIIIIIIIIIIIIIIIIHHIIIIIIIIIIIIIHIIIIIIIIIIHIIIIIIIIIHIIIIIIIIIIIIIIIIIIIIIIIIIIIIIIHHIIIIIIIIIIIIIIIIIIIIIIIIIIIIHIIHFHIIIIIIHIIIIIIIIIIIIIIIIIIIIIIIIIIIIIIIIIIIIIIIIIIIIIIIIIHIIIIIIIIIIIIIIIII
@HS5.2_346 HISEQ:380:H55W7BCXY:1:1101:19481:6142 1:N:0:AGCAGGAA orig_bc=AAAAAAAAAAAA new_bc=AAAAAAAAAAAA bc_diffs=0
TACGGAGGGTGCAAGCGTTAATCGGAATAACTGGGCGTAAAGGGCATGCAGGCGGTTAGACAAGTAGGATGTGAAATCCCCGGGCTCAACCTGGGAGCTGCATACTAAACTGTCAGACTAGAGTATTGCAGGGGGAGACGGAATTCCAGGTGTAGCGGTGGAATGCGTAGATATCTGGAAGAACACCAAAGGCGAAGGCAGTCTCCTGGGCAAATACTGACGCTCATATGCGAAAGCGTGGGTAGCAAACAGG
+
IHIIHDHHIHIIIIIIHCHDEHHHHHHHIIIIIIIIIHHHHHIIHIIIIIHIGIICDIGIIIIIIHHIHIHICHHHFFHHIIIIHHIIHIIHHHIIHCFHHHHHHIHHIIIIHHHFHHHIHHIIHHHHHIHIIHHIIHIIHIIIIIIIHGIIHHHIHHIIIIIIHIHGIIIHHIHHHGHFHIIIHIIIHIIHHDIHHIHHHEHHHHFIHIIIIIGHIHIIIHHEEIIIIIIHIIHIIIIIIIIHEIHHEIIII
@HS5.2_347 HISEQ:380:H55W7BCXY:1:1101:2189:6470 1:N:0:AGCAGGAA orig_bc=AAAAAAAAAAAA new_bc=AAAAAAAAAAAA bc_diffs=0
TACGGAAGGTCCGGGCGTTATCCGGATTTATTGGGTTTAAAGGGAGCGCAGGCCGAAGGTTAAGCGTGACGTGAAATGTAGCCGCTCAACGGCTGAACTGCGTCGCGAACTGGCTTTCTTGAGTGAGTACGATGTAGGCGGAATTCGTGGTGTAGCGGTGAAATGCTTAGATATCACGAAGAACTCCGATTGCGAAGGCAGCCTACAAGGCCTTTACTGACGCTAAAGCTCGAAGGTGCGGGTATCGAACAGG
+
IIIIIIIIIIIIIIIIIIIIIIIIIHFHIIIIHHHDHHHIIIIIIIIIIIIHIIIIIHHIIIIIIIIIGHHIIIIIGIIIIIIIIIIIIIIIIIIHIIIIIIIIIIIIIIIIIIIIHIIIIIIIIIIHIIIIIIIIIIIIIIIIIHIIIIIIIIIIIIIIIIIIIIIIIIIIIIIIHHIIIIIHHIIIIIIIIIIIIIIIIIIIIIIIIIIIIIHIIIIIIIIIIIIIIIIIIIIIIIIIIIIHIIIIIIIII
@HS5.2_348 HISEQ:380:H55W7BCXY:1:1101:3906:6487 1:N:0:AGCAGGAA orig_bc=AAAAAAAAAAAA new_bc=AAAAAAAAAAAA bc_diffs=0
TACGGAGGATGCGAGCGTTATCCGGATTTATTGGGTTTAAAGGGTGCGTAGGCGGCTATGTAAGTCAGCGGTGAAATTCAGGCGCTCAACGTCTGTCGTGCCGTTGAAACTGCATGGCTTGAATGCGGATGCCGTGGGAGGAATGTGTGGTGTAGCGGTGAAATGCATAGATATCACACAGAACACCGATTGCGAAGGCATCTCACGAATCCGCGATTGACGCTGAGGCACGAAAGTGCGGGTATCAAACAGG
+
IIIIIIIHHIIIIIIIIIIIIIIIIIHIIIIIIIIGHIIIIIIIIIIIIIIIIIIIIIIIIIIIIIIIHIIIIIIHHHIIIIIIIIIIIIIIIIIIIIIIIHIIIIIIIIIHHIIIIIIIIIIIIIIIIIIIHHIIIIIIIIIIIIIIIIIIIIIIIIIIIIIIIIIIIIIIIIIIIIIIIIIIIIIIIIIIIIIIIIHIHIIIIIIIIIIIIIIIIIIIIIIIIIIIIIIIIIIHHIIIIIIIIIIIIIHII
@HS5.2_349 HISEQ:380:H55W7BCXY:1:1101:7520:6379 1:N:0:AGCAGGAA orig_bc=AAAAAAAAAAAA new_bc=AAAAAAAAAAAA bc_diffs=0
TACGGAGGGTGCGAGCGGTAATCGGAATAACTGGGCGTAAAGAGCTCGTAGGCGGTTAGTCAAGTCAGATGTGAAAGCCCCGGGCTTAACCTGGGAACTGCATTTGAAACTGACGAACTAGAGTACTGTAGAGGGAGGTAGAATTCCAGGTGTAGCGGTGAAATGCGTAGATATCTGGAGGAATACCGGTGGCGAAGGCGGCCTCCTGGACAGAGACTGACGCTGAGGAGCGAAAGCGTGGGGAGCAAACAGG
+
<<<E0D?//0<0CG/<</</<D1D=EHEDG1C11<CC</0D<<11D1</<<0CCB#C#FGBGEFDFGGHHIHHHHE1?D7<HHHGFGHHG?#<<IIHHEHG@EHFEIIHC#ECB<ECGFAIIIIHHIH#FHHIIHHHG<@IHIIHEHIIIHHHHDEEH#G?HHIIHIIHII#FH#@GDCGHIHHHDC8H#IGHHIIIHHIHECE1CHGF<EH?F1CHGHGHHIIIHDFCGCHHEHC<IIHHFHHIIHHGFEHI
@HS5.2_350 HISEQ:380:H55W7BCXY:1:1101:12086:6396 1:N:0:AGCAGGAA orig_bc=AAAAAAAAAAAA new_bc=AAAAAAAAAAAA bc_diffs=0
TACGGAAGGTCCGGGCGTTATCCGGATTTATTGGGTTTAAAGGGAGCGCAGGCTGGAGATTAAGCGTGACGTGAAATGTAGCCGCTCAACGGCTGAGTTGCGTCGCGAACTGGTTTTCTTGAGTGAGTACGACGTCAGCGGAATTCGTGGTGTAGCGGTGAAATGCTTAGATATCACGAAGAACCCCGATTGCGAAGGCAGCTGACGAGTCCTTTACTGACGCTAAAGCTCGAAGGTGCGGGTATCGAACAGG
+
HEHIHHHII@HIHGIIGIIHHIIIIDHHHIIEDGH<<EHCGHIHGFHIIGHDEGHIIIHHHIIHIHHIIIIHHHHIIHHIIIHIHHIIIIIIHIIIIIIIIIIIHIIHIIHHIIHHHIHIIIIIIIIIHIIHIHIIIGIIIIIIHIIIIIIIIIIIIIIIIIIIIIIIIIIHIIHHIHIIIII#IIIIIHGIIIIIIIIIIIIIHIIIIIIIIIIIIIIIIIIIIIIIIIIIIIIIHIIIIHHIIIIIIIIII
@HS5.2_351 HISEQ:380:H55W7BCXY:1:1101:15239:6388 1:N:0:AGCAGGAA orig_bc=AAAAAAAAAAAA new_bc=AAAAAAAAAAAA bc_diffs=0
TACGGAAGGTCCGGGCGTTATCCGGATTTATTGGGTTTAAAGGGAGCGCAGGCCGTTGGTTAAGCGTGCCGTGAAATGTACCGGCTCAACCGGTGACTTGCGGCGCGAACTGTCCGACTTGAGTGCGTACGAGGGTGGCGGAATTCGTGGTGTAGCGGTGAAATGCTTAGATATCACGAAGACCTCCGATTGCGAAGGCAGCTGCCCAGTCCGTAACTGACGCTAATGCTCGAAGGTGCGGGTATCGAACAGG
+
IHIIIHHHIIIIIIIIIIHHIIIIIE=GHHHEHHH<CHHIIIIIIIIIIIIIGIIHFIIHHIHIIIIIIHIHIHHIHHHHHHHIIIIIIGHIIIIIHIHIIIIIIIIIHIIIIIIIIIIIIIIIIIIIIIIIIIHIIIIIIIIIIIIIIIIIIIIIIIIIIIHEIIIIIIIIIIHHHHIIIIHIIIIIIIIHIIIIIIIIIIIIIIIIIIIIHIIHIIIIIIIIIIIIIIIIIIIIIIIIHIIIIIIIIIIIH
@HS5.2_352 HISEQ:380:H55W7BCXY:1:1101:16867:6273 1:N:0:AGCAGGAA orig_bc=AAAAAAAAAAAA new_bc=AAAAAAAAAAAA bc_diffs=0
TACGGAAGGTCCGGGCGTTATCCGGATTTATTGGGTTTAAAGGGAGCGCAGGCCGGTGCTTAAGCGTGACGTGAAATGCCGCGGCTCAACCGTGGAAGTGCGTCGCGAACTGGGTGCCTTGAGTGGGTTCGACGCCGGCGGAATTCGTGGTGTAGCGGTGAAATGCTTAGATATCACGAAGAACCCCGATTGCGAAGGCAGCCGGCGAGGCCTCAACTGACGCTAAAGCTCGAAGGTGCGGGTATCGAACAGG
+
IIIIIHIIIIIIIIIIIIIIIIIIIHHIIIIIHHIDEHIIIHIIHIIIIIIIIIIIIIIIIIIIIIIIIIIIIIIIHHIIIIIIHIIIIIIIIIIHHIIIIIIIIIIIIIIIIIIIIIIIIIHIIIIIIIIIIIIIIIIIIIIIIIIIIIIIIIIIIIIIIIIIIIIIIIIIIHIIIHIIIIIIHIIIIIIIIIIIIIHHIIHIIIIIIIIIIIIIIIIIIIIIIIHIIIIIIIIIIIIIIIIIHIIIIIIII
@HS5.2_353 HISEQ:380:H55W7BCXY:1:1101:20080:6393 1:N:0:AGCAGGAA orig_bc=AAAAAAAAAAAA new_bc=AAAAAAAAAAAA bc_diffs=0
TACGGAGGATGCGAGCGTTATCAGGATTTATTGGGCTTAAAGGGTGCGCAGGCGGCGCGTCAAGTCAGCGGTCAAAGTTCCGGGCTCAACCCGGGGATGCCGTTGAGACTGCCGCGCTGGAGTTCGGGCGAGGACGGCGGAATGCGTGGTGTAGCGGTGAAATGCATAGATATCACGCAGAACTCCGATTGCGAAGGCAGCTGTCCAGTCCGTTACTGACGCTGAGGCACGAAAGCGTGGGTATCGAACAGG
+
<<C100</0<<CH=C/</0<1<111<1DG11<DEE111<@11EC<<E?E///CDD>CGFB<FCGE1CC<C/0<HG@0<C<FBCCC9<<CHHEHF#B/?DG@?<DHHFD<E?EGHIHHE:I#HD:GHEC?HEIHH?CE0HIHIHDHCEFIHIIGIIIIIHIIIHGC1IIIHHGHGE<<<CHHHCFIHEEE0HFIGHGD<1HED1GD1CHCHEE@FIIHHIIIIHHIHECHIIIIIIIIIHEHHHEHEIIHIHI
@HS5.2_354 HISEQ:380:H55W7BCXY:1:1101:10241:6587 1:N:0:AGCAGGAA orig_bc=AAAAAAAAAAAA new_bc=AAAAAAAAAAAA bc_diffs=0
TACAGAGGCCAAGAGCGTTGTTCGGATTTACTGGGCGTAAAGGGCGCGTAGGCGGCATGGCGTGTCGGATGTGAAATCTCCGGGCTCAACCCGGAAAGTGCGTCCGAAACTACCGTGCTGGAGTATGGGAGGGGGAATCGGAATGCAGGGTGTAGCGGTGAAATGCGTTGATATCCTGCAGAACACCGGAGGCGAAGGCGGATTCCTTGAACATCACTGACGCTGAGGCGCGAAAGTCGGGGGAGCAAACAGG
+
HHIHIFIIIIIIIIIIIHHHHHHIIHIIIIIIIHIIIHHIHHIIIIIIIIIIIIIIIIIIIIIIHIIIHIIIIIHIHHIHIIIIIIIIIIIIIIIIIIIIIIIIIIIIIIIIIIIFIIIIIIIHIIIIIIIIIIIIIIIIIIIIIIHIIIIIIHHIIIIIIIIIIIIIIIIIIHIHHHHIIIIIIIIIIIIIIIIIIIIIIIHFIHIHGIIIIIIIIIIHIIIIIIIHDIIIIIHHDIIIIIIIHHHGHIIII
@HS5.2_355 HISEQ:380:H55W7BCXY:1:1101:14236:6578 1:N:0:AGCAGGAA orig_bc=AAAAAAAAAAAA new_bc=AAAAAAAAAAAA bc_diffs=0
TACGGAAGGTCCGGGCGTTATCCGGATTTATTGGGTTTAAAGGGAGCGCAGGCCGATGGTTAAGCGTGACGTGAAATGTAGCCGCTCAACGGCTGAACTGCGTCGCGAACTGGCTGTCTTGAGTGAGTTCGATGTGGGCGGAATTCGTGGTGTAGCGGTGAAATGCTTAGATATCACGAAGAACTCCGATTGCGAAGGCAGCCCACAAGGCCTTTACTGACGCTAAAGCTCGAAGGTGCGGGTATCGAACAGG
+
HIIIIIIIIHIIIIIIIHIIHHIIHH@@HHHIEHIHHIHIIGIIIFIIHIIICHHCH#HHHHHHIHIHIEHFHHHHGHIIHFHHIIHHIIIIIIIIIIIIIIIHIIHDHHHHGFHH<FGHEHEHIGHDCHHHII?GHCHHIHHDHHHEHGFEFCIHHGA?HIIHGHHIHIHFGFEHHHIHHHHHHIIHGDCHHIIIHHHHEDHHCHHHECHEIHHHGHE<DHGFHHIHIIIHGCCC/C0HHHHHHIIHIHIHH
@HS5.2_356 HISEQ:380:H55W7BCXY:1:1101:14065:6626 1:N:0:AGCAGGAA orig_bc=AAAAAAAAAAAA new_bc=AAAAAAAAAAAA bc_diffs=0
TACAGAGGTCCCTAGCGTTGTTCGGATTTACTGGGCGTAAAGGGCGCGTAGGCGGCCGAGCAAGTCAAGTGTGAAATCTCCGGGCTCAACCCGGAACGTGCGCTTGAGACTGCCCGGCTCGAGTGCGGAAGGGGGAATCGGAATACAGGGTGTAGCGGTGAAATGCGTTGATATCCTGTAGAACACCGGAGGCGAAGGCGGATTCCTTGTACGCAACTGACGCTGAGGCGCGAAAGTCGGGGGAGCAAACAGGATTAGAAACCCCAGTAGTCCGCCTAATGTGCCAGCCGCCGCGGTA
+
HHIIIIHIHIIIIHGHDCEEHGHIIHHHIHHHHIEFDC/DEFHCEDDH<CHHHHIIHD<HHHIIGEHCFCHCEGGHCGHHHIHDHIEHIHHIIICHDHHIGIIDIHHHHIIIHIIHHIHIIIIHFHHH@HHFHHEDHHIIHIIIIIHIIIIIHIHIIIHHIHHIIHHIIIHHHIH8HHGHHHHHHHIHIHEGDHIHHEDIIIHHEDGIHE?HEGCIHGCDDEHHHHHHHDHCHIHHCIIIIIIHHHFHEIHEHEIHHIIHIGHHFDG?HECCHIHHEHHHHEHGC<HEHHF?CCEIHH
@HS5.2_357 HISEQ:380:H55W7BCXY:1:1101:17639:6508 1:N:0:AGCAGGAA orig_bc=AAAAAAAAAAAA new_bc=AAAAAAAAAAAA bc_diffs=0
TACGGAGGATGCGAGCGTTATCCGGATTTATTGGGTTTAAAGGGTGCGCAGGCGGCCTGGTAAGTCAGCGGTAAAATCGTGGGGCTCAACCCCATCCTGCCGTTGATACTGTCGGGCTTGATTGCGGTCGAGGTAGGCGGAATTCGTCGTGTAGCGGTGAAATGCATAGATATGACGAAGAACACCGATTGCGTAGGCAGCTTACCAGACCGCAAATGACGCTCAGGCACGAAAGTGCGGGGATCGAACAGG
+
IIIIIIIIIIIIIIIIIIIHIIIIIHHHIIIIIIIGHIIIIIIIIIIIIIIIIIIIIIIIIIIIIIIIIIIIIIIIGHIIIIIIIIIIIIIIIIIIIIIIIIIIIIIIIIIIIIIHIIIIIIIIIIIIIIIIIIIIIIIIIIIIIIIIIIIIIIIIIIIIIIIIIIIIIIIIIIIIIIIIIIIIIIIIHHIIIIIIIIIIIIIIIIIIIIIIIIIIIIIIIIIIIIIIIIIIIIIIIIIIIIIIIIIIIIII
@HS5.2_358 HISEQ:380:H55W7BCXY:1:1101:19004:6572 1:N:0:AGCAGGAA orig_bc=AAAAAAAAAAAA new_bc=AAAAAAAAAAAA bc_diffs=0
TACGGAAGATGCAGGCGTTATCCGGATTCATTGGGTTTAAAGGGTGCGTAGGCGGGTTATTAAGTCTGCGGTCAAATGTCAGCGCCCAACGCTGGCCTGCCGTGGAAACTGGTGACCTTGAATGCGGACGAGGCAGATGGAATTCGTGGTGTAGCGGTGAAATGCTTAGATATCACGAGGAACTCCGATTGCGAAGGCAGTCTGCCAGGCCGTGATTGACGCTGAGGCACGAAGGTGCGGGTATCGAACAGG
+
IIIIIIIIHHIIICHIIIIIIIIIIEHIIHIHGHICCHIIIIIIIHIIIIIIIIIIGIIIIIIIIIIIIIIIIIIIHHIIIIIIIIIIIIIHIIIIIIIIIIIIIIIIIIIIIIIIIIIIIIIIIIIIIIIIIIIIIIIIIIIIIIHIIIIIIIIIIIIIIIIIIIIIIIIIHIIIIIIIIHIHIIIIIIIIIIIIIIIIIIIIIIIIIIIIIIIIIIIIIIIIIIIIIIIIIIIIIIIIIIIIIIIIIIII
@HS5.2_359 HISEQ:380:H55W7BCXY:1:1101:20782:6616 1:N:0:AGCAGGAA orig_bc=AAAAAAAAAAAA new_bc=AAAAAAAAAAAA bc_diffs=0
TACGGAAGGTCCGGGCGTTATCCGGATTTATTGGGTTTAAAGGGAGCGCAGGCGGAAGGATAAGCGTGACGTGAAATGTAGCCGCTCAACGGCTGAACTGCGTCGCGAACTGTCTTTCTTGAGTGAGTACGACGTCAGCGGAATTCGTGGTGTAGCGGTGAAATGCTTAGATATCACGAAGAACCCCGATTGCGAAGGCAGCTGACGAGTCCTTTACTGACGCTAAAGCTCGAAGGTGCGGGTATCGAACAGG
+
GHHHIGIIIGHHICHIIHHIEHHHIE<0<GH?GHHD<DCCFHFHHFHIIIHDDHHHHIICHEHFHIIIGHHHIFEHEHHHIIIIHD7C#HIIIHHH#ECHIHDHIIIDEGGFGEGFHHHAHHIEHHHFCHHHIIHHAIIIIHHHHHEEHGHDCCGHHIIHIHHGIIIIIHFCEFIHGEGHIHIHHEEHGHEHHEGF1HF@GHHC1HHHHGHHCIGIIGIIHIIIIGHHIIIIHCHECC0HEHHHHEFC1EGHH
@HS5.2_360 HISEQ:380:H55W7BCXY:1:1101:2262:6892 1:N:0:AGCAGGAA orig_bc=AAAAAAAAAAAA new_bc=AAAAAAAAAAAA bc_diffs=0
TACGGAAGGTCCGGGCGTTATCCGGATTTATTGGGTTTAAAGGGAGCGCAGGCCGATGGTTAAGCGTGACGTGAAATGTAGCCGCTCAACGGCTGAACTGCGTCGCGAACTGGCTGTCTTGAGTGAGTTCGATGTGGGCGGAATTCGTGGTGTAGCGGTGAAATGCTTAGATATCACGAAGAACTCCGATTGCGAAGGCAGCCCACAAGGCCTTTACTGACGCTAAAGCTCGAAGGTGCGGGTATCGAACAGG
+
IIIIIHHIIHHI<<CCEHHEHHHIHCCHIGEFGHIC0GHIHEHIHHHIHHIIHIHFFCIIIHIHEEHHHEEGHHEHFA@DCHIIIIHHIIIIIIIIIHHIIHIIIHGIIHEIIIIH@HHIIIIIHIIH?GIIIHHBHEGFIIIIIHHHHIIIIIIIHIIIIIIIIHHHIIIIIIHHFFHHHIIIHIIIHHGIIIIIIIIHHHHHEIIHIIIIIIIIIIIIIIIIIIHGIHIIIIIIHIIIIIHHGIHIIIIII
@HS5.2_361 HISEQ:380:H55W7BCXY:1:1101:3463:6975 1:N:0:AGCAGGAA orig_bc=AAAAAAAAAAAA new_bc=AAAAAAAAAAAA bc_diffs=0
TACGGAGGGTGCAAGCGTTAATCGGAATAACAGGGCGTAAAGGGCATGCAGGCGGTTAGACAAGTAGGATGTGAAATCCCCGGGCTCAACCTGGGAGCTGCATACTAAACTGTCAGACTAGAGTATTGCAGGGGGAGACGGAATTCCAGGTGTAGCGGTGGAATGCGTAGATATCTGGAAGAACACCAAAGGCGAAGGCAGTCTCCTGGGCAAATACTGACGCTCATATGCGAAAGCGTGGGTAGCAAACAGG
+
IIIIIIIIIIIIIIIIIIIIIIIIIIHHHII1DHIIIHIIIIIIIHIIIIIIHIIIIIIIIIIIIIIIIIIIIIIIHIIIIIIIIIIIIIIIIIIIIIIIIIIIIIIIIIIIIIIIIIIIIIIIIIIIIIIIIIIHIIIIIIIIIIIIIIIIIIIIIIIIIIIIIIHIHIIIIIIIHIIIIIIIIIIIIIIIIIIIIIIIIHHFIIIIIIIIIIIIIIIIIIIIIIHIIIIIIIIIIIIIIIIIIIIIIIHII
@HS5.2_362 HISEQ:380:H55W7BCXY:1:1101:8784:6973 1:N:0:AGCAGGAA orig_bc=AAAAAAAAAAAA new_bc=AAAAAAAAAAAA bc_diffs=0
TACGGAAGATGCGAGCGTTATCCGGATTTATTGGGTTTAAAGGGAGCGTAGGCGGAAGGTTAAGTCTGCGGTAAAATGTCAGTGCTCAACGCTGGCTTGCCGTGGATACTGGTCTTCTTGAATGTGCACAGGGAAGGTGGAATTCGTGGTGTAGCGGTGAAATGCTTAGATATCACGAAGAACTCCGATCGCGAAGGCATCCTTCTGGGGCATGATTGACGCTGAGGCTCGAAAGCGCGGGTATCAAACAGG
+
HIIHHEHGHHIHIEHIIHHGFH@HH@HIHHIIHII<G@EHHHHH?GHDCHIHIHIGIHIIIIIICGHHIIIIHHHIIIHHHHHHIIIIHIIIIHAEHIHIHHIIIHIHIHIIIIHHIIHHIHIHIIIIIIIIIHHGHGHIIIHIHHGGHIIIIIHHHHHHIIIIIHIHHHHIGHHHEHIIIHGIIIHHHIIIIIIIGHGIIIHGIHEHHHHIIIIIIHIHIIIIIIIHHHHHGHCIIIIIHIIHIHGF@GIH
@HS5.2_363 HISEQ:380:H55W7BCXY:1:1101:16389:6836 1:N:0:AGCAGGAA orig_bc=AAAAAAAAAAAA new_bc=AAAAAAAAAAAA bc_diffs=0
TACGGAAGGTCCGGGCGTTATCCGGATTTATTGGGTTTAAAGGGAGCGCAGGCCGATGGTTAAGCGTGACGTGAAATGTAGCCGCTCAACGGCTGCACTGCGTCGCGAACTGGCTATCTTGAGTGAGTTCGATGTTGGCGGAATTCGTGGTGTAGCGGTGAAATGCTTAGATATCACGAAGAACTCCGATTGCGAAGGCAGCCAACAAGGCCTTTACTGACGCTAAAGCTCGAAGGTGCGGGTATCGAACAGG
+
IIIIIHHIIIIIIIIIIIIIHIIIIGHHIIIIIIIGEHIIIIIIIIIIIIIIIIIIIIIIIIIIHIIIIIIIIIIIHHHHIIIIIIIIIIIIHIIIIIIIIIIIIIIIIIIIIIIIHIIIIIIHIIIIIIIIIIIIIIIIIIIIIHIIIIIIIIIIIIIIIIIIIIIHIIIIIIIIIIIIIIIIIIIIIIHIIIIIIIIIIIIIIIIHIIIIIIIIIIIIIIIIIIIHIHIIIHFCCIIIIIIIIIIIIIIII
@HS5.2_364 HISEQ:380:H55W7BCXY:1:1101:17836:6768 1:N:0:AGCAGGAA orig_bc=AAAAAAAAAAAA new_bc=AAAAAAAAAAAA bc_diffs=0
TACGGAAGATGCGAGCGTTATCCGGATTTATTGGGTTTAAAGGGAGCGTAGGCGGCCCTGTAAGTCAGCGGTTAAATGTCATGGCCCAACCTTGGCATGCCGTTGAAACTGCTGGGCTTGAATGCACTCAAGGAAGGCGGAATTCGTCGTGTAGCGGTGAAATGCTTAGATATGACGAGGAACTCCGATTGCGAAGGCAGCCTTCTGGCGTGCGATTGACGCTGAGGCTCGAAAGCGCGGGTATCAAACAGG
+
IIIIIIIIIIHIIIIIIHIHIIIIIGGHGIIIIIHGEHIIIIIHHIHIIHIIIIIIIIIHHIHIIIIIIIIHIIIIIIHIIIIIIIIIIHIIIHIIHIIIIIIIIIIIIIIIIIIIIIIIIIIIIIIIIIIIIIIIIIIIIIIIIIIIIIIIIIIIIIIIIIIIIIIIIIIIIIHIIIIIIIIHIIIIHHIIIIIIIIIIIIIIIIIHIIIIIHIIHIIIIIIIIIIIIIIIIIIIIIIIIIIIIIIIIIII
@HS5.2_365 HISEQ:380:H55W7BCXY:1:1101:18052:6885 1:N:0:AGCAGGAA orig_bc=AAAAAAAAAAAA new_bc=AAAAAAAAAAAA bc_diffs=0
TACGGAAGGTCCGGGCGTTATCCGGATTTATTGGGTTTAAAGGGAGCGCAGGCCGACGTGTAAGCGTGTTGTGAAATGTACCGGCTCAACCGGTGAGTTGCAGCGCGAACTGCATGTCTTGAGTGCACCCGAGGAGGGCGGAATTCGTGGTGTAGCGGTGAAATGCTTAGATATCACGAAGAACTCCGATTGCGAAGGCAGCCCTCCAGCGTGTAACTGACGCTAATGCTCGAAAGTGCGGGTATCGAACAGG
+
HEHHIE=CE<1FHCCEH/C0F<CHH@<<D1@GHF?DGE1DF?GHGGHHCFHHCHDDHGHGEHC@C<HDEDHIIGHHF1D>DCF?EHHHHH1EHIEFAHCHEEFCDHGC<CHBDGCHFIHIHEHFEEHIHHHHHGCGHHH/?HCC<HEHFHHHFIHHGCEHIIIHHHH#HHFAFH1CCEHEHEHH@HHHIIHDIIIIHHHHHIIIIHCIHIHHIIIHGIHIHIIIHIIGIHIHHEC</HHHHHHCHHEHEIIIH
@HS5.2_366 HISEQ:380:H55W7BCXY:1:1101:2979:7013 1:N:0:AGCAGGAA orig_bc=AAAAAAAAAAAA new_bc=AAAAAAAAAAAA bc_diffs=0
TACGGAAGATGCGAGCGTTATCCGGATTTATTGGGTTTAAAGGGAGCGTAGGCGGGCTTTTAAGCCAGCGGTCAAATGTCAGGGCCCAACCTTGGCATGCCGTTGGAACTGGGAGCCTTGAATACACACAAGGAAGGTGGAATTCGTCGTGTAGCGGTGAAATGCTTAGATATGACGAAGAACTCCGATTGCGAAGGCAGCCTTCTGGGGTGCGATTGACGCTGAGGCTCGAAAGTGCGGGTATCGAACAGGATTAGATACCCTAGTAGTCCGCCTGATGTGCCAGCAGCCGCGGTA
+
IIIIIIIIHIHIIGHHIIIHHHIHHHHHIIIHIIICGEHHIIIIIIIIIIIIIIIIIHIII@HIHHIIIIIIIIIIHHIHIIIIIHIEHIIIIIIIIIIIHIIIIIIIIIIIIIIGIIIIIIIIIHIIIIIIIHHIIIIIIIIIIIIIIIIIHIHIIIIIHIIIIIIIIIIIIIIIIIIIIIIHIIIIHIIIIIHIIIIGIIIIIIHFHDHE@CHDGEEHEC@F@?E<1G<@GCE/CC<</<F?G?HF?F<@GC@F<<11CF<1EE?HHECIIIHGGEHG@IIIIIIIIIIIIIIHI
@HS5.2_367 HISEQ:380:H55W7BCXY:1:1101:5793:7028 1:N:0:AGCAGGAA orig_bc=AAAAAAAAAAAA new_bc=AAAAAAAAAAAA bc_diffs=0
TACGTATGGTGCAAGCGTTATCCGGATTTACTGGGTGTAAAGGGAGCGTAGACGGCATAGCAAGCCAGATGTGAAATGTATGGGCTTAACCCATAGACTGCATTTGGAACTGTTAAGCTAGAGTGTCGGAGAGGTAAGTGGAATTCCTAGTGTAGCGGTGAAATGCGTAGATATTAGGAGGAACACCGGTGGCGAAGGCGGCTTACTGGACGGCAACTGACGTTGAGGCTCGAAAGCGTGGGGAGCAAACAGG
+
IIIIIHIIIIIIIIIIIIHIIIIIIHHHIIHHGHG<DCGHHHHH<EHIIIIIIIHIHIHIIIIIIIIIIIIIIIIIHHIHHHIIIIIIIIHH?HIIIHHIIIIIHIIIIIIIIIIIIIHIIIIIHHIIIIIHIHHIIIIIIIIIIIIIIIIIIIIIIIIIIIIIIIIIHHIIIIIHHHIIIIHIHIIIIIIIIIIIIIIIIIHHIHHIIHHFHIIIIIHHIIHIIIIIIIIIIIIHIIIIIIIIIIIIIIIII
@HS5.2_368 HISEQ:380:H55W7BCXY:1:1101:6077:7081 1:N:0:AGCAGGAA orig_bc=AAAAAAAAAAAA new_bc=AAAAAAAAAAAA bc_diffs=0
TACGGAAGGTCCGGGCGTTATCCGGATTTATTGGGTTTAAAGGGAGCGCAGGCTGGATTTTAAGCGTGTTGTGAAATGTACCGGCTCAACCGGTGATGTGCAGCGCGAACTGGAGTCCTTGAGTGAGTACGACGTCAGCGGAATTCGTGGTGTAGCGGTGAAATGCTTAGATATCACGAAGAACCCCGATTGCGAAGGCAGCTGACGAGTCCTTAACTGACGCTAAAGCTCGAAAGTGCGGGTATCGAACAGG
+
IIIIIIIIIHIIIIIIIIIIIIHIIHIIIIIIIIIHHIIIIIIIIIIIIIIIIIIIIIIIIIIIIIHIIIIIIIIIHHHHHHIIIHIIIIIIIIIHIIIIIIIIIIIIIIIIIIIHIIIIIIIIIIIIIIIIIIIIIIIIIIIIIIIIIIIIIIIIIIIIIIIIIIIIIIIIIIIHIHGIIIIIIIIIHIHIIIIIIIIIIIIIIIIIIHIIIIIHIIIIIIIIIIIHHHIIIIIIGIIIIIIIHIIIIHIII
@HS5.2_369 HISEQ:380:H55W7BCXY:1:1101:10014:7206 1:N:0:AGCAGGAA orig_bc=AAAAAAAAAAAA new_bc=AAAAAAAAAAAA bc_diffs=0
TACGGAAGGTCCGGGCGTTATCCGGATTTATTGGGTTTAAAGGGAGCGCAGGCTGATTATTAAGCGTGACGTGAAATGTAGCCGCTCAACGGCTGAACTGCGTCGCGAACTGGTAGTCTTGAGTGAGTTCGATGTTGGCGGAATTCGTGGTGTAGCGGTGAAATGCTTAGATATCACGAAGAACTCCGATTGCGAAGGCAGCCAACAAGGCCTTTACTGACGCTAAAGCTCGAAGGTGCGGGTATCGAACAGG
+
IFHIIIIIIIIIIIIIIIIIIIIIIHHIIIIIGIIHHIIGIIIIIIIIHIIIIIIIIIIIIIIIIIIIIIIIIIIIIIHIIIIIIIIIIIIIIIIIIIIIIIIIIIIIIIIIIIIIHIIIIIIIIIIIHIIIIIIIIIIIIIIIHIHIIIIIIIIIIIIIIIIIIIIIIIIIIIIIIIIIIIIIIIIIIIIIIIIIIIIIIIIIHIIIIIIIIIIIIIIIIIIIIIIIIIIIHIIIIHHIIIIIIIIIIIIII
@HS5.2_370 HISEQ:380:H55W7BCXY:1:1101:11302:7022 1:N:0:AGCAGGAA orig_bc=AAAAAAAAAAAA new_bc=AAAAAAAAAAAA bc_diffs=0
TACGGAAGGTCCGGGCGTTATCCGGATTTATTGGGTTTAAAGGGAGCGCAGGCCGATGGTTAAGCGTGACGTGAAATGTAGCCGCTCAACGGCTGAACTGCGTCGCGAACTGGCTGTCTTGAGTGAGTTCGATGTGGGCGGAATTCGTGGTGTAGCGGTGAAATGCTTAGATATCACGAAGAACTCCGATTGCGAAGGCAGCCCACAAGGCCTTTACTGACGCTAAAGCTCGAAGGTGCGGGTATCGAACAGG
+
IIIIIHHHIHIIIIHIIHIIIIHIIIIIIIIIIGHGHIHIIIIIHIHIIIIIIIHIHIIHHIIIIIHIHIIIHHHIIIHIIIIIHIIIIIIIIIIIIIIIIIIIIIIIIHIIIHHHHHIIIIIIHIIIIIIIIIIIIIIIIIIIIIIHIIIIIIIIIIIIIIIIIIIIIIIIIIIHIIGHIIHIHIIIIIIIIIIIIIIIIIIIIIIIIIIIIIIIIIIIIIIIIIIIIIIIIIIHHIHIIIIHHIIIIIIII
@HS5.2_371 HISEQ:380:H55W7BCXY:1:1101:11639:7098 1:N:0:AGCAGGAA orig_bc=AAAAAAAAAAAA new_bc=AAAAAAAAAAAA bc_diffs=0
TACGGAAGGTCCGGGCGTTATCCGGATTTATTGGGTTTAAAGGGAGCGCAGGCCGGAGGTCAAGCGTGACGTGAAATGTAGCCGCTCAACGGCTGAACTGCGTCGCGAACTGGCTTTCTTGAGTGAGTTCGATGTGGGCGGAATTCGTGGTGTAGCGGTGAAATGCTTAGATATCACGAAGAACTCCGATTGCGAAGGCAGCCCACAAGGCCTTTACTGACGCTAAAGCTCGAAGGTGCGGGTATCGAACAGG
+
IIIIIEHHHHHIHHIGIIIIIGHII=HHIIIIHIID@HHHHEHIIIIIHHIIIIIIHIIIIIIIIIIIHIIIIIIHHHHIIIIIIIIIIIIIHIHHIIIIIIIIIIIIIIHHHIIHIIIIIIIIHIIIIIIIIIHIHHIIIIIHIIIIIIIIIIIIIIIIIIHIIIIHIIIIIIHHHHHIHIIHHIIIIIIIHHI1IHIIIIIIHIIHIHIIIIIIIHIHIIIIIIIIIIIIHHIIHIHIIIIHHIHIHIHII
@HS5.2_372 HISEQ:380:H55W7BCXY:1:1101:13967:7027 1:N:0:AGCAGGAA orig_bc=AAAAAAAAAAAA new_bc=AAAAAAAAAAAA bc_diffs=0
TACGGAAGGTCCGGGCGTTATCCGGATTTATTGGGTTTAAAGGGAGCGCAGGCCGGAGATTAAGCGTGACGTGAAATGCCGCGGCTCAACCGTGGAAGTGCGTCGCGAACTGGTTTTCTTGAGTGAGTACGACGGAGGCGGAATTTGTGGTGTAGCGGTGAAATGCTTAGATATCACGAAGAACCCCGATTGCGAAGGCAGCCTCCGAGTCCTTAACTGACGCTAAAGCTCGAAAGTGCGGGTATCGAACAGG
+
IIIIIIIIIHIIIIIIIIIIIIIIIHIIIIIIIIIGHHIIIIHIHIIIIIIIIIIIFHGHHIIIIIIIIIIIIIIIHIIIIIIHIIIIIIIIGIIHIIIHIIHHIHIHIHIIIIIIIIIIIIIIIIIIIIHIIIIIIIIIIIIIIIIHIIIIIIIIIIIIHIIIIIIIIIIIIIIIHIIIIHGHHIIIIIHIIIIIIIHIIIIIIIIIIIIHIIIIIIIIIIIIIHIIIIIIIIIHDHEIIIIIIIHIIIIII
@HS5.2_373 HISEQ:380:H55W7BCXY:1:1101:17535:7021 1:N:0:AGCAGGAA orig_bc=AAAAAAAAAAAA new_bc=AAAAAAAAAAAA bc_diffs=0
TACGGAAGGTCCGGGCGTTATCCGGATTTATTGGGTTTAAAGGGAGCGCAGGCGGGGAGGTAAGCGTGACGTGAAATGTAGCCGCTCAACGGCTGAACTGCGTCGCGAACTGCCTCTCTTGAGTGAGTACGACGTCAGCGGAATTTGTGGTGTAGCGGTGAAATGCTTAGATATCACGAAGAACCCCGATTGCGAAGGCAGCTGACGAGTCCTTTACTGACGCTAAAGCTCGAAGGTGCGGGTATCGAACAGG
+
IIIIIGHHIIIIIIIIIIIIIIIIIEHHHHIIHIIEGHHIIIIIEHHIIIIIIIIIIHHIHIIIIIHIIIIIHHHHIHIIIIIIIIIIIIIIIIIHHHHIIIHIIIIIIIIIIIHIIIIIIIIIIGIIIIIIIIIIIIIIIIIIIIIIIIIIIIIIIIIIIIIIIIIIIIIHIIHIHHIIIIIIIIIGIIIIIIIIIIIIIIIIIIIIIIIIIIHIIIIIIIIIIIIIIIIIIHF<CIIIIIIIIIIIIIIII
@HS5.2_374 HISEQ:380:H55W7BCXY:1:1101:1347:7365 1:N:0:AGCAGGAA orig_bc=AAAAAAAAAAAA new_bc=AAAAAAAAAAAA bc_diffs=0
TACGGAAGGTCCGGGCGTTATCCGGATTTATTGGGTTTAAAGGGAGCGCAGGCGGGCTTTTAAGCGTGACGTGAAATGTAGATGCTCAACATCTGCACTGCGTCGCGAACTGGGGGCCTTGAGTGCAGTCGACGTTGGCGGAATTCGTGGTGTAGCGGTGAAATGCTTAGATATCACGAAGAACTCCGATTGCGAAGGCAGCCGACGAGAGTGTAACTGACGCTAAAGCTCGAAAGTGCGGGTATCGAACAGG
+
IIIHIIIIIIIIHHHIIIIIIIGHIEEHIIHIIIIEEHIIHHIHHIIGHHIIHHHHIHIHIIHIIIIIIIHHHEHIHHHHIIIIIIHIHHHHHIIIIHHHHHHDHHHIIIIHIHICEHHGHIIIIHIHHHIIEEHHGEHHHHEIHHHHHIHHEFHIIIHIIIHEGHFHHEGHH?HFEHHIIHHHHIIHHHHIHIHIIH@HHDIHHHEGECFCHCIHHHEEHHIIIIHHCEIHHEHF<E<H@IIGIIIIIIIIH
@HS5.2_375 HISEQ:380:H55W7BCXY:1:1101:5911:7373 1:N:0:AGCAGGAA orig_bc=AAAAAAAAAAAA new_bc=AAAAAAAAAAAA bc_diffs=0
TACGGAAGGTCCGGGCGTTATCCGGATTTATTGGGTTTAAAGGGAGCGCAGGCCGACGTGTAAGCGTGTTGTGAAATGTACCGGCTCAACCGGTGAGTTGCAGCGCGAACTGCATGTCTTGAGTGCACCCGAGGAGGGCGGAATTCGTGGTGTAGCGGTGAAATGCTTAGATATCACGAAGAACTCCGATTGCGAAGGCAGCCCTCCAGCGTGTAACTGACGCTAATGCTCGAAAGTGCGGGTATCGAACAGG
+
IHIIIHIIIIIHIHIIIIIIIIIIIHHFHHIGHHHDCEHIIGIIHHHHIIIIIIIIIIHHH?CH#IHHGHIIIIIHCHDCGEGHHHHHIIIIIIIIIHIIIIIIIIIHIIIHIIIIIIHIIIIIIIIIIIIEHECEHFIIHHFHIIIIIIIIIIIIIIIHIHHHIIGIIIIIIHHIHIIIIIHFHIIHHHHIIIIIIIHIIIGHFIIIHIHHHGHHHEHIIIIHHHCHHCIIHHHHCIIHIIIHHIIIIIIII
@HS5.2_376 HISEQ:380:H55W7BCXY:1:1101:11117:50379 1:N:0:AGCAGGAA orig_bc=AAAAAAAAAAAA new_bc=AAAAAAAAAAAA bc_diffs=0
TACGGAAGGTCCGGGCGTTATCCGGATTTATTGGGTTTAAAGGGAGCGCAGGCGGCCTTTTAAGCGTGACGTGAAATGCAGGTGCTCAACATCTGAGCTGCGTCGCGAACTGGAGGGCTTGAGTGAGTTCGATGTCAGCGGAATTCGTGGTGTAGCGGTGAAATGCTTAGATATCACGAAGAACCCCGATTGCGAAGGCAGCTGGCAAGGCCTTTACTGACGCTAAAGCTCGAAGGTGCGGGTATCGAACAGG
+
IIIIIHHIIHIIIIIIIIIIIIIIIHIIIIEHIIIHIIIIIIIIIIHIIIIIIIIIIIIIIIIIIIIIHIIIIIIIIIIIIIIIIIIIIIIIIIIIIIIIIIIIIIIHIIIIIIIIIIIIIIIIIIIIIIIIIIHIIIIIIIIIIIIIIIIIIIIIIIIIIIIIIIIIIIIIIIIIIIIIIIIIIIIIIIIIIIIIIIIIGIIIIIIIIIIIIIIIIIIHIIIIIIIIIHHIIIIHDHD1IIIIIIIIIIIII
@HS5.2_377 HISEQ:380:H55W7BCXY:1:1101:9254:7305 1:N:0:AGCAGGAA orig_bc=AAAAAAAAAAAA new_bc=AAAAAAAAAAAA bc_diffs=0
TACGGAAGGTCCGGGCGTTATCCGGATTTATTGGGTTTAAAGGGAGCGCAGGCTGATTATTAAGCGTGACGTGAAATGTAGCCGCTCAACGGCTGAACTGCGTCGCGAACTGGTAGTCTTGAGTGAGTTCGATGTTGGCGGAATTCGTGGTGTAGCGGTGAAATGCTTAGATATCACGAAGAACTCCGATTGCGAAGGCAGCCAACAAGGCCTTTACTGACGCTAAAGCTCGAAGGTGCGGGTATCGAACAGG
+
IIIIIIIIIIIIIIIIIIGHIIIIHHGHHIIHHIIHHIHHIIIIHIIGECHIIIIIIIIIIIIIIIIIIIIIIHIIIIIIIHHIIIIIIIIIIIIIIIIIIIIIIIIIIIIIIIIIIIIIIIIIIIIHIIIIIIIIIIIIIIIIIIIIIIIIIIIIIIIIIIIIIIHHIIIIIIHIIHIIIIIIIIIIIIIIIIIIIIIIIIHIIIIIIIIIIIIIIIIIIIIIIIIHHHIIIIIIIIIIIIIIIIIIIIIII
@HS5.2_378 HISEQ:380:H55W7BCXY:1:1101:10892:7320 1:N:0:AGCAGGAA orig_bc=AAAAAAAAAAAA new_bc=AAAAAAAAAAAA bc_diffs=0
TACGGAGGATACAAGCGTTATCCGGATTTATTGGGTTTAAAGGGTGCGCAGGCGGACCGCTAAGTCAGGGGTGAAAAGTTGGGGCTTAACTCCAATCGTGCCTTTGATACTGGCGGACTAGAGTGCGATAGGCGTGGCCGGAATGTGGTGTGTAGCGGTGAAATGCTTAGATATGCCACAGAACACCGATCGAGAAGTCAGGTCACGAGTTCGCAACTGACGCTCATGCACGAAAGCGTGGGGATCAAACAGG
+
IIIIIIIIGIIIIIIIIIIIIIIIIIIIIIIIHIIDHHIIIIIIIIIIIIIIIIIIIIIIIIIIIIIIIIIIIIIIIIHIIIIIIIIIIIIIIIIIIIIIIIIIIIIIIIIIIIIIIIIIIIIIIIIIHIIIIIIIIHIIIIIIIHIIIIIIIIIIIIIIIIIIIIIIIIIIIIIIHFIIIIIIIIIIIIIIIIIIIIIIIIIIIIIIIIHIIIIIIIIIIIIIIIIIIIIIIIIIIIIIIIHHHIIIIIIII
@HS5.2_379 HISEQ:380:H55W7BCXY:1:1101:11332:7450 1:N:0:AGCAGGAA orig_bc=AAAAAAAAAAAA new_bc=AAAAAAAAAAAA bc_diffs=0
TACGGAGGATGCGAGCGTTATCCGGATTTATTGGGTTTAAAGGGTGCGTAGGCGGATGATTAAGCGTGAGGTGAAATGCCACGGCTCAACCGTGGAACTGCCTCGCGAACTGGTTGTCTGGAATGCCCCTGCCGTGGGAGGAATGTGTGGTGTAGCGGTGAAATGCATAGAGATCACACAGAACACCGATTGCGAAGGCATCTCACGAAGGGGTGATTGACGCTGAGGCACGAAAGCGTGGGGATCAAACAGG
+
IIIHHDCHIIIIDHHHIIIIIHHIHH0DHHIHHHHD0EH@CHIHHHHGCHHIHIHCHHHIIIIIHIEEHHHHIIHIHHIIHIIIIIHHIIIIIIHIIIIIHIIIIHHEHHHGIIIHGIHIHIHHIIIIHIHIIIHHHIHHHCHHIIHGHIHIIIIHIIIHHIIIHHIHIIFEGHIHFHFIIHHHIIHIIIIHEHEHHHHEEGIIHHHHIIH@HHIHHFGCIIHHFHHHGFEIHHHIHHHHHHHHHHIIIHHII
@HS5.2_380 HISEQ:380:H55W7BCXY:1:1101:14443:7497 1:N:0:AGCAGGAA orig_bc=AAAAAAAAAAAA new_bc=AAAAAAAAAAAA bc_diffs=0
TACGTAGGTGGCAAGCGTTGTCCGGATTTACTGGGTGTAAAGGGCGTGTAGCCGGGCTGGTAAGTCAGATGTGAAATCCACGGGCTTAACTCGTGAACTGCATTTGAAACTGCTGGTCTTGAGTATCGGAGAGGCAATCGGAATTCCTAGTGTAGCGGTGAAATGCGTAGATATTAGGAGGAACACCAGTGGCGAAGGCGGATTGCTGGACGACAACTGACGGTGAGGCGCGAAAGCGTGGGGAGCAAACAGG
+
IIIIHIIIIIIIIIIIIIIIIIIIIIIIIIIHHIHFHHIIIIIIIIIIIIIIIIIIIIIIIIIIIIIIIIIIIIHIIIIIIIIIIIIIIIHIIIIIIIIIIIIIIIIIIIIIIIIIIHIIIIIIIIIIIIIIIIIIIIIIIIIIIIIIIIIIIIIIIIIIIIIIIIIIIIIIIIIHHHIIIIIIIIIIIIIIIIIIIIIIIIIIIIIIIIIHHHIIIIIIIIIIIHIIHIIIIIIIIIIIIIIIHIIHHIIHI
@HS5.2_381 HISEQ:380:H55W7BCXY:1:1101:15293:7402 1:N:0:AGCAGGAA orig_bc=AAAAAAAAAAAA new_bc=AAAAAAAAAAAA bc_diffs=0
TACGTATGGAGCAAGCGTTATCCGGATTTACTGGGTGTAAAGGGAGCGTAGACGGTTTGCCAAGTCTGATGTGAAAGGTGAGGGCTCAACCCTTAAACTGCATTGGAAACTGGTAGACTAGAGTGTCGGAGAGGTAAGTGGAATTCCTAGTGTAGCGGTGAAATGCGTAGATATTAGGAGGAACACCAGCGGCGAAGGCGGCTTACTGGACGATAACTGACGTTGAGGCTCGAAAGCGTGGGGAGCAAACAGG
+
IIIIIIHIIHIIIIIIIIHIIIIIIIIIIIIEHHIDGCHIIIIIHIIIIHIIIIIIIIIIIIIIIIIIIIIIIIIIHIIIIIIIIIIHHIHHIIHIIIIIIIIIIIIIIIIIIIIIIIIIIIIIIIIIIIIIIIIIIIHHIIHIIIIHIIIIIIIIIIIIIIIIIIIIIIIIIIHIHHHIIHIIHGIIIIIIIIIIIIIIIIIIIIIIIIIIIIIIIIIIIIIIIIIIIIIIIIIIIIIIIIIIIIIIIIIII
@HS5.2_382 HISEQ:380:H55W7BCXY:1:1101:6890:7622 1:N:0:AGCAGGAA orig_bc=AAAAAAAAAAAA new_bc=AAAAAAAAAAAA bc_diffs=0
TACGGAAGGTCCGGGCGTTATCCGGATTTATTGGGCTTAAAGGGAGCGCAGGCGGAAGGTTAAGCGTGACGTGAAATGTGCCGGCTCAACCGGTGAATTGCGTCGCGAACTGGTCTTCTTGAGTGAGTACGACGGAGTCGGAATTCGTGGTGTAGCGGTGAAATGCTTAGATATCACGAAGAACGCCGATTGCGAAGGCAGTCTCCGAGTCCTTAACTGACGCTAATGCTCGAAAGTGCGGGTATCGAACAGG
+
IIH@E0DEGHHHI<HDECCHEHEHD<<C1C<1<DG1<1DHHHCH<G@CD<HD?CEHEHHGIHIIFHHHGHIHIIHHFHHHHIIIIIIHHIIHIIIIIHIIHHIIIHEHIIIIIIIHHHIIIIIHIIIIIIIIIHIHHHIIIIIHIIIIIIIIHHIIIIHIIIIIIIIIIIIIIIHHHHIIIIIIIIIIIIIIIIIIIIHHHHIHHIIIIHIGIIIIIHIIIIHHHG<IIHHHHIIIIIIIIIIIIIIIHHIII
@HS5.2_383 HISEQ:380:H55W7BCXY:1:1101:6807:7737 1:N:0:AGCAGGAA orig_bc=AAAAAAAAAAAA new_bc=AAAAAAAAAAAA bc_diffs=0
TACATAGGGGGCGAGCGTTGTCCGGAATGACTGGGCGTAAAGGGTGTGTAGGCGGTTATACAAGTTAAAAGTGAAATCCCCGGGCTTAACTCGGGTGCTGCTTTTAAGACTGTATGACTGGAGTGCAGTAGAGAAAAGTGGAATTCCTAGTGTAGCGGTGGAATGCGTAGATATTAGGAGGAACACCAGAGGCGAAGGCGACTTTTTGGACTGTAACTGACGCTGAGGCACGAAAGTGTGGGGAGCAAACAGG
+
IIIIIIIIIHHIHIIIIIIIIIIIIIIIIIIHHIIIIDHHHHIIIICHHIIIHIIIIIIIIIIIIIHHHIIIHIIIGIHIHIHHHHHIIIHIIIIGDIHIIIHIIHIIIIIIIIIIIIHIIIIIIIHIIIIIIIIIIIIIIIIIIIIIIIIIIIIIIIIIIIIIIIIIIIIIIIIIIIIIIIIIIIIIIIIIIIIIIIIIIIIIIIIIIIHHHIIIIIIIIIIIIIIIIIIIIIIIIIIIIIIIIIIIIIIII
@HS5.2_384 HISEQ:380:H55W7BCXY:1:1101:10346:7653 1:N:0:AGCAGGAA orig_bc=AAAAAAAAAAAA new_bc=AAAAAAAAAAAA bc_diffs=0
TACGGAAGGTCCGGGCGTTATCCGGATTTATTGGGTTTAAAGGGAGCGCAGGCTGATGATTAAGCGTGACGTGAAATGTAGCCGCTCAACGGCTGAACTGCGTCGCGAACTGGTTATCTTGAGTGAGTTCGATGTTGGCGGAATTCGTGGTGTAGCGGTGAAATGCTTAGATATCACGAAGAACTCCGATTGCGAAGGCAGCCAACAAGGCCTTTACTGACGCTAAAGCTCGAAGGTGCGGGTATCGAACAGG
+
IIIIIGHIIIIIIIIIIIIIIIIIIDGHHIIIHIIGFHHIIHIIHIIHIIIIIHIIIIIHIIIIIIIIIIIIIIIIHHHIIIIIIIIIIIIHHIIIIIIHIIIIIIIIIIIIIIHIIIIIIIIIIIIIIHIIIIHIIIIIIIIIIIIHHIHHIIIIIIIIIIIIIIIIIIIIIIHHHHIIIIHHIIIIIIIIIIIIIIIIIIIIIIIIIIIGIIIIIIIIIIIIIIIIHHIIIIIIIIIIIIIIIIIIIIIII
@HS5.2_385 HISEQ:380:H55W7BCXY:1:1101:12136:7529 1:N:0:AGCAGGAA orig_bc=AAAAAAAAAAAA new_bc=AAAAAAAAAAAA bc_diffs=0
TACGGAGGGTGCGAGCGTTAATCGGAATAACTGGGCGTAAAGAGCTCGTAGGCGGTTAGTCAAGTCAGATGTGAAAGCCCCGGGCTTAACCTGGGAACTGCATTTGAAACTGACGAACTAGAGTACTGTAGAGGGAGGTAGAATTCCAGGTGTAGCGGTGAAATGCGTAGATATCTGGAGGAATACCGGTGGCGAAGGCGGCCTCCTGGACAGAGACTGACGCTGAGGAGCGAAAGCGTGGGGAGCAAACAGG
+
IGIIIEHIIIIIIIIIIHIIGHHIIIIIIIIGHIIIICEFIIIIIHIIFHHIFHHIHIHIIIIIIIIIIIIIIIIIIHIIIIIIIIHIIIHIIIIIHIIIIIIIIIIIHIIIIIIIIIIIIIIIIIIIIIIIHFIIIIIIIIIIIIIIIIIIIIIIHIIIIIIIIIIIIIIIIIIIIIIIIIIIIIIIIIIIIIIIIIIIIIIHIIIIIIIIIIIIIIIIIIIIIIIIIIIIIIIIIIIIIIIIIIIIIIIII
@HS5.2_386 HISEQ:380:H55W7BCXY:1:1101:12897:7603 1:N:0:AGCAGGAA orig_bc=AAAAAAAAAAAA new_bc=AAAAAAAAAAAA bc_diffs=0
TACGGAGGATCCGAGCGTTATCCGGATTCATTGGGTTTAAAGGGTGCGCAGGCGGCTTCTTAAGTCAGCGGTAAAATCGTGGGGCTCAACCCCATCCCGCCGTTGATACTGGGGAGCTTGATTACGGTCGAGGCAGGCGGAATTCGTCGTGTAGCGGTGAAATGCATAGATATGACGAAGAACACCGATTGCGTAGGCAGCCTACCAGGCCGTTAATGACGCTCATGCACGAAAGTGCGGGGATCGAACAGG
+
IIIIHHIIHIIIIIIIIIHIIIIIIHIIIIIIIIIGHHHIIIIIIIIIIIIIIIIIIIIGIIIIIIHIIIIIIIIIIHIIIIIIIIIIIIIIIIHIIIIIIIIIIIIHIIIHIIIIIIIIIIIIIIIIIIIIIIIIIIIIIIIIIIIIIIIHIIIIIIIIIIIIIIIIIIIIIHHHIIHIIIIIIIIIIIIIIIIIIHIIIIIHIIIIIIIIIIIIIIIIIIIHIIHIIIHIIIIHIIIIIIIIIIIIIIII
@HS5.2_387 HISEQ:380:H55W7BCXY:1:1101:15707:7590 1:N:0:AGCAGGAA orig_bc=AAAAAAAAAAAA new_bc=AAAAAAAAAAAA bc_diffs=0
TACGGAAGGTCCGGGCGTTATCCGGATTTATTGGGTTTAAAGGGAGCGCAGGCGGAGGCTTAAGCGTGACGTGAAATGTAGCCGCTCAACGGCTGAGTTGCGTCGCGAACTGGGTTTCTTGAGTGAGTGCGACGTCAGCGGAATTCGTGGTGTAGCGGTGAAATGCTTAGATATCACGAAGAACCCCGATTGCGAAGGCAGCTGACGAGCCCTTTACTGACGCTAAAGCTCGAAGGTGCGGGTATCGAACAGG
+
IIIIIFHIIIIIIIIIIIIHIIIIIIIIIIIHHHIE0G?HHIIIIIIIHIIIIIIIIIHIIIIIIIIIIIIIIHIIIHIIIIIIIIIIIIIIIHIIIIHIIIIIIIIIIIIIIIIIIIIIIIIIIIIIIIIIIIIIIIIIIIIIIIIIIIIIIIIIIIIIIIIIIIIIIIIIIIIIIHIIIIIIIIIIIIIIIIIIIIIIIIIIIIIIIIIIIIIIIIIIIIIIIIIIIIIIIIIHIIIIIIIIIIIIIIIII
@HS5.2_388 HISEQ:380:H55W7BCXY:1:1101:18259:7527 1:N:0:AGCAGGAA orig_bc=AAAAAAAAAAAA new_bc=AAAAAAAAAAAA bc_diffs=0
TACGGAGGATGCGAGCGTTATCCGGATTTATTGGGTTTAAAGGGTGCGCAGGCGGCGCGGTAAGTCAGCGGTGAAATGTCCCGGCTCAACCGGGGAGCTGCCGTTGATACTGCCGAGCTTGAGTCCGAACGGCGCCGGCGGAATGTGTGGTGTAGCGGTGAAATGCATAGATATCACACAGAACACCGATCGCGAAGGCAGCTGGCGAGGACGGAACTGACGCTGAGGCACGAAGGCGTGGGGATCGAACAGG
+
IIIIIIIIIIIIIIIIIIIIIIIIIHHHIIIHHIICHIIIIIIIIIIIIIIIIIIIIIIHIIHIIIIIIIIIIIIHIIHHHIIIIIIIIIIIIIIIIIIIIIIIIIHIIIIIIIIIIIIIIIIIIIIIIHIIIIIIIIIIIIIIIIIIIIIIIIIIIIIIIHHGIIHIIIIIIIHIIIIIHHHHIIIIIIIIIIIIIHIIIIIIIIIIIIIIIIIHGIIIIIIIIIIIIIIIIIIIIIHIIIIIIIIHFIIII
@HS5.2_389 HISEQ:380:H55W7BCXY:1:1101:18377:7699 1:N:0:AGCAGGAA orig_bc=AAAAAAAAAAAA new_bc=AAAAAAAAAAAA bc_diffs=0
TACGGAGGATGCGAGCGTTATCCGGATTTATTGGGTTTAAAGGGTGCGTAGGTGGTTTGTTAAGTTTGTGGTGAAAGCGTGCGGCTCAACCGTACCAAGCCATGAAAACTGGCGAACTTGAGTGCAAACGAGGTAGGCGGAATGTGATGTGTAGCGGTGAAATGCTTAGATATGTCACAGAACCCCGATTGCGAAGGCAGCTTACCAGCATGCAACTGACACTGAGGCACGAAAGCGTGGGTATCAAACAGG
+
IIIIIIHIIHIIHIHHHCHHIIIIHEEHIIHHFHIDHHHIIIIIHIIIEHHHHHHEGGHIIGFHHHHHIIIHHHHHHGHHHHHHIIIIIIIIIIIHIIHIHIIIHHIIIHHHHHHIHGIIIIIIIIIHIIIIIIHIIIIIIIIIIHHIIIHIIIIIIIIIHIHIIIIHIIIIIIFHHIIIIIGGHIIIIIIIIIIIIIIIIIIIIIIIIIHHHIIIHIIIHIIIIIIIIHIIIHGIIIIIIIIHIIHIIIII
@HS5.2_390 HISEQ:380:H55W7BCXY:1:1101:20332:7640 1:N:0:AGCAGGAA orig_bc=AAAAAAAAAAAA new_bc=AAAAAAAAAAAA bc_diffs=0
TACAGAGGCCAAGAGCGTTGTTCGGATTTACTGGGCGTAAAGGGCGCGTAGGCGGCATGGCGTGTCGGATGTGAAATCTCCGGGCTCAACCCGGAAAGTGCGCTTGAAACTACCTCGCTGGAGTACGGGAGAGGGAATCGGAATATAGGGTGTAGCGGTGAAATGCGTTGATATCCTATAGAACACCGGAGGCGAAGGCGGATTCCTTGAACGATACTGACGCTGAGGCGCGAAAGTCGGGGGAGCAAACAGG
+
IIIIIIHIIIIIIIIIIHEHHIIIIIIIIIIGHIIIIHHIIIIIIIIIHHIIIIIHHHIIIIHHIIIIIEHIIIIHGHIIIIIHHIIIIIIIIIIIIIIIIIGIIHHIIIIIIIFHIIIIIIIIIIIIIIIIIIIIIIIIIIIIHIIIIIIIIIIIIIIIIIIIIIIIHIIIIIIHHGIIIIIIHIHIIIIIIIIIIIIIIIIIIIIIIIHHIIIIIIIIIIIIIHIIIIIIIIIIIIIIIIIIIIIIIIIII
@HS5.2_391 HISEQ:380:H55W7BCXY:1:1101:20791:7587 1:N:0:AGCAGGAA orig_bc=AAAAAAAAAAAA new_bc=AAAAAAAAAAAA bc_diffs=0
TACGGAGGATACAAGCGTTATCCGGATTTATTGGGTTTAAAGGGAGCGTAGGCGGGTCTTTAAGCCAGCGGTCAAATGTCAGGGCCCAACCTTGGCATGCCGTTGGAACTGGGGACCTTGAATACACACAAGGAAGGTGGAATTCGTCGTGTAGCGGTGAAATGCTTAGATATGACGAAGAACTCCGATTGCGAAGGCAGCCTTCTGGGGTGCGATTGACGCTGAGGCTCGAAAGTGCGGGTATCGAACAGG
+
F?@H@@<<<D111DGHD<CG1D@ECC0<1<C??@FCC0C1<EHHF=EDCE?HHCDDF?FEGC@H<@HHCCDCCEGC8D7FFHIEGCDHEIHEIIIHHCDHEHEHGGHFIHHHHHGHHHHGCHHHHEHHHFHIHHGCHHIIHHD<HHHGIIHHHHHHC#HEHEHIHIIIIIHHHGHHHHIHHIIH#CIH#CFHHIHHHCDHCEIIIIIIIIHHHHIIGIHIGIIIHGIIIIIIIIIHECIHHGFHHHHHIHII
@HS5.2_392 HISEQ:380:H55W7BCXY:1:1101:7549:7799 1:N:0:AGCAGGAA orig_bc=AAAAAAAAAAAA new_bc=AAAAAAAAAAAA bc_diffs=0
TACGGAAGGTCCGGGCGTTATCCGGATTTATTGGGTTTAAAGGGAGCGCAGGCTGGCCTTTAAGCGTGACGTGAAATGTCCCGGCTCAACCGGGGAGTTGCGTCGCGAACTGGTGGTCTTGAGTGAGTGCGAGGTACGCGGAATTCGTGGTGTAGCGGTGAAATGCTTAGATATCACGAAGAACCCCGATTGCGAAGGCAGCGTACCAGTCCTTAACTGACGCTAAAGCTCGAAGGTGCGGGTATCGAACAGG
+
IIIHHHEDHIIIIIIIHHIIIIIIIIHEHIHHHHHHIH@FGHHIIIIGIDHGI#IIHIIHHIIHHIHHIHHEHCHHFFGEHIIHIIIIIHHHHHHH?HHHGHECHHIHIHHHGIHFCIIHHHHHH?GGHFHHHHGIIIIIHIIIGIIIHHHHCFDHFHHIIHHHHGCHIIHHHFHIIIGDHFEHGG5HDHHHHHEHHHGEC=HG?GGCFFCHHEGGCGCCHG?HIHDHFHIHHGE<<IGIIIHEHEHGCCEHH
@HS5.2_393 HISEQ:380:H55W7BCXY:1:1101:7763:7879 1:N:0:AGCAGGAA orig_bc=AAAAAAAAAAAA new_bc=AAAAAAAAAAAA bc_diffs=0
TACGGAAGGTCCGGGCGTTATCCGGATTTATTGGGTTTAAAGGGAGCGCAGGCTGCCTGTTAAGCGTGACGTGAAATGCCGCGGCTCAACCGTGGAAGTGCGTCGCGAACTGGCGGGCTTGAGTGTGCACGAGGAAGGCGGAATTCGTGGTGTAGCGGTGAAATGCTTAGATATCACGAAGAACTCCGATTGCGAAGGCAGCCTTCCAGGGCATTACTGACGCTAAGGCTCGAAGGTGCGGGTATCGAACAGG
+
IIIIIHIIIIIIIIIIIIIIIIIIIHIIIIIIIIIIIIIIIIIIIIIIIIIIIIIIIIIIIIIIIIIIIIIIIIIIDIIIIIIIIIIIIIIIIIIIIIIIIIIIIIIIIIIIIIIIIIIIIIIIIIIIIIIIIIIIIIIIIIIIIIIIHIIIIIIIIIIIIIIIIIIIIIIIIIIIIIIIIIIIHIIIIIIIIIIIIIIIIIIIIIIIIIIIIIIIIIIIIIIIIIIIIIIIIIIIIIIIIIIIHIIIIIIII
@HS5.2_394 HISEQ:380:H55W7BCXY:1:1101:8950:7987 1:N:0:AGCAGGAA orig_bc=AAAAAAAAAAAA new_bc=AAAAAAAAAAAA bc_diffs=0
TACGGAAGGTCCGGGCGTTATCCGGATTTATTGGGTTTAAAGGGAGCGCAGGCGGGATATTAAGCGTGACGTGAAATGTAGCCGCTCAACGGCTGAACTGCGTCGCGAACTGGTATTCTTGAGTGAGTTCGATGTAGGCGGAATTCGTGGTGTAGCGGTGAAATGCTTAGATATCACGAAGAACTCCGATTGCGAAGGCAGCCTACAAGGCCTTTACTGACGCTAAAGCTCGAAGGTGCGGGTATCGAACAGG
+
IIIIIHIIIIIIIIIIIHIIIIIIIHHIHHIHHIIGCHIIIIIIIIIIIIIIIIIIIHIIIIIIIIIIIHIIIHHIHIHIIIIIIIIIIIIIIIIIIIIIIIIIHIIIIIIIHIHHIHIIIIIIHIIHHHIIIIIIIIIIIIIIIIIIIIIIIIIIIIIIIIIIIIIIIIIIIIHIIHIIIIHIIIIIIIIIIIIIIIIIIIIIIIIIIIIIIIIIIIIHIIHIIIIHHHHIIIIIIIIIIIIIIIIIIIIII
@HS5.2_395 HISEQ:380:H55W7BCXY:1:1101:19036:7960 1:N:0:AGCAGGAA orig_bc=AAAAAAAAAAAA new_bc=AAAAAAAAAAAA bc_diffs=0
TACGGAAGGTCCGGGCGTTATCCGGATTTATTGGGTTTAAAGGGAGCGCAGGCCGGAGGTCAAGCGTGACGTGAAATGTAGCCGCTCAACGGCTGAACTGCGTCGCGAACTGGCTTTCTTGAGTGAGTTCGATGTGGGCGGAATTCGTGGTGTAGCGGTGAAATGCTTAGATATCACGAAGAACTCCGATTGCGAAGGCAGCCCACAAGGCCTTTACTGACGCTAAAGCTCGAAGGTGCGGGTATCGAACAGG
+
IIIII0CEHDFG</CHHHHHI@GHIIIIII@HHII0<DHHIIIHEHIIHIIIIDHC<CH0<@F@CCC@<CHG@<EHHBDD<GCHDBCEG@CEEGHII1?FHCEH?DHHD7<DFG#50=#DDF:#::;:<<IHCHGIHE@EE?E@C:FGDECEG?C:8GCD7BF1@?C9AF?DF1ED<E8HHHH/8CHEC@HHED<?HD##HE<<<C<<<<11@C<<0=EDCF<<@??D<11<1F<CCCECG<1<<@FFG@<HF
@HS5.2_396 HISEQ:380:H55W7BCXY:1:1101:5350:8163 1:N:0:AGCAGGAA orig_bc=AAAAAAAAAAAA new_bc=AAAAAAAAAAAA bc_diffs=0
TACGGAAGGTCCGGGCGTTATCCGGATTTATTGGGTTTAAAGGGAGCGCAGGCTGATTGTTAAGCGTGACGTGAAATGTAGCCGCTCAACGGCTGAACTGCGTCGCGAACTGGCAGTCTTGAGTGAGTACGACGTCAGCGGAATTCGTGGTGTAGCGGTGAAATGCTTAGATATCACGAAGAACCCCGATTGCGAAGGCAGCTGACGAGTCCTTTACTGACGCTAAAGCTCGAAGGTGCGGGTATCGAACAGG
+
IIIIHHHIIHIIIHHIIIIIIIIIIIIHIIIIHHI<DEHIIIIIIIIIIIIIIIIIHIIHIIIIIIIIIIIIIIHIGIIIIIIIIIIIIIIIIIIIHIIIIIIIIIIIIIHIIIIIIIIIIIIIIIIIIIIIIIHHIIIIIIIIIIIIIIIIIIIIIIIIIIIIIIIHIIIIIIIHIHIIIIIGIIIIIIIIIIIIIIIIIIIIIIIIHIIIIIIIIIIIIIIIIIIIIIIIIIIIHIHIIIIIIIIIIIIII
@HS5.2_397 HISEQ:380:H55W7BCXY:1:1101:6888:8197 1:N:0:AGCAGGAA orig_bc=AAAAAAAAAAAA new_bc=AAAAAAAAAAAA bc_diffs=0
TACGTAGGTGGCAAGCGTTATCCGGATTTACTGGGTGTAAAGGGCGCGTAGGCGGGGATGCAAGTCAGATGTGAAATCTATGGGCTTAACTCATAAACTGCATTTGAAACTGTATCTCTTGAGTGCTGGAGAGGTAGACGGAATTCCTTGTGTAGCGGTGAAATGCGTAGATATAAGGAAGAACACCAGTGGCGAAGGCGGTCTACTGGACAGTAACTGACGCTGAGGCGCGAAAGCGTGGGGAGCAAACAGG
+
IIIIIIIIIIIIIIIIIIIIIIIIIIIIIIIIIHIGHHIIIIIIIIIIHIIIIIIIIIIIIIIIIIIIIIIIIIIIIHHIIIIIIIIIIIIIIIIIIIIIIIHIIIIIHIIIIIIIIIIIIIIIIIIIIIIIIIIIIIIIIIIIIIIIIIIIIIIIIIIIIIIIIIIIIIIIIIIIIIIIIIIIIIIIIIIIIIIIIIIIIIHIIIHIIIIIIIIIIIIIIIIIIIIIIIIIIIIIIIHIIIIIIIIIIIIII
@HS5.2_398 HISEQ:380:H55W7BCXY:1:1101:8667:8029 1:N:0:AGCAGGAA orig_bc=AAAAAAAAAAAA new_bc=AAAAAAAAAAAA bc_diffs=0
TACGGAAGGTCCGGGCGTTATCCGGATTTATTGGGTTTAAAGGGAGCGCAGGCGGAGGCTTAAGCGTGACGTGAAATGTAGCCGCTCAACGGCTGAGTTGCGTCGCGAACTGGGTTTCTTGAGTGAGTGCGACGTCAGCGGAATTCGTGGTGTAGCGGTGAAATGCTTAGATATCACGAAGAACCCCGATTGCGAAGGCAGCTGACGAGCCCTTTACTGACGCTAAAGCTCGAAGGTGCGGGTATCGAACAGG
+
IIIIIHIIIHIIHIIIIIIIIIHIIEHHHIHHHIIEHHIIIIIIIIIHIGIIIIIIIIIIIIIIIIIIIIIHIIIIGHIIIIIIIIIIIIIIIIIIIIIIIIIIIIIIHIHIIIHIIIIIIIIIIIIIIIIIIIIIIIIIIIIIIIIIIIIIIIIIIIIIIIIIIIIIIIIIIIIIIHHIIIIIIIIIHHIIIIIIIIIIIIIIIHIIIIHIIIIIIIIIIIIHIHIIIIIIHIIIIIIIIIIIHIIIIIIII
@HS5.2_399 HISEQ:380:H55W7BCXY:1:1101:10398:8054 1:N:0:AGCAGGAA orig_bc=AAAAAAAAAAAA new_bc=AAAAAAAAAAAA bc_diffs=0
TACGGAAGATGCGAGCGTTATCCGGATTTATTGGGTTTAAAGGGAGCGTAGGCGGGCCTTTAAGCCAGCGGTCAAATGTCAGGGCCCAACCTTGGCATGCCGTTGGAACTGGTGGCCTTGAATACACACAAGGAAGGTGGAATTCGTCGTGTAGCGGTGAAATGCTTAGATATGACGAAGAACTCCGATTGCGAAGGCAGCCTTCTGGGGTGCGATTGACGCTGAGGCTCGAAAGTGCGGGTATCGAACAGG
+
IIIIIIIIHIIIIIIIIIIGIIIIIEHIIIIIIIIIHHHIIIIIIIIIIIIIIIIIIIIIIIIIIIIIIIIIHIIIDHIIIIIIIIIIIIIIIIIIIIIIIIIIIIIIIIIIIIIIIIIIIIIIIIIIIIIIIIIIIIIIIIIIIIIIIIIIHIHIIIIIIIIIIIIIIIIIIIHIHIIIIIIIIIIIIIIIIIIIIIIIIIIIIIIIIIIIIIIIIIIIIIIIIIIIIIIIIIHGIIIIIIIIIIIIIIII
@HS5.2_400 HISEQ:380:H55W7BCXY:1:1101:13449:8008 1:N:0:AGCAGGAA orig_bc=AAAAAAAAAAAA new_bc=AAAAAAAAAAAA bc_diffs=0
TACGGAAGGTCCGGGCGTTATCCGGATTTATTGGGTTTAAAGGGAGCGCAGGCGGGTGGTTAAGCGTGCTGTGAAATGTACCGGCTCAACCGGTGACGTGCAGCGCGAACTGGCTATCTTGAGTGGGTACGACGTCAGCGGAATTCGTGGTGTAGCGGTGAAATGCTTAGATATCACGAAGAACTCCGATTGCGAAGGCAGCTGGCGAGTCCCTTACTGACGCTAAAGCTCGAAGGTGCGGGTATCGAACAGG
+
IIIIIIHIIIIIIIIIIHIIHHIIIEHHIIIIIHIEHHIIIIIIHHIIIIIIIIIIIIIIIIIIIIIIIIIIIIIIHHHIIIIIIHIHIHIIHIIIIIIIIIIIIIIIIIIIIIIIIIIIIIIIIIIIIIIIIIIIIIIIIIIIIIIIIIIIIIIIIIIIIIIIIIIIIIIIHIIIIHIIIIIIIIIIIHIIIIIIIIIIIIIIIIIIIIIIIIIIIIIIIIIIIIIIGIHIIIIIIIIIIIIIIIIIIHIII
@HS5.2_401 HISEQ:380:H55W7BCXY:1:1101:19749:8099 1:N:0:AGCAGGAA orig_bc=AAAAAAAAAAAA new_bc=AAAAAAAAAAAA bc_diffs=0
TACGTATGGTCCTAGCGTTGTCCGGAATGACTGGGCGTAAAGGGTGTGTAGGCGGATGTATGTGTCAGATGTGAAATACCTCGGCTTAACTGAGGCATTGCGTTTGAAACTGTACATCTTGAGCATGTCAGGGGTAAGCGGAATTCCCGGAGTAGCGGTGAAATGCGTAGATATCGGGAAGAACACCGGTGGCGAAGGCGGCTTACTGGGGCATAGCTGACGCTGAGGCACGAAAGCGTGGGGAGCGAACGGG
+
IIIIIIIIIIIIIIIIIIIIIIIIIHIIIIIHHIIIICHHIIIIHHEHIIIGIIIHHHIHIIIIIIIIIIIIIIIIIIHIIIIIIIIIIIIIIIIIIIIIIIIIIIIIIIIIIIIIIIIIIIHIIIIIIIIIIIIIIIIIIIIIIIIIIIIIIIIIIIIIIIIIIIIIIIIIIIIIIHIIIIIHIIHIIIIIIIIIIIIIIIIIIIIIIIIIIIIIIIIIIIIIIIIIIIIIIIIIIIIIIIIIIIIIHIIII
@HS5.2_402 HISEQ:380:H55W7BCXY:1:1101:19507:8173 1:N:0:AGCAGGAA orig_bc=AAAAAAAAAAAA new_bc=AAAAAAAAAAAA bc_diffs=0
TACGGAAGGTCCGGGCGTTATCCGGATTTATTGGGTTTAAAGGGAGCGCAGGCCGGAGATTAAGCGTGACGTGAAATGCCGCGGCTCAACCGTGGAAGTGCGTCGCGAACTGGTTTTCTTGAGTGGGTTCGACGCCGGCGGAATTCGTGGTGTAGCGGTGAAATGCTTAGATATCACGAAGAACCCCGATTGCGAAGGCAGCCGGCGAGGCCTTTACTGACGCTAAAGCTCGAAGGTGCGGGTATCGAACAGG
+
IIIIIIHIIHIIH?HIIIIIIIIIIHHHHIIIIIIGHHIIIIIIIIIIIIIIIIHIHIIIIIIIIIHIIIIIIIIIIHHIIIHIHIIIIIIIIIIIIHIIIIIIIIIIIIIIIIIIIIIIIIIIIIIIIIIIIIIIIIIIIIIIIIIIIIIIIIIIIIIIIIIIIIHIIIIIIIIIIIIIIIIIIIIIIIIIIIIIIIIIIIIIIIIIIIIIIIIIIIIIIIIIIIIIIIIIIIIIIHEIIIIIIIIIIIIII
@HS5.2_403 HISEQ:380:H55W7BCXY:1:1101:5040:8263 1:N:0:AGCAGGAA orig_bc=AAAAAAAAAAAA new_bc=AAAAAAAAAAAA bc_diffs=0
TACGGAAGGTCCGGGCGTTATCCGGATTTATTGGGTTTAAAGGGAGCGCAGGCTGGATTTTAAGCGTGCTGTGAAATGTACCGGCTCAACCGGTGACGTGCAGCGCGAACTGGAGTCCTTGAGTGAGTACGAGGTATGCGGAATTCGTGGTGTAGCGGTGAAATGCTTAGATATCACGAAGAACTCCGATTGCGAAGGCAGCATACCAGTCCTTAACTGACGCTAAAGCTCGAAAGTGCGGGTATCGAACAGG
+
IIGGIFHIHHHIIDHIIHHHIIIIIHDHHIHIHHIEHIIIIIIFHHHHIIIIIHIHEHIHIIIIGIIIIIIIHHIIIHHHHIIHIIIHIIIHIIIIIIIIIIIIIIIIIIIIIIIIHIIIIIIIIHIIIIIHIIIIIIIIIIIIIHIIIIIIIIIIIIIIIIIIIIIIIHIIIIIIIIIIIIIHHIIIIIIIIIIIIIHIIIIHIIIIIIIHIIHIIIIIIIHIIIIIIIIIIIIH?IIIIIIHIIIIIIIII
@HS5.2_404 HISEQ:380:H55W7BCXY:1:1101:5164:8408 1:N:0:AGCAGGAA orig_bc=AAAAAAAAAAAA new_bc=AAAAAAAAAAAA bc_diffs=0
TACGTAGGTGGCAAGCGTTATCCGGATTTACTGGGTGTAAAGGGCGCGTAGGCGGGGATGCAAGTCAGATGTGAAATCTATGGGCTCAACTCATAAACTGCATTTGAAACTGTATCTCTTGAGTGCTGGAGAGGTAGACGGAATTCCTTGTGTAGCGGTGAAATGCGTAGATATAAGGAAGAACACCAGTGGCGAAGGCGGTCTACTGGACAGTAACTGACGCTGAGGCGCGAAAGCGTGGGGAGCAAACAGG
+
IIIIHIIIIIIIIIIIIIIIIIIIIIIIIIIGHIIHIIIIIIIIIIIIEHIIIIIIIIIIIIIIIIIIIIIIHIIIIIIIIIIIIIIIIIIIIIHHIIIIIIIIIIIIIIIIIIIIIIIIIIIIIIIIIIIIIIIIIIIIIIIIIHIIIIIIIIIIIIIIIIIIIIIIIIIIIIIIIIIIIIIIIIIIIIIIIIIIIIIIIIIIIIIIIIIIIIIIIIIIIIIIIIIIIIIIIIIIIIIIIIIIIIIIIIIII
@HS5.2_405 HISEQ:380:H55W7BCXY:1:1101:16486:8354 1:N:0:AGCAGGAA orig_bc=AAAAAAAAAAAA new_bc=AAAAAAAAAAAA bc_diffs=0
TACGGAGGGTACGAGCGTTAATCGGAATGACTGGGCGTAAAGGGCACGTAGGTGGATAGATAAGTCACAAGTGAAATACCCGGGCTTAACCTGGGATTGGCTCGTGAAACTGTTTAACTAGAGTACGGTAGAGGGGAGTAGAATTCCAAGTGTAGCGGTGAAATGCGTAGAGATTTGGAAGAATACCGGAGGCGAAGGCGGCTCTCTGGACCGATACTGACACTGAAGAGCGAAAGCGTGGGGAGCAAACAGG
+
IIIIIHIIIIIIIIIIIHIIIIIIIIIIIIIHIIIIIHIGIIIIIIIIIIIIFHIHIIIIIIIIIIIIIIIIIIIIHHIIIIIIIIIIIHIIIIIIIIIIIIIIIIIIIIIIIGIIIIIIIIIIIIIIIIIIIIIIIIIHIIIIIIIIIIIIIIIIIIHHIIIIIIIIIIIIIIGIHHIIIIIIIIIIIIIIIIIIIIIIIIIIIIIIIIIIIIIIHIIIIIIIIIIIIIIIIIIHIIIIIIIIIIIIIIIII
@HS5.2_406 HISEQ:380:H55W7BCXY:1:1101:14556:51510 1:N:0:AGCAGGAA orig_bc=AAAAAAAAAAAA new_bc=AAAAAAAAAAAA bc_diffs=0
TACGGAAGGTCCGGGCGTTATCCGGATTTATTGGGTTTAAAGGGAGCGTAGGCGGTATTTTAAGCGTGCAGTGAAAACCAGGTGCTTAACATCTGACGTGCTGCGCGAACTGGAGTACTTGAGTGAGCGGAACGGAGGCGGAATTTGTGGTGTAGCGGTGAAATGCTTAGATATCACGAAGGACTCCGATTGCGAAGGCA
+
HIH1EDCC0<<CH<EHHHH=FEHHHH@HHIIIEEH<<<F?HHHHGEHCCHHC@#//CE<<D<<C1<DE@GHH11C@F@CB#CCB<6HF1EGHIIGBDGDE?HHHHH?HCC<FGB<<DF?@GEHEF/E:;/FDEHE/D?GEHHH?8DC<GHIFH#DDEHCCE@<BEH10FF<G<B1B@GGC<#<BGF@=>5<<B=1<<1<@
@HS5.2_407 HISEQ:380:H55W7BCXY:1:1101:16820:51698 1:N:0:AGCAGGAA orig_bc=AAAAAAAAAAAA new_bc=AAAAAAAAAAAA bc_diffs=0
TACGGAAGGTCCGGGCGTTATCCGGATTTATTGGGTTTAAAGGGAGCGCAGGCTGATGATTAAGCGTGACGTGAAATGTAGCCGCTCAACGGCTGAACTGCGTCGCGAACTGGTTATCTTGAGTGAGTTCGATGTTGGCGGAATTCGTGGTGTAGCGGTGAAATGCTTAGATATCACGAAGAACTCCGATTGCGAAGGCAGCCAACAAGGCCTTTACTGACGCTAAAGCTCGAAGGTGCGGGTATCGAACAGG
+
IIIIIIIIIIIIIIIIIIIIIIIIIHGHIIIHHIICGHIHIIIIIIIIIIIIIHIHIIHHHIIIIIIIIIIHHHHIHIHIIIIIIIIIIIIIIIIIIIIIIHIIIIIHIIIIIIIIIIIIIIIIIIIIHIIIIHHHIIIIIIIHIIHIIIIIIIIIIIIIIIIIIIIIIIGIIHHHHIIIIIIGIIIIIIIIIIIIIIIIIHIIIIIIIHHIIIIIIIIIIIIIIIIGIIIIIIIHIIIIIIIIHIHHIIIII
@HS5.2_408 HISEQ:380:H55W7BCXY:1:1101:17093:48752 1:N:0:AGCAGGAA orig_bc=AAAAAAAAAAAA new_bc=AAAAAAAAAAAA bc_diffs=0
TACGGAAGGTCCGGGCGTTATCCGGATTTATTGGGTTTAAAGGGAGCGCAGGCGGACTGCTAAGCGTGCCGTGAAAGCGCGGGGCTCAACCCCGTACAGCGGCGCGAACTGGCGGCCTTGGTTGCGGGAAGGGAAGGCGGAACTCGTGGTGTAGCGGTGAAATGCATAGATATCACGAAGAACTCCGATCGCGAAGGCAGCCTTCCGGCCCGTGAACGACGCTCATGCTCGAAGGCGCGGGTATCAAACAGG
+
IIIIIHIIIHIIIIIIIIIIIIIIIEGHHIIIIIID0GHIIIIIIIIIIIIHIIIIIHHIHIIIIIIIIIHEHHIIIIIIHIHIGIIIHHIIIIIIIHIIIIHHIIIIIIIIIIIHIIIHIIIIIIIIIIIIIIHIIIIIIIIIIIIIIIIIIIIIIIIIHIIIIIIIIIIIIIIHHIIIIHIHIIIIIIIIIIIIIHIIIIIIIIIIIIIIIIIIIIIIIIIIIIIIIIIIIIIIIIIIIIIIIIIIIIII
@HS5.2_409 HISEQ:380:H55W7BCXY:1:1101:17729:48860 1:N:0:AGCAGGAA orig_bc=AAAAAAAAAAAA new_bc=AAAAAAAAAAAA bc_diffs=0
TACGGAGGGTGCAAGCGTTAATCGGAATAACTGGGCGTAAAGGGCATGCAGGCGGTTAGACAAGTAGGATGTGAAATCCCCGGGCTCAACCTGGGAGCTGCATACTAAACTGTCAGACTAGAGTATTGCAGGGGGAGACGGAATTCCAGGTGTAGCGGTGGAATGCGTAGATATCTGGAAGAACACCAAAGGCGAAGGCAGTCTCCTGGGCAAATACTGACGCTCATATGCGAAAGCGTGGGTAGCAAACAGG
+
IIIIIIIIIIIIIIIIIHHIIHHIIIIIIIIIIIIIIIIIIIIIIIIIIIIIIIIHHGHHIIIIIIIIGIIIIIIHIIIIIIIIIIIIIIHIIIIIIIIHIIIIIIIIIIIIIIIIIIIIIIIIIHIIHIIIIIIIHIIIIIIIIIIIIIIIIIIIIIIIIIIIIIIIIIIIIIIHHIIIIIIIIIIIIIIIIIIIIIIIIIIIIIIIIIIIIIIIIIIIIIIHIIIIIIIIIIIIIIIIIIIIIIIIIIIII
@HS5.2_410 HISEQ:380:H55W7BCXY:1:1101:4403:49082 1:N:0:AGCAGGAA orig_bc=AAAAAAAAAAAA new_bc=AAAAAAAAAAAA bc_diffs=0
TACGTAGGGGGCGAGCGTTGTCCGGAATTACTGGGCGTAAAGGGTGCGTAGGCGGCTTAGTAAGTCGGATGTGAAACCCCCGGGCTTAACCCGGGACGTGCATCCGATACTGTTGAGCTAGAGTGCAGGAGAGGAAAGTGGAATTCCTAGTGTAGCGGTGAAATGCGTAGATATTAGGAGGAACACCAGTGGCGAAGGCGGCTTTCTGGACTGTAACTGACGCTGAGGCACGAAAGCGTGGGGAGCAAACAGG
+
IIIIHIIIIIIIIIIIIIIHIIIIIIIIIIIHHIIIIHIIIIIIIIIIIIIIIIIIIIIIIIIIIIIHIIIIIIIIHHIIIIIIIIIIIIIIIIIIIIIIIIIIIIIIIIIIIIIIIIIIIIIIIIIIIIIIIIIIIIIIIIIIIIHIIIHIIIIIIIIIIIIIIIIIIIIIIIIIIIIIIIIIIIIIIIIIIIIIIIIIIIHIIIIIIIIIIIIIIIIHIIIIIIIIIIHIIIIIIIIIIIIIIIIIIIIII
@HS5.2_411 HISEQ:380:H55W7BCXY:1:1101:6064:49219 1:N:0:AGCAGGAA orig_bc=AAAAAAAAAAAA new_bc=AAAAAAAAAAAA bc_diffs=0
TACGGAGGGTGCGAGCGTTAATCGGAATAACTGGGCGTAAAGAGCTCGTAGGCGGTTAGTCAAGTCAGATGTGAAAGCCCCGGGCTTAACCTGGGAACTGCATTTGAAACTGACGAACTAGAGTACTGTAGAGGGAGGTAGAATTCCAGGTGTAGCGGTGAAATGCGTAGATATCTGGAGGAATACCGGTGGCGAAGGCGGCCTCCTGGACAGAGACTGACGCTGAGGAGCGAAAGCGTGGGGAGCAAACAGG
+
IIIIHIIIIIIHHIIIIHHIIIIIIIIIIIIGHIIIHEHHIIIIGIIIHIHIHIIIIIIIIIIIIIIIIIIIIIIHHIIIIIIIIIIIIIIIIIIIHHIHIIHIIIIIIIIIIIIIIHIIIIIIIIIIIIIIIIIIIIIIIIIIIHIIIIHIIIIIIIIIIIIIIIIIIIIIIIIIIHIIIIIIIIIIIIIIIIIIIIIIIIGIIIIIIIIIIIIIIIIIIIIIIIIIIIIIIIIIIIIIIIIIIIIIIIIII
@HS5.2_412 HISEQ:380:H55W7BCXY:1:1101:12357:49043 1:N:0:AGCAGGGA orig_bc=AAAAAAAAAAAA new_bc=AAAAAAAAAAAA bc_diffs=0
TACAGAGGTGGCGAGCGTTGTTCGGATTTACTGGGCGTAAAGGGCGCGCGGGCGGCTCCGTGTGTCGGCTGTGAAATCTCCGGGCTCAACCCGGAAAGTGCGGCCGAAACTGCGGGGCTGGAGCAAGGGAGAGGAAAGCGGAACTCATGGTGTAGCGGTGAAATGCGTTGATATCATGAAGAACACCGGTGGCGAAGGCGGCTTTCTGGAACTTGGCTGACGCTTAGGCGCGAAAGTAGGGGGAGCAAACAGG
+
HIIIIFHIIIHIIIIHIIHIIIIIIIIIIIIIIIIIIEHHHIHIIIIIGIIIIIIIIIIIIIIIIHIHIIIIIIIIHFHIIIIIIIIIIIIIIIHHHHIIHIIIIIIIHHIIIIIIIIIIIIIIIIIIIIIIIIIIIIIIIIIIIIIIIIIIIIIIIIIIIIIIIIIIIIIIIIHHHHIIIIHIIIIIIIIIIIIIIIIIIIIIIIIIIIIIIHIIIIIIIIIIIIIIIIIIIIIIIIIIIIIIIIIIIIIII
@HS5.2_413 HISEQ:380:H55W7BCXY:1:1101:15044:49174 1:N:0:AGCAGGAA orig_bc=AAAAAAAAAAAA new_bc=AAAAAAAAAAAA bc_diffs=0
TACGGAAGATGCGAGCGTTATCCGGATTTATTGGGTTTAAAGGGAGCGTAGGCGGGTTTTTAAGTCTGCGGTAAAATGTCGGCGCCCAACGTCGTCTTGCCGTGGAAACTGGAGACCTTGAATACACGCAAGGAAGATGGAATTCGTCGTGTAGCGGTGAAATGCTTAGATATGACGAAGAACTCCGATTGCGAAGGCAGTCTTCTGGAGTGCGATTGACGCTGAGGCTCGAAAGTGCGGGTATCAAACAGG
+
IHIIIHIIIIIIIIIIIIIIIIIIIGHIIIIIIHIDGHIIIIIIIIIIHHHHIIHIEEHIIIIIHIIIIIIIIIIIHIIIIIIIIIIIIIIIIIIIIIIIIIIIIIIIIIIIIIIIIIIIIIHIIIIIIIIIIIIIIIIIIIIIIIIIIIIIIIIIIIIIIIIIIIIIIIIIIIIIIIIIIIIHIIIIIIIIIIIIIHIIIIIIIIIIIIIIHIIIIIIIIIIIIIHGIIIIIIIGHIIIIIIIIIIIIIII
@HS5.2_414 HISEQ:380:H55W7BCXY:1:1101:15984:49184 1:N:0:AGCAGGAA orig_bc=AAAAAAAAAAAA new_bc=AAAAAAAAAAAA bc_diffs=0
TACGGAAGGTCCGGGCGTTATCCGGATTTATTGGGTTTAAAGGGAGCGCAGGCTGATGATTAAGCGTGACGTGAAATGTAGCCGCTCAACGGCTGAACTGCGTCGCGAACTGGTTATCTTGAGTGAGTTCGATGTTGGCGGAATTCGTGGTGTAGCGGTGAAATGCTTAGATATCACGAAGAACTCCGATTGCGAAGGCAGCCAACAAGGCCTTTACTGACGCTAAAGCTCGAAGGTGCGGGTATCGAACAGG
+
IIIIIHIIIIIIIIIIIIIIIIIIIHHIIIIIHIIEHIIIIIIIIIIIIIIIIIIHIIHIIIIIIIIIIIIHHHIIIIIIIIIIIIIIIIIIIIIIIIIIIIIIIIIIIIIIIIIIIIIIIIIIIIIIIIIIIIIIIIIIIIIIIIIIIIIIIIIIIIIIIIIIIIIIIIIIIIIIIIIIIIIIHIIIIIIIIIIIIIIIIIIIIIHIIIIIIIIIIIIHIIIIIIIHGHHIIIIIIIIIIIIIIIIIIIHII
@HS5.2_415 HISEQ:380:H55W7BCXY:1:1101:19937:49194 1:N:0:AGCAGGAA orig_bc=AAAAAAAAAAAA new_bc=AAAAAAAAAAAA bc_diffs=0
TACGGAGGGTACGAGCGTTAATCGGAATGACTGGGCGTAAAGGGCACGTAGGTGGATAGATAAGTCACAAGTGAAATACCCGGGCTTAACCTGGGATTGGCTCGTGAAACTGTTTAACTAGAGTACGGTAGAGGGGAGTAGAATTCCAAGTGTAGCGGTGAAATGCGTAGAGATTTGGAAGAATACCGGAGGCGAAGGCGGCTCTCTGGACCGATACTGACACTGAAGAGCGAAAGCGTGGGGAGCAAACAGG
+
IHIHEECHHHIHHIHH?<DECHHHIHHEHCHIIGII/<CEHEHHIHHI@FGHHHHH@EEHEHIHHHHICHEH1GHGHGHIIHHBEDHIIHIHCHE@CHHHIIEHHGHFEHHIIIFEHHIHHFHIIICFGHEHHGIGIHHHGIHHHHHHFHACHGEHHHHHHIHHFHHHHGFBH@EEHHHCIHHCEGFHHGHIGHHIHIHIIIIHIIHDGHDIIHHHHFIHHFEHHIHG@ECGHIHHHHFHIIIHIIHEHGHHH
@HS5.2_416 HISEQ:380:H55W7BCXY:1:1101:11093:49389 1:N:0:AGCAGGAA orig_bc=AAAAAAAAAAAA new_bc=AAAAAAAAAAAA bc_diffs=0
TACGGAGGGTGCGAGCGTTAATCGGAATAACTGGGCGTAAAGAGCTCGTAGGCGGTTAGTCAAGTCAGATGTGAAAGCCCCGGGCTTAACCTGGGAACTGCATTTGAAACTGACGAACTAGAGTACTGTAGAGGGAGGTAGAATTCCAGGTGTAGCGGTGAAATGCGTAGATATCTGGAGGAATACCGGTGGCGAAGGCGGCCTCCTGGACAGAGACTGACGCTGAGGAGCGAAAGCGTGGGGAGCAAACAGG
+
IIIII=EHIIIIIIGGIIIIIIIIIIIIIIIIIIIIIIIIIIIIIIIIIIIIIIIIIIIIIIIIIIIIIIIIIIIIHHHHIIIIIIIIIIIIIIIIIIIIIIIIIIIIIIIIIIIIIIIIIIIIIIIIIIIIIIIIIIIIIIIIIIIIIIIIIIIIIIIIIIIIIIIIIIHIIIHIIIIIIIIIIIIIIIIIIIIIIIIIIIIIIIIIIIIIHIIIIIIIIIIIIIIIIIHIIIIIIIIIIIIIIIIIIIIII
@HS5.2_417 HISEQ:380:H55W7BCXY:1:1101:12113:49470 1:N:0:AGCAGGAA orig_bc=AAAAAAAAAAAA new_bc=AAAAAAAAAAAA bc_diffs=0
TACGGAAGGTCCGGGCGTTATCCGGATTTATTGGGTTTAAAGGGAGCGCAGGCGGAGACTTAAGCGTGCTGTGAAATGCTGCGGCTCAACCGTGGAAGTGCAGCGCGAACTGGGTTTCTTGAGTGAGTGCGAGGTATGCGGAATTCGTGGTGTAGCGGTGAAATGCTTAGATATCACGAAGAACCCCGATTGCGAAGGCAGCGTACCAGTCCTTAACTGACGCTAAAGCTCGAAAGTGCGGGTATCGAACAGG
+
IIIIIHIIIIIIIIIIIGIIIIIIIIHHIIGIEHICCGHHHIHIIIIIIIIIIIIIIIIIIIIIIHIIIIIIIIIIIHIIIIIIIIIIIIIIIIIIIIIIIIIIIIIIIIIIIIIIIIHIIIIIIIIIIIIIIIIIIIIIIIIIHIIIIIIIIIIIIIIIIIIIIIIIIIIIIIIHIHIIIIIIIIIIIIIIIIIIIIIIIIIIIIIIIIIIIIIIIIIIIIIIIIIIIIIIIIIIIIIIIIIIIIIIIIIII
@HS5.2_418 HISEQ:380:H55W7BCXY:1:1101:12696:49330 1:N:0:AGCAGGAA orig_bc=AAAAAAAAAAAA new_bc=AAAAAAAAAAAA bc_diffs=0
TACGGAAGGTCCGGGCGTTATCCGGATTTATTGGGTTTAAAGGGAGCGCAGGCGGAGGCTTAAGCGTGACGTGAAATGTAGCCGCTCAACGGCTGAGTTGCGTCGCGAACTGGGTTTCTTGAGTGAGTGCGACGTCAGCGGAATTCGTGGTGTAGCGGTGAAATGCTTAGATATCACGAAGAACCCCGATTGCGAAGGCAGCTGACGAGCCCTTTACTGACGCTAAAGCTCGAAGGTGCGGGTATCGAACAGG
+
IIIIIIIIIIIIIIIIIIIIIIIIIHIIIIIIHIIHHHIIIIIIIIIIIIIIIIIIIIIIIIIIIIIIIIIHIIIIIHIIIIIIIIIIIIIIHIIIIIIIIIIIIIIIIIIIIIIHIIIIIHIIIIIEHIHIIIIIIIIIIIIHIIIIIIIIHIIIIIHHHIIIIIIIIIIIIIIIIIIIGIIHIIIIIIIHIIIHIIIIGC@CCDE<EEIIHIIIIIIIIIIIIIIIIIIIIIHHHIIIIIIIIIIIIIIII
@HS5.2_419 HISEQ:380:H55W7BCXY:1:1101:16621:49440 1:N:0:AGCAGGAA orig_bc=AAAAAAAAAAAA new_bc=AAAAAAAAAAAA bc_diffs=0
TACGGAGGATGCGAGCGTTATCCGGATTTATTGGGTTTAAAGGGTGCGTAGGTGGTTTGTTAAGTTTGTGGTGAAAGCGTGCGGCTCAACCGTACCAAGCCATGAAAACTGGCGAACTTGAGTGCAAACGAGGTAGGCGGAATGTGATGTGTAGCGGTGAAATGCTTAGATATGTCACAGAACCCCGATTGCGAAGGCAGCTTACCAGCATGCAACTGACACTGAGGCACGAAAGCGTGGGTATCAAACAGG
+
IHIIIIHIHIIIGGHHIHHIIIIIIHIIIIIIHHIDHIIIIIIIIIIIHIIIIIIIGHIIIIHIHHIIHIIIHHGHGHIIIIIIIIIIIIIIIIIIIIIIIIIIIIIIIIIHIIIIIIIIIIIIIIIIIIIIIIIIIIIIIGIIIIIIIHHIHIIHIIIIIIIHGEHHHHIIIIHHHHHFCHIIIHHEHHIHIHHHIIGHIIIIIHHHHHHHCIIIIIIHIHIIIHIIHIIIIIIIIHHCIHIIIIIHIIII
@HS5.2_420 HISEQ:380:H55W7BCXY:1:1101:2284:49649 1:N:0:AGCAGGAA orig_bc=AAAAAAAAAAAA new_bc=AAAAAAAAAAAA bc_diffs=0
TACGGAAGGTCCGGGCGTTATCCGGATTTATTGGGTTTAAAGGGAGCGCAGGCGGGTTGTTAAGCGTGACGTGAAATGTAGGGGCTCAACCTTTGAATTGCGTCGCGAACTGGCGACCTTGAGTGGGTACGACGCGGACGGAATTCGTGGTGTAGCGGTGAAATGCTTAGATATCACGAAGAACTCCGATTGCGAAGGCAGTCCGCGAGTCCCCAACTGACGCTAAAGCTCGAAAGTGCGGGTATCGAACAGG
+
IIIIIIIIIIIIIIIIIIIIIIIIIHIHIIIIHIIGHHIIIIIIIIIIIIIIIIIIIIIIIIIIHIIIIIIIIHIIIIIIIIIIIIIIIIIIIIIIIIIIIIIIIIIIIIIIIIIHIIIIIIIIIIIIIIIIIIIIIIIIIIIIIIIIIIIIIIIIIIIIIIIIIIIIIIIIIIIHIIIHHIIIIIIIIIIIIIIIIIIIGIIIIIIIIHIIIIIIIIIIIIIIIIIIIIIIIIIIHH@IIIIIIIIIIIIII
@HS5.2_421 HISEQ:380:H55W7BCXY:1:1101:2507:49585 1:N:0:AGCAGGAA orig_bc=AAAAAAAAAAAA new_bc=AAAAAAAAAAAA bc_diffs=0
TACGGAAGGTCCGGGCGTTATCCGGATTTATTGGGTTTAAAGGGAGCGCAGGCCGACTGGTAAGCGTGACGTGAAATGTAGCCGCTTAACGGCTGCACTGCGTCGCGAACTGTCAGTCTTGAGTGAGTTCGATGTTGGCGGAATTCGTGGTGTAGCGGTGAAATGCTTAGATATCACGAAGAACTCCGATTGCGAAGGCAGCCAACAAGGCCTTTACTGACGCTAAAGCTCGAAGGTGCGGGTATCGAACAGG
+
IIIIIIIIIIIIHIIIIIIIIIIIIHIIIIIIIIIIIIIIIIIHIIIIIIIIIIIIIIIIIIIIIIIIIIIIIIIIHHIIIIIIIIIIIIIIIIIIIIIIIIIIIIIIIIIIIIIHHIHIIIIIIIIIIIIIIIIIIIIIIIIIIIIIIIIIIIIIIIIIIIIIIIIIIIIIIIIIIGIIIIIHHIIIIIIIIIIIIIIIIIIIIIIIIIIIIIIIIIIHIIIIIIIIIIIIIIHHDHEIIIIIIIIIIIIII
@HS5.2_422 HISEQ:380:H55W7BCXY:1:1101:2952:49732 1:N:0:AGCAGGAA orig_bc=AAAAAAAAAAAA new_bc=AAAAAAAAAAAA bc_diffs=0
TACGGAAGGTCCGGGCGTTATCCGGATTTATTGGGTTTAAAGGGAGCGCAGGCTGGATTTTAAGCGTGCTGTGAAATGCGGCGGCTCAACCGTCGACGTGCAGCGCGAACTGGAGTCCTTGAGTGAGTACGACGTCAGCGGAATTCGTGGTGTAGCGGTGAAATGCTTAGATATCACGAAGAACTCCGATTGCGAAGGCAGCTGGCGAGTCCTTGACTGACGCTAAAGCTCGAAAGTGCGGGTATCGAACAGG
+
IHIIIIIIIHIIIHIIIIIIIIIIIHHIIHGIIIIDHHIGHHHHHHIIIIIHHIIIIIHIHIIIHIIHHIIIIIIIHIIHHIIIIIFIIHIIIIIIIIIIIIIHIIIHIIIIIIIIIIIIIIHIIIIIHIIIIIIIIIIIIIIIIIIIIIIHIIIIIIIIHIIIIIIIIIIIIIIHHHHHIIIHHIIIIIIIIIIIIIHHHIHIIIIIIIHIIIIIIIIHHHIIIIIIIIIIIIIIIIGIIIIIIIIIIIIII
@HS5.2_423 HISEQ:380:H55W7BCXY:1:1101:13578:49575 1:N:0:AGCAGGAA orig_bc=AAAAAAAAAAAA new_bc=AAAAAAAAAAAA bc_diffs=0
TACGGAAGGTCCGGGCGTTATCCGGATTTATTGGGTTTAAAGGGAGCGCAGGCGGAAGGTTAAGCGTGACGTGAAATGTACCGGCTCAACCGGTGAATTGCGTCGCGAACTGGTCTTCTTGAGTGAGTACGACGGAGTCGGAATTCGTGGTGTAGCGGTGAAATGCTTAGATATCACGAAGAACGCCGATTGCGAAGGCAGTCTCCGAGTCCTTAACTGACGCTAATGCTCGAAAGTGCGGGTATCGAACAGG
+
IIIIIIIIIIIIIIIIIIIIIIIIIHIIIHH?FHIDDEHIIIIIIHIIHIIIIIHIIHIIHIIIIIIIIIIIIIIIIHIIIIIIIIIIIHIIIIIIIIIIIIIHHIIIIIIIIIIIIIIIIIIIIIIIIIIIIIIIIIIIIIIIIIIIIIIIIIIIIIIIIIIIIIIIIHHHHHIHIIIIIIIIIIIIIIIIIIIIIIIIIIIIIIIIIIIIIIIIIIIIIIIIIIIIIIIIIIIIIIIIIIIIIIIIIIIII
@HS5.2_424 HISEQ:380:H55W7BCXY:1:1101:18428:49586 1:N:0:AGCAGGAA orig_bc=AAAAAAAAAAAA new_bc=AAAAAAAAAAAA bc_diffs=0
TACGGAAGGTCCGGGCGTTATCCGGATTTATTGGGTTTAAAGGGAGCGCAGGCCGGAGGTCAAGCGTGACGTGAAATGTAGCCGCTCAACGGCTGAACTGCGTCGCGAACTGGCTTTCTTGAGTGAGTTCGATGTGGGCGGAATTCGTGGTGTAGCGGTGAAATGCTTAGATATCACGAAGAACTCCGATTGCGAAGGCAGCCCACAAGGCCTTTACTGACGCTAAAGCTCGAAGGTGCGGGTATCGAACAGG
+
IIIIIIIIIIIIIIIIIIIIIIIIIHHHIIIIIIIGHIIIIIIIIIIIIIIIIIIIIIIHIIIIIIIIIIIIIIIIIIIIIIIIIIIIIIIIIIIIIIIIIIIIIIIIIIIHIIIIIIIIIIIIIIIIIIIIIIIIIIIIIIIIIIIIIIIIIIIIIIIIIIIIIIIIIIIIIIIIIHIIIIIIIIIIIIIIIIIIIIIIIIIIIIIIIIGIIIIIIIIIIIIIIIIIIIIIIIIIIIIIIIIIIIIIIIIII
@HS5.2_425 HISEQ:380:H55W7BCXY:1:1101:18360:49647 1:N:0:AGCAGGAA orig_bc=AAAAAAAAAAAA new_bc=AAAAAAAAAAAA bc_diffs=0
TACAGAGGCCAAGAGCGTTGTTCGGATTTACTGGGCGTAAAGGGCGCGTAGGCGGCGAGGCGTGTCAAGTGTGAAATCTCCGGGCCCAACCCGGAAAGTGCGCTTGAAACTACCCCGCTCGAGTGCGGAAGGGGGAATCGGAATGCAGGGTGTAGCGGTGAAATGCGTTGATATCCTGCAGAACACCGGAGGCGAAGGCGGATTCCTTGTCCGCAACTGACGCTGAGGCGCGAAAGCCGGGGGAGCAAACAGG
+
HHIIIIIIHHHHHIFHHCGHEHEHHIEHHH@HHH@HHHCEHCHGHIGHHHHHIDDHHHEHHHIIIECFGHHFHHEE<@HEE?CCH#FHH0#EEFHCECGC<<EFADDFGCE@H0FDHD?CD?HIGIFHIHIIB?EHC/FGHEHEHHHEHIHHHIIHHHIHFFABEGH<EHHIIHHDCEFHHEHFHHEHHD<<5DHCHHHG1<<1ECCEC</C<<<HHD<<<F@@C@E??HCCC/DHDCEEC@<1@F1FFCCC@
@HS5.2_426 HISEQ:380:H55W7BCXY:1:1101:2669:49933 1:N:0:AGCAGGAA orig_bc=AAAAAAAAAAAA new_bc=AAAAAAAAAAAA bc_diffs=0
TACGGAAGGTCCGGGCGTTATCCGGATTTATTGGGTTTAAAGGGAGCGCAGGCGGCCTTTTAAGCGTGACGTGAAATGTAGGCGCTCAACGTCTGAATTGCGTCGCGAACTGTTAGGCTTGAGTAGACGGAATGTCGGCGGAATTCGTGGTGTAGCGGTGAAATGCTTAGATATCACGAAGAACTCCGATTGCGAAGGCAGCTGACAGCAGTTTTACTGACGCTCATGCTCGAAAGTGCGGGTATCGAACAGG
+
IIIIIIIIIIIIIIIIIIIIIHIIIHHIIIIIIIIIIIHIIHIIHIIIHIIIIIIIIIIIIGIIIHIIHIIEHIIIIIIIIIIIIIIIIIIIIIIIIIIIIIIIIIIIIIIIIIIIIIIIIIIIIHIIIIIIIIHHIIHHHIIIHIIIIIIIIIIIIIIIIIIIHIIIHHIIIIIIHIIIHEGHHIIIHHHIIIIIIIIIIIIIIIIIIIIIHIIIIIIIIIIIIIHHHIIIIHHHDC0IHIIIIIHIIIIHI
@HS5.2_427 HISEQ:380:H55W7BCXY:1:1101:3111:49951 1:N:0:AGCAGGAA orig_bc=AAAAAAAAAAAA new_bc=AAAAAAAAAAAA bc_diffs=0
TACGGAAGGTCCGGGCGTTATCCGGATTTATTGGGTTTAAAGGGAGCGCAGGCTGATTATTAAGCGTGACGTGAAATGTAGCCGCTCAACGGCTGAACTGCGTCGCGAACTGGTAGTCTTGAGTGAGTTCGATGTTGGCGGAATTCGTGGTGTAGCGGTGAAATGCTTAGATATCACGAAGAACTCCGATTGCGAAGGCAGCCAACAAGGCCTTTACTGACGCTAAAGCTCGAAGGTGCGGGTATCGAACAGG
+
IIIIIIIIIIIIIIIIIIIIIIIIIGEHHIIIGHIEHHIIIIIIGIIIIIIIIIIIIIHIIIIIIIIIIIIIIIIIIIIIIIIIHIIIIIIIIIIIIIIIIIIIIIIIIHIIIIIIIIHIIIIIIIIIIIIIIIIIIIIIIIIIIIHIIIIIIIIIIIIIIIIIIIIIIIIIIIIHHHIIIIIIIHIIIIIIIIIIIIIIIIIIIIIIIIIIIIIIIIIHF1IIIIIIIIIIIHHHHIIIIIIHHIIIIIIII
@HS5.2_428 HISEQ:380:H55W7BCXY:1:1101:15205:49987 1:N:0:AGCAGGAA orig_bc=AAAAAAAAAAAA new_bc=AAAAAAAAAAAA bc_diffs=0
TACGGAGGGTACGAGCGTTAATCGGAATGACTGGGCGTAAAGGGCACGTAGGTGGATAGATAAGTCACAAGTGAAATACCCGGGCTTAACCTGGGATTGGCTCGTGAAACTGTTTAACTAGAGTACGGTAGAGGGGAGTAGAATTCCAAGTGTAGCGGTGAAATGCGTAGAGATTTGGAAGAATACCGGAGGCGAAGGCGGCTCTCTGGACCGATACTGACACTGAAGAGCGAAAGCGTGGGGAGCAAACAGG
+
IIIIIIIIIIIIIIIIIHIIIIIIIIIIIIIIHIIIIHIIIIIIIGIIFHHIHIIIIIIIIIIIIIIIIIIIIIIIGIIIIIIIIIIIIIIIIIIIIIIIIIIIIIIIIIIIIIHIIIIIIIIIIIIIIIIIIIIIIIIIIIIIIIIIIIIIIIIIIIIIIIIIIIIIIIIIIIIIHFIIIIIIIIIIIIIIIIIIIIIIIIIIIIIIIIHIIIIIIIIIIIIIIIIIIIIIIIIIIIIIIIIIIIIIIIIII
@HS5.2_429 HISEQ:380:H55W7BCXY:1:1101:16656:49939 1:N:0:AGCAGGAA orig_bc=AAAAAAAAAAAA new_bc=AAAAAAAAAAAA bc_diffs=0
TACGGAAGGTCCGGGCGTTATCCGGATTTATTGGGTTTAAAGGGAGCGCAGGCCGATGGTTAAGCGTGACGTGAAATGTAGCCGCTCAACGGCTGCACTGCGTCGCGAACTGGCTATCTTGAGTGAGTTCGATGTTGGCGGAATTCGTGGTGTAGCGGTGAAATGCTTAGATATCACGAAGAACTCCGATTGCGAAGGCAGCCAACAAGGCCTTTACTGACGCTAAAGCTCGAAGGTGCGGGTATCGAACAGG
+
IIIIIIIHHGHIIIIIIHIIHIIIIHHHHIHCHHH0DECHHHIIHIIIGHIIHIIICIGIHHIIIIIIIHIHHIIIIHIIIIHIHIIIIIIIIIIIIIIIIIIIIHHIIIIIIHIIIHHHIIIIIHIIIIIIIIIIIIIIIIIIIIIIIIIIIIIIIIIIIIIIIIIIIIIIIIIHHHIIIHIHIHIIIIIIIIIIIIIIIHIHIIIIIIHIIIIIIIIIIIIIIIIIIIHIIIIIIIIIIIIIIIHIIIIII
@HS5.2_430 HISEQ:380:H55W7BCXY:1:1101:19687:49945 1:N:0:AGCAGGAA orig_bc=AAAAAAAAAAAA new_bc=AAAAAAAAAAAA bc_diffs=0
TACGTAGGGAGCGAGCGTTGTCCGAATTTACTGGGCGTAAAGCGCGCGTAGGCGGATTATTAGGTCGGTGGTGAAATCCCGAGGCTCAACCTCGGAACTGCCGTCGAAACCGATAGTCTGGAGGTATGGAGAGGAAATCGGAATTCCGGGTGTAGCGGTGAAATGCGTAGATATCCGGAGGAATACCGATGGCGAAGGCAGATTTCTGGCCATATCCTGACGCTGAGGTGCGAAAGCTAAGGTAGCGAACGGG
+
IIIIIIIIIHIIIHIHIIIIIIIIIIHIIIIIIIIIIIHHIIGIIIIHHHIIIHIEEHHIIIIHHHHIHHIIIIIIHHHIIIIIIIIIIIIIIIHIHIIIIIIIIIIIIHHICHDHIIIGHHIIHIGIIIIIIIIIIIHEIHIIIHIHIIHHHIIHFIIIIIIHHHIIIIIIIIGHGHHIHIHIIHIIIIIIIIHIIHIIIIIIIIIIHHHHIIHHHIHIIIIIIIIIIIHGIIIIHGHHGIIHHHHHHGEIH
@HS5.2_431 HISEQ:380:H55W7BCXY:1:1101:5652:50142 1:N:0:AGCAGGAA orig_bc=AAAAAAAAAAAA new_bc=AAAAAAAAAAAA bc_diffs=0
TACGGAAGGTCCGGGCGTTATCCGGATTTATTGGGTTTAAAGGGAGCGCAGGCTGGCTTTTAAGCGTGACGTGAAATGCGGCGGCTCAACCGTCCGAAGTGCGTCGCGAACTGGGAGCCTTGAGTGAGTTCGACGTCAGCGGAATTCGTGGTGTAGCGGTGAAATGCTTAGATATCACGAGGAACCCCGATTGCGAAGGCAGCTGACGAGGCCTTTACTGACGCTAAAGCTCGAAGGTGCGGGTATCGAACAGG
+
IIIIIIIIIHHIHIIIIIIIHIIIIHHFHHIIHIIHFHIIGHIHHHIIIIIIIIIIGHHIHHIIIIHHHIIIHGIIHIHIIIIIIHIGHIIIIIIIIIIIIIIIHHHIIIIIIIIIIIIIIIIIIIHIIIIIIIIIIIIHIIIIIIIIIIIIIIIIIIIIIIIGIHIIIIIIIIIHGHHIIIIHIIIIIIIIIIIIHIIIIIIIIIIIHIIIIIIIHIIIIIIIIIIIHHHHIIHECCIIIIIIIIIIIIIIII
@HS5.2_432 HISEQ:380:H55W7BCXY:1:1101:6007:50220 1:N:0:AGCAGGAA orig_bc=AAAAAAAAAAAA new_bc=AAAAAAAAAAAA bc_diffs=0
TACGGAAGGTCCGGGCGTTATCCGGATTTATTGGGTTTAAAGGGAGCGCAGGCTGATTATTAAGCGTGACGTGAAATGTAGCCGCTCAACGGCTGAGTTGCGTCGCGAACTGGGTTTCTTGAGTGAGTGCGACGTCAGCGGAATTCGTGGTGTAGCGGTGAAATGCTTAGATATCACGAAGAACCCCGATTGCGAAGGCAGCTGACGAGCCCTTTACTGACGCTAAAGCTCGAAGGTGCGGGTATCGAACAGG
+
IHIIGHIIIIIIIIIIIIIIHIIIIIIIIIIHHHIGHIIIIHIIIIHIIIIIIIIIIIIIIIIIIIIHIIIIIIHIHIIIIIIIIIIIIIIIIIIIIIIIIIIHIIIGIIHIIIIIIIIIIIIIIIIHIIIIIIIIIHIIIIIIIIIIIIIIIIIIIIIIIIIIIIIIIIIIIIIHHHIIIIIIIIIIIIIIIIIIIIHIIIIIIIIIIIIIIIIIHIIIIIIIIIIIIIIIIIIIIIIIIIIIIIIIIIIII
@HS5.2_433 HISEQ:380:H55W7BCXY:1:1101:8178:50001 1:N:0:AGCAGGAA orig_bc=AAAAAAAAAAAA new_bc=AAAAAAAAAAAA bc_diffs=0
TACGGAGGGTGCAAGCGTTAATCGGAATAACTGGGCGTAAAGGGCATGCAGGCGGTTAGACAAGTAGGATGTGAAATCCCCGGGCTCAACCTGGGAGCTGCATACTAAACTGTCAGACTAGAGTATTGCAGGGGGAGACGGAATTCCAGGTGTAGCGGTGGAATGCGTAGATATCTGGAAGAACACCAAAGGCGAAGGCAGTCTCCTGGGCAAATACTGACGCTCATATGCGAAAGCGTGGGTAGCAAACAGG
+
IIIII=DHHIIIIIIEHGEHIIIIIIIIIIIHIIIIIEHIHIIIIIIIIIIIIIIHIIIIIIIIIIIIIHIIIIHIIIIHHIIIIIIIIIIIIIIIIIIIIIIIIIIHIIIHHIHIIHIIIIIIIIIHIIIIIIIIIIIHHIIIIIIIIIIIIIIIIIIIIIIIIHHIIIHIIIIIIIIIIIIIIGHHHHHHFHHIHIIHHIHHEHHEIIIIIIIIIIIIIIHIHIIIIIIIIIIIIIIIIIIIIIIHIIIII
@HS5.2_434 HISEQ:380:H55W7BCXY:1:1101:13655:50173 1:N:0:AGCAGGAA orig_bc=AAAAAAAAAAAA new_bc=AAAAAAAAAAAA bc_diffs=0
TACGGAAGGTCCGGGCGTTATCCGGATTTATTGGGTTTAAAGGGAGCGCAGGCGGGCTATTAAGCGTGACGTGAAATGTGGCGGCTCAACCGCCGAACTGCGTCGCGAACTGGTGGTCTTGAGTAGGTACGACGTGGACGGAATTCGTGGTGTAGCGGTGAAATGCTTAGATATCACGAAGAACCCCGATTGCGAAGGCAGTCCACGAGTCCCTTACTGACGCTAATGCTCGAAAGTGCGGGTATCGAACAGG
+
IIIIIIIIIIIIIIIIIIIIIIIIIHHIIIIIHHIEEHIIIIIIIHIIIIIIIIIIIIIIIIIIIIIIIIIHHIIHHIIIIIIIIIIIIIIIIIIIIIIIIIIIIIIIIIIIIIIHIHIIIIIIIIIIIIIHIIIIIIIIIIIIIIIIIIIIIIIIIHIIIHHHIIIIIIIIIIIIIIIIIIIIHHIHIIHIHIIIHHIIIIHHIHIIIIIIIIIIIIIIIIIIIIIIIIIIIIIHHIHIIIIIIHIIHIIII
@HS5.2_435 HISEQ:380:H55W7BCXY:1:1101:14774:50235 1:N:0:AGCAGGAA orig_bc=AAAAAAAAAAAA new_bc=AAAAAAAAAAAA bc_diffs=0
TACGGAAGGTCCGGGCGTTATCCGGATTTATTGGGTTTAAAGGGAGCGCAGGCGGAGGTGCAAGCGTGCCGTGAAAGCGCGGGGCTCAACCCCGTACAGCGGCGCGAACTGCTCCCCTTGGTTGCGGGAAGGGAAGGCGGAACTCGTGGTGTAGCGGTGAAATGCATAGATATCACGAAGAACTCCGATCGCGAAGGCAGCCTTCCGGCCCGCCAACGACGCTCATGCTCGAAGGCGCGGGTATCAAACAGG
+
IIHIIIIIIGHIHHHIIIIIIIIIIHGHIIIHHIIHHHHIIIIIIIHIGIIIIIIIIHIIIHIIIIIIIIIIIIIIIIIIIIIHIIIIIIHIIIIIIIIIIIIIIIIIIHIIIIIIIIIHIIIIIIIIIIIIIIIIIIIIIIIIIIIIIIIIIIIIIIIIIIIIIIIIIHIIIIHIHIIIIIIHIIIIIIIIIIIIIIIIIIIHIIIIIIIIIIIIIIIIIIIIIIIIIIIIIIIHH@IIIIHIIIIIIIII
@HS5.2_436 HISEQ:380:H55W7BCXY:1:1101:1153:50272 1:N:0:AGCAGGAA orig_bc=AAAAAAAAAAAA new_bc=AAAAAAAAAAAA bc_diffs=0
TACGGAAGGTCCGGGCGTTATCCGGATTTATTGGGTTTAAAGGGAGCGCAGGCCGTTGGTTAAGCGTGCCGTGAAATGTACCGGCTCAACCGGTGACTTGCGGCGCGAACTGTCCGACTTGAGTGCGTACGAGGGTGGCGGAATTCGTGGTGTAGCGGTGAAATGCTTAGATATCACGAAGACCTCCGATTGCGAAGGCAGCTGCCCAGTCCGTAACTGACGCTAATGCTCGAAGGTGCGGGTATCGAACAGG
+
IIIIIIIIIHIIHIHIIIIIIIIIIHHGHHIHGHIGCHHIIIIIIIIIIIHIIHIHHIIIIHIIIIIIIIIIIIIIHHIIIIIIIIIIIHIIIIIIIIIIIIIIIIIIIIIIIIIHIHIIIIIIIIIIIIIIIIIIIIHIIIIIIIIIIIIIHIIIIIIIIIIIIIIIIIIIIIIIHHIIIIIIGIHIIIIIIIIIIIIIIIIIIIIHIIIIIIIIIIIIIIIIIIHHIIIIHHHFDIIIIIIIIIIIIIIII
@HS5.2_437 HISEQ:380:H55W7BCXY:1:1101:2398:50445 1:N:0:AGCAGGAA orig_bc=AAAAAAAAAAAA new_bc=AAAAAAAAAAAA bc_diffs=0
TACGGAAGGTCCGGGCGTTATCCGGATTTATTGGGTTTAAAGGGAGCGCAGGCCGAAGGTTAAGCGTGACGTGAAATGTAGCCGCTCAACGGCTGAACTGCGTCGCGAACTGGCTTTCTTGAGTGAGTACGATGTAGGCGGAATTCGTGGTGTAGCGGTGAAATGCTTAGATATCACGAAGAACTCCGATTGCGAAGGCAGCCTACAAGGCCTTTACTGACGCTAAAGCTCGAAGGTGCGGGTATCGAACAGG
+
IIIIIIIIIIIIIIIIIIIIIIIIIHHIIIIIHIIGHIIIIIIIIIIIIIIIIIIIIIIIIIIIIIIIIIIIIIIIIHIIIIIIIIIIIIIIIIIIIIIIIIIIIIIIIIIIIIHIIIIIIIIIIIIIIIIIIIIIIIIIIIIIIIIIIIIIIIIIIIIIIIIIIIIIIIIIIIIHHIIIIIIIIIIIIIIIIIIIIIIIIIIIIIIIIIIIIIIIIIIIIIIIIIIIIIIIIIIHHIIIIIIIIIIIIIIII
@HS5.2_438 HISEQ:380:H55W7BCXY:1:1101:8702:50344 1:N:0:AGCAGGAA orig_bc=AAAAAAAAAAAA new_bc=AAAAAAAAAAAA bc_diffs=0
TACGGAGGATCCGAGCGTTATCCGGATTCATTGGGTTTAAAGGGTGCGCAGGCGGCTTCTTAAGTCAGCGGTAAAATCGTGGGGCTCAACCCCATCCCGCCGTTGATACTGGGGAGCTTGATTACGGTCGAGGCAGGCGGAATTCGTCGTGTAGCGGTGAAATGCATAGATATGACGAAGAACACCGATTGCGTAGGCAGCCTACCAGGCCGTTAATGACGCTCATGCACGAAAGTGCGGGGATCGAACAGG
+
IIIIIGIIIIIIIIHIIIIIIIIIIHHIHIHHHIIGHIIIIIIIIIIIIIIIIIIIIIIIIIIIIIIIIIIHIHIIHIIIIIIIIHHIIIIIIIIIIIIIIIHHIIHIIIIIIIIIIIIIIIIIIIIIIIIIIIIIIIIIIIIIIIIIIIIIIIIIIIIIIIIIIIIIIIIIIIIIHIIIIIIIIIIIIIIIIIIIIIIIIIIIIIIIHIIIIIIHIIHIIIIIIIHIIIIIIIIIIIIIIIIIIIIIIIII
@HS5.2_439 HISEQ:380:H55W7BCXY:1:1101:17048:8338 1:N:0:AGCAGGAA orig_bc=AAAAAAAAAAAA new_bc=AAAAAAAAAAAA bc_diffs=0
TACGGAAGGTCCGGGCGTTATCCGGATTTATTGGGTTTAAAGGGAGCGCAGGCTGATTATTAAGCGTGACGTGAAATGTAGCCGCTCAACGGCTGAACTGCGTCGCGAACTGGTAGTCTTGAGTGAGTTCGATGTAGGCGGAATTCGTGGTGTAGCGGTGAAATGCTTAGATATCACGAAGAACTCCGATTGCGAAGGCAGCCTACAAGGCCTTTACTGACGCTAAAGCTCGAAGGTGCGGGTATCGAACAGG
+
IIIIIIHIIIIIIIIIIIIIIIIIHHHIIHHGGHI<EHIIHIIIIIIIIIIIIHIIIIIIIIIIIIIIIIIIIIHIIIIIIIIIIIIIIIIIIIIIIIIIIIIIIIIIIIIIIIIIHIIIIIIIIIIIIIIIIIIIIIIIIIIIIIIIIIIIIIIIIIIIIIIIIIIIIIIIHIIIIHIIIIIIHIIIIIIIHIIIIIIIIIHIIIIIIIIIIIIIIIIIIIIIIIIHIIHIHHF<CIIIIIIIHIIIIIIII
@HS5.2_440 HISEQ:380:H55W7BCXY:1:1101:17289:8442 1:N:0:AGCAGGAA orig_bc=AAAAAAAAAAAA new_bc=AAAAAAAAAAAA bc_diffs=0
TACGGAGGGTGCAAGCGTTAATCGGAATAACTGGGCGTAAAGGGCATGCAGGCGGTTAGACAAGTAGGATGTGAAATCCCCGGGCTCAACCTGGGAGCTGCATACTAAACTGTCAGACTAGAGTATTGCAGGGGGAGACGGAATTCCAGGTGTAGCGGTGGAATGCGTAGATATCTGGAAGAACACCAAAGGCGAAGGCAGTCTCCTGGGCAAATACTGACGCTCATATGCGAAAGCGTGGGTAGCAAACAGG
+
IIIIIHIIIIIIIIIIIGHIIHIIIIIIHIIIIIIIIIIHIIIIHIIIIIIIIIIIIIIIIIIIIIIIIIIIIIIIHIGIIIIIIHIIIIII@IIIIIIIIIIIIIIIIIIHIIIIIIHIIIIIIIIIIIIIIIIIIIIHIIIIIGIIIIIIIIIIIIIIIIIIIIIIIIIIIIIIIHHIIIHIIIIIIHIIIIIIIIIIHHHHIIIIIIIHIGIIIIIIIIIIIIIIIIIIIIIIIIIIIIIIIIIHHIIHI
@HS5.2_441 HISEQ:380:H55W7BCXY:1:1101:18353:8390 1:N:0:AGCAGGAA orig_bc=AAAAAAAAAAAA new_bc=AAAAAAAAAAAA bc_diffs=0
TACGGAAGGTCCGGGCGTTATCCGGATTTATTGGGTTTAAAGGGAGCGCAGGCTGATTATTAAGCGTGACGTGAAATGTAGCCGCTCAACGGCTGAACTGCGTCGCGAACTGGTAGTCTTGAGTGAGTTCGATGTTGGCGGAATTCGTGGTGTAGCGGTGAAATGCTTAGATATCACGAAGAACTCCGATTGCGAAGGCAGCCAACAAGGCCTTTACTGACGCTAAAGCTCGAAGGTGCGGGTATCGAACAGG
+
IIIHICGHI?GHDEHCECHHIIIIGCHHIHIIGIICEHHHIFFHHIGIIGHCCHHHIIHIIHHIIIIIFHIHIIHHHGGHHHCHIHIHHIIIIIIHIIIHIIHHHHHGIIIIIGHIIHIIFHEHHEIIIHIIIIHEG@HIIIIHIHHIIHHHCHHHHIIIIIHIIIIIIIIHHIGIIHHHIIHFC#HEEDGHIIIHHIGIIHIIIHIIIIIHIHIIHGIIIIIHIHIIHIIHEHC<CIHIIIHFGIGIIIIII
@HS5.2_442 HISEQ:380:H55W7BCXY:1:1101:19892:8264 1:N:0:AGCAGGAA orig_bc=AAAAAAAAAAAA new_bc=AAAAAAAAAAAA bc_diffs=0
TACGGAGGATCCGAGCGTTATCCGGATTTATTGGGTTTAAAGGGAGCGTAGGCGGAGGATCAAGTCAGCTGTGAAATGTAGTCGCTCAACGTCTGCACTGCAGTTGAAACTGGTTCCCTTGAGTGCGTAAGAGGCAGGCGGAATTCGTCGTGTAGCGGTGAAATGCTTAGATATGACGAAGAACTCCGATCGCGAAGGCAGCTTGCCGGGCCGCAACTGACGCTGAAGCTCGAAGGTGCGGGTATCGAACAGG
+
IIIIIHHIGHIIIIIIIIIIIIIIIGHHIIIIIIIGCEHIIIIIIIIIIIIIIIIIIIIIIIIIIIIIIIIIIIIHHIIIIIIIIIIIIIIIIIIIIIIIIIIIIIIHIIIIIIIIIIIIIIIIIIIHHIIIHIIIIIIIIIIIIIIIIIIHIHIIIIHIIIIIIIIHHHIIIIHHHIIIIIIEHIGIIIHIHHIIIIIIIIIIHIIIIIIIIHIIIIIIIIIIIIIIIHIIIIIIIIHIIIIIIIIIIIIII
@HS5.2_443 HISEQ:380:H55W7BCXY:1:1101:20797:8425 1:N:0:AGCAGGAA orig_bc=AAAAAAAAAAAA new_bc=AAAAAAAAAAAA bc_diffs=0
TACGTAGGTGACAAGCGTTATCCGGATTTACTGGGCGTAAAGGGCGTGTAGGCGGTCTTGCAAGTCAGAAGTGAAATTCCTGAGCTCAACTCGGGCGCTGCTTCTGAAACTGCAGGACTTGAGTGCTGGAGGGGATAGCGGAATTCCTAGTGGAGCGGTAAAATGCGCAGATATTAGGAAGAACACCGGTGGCGAAGGCGGCTATCTGGACAGTAACTGACGCTGAGGCGCGAAAGCGTGGGGAGCAAACAGG
+
HIGHDC<0<DEE@CHHHE0ECGHIHH0C?GHD?HHID/CGH?FDCD<E<1FHGCCF<E?FGECF@EFG@GHFCGFADEFHEAGHHEHBEHE?CHEEHHGCEHHHIHHIIIIEE?HFFHHGHHHFIHIHIHHFHEHHBFHHHFGHH#HHCHHHDGIHHHHIHHEHCDHHGHEHHH#HF<IHGII#HHHIIIHI#IIHIH#HCDGHIHFHHFECHFCHIHIIIHHHHHHDIIIIIHIIIHIHHHGHHHHHCCHFI
@HS5.2_444 HISEQ:380:H55W7BCXY:1:1101:2594:8647 1:N:0:AGCAGGAA orig_bc=AAAAAAAAAAAA new_bc=AAAAAAAAAAAA bc_diffs=0
TACGTAGGGGGCGAGCGTTGTCCGGAATGATTGGGCGTAAAGGGCGCGAAGGCGGCCCGGTAAGTCTGGAGTGAAAGTCCTGCTTTTAAGGTGGGAATTGCTTTGGATACTGTCGGGCTTGAGTGCAGGAGAGGTAAGTGGAATTCCCAGTGTAGCGGTGAAATGCGTAGAGATTGGGAGGAACACCAGTGGCGAAGGCGACTTACTGGACTGTAACTGACGCTGAGGCGCGAAAGTGTGGGGAGCAAACAGG
+
IIHIHIIIIIIIIIIIIIIIIIIIIIIIIIHHHIIIIIIIIIIIHIIIIIIIIIIIIIIIIIIIIIIIIIIIIIIIHHIIIIHEEEIHIIIIIIIIIIIIHIIIIIIIHIIIIIIIIIIIIIIIIIIIIIIIIIGIIIIIIIIHHIIIIIIIIIIIIIIHIIIIIIIIIIIIIHIHHHIIIIIIIHIIIIIIIIIIIIIIIIIIIIIIIIIHIIIIIIIIIIIIIIIIIIIIIIIIIIIIIIIIIIIIIIIII
@HS5.2_445 HISEQ:380:H55W7BCXY:1:1101:4201:8691 1:N:0:AGCAGGAA orig_bc=AAAAAAAAAAAA new_bc=AAAAAAAAAAAA bc_diffs=0
TACGGAAGGTCCGGGCGTTATCCGGATTTATTGGGTTTAAAGGGAGCGCAGGCCGGAGGTCAAGCGTGACGTGAAATGTAGCCGCTCAACGGCTGAACTGCGTCGCGAACTGGCTTTCTTGAGTGAGTTCGATGTGGGCGGAATTCGTGGTGTAGCGGTGAAATGCTTAGATATCACGAAGAACTCCGATTGCGAAGGCAGCCCACAAGGCCTTTACTGACGCTAAAGCTCGAAGGTGCGGGTATCGAACAGG
+
IIIIIIIIIIIIIHIIIIIIIIIIIHHHIIIIGHIEEHIIIIIIIIIIIIIIIIIIIIIIIIIIIIIIIIIIIIIIIIHIIIIIHIIIIIIIIIIIIIIIIIIIIHIIIIIIIIIIIIIIIIIIIIIHHIIIIIIIIIIIIIIIIIIIIIIIIIIIIIIIIIIIIIHIIIIIIIIIIHIIIIIIIIIIIIIIIIIIIIIIIIIIIIIIIIIIIIIIIIIIIIIIIIIIIIIIIIIHHIIIIIIHIIIIIIIII
@HS5.2_446 HISEQ:380:H55W7BCXY:1:1101:7237:8644 1:N:0:AGTAGGAA orig_bc=AAAAAAAAAAAA new_bc=AAAAAAAAAAAA bc_diffs=0
TACGGAAGGTCCGGGCGTTATCCGGATTTATTGGGTTTAAAGGGAGCGCAGGCGGACAGTTAAGCGTGACGTGAAATGCAGCGGCTCAACCGTATGAAGTGCGTCGCGAACTGGCAGTCTTGAGTGAGTACGATGTAGGCGGAATTTGTGGTGTAGCGGTGAAATGCTTAGATATCACGAAGAACTCCGGTTGCGAAGGCAGCCTACAAGTCCTTTACTGACGCTAAAGCTCGAAGGTGCGGGTATCGAACAGG
+
IIIIIIIIIIIIIIIIIIIIIIIIIEHHIIIHHHID@GHIIIIIHHIIIIIHHIIIIIIIIIIIIIIIHIIIIIIIHHIHIIIIGIIIHGIIIHHIIIIIIIIIIIIIIIIIIIIIIIIHIIIIIIIIIHIIIIIHIIIHHIIIIIIIIIIIIIIIIIIIIIIIIIIIIIIIIIIIIHFIHIIHIIIIH?HHIIHIIIIIIIIIIIIIIHHIIIIIIIIIIIIIIIIIIIIIIIIHHIIIIIIIIIHIIIIIII
@HS5.2_447 HISEQ:380:H55W7BCXY:1:1101:8853:8579 1:N:0:AGCAGGAA orig_bc=AAAAAAAAAAAA new_bc=AAAAAAAAAAAA bc_diffs=0
TACGGAAGGTCCGGGCGTTATCCGGATTTATTGGGTTTAAAGGGAGCGCAGGCTGGCTTTTAAGCGTGACGTGAAATGCGGCGGCTCAACCGTCCGAAGTGCGTCGCGAACTGGGAGCCTTGAGTGAGTTCGACGTCAGCGGAATTCGTGGTGTAGCGGTGAAATGCTTAGATATCACGAGGAACCCCGATTGCGAAGGCAGCTGACGAGGCCTTTACTGACGCTAAAGCTCGAAGGTGCGGGTATCGAACAGG
+
IIIIIIIIIIHIHIIIIIIIHIIIIHHIHIIIHHIGHIIHIIIIHIIIIIIIIIIIIHIIIIIIIIIIIIIIIIHIHIHIIIIHIIIHHIHIIIIIIIIIIIIIIIIIIHIIIIIIIIIHIIIIIIIIHIIIIIIIIHIIIIIIIIIIHHHIIIIIIIIIIIIIIIIIIIIIIIIHIIHIIIIHHIIIHIIIIIIIIIIIIHIIIIIIIIIIIIIIIIIIIIIIIIIIIHIIIIIIIIIIIIIIIHIIIIIIII
@HS5.2_448 HISEQ:380:H55W7BCXY:1:1101:18161:8631 1:N:0:AGCAGGAA orig_bc=AAAAAAAAAAAA new_bc=AAAAAAAAAAAA bc_diffs=0
TACGAGGGGTGCAAGCGTTGTTCGGAATTACTGGGCGTAAAGGGAGCGTAGGCGGAGATTCAAGCGGATTGTACAATCCCGGGGCCCAACCCCGGCTCTGCAGTCCGAACTGGATCTCTTGGATAGTTCAGGGGCAGGCGGAATTCCTGGTGTAGCGGTGGAATGCGTAGAGATCAGGAAGAACACCGATGGCGAAGGCAGCCTGCTGGGGACTTATCGACGCTGAGGCTCGAAAGTGCGGGTAGCAAACAGG
+
IIIIIIIIIIIIIIIIIIIIIIIIIIIIIIIHIIIIIFHIIIIIIIIIIIIIIIIIIGHIIIIIIIGHIIIIIIIIHIIIIIIIIIIIIIIHIHIIIIIIIIIIIIIIIIIIIHIIIIHIIIIIIIHHHIIIIIIIIIIIIIIIIHIIIIIIIIIIIIHHHHIIIIIIIIIIIIIIIIIHIHHIIHIIHHIIIIIIIIIIIHEHGGHHIHIHHIIIIIIIIIIIGIIHHE=HHIIHHIIIIIIIIHIIIHHII
@HS5.2_449 HISEQ:380:H55W7BCXY:1:1101:18573:8628 1:N:0:AGCAGGAA orig_bc=AAAAAAAAAAAA new_bc=AAAAAAAAAAAA bc_diffs=0
TACGGAAGGTCCGGGCGTTATCCGGATTTATTGGGTTTAAAGGGAGCGCAGGCGGGAGCTTAAGCGTGACGTGAAATGTAGCCGCTCAACGGCTGAGTTGCGTCGCGAACTGGGTTTCTTGAGTGAGTACGACGCGGACGGAATTCGTGGTGTAGCGGTGAAATGCTTAGATATCACGAAGAACCCCGATTGCGAAGGCAGTCCGCGAGTCCTTTACTGACGCTAAAGCTCGAAGGTGCGGGTATCGAACAGG
+
IIIIIIIIIIIIIIIIIIIIIIIIIHHIIIIIHIIEGHIIIIIIIIIIIIIIIIIIIIIIIIIIIIIIIIIHIIIIHIIIIIIIIIIIIIIHIIIIIIIIIIIIIIIIIIIIIIHHIIIIIIIIIIIIIIIIIIIIIIIIIIIIIIIIIIIIIIIIIIIIIIIIIIIIIIIIIIIIIIIIIIHIIIIIIIIIIIIIIIIIIIGIIIHIIIIIHIIIIIIIIIIIIIIIIIIIIIIHHIIIIIIIHIIIIIIII
@HS5.2_450 HISEQ:380:H55W7BCXY:1:1101:6555:8824 1:N:0:AGCAGGAA orig_bc=AAAAAAAAAAAA new_bc=AAAAAAAAAAAA bc_diffs=0
TACGGAAGGTCCGGGCGTTATCCGGATTTATTGGGTTTAAAGGGAGCGTAGGCTGGTATTTAAGCGTGACGTGAAATGTACGGGCTCAACCTGTGCCTTGCGTCGCGAACTGGGTCCCTTGAGTAATCAGTAGGCGGGCGGAATTCGTGGTGTAGCGGTGAAATGCTTAGATATCACGAGGAACTCCGATTGCGAAGGCAGCTCGCTGTTGTTTTACTGACGCTGAAGCTCGAAGGCGCGGGTATCGAACAGG
+
IIIIIIIIIIIIIHIIIIIIIIIIIHHIIIIIIIIGHIIIIIIIIIIIIHIIIIIIIIIIIIIIIIIIIIIIIIIIIIIIIIIIIIIIIIIIIIIIIIIIIIIIIIIIIIIIIIIIIIIIIIIIIIIIIHIIIHIIIIIIIIIIIIIIIIIIIIIIIIIIIIIIIIIIIIIIIIHIHHIIIIHIHHIIIIIIIIIIIIIIIIIIHIIIIIIIIIIIIIIIIIIIIIIIIHIIIIIIIIIIIIIIIIIIIIIII
@HS5.2_451 HISEQ:380:H55W7BCXY:1:1101:6326:9031 1:N:0:AGCAGGAA orig_bc=AAAAAAAAAAAA new_bc=AAAAAAAAAAAA bc_diffs=0
TACGGAAGGTCCGGGCGTTATCCGGATTTATTGGGTTTAAAGGGAGCGCAGGCCGAAGATTAAGCGTGACGTGAAATGCCGCGGCTCAACCGTGGAAGTGCGTCGCGAACTGGTTTTCTTGAGTGTGCACGAGGAAGGCGGAATTCGTGGTGTAGCGGTGAAATGCTTAGATATCACGAAGAACTCCGATTGCGAAGGCAGCCTTCCAGGGCATTACTGACGCTAAAGCTCGAAGGTGCGGGTATCGAACAGG
+
IIIIIHHIIIIIIIIIIIIIHIIIIIIIIIIIIHIHHHIIIIIIIIIIIHHIIIIIIIHHIIIIIIIIHIIIHIHIIIIIIIIIIIIIIIIIHHIIIIIIIIHIIIIIIIIGIIIIHHGIIIIIIIIIIIIIIIIIIIIIIIIIIIIIIIIIIIIIHIIIIIIIIIIIIIIIIIIIHHIIIIIIHIIIIIIIIIIIIHIIIIIIIIHIHIIIIIHHIIIIIIIIIIIIIHHIIIIIIIIIIIIHHIIIIIIHI
@HS5.2_452 HISEQ:380:H55W7BCXY:1:1101:9207:9002 1:N:0:AGCAGGAA orig_bc=AAAAAAAAAAAA new_bc=AAAAAAAAAAAA bc_diffs=0
TACGGAAGGTCCGGGCGTTATCCGGATTTATTGGGTTTAAAGGGAGCGCAGGCCGACAGGTAAGCGTGACGTGAAATGTAGCCGCTCAACGGCTGAACTGCGTCGCGAACTGCCAGTCTTGAGTGAGTTCGATGTTGGCGGAATTCGTGGTGTAGCGGTGAAATGCTTAGATATCACGAAGAACTCCGATTGCGAAGGCAGCCGACAAGGCCTTTACTGACGCTAAAGCTCGAAGGTGCGGGTATCGAACAGG
+
IIIIIIIIIIIIIIIIIIIIIIIIIIIHIIIIHIIHIIIIIIIIIIIIIIIIIIIIIIIIIHIIIIIIIIIIIIIIHHIIIIIIIIIIIIIIIIIIIIIIIIIIIIIIIIIIIIIIIIIIIIIIIIIIIIIIIIIIIIIIIIIIIIIIIIIIIIIIIIIIIIIIIIIIIIIIIIIIHIIIIIIIIIIIIHIIIIIIIIIIIIIIIIIIIIHIIHIIIIIHIIIIIIIIIIIIIIIIIIIIIIIIIIIIIIIII
@HS5.2_453 HISEQ:380:H55W7BCXY:1:1101:14518:9242 1:N:0:AGCAGGAA orig_bc=AAAAAAAAAAAA new_bc=AAAAAAAAAAAA bc_diffs=0
TACGGAGGATGCGAGCGTTATCCGGATTTATTGGGTTTAAAGGGTGCGTAGGTGGTTTGTTAAGTTTGTGGTGAAAGCGTGCGGCTCAACCGTACCAAGCCATGAAAACTGGCGAACTTGAGTGCAAACGAGGTAGGCGGAATGTGATGTGTAGCGGTGAAATGCTTAGATATGTCACAGAACCCCGATTGCGAAGGCAGCTTACCAGCATGCAACTGACACTGAGGCACGAAAGCGTGGGTATCAAACAGG
+
G@G1D@C/CGHEHH??CCEEHF@E<C<ECEH11<F<<E1GG?GHHHIG<DHH#EH@EF@<C<FH5DHHH@#DGH?FCGHIGIIGECDGGHGHHIIHHHIGIHGHDGGHHIHHHEHHIGHIIHHHGIHHHFFCD0BCDCHGIGHECGGDGCBHDCGHIGHFIIIIHCFGHHIHGC<<BEGHCC<8GCCH?=HECFDIHHHHCHEGHG?HH@HHHHHEHHF<<HHHHEGHHHFGHHGIHIIIIIHHHHGIIHHF
@HS5.2_454 HISEQ:380:H55W7BCXY:1:1101:17828:9010 1:N:0:AGCAGGAA orig_bc=AAAAAAAAAAAA new_bc=AAAAAAAAAAAA bc_diffs=0
TACGTAGGTGACAAGCGTTATCCGGATTTACTGGGCGTAAAGGGCGTGTAGGCGGCCTTGCAAGTCAGAAGTGAAATTCTCGGGCTCAACCCGGGCGCTGCTTCTGAAACTGTAGGGCTTGAGTGCTGGAGGGGATAGCGGAATTCCTAGTGGAGCGGTAAAATGCGTAGATATTAGGAAGAACACCGGTGGCGAAGGCGGCTATCTGGACAGTAACTGACGCTGAGGCGCGAAAGCGTGGGGAGCAAACAGG
+
IIIIIIIIIIIIIIIIIIIIIIIIIIIIIIIIIIIIIIIIIIIIIIHHIIIIIIIIIIIIIIIIIIIIIIIIIIIIHHIIIIIIIIIIIIIIIIIIIIIIIIHIIIIIIIIIIIIIIIIIIIIIIIHIIIIIIIHIIIIIIIIIIIIIIIIIIIIIIIIIIIIIIIIIIIIIIIHIHIIIIIIIIHIIIIIIIIIIIIIIIIIIIIIIIIIHIIIIIIIIIIIIIIIIIIIIIIIIIIIIIIIIIIHHIIHII
@HS5.2_455 HISEQ:380:H55W7BCXY:1:1101:3533:9381 1:N:0:AGCAGGAA orig_bc=AAAAAAAAAAAA new_bc=AAAAAAAAAAAA bc_diffs=0
TACGGAAGGTCCTGGCGTTATCCGGATTTATTGGGTTTAAAGGGAGCGTAGGCGGAAGCTTAAGCGTGCTGTGAAATGTACCGGCTCAACCGGTGACGTGCAGCGTGAACTGGGTTTCTTGAGTGTGCTGAAGGAAGGCGGAATTCGTGGTGTAGCGGTGAAATGCTTAGATATCACGAAGAACTCCGATTGCGAAGGCAGCTTTCCGTAGCATTACTGACGCTGAAGCTCGAAAGCGCGGGTATCGAACAGG
+
IIIIIII/EEHIIHHIIIIGIIIII=EHGIIIHIIDDHHIIIIIHIIIIIIIIIHHHIIHIIIIIIIIIIIIIIIIIIIHHIIIHHIIIIIIIIIIIIIIIIIIIIIIIIIIIIIIIIIIIHIIIIIIHIIIIIIIIIIIIIIIIIIIIIIIIIIIIIIIIIIIIIIIIHIIIIHHHIIIIIIIIIIHIIIIIIIIIIIIIIIIHIIIHIIIIIIIIIIIIIIIIIIIIIIIIIIGIIIIIIIHIIIIIIIII
@HS5.2_456 HISEQ:380:H55W7BCXY:1:1101:13390:9306 1:N:0:AGCAGGAA orig_bc=AAAAAAAAAAAA new_bc=AAAAAAAAAAAA bc_diffs=0
TACGGAAGGTCCGGGCGTTATCCGGATTTATTGGGTTTAAAGGGAGCGCAGGCGGAAGGTTAAGCGTGACGTGAAATGTACCGGCTCAACCGGTGAATTGCGTCGCGAACTGGTCTTCTTGAGTGAGTACGACGGAGTCGGAATTCGTGGTGTAGCGGTGAAATGCTTAGATATCACGAAGAACGCCGATTGCGAAGGCAGTCTCCGAGTCCTTAACTGACGCTAATGCTCGAAAGTGCGGGTATCGAACAGG
+
IIIIIGHIIIIIIIIIIIHHIIIIIHIIIIIHHII<@EHHIIIIIIIIGHHIIIIHHFHIIIHHIIIIIIIIIIIIIHIIIIIIIIIIIIHIIIIHHIHIIIHIIIIHIIIIIIIIIIIIIIIIIIIIIIIIIIIIIIIIIIIIIIIIIIIIIIIHIIIIIIIIIIIIIIIIIIIIIIIIIIIIIIIIIHHIIIIIIIIIIIIGIIIIIIIIIIIIIIIIIIIIIIHHIIIIIIIIHIIIIIIHIHIIIIIII
@HS5.2_457 HISEQ:380:H55W7BCXY:1:1101:3258:9564 1:N:0:AGCAGGAA orig_bc=AAAAAAAAAAAA new_bc=AAAAAAAAAAAA bc_diffs=0
TACGGAAGGTCCGGGCGTTATCCGGATTTATTGGGTTTAAAGGGAGCGCAGGCGGAAGGTTAAGCGTGACGTGAAATGTACCGGCTCAACCGGTGAATTGCGTCGCGAACTGGTCTTCTTGAGTGAGTACGACGGAGTCGGAATTCGTGGTGTAGCGGTGAAATGCTTAGATATCACGAAGAACGCCGATTGCGAAGGCAGTCTCCGAGTCCTTAACTGACGCTAATGCTCGAAAGTGCGGGTATCGAACAGG
+
IHHIIHIIIIIIIIIIIIIIHHFIHHEHHIIGHIHDDGHIIGHIHHII<EEHHHHHIHHHIIIIHIIIHHHIIIHHEHHIHIHIIHHIIHIHIIHHHIIIHIIIIHIIIIIHHHFBIIIIIIIHIIIHIIIHIHHEHFEIIIIIIIIIIIHIIIIHHIIHIIIIIIIIIIIIIIIIIHIIIIIIIIHEIIIIIIIIIIIIIHIIIIIHH?HHHIIIIIIIIIHIIIIIHEHHHIIIIIIIIIIHHIIIIIIII
@HS5.2_458 HISEQ:380:H55W7BCXY:1:1101:4323:9695 1:N:0:AGCAGGAA orig_bc=AAAAAAAAAAAA new_bc=AAAAAAAAAAAA bc_diffs=0
TACGGAAGGTCCGGGCGTTATCCGGATTTATTGGGTTTAAAGGGAGCGCAGGCTGGCTTTTAAGCGTGACGTGAAATGCGGCGGCTCAACCGTCCGAAGTGCGTCGCGAACTGGGAGCCTTGAGTGAGTTCGACGTCAGCGGAATTCGTGGTGTAGCGGTGAAATGCTTAGATATCACGAGGAACCCCGATTGCGAAGGCAGCTGACGAGGCCTTTACTGACGCTAAAGCTCGAAGGTGCGGGTATCGAACAGG
+
IIIIIIIIIIIIIIIIIIIIIIIIIHHHIIIIHIIIIIIIIIIIIIIIIHIIIIIIIIIIIIIIIIIIIIIIIIIIHIIIIIIIIIIIIIIIHIIIIIIIIIIIIIIIIIIIIIIIIIHIIIIIIIIIIHIIIIIIIIIIIIIIIIIIIIIIIIIIIIIIIIIIIIIIIIIIIIIIIIIIIIIHIIIIIIIIIIIIIIIIIIIIIIIIIIIIIIIIIIIIIIIIIIIIIIHHIIIIHHIIIIIHIIIIIIIIII
@HS5.2_459 HISEQ:380:H55W7BCXY:1:1101:7295:9691 1:N:0:AGCCGGAA orig_bc=AAAAAAAAAAAA new_bc=AAAAAAAAAAAA bc_diffs=0
TACGGAAGGTCCGGGCGTTATCCGGATTTATTGGGTTTAAAGGGAGCGCAGGCTGATGATTAAGCGTGACGTGAAATGTAGCCGCTCAACGGCTGAACTGCGTCGCGAACTGGTTATCTTGAGTGAGTTCGATGTTGGCGGAATTCGTGGTGTAGCGGTGAAATGCTTAGATATCACGAAGAACTCCGATTGCGAAGGCAGCCAACAAGGCCTTTACTGACGCTAAAGCTCGAAGGTGCGGGTATCGAACAGG
+
IHHIHEHIIHHHHIGDEHHHHIGHIEGGHEEF@@C0<EHCHHHIEHHHDHII/HHHIIIHHHHEGIIIHIIHHHIIIIHIIHHGIIGIIIHHIIIHIIIIIIIIHIIHIIIIHHIIIIIIIIIIIIIIHIIIIIIIHEHHIIIIIIIIIIIGIIIIHIIIIIIIIHIIIIIHIGIIIHIIIIIHEHHHIIIIIIIIIIIIIIHIIIIIIIIIIIIIIIIIIIIIIIIIHIIIIIHDIIIIIHHFIIIIIGIII
@HS5.2_460 HISEQ:380:H55W7BCXY:1:1101:10480:9529 1:N:0:AGCAGGAA orig_bc=AAAAAAAAAAAA new_bc=AAAAAAAAAAAA bc_diffs=0
TACGGAAGATGCGAGCGTTATCCGGATTTATTGGGTTTAAAGGGAGCGTAGGCGGGTCTTTAAGCCAGCGGTCAAATGTCAGGGCCCAACCTTGGCATGCCGTTGGAACTGGGGACCTTGAATACACACAAGGAAGGTGGAATTCGTCGTGTAGCGGTGAAATGCTTAGATATGACGAAGAACTCCGATTGCGAAGGCAGCCTTCTGGGGTGCGATTGACGCTGAGGCTCGAAAGTGCGGGTATCGAACAGG
+
IIIIIIIIIIIIIIIIIIIIIIIIIHHIIIIIIIIIIIIIIIIIIIIIIIIIIIIIIIIIIIIHIIIIHIIIIIIIFHIIIIIIIIIIIIIIIIIIGIIIIHHIIIIIIIIIHIIIHIIIIIIHIIIIIIIIIIIHIIIIIIIIIIIIIIIIIIIIIIIIIIIIIIIIIIIIIIHIIIHIIIIIIIIIHIIIIIIIIHIIIIIIIIIIIIIIIIIIIIIIIIIIIIIIHIIIIIIIIIIIIHHHHHIIIIII
@HS5.2_461 HISEQ:380:H55W7BCXY:1:1101:11233:9677 1:N:0:AGCAGGAA orig_bc=AAAAAAAAAAAA new_bc=AAAAAAAAAAAA bc_diffs=0
TACGGAAGGTCCGGGCGTTATCCGGATTTATTGGGTTTAAAGGGAGCGCAGGCTGCCTGTTAAGCGTGACGTGAAATGCCGCGGCTCAACCGTGGAAGTGCGTCGCGAACTGGCGGGCTTGAGTGTGCACGAGGAAGGCGGAATTCGTGGTGTAGCGGTGAAATGCTTAGATATCACGAAGAACTCCGATTGCGAAGGCAGCCTTCCAGGTCATTACTGACGCTAATGCTCGAAGGTGCGGGTATCGAACAGG
+
IIIIIHIIIIIIIIIIHIIIIIIIIIHHHIIIIIIIIIIIIIIIIIIIIIIHIGHIIIIIIIIIIIIIIIIIIHHHHHIIIIIIIIIIIIIIIIIIIIIIIIIIIIIIIIIIIIIIIIIIIIIIIIIIIIIIIIIIIIIIIHHHHHIIHIIIIHHIIHIIHIIIIIHIIIIIIIIHHIEIIIIIIIIHIIIIIIIIIIIIIHIIIIHEIIIIIIIHFIIIIIIIIHGIIIIIIIIIIHIIIIIIHHIIIIIII
@HS5.2_462 HISEQ:380:H55W7BCXY:1:1101:12077:9644 1:N:0:AGCAGGAA orig_bc=AAAAAAAAAAAA new_bc=AAAAAAAAAAAA bc_diffs=0
TACGGAAGGTCCGGGCGTTATCCGGATTTATTGGGTTTAAAGGGAGCGCAGGCGGGATTTTAAGCGTGTTGTGAAATGTAACGGCTCAACCGTTGAATTGCAGCGCGAACTGGAGTCCTTGAGTGAGTACGACGTCAGCGGAATTCGTGGTGTAGCGGTGAAATGCTTAGATATCACGAAGAACTCCGATTGCGAAGGCAGCTGACGAGTCCTTAACTGACGCTAAAGCTCGAAAGTGCGGGTATCGAACAGG
+
IFHIIHHIHHIIIIIIIIIIIIIIIHIIIIIIIIIHDHIIIGHHIIHICHIIIIIIHGIIIHHHIIIIHIIIHHHIIIIIIIIIIIIIIIIIIIIIHIIIIIIIIIIIIIIIIIIIIIIIIIIIIIIIIIIIIIIGIIIIIIIIIIIIIIIIIIIIIIIIIIIIIIIIIIIIIIIHHHIIIIIIIIIIIIIIIIHIIIIIIIIIIIIIIHIIIIIIIIIIIIIIIIIIIIIIIIIIIIIIIIIIIIIIIIIII
@HS5.2_463 HISEQ:380:H55W7BCXY:1:1101:15960:9676 1:N:0:AGCAGGAA orig_bc=AAAAAAAAAAAA new_bc=AAAAAAAAAAAA bc_diffs=0
TACGGAAGGTCCGGGCGTTATCCGGATTTATTGGGTTTAAAGGGAGCGCAGGCTGATTGTTAAGCGTGACGTGAAATGTAGCCGCTCAACGGCTGAACTGCGTCGCGAACTGGCAGTCTTGAGTGAGTACGACGTCAGCGGAATTCGTGGTGTAGCGGTGAAATGCTTAGATATCACGAAGAACCCCGATTGCGAAGGCAGCCGACGAGTCCTTTACTGACGCTAAAGCTCGAAGGTGCGGGTATCGAACAGG
+
IIIHHHHIIHHIHIIIIHHIIIIIH<GEHHHHFHHGHHHECGHIHHIIIIIIIIIIFHHHHHEIHIIIHHIGHHHHCHGIHHHIIIIIIIIIHIIGHIIIIIHHIDHIIIIIIIIIIHIIIIIHIHHIHHHHIIIIIIIIHHHGHIIIIIIIIIIIIHIIIIGIHHIIIIIIIHIIIHHHIIGIIIHIIIGIIII#IIIIIHIIHHHIHEEHFGIIGIIHIIIIIHIIGIIIHHHHDHHIIIIIIIIIIHIII
@HS5.2_464 HISEQ:380:H55W7BCXY:1:1101:16299:9699 1:N:0:AGCAGGAA orig_bc=AAAAAAAAAAAA new_bc=AAAAAAAAAAAA bc_diffs=0
TACGGAAGGTCCGGGCGTTATCCGGATTTATTGGGTTTAAAGGGAGCGCAGGCGGAAGGTTAAGCGTGACGTGAAATGTACCGGCTCAACCGGTGAATTGCGTCGCGAACTGGTCTTCTTGAGTGAGTACGACGGAGTCGGAATTCGTGGTGTAGCGGTGAAATGCTTAGATATCACGAAGAACGCCGATTGCGAAGGCAGTCTCCGAGTCCTTAACTGACGCTAATGCTCGAAAGTGCGGGTATCGAACAGG
+
IIIIH@HHIHIIIIIIIIIIIIIIIFIIIIIEGHIGEHHIIIIIIIIHHHHHDHHHHHIIHIIIIIIIIIIIIIHIHIIIIIIIIIHIIIIHIIIIIIIIIIHIIIIIIIIGIIIHIIIIIIIIIIIIIIHHIHIHIIIIIIIIHIIIIIIIIIIIHIIIIIIIIIIIIIIIIIHHIIIIIIIIIIIIIIIIIIIIIHIHHHIIIIIIIIIIIIIIIIIIIIIIIIIIIIIIIHHECIIIIHIHIIIIIIIII
@HS5.2_465 HISEQ:380:H55W7BCXY:1:1101:17834:9640 1:N:0:AGCAGGAA orig_bc=AAAAAAAAAAAA new_bc=AAAAAAAAAAAA bc_diffs=0
TACGTAGGGGGCGAGCGTTGTCCGGAATGATTGGGCGTAAAGGGCGCGTAGGCGGCCCGGTAAGTCTGGAGTGAAAGTCCTGCTTTTAAGGTGGGAATTGCTTTGGATACTGTCGGGCTTGAGTGCAGGAGAGGTAAGTGGAATTCCCAGTGTAGCGGTGAAATGCGTAGAGATTGGGAGGAACACCAGTGGCGAAGGCGACTTACTGGACTGTAACTGACGCTGAGGCGCGAAAGTGTGGGGAGCAAACAGG
+
EHHCC@HIHIHHIIIIHIIIIIIIIGCHHHHFHIHGIHHHIIIIIIIIHHIHIIIIIIIIIIIIIIIIHHIIIHHHGHHHIIIIHHEHGHIIIIIHIIHIHIIIHIIIIHHIIIIIIIIIIHIHIIIIIHIIHIIIIHIIIHIIIIIHIIHIIIIIIIIIHIIIIIIHIIIIIGHIHHIIIIIIHHIIIIIIHEIHHHGIIIIIIIIIIIIHHEIHHFIIIGIIIIHHDIHIIIHEEHIIHHEHGFHHHHHEI
@HS5.2_466 HISEQ:380:H55W7BCXY:1:1101:1480:9783 1:N:0:AGCAGGAA orig_bc=AAAAAAAAAAAA new_bc=AAAAAAAAAAAA bc_diffs=0
TACGGAGGGTGCGAGCGTTAATCGGAATAACTGGGCGTAAAGAGCTCGTAGGCGGTTTGTCAAGTCAGATGTGAAAGCCCCGGGCTTAACCTGGGAACCGCATTTGAAACTGACAGACTAGAGTACTGTAGAGGGAGGTAGAATTCCAGGTGTAGCGGTGAAATGCGTAGATATCTGGAGGAATACCGGTGGCGAAGGCGGCCTCCTGGACAGAGACTGACGCTGAGGAGCGAAAGCGTGGGGAGCAAACAGG
+
HIIIIIIIIHHECHHIDHII?GH@HHFI?GFHHEHGHDHHHHHHEHIFIIIIIIHDHHIIHHIIHIIHHHGHHGEHFHHIIHCHHHFHIIFHIHHHHIIIIIHIIIIIHHGEGIIHHH@G@GFFHEHG@IHEIHGHFGHHHIIIHHHIHHHIIHHHHHHFHFHHHGECIIHIHEGFGDHHHHHHHHIHHHHIHIGIIIIIHG=EHIIIIIIIIHHIIIIIIIIIHHHHGHGHHIHHHHHIHGEIIHIIIIIII
@HS5.2_467 HISEQ:380:H55W7BCXY:1:1101:1388:9841 1:N:0:AGCAGGAA orig_bc=AAAAAAAAAAAA new_bc=AAAAAAAAAAAA bc_diffs=0
TACGGAAGGTCCGGGCGTTATCCGGATTTATTGGGTTTAAAGGGAGCGCAGGCGGAGGCTTAAGCGTGACGTGAAATGTAGCCGCTCAACGGCTGAGTTGCGTCGCGAACTGGGTTTCTTGAGTGAGTGCGACGTCAGCGGAATTCGTGGTGTAGCGGTGAAACGCTTAGATATCACGAAGAACCCCGATTGCGAAGGCAGCTGACGAGCCCTTTACTGACGCTAAAGCTCGAAGGTGCGGGTATCGAACAGG
+
IIIIHIIIIIIIIHIIIIIIIIIIIHIIIIIIIIIIIIIIIIIIIIIIIIIIIIIIIHIIHIIIIIHIHEIHHIIIHHHHHIIIIIIIIIIHIIIHHIHHHIIIIIIIIIIIIIIIIIIIIIGIIHHHHIIIIIIIIIIIIIIIHEIIIIIIIIIIIIIIIIHCIIIIIIIIIIIIIIHHIIIIHIIIIHIIIIIIIIIIIIIIIIIIIIIIHIIIIIIIIIIHIIHIHGIIIIHHCFCIIIIIHIIIIIHII
@HS5.2_468 HISEQ:380:H55W7BCXY:1:1101:3819:9758 1:N:0:AGCAGGAA orig_bc=AAAAAAAAAAAA new_bc=AAAAAAAAAAAA bc_diffs=0
TACGGAGGATGCGAGCGTTATCCGGATTTATTGGGTTTAAAGGGTGCGTAGGTGGTTTGTTAAGTTTGTGGTGAAAGCGTGCGGCTCAACCGTACCAAGCCATGAAAACTGGCGAACTTGAGTGCAAACGAGGTAGGCGGAATGTGATGTGTAGCGGTGAAATGCTTAGATATGTCACAGAACCCCGATTGCGAAGGCAGCTTACCAGCATGCAACTGACACTGAGGCACGAAAGCGTGGGTATCAAACAGG
+
IIIIIIHIHIIGIIHHIIIHHIIHICGHIII?GHIGHHHHIIIIIIIIHHIHHIGEHIHHHHIIHHIHIIIIHIHIHEH#IIIHHIIHIIIIIIIHIIIIIIIIHIHHIHIHHIIIIIIIIIIIIIIHIIIIIIIIIIIIIIIIHIIHIIIIIHIIIIIIIIIIIIIIIIIIIIHGHIIIIIIHIIIIIIIIIIIIIIIIHIIIHIIIIIIIIIIIIIIIIIIIIIIIIHIIIIIIIIIIIIIIIIIIIIII
@HS5.2_469 HISEQ:380:H55W7BCXY:1:1101:14639:53142 1:N:0:AGCAGGAA orig_bc=AAAAAAAAAAAA new_bc=AAAAAAAAAAAA bc_diffs=0
TACGGAAGGTCCGGGCGTTATCCGGATTTATTGGGTTTAAAGGGAGCGCAGGCGGAGGATTAAGCGTGACGTGAAATGTCCCGGCTCAACCGTGGAACTGCGTCGCGAACTGGTTTTCTTGAGTGAGTGCGACGTCGGCGGAATTCGTGGTGTAGCGGTGAAATGCTTAGATATCACGAAGAACCCCGATTGCGAAGGCAGCCGACGAGTCCTTAACTGACGCTAAAGCTCGAAAGTGCGGGTATCGAACAGG
+
IIIIIIIIIHIIICHHHIIIIIIIIHHHIIFGGHHEEHIIIIIHIIIIGIIIIIIIIIIIIIIIIIIIIIIIIIIHIIIIHIIIIIIIHIIIIIIIIIIIIIIIIIIIIIIIIIIIIIHIIIIIIIIIIIIIIIIIIIIIIIIIIIIIIIIIIIIIIIGIIIIIIIIIIIIIIIIHHHIIIIIIIIIIIIIIIIIIIIIIIIIIIIIIIIIIIIIIIIIIIIIIIIIIIIIIIIIIIIIIIIIIIIIIIIIII
@HS5.2_470 HISEQ:380:H55W7BCXY:1:1101:18251:53215 1:N:0:AGCAGGAA orig_bc=AAAAAAAAAAAA new_bc=AAAAAAAAAAAA bc_diffs=0
TACGGAAGGTCCGGGCGTTATCCGGATTTATTGGGTTTAAAGGGAGCGCAGGCGGAGGCTTAAGCGTGACGTGAAATGTAGCCGCTCAACGGCTGAGTTGCGTCGCGAACTGGGTTTCTTGAGTGAGTGCGACGTCAGCGGAATTCGTGGTGTAGCGGTGAAATGCTTAGATATCACGAAGAACCCCGATTGCGAAGGCAGCTGACGAGCCCTTTACTGACGCTAAAGCTCGAAGGTGCGGGTATCGAACAGG
+
IIIIIIIIIHIIIIIIIHIIIIIIIIIIIIIIHIIGHIIIIIIIIIHIIIIIIIIIIIIIIIIIIIIIIIIHIIIIHIHIIIIIIHIIIIIIIIIIIIIIIIIIIIIHIIIIIIIIIIIIIIIIIIIIIIIIIHIIIIIIIIIIIIIIIIIIIIIIIIIIIIIIIIIIIIIIIIIIIIIIIIHIGIIIIIHIIIIIIIIIIIIIIIIIIIIHIIIIIIIIIIIIIIIIIIIIIIIIIIIIIIIIIIIIIIIII
@HS5.2_471 HISEQ:380:H55W7BCXY:1:1101:6642:11185 1:N:0:AGCAGGAA orig_bc=AAAAAAAAAAAA new_bc=AAAAAAAAAAAA bc_diffs=0
TACGGAAGGTCCGGGCGTTATCCGGATTTATTGGGTTTAAAGGGAGCGCAGGCTGATGATTAAGCGTGACGTGAAATGTAGCCGCTCAACGGCTGAACTGCGTCGCGAACTGGTTATCTTGAGTGAGTTCGATGTTGGCGGAATTCGTGGTGTAGCGGTGAAATGCTTAGATATCACGAAGAACTCCGATTGCGAAGGCAGCCAACAAGGCCTTTACTGACGCTAAAGCTCGAAGGTGCGGGTATCGAACAGG
+
IIIIIHIIIIIIIIIIIIIIIIIIIHHHIIIIHIIEEHHIIIIIIIIHHIIIHIIIIIHIIIIIIIIIIIIIIIIIIIIIIIIIIIIIIIIIIIIGHIIIIIIIIIIIIIIIIHHHHIIIIIIIIIIIHIIIIIIIIIIIIIIIIIIIIIIIIIIIIIIIIIIIIIHIIIIIIIIIIHIIIIIIIIIIIIIIIIIIIIIIIIIIIIIIIIIIFIIHIIIIIIIIIIIIHIIIIIIIHIIIIIIIIIIIIIIII
@HS5.2_472 HISEQ:380:H55W7BCXY:1:1101:8797:11210 1:N:0:AGCAGGAA orig_bc=AAAAAAAAAAAA new_bc=AAAAAAAAAAAA bc_diffs=0
TACGGAGGGTGCAAGCGTTAATCGGAATAACTGGGCGTAAAGGGCATGCAGGCGGTTAGACAAGTAGGATGTGAAATCCCCGGGCTCAACCTGGGAGCTGCATACTAAACTGTCAGACTAGAGTATTGCAGGGGGAGACGGAATTCCAGGTGTAGCGGTGGAATGCGTAGATATCTGGAAGAACACCAAAGGCGAAGGCAGTCTCCTGGGCAAATACTGACGCTCATATGCGAAAGCGTGGGTAGCAAACAGG
+
IIIIIGHHIIIIIIIIIIIIIIIIIIIIIIIIIIIIICHIIIIIIIIIIIIIIIIIIIIIIIIIIIIIIIIIIIIIIIIIIIIIIIIIIIIIIIIIIIIIIIIIIIIIIIIIIIIIIIIIIIIIIIIIIIIIIIIIIIHIIIIIIIIIIIIIIIIIIIIIIIIIIIIIIIIIIIIIIHIIIIIIIIIIIIIIIIIIIIIIIHIIIIIIIIIIIIIIIIIIIIIIIIIIIIIIIIIIIIIIIIIIIIIIIIIII
@HS5.2_473 HISEQ:380:H55W7BCXY:1:1101:10582:11225 1:N:0:AGCAGGAA orig_bc=AAAAAAAAAAAA new_bc=AAAAAAAAAAAA bc_diffs=0
TACGGAAGGTCCGGGCGTTATCCGGATTTATTGGGTTTAAAGGGAGCGCAGGCCGACTGGTAAGCGTGACGTGAAATGTAGCCGCTCAACGGCTGAGTTGCGTCGCGAACTGTCAGTCTTGAGTGAGTTCGATGTTGGCGGAATTCGTGGTGTAGCGGTGAAATGCTTAGATATCACGAAGAACTCCGATTGCGAAGGCAGCCAACAAGGCCTTTACTGACGCTAAAGCTCGAAGGTGCGGGTATCGAACAGG
+
IIIIIHIIIIIIIIIHIIIIIIIIIHHHIIIHIHIGEHHIIHIGIIIIIIIIIIIIIIIIIIIIIIIIIIIIIHIIIIIIIIIIIIIIIIIIIIIIIIIIIIIIIIIIIIIIIIIIIIIIIIIIIIIIIIIIIHIIIIIIIIIIIIIIIIIIIIIIIIIIIIIIIIIIIIIIIIIIHGIIIIIIHIIIIIIIIIIIIIIIIIIHIIHIIIIIIIGIIIIHIIHIIIIIIIIIIIIHEIIIIIIIIIIIIIIII
@HS5.2_474 HISEQ:380:H55W7BCXY:1:1101:14508:11042 1:N:0:AGCAGGAA orig_bc=AAAAAAAAAAAA new_bc=AAAAAAAAAAAA bc_diffs=0
TACGGAAGGTCCGGGCGTTATCCGGATTTATTGGGTTTAAAGGGAGCGCAGGCGGGCTATTAAGCGTGACGTGAAATGTGGCGGCTCAACCGCCGAACTGCGTCGCGAACTGGTGGTCTTGAGTAGGTACGACGTGGACGGAATTCGTGGTGTAGCGGTGAAATGCTTAGATATCACGAAGAACCCCGATTGCGAAGGCAGTCCACGAGTCCCTTACTGACGCTAATGCTCGAAAGTGCGGGTATCGAACAGG
+
IIIIIIIIIIHIIIIIIIIIHIIIIGHIIIIIHIIHHIIIIIIIIIIIIIIIGIIIIIIIIIIIIIIIIIIIIIIIHIIIIIIIIIIIIIIIIIIIIIIIIIIIIIIIIIIIIGIIIIHIIIIIIIIIIIIIIIIIIIIIIIIIIIIIIIIIIIIIIIIIIIIIHIIIIIIIIIIIHHIIIIIIIIIIHIIIIIHIIIIIIIIIIIIIIIIIIIIIIIIIIIIIIIIIIIIIHIIIIIIIIIIIIIIIIIIII
@HS5.2_475 HISEQ:380:H55W7BCXY:1:1101:18096:11097 1:N:0:AGCAGGAA orig_bc=AAAAAAAAAAAA new_bc=AAAAAAAAAAAA bc_diffs=0
TACGTAGGGAGCAAGCGTTGTCCGGATTTACTGGGTGTAAAGGGTGCGTAGGCGGCTTTTTAAGTCAGATGTGAAATCTATGGGCTCAACCCATAAACTGCATTTGAAACTAGAGAGCTTGAGTGAAGTAGAGGCAGGCGGAATTCCCTGTGTAGCGGTGAAATGCGTAGAGATAGGGAGGAACACCAGTGGCGAAGGCGGCCTGCTGGGCTTTAACTGACGCTGAGGCACGAAAGCGTGGGTAGCAAACAGG
+
IIIIIIIIIIIIIIIIIIIIIIIIIIIIIIIIIIIGHIIIIIIIIIIIIIIIIIIIIIIIIIIIIIIIIIIIIIIIGHIIIIIIIIIIIIIIIIIIIIIIIIIIIIIIIIIIIIIIIIIIIIIIIIIIIIIIIIIIIIIIIIIIIIIIIIIIIIIIIIIIIIIIIIIIIIIIIIIIIHIIIIIHIIIIIIIIIIIIIIIIIIIIIIIIIIIIIIIIIIIIIIIIIIIIIIIIHHIHIIIIIIIIIIIIHIIII
@HS5.2_476 HISEQ:380:H55W7BCXY:1:1101:2219:11350 1:N:0:AGCAGGAA orig_bc=AAAAAAAAAAAA new_bc=AAAAAAAAAAAA bc_diffs=0
TACGGAAGGTTCGGGCGTTATCCGGATTTATTGGGTTTAAAGGGAGCGCAGGCCGATTATTAAGCGTGACGTGAAATGTAGATGCTCAACATCTGAACTGCGTCGCGAACTGGTAGTCTTGAGTGAGTTCGATGTGGGCGGAATTCGTGGTGTAGCGGTGAAATGCTTAGATATCACGAAGAACTCCGATTGCGAAGGCAGCCCACAAGGCCTTTACTGACGCTAAAGCTCGAAGGTGAGGGTATCGAACAGG
+
IHIHGCHHH?HHHHCEHEHHIHIIIDHIHIIFFEHG=EHIIHHIGHHIDHHHIIIGH#IIHIHHHHIIEHHHEEHIGHHHIIGHHIIIIIIIIIIFHIHIHIEIHHGHEIIIHIIHHFDEHIGHHIHEHHHHIIHE?@HIIHIIIIIIIIIIIIIIHHFHHHEIIIHFIIHFHHIIIIIIHHHIHHEHIIIHHHHIIHGHE=HHHGCIHHEIGIHCIIIIIHEEIIIHFHHHEHFD<<1IHDHH?IIIIHHHI
@HS5.2_477 HISEQ:380:H55W7BCXY:1:1101:9378:11435 1:N:0:AGCAGGAA orig_bc=AAAAAAAAAAAA new_bc=AAAAAAAAAAAA bc_diffs=0
TACGTAGGTGGCAAGCGTTATCCGGAATTACTGGGTGTAAAGGGTGTGTAGGCGGGGCGCCAAGTCAGATGTGAAAATTACGGGCTCAACCCGTAACCTGCGTCTGAAACTGGTGCTCTTGAGAGTGGGAGAGGTAAACGGAATTCCTGGTGTAGCGGTGAAATGCGTAGATATCAGGAGGAACACCGGTGGCGAAGGCGGTTTACTGGACCACAACTGACGCTGAGACACGAAAGCGTGGGGAGCAAACAGG
+
IIIIHIGHHIIIIIIIIIIIIIIIIIHHHIIIHIIFHHHIIIIIFHIHIIIIIIIIIIIIIIIIIIIIIIIIIIIIIIIIIIIIIIIIIIIIIIIIIIIIIIHHIIIIIIIIIIIHIHIIIIIIIIIIIIIIIIIIGIIIIIIIIIIIIIIIIIIIIIIIIIIIIIIIIIIIIIIIHIIIIIIIIIIIIIIIIIIIIIIIIIIIIIIIIIIIIIIIIIIHIIIIIIIIIHIIIIIIIIIHEIIIIIIIIIIII
@HS5.2_478 HISEQ:380:H55W7BCXY:1:1101:16944:11394 1:N:0:AGCAGGAA orig_bc=AAAAAAAAAAAA new_bc=AAAAAAAAAAAA bc_diffs=0
TACAGAGGTCGCAAGCGTTGTTCGGATTTACTGGGCGTAAAGGGCACGTAGGCTGCGAGGCGTGTCGAGTGTGAAATCTCCGGGCCCAACCCGGAAAGTGCGCTCGAAACTACCTTGCTCGAGTACGGGAGAGGGAAGGGGAATATAGGGTGTAGCGGTGAAATGCGTTGATATCCTATAGAACACCGGAGGCGAAGGCGCCTTCCTGGAACGTTACTGACGCTAAGGTGCGAAAGTCGGGGGAGCAAACAGG
+
IIIIIHHIIIIIIIIIIIIIIIIIIIIIIIIIIIIIIIIIIIIIIIIIIIIIIIIIIIIHHIGIIIIIIIIIIIIIIHIIIIIIIHIIIIIIIIIIIIIIIIHIIIIIIIIIIIIIIIIIIIIIIIIIIIIIIIIIIIIIIIIIIIIIIIIIIIIIIIIIIIIIIIIIIIIIIIIIIIIIIIIIIIIIIIIIIIIIIIIIIIIHIIIIIIIIIIIIIIIIIIIIIIIIIIIIIIIHIIIIIIIIIIIIHIIII
@HS5.2_479 HISEQ:380:H55W7BCXY:1:1101:20095:11343 1:N:0:AGCAGGAA orig_bc=AAAAAAAAAAAA new_bc=AAAAAAAAAAAA bc_diffs=0
TACGGAAGGTCCGGGCGTTATCCGGATTTATTGGGTTTAAAGGGAGCGCAGGCTGGAGATTAAGCGTGACGTGAAATGTAGCCGCTCAACGGCTGAGTTGCGTCGCGAACTGGTTTTCTTGAGTGAGTACGACGTCAGCGGAATTCGTGGTGTAGCGGTGAAATGCTTAGATATCACGAAGAACCCCGATTGCGAAGGCAGCTGACGAGTCCTTTACTGACGCTAAAGCTCGAAGGTGCGGGTATCGAACAGG
+
IIIFIGHHIHIHI/CHHIIIIIHHIGHGIIIFHHIDCHIIIIIIHIIHIIHDDHIIIHIIHHHHHIIIHHIHHHHHHIHHIIHGGHHIIIIIIIIIIIHHHHIIIIIHIIHIIIIHHFFIIIIIIHIIIIIIIIHCIIIIIIIIIIHIIIIHHHHIIIIIIIIIIIIIIHIIGIIHHGHIIIIHHHHFIIIIIIIIIHIIIIIIIIIIHHIIHIIIIIIHHHIIIIHIIIIIIHFCCHEIIIIHIIHHEIIII
@HS5.2_480 HISEQ:380:H55W7BCXY:1:1101:5807:11557 1:N:0:AGCAGGAA orig_bc=AAAAAAAAAAAA new_bc=AAAAAAAAAAAA bc_diffs=0
TACGGAAGATGCGAGCGTTATCCGGATTTATTGGGTTTAAAGGGAGCGTAGGCGGGCTTTTAAGCCAGCGGTCAAATGTCAGGGCCCAACCTTGGCATGCCGTTGGAACTGGGAGCCTTGAATACACACAAGGAAGGTGGAATTCGTCGTGTAGCGGTGAAATGCTTAGATATGACGAAGAACTCCGATTGCGAAGGCAGCCTTCTGGGGTGCGATTGACGCTGAGGCTCGAAAGTGCGGGTATCGAACAGG
+
IIIIIHIIIIIIIIIIIHIHIIIIIHHIIHIHHIICEHIIIIIIIIHIHHIIIIIIIIIIIIIIIIIIIIIGHIIHHHIIIIIIIIIIIIIIIIIIIIIIIIIIIIIIIIIIIIIIIIIIIHIIIIIIIIIIIIIIIIIIIIIIIIIIIIIIIIIIIIIIIIIIIIIIIIIIIIIIIIIIIIIHIIHG<IIIIIIIIIIIIIIHIIIIIIIIIHIIIIIIIIIIIIIIIIIIIIIIIIIIIIIIIIIIIIII
@HS5.2_481 HISEQ:380:H55W7BCXY:1:1101:1299:11973 1:N:0:AGCAGGAA orig_bc=AAAAAAAAAAAA new_bc=AAAAAAAAAAAA bc_diffs=0
TACGGAAGGTCCGGGCGTTATCCGGATTTATTGGGTTTAAAGGGAGCGCAGGCTGATTATTAAGCGTGACGTGAAATGTAGCCGCTCAACGGCTGAACTGCGTCGCGAACTGGTAGTCTTGAGTGAGTTCGATGTAGGCGGAATTCGTGGTGTAGCGGTGAAATGCTTAGATATCACGAAGAACTCCGATTGCGAAGGCAGCCTACAAGGCCTTTACTGACGCTAAAGCTCGAAGGTGCGGGTATCGAACAGG
+
IIIIIIIIIHHIHIHIIHIIIIHIIGHHHIGHHIGGCHIIHHIIHIIHIIIHIIIIIIIIIIIIIIIIHIIHIHHIIIHIHIIHHHIIIIIIIIIIIIIIIIIHIIIIHHIIIIIIIIIHIIIIIIIHHIHEIIIIIIIIIIIIIIIIIIIIIIIIIIIIIIIIIIIIIIIIIIHIIGIHIIHIHIIIIIIIIIIIIIIIIIIIIIHIIIHHEIHHIIIIIIHIIIIHIEIIIIIHHE0HIIIIIIIIIIIII
@HS5.2_482 HISEQ:380:H55W7BCXY:1:1101:14594:11778 1:N:0:AGCAGGAA orig_bc=AAAAAAAAAAAA new_bc=AAAAAAAAAAAA bc_diffs=0
TACGGAGGGTGCGAGCGTTAATCGGAATAACTGGGCGTAAAGAGCTCGTAGGCGGTTAGTCAAGTCAGATGTGAAAGCCCCGGGCTTAACCTGGGAACTGCATTTGAAACTGACGAACTAGAGTACTGTAGAGGGAGGTAGAATTCCAGGTGTAGCGGTGAAATGCGTAGATATCTGGAGGAATACCGGTGGCGAAGGCGGCCTCCTGGACAGAGACTGACGCTGAGGAGCGAAAGCGTGGGGAGCAAACAGG
+
IIIIIHHIIIHIIIIIIIIIIIIIIIIIIIIHIHIIIHIIIIHIIIGIHIIIIIIIIIIHIIIIIIIIIIIGIIIIIIIIIIIIIIIIIIIIIIIIIIIIIIIIIIHIHIIIIIIIIIIIIIIIIIIIIIHIIIIIIIIIIIIIIIIIIIIIIIIIIIIIIIIIIIIIIIIIIIIHHHIIIIIIIIIIIIIIIIIIIIIIIIIHIIIIIIIIIIIIIIIIIIIIIIIIIIIIIIIIIIIIIIIIIIIIIIIII
@HS5.2_483 HISEQ:380:H55W7BCXY:1:1101:1602:12071 1:N:0:AGCAGGAA orig_bc=AAAAAAAAAAAA new_bc=AAAAAAAAAAAA bc_diffs=0
TACGGAAGGTCCGGGCGTTATCCGGATTTATTGGGTTTAAAGGGAGCGCAGGCTGATTATTAAGCGTGACGTGAAATGTAGCCGCTCAACGGCTGAACTGCGTCGCGAACTGGTAGTCTTGAGTGAGTTCGATGTTGGCGGAATTCGTGGTGTAGCGGTGAAATGCTTAGATATCACGAAGAACTCCGATTGCGAAGGCAGCCAACAAGGCCTTTACTGACGCTAAAGCTCGAAGGTGCGGGTATCGAACAGG
+
IHHIIHHHIIIIHIHHIHHHHIIIHHH=HHEHHHIH0GHIIIIIIIIHHHIGHHHGIIIHIIIIIHHIEHIHHGHHHHHIHIIIIIIIIIIHHIHIFHHGGHHHHHIIHHFHHHHHFFIIIHIIHIIHHIHHHHIIIIIIHHHIIIIIIIHHHHHIIIIIHHHHIIIHGHFIHHEHHFHIIHIHHHHIIHIHIIIHHHGGGGHGIHHIIHHHGIIIIIIIIHHIHIHHIHIIIHHE/F0IIIIGIIIIIIHII
@HS5.2_484 HISEQ:380:H55W7BCXY:1:1101:6286:12239 1:N:0:AGCAGGAA orig_bc=AAAAAAAAAAAA new_bc=AAAAAAAAAAAA bc_diffs=0
TACGGAAGGTCCGGGCGTTATCCGGATTTATTGGGTTTAAAGGGAGCGCAGGCGGAGGATTAAGCGTGACGTGAAATGTCCCGGCTCAACCGTGGAACTGCGTCGCGAACTGGTTTTCTTGAGTGAGTGCGACGTCGGCGGAATTCGTGGTGTAGCGGTGAAATGCTTAGATATCACGAAGAACCCCGATTGCGAAGGCAGCCGACGAGTCCTTAACTGACGCTAAAGCTCGAAAGTGCGGGTATCGAACAGG
+
IIIHIDHHIHIIHHHHHHHIIIIIHCG<GHHHHHIDGF?HIFIIGIIHIIIIIIIIIIIIIIIIIIIIHHIIIHHIIIIIIIIIIIIIIIIIIIIIIIIIIIIIIIIHHIHIHHIIIIIIIIIIIIIHIHIIIIIIIIIIIIIIIIIIIIIIIHIIIIIIIIIIIIIIIIIIIIHHHHIIIHIIIIIIIIIIIIHHIIIIIIIIIIIIHIIIIIIIIIIIIIIIIIIIIIIIIHHEDIIIIIIIIIIHHIIII
@HS5.2_485 HISEQ:380:H55W7BCXY:1:1101:8167:12193 1:N:0:AGCAGGAA orig_bc=AAAAAAAAAAAA new_bc=AAAAAAAAAAAA bc_diffs=0
TACGGAGGGTGCGAGCGTTAATCGGAATAACTGGGCGTAAAGAGCTCGTAGGCGGTTAGTCAAGTCAGATGTGAAAGCCCCGGGCTTAACCTGGGAACTGCATTTGAAACTGACGAACTAGAGTACTGTAGAGGGAGGTAGAATTCCAGGTGTAGCGGTGAAATGCGTAGATATCTGGAGGAATACCGGTGGCGAAGGCGGCCTCCTGGACAGAGACTGACGCTGAGGAGCGAAAGCGTGGGGAGCAAACAGG
+
IHHIGCEHIEHHHIHGHHIHHIIHIIIHHHHIIHIIIFCGHIIIIIIEEHHEHHHHHEHHHIGIIIHHHFHIIIIIHIHGGGHIIIHHIIIIIHEGHIIIIIIIHIIIIHHHIIIHHHHHHHHIIHIIHIIIIHIHFIIIIIIIIHIIHIIHHIIIIIGIIIIIIIIIIIIIHHEHFHIIIIIIIIIIIIHHCIIIIHIHHHIHHHHHIIIHHIIIIIHHHIIIIIIIHIHIHHIIIIIIIIIIIIHHIHIII
@HS5.2_486 HISEQ:380:H55W7BCXY:1:1101:9044:12213 1:N:0:AGCAGGAA orig_bc=AAAAAAAAAAAA new_bc=AAAAAAAAAAAA bc_diffs=0
TACGGAAGGTCCGGGCGTTATCCGGATTTATTGGGTTTAAAGGGAGCGCAGGCCGGAAGGTAAGCGTGACGTGAAATGCCGCGGCTCAACCGTGGAAGTGCGTCGCGAACTGTCTTTCTTGAGTATGTTCGACGTAGGCGGAATTCGTGGTGTAGCGGTGAAATGCTTAGATATCACGAAGAACCCCGATTGCGAAGGCAGCCTACGAGGCCATTACTGACGCTAAAGCTCGAAGGTGCGGGTATCGAACAGG
+
IIIIIGHIIHIIIIIIIIIIHIIIIGEHIHI1DGH<CGHHHIIIGIIIHIIIIIIIIHHIIIIIIIIIHIIIIIIIGIIIIIIIIIIIIIIIIIIIIIIIIIIIIIIHIIIIIIIIIIIHIIIIIIIIIIIIIIIIIIIIIIIIIIIIIIIIHIIIIIIIIIIIIIIIIIIIIIIHIGIIIIIIIIIIIIIIIIIIIIIIIIIIIIIIIIIIIIIIIIIIIIIIIIIIHHIIIIIIIIIIIIIIIIIIIIIII
@HS5.2_487 HISEQ:380:H55W7BCXY:1:1101:16043:12122 1:N:0:AGCAGGAA orig_bc=AAAAAAAAAAAA new_bc=AAAAAAAAAAAA bc_diffs=0
TACGGAAGGTCCGGGCGTTATCCGGATTTATTGGGTTTAAAGGGAGCGCAGGCTGGCTTTTAAGCGTGACGTGAAATGCGGCGGCTCAACCGTCCGAAGTGCGTCGCGAACTGGGAGCCTTGAGTGAGTTCGACGTCAGCGGAATTCGTGGTGTAGCGGTGAAATGCTTAGATATCACGAGGAACCCCGATTGCGAAGGCAGCTGACGAGGCCTTTACTGACGCTAAAGCTCGAAGGTGCGGGTATCGAACAGG
+
IIIIIEHHIGHIIIIIIIIHIIGIIEHHHHHHGHIEHHGIHIHIIIGHGIHIIIIIHHHIIIIIIIHIIHIHIGGHHIIIIIHIIIIGHHHHHIIIHIIIIIIIIIIIIIIIIIIIIIIIHIIIIIIIHHHIIIIIIIIIIIIIIIIIIIIIIIIIIIIIIIIIIIIIIIIIIIIHHHGIIIIHIIIIHIIIIIIIIIIIIIIIIIIIIIIIIIIIHIIIIIIIIIIIIIHGIIIIIIIIIIIIIGIIIIIIII
@HS5.2_488 HISEQ:380:H55W7BCXY:1:1101:16543:12157 1:N:0:AGCAGGAA orig_bc=AAAAAAAAAAAA new_bc=AAAAAAAAAAAA bc_diffs=0
TACGGAAGGTCCGGGCGTTATCCGGATTTATTGGGTTTAAAGGGAGCGCAGGCCGGAGGTCAAGCGTGACGTGAAATGTAGCCGCTCAACGGCTGAGTTGCGTCGCGAACTGGCTTTCTTGAGTGAGTACGACGTCAGCGGAATTCGTGGTGTAGCGGTGAAATGCTTAGATATCACGAAGAACCCCGATTGCGAAGGCAGCTGACGAGTCCTTTACTGACGCTAAAGCTCGAAGGTGCGGGTATCGAACAGG
+
IIIIIIIIIHIIIIIIIIIIIIIIIHHIIIIIHIIGHIIIIIIIIIIIIIIIIIIIIIIIIIIIIIIIIIIIIIIIHHIIIIIIIIIIIIIIIIIIIIIIIIIIIIIIIIIIIIIIIIIIIIIIIIIIIIIIIIIIIIIIIIIIIIIIIIIIIIIIIIIIIIIIIIIIIIIIHHIIHHIIIIIIIIIIIIIIIIIIIIIIIIIIIIIIIHIIIIIIIIIIIIIIIIIIHHHIIIIIIIIIIIIHHIHIIIIII
@HS5.2_489 HISEQ:380:H55W7BCXY:1:1101:4039:12407 1:N:0:AGCAGGAA orig_bc=AAAAAAAAAAAA new_bc=AAAAAAAAAAAA bc_diffs=0
TACGGAAGGTCCGGGCGTTATCCGGATTTATTGGGTTTAAAGGGAGCGCAGGCGGGAGTCTAAGCGTGACGTGAAATGTAGCCGCTCAACGGCTGAACTGCGTCGCGAACTGGGTTTCTTGAGTGAGTACGACGTGCACGGAATTCGTGGTGTAGCGGTGAAATGCTTAGATATCACGAAGAACCCCGATTGCGAAGGCAGTGCACGAGTCCTTAACTGACGCTAAAGCTCGAAGGTGCGGGTATCGAACAGG
+
IIIIIIIIIHIIIGIIIIIIIIIIIGHIIIHHHIIDEHIIIIIIIIHIIIIIIIHIHHHHHHIIIIIIIIIIIIIHIIIIIIIIIHIIIIIHIIIIIIIIHIIHIIIIIHIIIIIIIHIIIIIIIIIIIIIIIIIIIIIIIIIIIIIIIIIIIIIIIIIIIIIIIIIIIIIIIIIHHHIIIIHIHIIIIIIIIIIIIIIIIIIIIIIIIIIIIIIIIIIIIIIIIIIIIIIIIIIIIIGIIIIIIIIIIIIII
@HS5.2_490 HISEQ:380:H55W7BCXY:1:1101:7585:12491 1:N:0:AGCAGGAA orig_bc=AAAAAAAAAAAA new_bc=AAAAAAAAAAAA bc_diffs=0
TACGGAAGGTCCGGGCGTTATCCGGATTTATTGGGTTTAAAGGGAGCGCAGGCGGGAGTCTAAGCGTGCCGTGAAAAGCTGTGGCTCAACCACAGTCGTGCGGCGCGAACTGGTCTTCTTGAGTTCACGGTAAGCGGGCGGAATTCGTGGTGTAGCGGTGAAATGCTTAGATATCACGAGGAACCCCGATTGCGAAGGCAGCCCGCTGCAGTGTTACTGACGCTCATGCTCGAAGGCGCGGGTATCGAACAGGATTAGAAACCCCAGTAGTCCACATCGGGTGCCAGCAGCCGCGGTA
+
IHIIIGIIIIIIIIIIIIIIIIIIICHHIGIIIIIHIIIIIIIIIIIIIIIIIIIIHIHIIIIIIIIIIIIIGIIIIHHIHHIIGIIGHIIIHHIIIHHHIHIIIIIGIIIHIIIIIIIIHIIIIIIHIIHIIIHHIIIHHHHHHIIIIIIIIIIIIIIIHHHIIIIIIIHHHCHHIIHIHIIHIHIIIIIIIIIIIHIIGHIIIIIIHIHIIIHIIIIIIHHIIIIIIHGIIIHIHIIIIHIIIHIIIIIIIHIIIIIHHIIIIIIIIIIIIHHHCIHHHEIIIIIIIIHIIIHIGI
@HS5.2_491 HISEQ:380:H55W7BCXY:1:1101:11267:12288 1:N:0:AGCAGGAA orig_bc=AAAAAAAAAAAA new_bc=AAAAAAAAAAAA bc_diffs=0
TACAGAGGTCCCTAGCGTTGTTCGGATTTACTGGGCGTAAAGGGCGCGTAGGCGGCCGAGCAAGTCAAGTGTGAAATCTCCGGGCTCAACCCGGAACGTGCGCTTGAGACTGCCCGGCTCGAGTGCGGAAGGGGGAATCGGAATACAGGGTGTAGCGGTGAAATGCGTTGATATCCTGTAGAACACCGGAGGCGAAGGCGGATTCCTTGTACGCAACTGACGCTGAGGCGCGAAAGTCGGGGGAGCAAACAGGATTAGAAACCCTAGTAGTCCGCCTGATGTGCCAGCAGCCGCGGTAA
+
IIIIIIIHGHHIHFEEHHEHECFHHEHHHHIHIGHEHCHHHHHIHHIIEHHIIHHHHIIDGHHHEEHHIIIIIHIIFGFHHHHIIDHHHHIIHGIIHIHIIIGIIIIIIIIIHIIIIIIIIIIIHIIIIHIIIIIHIHIIIIIHIHIIIHIIIIIIIIIIIIHHHHIIIIHIHIHIIIHIIIIIHHHIIIIIIIIIHIHIIIHEGHIHEGEC?EGF=@D0C@<0C=?HC@D<<0/C/C?CD1?F1CC@F<<1<C<@F<0F<CF<1C@</HF<DGHD<<1FIIIIHHHF?HC<<<IIIII
@HS5.2_492 HISEQ:380:H55W7BCXY:1:1101:11536:12478 1:N:0:AGCAGGAA orig_bc=AAAAAAAAAAAA new_bc=AAAAAAAAAAAA bc_diffs=0
TACGGAGGGTGCGAGCGTTAATCGGAATAACTGGGCGTAAAGAGCTCGTAGGCGGTTAGTCAAGTCAGATGTGAAAGCCCCGGGCTTAACCTGGGAACTGCATTTGAAACTGACGAACTAGAGTACTGTAGAGGGAGGTAGAATTCCAGGTGTAGCGGTGAAATGCGTAGATATCTGGAGGAATACCGGTGGCGAAGGCGGCCTCCTGGACAGAGACTGACGCTGAGGAGCGAAAGCGTGGGGAGCAAACAGG
+
IIIIIF<<<<DHHHHIIIHHHHIIIIIIIIGFHIHIIHHIHHCFFHHIDHHEFHHIGHHHIIIIIIIIIIIIIIIIIHHIIIIIIIIIIIHIIIIIIIIIIIIIIIIIIIIIIIIIIHIIIIIIIIIIHIIIIHIIIIIIIIIIIIIIIIIIIIIIIIIIIIIIIIIIIIIIIIIIIHIIIIIHIIIIIIIIIIIIIHIIHIIIIIIIIIIIHGIIIIIIIIIIIIIIIIIIIIIIIIIIIIIIIIIIIIIII
@HS5.2_493 HISEQ:380:H55W7BCXY:1:1101:14079:12499 1:N:0:AGCAGGAA orig_bc=AAAAAAAAAAAA new_bc=AAAAAAAAAAAA bc_diffs=0
TACGGAAGGTCCGGGCGTTATCCGGATTTATTGGGTTTAAAGGGAGCGCAGGCGGAAGGTTAAGCGTGACGTGAAATGTACCGGCTCAACCGGTGAATTGCGTCGCGAACTGGTCTTCTTGAGTGAGTACGACGAAGTCGGAATTCGTGGTGTAGCGGTGAAATGCTTAGATATCACGAAGAACGCCGATTGCGAAGGCAGTCTCCGAGTCCTTAACTGACGCTAATGCTCGAAAGTGCGGGTATCGAACAGG
+
IIIIIHIIIIIIIIIHIIIIIIHIIHDHIHHFHHIEEEHHIIIIIIIIIIIIGIIIIIIIIIIIIIIIIIIIIIIIIIIIIIIIIIIIIIHIIIIIIIIIIIIIIIIIHIIIIIIIIIIIIIIIIIIIIIIIIG#IIIGIIIIIIIIIIIIIIIIIIIIIIIIIIIIIIIIIIIIIIIIIIIIHIIIIIIIIIIIIIIIIIIIIIIIIIIHIIIIIIIIIIHHHIIHIIIIIIIIIIIIIIIIHIIIIIIIII
@HS5.2_494 HISEQ:380:H55W7BCXY:1:1101:4818:12660 1:N:0:AGCAGGAA orig_bc=AAAAAAAAAAAA new_bc=AAAAAAAAAAAA bc_diffs=0
TACGGAGGGTGCGAGCGTTAATCGGAATAACTGGGCGTAAAGAGCTCGTAGGCGGTTAGTCAAGTCAGATGTGAAAGCCCCGGGCTTAACCTGGGAACTGCATTTGAAACTGACGAACTAGAGTACTGTAGAGGGAGGTAGAATTCCAGGTGTAGCGGTGAAATGCGTAGATATCTGGAGGAATACCGGTGGCGAAGGCGGCCTCCTGGACAGAGACTGACGCTGAGGAGCGAAAGCGTGGGGAGCAAACAGG
+
IIIIIIIIIHHHIIIIIIIIIIIIIHIIIIIHHHIIIHHIIIIIIIIIIIHIIIIHIIIIIIIIIIIIIIIIIIIIHIIIIIIIIIIIIIIIIIIIIIIIIIIIIIIIIHIIIIIIIIIIIIIIIIIIGIIIIIIIIIIIIIIIIIIIIIIIIIIIIIIIIIIIIIIIIIIIIIIIIHIIIIIIIIIIIIIIIIIIIIIIIHIIIIIIIIIIIIIIIIIIIIIIIIIIIIIIIIIIIIIIIIIIIIIIIIIII
@HS5.2_495 HISEQ:380:H55W7BCXY:1:1101:5231:12613 1:N:0:AGCAGGAA orig_bc=AAAAAAAAAAAA new_bc=AAAAAAAAAAAA bc_diffs=0
TACGAGGGGTGCAAGCGTTGTTCGGAATTACTGGGCGTAAAGGGAGCGTAGGCGGAGATTCAAGCGGATTGTACAATCCCGGGGCCCAACCCCGGCTCTGCAGTCCGAACTGGATCTCTTGGATAGTTCAGGGGCAGGCGGAATTCCTGGTGTAGCGGTGGAATGCGTAGAGATCAGGAAGAACACCGATGGCGAAGGCAGCCTGCTGGGGACTTATCGACGCTGAGGCTCGAAAGTGCGGGTAGCAAACAGG
+
IIIIIEHHIHIIIIIIIIIIIIIIIIIIIIIIIIIIIIIIHIIIIIIIHHIIIIIIIIIIIIIIIIIIIIIIIIIIGHHIIIIIIIIIIIIIIIIIIIIIIIIIIIIIIIIIIIIIIIIIIIIIIIIIIIIIIIIIIIIIIIIIIIIIIIIIIIIIIIIIIIIIIIIIIIIIIHIIIIIIIIIIIIIIIIIIIIIIIIIIIIIIIIIIIIIIIIIIIHIIIIIIIIIHIHHIIIIIGIIIIIIIIIIIIIIII
@HS5.2_496 HISEQ:380:H55W7BCXY:1:1101:6129:12572 1:N:0:AGCAGGAA orig_bc=AAAAAAAAAAAA new_bc=AAAAAAAAAAAA bc_diffs=0
TTAGATACCCTGGTAGTCCGCCTGATGTGCCAGCCGCCGCGGTAATACGGAGGGTGCGAGCGTTAATCGGAATAACTGGGCGTAAAGAGCTCGTAGGCGGTTAGTCAAGTCAGATGTGAAAGCCCCGGGCTTAACCTGGGAACTGCATTTGAAACTGACGAACTAGAGTACTGTAGAGGGAGGTAGAATTCCAGGTGTAGCGGTGAAATGCGTAGATATCTGGAGGAATACCGGTGGCGAAGGCGGCCTCCTGGACAGAGACTGACGCTGAGGAGCGAAAGCGTGGGGAGCAAACAGG
+
IIIIIIIIIIIIIIIIIIIIIIIIIIIIIIIIIIIIHIGIIIEDHIIHHIIIIIIHIIIIIICHIEHIIIIIEECGHHGHIIHHIHIIIGIIHHIIIIIIHIIHHHIIIIIIIIIIIIIIIIIIIHHHIHIHHIIHIIIIIIIIIIHIHIIIIIIIIIIIIIHIIIIIIIHIHFIIIIIIIHIIIIIIIIIIIIIIIIIIIIIIIIIHIIIIIIIIIIIIIHHIIIIIIIIIIIIIIIIIIIIIIIIIIIIIIIIIIHIIIIIIIIIIIIIIIIIIIIIIIIIIIIIIIIIIIHIHII
@HS5.2_497 HISEQ:380:H55W7BCXY:1:1101:10143:12508 1:N:0:AGCAGGAA orig_bc=AAAAAAAAAAAA new_bc=AAAAAAAAAAAA bc_diffs=0
TTAGAAACCCTAGTAGTCCGCCTAATGTGCCAGCAGCCGCGGTAATACGGAAGGTCCGGGCGTTATCCGGATTTATTGGGTTTAAAGGGAGCGCAGGCGGAGGTGCAAGCGTGCCGTGAAAGCGCGGGGCTCAACCCCGTACAGCGGCGCGAACTGCTCCCCTTGGTTGCGGGAAGGGAAGGCGGAACTCGTGGTGTAGCGGTGAAATGCATAGATATCACGAAGAACTCCGATCGCGAAGGCAGCCTTCCGGCCCGTGAACGACGCTCATGCTCGAAGGCGCGGGTATCAAACAGG
+
IIIIIIIIIIIIIIIIIIIIIIIIIIIIIIIIIIIIIIIIIIIIIIIIIIIIIIIIIIHIIIFHIIIIIIHHHIIIHHIIHIIIIHHIIIIIIIIIIIIIIIIIIIIIIIIIIIIIHHIIHIIIIIIIIIIIIIIIIIIIIIIIIIIIIIIIIIHHFIIHHIIIIIIIIIIIIIIIIIIIIIIIIIIIIIIIIIIIIIIIIIIIIIIIIIIIIIIIIHIIHCIHHHGHHIIIIIIIIIIIIIIIIIIIIIIIIIIIIIIIIIIIIIIIHIHIIHIIIIIIIIIIIIIIIIIIIIIII
@HS5.2_498 HISEQ:380:H55W7BCXY:1:1101:10588:12551 1:N:0:AGCAGGAA orig_bc=AAAAAAAAAAAA new_bc=AAAAAAAAAAAA bc_diffs=0
TACGTAGGGAGCGAGCGTTGTCCGGAATGATTGGGCGTAAAGGGCGTGTAGGCGGCCTTTTAAGTCTGAAGTGAAATCCCTGGCTTCAAGTCAGGGCCTGCTTTGGAAACTGGAAGGCTTGAGTGCAGGAGAGGTTATCGGAATTCCCGGTGTAGCGGTGAAATGCGTAGAGATCGGGAGGAACACCAGTGGCGAAGGCGGGTAACTGGACTGTAACTGACGCTAAGGCGCGAAAGTGTGGGGAGCAAACAGG
+
IIIIIIHIIIIIHIHIIHIIIIIIIIIIIIIIIIIIIIIIGIIIIIIIIIIIIIIIIIIIIIIIHIIIHHIHIIIIIIHIHIIIIIIIIIHIIIIIIIIIIIHIIIIHIIIIIIHIIIIIIIIIIIIIIIIIIIIIIIIIIIIIIIIIIIIIIIIIIIIIIIIIIIIIIIIIIIIIIIIIIIIIIHIIIIIIIIIIIIIIIIIIIIIIIIIIIIIIIIIIIIIIIIIIIIIIIIIIIIIIIIIIIIIIIIIII
@HS5.2_499 HISEQ:380:H55W7BCXY:1:1101:12708:12641 1:N:0:AGCAGGAA orig_bc=AAAAAAAAAAAA new_bc=AAAAAAAAAAAA bc_diffs=0
TACGGAAGGTCCGGGCGTTATCCGGATTTAGTGGGTTTAAAGGGAGCGCAGGCCGGAGATTAAGCGTGACGTGAAATGCCGCGGCTCAACCGTGGAAGTGCGTCGCGAACTGGTTTTCTTGAGTGTATTCGACGTAGGCGGAATTCGTGGTGTAGCGGTGAAATGCTTAGATATCACGAAGAACCCCGATTGCGAAGGCAGCCTACGAGTCTACAACTGACGCTAAAGCTCGAAGGTGCGGGTATCGAACAGG
+
GHEHEHDHHEHHDHGIICHHCGCEDHH=HH1DFHH/<DCHGEECGHHHCCCHHHIDDHHHIIIIHHIHHHIIHHFHGHHDDDHIIIEEHIHIHHIIHGIHHIHHHHHHIHHEIHHEHEHIHHHHIHIIIHHHIIIHIGHHIHHIIIHFHIIIIIIIHIHIHGFHIIHHIIIIIHEHIHIIIHHCEHEEHIHHEGIIHIHHHCHIHIHHHGHHGIIHHIHHDHHGIIHIIHIHIIIHIIHHHIHIHIIIIHIII
@HS5.2_500 HISEQ:380:H55W7BCXY:1:1101:15187:12661 1:N:0:AGCAGGAA orig_bc=AAAAAAAAAAAA new_bc=AAAAAAAAAAAA bc_diffs=0
TACGGAGGGTGCGAGCGTTAATCGGAATAACTGGGCGTAAAGAGCTCGTAGGCGGTTTGTCAAGTCAGATGTGAAAGCCCCGGGCTTAACCTGGGAACCGCATTTGAAACTGACAGACTAGAGTACTGTAGAGGGAGGTAGAATTCCAGGTGTAGCGGTGAAATGCGTAGATATCTGGAGGAATACCGGTGGCGAAGGCGGCCTCCTGGACAGAGACTGACGCTGAGGAGCGAAAGCGTGGGGAGCAAACAGG
+
IIIHIIIHIHIIIIIIIHIIIIIIIIIHIIIHIIIIIHHIIIIIIIIIIIIIIIIIHIIIIIIIHIIIIIIIIIIIHIIIIIIIIIIIIIIIIIIIIIIIIIIIIIIIIIIIIIIIIIIIIIIIIIIIIIIIIIIIIIIIIIIIIIIIIIIIIIIIIIIIIIIIIIIIIIIIIIIIIGIIIIIIIIIIIIIIIIIIIIIIIIIIIHIIIIIIIIIIIIIIIIIIIIIIIIIIIIIIIIIIIIIIIIIIIIIII
@HS5.2_501 HISEQ:380:H55W7BCXY:1:1101:11590:56081 1:N:0:AGCAGGAA orig_bc=AAAAAAAAAAAA new_bc=AAAAAAAAAAAA bc_diffs=0
TACGGAAGGTCCGGGCGTTATCCGGATTTATTGGGTTTAAAGGGAGCGTAGGCCGGATATTAAGCGTGTTGTGAAATGTAGATGCTCAACGTCTGCACTGCAGCGCGAACTGGTGTCCTTGAGTGCGCAGGAAGTCGGCGGAATTCGTTGTGTAGCGGTGAAATGCTTAGATATGACGAAGAACTCCGATTGCGAAGGCAGCTGACTGTAGCGTTACTGACGCTGAAGCTCGAAGGTGCGGGTATCGAACAGG
+
GEEHEHIGI@@GHCCEHEHEEGHHHEFHIHIIHCFGHHHF?GHDC0<CCHHIICHHHGCHHHHGCEHIGIHHHHHHCFHEGFFCHHEHHHGHCCHHFHHHHHHHIEHHHCHHDAFFEHHFGDGHHHHEHIGHGHHHIIIIIHHIGFHCAEIIHEIIIIHEF;HHHHEHFHHEFEHHHHIIHGFH?BF<D@IIIHEHFDHEHED1<CHIHEC0<1EHHCHEHEEEGEHGIHHDCF<HE<<@C?HHEIHEIHHFE
@HS5.2_502 HISEQ:380:H55W7BCXY:1:1101:1195:56495 1:N:0:AGCAGGAA orig_bc=AAAAAAAAAAAA new_bc=AAAAAAAAAAAA bc_diffs=0
TACGGAGGATGCGAGCGTTATCCGGATTTATTGGGTTTAAAGGGTGCGTAGGCGGGACGTCAAGTCAGCGGTGAAATACTGTGGCTCAACCATAGCATTGCCGTTGAAACTGGCGACCTTGAGTGCGGCAGAGGTAGGCGGAATGTGTGGTGTAGCGGTGAAATGCTTAGATATCACACAGAACACCGATTGCGAAGGCAGCTTACTGGAGCGCAACTGACGCTGAGGCACGAAAGCGTGGGTATCGAACAGG
+
IIIIIIIIIIIHHIIIIIIHIIIIIHGHHIIHHIIDCHHIIIIIIIIIIIIIIIIIHIIIIIIIIIIIIIIIIIIIGHIIHIIIIIIIIIIIIIIIIHHIIIIIIIHIIIIIIIIIIIIHIIIIIIIHIIIIIIIIHIIIIIIIIIIIIIIIIIIIIIIIIIIHIIIIIIIIIIIIHHIIIIIIIIIIIIIIIIIIIIIIIIHGIIIIIIIIIIIIIIIIIIIIIIIIIIIIIIIIIIIIIIIIIIIIIIIII
@HS5.2_503 HISEQ:380:H55W7BCXY:1:1101:3711:15495 1:N:0:AGCAGGAA orig_bc=AAAAAAAAAAAA new_bc=AAAAAAAAAAAA bc_diffs=0
TACGGAAGGTCCGGGCGTTATCCGGATTTATTGGGTTTAAAGGGAGCGCAGGCCGAAGGTTAAGCGTGACGTGAAATGTAGCCGCTCAACGGCTGAACTGCGTCGCGAACTGGCTTTCTTGAGTGAGTACGATGTAGGCGGAATTCGTGGTGTAGCGGTGAAATGCTTAGATATCACGAAGAACTCCGATTGCGAAGGCAGCCTACAAGGCCTTTACTGACGCTAAAGCTCGAAGGTGCGGGTATCGAACAGG
+
IIIIHHIIIHIIIIIIIIIIIIHHICGHHH@HHGIEHIIIIIIIIIIIIIIIIHIIHIIIIIIIIIIIHIIEHIIIHIIIIIIIIIIIHIIIHIIIIHIIIIIHHHIIIIIHIIHHIIIIIIIIIIIHIIIHHIHHHIIIIIIIIIIIIIIIIIIIIIIIIIIIIIHIIIIIIHHGHGIHIIIIHIIIIIIIIIIIHIIIIIIIIIIIIIIIHIIIIIIIIIIIHIIIIIIIIIIIIIIIIIIIIIIIIIIII
@HS5.2_504 HISEQ:380:H55W7BCXY:1:1101:9709:15332 1:N:0:AGCAGGAA orig_bc=AAAAAAAAAAAA new_bc=AAAAAAAAAAAA bc_diffs=0
TACGGAAGGTCCGGGCGTTATCCGGATTTATTGGGTTTAAAGGGAGCGCAGGCCGGAGGCTAAGCGTGACGTGAAATGTAGGCGCTCAACGTCTGAATTGCGTCGCGAACTGGTTTCCTTGAGTGAGTGCGACGTGCACGGAATTCGTGGTGTAGCGGTGAAATGCTTAGATATCACGAAGAACCCCGATTGCGAAGGCAGTGCACGAGTCCTTTACTGACGCTAAAGCTCGAAAGTGCGGGTATCGAACAGG
+
IIIIIIIIIIIIIIIIIIIIIIIIIHIIIIIHIIIGHHIIIIIIIIIIIIIIIIIIIIIIIIIIIIIIIIIIIIIIIIIHIIIIIIIIIIIIIIIIIIIIIIHIIIIIIIIIIIIIIIIIIIIIIIIIIIIIIIIIIIIIIIIIIIIIIIIIIIIIIIIIIIIIIIIIIIIIIIIIIHIIIIIIIIIIIIIIIIIIIIIIIIIIIIIIIHIIIIIIIIIIIIIIIIIIIIIIIIIIIIIIIIIIIIIIIIIII
@HS5.2_506 HISEQ:380:H55W7BCXY:1:1101:10742:15348 1:N:0:AGCAGGAA orig_bc=AAAAAAAAAAAA new_bc=AAAAAAAAAAAA bc_diffs=0
TACGGAAGGTCCGGGCGTTATCCGGATTTATTGGGTTTAAAGGGAGCGCAGGCCGGCTGGTAAGCGTGACGTGAAATGTAGATGCTCAACATCTGCACTGCGTCGCGAACTGTCAGCCTTGAGTGAGTTCGATGTTGGCGGAATTCGTGGTGTAGCGGTGAAATGCTTAGATATCACGAAGAACTCCGATTGCGAAGGCAGCCGACAAGGCCTTTACTGACGCTAAAGCTCGAAGGTGCGGGTATCGAACAGG
+
IHIIIHIHIHIIIDCHIIIHIIHIIH@EEHIIGHIGHHHFFHIIIIIIIIIIIIIIIHIIIIHHHHIIHHHHIGHIIIIHIIIIIIIIIIGHIIIHIIIIHIIIHGIIIIIIIIIIHIIIIIIHIIIHHIIIIIIIIIIIIHIIGIHHHIIHIIIHIIIIIIIIIIHIIIIIIIHHHIIHHEIHGHIIIHHIHIIIIHIIIIHHIIGIHHGIHIHHIIHGIIIIIIIHHHIHIIIIIIIIIIHGHHHIIIIIH
@HS5.2_507 HISEQ:380:H55W7BCXY:1:1101:13390:15280 1:N:0:AGCAGGAA orig_bc=AAAAAAAAAAAA new_bc=AAAAAAAAAAAA bc_diffs=0
TACGGAAGGTCCGGGCGTTATCCGGATTTATTGGGTTTAAAGGGAGCGCAGGCTGATTGTTAAGCGTGACGTGAAATGTAGCCGCTCAACGGCTGAACTGCGTCGCGAACTGGCAGTCTTGAGTGAGTACGACGTCAGCGGAATTCGTGGTGTAGCGGTGAAATGCTTAGATATCACGAAGAACCCCGATTGCGAAGGCAGCTGACGAGTCCTTTACTGACGCTAAAGCTCGAAGGTGCGGGTATCGAACAGG
+
IIIIIHIIIIIIIIIIIIIGIIIIIHHHIIIIHIHDEHHIIHIIIIIIIIIIIIHIIIIIIIIIIIIIIIIIHIIIIIIIIIIIIIIIIIIIIIIHIIIIIIIIIIIIIIHIIIIIHHIIIIIIIIIIIIIIIIIIIIIIIIIIIIIIIIIIIIIIIIIIIIIIIIIIIIIIIIIHHHIIIIIIIIIIIIIIIIIIIIIIIIIIIIIIIIIIIIIIIIIIIIIIIIIIIIIIIIIIIIIIIIIHIIIIIIIII
@HS5.2_508 HISEQ:380:H55W7BCXY:1:1101:2749:15589 1:N:0:AGCAGGAA orig_bc=AAAAAAAAAAAA new_bc=AAAAAAAAAAAA bc_diffs=0
TACGGAGGATGCGAGCGTTATCCGGATTTATTGGGTTTAAAGGGTGCGTAGGTGGTTTGTTAAGTCAGCGGTGAAAGCGTGTAGCTCAACTATACCGAGCCGTTGAAACTGGCGAACTTGAGTGCAAACGAGGTAGGCGGAATGTGACGTGTAGCGGTGAAATGCTTAGATATGTCACAGAACCCCGATTGCGAAGGCAGCTTACCAGCATGCGACTGACACTGAGGCACGAAAGCGTGGGTATCAAACAGG
+
FFHHHCD/0<CF/0C/CCHEHI@HC0<EC@EEGFH0DEFHIIHIF?GIHDH<HHIHGHHIIHCIHHHHIIHHIEGEHIIIIIIIIHEHHHGHHIIDGHIHHIIIHHEGIHHIICHGIHIIIIIIGHHIIHIIIIIIIHIIIIIHIHHIIIHHIIIIIIIIHHIIIIIIIIHHHHHHCHHIIIIIIIIIIHIGIIGIIIIIIIHHIIHHHIHIIHIIIIIHIIIIHEIIIIHHFHE<DIHFIHG@IHHGHIHI
@HS5.2_509 HISEQ:380:H55W7BCXY:1:1101:6968:15662 1:N:0:AGCATGAA orig_bc=AAAAAAAAAAAA new_bc=AAAAAAAAAAAA bc_diffs=0
TACGGAAGGTCCGGGCGTTATCCGGATTTATTGGGTTTAAAGGGAGCGCAGGCTGGATTTTAAGCGTGTTGTGAAATGTACCGGCTCAACCGGTGATGTGCAGCGCGAACTGGAGTCCTTGAGTGAGTACGACGTCAGCGGAATTCGTGGTGTAGCGGTGAAATGCTTAGATATCACGAAGAACCCCGATTGCGAAGGCAGCTGACGAGTCCTTAACTGACGCTAAAGCTCGAAAGTGCGGGTATCGAACAGG
+
IIIIIGIIIHIIIIIIIIIIIIIIIHHGHIIIHIIHHIIIHIIIHIIIIIIIIIIIEHIIIIIIIIIHHHIIIIIIHHHIHIIIIIIIIIIIIHHIIIIIIIIIIIIIIIIIIIIIHIIIIIIIIIIIHIIIIIHIIIIIIIIIIIIIIIIIIIIIIIIIIIIIIIIIIIIIIIIIIHIIIIIIIIHIIHIIIIIIIIIIIIIIIIIIIHHHEIIIIIIIIIHHHIIIIIHHHIIHHIIHIHIHIIIIIIIII
@HS5.2_510 HISEQ:380:H55W7BCXY:1:1101:12241:15550 1:N:0:AGCAGGAA orig_bc=AAAAAAAAAAAA new_bc=AAAAAAAAAAAA bc_diffs=0
TACGGAAGGTCCGGGCGTTATCCGGATTTATTGGGTTTAAAGGGAGCGCAGGCCGGCTGTTAAGCGTGACGTGAAATGTAGGTGCTCAACATCTGCACTGCGTCGCGAACTGACAGTCTTGAGTGAGTTCGATGTAGGCGGAATTCGTGGTGTAGCGGTGAAATGCTTAGATATCACGAAGAACTCCGATTGCGAAGGCAGCCTACAAGGCCTTTACTGACGCTAAAGCTCGAAGGTGCGGGTATCGAACAGG
+
IIIIIIIIIIIIIIIIIIIHIHIIIGHHIHIIHIIEHIIIIIIIIIIIIIIIIIIIIIIIIIIIIIIIHIIIIIIIHIIIIIIIIIIIIIIIIIIIIIIIIIIIIIIIIIIIIIIIIIIIIIIIIIIIHHIIIIIIIIIIIIIIIIIIHIIIIIIIIIIIIIIHIIIHIIIIIIIIIIIIIIHHEIIIIHIIIIIIIIIIIIIHIIIIIIIIIIIIIIIIIIIIIIIIIHIIIIIIGIIIIIIHHHHHGIIII
@HS5.2_511 HISEQ:380:H55W7BCXY:1:1101:17911:15539 1:N:0:AGCAGGAA orig_bc=AAAAAAAAAAAA new_bc=AAAAAAAAAAAA bc_diffs=0
TACGGAAGGTCCGGGCGTTATCCGGATTTATTGGGTTTAAAGGGAGCGCAGGCCGAAGGTTAAGCGTGACGTGAAATGTAGCCGCTCAACGGCTGAACTGCGTCGCGAACTGGCTTTCTTGAGTGAGTTCGACGTCAGCGGAATTCGTGGTGTAGCGGTGAAATGCTTAGATATCACGAGGAACCCCGATTGCGAAGGCAGCTGACGAGGCCTTTACTGACGCTAAAGCTCGAAGGTGCGGGTATCGAACAGG
+
IIIIIIGIIIIIIIIIIIIIIIHHIHIIIIIEFHIDGHIIIIIIHIIIIIIIHIHGHIIIIHIIIIIIIIIIIHIIIHHHIIIIIIIIIIIIGIIIIIIIIIHIIIIIIIIIIIIIHIIIIIIIIIIGIIIIIIIIIIIIHIIIIIIIIIIIIIIIIIIIIIIIIIIIIIIIIIIHHHIIHHIIIIIIIIIIIIIIIIIHIIHIIIIIIIIIHIIIIIIIIIIIIIIIIIIIIIIIIIIIIIIHIIIIIIIII
@HS5.2_512 HISEQ:380:H55W7BCXY:1:1101:20765:15574 1:N:0:AGCAGGAA orig_bc=AAAAAAAAAAAA new_bc=AAAAAAAAAAAA bc_diffs=0
TACGGAAGGTCCGGGCGTTATCCGGATTTATTGGGTTTAAAGGGAGCGCAGGCCGAAGATTAAGCGTGACGTGAAATGCCGCGGCTCAACCGTGGAAGTGCGTCGCGAACTGGTTTTCTTGAGTGTGCACGAGGAAGGCGGAATTCGTGGTGTAGCGGTGAAATGCTTAGATATCACGAAGAACTCCGATTGCGAAGGCAGCCTTCCAGGGCATTACTGACGCTAAAGCTCGAAGGTGCGGGTATCGAACAGG
+
HIIIICHIIGHIIHHIIGIIHIIIIHHIII@GGHH<0DEHCHHIHHFIIIIIHIIHHIIIIHIIIIIIIIIHHIIIIHHIIIIIIEHGHHHIIHIIIIIIIIIHIIIIIGHIIIIIIIIIIIIIIIIIIIIIIIIIIIHIIIIIHIIIHIIIIIIIIIIIHIHIIIIHIGIIIIIHGDIIHIIIIIIIHGIIIIIIIIIHIIIIIIHHIIIIIIIIIIIHIIIHIIIHIIIIIHIIHDEIIIIIIIHIIIIII
@HS5.2_513 HISEQ:380:H55W7BCXY:1:1101:1901:15975 1:N:0:AGCAGGAA orig_bc=AAAAAAAAAAAA new_bc=AAAAAAAAAAAA bc_diffs=0
TACGGAAGGTCCGGGCGTTATCCGGATTTATTGGGTTTAAAGGGAGCGCAGGCGGAAGGTTAAGCGTGACGTGAAATGTACCGGCTCAACCGGTGAATTGCGTCGCGAACTGGTCTTCTTGAGTGAGTACGACGGAGTCGGAATTCGTGGTGTAGCGGTGAAATGCTTAGATATCACGAAGAACGCCGATTGCGAAGGCAGTCTCCGAGTCCTTAACTGACGCTAATGCTCGAAAGTGCGGGTATCGAACAGG
+
IIIIIIIIIIIIHHIIIIIIIIIIIHIHIIIIHIIDGEHHIIIIIIIIIIIIIIIIHIHIIIIIIHHIIIIIIIHIIHIHIIIIIHIIIIIIHIIIHIIIIIIIIIIIIIIIIIIIIIIIIIIIIIIIIIIIIIIIIIIIIIIIIIIIIIIIIIIIIIIIIIIIIIIIIIIIIIIIIHIIIIIIIIIIIIIIIIIIIIIIIIIHIIIIIIIIIIIIIIIIIIIIHHHHIIIIIIIIIIIIIIIIIIIIIIIII
@HS5.2_514 HISEQ:380:H55W7BCXY:1:1101:2635:15920 1:N:0:AGCAGGAA orig_bc=AAAAAAAAAAAA new_bc=AAAAAAAAAAAA bc_diffs=0
TACGTAGGGGGCGAGCGTTATCCGGAATTACTGGGCGTAAAGAGTGCGTAGGTGGTCAGGCAAGCGCGGAGGTCTAAGGCTACGGCCTAACCGTAGTTCGCCCCGCGAACTGTCAGACTTGAGTACAGGAGGGGAAAGCGGAATTCCTAGTGTAGCGGTGAAATGCGTAGATATTAGGAGGAACACCAGTGGCGAAGGCGGCTTTCTGGACTGTAACTGACACTGAGGCACGAAAGCGTGGGTAGCAAACAGG
+
IIIIHHHIIHIIIHIHHHIIIIIIIHDHHHIIIIIIIIIIIIIIIIHIHIHHIIIHHHHEHHIHIIIIIEIHIHIIIIIIIIIIIIIIIIIIIIHHIIIIIIIIIIIHHHIIIIIIIIIIIIIIIIIIIIIIIIIIIIIIIIIIIIIIIIIIIIIIIIIIIIIIIIIIIIIIIIHIHHIIHIIIIIIIIIIIIIIIIIIIIIIHIIIIIIIIIIIIIIIIIIIGIIIIIIIIIIIIIIHIIIIIIIIIIIIII
@HS5.2_515 HISEQ:380:H55W7BCXY:1:1101:13550:15991 1:N:0:AGCAGGAA orig_bc=AAAAAAAAAAAA new_bc=AAAAAAAAAAAA bc_diffs=0
TACGGAGGGTACGAGCGTTAATCGGAATGACTGGGCGTAAAGGGCACGTAGGTGGATAGATAAGTCACAAGTGAAATACCCGGGCTTAACCTGGGATTGGCTCGTGAAACTGTTTAACTAGAGTACGGTAGAGGGGAGTAGAATTCCAAGTGTAGCGGTGAAATGCGTAGAGATTTGGAAGAATACCGGAGGCGAAGGCGGCTCTCTGGACCGATACTGACACTGAAGAGCGAAAGCGTGGGGAGCAAACAGG
+
IIIIIIIIIIGIIIIHIHHIIIIHIIIIHEHHIHIIIHIIIIHHIIIIEHHIDHHHHIIIIIIIIIIHIIIHIIIIGHIIIHHHHHHIHHFHHGIHFHFHIIHIHHHHHHHIIIIIIIIIIIIIIHIIHIHHFHGIIHIIIIIIIIIIIIIHHIIIIIHIHGEHIIIIIIHIIIIIHDHHIIIIIIIIIHIIIIIIIIHIIIGIHIIIIHIIHIIHIIIHHFIIIIIHGIIIIIIIIIIIIIIIIHHHEIIII
@HS5.2_516 HISEQ:380:H55W7BCXY:1:1101:13752:15797 1:N:0:AGCAGGAA orig_bc=AAAAAAAAAAAA new_bc=AAAAAAAAAAAA bc_diffs=0
TACGGGGGATACGAGCGTTATCCGGATTTATTGGGTTTAAAGGGTGCGCAGGCGGACCGTTAAGTCAGGGGTGAAAAGTCGGGGCTCAACTCCGATCGTGCCCTTGATACTGGCGGACTGGAGTGCGATAGGCGTGGCCGGAATGTGGAGTGTAGCGGTGAAATGCTTAGATATTCCACAGAACACCGATCGAGAAGTCAGGTCACGAGTTCGCAACTGACGCTCATGCACGAAAGCGTGGGGATCAAACAGG
+
IIIHIGEHCGHIHHIIIIIIIIIIIHHHIIIIHHIHIIGIIIIIHIIIHIIIIIIIIIIIIIIIHHHHIIIIHHIIIHFHHHHIIHIIHIIHIIIIIIIHIIHIIHHHIIIIIIIIIIIIIIIIHHHEHIHIIIIIIIIIIIIIIIIIIIIIIIIIIIIIIIIIIIIIIIIIIHIHHHIIIIIIIIIIIIIIIIIIIIIIIIIIIIHIIIIIIIIIIIIIIIHHHIHIIHIIIIIIIIIIIIIIIIIHIIHII
@HS5.2_517 HISEQ:380:H55W7BCXY:1:1101:15458:15759 1:N:0:AGCAGGAA orig_bc=AAAAAAAAAAAA new_bc=AAAAAAAAAAAA bc_diffs=0
TACGGAAGGTCCGGGCGTTATCCGGATTTATTGGGTTTAAAGGGAGCGCAGGCTGGCTTTTAAGCGTGACGTGAAATGCGGCGGCTCAACCGTCCGAAGTGCGTCGCGAACTGGGAGCCTTGAGTGAGTTCGACGTCAGCGGAATTCGTGGTGTAGCGGTGAAATGCTTAGATATCACGAGGAACCCCGATTGCGAAGGCAGCTGACGAGGCCTTTACTGACGCTAAAGCTCGAAGGTGCGGGTATCGAACAGG
+
IIIHHEHIIIHIHHIIHHHEHIIII=CHHHIHHIH<EHCEIIHIIHHIHIHHIIHHG#HIIHHIIHHIHIIHIHHHGIIIHHHGHHHIGIHIIIIHHHIIHGIIIIIIHHIIIIIIIIIHIHHHIHHIFHIIIIIHIIIIIHHIIIIHHHIIIIIIIIIIIIIIIIIHIIIIIIIIHHIIIIIIIIIIIIIIIIIGIIIIIIIIIIIIIIIIIIIIIIIIIIIIIIIIIIIHIIIIIIIIIIIIHGIIIIIIII
@HS5.2_518 HISEQ:380:H55W7BCXY:1:1101:15471:15849 1:N:0:AGCAGGAA orig_bc=AAAAAAAAAAAA new_bc=AAAAAAAAAAAA bc_diffs=0
TACGGAAGGTCCGGGCGTTATCCGGATTTATTGGGTTTAAAGGGAGCGCAGGCGGGGAGGTAAGCGTGACGTGAAATGTAGCCGCTCAACGGCTGAACTGCGTCGCGAACTGCCTCTCTTGAGTGAGTACGACGTCAGCGGAATTTGTGGTGTAGCGGTGAAATGCTTAGATATCACGAAGAACCCCGATTGCGAAGGCAGCTGACGAGTCCTTTACTGACGCTAAAGCTCGAAGGTGCGGGTATCGAACAGG
+
IIIIIHIHIIIIIIIIIIIIIIHIIEHIIIIFFHHHHIIIIIIIIIGDCDDDDHHIIHHHIIIIIIHIHIIIHHHIIHHHIHIIIIIIIIIIHHIHIIIIIIIIIIIIIIIHHIIIGHIIHIIIIIIIIIIIIHGHIIHIIIIHIIIIHIIHHHEHIIIIIIIIIIIIIIIIIIHHHHIIIIIIGIIIIHDHIIIIIIIIIHIIIIIIIIIIHIIIIIIIIIIIIIIIIIIIIIIIIIGIIIIHHIHIIIIII
@HS5.2_519 HISEQ:380:H55W7BCXY:1:1101:15540:15891 1:N:0:AGCAGGAA orig_bc=AAAAAAAAAAAA new_bc=AAAAAAAAAAAA bc_diffs=0
TACGGAAGGTCCGGGCGTTATCCGGATTTATTGGGTTTAAAGGGAGCGCAGGCTGATGATTAAGCGTGACGTGAAATGTAGCCGCTCAACGGCTGAACTGCGTCGCGAACTGGTTATCTTGAGTGAGTTCGATGTTGGCGGAATTCGTGGTGTAGCGGTGAAATGCTTAGATATCACGAAGAACTCCGATTGCGAAGGCAGCCAACAAGGCCTTTACTGACGCTAAAGCTCGAAGGTGCGGGTATCGAACAGG
+
IIIIIHIIIIIIIIIIIIIIIIIIIEHIIIIIHHIEHIHIIIIIIIIIGIIIHIIIIIIIIIIIIIIIIIIIIIIIIIIHIIIIHIIIIIIIIIIIIIIIIIIIIIIIIIIIIIHIIIIIIIIIIIIIIIIIIIHHIIIIIIIIIIIIIIIIIIIIIIIIIIIIIIIIIIIIIIIIIIIIIIIIIIIIIHIIIIIIIIIIIIIIIIIIIIIIIIIHIGIHIIIIIIIIIHIIHIIIIIIIIIIHHIHIIIIII
@HS5.2_520 HISEQ:380:H55W7BCXY:1:1101:20769:15974 1:N:0:AGCAGGAA orig_bc=AAAAAAAAAAAA new_bc=AAAAAAAAAAAA bc_diffs=0
TACGGAAGGTCCAGGCGTTATCCGGATTTATTGGGTTTAAAGGGAGCGCAGGCGGGCTTTTAAGCGTGTTGTGAAATGTAACGGCTCAACCGTTGAATTGCAGCGCGAACTGGAGGCCTTGAGTGAGTACGACGTGTACGGAATTCGTGGTGTAGCGGTGAAATGCTTAGATATCACGAAGAACTCCGATTGCGAAGGCAGTGCACGAGTCCTTAACTGACGCTAAAGCTCGAAAGTGCGGGTATCGAACAGG
+
IGIHIHGEHGHIIDGHIIHIIIHIHHGHHHCGHHIHGHIHHHIIIIIIHHIHIIHHHHHIIHHHGIIHIIIIHIIIHHHHIIHIHHHHHHHIIIHHHHEHHHIIHIIIHIIIIIIIHHGIIHHIIIIHHIIHHIIIIIIIIIIIIIIIIIIIIIIHIIIIIIIIIIIIIIHHHHHDHDHIIHIIIIIIIIHIIIIIIIIIIHHIIIIIHIIIIHGCIIIIIIIIIIIIIIIIIHECCHEIIIIIIIIHCIIII
@HS5.2_521 HISEQ:380:H55W7BCXY:1:1101:9938:16108 1:N:0:AGCAGGAA orig_bc=AAAAAAAAAAAA new_bc=AAAAAAAAAAAA bc_diffs=0
TACGGAAGGTCCGGGCGTTATCCGGATTTATTGGGTTTAAAGGGAGCGCAGGCTGATGATTAAGCGTGACGTGAAATGTAGCCGCTCAACGGCTGAACTGCGTCGCGAACTGGTTATCTTGAGTGAGTTCGATGTTGGCGGAATTCGTGGTGTAGCGGTGAAATGCTTAGATATCACGAAGAACTCCGATTGCGAAGGCAGCCAACAAGGCCTTTACTGACGCTAAAGCTCGAAGGTGCGGGTATCGAACAGG
+
HIIIIIIIHIIIIIIIIIIHIIIIIIIGHIHHHHIEHIIIIIIIIIIIIIIIIIIHHHIIIIIIIIIIIHIGHHIIHHHIIIGHHHHIHIIIIHIIHIIIIIIIHHIIHIIIHIHHFHGIIHIIIHIEHIIIIIGHIIIIIIIIIIHGHHIIIIIIIIIIHIIIIIIIIIIIIIIHHHIIIIIIEHHIIIHIHIIIIIIIIIHIIIIIIIIIGIIIIIIIIIIIIIHIIHGIIIIIIHIIIIHHCIIIIIIII
@HS5.2_522 HISEQ:380:H55W7BCXY:1:1101:10567:16216 1:N:0:AGCAGGAA orig_bc=AAAAAAAAAAAA new_bc=AAAAAAAAAAAA bc_diffs=0
TACGGAGGATGCGAGCGTTATCCGGATTTATTGGGTTTAAAGGGTGCGCAGGCGGGTTTTTAAGTCTGTGGTGAAAGCGTGCGGCTCAACCGTACCAAGCCATGGAAACTGGAGATCTTGAGTGCAAACGAGGTAGGCGGAATGTGATGTGTAGCGGTGAAATGCTTAGATATGTCACAGAACCCCGATTGCGAAGGCAGCTTACCAGCATGCAACTGACGCTCAGGCACGAAAGCGTGGGTATCAAACAGG
+
IIIIIIIIIIIIIIIIIHIIIIIIIG=EGHHFHIIHGIHHHIIIIIIIHIIIIIIIHHIHIIIIHIIIIIIIIIIIIHHIIIIIIIIHIIIIIIHHHIIIIIIHIIIIIIIIIIIIIHIIHIIIIHHHIIIIIIIIIIIIIIIIIIIIIIIIIIIIIIIIIIIIIIIIIIIIIIIHGHIIHIIIIIIIHIIIIIIIIIIIIIIIIIIIIIIIIIIIIIIIIIIIIIIIIIIIIIIIIIIIIIIIIIIIIIII
@HS5.2_523 HISEQ:380:H55W7BCXY:1:1101:10917:16187 1:N:0:AGCAGGAA orig_bc=AAAAAAAAAAAA new_bc=AAAAAAAAAAAA bc_diffs=0
TACGGAAGGTCCGGGCGTTATCCGGATTTATTGGGTTTAAAGGGAGCGCAGGCCGAAGATTAAGCGTGACGTGAAATGCCGCGGCTCAACCGTGGAAGTGCGTCGCGAACTGGTTTTCTTGAGTGTGCACGAGGAAGGCGGAATTCGTGGTGTAGCGGTGAAATGCTTAGATATCACGAAGAACTCCGATTGCGAAGGCAGCCTTCCAGGGCATTACTGACGCTAAAGCTCGAAGGTGCGGGTATCGAACAGG
+
IIIIIIIIIIIIIIIIIIIIIIIIIHHIIIIIIIIIIGIIIIIIIIIIIIIIIIIIIIHIIIIIIIIIIIIIIIIIIIIIIIIIIIIIIIIIIIIIIIIIIIIIIIIIIIIIIIIIIIIIIIIIIIIIIIIIIIIIIIIIIIIIIIIIIIIIIIIIIIIIIIIIIIIIIIIIIIIIIIIIIIIIIIIIIIIIIIIIIIIIIIIIIIIIIIIIIIIIIIIIIIIIIIIIIGIIIIIIIHIIIIIIIIIIIIIII
@HS5.2_524 HISEQ:380:H55W7BCXY:1:1101:12486:16089 1:N:0:AGCAGGAA orig_bc=AAAAAAAAAAAA new_bc=AAAAAAAAAAAA bc_diffs=0
TACGGAAGGTCCGGGCGTTATCCGGATTTATTGGGTTTAAAGGGAGCGCAGGCGGAGGCTTAAGCGTGACGTGAAATGTAGCCGCTCAACGGCTGAGTTGCGTCGCGAACTGGGTTTCTTGAGTGAGTGCGACGTCAGCGGAATTCGTGGTGTAGCGGTGAAATGCTTAGATATCACGAAGAACCCCGATTGCGAAGGCAGCTGACGAGCCCTTTACTGACGCTAAAGCTCGAAGGTGCGGGTATCGAACAGG
+
IIIIICHIIIIIIIIIIIIIIIIIIGHHIIIIHHI<DHHIIIIIGIGIIIIIIIHHIIIIIIIIIIIIIIIIHIIIIIHIHIIIIIIIIIIIIIIIIIIIIIIIIIIIHIHHHIHHHIIIIIIIIIIIIIIIIIIIIIIIIIIIHIIIIIIIIIIIIIIIIIIIIIIIIIHGIIHHHHIIIIIIIHIIIIIIIIIIIIIIIIIIIIIIIIIIIIIIIIIIIIIIIIIHIIIIIIIIIIIIIIIIIIIIIIIII
@HS5.2_525 HISEQ:380:H55W7BCXY:1:1101:17605:16134 1:N:0:AGCAGGAA orig_bc=AAAAAAAAAAAA new_bc=AAAAAAAAAAAA bc_diffs=0
TACGGAAGGTCCGGGCGTTATCCGGATTTATTGGGTTTAAAGGGAGCGCAGGCCGGAGGTCAAGCGTGACGTGAAATGTAGCCGCTCAACGGCTGAACTGCGTCGCGAACTGGCTTTCTTGAGTGAGTTCGATGTGGGCGGAATTCGTGGTGTAGCGGTGAAATGCTTAGATATCACGAAGAACTCCGATTGCGAAGGCAGCCCACAAGGCCTTTACTGACGCTAAAGCTCGAAGGTGCGGGTATCGAACAGG
+
HGHHIHHIEGHIIIIIIIIIIIIIIHHGHIIIHHIGHHIIHIIIIIIIIIIIHIIIIIIIIHIIIIIIHIIIIIIIIIIIIIIIHIIIIIIIIIIIIIIIIIIIIIIIIIIIIIIIIIIIIHGIIIIHHHIIIIIIIIIIIIIIIIIIIIIIIIIIIIIIIIIIIIIIIIIIIIIHIHIIIIIIHIIIIIIIIIIIIIGIIIIIIIIIIIIIIIIIIIIIIIIIIIIIIIIIIIIIIIIIIIIIIIIHCIIII
@HS5.2_526 HISEQ:380:H55W7BCXY:1:1101:5113:16340 1:N:0:AGCAGGAA orig_bc=AAAAAAAAAAAA new_bc=AAAAAAAAAAAA bc_diffs=0
TACGGAGGGTGCAAGCGTTAATCGGAATAACTGGGCGTAAAGGGCATGCAGGCGGTTAGACAAGTAGGATGTGAAATCCCCGGGCTCAACCTGGGAGCTGCATACTAAACTGTCAGACTAGAGTATTGCAGGGGGAGACGGAATTCCAGGTGTAGCGGTGGAATGCGTAGATATCTGGAAGAACACCAAAGGCGAAGGCAGTCTCCTGGGCAAATACTGACGCTCATATGCGAAAGCGTGGGTAGCAAACAGG
+
HHIHHHHHHHHEHIHHHHHIIIIHIHHHCHE1DHHHDCFHIIIIHGHIGIICDHIHEHF?EGIIIHIIIIHHHIHHD??FHHIIIIIIIIHIHHIHIIIGHIIIIIIIIIIIHIIIIIIIIIHHHHGHHHIIIIIIHHGIIHIHIIIIHIHHIIIIIIIHEIIIIIIIIIIIIIIHHGHIIIIIIHIIHCIEIIIHHIIHIHIIIIGIIHIHHHEIIIHIHHFEHIHIIGIIIIHHHHIIIIIIIIIHHHHIH
@HS5.2_527 HISEQ:380:H55W7BCXY:1:1101:13078:16331 1:N:0:AGCAGGAA orig_bc=AAAAAAAAAAAA new_bc=AAAAAAAAAAAA bc_diffs=0
TACGGAAGGTCAGGGCGTTATCCGGATTTATTGGGTTTAAAGGGAGCGCAGGCGGATTTGCAAGTCAGCCGTGAAAAGCTGTGGCTCAACCACAGTCGTGCGGTTGAAACTGCATGTCTTGAGACAGCGCAGCGGCACTGGAATTCGTGGTGTAGCGGTGAAATGCTTAGATATCACGAAGAACTCCGATCGCGAAGGCAGGTGCCGGGAGCTGTTCTGACGCTGAGGCTCGAAAGTGCGGGTATCAAACAGG
+
IIIIHCGHIIIIIIIIIIIIIIIIIGHHIIEFHHIEEHHIIHIIIIIIIIIIIIIHHIIIIIIIIIIIIIIIIIIIHIIIIIIIIIIIIIIIIIIIIIIIIIIIIIHIIIIIIIIIIIIHIIIIIHIIIIIIIIIIIIIIHIIIIIIIIIHHHIIIIIIIIIIIIIIIIIIIIIHHIHIIIIIIIIIHIIIIIIIIIHIIHIIIIIIIIIIIIIIHIIIIIIIIIIIIIIHHHIIIIIIIIIHHHIIIIIIII
@HS5.2_528 HISEQ:380:H55W7BCXY:1:1101:17642:16348 1:N:0:AGCAGGAA orig_bc=AAAAAAAAAAAA new_bc=AAAAAAAAAAAA bc_diffs=0
TACGGAAGATGCGAGCGTTATCCGGATTTATTGGGTTTAAAGGGAGCGTAGGCGGGTTTTTAAGTCTGCGGTAAAATGTCGGCGCCCAACGTCGTCTTGCCGTGGAAACTGGAGACCTTGAATACACGCAAGGAAGATGGAATTCGTCGTGTAGCGGTGAAATGCTTAGATATGACGAAGAACTCCGATTGCGAAGGCAGTCTTCTGGAGTGCGATTGACGCTGAGGCTCGAAAGTGCGGGTATCAAACAGG
+
IIIIIIIIIIIIIIIIIIIIIIIIIHIIIIIIIIIGHIIIIIIIIIIIIIIIIIIIIIHIIIIIIIIIIIIHIIIIIHIIIIIIIIIIIIIIIIIIIIIIIIIIIIIIIIIIIIIIIIIIIIIIIIIIIIIIIIIIIIIIIIIIIIIIIIIIIIIIIIIIIIIIIIIIIIIIIIIIIIIIIHIIIIIIIIIIIIIIIIIIIIIIIIIIIIIIHIIIIIIIIIIIIIIIIIIIIIIIIIIIIIIIIIIIIIII
@HS5.2_529 HISEQ:380:H55W7BCXY:1:1101:18382:16316 1:N:0:AGCAGGAA orig_bc=AAAAAAAAAAAA new_bc=AAAAAAAAAAAA bc_diffs=0
TACGGAAGGTCCGGGCGTTATCCGGATTTATTGGGTTTAAAGGGAGCGCAGGCTGGATTTTAAGCGTGCTGTGAAATGTACCGGCTCAACCGGTGACGTGCAGCGCGAACTGGAGTCCTTGAGTGAGTACGACGTCAGCGGAATTCGTGGTGTAGCGGTGAAATGCTTAGATATCACGAAGAACCCCGATTGCGAAGGCAGCTGACGAGTCCTTAACTGACGCTAAAGCTCGAAAGTGCGGGTATCGAACAGG
+
IHH?G00?GGEHHGDDC/<CHHHIC<DEH??CDEH<0<DGHHII?=G<CCC/?1<<<FGHH#FCE/EHH##HHD?C<CDCC1<<ECCCFHHHCHDHHAB6CHHFDHHD<HG@:00<DGHI?.;BED?GHEGHE</?B@8CE<0<<<C;BA;GE/C8?17E?F@@<887FHGHH?CGGCHD@GEFC#81D@@D@?DD15GH10E0D<1<111C??FCEE<0<1D1D<DC1GC1D1C</C01@HHGECD<<111<
@HS5.2_530 HISEQ:380:H55W7BCXY:1:1101:6374:16505 1:N:0:AGCAGGAA orig_bc=AAAAAAAAAAAA new_bc=AAAAAAAAAAAA bc_diffs=0
TACAGAGGTCCCGAGCGTTGTTCGGATTTACTGGGCGTAAAGGGCGCGTAGGCGGCGCTGCGTGTCGGATGTGAAAGCTCCGGGCTCAACCCGGAAAGTGCGTCCGAAACTGCAGCGCTGGAGTCCGGGAGAGGTGGCCGGAATGCAGGGTGTAGCGGTGAAATGCGTTGATATCCTGCAGAACACCGGAGGCGAAGGCGGGCCACTGGAACGGTACTGACGCTGAGGCGCGAAAGTCGGGGGAGCAAACAGG
+
HHIIIIIHHIIIIIIHHEEEGHHIIIHHIIIHIIHIHEHHHHHHICHIHHHCHHDHHIIIIIEIHIIIIIIIIIIIIHIIIIIIHIIIIIHHHIHHIHHIIIIHIIHIHIHIIIIIIIIIIIIIIIIIIIIIIIIIHHIIIIIIIHIIIIIIIIIIIIIIIIIHIIIIIIIIIIIIHGGIIIIIIIIIIIIIIIIIIIIIIIIIIIIIIIIIHIIIIIIIIIIIIIIIIIIIIIIIHHIIIIIIIIIIHIIII
@HS5.2_531 HISEQ:380:H55W7BCXY:1:1101:8302:16582 1:N:0:AGCAGGAA orig_bc=AAAAAAAAAAAA new_bc=AAAAAAAAAAAA bc_diffs=0
TACGGAAGGTCCGGGCGTTATCCGGATTTATTGGGTTTAAAGGGAGCGCAGGCTGGCTTTTAAGCGTGACGTGAAATGCGGCGGCTCAACCGTCCGAAGTGCGTCGCGAACTGGGAGCCTTGAGTGAGTTCGACGTCAGCGGAATTCGTGGTGTAGCGGTGAAATGCTTAGATATCACGAGGAACCCCGATTGCGAAGGCAGCTGACGAGGCCTTTACTGACGCTAAAGCTCGAAGGTGCGGGTATCGAACAGG
+
GIIIIHIIIIHHHHHHIIIIIIHIIHHHHGIEHHHEHIIHHHIIIIIIHIIHGIIIIIIIIIIIHIIIHIIIHIIIIIIIIIIIIIIIIIIHHIIIIIIIIIIIIIIIHIIIIIIIIHIIIIIIIIIIIIHIHIIIIIIIIIIIIIIIIIIIIIIIIIIIIIIIIIIIIIIIIIIIHIIIIIGHIIIIIIIIIIIIIIIIIIIIIIIIIIIHIIIIIIIIIIIIIIIIIHIIIIIIHIIIIIIIHIIHHHIIII
@HS5.2_532 HISEQ:380:H55W7BCXY:1:1101:16925:16749 1:N:0:AGCAGGAA orig_bc=AAAAAAAAAAAA new_bc=AAAAAAAAAAAA bc_diffs=0
TACGTAGGGGGCAAGCGTTGTCCGGAATGATTGGGCGTAAAGGGCGCGTAGGCGGCCCGGTAAGTCTGAAGTGAAAGTCCTGGTTTTAAGTTGGGAATTGCTTTGGATACTGTCGGGCTTGAGTGCAGGAGAGGTAAGTGGAATTCCCAGTGTAGCGGTGAAATGCGTAGAGATTGGGAGGAACACCAGTGGCGAAGGCGACTTACTGGACTGTAACTGACGCTGAGGCGCGAAAGTGTGGGGAGCAAACAGG
+
IIIIHIIIIIIIHHIIIIIIIIIIIIIIIIHHHIIIIIIIIIIIIIIIIIIIHIIIIIIIIIIIIIIIIIIIHIIHGHHIIIIHHIIIIIIIIIIIIIIIIIIIIIIIIIIIIIIIIIIIIIIIIIIIIIIIIIIIIIIIIIIIIIIIIIIIIIIIIIIIIIIIIIIIIIIIIIIIHHIIIIIIIIIIIIIIIIIIIIIIIIIIIIIIIIIIIIIIIIIIIIIIIIIIIIIIIIIIIIIIIIIIIIIIIIIII
@HS5.2_533 HISEQ:380:H55W7BCXY:1:1101:19103:16554 1:N:0:AGCAGGAA orig_bc=AAAAAAAAAAAA new_bc=AAAAAAAAAAAA bc_diffs=0
TACGGAAGGTCCGGGCGTTATCCGGATTTATTGGGTTTAAAGGGAGCGCAGGCGGAGGTGCAAGCGTGCCGTGAAAGCGCGGGGCTCAACCCCGTACAGCGGCGCGAACTGCTCCCCTTGGTTGCGGGAAGGGAAGGCGGAACTCGTGGTGTAGCGGTGAAATGCATAGATATCACGAAGAACTCCGATCGCGAAGGCAGCCTTCCGGCCCGTTAACGACGCTCATGCTCGAAGGCGCGGGTATCAAACAGG
+
IIIIIIIIIIIII<EHIIIIIIIIGGGHIIIIHHIHIIIIIIIIIIIIIIIIIIIIIIIIIHIIIIIIIIIIIIIIIHIIIIIIIIIIIIIIIIIIIHIIIIIIIIIIIIIIIIIIIHIIIIIIIIIIIIIIIIIIIIIIIIIIIIIIIIIIIIIIIIIIIIIIIIIIIIIIIIHHGIIIIHIIIIIIIIIIIIIIIIIIIIIIIIIIIIIIIIIIIIIIIIIHIIIIIIIIIIIIIIIIIIIIIIIIIIII
@HS5.2_534 HISEQ:380:H55W7BCXY:1:1101:4562:60364 1:N:0:AGCAGGAA orig_bc=AAAAAAAAAAAA new_bc=AAAAAAAAAAAA bc_diffs=0
TACGAGGGGTGCAAGCGTTGTTCGGAATTACTGGGCGTAAAGGGAGCGTAGGCGGAGATTCAAGCGGATTGTACAATCCCGGGGCCCAACCCCGGCTCTGCAGTCCGAACTGGATCTCTTGGATAGTTCAGGGGCAGGCGGAATTCCTGGTGTAGCGGTGGAATGCGTAGAGATCAGGAAGAACACCGATGGCGAAGGCAGCCTGCTGGGGACTCATCGACGCTGAGGCTCGAAAGTGCGGGTAGCAAACAGG
+
IIIIIIIIIIIIIIIIIIIIIIIIIIIIIIIIIIIIIIIIIIIIIIIIHHIIIIIIIIIIIIIIIHIHIIIIIIIIIIIIIIIIIIIIIIIIIIIIHIIIIIIIIIIIIIIIIIIIIIIIIIIIIIIIIIIIIIIIIIIIIIIIIIIIIIIIIIIIIIIIIIIIIIIIIIIIIIIIIHIIIIIIIIIIIIIIIIIIIIIIIIGIIIIIIIHHIIIIIIIIIIIIIIHIIIHIIIIIIIIIIIIIIIIIIIIII
@HS5.2_535 HISEQ:380:H55W7BCXY:1:1101:10868:18027 1:N:0:AGCAGGAA orig_bc=AAAAAAAAAAAA new_bc=AAAAAAAAAAAA bc_diffs=0
TACGGAAGGTCCGGGCGTTATCCGGATTTATTGGGTTTAAAGGGAGCGCAGGCCGGCTGGTAAGCGTGACGTGAAATGTAGATGCTCAACATCTGCACTGCGTCGCGAACTGTCAGCCTTGAGTGAGTTCGATGTTGGCGGAATTCGTGGTGTAGCGGTGAAATGCTTAGATATCACGAAGAACTCCGATTGCGAAGGCAGCCAACAAGGCCTTTACTGACGCTAAAGCTCGAAGGTGCGGGTATCGAACAGG
+
IIIIIHIIIIIIIIIIIIIIIIIIIHGHIIIIIII<EHIIIIIIIIIIIIIIIIIIIHIIIIIIIIIHIIHIIIIHHIIIIIIIIIIIIIIIIIIIIIIIIIIIIIIIIIIIIIIIIIIHIIIIIIIIIIIIIIHIIIIIIIIIIIIIIIIIIIIIIHIIIIIIIIIIIIIIIIIIIHIIIHIHHIIIIIIIIIIIIIIIIIHIIIIIIIIHIIIIIIIIIIIIIIIIIIIIIIIHIIIIIIHHEIHHIIIII
@HS5.2_536 HISEQ:380:H55W7BCXY:1:1101:15983:18144 1:N:0:AGCAGGAA orig_bc=AAAAAAAAAAAA new_bc=AAAAAAAAAAAA bc_diffs=0
TACGGAAGGTCCGGGCGTTATCCGGATTTATTGGGTTTAAAGGGAGCGCAGGCGGAAGGTTAAGCGTGACGTGAAATGTACCGGCTCAACCGGTGAATTGCGTCGCGAACTGGTCTTCTTGAGTGAGTACGACGGAGTCGGAATTCGTGGTGTAGCGGTGAAATGCTTAGATATCACGAAGAACGCCGATTGCGAAGGCAGTCTCCGAGTCCTTAACTGACGCTAATGCTCGAAAGTGCGGGTATCGAACAGG
+
IIIIIIIIIHIIHHHIHIIHIIIIIGHHIIIIIHI<0EHIIIIIGHIIHIIHHIIIIIIIIIIIIIIIIHHIIIIIHIIIIIIIIHDIIIIIIHIIHHIIIIHIIIIIIIIIIIIHIIIIIIIIIIIIIIIIIIIIIHHHIIIIIIIIIIIIIIIIIIIIIIIIIIIIIIIIIIHHHHIIIIIIHIIIIIIIIIIIHIIIIIIIIIIIIIIIHIIIIIIIIIIHGIHHHGIIIIHDEIIIIHHHGIIIIIIII
@HS5.2_537 HISEQ:380:H55W7BCXY:1:1101:16301:18063 1:N:0:AGCAGGAA orig_bc=AAAAAAAAAAAA new_bc=AAAAAAAAAAAA bc_diffs=0
TACGGAAGGTCCGGGCGTTATCCGGATTTATTGGGTTTAAAGGGAGCGCAGGCGGAAGGTTAAGCGTGACGTGAAATGTACCAGCTCAACCGGTGAATTGCGTCGCGAACTGGTCTTCTTGAGTGAGTACGACGGAGTCGGAATTCGTGGTGTAGCGGTGAAATGCTTAGATATCACGAAGAACGCCGATTGCGAAGGCAGTCTCCGAGTCCTTAACTGACGCTAATGCTCGAAAGTGCGGGTATCGAACAGG
+
IIIIIGHIIIIIIIIIIIIIIIIIIHHIIIIIIHIHHHIIIIIIIIHIHHHHIIIIIIIIIIIIIIIIIIHIIIHIIIIIIHIIHIIHIIIIIIIIIIIIIIIIIIIIIIIIIIIIIIIIIIIIIIIIIIIIIIIIIIIIIIIIIIIHHIIIIIIIIIIIIIIIIIIIIIIIIIIIIIIIIIIIIIIIIIIIIIIIIIIIIIIIIIIIIIIIIIIIIIIIIIIIIIIIIHHHIIHCIIIIIIIIHIIIIIIII
@HS5.2_538 HISEQ:380:H55W7BCXY:1:1101:20917:18054 1:N:0:AGCAGGAA orig_bc=AAAAAAAAAAAA new_bc=AAAAAAAAAAAA bc_diffs=0
TACGTAGGTGGCAAGCGTTGTCCGGATTTACTGGGTGTAAAGGGCGTGCAGCCGGGCTTGCAAGTCAGGTGTGAAATCTATGGGCTCAACCCATAAATTGCACTTGAAACTGTAGGTCTTGAGTACCGGAGGGGCAATCGGAATTCCTAGTGTAGCGGTGAAATGCGTAGATATTAGGAGGAACACCAGTGGCGAAGGCGGATTGCTGGACGGCAACTGACGGTGAGGCGCGAAAGTGTGGGGAGCAAACAGG
+
GHIHCFGHIIIIIIHIHGGHHIHHHHGHIIIGGHH<ECCGHHHIII?HHHIHHIGIIHHIIIGHHGHIIHIIIIFHCEHHECHGHHHIGHGHIIEHICEFHIHH@GHHHEFHCHHHGD@GHHHHEDHHHHGGIIIHHGHHIEHHIFFCHIIHHHHDHIHDHEHHHHGIIIH#HHHFFECHHHIIHHHCHHFHGHGIIIHGHCCEEIGHCEEC<1CGDHIHHFHDCGHHHHHIIIHEHCIHHHHHF<1IHEFHG
@HS5.2_539 HISEQ:380:H55W7BCXY:1:1101:4491:18422 1:N:0:AGCAGGAA orig_bc=AAAAAAAAAAAA new_bc=AAAAAAAAAAAA bc_diffs=0
TACGGAAGGTCCGGGCGTTATCCGGATTTATTGGGTTTAAAGGGAGCGCAGGCGGAAGGTTAAGCGTGACGTGAAATGTACCGGCTCAACCGGTGAATTGCGTCGCGAACTGGTCTTCTTGAGTGAGTACGACGGAGTCGGAATTCGTGGTGTAGCGGTGAAATGCTTAGATATCACGAAGAACGCCGATTGCGAAGGCAGTCTCCGAGTCCTTAACTGACGCTAATGCTCGAAAGTGCGGGTATCGAACAGG
+
IIIIIIIIIIIIIIIIIIIIIIIIIHHIIHHHGHHEEHIIIIIIIIIIIIIIIIIIIIIHIIIIIIIIIIIIIIIIIIIIIIIIIIIIIIIIIIIIIIIIIIIIIIIIIIIIIIIIIIIIIIIIIIIIIIIIIIIIIIIIIIIIIIIIIIIIIIIIIIIIIIIIIIIIIIIIIIIHIIIIIIIIIIIIIIIIIIIIIIIIIIIIIIIIIIIIIIIIIIIIIIIIIIIIIIIIIIIIIIIIIIIIIIIIIIIII
@HS5.2_540 HISEQ:380:H55W7BCXY:1:1101:5687:18391 1:N:0:AGCAGGAA orig_bc=AAAAAAAAAAAA new_bc=AAAAAAAAAAAA bc_diffs=0
TACGGAGGATGCGAGCGTTATCCGGATTTATTGGGTTTAAAGGGTGCGTAGGCGGAATGTTAAGTCAGTGGTGAAAGCGTGCGGCTCAACCGTACCGAGCCATTGAAACTGGCGTTCTTGAGTGCAAGCGAGGTAAGCGGAATGTGACGTGTAGCGGTGAAATGCTTAGATATGTCCCAGAACTCCGATTGCGAAGGCAGCTTACCAGTATGTAACTGACGCTGAGGCACGAAAGCGTGGGTATCAAACAGG
+
IIIIIHIIIIIIIIIIIIIHIHIIIHHIIIIIHIIGHIIIIIIIIIHIHIIIIIIHIIIHHIHIHHIIIIIHHIIIHHIIIIIIIIIIIIIIIIIIIIIIIIIIIIIIIIIIIIIIIIIIIIIIIIIIIIIIIIIIIIIIIIIIIIIIIIIIIIIIIIIIIIIIIIIIIIIIIIIHHIIIIIIIIIIIIIIIIIIIIIIIIIIIIIIIIIIIGIIIIIIIIIIIIIIIIIIIIIIIIIIIIIIIIIIIIIII
@HS5.2_541 HISEQ:380:H55W7BCXY:1:1101:6198:18459 1:N:0:AGCAGGAA orig_bc=AAAAAAAAAAAA new_bc=AAAAAAAAAAAA bc_diffs=0
TACGTAGGGGGCAAGCGTTATCCGGATTTACTGGGTGTAAAGGGAGCGCAGACGGAACTGCAAGTCTGATGTGAAAGCCCGGGGCTCAACCGCGGGACTGCATCGGATACTGTAGATCTGGAGTGCCGGAGGGGCAAGCGGAATTCCTGGTGTAGCGGTGAAATGCGTAGATATCAGGAGGAACACCGGCGGCGAAGGCGGCTTGCTGGACGGCAACTGACGTTGAGGCTCGAAAGCGTGGGGAGCAAACAGGATTAGAAACCCCGGTAGTCCGCCTGATGTGCCAGCAGCCGCGGTA
+
IGEHCHHIHHDDDHECEHEHHIICCHGEGCD1<C?1D<<G@HHIHGCH<HHIIHICEHEGHHIHI?HFHHGGHCCC1FHHCCEEC<EHII??EHGIIDIIIIHIIIHHHHHIIIIIIIHHIIIIHIEIIIIIHHIIIHHIIIIIIIIHIHIHIIIIHIHIIHHIIIIHHHHIIIIIIIIIIIIHHIHIIIIIIIIIHHIHIIIIHHHIIIHIIIIIIHIIIHHIIIIIIIIIIIIIIIGIIHIHIIIIIIHIHIIIIHHHFHIIIIIIIHHEHIGIIIIIIIIIHIHHIIIIIHHIII
@HS5.2_542 HISEQ:380:H55W7BCXY:1:1101:12709:18468 1:N:0:AGCAGGAA orig_bc=AAAAAAAAAAAA new_bc=AAAAAAAAAAAA bc_diffs=0
TACGGGGGGTGCAAGCGTTGTCCGGAATCATTGGGCGTAAAGAGTTCGTAGGTGGCATGTAAAGTCTGGTGTTAAATGCAGAGGCTTAACTTCTGTTCGGCACTGGATACTTGCAAGCTAGAATGCGGTAGAGGTAAAGGGAATTCCTGGTGTAGCGGTGAAATGCGTAGATATCAGGAGGAACATCGGTGGCGTAAGCGCTTTACTGGGCCGTAATTGACACTGAGGAACGAAAGCCGGGGTAGCAAATGGG
+
IIIIIIHHIIIIIIIIIIIIIIIIIHIIIIIIIIIIIIIIIIIIHHIIHIIIIIIIIIIIIIIIIIIIIIIIIIIIHHIIIIIIIIIIIIIIIIIIIIIHIIIIIIIIIIIIIIHIIIIIIIIIIIIIIIIIIIHIIIIIIIIIIIIIIIIIIIIIIHIIIIIIIIIHIIIIIIIIIHIIIIIIIIIIIIIIIIIIIIIIIIIIIIIIIIIHIIIIIIIIHHIIIHIIIIHIIIIIIIIIIIIIIGIIIIIII
@HS5.2_543 HISEQ:380:H55W7BCXY:1:1101:14602:18282 1:N:0:AGCAGGAA orig_bc=AAAAAAAAAAAA new_bc=AAAAAAAAAAAA bc_diffs=0
TACGGAAGGTCCGGGCGTTATCCGGATTTATTGGGTTTAAAGGGAGCGCAGGCGGAAGGTTAAGCGTGACGTGAAATGTACCGGCTCAACCGGTGAATCGCGTCGCGAACTGGTCTTCTTGAGTGAGTACGACGGAGTCGGAATTCGTGGTGTAGCGGTGAAATGCTTAGATATCACGAAGAACGCCGATTGCGAAGGCAGTCTCCGAGTCCTTAACTGACGCTAATGCTCGAAAGTGCGGGTATCGAACAGG
+
IIIIIHIHIHIIIIIIHHIIIIIIIGHIIIIHHIIEGHIIIIHHHIIIGIIIIIIIIIIIIIIIIIIIHIIIIIIIIIIIIIIIIIIIIHHIHIIIIIIIIIIIIIIIIIIIIIHIIIIIIIIIIIIIIHIIIIIIIHHHIIIIIIIHIIIIIIIIIIIIIIIIIIIIIIIIIIHHIIIIIIIIIIIIIIIIIIIIIIIIIIIIIIIIIIIIIIIHIIIIIIIIIIIIIHIIIIIIIIIIIIIIIIIIIIIII
@HS5.2_544 HISEQ:380:H55W7BCXY:1:1101:2390:18720 1:N:0:AGCAGGAA orig_bc=AAAAAAAAAAAA new_bc=AAAAAAAAAAAA bc_diffs=0
TACGGAAGGTCCGGGCGTTATCCGGATTTATTGGGTTTAAAGGGAGCGCAGGCGGGGAGGTAAGCGTGACGTGAAATGTAGCCGCTCAACGGCTGAACTGCGTCGCGAACTGCCTCTCTTGAGTGAGTACGACGTCAGCGGAATTTGTGGTGTAGCGGTGAAATGCTTAGATATCACGAAGAACCCCGATTGCGAAGGCAGCTGACGAGTCCTTTACTGACGCTAAAGCTCGAAGGTGCGGGTATCGAACAGG
+
IIIIIIIIIIIIIIIIIIIIIIIIICEHIIGHHIIEGHIIIIIIIIIIIIIIGIIIIIIIIHIIIIIIIIIIIIIIIIIIIIIIIHIIIIIIIIIHHHIIIIIIIIIIIIIIIIIIIIIIIIIIIIIIIIIIIIIIIIIIIIIIIIIIIIIIIIIIIIIIIIIIIIIIIIIIIIIHIHIIIIIIIHIIIIIIIHIIIIIIIIIIIIIIIIIIIIIIIIIIIIIIIIIIIIIIIIIIIIIIIIIIIIIIIIHII
@HS5.2_545 HISEQ:380:H55W7BCXY:1:1101:3915:18520 1:N:0:AGCAGGAA orig_bc=AAAAAAAAAAAA new_bc=AAAAAAAAAAAA bc_diffs=0
TACGGAAGGTCCGGGCGTTATCCGGATTTATTGGGTTTAAAGGGAGCGCAGGCGGAGGCTTAAGCGTGACGTGAAATGTAGCCGCTCAACGGCTGAGTTGCGTCGCGAACTGGGTTTCTTGAGTGAGTGCGACGTCAGCGGAATTCGTGGTGTAGCGGTGAAATGCTTAGATATCACGAAGAACCCCGATTGCGAAGGCAGCTGACGAGCCCTTTACTGACGCTAAAGCTCGAAGGTGCGGGTATCGAACAGG
+
IIIIIIHIHIIIGEHHIEHHI1FHHE0<FHHIHHHDGHEHI?GHHHHHHCHHHIIIIIIIHGGHIHHHHFHHIIIIIIHHHHHIIIIIIIIHIIIIIHHHIIIIIHHIHDIHEIIHHIIIIIIIHHHHIIHHEHHCHIHIIIIIIIIIIIIIIIIHIIIIIIIIIIIIIIIIIIIFHFIIIIII#IIIIH#IIIIIIIIIIHIHIIHGEIIHIIIIIIIIIIIIHHDIIIIIIIIIIIIIIIIHHIHIHIHIH
@HS5.2_546 HISEQ:380:H55W7BCXY:1:1101:7815:18722 1:N:0:AGCAGGAA orig_bc=AAAAAAAAAAAA new_bc=AAAAAAAAAAAA bc_diffs=0
TACGTAGGGGGCAAGCGTTATCCGGATTTACTGGGTGTAAAGGGAGCGCAGACGGTTATGCAAGTCTGAAGTGAAACCCCACGGCTCAACTGTGGGCTTGCTTTGGAAACTGTGTAACTAGAGTACTGGAGAGGTAAGCGGAATTCCTAGTGTAGCGGTGAAATGCGTAGATATTAGGAGGAACATCGGTGGCGAAGGCGGCTTACTGGACAGCAACTGACGTTGAGGCTCGAAGGCGTGGGGAGCAAACAGG
+
IIIIHIIIIIIIIIGIIIIIIIIIIIIIIIIHHIICGFHIIIIIIIIIIIIIIIIIIIIIIIIIIIIIIIIIIIIHIIIHHIIIIIIIIIIIIIHIHIIIIIIIIIIIIIIIIIIIIIIIIIIIIIIIIIIIHIIIIIHIIIIIIIIIIIIIIIIHIIIIIIIIIIIIIIIIIIIIHFIIIIIIIIIIIIHIIIHIIIIIIIIIIIIIIIIIIIIIIIIIIIIIIIIIIIIIIIIIIIIIIIIIIIIIIIIII
@HS5.2_547 HISEQ:380:H55W7BCXY:1:1101:9614:18712 1:N:0:AGCAGGAA orig_bc=AAAAAAAAAAAA new_bc=AAAAAAAAAAAA bc_diffs=0
TACGGAAGGTCCGGGCGTTATCCGGATTTATTGGGTTTAAAGGGAGCGCAGGCGGAAGGTTAAGCGTGACGTGAAATGTACCGGCTCAACCGGTGAATTGCGTCGCGAACTGGTCTTCTTGAGTGAGTACGACGGAGTCGGAATTCGTGGTGTAGCGGTGAAATGCTTAGATATCACGAAGAACGCCGATTGCGAAGGCAGTCTCCGAGTCCTTAACTGACGCTAATGCTCGAAAGTGCGGGTATCGAACAGG
+
IIIIGHIIIHHIHIIIHH?HHFHIH@EHIIHHHFH<<ECC<FHFFHHHHHHHHHHIIHIIHIHIIIIIHHGHHGHIIHHIHIHHIIIHIHIIIIIIIHIHIIIHIIIHIIIIHHHHGIIHHHIHIIIIIIHIIIIIIHIHIIIIHIIIIHHE<IHIIIIIIIIIIIIHIIIIIHHIIGGIIIIIIIIIIIIHHHHIHHIIIIIIIIIIHGIIIIIIIIIIIIIIIIIHHDEHHIHHHHIIIIIIIIIIIIIII
@HS5.2_548 HISEQ:380:H55W7BCXY:1:1101:9582:18741 1:N:0:AGCAGGAA orig_bc=AAAAAAAAAAAA new_bc=AAAAAAAAAAAA bc_diffs=0
TACGGAGGATGCGAGCGTTATCCGGATTTATTGGGTTTAAAGGGAGCGCAGGCGGGGCGTTAGGCCAGCCGTGAAATTTCCGGGCTCAACCCGGTCCTTGCGGTTGGAACCGGCGTTCTTGAGTGGGGTACAGGAAGGCGGAATTCGTGGTGTAGCGGTGAAATGCTTAGATATCACGAAGAACTCCGATTGCGAAGGCAGCTTTCCGGACCTTTACTGACGCTCATGCTCGAAAGCGCGGGAATCAAACAGG
+
IIIIIGHHCHHIIIIIIIIIIGHIHHHHHGHHIIGEGHFHIIIIIGEHHIIIIIIIIHHIIIIIHIIHGHIHIIIIIHHHHHHHIIIIIHHIIHIHHHHEGDHIIHIIIHIHIDIIIIHIIIIHHIIIIIIIIIIIIIIIIIIIIIIIIIIIIIIIIIIIIIHIIIIIIIIIIIHHHHIIIIIIIIIIIHIIIIIIHIIIHGIIIIIIHIHIIIHHIIIHIIIIIIIIIIIHIIIIHIIIIIIHHIIIIIIII
@HS5.2_549 HISEQ:380:H55W7BCXY:1:1101:9846:18684 1:N:0:AGCAGGAA orig_bc=AAAAAAAAAAAA new_bc=AAAAAAAAAAAA bc_diffs=0
TACGGAAGGTCCGGGCGTTATCCGGATTTATTGGGTTTAAAGGGAGCGCAGGCCGGCTGTTAAGCGTGACGTGAAATGTAGATGCTCAACATCTGCACTGCGTCGCGAACTGACAGTCTTGAGTGAGTTCGATGTAGGCGGAATTCGTGGTGTAGCGGTGAAATGCTTAGATATCACGAAGAACTCCGATTGCGAAGGCAGCCTACAAGGCCTTTACTGACGCTAAAGCTCGAAGGTGCGGGTATCGAACAGG
+
IIIIIIIIIIIIIHIIIHHIIIIIIHIIIIIIIIIHIHHIIIIIHHIIIIIIIIIIIIIIHIHIIIIIIIIIIIIIIIIIIIIIIIIHIIIIIIIIIIIIIIIIIIIIIIIIIIIIIIIIIIIIIIIIIIIIIIIIIIIIIIIIIIIIIIIIIIIIIIIIIIIIIIIIIIIIIIIIIIIIIIIIIIIIHHIIIIIIIIIIIIIIIIGIIIIIIHIGIIIIIIIIIIIIIIIIIIIHIIIIIIIIIIIIIIIII
@HS5.2_550 HISEQ:380:H55W7BCXY:1:1101:14883:18627 1:N:0:AGCAGGAA orig_bc=AAAAAAAAAAAA new_bc=AAAAAAAAAAAA bc_diffs=0
TACGGAGGGTACGAGCGTTAATCGGAATGACTGGGCGTAAAGGGCACGTAGGTGGATAGATAAGTCACAAGTGAAATACCCGGGCTTAACCTGGGATTGGCTCGTGAAACTGTTTAACTAGAGTACGGTAGAGGGGAGTAGAATTCCAAGTGTAGCGGTGAAATGCGTAGAGATTTGGAAGAATACCGGAGGCGAAGGCGGCTCTCTGGACCGATACTGACACTGAAGAGCGAAAGCGTGGGGAGCAAACAGG
+
IHIIIHIIIIIIIIIIIIIIIIIIIIIIIIIHIIIICEHIIIIIIHIIFHHIFHHIIIIIIIIIIIIIIIIIIIIIHIIIIIIIIIIIIIIIIIIHGIIIIIGIIIIIIIIIIIIIIIIIIIIIIHIIIHIIIIIIIIIIHIIIIIIIIIIIIIIIIIIIIIIIIIIIIIIIIIIIIIIIIIIIIIIIIHIIIIIIIIIIIIIIIIIIIIIIIIIIIIIIIIIIIIIIIIIIIIIIIIIIIIIIIIIIIIIII
@HS5.2_551 HISEQ:380:H55W7BCXY:1:1101:8687:18911 1:N:0:AGCAGGAA orig_bc=AAAAAAAAAAAA new_bc=AAAAAAAAAAAA bc_diffs=0
TACGGAAGGTCCGGGCGTTATCCGGATTTATTGGGTTTAAAGGGAGCGCAGGCGGAAGGTTAAGCGTGACGTGAAATGTACCGGCTCAACCGGTGAATTGCGTCGCGAACTGGTCTTCTTGAGTGAGTACGACGGAGTCGGAATTCGTGGTGTAGCGGTGAAATGCTTAGATATCACGAAGAACGCCGATTGCGAAGGCAGTCTCCGAGTCCTTAACTGACGCTAATGCTCGAAAGTGCGGGTATCGAACAGG
+
IIIGHHIIIGHIHHHDCHHIIIIIG0ECHHHEHHIDD<FH@CHGHIHHHHI?EHHHIIIHHIIIIIIICIIHHFCEDGHFHHHHHIIIIIHHIHIIIHIIIHHHHHHHHIIHHIHHIHHHIIIIIHHGIHHHHHHIIIIHIIIHIHIIIIHIIIIIIIIIIHIHHGIIIIHIIIIHHHIIIIIIIIIIHIIIIIIHIHHHHIIHHHHHHHIHHGGCIIIIIIIIIIIIIHIIIIHDDHHIIIIIHIIIIHIII
@HS5.2_552 HISEQ:380:H55W7BCXY:1:1101:9911:18790 1:N:0:AGCAGGAA orig_bc=AAAAAAAAAAAA new_bc=AAAAAAAAAAAA bc_diffs=0
TACGGAAGGTCCGGGCGTTATCCGGATTTATTGGGTTTAAAGGGAGCGCAGGCGGAAGGTTAAGCGTGACGTGAAATGTACCGGCTCAACCGGTGAATTGCGTCGCGAACTGGTCTTCTTGAGTGAGTACGACGGAGTCGGAATTCGTGGTGTAGCGGTGAAATGCTTAGATATCACGAAGAACGCCGATTGCGAAGGCAGTCTCCGAGTCCTTAACTGACGCTAATGCTCGAAAGTGCGGGTATCGAACAGG
+
IIIIHHIIIIIIIIHHIIIIIIIIIIHHHIIHIIIGEHHIIIIIIIIIIGHIIIIIHIIHHIIIIIIIIIIIIIIIHIHIIHIIIIIIIIIIIIIIIIHIIIIIIIIIIIHIIIIHHHIIHIIHIIHHIIIIIIIIIIIIIIIIIGIGIIIIIIIIIIIHIIIIIIIIIIIIIIHIIIIIIIIHIIHIIIIIHIIIIIIIIIIIIIIIIIHIIIIIIIIIHIIIIIIHIGIIIIIHIIIIIIIIIIIIIIIII
@HS5.2_553 HISEQ:380:H55W7BCXY:1:1101:12859:18973 1:N:0:AGCAGGAA orig_bc=AAAAAAAAAAAA new_bc=AAAAAAAAAAAA bc_diffs=0
TACGGAAGGTCCGGGCGTTATCCGGATTTATTGGGTTTAAAGGGAGCGCAGGCGGGAGCTTAAGCGTGACGTGAAATGTAGCCGCTCAACGGCTGAGTTGCGTCGCGAACTGGGTTTCTTGAGTGAGTACGACGCGGACGGAATTCGTGGTGTAGCGGTGAAATGCTTAGATATCACGAAGAACCCCGATTGCGAAGGCAGTCCGCGAGTCCTTTACTGACGCTAAAGCTCGAAGGTGCGGGTATCGAACAGG
+
IIIIIIIIIIIIIIIIIIIIIIIIHHFHIIIIIIIDGHHIIIIIIIIIIIIIIIIIIHIIIIIIIIIIHIIGIHIIIHHIIIIIIIIIIIIIIIIIIIIIIIIIIIIIIIIIIIHIIIIIIIIIIIIIIIIIIIIIIIIIIIIIIIIIIIIIIIIIIIIIIHIIHIIIIIIIIIIIHHIIIIIIIIIIIIIIIIIIIIIIIHIIIIIGIIIIIIIIIIIIIIIIIIIIIIIIIIIIHIIIIIIHIIHIIIIII
@HS5.2_554 HISEQ:380:H55W7BCXY:1:1101:15299:18984 1:N:0:AGCAGGAA orig_bc=AAAAAAAAAAAA new_bc=AAAAAAAAAAAA bc_diffs=0
TACGGAAGGTCCGGGCGTTATCCGGATTTATTGGGTTTAAAGGGAGCGCAGGCGGAAGATTAAGCGTGACGTGAAATGTCCCGGCCCAACCGTGGAACTGCGTCGCGAACTGGTTTTCTTGAGTGAGTACGACGTCAGCGGAATTCGTGGTGTAGCGGTGAAATGCTTAGATATCACGAAGAACCCCGATTGCGAAGGCAGCTGACGAGTCCTTAACTGACGCTAAAGCTCGAAAGTGCGGGTATCGAACAGG
+
IIIIIIIIIHHIHHIIIIIIIHHHICEHHIHHHHIDHHIIIIIIHIIIIHIHIIIIIHIHHHHIIIIIHIIIIIIIGHHIIIIII<IIIIIIIIIIIIIIIIIIIIIIIIIIIHHGIIIHIIIIIIHIIIIIIHHIIIIIIIIIIIIIHIIIIIIIIIIIIIIIIIHIHHHIIIIIIIIIIIIIIIIHHIHHHIIIIIIIIIIIIIIIIIIHHIHHIIIIIIIHHHDIIHHIIIIIIIIIIIIIHIIIIIIII
@HS5.2_555 HISEQ:380:H55W7BCXY:1:1101:16143:19225 1:N:0:AGCAGGAA orig_bc=AAAAAAAAAAAA new_bc=AAAAAAAAAAAA bc_diffs=0
TACGGAAGGTCCGGGCGTTATCCGGATTTATTGGGTTTAAAGGGAGCGCAGGCGGAAGGTTAAGCGTGACGTGAAATGTACCGGCTCAACCGGTGAATTGCGTCGCGAACTGGTCTTCTTGAGTGAGTACGACGGAGTCGGAATTCGTGGTGTAGCGGTGAAATGCTTAGATATCACGAAGAACGCCGATTGCGAAGGCAGTCTCCGAGTCCTTAACTGACGCTAAGGCTCGAAAGTGCGGGTATCGAACAGG
+
IIIIIGHIIIIIIHIIHIIIHIIIIHHIIIIHHHIDGHIIIIIIIIIIHIIIIIIHHIIIIIIIIIIIIIIIIIIIGIHIIIIIIIIIIIIIIIIIIIIIIIIIIIIIIIIIIIIIIHIIIIIIHIIIIIIIIIIIIIIIIIIIIIIIIIHIIIIIIIIIIIIIIIIIIIIIIIIIIIIIIIIIIIIIIIIIIHIHHIIIIGIIIIIIIIIIIIIIIIIIIIIIIIIIIIIIIIIIIIIIIIIIIIIIIIIII
@HS5.2_556 HISEQ:380:H55W7BCXY:1:1101:19756:19046 1:N:0:AGCAGGAA orig_bc=AAAAAAAAAAAA new_bc=AAAAAAAAAAAA bc_diffs=0
TACGGAGGATGCGAGCGTTATCCGGATTTATTGGGTTTAAAGGGTGCGTAGGTGGTTTGTTAAGTTTGTGGTGAAAGCGTGCGGCTCAACCGTACCAAGCCATGAAAACTGGCGAACTTGAGTGCAAACGAGGTAGGCGGAATGTGATGTGTAGCGGTGAAATGCTTAGATATGTCACAGAACCCCGATTGCGAAGGCAGCTTACCAGCATGCAACTGACACTGAGGCACGAAAGCGTGGGTATCAAACAGG
+
IIIIIIIIHIIIIIIIIIIIIIIIIIHIIIIIIIIDEHIIIIIIHHIIHIHHIIIHIIIIIHIHGHIIIIIIIIIIHHIIIIIIIIIIHIHIIIIIIIIIHHIIIIIHIIIIIIIIIHIIIIIIIIIIIIIIIIIIGIIIIIIIIHIIIIIIIIIIIIIIIIIIHGHIIIIIIIIHHIIIIIIIIHHHIIIIIIIIIIIIIIIIIGGIIIHHHHIIIIIIIIIIIIIHIIIIIIIIIIIIIIIIIIIIIIII
@HS5.2_557 HISEQ:380:H55W7BCXY:1:1101:15657:19395 1:N:0:AGCATGAA orig_bc=AAAAAAAAAAAA new_bc=AAAAAAAAAAAA bc_diffs=0
TACGGAAGGTCCGGGCGTTATCCGGATTTATTGGGTTTAAAGGGAGCGCAGGCGGAGGCTTAAGCGTGACGTGAAATGTAGCCGCTCAACGGCTGAGTTGCGTCGCGAACTGGGTTTCTTGAGTGAGTGCGACGTCAGCGGAATTCGTGGTGTAGCGGTGAAATGCTTAGATATCACGAAGAACCCCGATTGCGAAGGCAGCTGACGAGCCCTTTACTGACGCTAAAGCTCGAAGGTGCGGGTATCGAACAGG
+
HHH?EHHII@CGCD?EHHHEHIHEH<<0DGEEHHH<<<GH@HEHDCECCCFHHHD?HEHHIIH#CHHH#HHHEHEH<GHCHHIHIHH#H@GHIHHHHHHIHI<HHHEDHHHIHEHHFHIGEHHAGEIHIHGAHFDHIHHGEGFCEHIHEHHHIEIHHHAIHDB@HHH@CEHGHHHHFGFCDB<5CCBD#<HHGHHCCGIHHDHD<F<1HG@F<1<CEGE<CHF<@EHGCG<1CC</CCHFCHEGCEGHHC<1@
@HS5.2_558 HISEQ:380:H55W7BCXY:1:1101:16000:19262 1:N:0:AGCAGGAA orig_bc=AAAAAAAAAAAA new_bc=AAAAAAAAAAAA bc_diffs=0
TACGGAAGGTCCGGGCGTTATCCGGATTTATTGGGTTTAAAGGGAGCGCAGGCTGATTATTAAGCGTGACGTGAAATGTAGCCGCTCAACGGCTGAACTGCGTCGCGAACTGGTAGTCTTGAGTGAGTTCGATGTTGGCGGAATTCGTGGTGTAGCGGTGAAATGCTTAGATATCACGAAGAACTCCGATTGCGAAGGCAGCCAACAAGGCCTTTACTGACGCTAAAGCTCGAAGGTGCGGGTATCGAACAGG
+
IIIIIIIIIIIIIIIIIIIIIIIIIHIHIIIIHHIEHIIIIIIIIIIIIIIIIIIIIIIIIIIIIIIIIIIIHIIIGIIIIIIIIIIIIIIIIIIIIIIIIIIIIIIIIIIIIIIIIIIIIIIIIIIIIIIIIIHIIIIIIIIIIIIIIIIIIIIIIIIIIIIIIIIIIIIIIIIIIGIIIIHIIIIIIIIIHIIIIIIIIIIIIIIIIIIIIIIIIIIHIIIIIIIIIIIIIIIIIIIIIIIIIIIIIIIII
@HS5.2_559 HISEQ:380:H55W7BCXY:1:1101:17156:19441 1:N:0:AGCAGGAA orig_bc=AAAAAAAAAAAA new_bc=AAAAAAAAAAAA bc_diffs=0
TACGGAAGGTCCGGGCGTTATCCGGATTTATTGGGTTTAAAGGGAGCGCAGGCTGATGATTAAGCGTGACGTGAAATGTAGCCGCTCAACGGCTGAACTGCGTCGCGAACTGGTTATCTTGAGTGAGTTCGATGTTGGCGGAATTCGTGGTGTAGCGGTGAAATGCTTAGATATCACGAAGAACTCCGATTGCGAAGGCAGCCAACAAGGCCTTTACTGACGCTAAAGCTCGAAGGTGCGGGTATCGAACAGG
+
HHIIHHHHHHHHIIIGIHHHHHIIIIIHHIHIIHIHIFCHEHHHHIIIIHIIIIHHIIEEGEHHIIIHHFIHGFEHDHHHIGIIIIC5FHIHHHHEHIFHIGGIIIIIIHIIHE@DGEIHFHHIIIHCBGEEEG@DHHIGHHHIHHIFHHIIE@GHIHHHGCEHHCGBHGHFFEHHIECHE?GHEHIGCGHEHEFEHIIIGIIHGGHHIIIHCHHHHG@HCEEIHHC=GIHHIHECDHCFCCIHIGGCCF@D1
@HS5.2_560 HISEQ:380:H55W7BCXY:1:1101:21003:19344 1:N:0:AGCAGGAA orig_bc=AAAAAAAAAAAA new_bc=AAAAAAAAAAAA bc_diffs=0
TACGGAAGGTCCAGGCGTTATCCGGATTTATTGGGTTTAAAGGGAGCGCAGGCTGATGATTAAGCGTGACGTGAAATGTAGCCGCTCAACGGCTGAACTGCGTCGCGAACTGGTTATCTTGAGTGAGTTCGATGTTGGCGGAATTCGTGGTGTAGCGGTGAAATGCTTAGATATCACGAAGAACTCCGATTGCGAAGGCAGCCAACAAGGCCTTTACTGACGCTAAAGCTCGAAGGTGCGGGTATCGAACAGG
+
IIHHIGIIDFHHGDHIHCCHHIGIIFDGEGGHHHHD0<FEHHIIIIGHHHIICGGGHHHHIHIIHHHHEHHHHHHHGHGHIHHIIIIHHIIIHIIGIHHHHHHIIIIGHIIGHIHIIIIIHHHIHHHHHHIHIIIIIIIIHHHIIIIHHIIIIIIIIIIIIHHIIIIIIIHHHIIHHFIHHHIIIIIIHIIIIIIIIIIHIIIHIIIIIIIIIIIIIIIIIIIIIHIIIIIIHHIHDHHIIIIIIIIHCIIII
@HS5.2_561 HISEQ:380:H55W7BCXY:1:1101:1804:19706 1:N:0:AGCAGGAA orig_bc=AAAAAAAAAAAA new_bc=AAAAAAAAAAAA bc_diffs=0
TACGGAAGGTCCGGGCGTTATCCGGATTTATTGGGTTTAAAGGGAGCGCAGGCGGAGGATTAAGCGTGACGTGAAATGTCCCGGCTCAACCGTGGAACTGCGTCGCGAACTGGTTCTCTTGAGTGAGTGCGACGTCGGCGGAATTCGTGGTGTAGCGGTGAAATGCTTAGATATCACGAAGAACCCCGATTGCGAAGGCAGCCGACGAGTCCTTAACTGACGCTAAAGCTCGAAAGTGCGGGTATCGAACAGG
+
IHIIIGIIIIIIIIIIIIIIIIIIIDHIIIIIHIIHHIIIIHIIIIIIIIIIIIIIIIIHIIIIIIIIHIIHIHIIFHIHIIIIIIIIIIIIIIIIIIIIIIIIIIIIIIIIIIIIHIIIIHIIIIIHIIIIIIIIIIIIIIHIIIIIIIIIIIIIIIIIIIIIIIHIIIIIIIIIIHIIIIHIIIIIIIIIIIIIIIIIIIIIIIIIIIIIIIIHIIIIIIIIIIIIIIIIIIIHDIIIIIIIIIIIIIIII
@HS5.2_562 HISEQ:380:H55W7BCXY:1:1101:10885:19544 1:N:0:AGCAGGAA orig_bc=AAAAAAAAAAAA new_bc=AAAAAAAAAAAA bc_diffs=0
TACGTAGGGGGCGAGCGTTATCCGGATTTATTGGGCGTAAAGCGTGCGTAGGCGGTTTATTAAGTTTAAGATAAAAGCCCGGGGCTTAACTCCGGTTCGTCTTAAAAACTGGTAGACTTGAGTGTGGTAGAGGTAAATGGAATTTCTAGTGTAGCGGTGAAATGCGTAGATATTAGAAGGAACACCAGTGGCGAAGGCGATTTACTGGGCCACTACTGACGCTGAGGCACGAAAGCGTGGGTAGCAAATAGG
+
IIIIFHHHIIHIIIIIIIIHIIIIIHIIHIIIIIIIIIIIIIHIIIIIGHIIHIIHHIIIIHHIIHHGHIIHIIIGEHIIIHHIIIIHHIIIHDIIHIIHIIIHHHIHIHIIIIIGIGHHIHIIIHIIIIHHIIIIIIIIIIIHGIHIIIIIIIIIIIIIIIIIIIIIIIIIHIHHIIIIHHIIIIIIIIIIIIIIIIIIIIIHIIIIIIIIIGIIIHHIIIIIIIIIIIIIIIIIIIIIIIIIIIIIIIII
@HS5.2_563 HISEQ:380:H55W7BCXY:1:1101:19962:19528 1:N:0:AGCAGGAA orig_bc=AAAAAAAAAAAA new_bc=AAAAAAAAAAAA bc_diffs=0
TACGTATGGAGCAAGCGTTATCCGGATTTACTGGGTGTAAAGGGAGCGTAGACGGTGATGCAAGTCTGATGTGAAAGGTGTGGGCTCAACCCGCAAACTGCATTGGAAACTGTATGACTGGAGTGTCGGAGAGGTAAGTGGAATTCCTAGTGTAGCGGTGAAATGCGTAGATATTAGGAGGAACACCAGCGGCGAAGGCGGCTTACTGGACGATAACTGACGTTGAGGCTCGAAAGCGTGGGGAGCAAACAGG
+
IHIHIIIIIHIIHHGHHGHHIEHIHHIHHHIIFIIFHHHHIHHIIHIHHHIIHHGG#IIIIHHHHFGGGHHHH@HHHFCFH#GHIIHIIIIHHHHHIHIIIHIEHHHHIHGFHHIHHHE?GEHHHH@EGGIHHHHHHHHEHIHGFHHHGHHCFHFD8GEDHHIIFHH@G?HGD<CFHIIIIHHEHFHIGGHIIHHHHHHHHHCHIGHHHIHIHIIIHHHEEHHC1HDHD<0HCHHHECIIHHHGF?HFG@EHH
@HS5.2_564 HISEQ:380:H55W7BCXY:1:1101:6092:19971 1:N:0:AGCAGGAA orig_bc=AAAAAAAAAAAA new_bc=AAAAAAAAAAAA bc_diffs=0
TTAGAAACCCTTGTAGTCCGCCTAATGTGCCAGCAGCCGCGGTAATTAGAAACCCGGGTAGTCCCAGGCCACGTGTTTCGGTGCCAGCAGCCGCGGTAATACGGAGGATGCGAGCGTTATCCGGATTTATTGGGTTTAAAGGGTGCGTAGGCGGGTGATTAAGTCTGTGGTGAAAGCGTGCGGCTCAACCGTACCGAGCCATGGAAACTGGTTGTCTTGAGTATAGACGAGGTAGGCGGAATGTGATGTGTAGCGGTGAAATGCTTAGATATGTCACAGAACTCCGATTGCGAAGGCAGCTTACCAGGCTATAACTGACGCTGAGGCACGAAAGCGTGGGTATCAAACAGG
+
IIIIIIHHIIIIIIIIIIIIIIIIIIIIIHIIIIIIIIDHIIIIIIIIIIIIIIIIIIHIIIIIHHGIIIIIIIIIFHIIIIIIIIIIHIIHIHIIIHIIIIIHGHIIIGGHIIGIHIGHHHIIIHHIHIIIHHBHDHIIIIIIIIIHEHHIIIIHHHHHHIHIHIIHIIIIIHHHHIEHIIIIHIIHHIIHIIIHHIIIIIIHIHFIIIIIIGHHIGIIIIHGIIIHIIIIHIIIGIIIIIIIIIIIIIHIIIIIIIIIIIIIHIIIIIIIIIHHIIIIHIHIIIIIHIIIIIIIIIIHIGIIIHHIHHHHIIIIIIIHIIIIIIHIIIIIIIIIIIIIIHHIIIIIHII
@HS5.2_565 HISEQ:380:H55W7BCXY:1:1101:6335:19866 1:N:0:AGCAGGAA orig_bc=AAAAAAAAAAAA new_bc=AAAAAAAAAAAA bc_diffs=0
TACGGAAGGTCCGGGCGTTATCCGGATTTATTGGGTTTAAAGGGAGCGCAGGCGGACTGCTAAGCGTGCCGTGAAAGCGCGGGGCTCAACCCCGTACAGCGGCGCGAACTGGCGGTCTTGGTTGCGGGAAGGGGAGGCGGAACTCGTGGTGTAGCGGTGAAATGCATAGATATCACGAAGAACTCCGATCGCGAAGGCAGCCTCCCGGCCCGTGAACGACGCTCATGCTCGAAGGCGCGGGTATCAAACAGG
+
IIIIIIIIIHHIIIIIIIIIIIIIIHHIIIIIIIIEHHIIIIIIHIIIHIIIIIIIIHIIIIIIIIIIIIIIIIIHIIIHIIIIIIIIIIIIIIIIIIIIIIIIIIIIIIIIIIIIIIIIIIIIIIIIHIIIIIIIIIIIIIIIIIIIIIIIIIIIIIIIIIIIIIIIIIIIIIIHHIIIIIIHIIIIIIHIIIIIIIIIIIHIIIIIIIIHHIIHIIIIIIIIIIIIIIIIIIIIIIIIIIIIIIIIIIII
@HS5.2_566 HISEQ:380:H55W7BCXY:1:1101:8589:63351 1:N:0:AGCAGGAA orig_bc=AAAAAAAAAAAA new_bc=AAAAAAAAAAAA bc_diffs=0
TACGGAAGGTCCGGGCGTTATCCGGATTTATTGGGTTTAAAGGGAGCGCAGGCTGGAGGTTAAGCGTGACGTGAAATGTAGCCGCTCAACGGCTGCACTGCGTCGCGAACTGGCCTTCTTGAGTGAGTGCGACGTCAGCGGAATTCGTGGTGTAGCGGTGAAATGCTTAGATATCACGAAGAACCCCGATTGCGAAGGCAGCTGACGAGTCCTTAACTGACGCTAAAGCTCGAAGGTGCGGGTATCGAACAGG
+
IIIIIGIIIHHHIIIIIIIHHIIIIDHHIIGGHIH<CGHHIIIIIIIIIIIIIIIIHIIIHIIIIIIIIHIHHHIIFHIIIIIIIIIIIIIHIIHIIIIIIIIIIIIIIIIIIIIIIIHIIIIIIIIIIIIIIIIIIIIIIIIIIIIIIIIIIIIIIIIIIIIIIIIIIIIIIIHHHIIIIIIIIIIIIIHIIIIIIIIIIIIIHIIIHIIIIIIHIIIIIIIIHIIIIGHIIIHHIIHIIIIHIIIIIIIII
@HS5.2_567 HISEQ:380:H55W7BCXY:1:1101:6656:19778 1:N:0:AGCAGGAA orig_bc=AAAAAAAAAAAA new_bc=AAAAAAAAAAAA bc_diffs=0
TACGGAAGGTCCGGGCGTTATCCGGATTTATTGGGTTTAAAGGGAGCGCAGGCGGAGGCTTAAGCGTGACGTGAAATGTAGCCGCTCAACGGCTGAGTTGCGTCGCGAACTGGGTTTCTTGAGTGAGTGCGACGTCAGCGGAATTCGTGGTGTAGCGGTGAAATGCTTAGATATCACGAAGAACCCCGATTGCGAAGGCAGCTGACGAGCCCTTTACTGACGCTAAAGCTCGAAGGTGCGGGTATCGAACAGG
+
IIIIIIIHHHIIHHIIIIHIIIIIIGHHHIIIGHIEHIHIGHHIHIGIIIHIIIIHIIIHHGIIIHIIIIIIHIIIIIHGHHHHHIIIIIIHIHHIHHIIIIIHHIIEIHIIIIFHFHIIIIIIHHIHIHIHIIHIIIIIIIHIIIIIIIIIIIIIIIIIIIIIIIIIIIIIIHHHIHIIIIIIHIIIIIHIIIIIIIIIIIIIIIIIIIIHIIIIIIIIIIIHIIIIIIIIIIIIIIIIIIIHHIIIIIIII
@HS5.2_568 HISEQ:380:H55W7BCXY:1:1101:8911:19875 1:N:0:AGCAGGAA orig_bc=AAAAAAAAAAAA new_bc=AAAAAAAAAAAA bc_diffs=0
TACGGAAGGTCCGGGCGTTATCCGGATTTATTGGGTTTAAAGGGAGCGCAGGCGGAGGCTTAAGCGTGACGTGAAATGTAGCCGCTCAACGGCTGAGTTGCGTCGCGAACTGGGTTTCTTGAGTGAGTGCGACGTCAGCGGAATTCGTGGTGTAGCGGTGAAATGCTTAGATATCACGAAGAACCCCGATTGCGAAGGCAGCTGACGAGCCCTTTACTGACGCTAAAGCTCGAAGGTGCGGGTATCGAACAGG
+
IIIIIHIIIIIIIIIIIIIIIIIIIHCEHHIEFFH<D@HIHHIIIIHICEHIHIIIIIIHIIHIIIIIHHHEHIIIHHHIHIIIIIIIIIIIIIIIIHIIIIIIIIIIIIIIIIHHIIIHHHHHIIIIIIIIIIIIIHIIIIIHHIHIIHHIIIHIIIIIIIIIHIIIIIIIIIIHIIIIIIIHHIIIIIIIIIIIIIIIIIIIIIIIIGHIHHIIIIIIIIIIIIIIIIIIIIIIIIIIIIIIIIIIIIIII
@HS5.2_569 HISEQ:380:H55W7BCXY:1:1101:13422:19882 1:N:0:AGCAGGAA orig_bc=AAAAAAAAAAAA new_bc=AAAAAAAAAAAA bc_diffs=0
TACGGAAGGTCCGTGCGTTATCCGGATTTATTGGGTTTAAAGGGAGCGCAGGCTGATTATTAAGCGTGACGTGAAATGTAGCCGCTCAACGGCTGAACTGCGTCGCGAACTGGTAGTCTTGAGTGAGTTCGATGTTGGCGGAATTCGTGGTGTAGCGGTGAAATGCTTAGATATCACGAAGAACTCCGATTGCGAAGGCAGCCAACAAGGCCTTTACTGACGCTAAAGCTCGAAGGTGCGGGTATCGAACAGG
+
IIIIIHIIIHIII1<GHIIIIIIIIGHIIIIHHHIEHHHIIIIIIIIIIIIIIIIIIIIIIIIIIIIIIHIIIIIIIIIIIIHIIIIIIIIIIIIIIIIIIIIIIIIIIIIIIIIIIIIIIIIIIIIGIIIIIIIIIIIIIIIIIIIIIIIIIIIIIIHIIIIIIIIIIIIIIIIIHIIIIIIIHIIIIIIIIIIIIIIIIHIIIIIIIGIIIIIIIIIIIIIIIIIIIIIIIIIHIIGIIIIIIIIIIIIII
@HS5.2_570 HISEQ:380:H55W7BCXY:1:1101:3054:20149 1:N:0:AGCAGGAA orig_bc=AAAAAAAAAAAA new_bc=AAAAAAAAAAAA bc_diffs=0
TACGGAGGATGCGAGCGTTATCCGGATTTATTGGGTTTAAAGGGTGCGTAGGTGGAGAATTAAGTCTGTGGTGAAAGCGTGCGGCTCAACCGTACCAAGCCATGGATACTGGTTCCCTTGAGTGCAAACGAGGTAGGCGGAATGTGACGTGTAGCGGTGAAATGCTTAGATATGTCACAGAACCCCGATTGCGAAGGCAGCTTACCAGCATGCAACTGACACTGAGGCACGAAAGCGTGGGTATCAAACAGG
+
IIIIIIIIHHIIIIGIIIIIIIIIIEDCHFHHHHHD<CEHIIHHHIII@CCHGHGHHEHIIIHIHHIHHIIIIIIIIIHIIIIIHEHIIIIHIIIIIIHIHIIIIIHIIIHIIIIIIIHIIIIIIIIIHIIIIIHHIIIIIHIIIHIHIHIIIIIIIIIIIHHIIIIHHFHIHIHHIIIIIIIHIIHHHFHCIIIIIIIHHHEHIIIIIHFIIIIHHIHIHHHIHEIIHHHIIIIIIHHHIHHHHIIIIIHH
@HS5.2_571 HISEQ:380:H55W7BCXY:1:1101:8974:20131 1:N:0:AGCAGGAA orig_bc=AAAAAAAAAAAA new_bc=AAAAAAAAAAAA bc_diffs=0
TACGGAAGGTCCGGGCGTTATCCGGATTTATTGGGTTTAAAGGGAGCGCAGGCCGAAGATTAAGCGTGACGTGAAATGCCGCGGCTCAACCGTGGAAGTGCGTCGCGAACTGGTTTTCTTGAGTGTGCACGAGGAAGGCGGAATTCGTGGTGTAGCGGTGAAATGCTTAGATATCACGAAGAACTCCGATTGCGAAGGCAGCCTTCCAGGACATTACTGACGCTAAAGCTCGAAGGTGCGGGTATCGAACAGG
+
IIIIHGHIIHIIIIIIIIIIIIIIHGEGHHIHHIIECHHIGHHIHIIHHIIHHIIHHHGHHIHIHHIIFIIHHHHIIIHIIIIIIHHHIIIIHIIIIIIIIHGHGIHHIHIIHGHIHIHIIHIIIIHIIIHIFIHHHIIIIIIIHIIIHIIIIIIIIIIIIHHHIIIIIIIIIHHFGHHIIIHHEIHIHIHHHIHHHIHIIIIIIIIIIIIIIIIHIIIIIIIIIIIIIHIIHHIGGIIHIIIIHIHIIIIII
@HS5.2_572 HISEQ:380:H55W7BCXY:1:1101:16167:20001 1:N:0:AGCAGGAA orig_bc=AAAAAAAAAAAA new_bc=AAAAAAAAAAAA bc_diffs=0
TACGGAAGGTCCGGGCGTTATCCGGATTTATTGGGTTTAAAGGGAGCGCAGGCGGAAGGTTAAGCGTGACGTGAAATGTACCGGCTCAACCGGTGAATTGCGTCGCGAACTGGTCTTCTTGAGTGAGTACGACGGAGTCGGAATTCGTGGTGTAGCGGTGAAATGCTTAGATATCACGAAGAACGCCGATTGCGAAGGCAGTCTCCGAGTCCTTAACTGACGCTAATGCTCGAAAGTGCGGGTATCGAACAGG
+
IIIIIFHIIHIIIIIIIIIIIIIIIHHHIIIIIIIHHHIIIIIIIIIIIIIIHIIHHHIIIIIIHHIIIIIIIHIIIIIIIHIIIIHIIIIIIIIIIIIIIIIIIIIIIIIHIIHIIIIIIIIIIIIIIIIHHIIIIIIIIIIIIIIIIIIIIIHIIIIIIIIIHIIIIIIIIIIHHIIIIIIIIIHHIIIIIIIIIIIIIIIGIIIIIIIIIIIIIIIIHGIHIIIIIHHHIIIIIHHHHHHGHIHIIIIII
@HS5.2_573 HISEQ:380:H55W7BCXY:1:1101:2984:20416 1:N:0:AGCAGGAA orig_bc=AAAAAAAAAAAA new_bc=AAAAAAAAAAAA bc_diffs=0
TACGGAGGGTACGAGCGTTAATCGGAATGACTGGGCGGAAAGGGCACGTAGGGGGGTAGTTAAGTCACAAGTGAAATACCCGGGCTTAACCTGGGATTGGCTCGTGAAACTGTTTAACTAGAGTACGGTAGAGGGGAGTAGAATTCCAAGTGTAGCGGTGAAATGCGTAGAGATTTGGAAGAATACCGGAGGCGAAGGCGGCTCTCTGGACCGACACTGACACTGAAGAGCGAAAGCGTGGGGAGCAAACAGG
+
ICH@G0C?EG@HCCC/C/00<DHHE@1<1<CCEHEHD//</<1<1<D=1DC@1<C#@=@#=EGDDF1E?FEHHECHC8===@8/<F#HGG@H1EBG1FFFE?F6DAHGF?HFDHGE@CGHEG@<<F=H@CE<=D@C/CDFHHGEHC@<0<<BGHDHIHGD@0<=HC<@FHFC<1<<CDHF#HHHHC01E#@HEGG#/CC<C@HHEHF<C</DE<1FEHF<<1F<CEHFD0@HCEGCFC1E@IHGHCF<D1<C<
@HS5.2_574 HISEQ:380:H55W7BCXY:1:1101:3010:20319 1:N:0:AGCAGGAA orig_bc=AAAAAAAAAAAA new_bc=AAAAAAAAAAAA bc_diffs=0
TACGGAAGGTCCGGGCGTTATCCGGATTTATTGGGTTTAAAGGGAGCGCAGGCGGAAGGTTAAGCGTGACGTGAAATGTACCGGCTCAACCGGTGAATTGCGTCGCGAACTGGTCTTCTTGAGTGAGTACGACGGAGTCGGAATTCGTGGTGTAGCGGTGAAATGCTTAGATATCACGAAGAACGCCGATTGCGAAGGCAGTCTCCGAGTCCTTAACTGACGCTAATGCTCGAAAGTGCGGGTATCGAACAGG
+
IIIIHFHIIIIIHHHGIIIIIIHIID=HHIHHHHI<DG?GHGHHHIIIHHHHHIIIHIHHHIIHIIIIIIIIIIFHHHHHHHHHIHIHHHIIIGIHHHHIIIIIIIIHIHIIHHHHHIIHIIIIIHH@IIHIIIHIIHHHIIIIIIHHHIIIIIIIIIIIIIIIIHIIIIHIIIIHHHHIIIIIIIIIIIIIIIIHIIIIIHIIIIHGIIIIFIIIIIIIIIIIIIIHHEGIIIIHIIIIIIIH@IIIIIIII
@HS5.2_575 HISEQ:380:H55W7BCXY:1:1101:5437:20357 1:N:0:AGCAGGAA orig_bc=AAAAAAAAAAAA new_bc=AAAAAAAAAAAA bc_diffs=0
TACGGAGGATCCGAGCGTTATCCGGATTTATTGGGTTTAAAGGGAGCGTAGGCGGAGGATCAAGTCAGCTGTGAAATGTAGGCGCTCAACGCCTGCACTGCAGTTGAAACTGGTTCCCTTGAGTGCGTAAGAGGCAGGCGGAATTCGTCGTGTAGCGGTGAAATGCTTAGATATGACGAAGAACTCCGATCGCGAAGGCAGCTTGCCGGGCCGCAACTGACGCTGAAGCTCGAAGGTGCGGGTATCGAACAGG
+
IHHHHCHHEHHHIIIIIHHIIIIIHGGEEHIHIHICGHIIHHHICHHICHICGIIGIIG1CCDF#HHHHGH#IGE<@FHHIGFHIHHHHIIIHIIIHIHHHEFHHHIIIFHIFHHHHHFHH@=CHHHGBEHHIIHHEC??HE?EGEEGEHIIHIECEIIHHFHGHHGC1F<FGHB<BECEHIHIIGCHCHCHHHGDDHHHCIIIGHIHDDHHG@<IHIH@HIIHCHDHCHCHHFC/HHIHEDIHCFGIHFHHE
@HS5.2_576 HISEQ:380:H55W7BCXY:1:1101:6582:20457 1:N:0:AGCAGGAA orig_bc=AAAAAAAAAAAA new_bc=AAAAAAAAAAAA bc_diffs=0
TACGGAAGGTCCGGGCGTTATCCGGATTTATTGGGTTTAAAGGGAGCGCAGGCCGGCTGTTAAGCGTGACGTGAAATGTAGATGCTCAACATCTGCACTGCGTCGCGAACTGACAGTCTTGAGTGAGTTCGATGTAGGCGGAATTCGTGGTGTAGCGGTGAAATGCTTAGATATCACGAAGAACTCCGATTGCGAAGGCAGCCTTCCAGGGCATTACTGACGCTAAGGCTCGAAGGTGCGGGTATCGAACAGG
+
IIIIHGHHIIIIIIIIIHHHIGIIIHHIHIIFDHH0DGHIIIIGHHHHHHHIIIIIIHIIIIIIIIIIIIIIHGIIIIIIIIIIIIIIIIIIIIIIIIIIIIIIIIIIIIIIIIIIIIIIIIIIIIIIHHIHIIIIHHIIIIIIIIIIHIIIIIIIIIIIIIIIIIIIIIIIIIIIIIIIIIIIIIIIIIIIIIIIIIIIIIIIIIIIIIIIIIIIIIIIIIIIIIIIIIIIIIIIIIIIIIIIIIIIIIIII
@HS5.2_577 HISEQ:380:H55W7BCXY:1:1101:9636:20424 1:N:0:AGCAGGAA orig_bc=AAAAAAAAAAAA new_bc=AAAAAAAAAAAA bc_diffs=0
TACGGAGGGTGCGAGCGTTAATCGGAATAACTGGGCGTAAAGAGCTCGTAGGCGGTTTGTCAAGTCAGATGTGAAAGCCCCGGGCTTAACCTGGGAACCGCATTTGAAACTGACAGACTAGAGTACTGTAGAGGGAGGTAGAATTCCAGGTGTAGCGGTGAAATGCGTAGATATCTGGAGGAATACCGGTGGCGAAGGCGGCCTCCTGGACAGAGACTGACGCTGAGGAGCGAAAGCGTGGGGAGCAAACAGG
+
HHIIGEHCDEHIDHHIHC0GHGEHHDHHHHIEHHHHICHHHIIIE<CGHHHIIIHIIHHFHHIIEHHIIIIIIHIGHGHHHIEHFHIIIIHHHIIIHCHDHHG?HGFHIIHIIIIHIIHIIIIIIHHIHIIHHIIIHHHHHHHEEHGFHHHHIIGIIIHIIHIIIHIHIIIIGHHHHIIHHIIIIIIIHEEIIIIIIIIIIIHEHGIIIHHIHHGHIIIIIIIHHIIHEHHHHIHHIIHGIIIHHEIHHEHII
@HS5.2_578 HISEQ:380:H55W7BCXY:1:1101:10474:20389 1:N:0:AGCAGGAA orig_bc=AAAAAAAAAAAA new_bc=AAAAAAAAAAAA bc_diffs=0
TACGGAAGGTCCGGGCGTTATCCGGATTTATTGGGTTTAAAGGGAGCGCAGGCGGGCTTTTAAGCGTGACGTGAAATGTGGCGGCTCAACCGCCGAACTGCGTCGCGAACTGGGGGTCTTGAGTGAGTACGACGTTGGCGGAATTCGTGGTGTAGCGGTGAAATGCTTAGATATCACGAAGAACCCCGATTGCGAAGGCAGCCGACGAGTCCTTAACTGACGCTAAAGCTCGAAAGTGCGGGTATCGAACAGG
+
IIIIIIIIIIIIHIIIIIIIIIIIIIIIIIIIHIIEHHHIIHIIHIIIIIIIIIIIIIIIIIIIIIIIIIIIIIIIIIIIIIIIHIIIIIIIIIIIIIIIIIIIIIIIIIIIIIIIIIIIIIIIIIIIIIIIIIIIIIIIIIIIIIIIIIIIIIIIIIIIIIIIIIIIIIIIIIIIHHIIIIIIIIIIIIIIIIIIIIIIIIIIIIIIIHIIIIIIIIIIIIIIIIIIIIIIIIIIIIIIIIIIIIIIIIIII
@HS5.2_579 HISEQ:380:H55W7BCXY:1:1101:10906:20336 1:N:0:AGCAGGAA orig_bc=AAAAAAAAAAAA new_bc=AAAAAAAAAAAA bc_diffs=0
TACGGAGGGTGCAAGCGTTAATCGGAATAACTGGGCGTAAAGGGCATGCAGGCGGTTAGACAAGTAGGATGTGAAATCCCCGGGCTCAACCTGGGAGCTGCATACTAAACTGTCAGACTAGAGTATTGCAGGGGGAGACGGAATTCCAGGTGTAGCGGTGGAATGCGTAGATATCTGGAAGAACACCAAAGGCGAAGGCAGTCTCCTGGGCAAATACTGACGCTCATATGCGAAAGCGTGGGTAGCAAACAGG
+
FF@HEHHCCCGCEH@GCCGEEHHHHIIIHH@HF@FHDHHHCGHHG1<CD1CG<HHIIHIHFHHIHIGCF@GHEHIIHE@CHCFCDBHHIHHIHHHHFGHHIIIIHHIHHGEFHHHHGHGIIHFGHIIIHHHEHHIHHFEGIHHBGHIIIHIHCHIIIHIIIIIHIIHHGDHIIIIIHHIIIIIHHHHHCIIIIIIIIIIIHHCHFHHHEHHGIHHHIIHHHC@EHGFFIHIHIIIIIIIHHIEHHIIIIHHFI
@HS5.2_580 HISEQ:380:H55W7BCXY:1:1101:10789:20342 1:N:0:AGCAGGAA orig_bc=AAAAAAAAAAAA new_bc=AAAAAAAAAAAA bc_diffs=0
TACGGAGGATGCGAGCGTTATCCGGATTCATTGGGTTTAAAGGGTGCGCAGGCGGCCCGGTAAGTCAGCGGTGAAAGTCAGGGGCCCAACCCCGGAAGTGCCGTTGATACTGTCGGGCTGGAATGCGGTCGAGGCGGGCGGAATGTGGTGTGTAGCGGTGAAATGCATAGATATGCCACAGAACGCCGATAGCGAAGGCAGCTCGCCAGGCCTGCATTGACGCTCGGGCACGAAAGCGTGGGGATCAAACAGG
+
IHIIIHHIHIIIIIIIIIIIIIIIIEHHHIIIHHIEGHIIIIIIIIIIIIIIIIIIIIIIIIIIIIIIHIIIHIIIIHIIIIIHIIIHIIIIIIIHIIIIIIIIIIHHIIIIIIIIIIIIIIIIIIIIIIIIIIIIIIHIIIHHIIIIHIIIIIIIIIIIIIIIIIIIIIIIIIIHDEHIIIIIIIIIHIIIIIIIIIIIGIIIIIIIIIIIHIIIIIHIIIIIIIIIIIIIIIIIIIIIIIIIIIIIIIIII
@HS5.2_581 HISEQ:380:H55W7BCXY:1:1101:10756:20371 1:N:0:AGCAGGAA orig_bc=AAAAAAAAAAAA new_bc=AAAAAAAAAAAA bc_diffs=0
TACGGAGGGTGCAAGCGTTAATCGGAATAACTGGGCGTAAAGGGCATGCAGGCGGTTAGACAAGTAGGATGTGAAATCCCCGGGCTCAACCTGGGAGCTGCATACTAAACTGTCTGACTAGAGTATTGCAGGGGGAGACGGAATTCCAGGTGTAGCGGTGGAATGCGTAGATATCTGGAAGAACACCAAAGGCGAAGGCAGTCTCCTGGGCAAATACTGACGCTCATATGCGAAAGCGTGGGTAGCAAACAGG
+
IIIIIHIIIIIIHIIIIHIIFIIIIIIIIIIIIIIIIIIIIIIIIIIIIIIIIIIHIIIIIIIIIIIIIIIIIIIIHHHIIIIIIIIHIIIIIIIIIIIIIIIIIIIIIIIIIIIIIIIIIIIIIIIIIIIIIIIIIHIHIIIIIIIIIIIIIIIIIIIIIIIIIIIIIIIIIIIIHHIIIIIIIIIIIIIIIIIIIIIIHHHHIHIIIIIIIIIIIIIIIIIIIIIIIIIIIIIIIIIIIIIIIIIIIHIIH
@HS5.2_582 HISEQ:380:H55W7BCXY:1:1101:12906:20341 1:N:0:AGCAGGAA orig_bc=AAAAAAAAAAAA new_bc=AAAAAAAAAAAA bc_diffs=0
TACGGAAGGTCCGGGCGTTATCCGGATTTATTGGGTTTAAAGGGAGCGCAGGCGGGGAGGTAAGCGTGACGTGAAATGTAGCCGCTCAACGGCTGAACTGCGTCGCGAACTGCCTCTCTTGAGTGAGTACGACGTCAGCGGAATTTGTGGTGTAGCGGTGAAATGCTTAGATATCACGAAGAACCCCGATTGCGAAGGCAGCTGACGAGTCCTTTACTGACGCTAAAGCTCGAAGGTGCGGGTATCGAACAGG
+
IIIII=HHIHHIH/<CHHIGIIIIIEHHHIIEFHI@EHIIIIIIIIIHIIIIIIIIIHIIIIIIIIIIHHIIIIIIIIHIIIIIIIIIIIIIIIIIIIIIIIHIIIIHIIIIIIIIHIIIIHIIIIHIIIIIIIIIIIIIIIIHIIIIIIIIIIIIIIIIIIIIIIIIIIIIIIHHIIIIIIIIIIIHIIIIIIIIIIIIIIIIIIIIIGIIIIHIIIIIIIIIIIIIIHIIIIIHIIIIIIIHIIIIIIIII
@HS5.2_583 HISEQ:380:H55W7BCXY:1:1101:14801:20495 1:N:0:AGCAGGAA orig_bc=AAAAAAAAAAAA new_bc=AAAAAAAAAAAA bc_diffs=0
TACGGAAGGTCCGGGCGTTATCCGGATTTATTGGGTTTAAAGGGAGCGCAGGCGGGGAGGTAAGCGTGACGTGAAATGTAGCCGCTCAACGGCTGAACTGCGTCGCGAACTGCCTCTCTTGAGTGAGTACGACGTCAGCGGAATTTGTGGTGTAGCGGTGAAATGCTTAGATATCACGAAGAACCCCGATTGCGAAGGCAGCTGACGAGTCCTTTACTGACGCTAAAGCTCGAAGGTGCGGGTATCGAACAGG
+
HHHIHHHHCGHIIHIIEHICHFHHDEDDHEHIIEEHEHHHFHHHEHCHHH<FEIIIHGHIIIHHGIGHHHHGHIIIHIIIHIIIIIHEHEEIIIHGHHHHIIHIHEIHIHGHGHIIIIIIHGEGHHHIIIIHIHEEIIIHIIHHIIIIIIIIIIIIIHHHIIIHHHHHHHFIIHHIGGHHHIIIIIIIHHIIIIHHHIHHF=IIIIIHEHIHEF@HIIIIIIHIIIIIHHHGFHHF/GIHHDIHFIIIIIIII
@HS5.2_584 HISEQ:380:H55W7BCXY:1:1101:2949:20733 1:N:0:AGCAGGAA orig_bc=AAAAAAAAAAAA new_bc=AAAAAAAAAAAA bc_diffs=0
TTAGAAACCCCTGTAGTCCGCCTGATGTGCCAGCAGCCGCGGTAATACGGAAGGTCCGGGCGTTATCCGGATTTATTGGGTTTAAAGGGAGCGTAGGCCGTTTCTTAAGCGTGTTGTGAAATGTAGGCGCCCAACGTCTGCACTGCAGCGCGAACTGGGGAACTTGAGTACGCGGGAAGTAGGCGGAATTCGTCGTGTA
+
GEFH?<<HH0<CHIFEGHI0/E0DHHHGE@HIHEHH@@E/<CC/11<C10DEHIGGHH?//<CCGHEHEHGHIIC@DGHHHI@@CGHFCHIHHII<@FEH/GH?FH@0DFH=EH?DFGHIFHHHHI#II#?-@GE=GHIH@HHHEHHHIHIBA?8BGC#HHHGHIIHHIEHGG#DH.F@EGCGD>DEHCCBHHEDHCCF
@HS5.2_585 HISEQ:380:H55W7BCXY:1:1101:3475:20630 1:N:0:AGCAGGAA orig_bc=AAAAAAAAAAAA new_bc=AAAAAAAAAAAA bc_diffs=0
TACAGAAGGTCCGGGCGTTATCCGGATTTATTGGGTTTAAAGGGAGCGCAGGCGGAGAGCTAAGCGTGACGTGAAATGTAGCCGCCCAACGGCTGACGTGCGTCGCGAACTGGTTTTCTTGAGTGGGTACGACGTCGGCGGAACTCGTGGTGTAGCGGTGAAATGCTTAGATATCACGAGGAACCCCGATTGCGAAGGCAGCCGACGAGTCCCTTACTGACGCTAAAGCTCGAAGGTGCGGGTATCGAACAGG
+
IIIHHCHIIIIIIHHIIHHDHIIIIEHHHIIIHHHDGHHIIIIIFHGHHIHHHIHIIHHIIIIIIIIIIHGFHHIIIHHHIHHIHHHIIIIHHHIIIIIIIIIIIIIIHHIHIHHIIIIIIHIIIIIIIIIIIIHIIIIIIIIIIHHIIIIIIIIHIIIIIIIIIIIIHIIIIHHHHHIIIIIIHHFIGIIIIIIIIHIHIHGIIIHHHHIHIIIIIIIIIIIIIIIIIIIIIIIH?IGIIIIIHIIIIIIII
@HS5.2_586 HISEQ:380:H55W7BCXY:1:1101:11581:20667 1:N:0:AGCAGGAA orig_bc=AAAAAAAAAAAA new_bc=AAAAAAAAAAAA bc_diffs=0
TACGTAGGGGACAAGCGTTATCCGGATTTACTGGGTGTAAAGGGAGCGTAGGCGGCCAGCCAAGTCAGAAGTGAAATCCCACGGCTCAACTGTGGGCGTGCTTTTGAAACTGGAGGGCTTGAGTACTGGAGGGGCAAGCGGAATTCCTGGTGTAGCGGTGAAATGCATAGATATCAGGAAGAACACCGGAGGCGAAGGCGGCTTGCTGGACAGAGACTGACGCTGAGGCTCGAAGGCGTGGGGAGCGAACAGG
+
IIIIIIIIIIHIIIIIIIIIIIIIIIIIIIIIIIIHHIIIIIIIIIIIIIIIIIIIIIIIIIIIIIIIIIIIIIIHFHIIIIIIIIIIIIIIIIIIIIIIIHIIIIHIIIIIIIIHIIIIIIIIIIIIIIIIIIIIIIIIIIIIIIIIIIIIIIIIIIIIIIIIIIIIIIIHIIIIIIIIIIIIIIIIIIIIIIIIIIIIIIIIIIIIIIIIIIIIIIIIIIIIIIGIIHIIIIIIIIIIIIIIIIIIIIIII
@HS5.2_587 HISEQ:380:H55W7BCXY:1:1101:19503:20686 1:N:0:AGCAGGAA orig_bc=AAAAAAAAAAAA new_bc=AAAAAAAAAAAA bc_diffs=0
TACGGAAGGTCCGGGCGTTATCCGGATTTATTGGGTTTAAAGGGAGCGCAGGCCGAAGGTTAAGCGTGACGTGAAATGTACCGGCTCAACCGGTGACTTGCGTCGCGAACTGGCTTTCTTGAGTGAGTACGACGTCAGCGGAATTCGTGGTGTAGCGGTGAAATGCTTAGATATCACGAAGAACCCCGATTGCGAAGGCAGCTGACGAGTCCTTAACTGACGCTAATGCTCGAAAGTGCGGGTATCGAACAGG
+
IIIIIIIIIIIIIIIIIIIIIIIIIHHIIIIIHIHDCHHIIIIIIIIIIIIIIIIIIIIIIHHIIIIIIIIIIHIIHHHHHIIIIHIIIIIIHIIIIIIIIIIIIIIIIIIIHIHIIIIIIIIIIIIIIIIIIIHIIIIIIIIIIIIIIIIIIIIIIIIIIIIIIIIIIIIIIIIIHHIIIIIIHIIIIIIIIIIIIIIIIIIIIIIIIIIIGIIIIIIIIIIIIIIIIHIIIIIIIIHIIIIIIIHIIIIII
@HS5.2_588 HISEQ:380:H55W7BCXY:1:1101:9049:20948 1:N:0:AGCAGGAA orig_bc=AAAAAAAAAAAA new_bc=AAAAAAAAAAAA bc_diffs=0
TACGGAAGGTCCGGGCGTTATCCGGATTTATTGGGTTTAAAGGGAGCGCAGGCTGATGATTAAGCGTGACGTGAAATGTAGCCGCTCAACGGCTGAACTGCGTCGCGAACTGGTTATCTTGAGTGAGTTCGATGTTGGCGGAATTCGTGGTGTAGCGGTGAAATGCTTAGATATCACGAAGAACTCCGATTGCGAAGGCAGCCAACAAGGCCTTTACTGACGCTAAAGCTCGAAGGTGCGGGTATCGAACAGG
+
EHIIIHIIIIIIIIIGIIIIHIIIIHHHIIIIIHIHIIIIIIHIIIIIIIIIHIIIIIIHHIIIHIIIIHHHIIIHHIHIIIIIHHIIIIIIIIIIIIIIIIIIIIIIIIIIIIIIIIIIIIIIIIIIIIIIIIIIIIIIIIIIIIIIIIIIIIIIIHIIIIIIIIIIIIIIIIIIIIIIIIIIHIIIIIIIIIIIIIIIIIIIIIIIIIIIIIIIIIIIIIIIIIIIIIIIIIIHIIIIIIIIIIIIIIIII
@HS5.2_589 HISEQ:380:H55W7BCXY:1:1101:17844:20857 1:N:0:AGCAGGAA orig_bc=AAAAAAAAAAAA new_bc=AAAAAAAAAAAA bc_diffs=0
TACGGAAGGTCCGGGCGTTATCCGGATTTATTGGGTTTAAAGGGAGCGCAGGCTGAATGGTAAGCGTGACGTGAAATGTCCGGGCTCAACCGGGGCTTTGCGTCGCGAACTGCCGTTCTTGAGTGGGTACGACGCTGGCGGAATTCGTGGTGTAGCGGTGAAATGCTTAGATATCACGAAGAACTCCGATTGCGAAGGCAGCTGGCGAGTCTCTTACTGACGCTAAAGCTCGAAGGCGCGGGTATCGAACAGG
+
IIHHHHHIGIIIHIIIIIIIIIIIIIIIIIIIHII<EHIIIIIIIIIIHHIIDHHHHIHIIIHIIIIHHIIHHHHHEHHIHIIIIHIHIIIIIHHGHFHIIIHHIHIHHHIIHHHHHIIHHIIIIIIIIIIIIIIIIIIIIIIIIIIIHHIIIIIIIIIIHIIIIIIIIIIIIIIIIIIIIIIIIIIIIIIIIIIIIIIIIIIIIIIIIIIIIHIIIIIIIIIIIIIIIIIIIIIIIIIIIIIIHHIHCIIII
@HS5.2_590 HISEQ:380:H55W7BCXY:1:1101:18888:20770 1:N:0:AGCAGGAA orig_bc=AAAAAAAAAAAA new_bc=AAAAAAAAAAAA bc_diffs=0
TACGGAGGGTGCAAGCGTTAATCGGAATAACTGGGCGTAAAGGGCATGCAGGCGGTTGTATAAGTAGGGTGTGAAATCCCCGGGCTCAACCTGGGAACTGCATTCTAAACTGTACAACTAGAGTATTGCAGGGGGAGACGGAATTCCAGGTGTAGCGGTGGAATGCGTAGATATCTGGAAGAACACCAAAGGCGAAGGCAGTCTCCTGGGCAAATACTGACGCTCATATGCGAAAGCGTGGGTAGCAAACAGG
+
HIIIIHHIIHHIHIIIHDEGGHIIIGHIIIIIIIIIIIIIHIIIIIIIIIIIIIIFEIGHHHHHHHHHHIIIIHIIDHIIIIIIIHHHIIIIIIIIIIIIGIGHIHIHHIHIIIIIIHIIIHIIIIIIIHEFHHIIIIHIIIIIIHHHHIIIIIIHHIHHHHHHIHHGHIIHHIIIIIIIIIIGIIIIHIIIIIHIIIIIIHHHHHHIIIIIIIHHIHIIIIIHCHCIIIHIIIIIHIHIIIHIIIIIIIIHI
@HS5.2_591 HISEQ:380:H55W7BCXY:1:1101:2307:21017 1:N:0:AGCAGGAA orig_bc=AAAAAAAAAAAA new_bc=AAAAAAAAAAAA bc_diffs=0
TACGGAAGGTCCGGGCGTTATCCGGATTTATTGGGTTTAAAGGGAGCGCAGGCCGACTGGTAAGCGTGACGTGAAATGTAGCCGCTCAACGGCTGAACTGCGTCGCGAACTGTCAGTCTTGAGTGAGTTCGATGTTGGCGGAATTCGTGGTGTAGCGGTGAAATGCTTAGATATCACGAAGAACTCCGATTGCGAAGGCAGCCAACAAGGCCTTTACTGACGCTAAAGCTCGAAGGTGCGGGTATCGAACAGG
+
IIIIGGIIIHHIHHDHIIIHHIIIICGHIIIHHGIIIHIIIIIIHIIIHIIIIIIIIIIIIHHIIIIIHIIIIIIIHHHIHIIIIGIIIIHIHHIHIIIIIIIIIIIIHIIIHHIIHIHIIHIIHIHEGHIIIIIIIHIIIIIIIIIIHHIIIIIIIIIIIIIIIIIIHIIIIIIHHGIIIIIIHIIIIIHIIIIIIIIIIIHHIIIIIIIIIIIIIIIIIIIIIIIIHGIIIIHH<IIIIIIIIIIIIIIII
@HS5.2_592 HISEQ:380:H55W7BCXY:1:1101:6965:21067 1:N:0:AGCAGGAA orig_bc=AAAAAAAAAAAA new_bc=AAAAAAAAAAAA bc_diffs=0
TACGGAGGATCCGAGCGTTATCCGGATTCATTGGGTTTAAAGGGTGCGCAGGCGGTGCCTTAAGTCAGCGGTAAAATCGTGGGGCTCAACCCCATCCCGCCGTTGATACTGGGGCACTTGATTACGGTCGAGGCAGGCGGAATTCGTCGTGTAGCGGTGAAATGCATAGATATGACGAAGAACACCGATTGCGTAGGCAGCCTACCAGGCCGTTAATGACGCTCATGCACGAAAGTGCGGGGATCGAACAGG
+
IIIIIIIIIIIIIIIIIIIIHIIIIHHHHIIHHIIHHIHIIIHIIIIIHGIIIIIIIIIIIIIIIIIIIIIIIIIIHIIIIIIIIIIIIIHIIIIIIIIIIIIIIIIIIIIIIIIIIIHIIIIHIIIIIIIIIIIIIIIIIIHIIIIIIIIIIIIIIIIIIIIIIIIIIIIIIIIIHIIIIIIIIIIIIHIIIIIIIIIIIIIIIIIIIIIIIIIIIIIIIIIIIIIIIIIIIIIIIIIIIIIIIIIIIIII
@HS5.2_593 HISEQ:380:H55W7BCXY:1:1101:7425:21190 1:N:0:AGCAGGAA orig_bc=AAAAAAAAAAAA new_bc=AAAAAAAAAAAA bc_diffs=0
TACGGAAGGTCCGGGCGTTATCCGGATTTATTGGGTTTAAAGGGAGCGCAGGCGGAAGGTTAAGCGTGACGTGAAATGTACCGGCTCAACCGGTGAATTGCGTCGCGAACTGGTCTTCTTGAGTGAGTACGACGGAGTCGGAATTCGTGGTGTAGCGGTGAAATGCTTAGATATCACGAAGAACGCCGATTGCGAAGGCAGTCTCCGAGTCCTTAACTGACGCTAATGCTCGAAAGTGCGGGTATCGAACAGG
+
IIIIIHHIIHIIHIHIIHHIIIIIIGHEHHIHHHH<<EHHHHIIFGHDCDHIIHIHHEHIIIIIIIIIIIIIIIIIIIIIHIIIIIIIIIHHGHIIIIIIIIIIIIIHIIIIIIIIIIIIIIIIIIIIIIIIIIIIIIIIIIIIIIIHIIIIIIIIIIIIIIIIIIIIIIHIHIIHIIIIIIIIIIIIIIIIIIIIIIIHIIHIIIIIIIIIIIIIIHIIIIIIIIIIIHIIIIIIIIIIIIIHHIIIIIIII
@HS5.2_594 HISEQ:380:H55W7BCXY:1:1101:17839:21177 1:N:0:AGCAGGAA orig_bc=AAAAAAAAAAAA new_bc=AAAAAAAAAAAA bc_diffs=0
TACGGAAGGTCCGGGCGTTATCCGGATTTATTGGGTTTAAAGGGAGCGCAGGCCGACGTGTAAGCGTGTTGTGAAATGTACCGGCTCAACCGGTGAGTTGCAGCGCGAACTGCATGTCTTGAGTGCACCCGAGGAGGGCGGAATTCGTGGTGTAGCGGTGAAATGCTTAGATATCACGAAGAACTCCGATTGCGAAGGCAGCCCTCCAGCGTGTAACTGACGCTAATGCTCGAAAGTGCGGGTATCGAACAGG
+
IIIIIGIIIIIIIIIIIIIIIIIIIHHIIIIIHIIGHIIIIIIIHIIIIIHHIIIIIIHHIHHIIIHHEHIIIIIIHHHIIIIIIIIIIIIIIIIIIIIIIIIIIIIIIIIIGIIIIIIIIIIIIIIIIIIIIIIIIIIIIIIHHIIIIIIIIIIIIIIIIIIIIIIIIIIIHIIIHIIIIIIIHHIIIIIIIIIIIIIIIIIIIIIIIIIIIIIIIIIIIIIIIIIIIIIIIIIHIHHIIIIIIIIIIIIII
@HS5.2_595 HISEQ:380:H55W7BCXY:1:1101:20436:21227 1:N:0:AGCAGGAA orig_bc=AAAAAAAAAAAA new_bc=AAAAAAAAAAAA bc_diffs=0
TACGGAGGATGCGAGCGTTATCCGGATTTATTGGGTTTAAAGGGTGCGCAGGCGGCGCGTCAAGTCAGCGGTCAAAGTTCCGGGCTCAACCCGGTGATGCCGTTGAGACTGCCGCGCTGGAGTTCGGGCGAGGACGGCGGAATGCGTGGTGTAGCGGTGAAATGCATAGATATCACGCAGAACTCCGATTGCGAAGGCAGCTGTCCAGTCCGTTACTGACGCTGAGGCACGAAAGCGTGGGTATCGAACAGG
+
IIIII=HHHHHIIIIII<GEHGHIIIGHHEHIIGHDCH@CHHIII@GHHIH<HHHCECHG@CHIDHHIEHHHIHIICGIFHHHIHHFHFEEGHIHIIHHIHEGHIIIHHIIIIIIIGIIIIIHGHHHHIIIIHHGIIIIIIIIIIIIHIIIHIIGIIIIIHFIIIIIIHIHHG#HHGHEHIIIGIIIIIIIIIIIIIIHIIGHHIIHGIIIIIIIIIIHIIIIIIIIIHIIIIIIIIHHIIIIIIIHIIIII
@HS5.2_596 HISEQ:380:H55W7BCXY:1:1101:2759:21396 1:N:0:AGCAGGAA orig_bc=AAAAAAAAAAAA new_bc=AAAAAAAAAAAA bc_diffs=0
TACGGAAGGTCCGGGCGTTATCCGGATTTATTGGGTTTAAAGGGAGCGTAGGCCGGATATTAAGCGTGTTGTGAAATGTAGATGCTCAACGTCTGCACTGCAGCGCGAACTGGTGTCCTTGAGTGCGCAGGAAGTCGGCGGAATTCGTTGTGTAGCGGTGAAATGCTTAGATATGACGAAGAACTCCGATTGCGAAGGCAGCTGACTGTAGCGTTACTGACGCTGAAGCTCGAAGGTGCGGGTATCGAACAGG
+
IIIIIIIIIIIIIIIIIIIIIIIIIHIIIIIIIIIHHIIIIIIIIIIIIIIIIIIIHHHIIIIIIIIIIIIIIHIIHIIIIIIIIIIIIIIIIIIIIIIIIIIIIIIIIIIIIIIHIIIIIIIIIIIIIIIIIIIIIIIIIIIIIIIIIIIIIIIIIIIIIIIIIIIIIIIIIIIIHIIIIIIIIIIIIIIIIIIIIIIIIIIIIIIIIIIIIIIIIIIIIIIIIIIIIHHIIIIIIIIIIIIIIIIIIIIII
@HS5.2_597 HISEQ:380:H55W7BCXY:1:1101:20741:64155 1:N:0:AGCAGGAA orig_bc=AAAAAAAAAAAA new_bc=AAAAAAAAAAAA bc_diffs=0
TACGGAAGGTCCGGGCGTTATCCGGATTTATTGGGTTTAAAGGGAGCGCAGGCTGATTATTAAGCGTGACGTGAAATGTAGCCGCTCAACGGCTGAACTGCGTCGCGAACTGGTAGTCTTGAGTGAGTTCGATGTTGGCGGAATTCGTGGTGTAGCGGTGAAATGCTTAGATATCACGAAGAACTCCGATTGCGAAGGCAGCCAACAAGGCCTTTACTGACGCTAAAGCTCGAAGGTGCGGGTATCGAACAGG
+
IIIIIIHGIHIII<EHHHHIHIIIIIHIIIIIGHID=CFHIGIHHIHIIHIHIHHFCFFGHHIIIIIIHIHHIIIIIIHIIHGHIIIIIIHIIIIIIHHIIIHIIHIHHHHIIHIIIIGIHIIIIIIIIHIHIIIIIIHIIIIIIHIIHIIIIIIIIIIIIIIIIIIIIHHHIIIHHFIIIIIIIHIIIIIIIIIIIIIHHIIGHIIIIIHIIIIHHHIHIIIIIHHHIIIIIIHHCC0IIIIIIIIIIIIII
@HS5.2_598 HISEQ:380:H55W7BCXY:1:1101:6143:21460 1:N:0:AGCAGGAA orig_bc=AAAAAAAAAAAA new_bc=AAAAAAAAAAAA bc_diffs=0
TACGGAGGGTACGAGCGTTAATCGGAATGACTGGGCGTAAAGGGCACGTAGGTGGATAGATAAGTCACAAGTGAAATACCCGGGCTTAACCTGGGATTGGCTCGTGAAACTGTTTAACTAGAGTACGGTAGAGGGGAGTAGAATTCCAAGTGTAGCGGTGAAATGCGTAGAGATTTGGAAGAATACCGGAGGCGAAGGCGGCTCTCTGGACCGATACTGACACTGAAGAGCGAAAGCGTGGGGAGCAAACAGG
+
IIIIIGIIIIIIIIIIIHIIHIIIIIIIIIIIIIIIIHIIIIIIIIIIHHHIDHIIIIIIIIIIIIIIIIIIIIIIIIIIIIIIIIIIIIIIIIIIIIIIIIIIHIIHIIGIIIIIIIIHIIIIIIIHGIIIIIIIIIHIIHIIIIIHIIIIIIIIIIIIIIIIIIIIIIIIIIIHHIIIIIIIIIHHIIIIIIIIIIIIIIHIIIIIIIIIIIIIIIIIIIIIIIHIHIIIIHHIIIIIIIIIIIIIIIIII
@HS5.2_599 HISEQ:380:H55W7BCXY:1:1101:12648:21440 1:N:0:AGCAGGAA orig_bc=AAAAAAAAAAAA new_bc=AAAAAAAAAAAA bc_diffs=0
TACGGAGGGTGCGAGCGTTAATCGGAATAACTGGGCGTAAAGAGCTCGTAGGCGGTTTGTCAAGTCAGATGTGAAAGCCCCGGGCTTAACCTGGGAACCGCATTTGAAACTGACAGACTAGAGTACTGTAGAGGGAGGTAGAATTCCAGGTGTAGCGGTGAAATGCGTAGATATCTGGAGGAATACCGGTGGCGAAGGCGGCCTCCTGGACAGAGACTGACGCTGAGGAGCGAAAGCGTGGGGAGCAAACAGG
+
IIIIIIIIII@GHIIHIHIIIIIIIIII1DGHIIIIIIIIII1GH1FHHHIIHHIFEEHCFIIIIIIIIHHIIIIIHGIIIIIIIIIIIIHIIIIIIHHHIHGEIIIIIIIIFEIIIIIIIIIIIIIIHIIIIIIHHIIIIIIIHIIIHIIIIIIIIIIIIIIIIIIIIIHEIIHHHHIIIIIIIIIIIHIIIIIIIIIIHG<<HIIIIHF1HIHIIIIIIIIIIIIIIIIIIIIIIIIIIIIIIIIIIIIII
@HS5.2_600 HISEQ:380:H55W7BCXY:1:1101:16386:21275 1:N:0:AGCAGGAA orig_bc=AAAAAAAAAAAA new_bc=AAAAAAAAAAAA bc_diffs=0
TACGGAAGGTCCGGGCGTTATCCGGATTTATTGGGTTTAAAGGGAGCGCAGGCTGATGATTAAGCGTGACGTGAAATGTAGCCGCTCAACGGCTGAACTGCGTCGCGAACTGGTTATCTTGAGTGAGTTCGATGTTGGCGGAATTCGTGGTGTAGCGGTGAAATGCTTAGATATCACGAAGAACTCCGATTGCGAAGGCAGCCAACAAGGCCTTTACTGACGCTAAAGCTCGAAGGTGCGGGTATCGAACAGG
+
HIIIIHIIIIIIIIIIIIIHIIIIIIIHIIIIHIHEEHHIHHHIHIIIHIIIIIIIIIIIIIIHIIIIIIIIIIIHHHIIIIIIIIIIIIIIIIIIIIIIIIIIIIIIIIIIIIIIIIIHIIHHIIIHHIIIIIIIIIIIIIIIIIIIIIIIIIIIIIIIIIIIIIIHIIIIIIIHHHIIIIIIIIIIIIIIIIIIIIIIIIIIIIIIIIIIIIIIIIIIIIIIIIIIIHIIIIIHIIIIIIIIIIIIIIIII
@HS5.2_601 HISEQ:380:H55W7BCXY:1:1101:16285:21438 1:N:0:AGCAGGAA orig_bc=AAAAAAAAAAAA new_bc=AAAAAAAAAAAA bc_diffs=0
TACGGAAGGTCCGGGCGTTATCCGGATTTATTGGGTTTAAAGGGAGCGCAGGCTGGCTTTTAAGCGTGACGTGAAATGCGGCGGCTCAACCGTCCGAAGTGCGTCGCGAACTGGGAGCCTTGAGTGAGTTCGACGTCAGCGGAATTCGTGGTGTAGCGGTGAAATGCTTAGATATCACGAGGAACCCCGATTGCGAAGGCAGCTGACGAGGCCTTTACTGACGCTAAAGCTCGAAGGTGCGGGTATCGAACAGG
+
IIIIIHHIIIIIIIIHHIIIIGHHIDGHIIIIIIIIIIHHIIHIIIIIIIIIGHIIHHIIIIIIIIIIIIIIIIIIIIIIIHIIIIIIHHIIIIIIIIIIIIIIIIIIIIIIIIIIIIIIIIIIIIIIIIIIIIIIIIIIIIIIIIIIIIIIIIIIIIIIIIIIIIIIIIIIIIIHHHHIIIIHIIIIIIIIIIIIIIHIIIIIIIIIIIIIIIHIIIIIIIIIIIIIIIHHIIHIHHIIIIIIIIIHIIIIII
@HS5.2_602 HISEQ:380:H55W7BCXY:1:1101:19828:21283 1:N:0:AGCAGGAA orig_bc=AAAAAAAAAAAA new_bc=AAAAAAAAAAAA bc_diffs=0
TACGGAAGATGCGAGCGTTATCCGGATTTATTGGGTTTAAAGGGAGCGTAGGCGGACCTTTAAGTCAGCGGTAAAATGTCAATGCCCAACATTGGCCCGCCGTTGATACTGTTGGTCTTGAATACACACAAGGAAGGTGGAATTCGTTGTGTAGCGGTGAAATGCTTAGATATGACGAAGAACTCCGATTGCGAAGGCAGCCTTCTGGGGTGCGATTGACGCTGAGGCTCGAAAGTGCGGGTATCAAACAGG
+
IIIIIHIIHIIIHIIIIIIIIIIIIHFHIIHHHIIIIIIIIIIHIIIIIIIIIIIIHHHIIIIIIIHHIIIIIIIIIIHIIIIIIIIIIIIIIIIIGIIIIIIIIIIHHGIIIIIIIIIIIHIIIIIIIIIIIIHIIIIIIIIIIIHIIIIIIIIIIIIIIIIHEHIIIIIIHIHHHIIIHIHHIIIIIIIIIIIIIIIIIIIIIIIIIHHIIIIIIIIIIIIIIHHIHHIIIIIIIHIIIIIHIIIIIIII
@HS5.2_603 HISEQ:380:H55W7BCXY:1:1101:20963:21443 1:N:0:AGCAGGAA orig_bc=AAAAAAAAAAAA new_bc=AAAAAAAAAAAA bc_diffs=0
TACGGAAGGTCCGGGCGTTATCCGGATTTATTGGGTTTAAAGGGAGCGCAGGCTGATGATTAAGCGTGACGTGAAATGTAGCCGCTCAACGGCTGAACTGCGTCGCGAACTGGTTATCTTGAGTGAGTTCGATGTTGGCGGAATTCGTGGTGTAGCGGTGAAATGCTTAGATATCACGAAGAACTCCGATTGCGAAGGCAGCCAACAAGGCCTTTACTGACGCTAAAGCTCGAAGGTGCGGGTATCGAACAGG
+
HIIHIEHII@GHCCCHHHIHHIIGDE<CHH?EGFH<0<FHGEHHGHIGIHIHDGHHHHHHHGHFFHHI@EHEHFEEHIIGFFGHHHGHGHDECDCFHHHHHHDFHHG?CGCGHH@CDHHHDGHHIHGHGEGHGHHDHHIIHHCHDGHHEGHIHGIIFHFGCFC@HEFF@CGGHHHGFEEFHEGHGIHHHHHIIIHEHHGFHIHEGHHGHHIIHHEEGCC<DHIHEHDHHEHHFEIHE<CFIIHIIIHIHEEHC
@HS5.2_604 HISEQ:380:H55W7BCXY:1:1101:11735:21556 1:N:0:AGCAGGAA orig_bc=AAAAAAAAAAAA new_bc=AAAAAAAAAAAA bc_diffs=0
TACGGAAGGTCCGGGCGTTATCCGGATTTATTGGGTTTAAAGGGAGCGCAGGCTGGAGATTAAGCGTGACGTGAAATGCCGCGGCTCAACCGTGGAAGTGCGTCGCGAACTGGTTTCCTTGAGTGTATTCGACGTCAGCGGAATTCGTGGTGTAGCGGTGAAATGCTTAGATATCACGAAGAACTCCGATTGCGAAGGCAGCTGGCGAGGCTATAACTGACGCTAAAGCTCGAAGGTGCGGGTATCGAACAGG
+
IIIIIIIIIIIIIIIIIIIIIIIIIIHIIIIIIIIDHIIIIIIIIIIIIIIIIIIIIIIIIIIIIIIIIIIIIIIIGIIIIIIIIIIIIIIIIIIIIIIIIIIIIIIIIIIIIIIIIIIIIIIIIIIIIIIIIIIIIIIIIIIIIIIIIIIIIIIIIIIIIIIIIIIIIIIIIIIHIIIIIIIHGIIIIIIIIIIIIIIIIIHIIIIIIIIIIIIIIIHGIHCIIIIIIIIIIIIIHIIIIIIIIIHHIIIII
@HS5.2_605 HISEQ:380:H55W7BCXY:1:1101:14907:21666 1:N:0:AGCAGGAA orig_bc=AAAAAAAAAAAA new_bc=AAAAAAAAAAAA bc_diffs=0
TACGGAGGATGCGAGCGTTATCCGGATTTATTGGGTTTAAAGGGTGCGTAGGTGGTCTGTTAAGTCTGTGGTGAAAGCGTGCGGCTCAACCGTACCAAGCCATGGATACTGGCGGACTTGAGTGCAAACGAGGTAGGCGGAATGTGACGTGTAGCGGTGAAATGCTTAGATATGTCACAGAACCCCGATTGCGAAGGCAGCTTACCAGCATGCAACTGACACTGAGGCACGAAAGCGTGGGTATCAAACAGG
+
IIHHF@EI@GGHDEHHI/DCGHHEC<0EGHC1C@?<<C@GEGHHFCGH<0FH<CGHIIHEEE#FFHFIIIGIHAH@<DHEEGCCD#HEHHGHHHHHEHHH@CGHGGEHHHHHH@D<G?GCCBGEGHICF@<?EHHIHHIIIIHHHFHHHFBHEHEHHHEHHGEHHIHII@FFEFECEHHICHFIHHCHECG@HHE@EC@E<1CECD1HEHGC?FCC1GCD<CHHGEEEFIHHCD/<C<D1F1CHHEFDD1HH
@HS5.2_606 HISEQ:380:H55W7BCXY:1:1101:15728:21721 1:N:0:AGCAGGAA orig_bc=AAAAAAAAAAAA new_bc=AAAAAAAAAAAA bc_diffs=0
TACGGAAGGTCCGGGCGTTATCCGGATTTATTGGGTTTAAAGGGAGCGCAGGCTGATTGTTAAGCGTGACGTGAAATGTAGCCGCTCAACGGCTGAACTGCGTCGCGAACTGGCAGTCTTGAGTGAGTACGACGTCAGCGGAATTCGTGGTGTAGCGGTGAAATGCTTAGATATCACGAAGAACCCCGATTGCGAAGGCAGCTGACGAGTCCTTTACTGACGCTAAAGCTCGAAGGTGCGGGTATCGAACAGG
+
IIIIIIIIIHIIIIIIIIIHIGHIIHIIIIGHHIIEGHHIIIIIIIIIIHIIIIIHIIIIIIIIIIIIHIIHIIIIHHHIIHHIIHIIIIIIIIIIIIIIIHIIIIHIHIIIIIIIHHIIIIIIIIIIIIIIIIIIIIIIIHHIIIIIIIIIHIIIIIIIIIHIIIIIIIIIIIIHHGIIHIIIHIIHIGIIIIIIIIIIIIIIIIHIIIIHIIIIHIIIIIIIIIIIIHIIIIGHIIIIHIHHEIHIIIIII
@HS5.2_607 HISEQ:380:H55W7BCXY:1:1101:16832:21540 1:N:0:AGCAGGAA orig_bc=AAAAAAAAAAAA new_bc=AAAAAAAAAAAA bc_diffs=0
TACGGAAGGTCCGGGCGTTATCCGGATTTATTGGGTTTAAAGGGAGCGCAGGCCGATTATTAAGCGTGACGTGAAATGTAGATGCTCAACATCTGAACTGCGTCGCGAACTGGTAGTCTTGAGTGAGTTCGATGTGGGCGGAATTCGTGGTGTAGCGGTGAAATGCTTAGATATCACGAAGAACTCCGATTGCGAAGGCAGCCCACAAGGCCTTTACTGACGCTAAAGCTCGAAGGTGCGGGTATCGAACAGG
+
IIIIIHIIIHIIIIIIIIIHIIIIIGIHIIIIIIIHHIIIIIIIIHIIIIIIIIIIIIIIIIIIIIIIIIIIIHIIIHHIIIIIIIIIIIIHIIIIIIIIIIIIHIIIIIIIIHIIIIIIIIIIIIIIHIIHIIIIHHIIIIIIIIIIIIIIIIIIIIIIIIIIIIIIIIIIIIIIIIIIIIIIIIIIIIIIIIIIIIIIIIIIIIIIIIIIIIIIIIIIIIIIIIIIHIIIIIHHHIIIIIIIHIHIIIIII
@HS5.2_608 HISEQ:380:H55W7BCXY:1:1101:2682:21949 1:N:0:AGCAGGAA orig_bc=AAAAAAAAAAAA new_bc=AAAAAAAAAAAA bc_diffs=0
TACGTAGGGGGCGAGCGTTATCCGGATTTATTGGGCGTAAAGCGTGTGTAGGCGGTTTACTAAGTCTAAGATCAAAGCCTGAGGCTTAACCTCAGTTCGTTTTAGAAACTGGTAGACTTGAGTGTGGTAGAGGCAAGTGGAATTTCTAGTGTAGCGGTTAAATGCGTAGATATTAGAAGGAACACCAGTGGCGAAGGCGGCTTGCTGGGCCATAACTGACGCTGAGACACGAAAGCGTGGGGAGCAAATAGG
+
IIIIIIIIIIIIIIIIIIIIIIIIIHIIIIIIIIIIIIIIIIIIHIHHIIIIIIIIIHIIIHHIIIIIIIIIIIIIHIIIIIIIIIIIIIIIIIIIIIIIIIIIIIIIIIIIIIIIIIIIIIIIIIIIIIIIIIIIIIIIIIIIIIIIIIIIIIIIIIIIIIIIIIIIIIIIIIIHIIIIIIIIIIIIIIIIIIIIIIIIIIIIIIIIIIIIIIIIIIIIIIIIIIIIIIIIIIIIIIIIIIIIIIIIIIII
@HS5.2_609 HISEQ:380:H55W7BCXY:1:1101:5965:21830 1:N:0:AGCAGGAA orig_bc=AAAAAAAAAAAA new_bc=AAAAAAAAAAAA bc_diffs=0
TACGGAAGGTCCGGGCGTTATCCGGATTTATTGGGTTTAAAGGGAGCGCAGGCCGGAGGTCAAGCGTGACGTGAAATGTAGGGGCTCAACCTTTGAATTGCGTCGCGAACTGGCTTTCTTGAGTGAGTACGACGTCAGCGGAATTCGTGGTGTAGCGGTGAAATGCTTAGATATCACGAAGAACCCCGATTGCGAAGGCAGCTGACGAGTCCTTAACTGACGCTAAAGCTCGAAGGTGCGGGTATCGAACAGG
+
IIIIIIIIGIIIIHIIIIIIHIIIIGHHHIHHDHHEEHHIIIIIIIIIIIIIIIIIIIIHHIIIIIIIHIIIIIIIIHIIIIHIIIIIIIIHIIIIIIIIIIIIIHIIIIIIIIIIGIIIIIIIIIIIIIIHIIIIIIIIIIIIIIIIHIIIIIIIIIIIIIIIIIIIIIIIIIHIIIIIIIIIIIIIIIGIIIIIIIIIIIIIIIIHHIIIIIIIIIIIIIIIIIIIIIIIIIIIIIIIIIIIIIIIHIIII
@HS5.2_610 HISEQ:380:H55W7BCXY:1:1101:6852:21921 1:N:0:AGCAGGAA orig_bc=AAAAAAAAAAAA new_bc=AAAAAAAAAAAA bc_diffs=0
TACGGAAGGTCCGGGCGTTATCCGGATTTATTGGGTTTAAAGGGAGCGCAGGCGGACTGTCAAGCGTGCCGTGAAAGCGCGGGGCTCAACCCCGTACAGCGGCGCGAACTGGCGGTCTTGGTTGCGGGAAGGGGAGGCGGAACTCGTGGTGTAGCGGTGAAATGCATAGATATCACGAAGAACTCCGATCGCGAAGGCAGCCTCCCGGCCCGTCAACGACGCTCATGCTCGAAGGCGCGGGTATCAAACAGG
+
IIIIIIIIIIIIIIIIIIIHIIIIIHIIIIIIIIIHHIIIIIIIIHIIIIIIIIIIIIIIIIIIIIIIIIIHIIIIHHIIIIIIIIIIIIIIIIIIIIIIIIIIIIIIIIIIIIIIIIIIIHIIIIIIIIIIIIIIIIIIIIIIIIIIIIIIIIIIIIIIIIIIIIIIIIIIIHHIIIIIIIIIIIIIIIIIIIIIIIIIIHHIIIIIIIIIIIIIIIIIIIIIIIIIIIIIIIIIIIIIIIHIIIIIIIII
@HS5.2_611 HISEQ:380:H55W7BCXY:1:1101:14947:21768 1:N:0:AGCAGGAA orig_bc=AAAAAAAAAAAA new_bc=AAAAAAAAAAAA bc_diffs=0
TACGGAAGGTCCGGGCGTTATCCGGATTTATTGGGTTTAAAGGGAGCGCAGGCTGGCTTTTAAGCGTGACGTGAAATGCGGCGGCTCAACCGTCCGAAGTGCGTCGCGAACTGGGAGCCTTGAGTGAGTTCGACGTCAGCGGAATTCGTGGTGTAGCGGTGAAATGCTTAGATATCACGAGGAACCCCGATTGCGAAGGCAGCTGACGAGGCCTTTACTGACGCTAAAGCTCGAAGGTGCGGGTATCGAACAGG
+
IIIIIHHHIIIIIGIIIIIFIIIIIHEHIIIIHHIGHIIIIIIIIIIIIHIIIIIIIIIIIIIIIIHIIIIIIIIIIIIIIIIIIIIIIIIIIIIIIHIIIIIIIIIIHIIIIIIIIIIIIIIIIIIIIIIIIIIIIIIIIIIIIIIIIIIIIIIIIIIIIIIIIIIIIIIIIIIIIIHIIIIIIHIIIIIIIIIIIIIIIIIIIIIIIIIIIIIIIIIIIIIIIIIIIIIIIIIIIIIIIIIIIIIIIIIIII
@HS5.2_612 HISEQ:380:H55W7BCXY:1:1101:15625:21821 1:N:0:AGCAGGAA orig_bc=AAAAAAAAAAAA new_bc=AAAAAAAAAAAA bc_diffs=0
TACGGAAGGTCCGGGCGTTATCCGGATTTATTGGGTTTAAAGGGAGCGCAGGCGGAAGGTTAAGCGTGACGTGAAATGTACCGGCTCAACCGGTGAATTGCGTCGCGAACTGGTCTTCTTGAGTGAGTACGACGGAGTCGGAATTCGTGGTGTAGCGGTGAAATGCTTAGATATCACGAAGAACGCCGATTGCGAAGGCAGTCTCCGAGTCCTTAACTGACGCTAATGCTCGAAAGTGCGGGTATCGAACAGG
+
IIIIIHIIIHIIIHIIIIIHIIIIIHIIIIIHHHIEEHIIIIIIHIHIIIHIHIIHHHIIHIIIIIIIGIIIIIIIIIIIIIIIIHIIIIIIIIIIIIIIIIIIIIIIIIIIIIIIIIIIIIIIIIIIIIIIIIIIIHIHIIIIIIIIIIIIIIIIIIIIIIIIIIIIIIIIIIIHIHIIIIIIIIIIIIIHIIIIIIIIIIIIIIIIIIIIIIIHIIIIIIIIIIHIIGIIIIIIIIIIIIIHIIIIIIIII
@HS5.2_613 HISEQ:380:H55W7BCXY:1:1101:16664:21982 1:N:0:AGCAGGAA orig_bc=AAAAAAAAAAAA new_bc=AAAAAAAAAAAA bc_diffs=0
TACGGAAGGTCCGGGCGTTATCCGGATTTATTGGGTTTAAAGGGAGCGCAGGCGGAAGGTTAAGCGTGACGTGAAATGTACCGGCTCAACCGGTGAATTGCGTCGCGAACTGGTCTTCTTGAGTGAGTACGACGGAGTCGGAATTCGTGGTGTAGCGGTGAAATGCTTAGATATCACGAAGAACGCCGATTGCGAAGGCAGTCTCCGAGTCCTTAACTGACGCTAATGCTCGAAAGTGCGGGTATCGAACAGG
+
IIIIIHIIIIIIIIIIIIIIIIIIIIIIIIIIIIIDEHHIIIIIIIIIIIIIIIIIIIIHIIIIIIIIIIIIIIIIIIIIIIIIIIIIIIIIIIIIIIIIIIIIIIIIIIIIIIIIIIIIIIIIIIIIIIIIIIIIIIIIIIIIIIIHIIIIIIIIIIIIIIIIIIIIIIIIIIIIIHIIIIIIHIIIIIIIIIIIIIIIIIIIIIIIIIIIHIIIIIIIIIIIIIIIIIIIIIIIIIIIIIIIIIIIHIIII
@HS5.2_614 HISEQ:380:H55W7BCXY:1:1101:17236:21792 1:N:0:AGCAGGAA orig_bc=AAAAAAAAAAAA new_bc=AAAAAAAAAAAA bc_diffs=0
TACGGAAGGTCCGGGCGTTATCCGGATTTATTGGGTTTAAAGGGAGCGCAGGCCGAAGGTTAAGCGTGACGTGAAATGTAGCCGCTCAACGGCTGAACTGCGTCGCGAACTGGCTTTCTTGAGTGAGTACGATGTAGGCGGAATTCGTGGTGTAGCGGTGAAATGCTTAGATATCACGAAGAACTCCGATTGCGAAGGCAGCCTACAAGGCCTTTACTGACGCTAAAGCTCGAAGGTGCGGGTATCGAACAGG
+
IIIIIHHIIIIIIIIIIHIIIIIIIHIIIIHHHIIGHIIIIIIIIIIIIIIIIIIIIIIIIIIIIIIIIIIIIIIIIIIIIIIIIIIIIIIIIIIIIIIIIIIIIIIIIIIIIIIIIIIIIIIIIIIIIIIIIIIIIIIIIIIIIIIIIIIIIIIIIIIIIIIIIIIIIIIIIIIHIIIIIIIIHIIIIIIIIIIIIIIIIIIIIIIIIIIIIIIIIIIIIIIIIIIIIIIIIIIHIIIIIIIHIIIHHIIII
@HS5.2_615 HISEQ:380:H55W7BCXY:1:1101:4994:22102 1:N:0:AGCAGGAA orig_bc=AAAAAAAAAAAA new_bc=AAAAAAAAAAAA bc_diffs=0
TACGGAAGGTCCGGGCGTTATCCGGATTTATTGGGTTTAAAGGGAGCGCAGGCTGGAGATTAAGCGTGACGTGAAATGTAGCCGCTCAACGGCTGAGTTGCGTCGCGAACTGGTTTTCTTGAGTGAGTACGACGTCAGCGGAATTCGTGGTGTAGCGGTGAAATGCTTAGATATCACGAAGAACCCCGATTGCGAAGGCAGCTGACGAGTCCTTTACTGACGCTAAAGCTCGAAGGTGCGGGTATCGAACAGG
+
IHIIIIIIIIIIIIIIIIIIIIIIIHIIIIIIIIIGHIIIIIIIIIIIIIIIIIHIHIIIIIIIIIIIIIIIIIIIIHHHHIIIIHIIIIIIIIIIIIIIIIIIIIIIIIHIHGHIIIIIIIIIIIIIIIIIIIIIIIIIIIIIIIIIIIIIIIIIIIIIIIIIIIIIIIIIIIIIHHIIIIIIIIIIIIIIIIIIIIIIHIIIHIIIIIIIIIIIIIIIIIIIIIIIIIHIIIIHCIIIIIIIHHHIIIIII
@HS5.2_616 HISEQ:380:H55W7BCXY:1:1101:5496:22119 1:N:0:AGCAGGAA orig_bc=AAAAAAAAAAAA new_bc=AAAAAAAAAAAA bc_diffs=0
TACGGAGGGTGCAAGCGTTAATCGGAATAACTGGGCGTAAAGGGCATGCAGGCGGTTAGACAAGTAGGATGTGAAATCCCCGGGCTCAACCTGGGAGCTGCATACTAAACTGTCTGACTAGAGTATTGCAGGGGGAGACGGAATTCCAGGTGTAGCGGTGGAATGCGTAGATATCTGGAAGAACACCAAAGGCGAAGGCAGTCTCCTGGGCAAATACTGACGCTCATATGCGAAAGCGTGGGTAGCAAACAGG
+
IIIIHGHHIIIIIIIIIHHHEHIHHHHHIIIIIIIIIIHIIIIIIIIIIIIIIIIEHIHIIIIIIGIIIIIIIIIHHHHHIIIIIHIIIIHHHHIIHIHIIIIHIIIHHHIIIIIIIIIIIIIIIIGIIIIIIIIIIIHIIIHIHIIIHIIIHIIIIIIIIIIIIIIIIIIIIIIHHEIIIIIIIIIIHIIGIIIIIIIIIHIIIIIIIIIIIIIIIIIIIHIIHHCHHIIIIIIIIIIIIIIIIIIIIIIII
@HS5.2_617 HISEQ:380:H55W7BCXY:1:1101:9230:22101 1:N:0:AGCAGGAA orig_bc=AAAAAAAAAAAA new_bc=AAAAAAAAAAAA bc_diffs=0
TACAGAGGTCGCAAGCGTTGTTCGGATTTACTGGGCGTAAAGGGCACGTAGGCTGCGAGGCGTGTCGAGTGTGAAATCTCCGGGCCCAACCCGGAAAGTGCGCTCGAAACTACCCCGCTGGAGTACGGGAGAGGGAAGGGGAATGCAGGGTGTAGCGGTGAAATGCGTTGATATCCTGCAGAACACCGGAGGCGAAGGCGCCTTCCTGGAACGTTACTGACGCTAAGGTGCGAAAGTCGGGGGAGCAAACAGG
+
IIIIIIIIIIIIIHIIIIIIIIIIIIIIIIIIHIIIGHIIIIIIIHHIHIIIIIIIIIIIIIHIIIIIIIIIIIIIHHIIIIIIIIIIIIIIIIIIIIIIHIIIIIIIIIIIIIIIIIIIIIIIIIIIIIIIIIIGIIIIIIIIIIIIIIIIIIIIIIIIIIIIIIIIHIIIIIIHHHIIIIIIIIIIIIIIIIIIIIIIHIIIIIIIIIIIIIIIIIIIIIIIIIIIIIIIIIIIIIIIIIIIIIIIIIIII
@HS5.2_618 HISEQ:380:H55W7BCXY:1:1101:9541:22209 1:N:0:AGCAGGAA orig_bc=AAAAAAAAAAAA new_bc=AAAAAAAAAAAA bc_diffs=0
TACGGAAGGTCCGGGCGTTATCCGGATTTATTGGGTTTAAAGGGAGCGCAGGCGGAAGGTTAAGCGTGACGTGAAATGTACCGGCTCAACCGGTGAATTGCGTCGCGAACTGGTCTTCTTGAGTGAGTACGACGGAGTCGGAATTCGTGGTGTAGCGGTGAAATGCTTAGATATCACGAAGAACGCCGATTGCGAAGGCAGTCTCCGAGTCCTTAACTGACGCTAATGCTCGAAAGTGCGGGTATCGAACAGG
+
IIIII=ECGDHIIHIIHHHIGHHIIH=GHHEHIHH<DCHHEHHHHIIHIHIIHIHIIIHIIHHIIHHIIIHIIIIIIIIIHHHHHHGHHIIHIIHHIIIHHIHIIIIHHGHHHHHHIIIIIIIIIIIIIIHHIIIIIIIIIIIIIIIIIIIIIIIHHIIIIIIIIIIIIIIIIIIHIHHHIHIHDGHIHIIHHHIIIIIIHIIIIIIIIIIHGHIIIIIIIIIIIIIIIIIHHIIIIIIIHIIIHHIGHIIII
@HS5.2_619 HISEQ:380:H55W7BCXY:1:1101:11350:22121 1:N:0:AGCAGGAA orig_bc=AAAAAAAAAAAA new_bc=AAAAAAAAAAAA bc_diffs=0
TACGGAGGGTGCGAGCGTTAATCGGAATAACTGGGCGTAAAGAGCTCGTAGGCGGTTTGTCAAGTCAGATGTGAAAGCCCCGGGCTTAACCTGGGAACCGCATTTGAAACTGACAGACTAGAGTACTGTAGAGGGAGGTAGAATTCCAGGTGTAGCGGTGAAATGCGTAGATATCTGGAGGAATACCGGTGGCGAAGGCGGCCTCCTGGACAGAGACTGACGCTGAGGAGCGAAAGCGTGGGGAGCAAACAGG
+
IIIIIHIIIIIIIIIIIEHIIIIIIIIIIIIHHIIIIHIIIIIIIIIIIIIIIIIHIIIIIHIIIIIIIIIIIIIIIHIIIIIIIIIIIIIIIIIIHHIIIIIIIHIIIIIIIIIIIIIIIIIIIIIIIIIIIIIIIIIII?IIIIIIIIIIIIIIIIIIIIIIIIIIIIIIIIIIIHIIIIIIIIIIIIIIIIIIIIIIIIIIIIIIIIIIIIIIIIIIIIIIIIIIIIIIIIIIIIIIIIIIIIIIIIIII
@HS5.2_620 HISEQ:380:H55W7BCXY:1:1101:18140:22111 1:N:0:AGCAGGAA orig_bc=AAAAAAAAAAAA new_bc=AAAAAAAAAAAA bc_diffs=0
TACGGAGGATGCGAGCGTTATCCGGATTTATTGGGTTTAAAGGGAGCGCGGACTGGTGATTAAGTCAGCTGTTAAATGGCGGCGCCCAACGTCGTCCTGCGGTTGATACTGGTTTCCTTGAGTGCGGCATGGGCATGCGGAATTCACGGTGTAGCGGTGAAATGCTTAGATATCGTGAAGAACTCCGATCGCGAAGGCAGCGTGCCGGACCGTTACTGACGTTTAGGCTCGAAAGTGCGGGTATCAAACAGG
+
IIIIIIIIIIIIIIIIIIIIIIIIIHIIIIIIIIIHIIIIIIIIIIIIIIIIIIII1HGHHIIIIIIIIIIHIIIIHIIIIIIIIIIIIIIIIIIIIIIIIIIIIIIIIHIIIIIIIIIIIIIIIIIIIIIIIIIIIIIIIIIIHHIIIIIIIIIIIIIIIIIIIIIIIIIIGIIIIIIIIHIHIIIIIIIIIIIIIIIIIIHIIIIIIIIIIIIHIIIIIIIIIIIIIGIIIIIIIHIIIIIIIIIIIIII
@HS5.2_621 HISEQ:380:H55W7BCXY:1:1101:19848:22099 1:N:0:AGCAGGAA orig_bc=AAAAAAAAAAAA new_bc=AAAAAAAAAAAA bc_diffs=0
TACGGAGGGTGCGAGCGTTAATCGGAATAACTGGGCGTAAAGAGCTCGTAGGCGGTTTGTCAAGTCAGATGTGAAAGCCCCGGGCTTAACCTGGGAACCGCATTTGAAACTGACAGACTAGAGTACTGTAGAGGGAGGTAGAATTCCAGGTGTAGCGGTGAAATGCGTAGATATCTGGAGGAATACCGGTGGCGAAGGCGGCCTCCTGGACAGAGACTGACGCTGAGGAGCGAAAGCGTGGGGAGCAAACAGG
+
HCHIGHHHHHIIIIDIHDHE1DGHHIHHHIHIII?FHDEEHHIIIGEHHDG@HHHHIHHIIIHGH1HGCGHG@ECHDFHE@HF<CHGHCGECGEHHHHIGHIHHCHHHCCDHHCIIHHHHHHHFDGEFFHCHHHHIIHFEGGDDFIHIHHHHCHHIIHHHEIIHHHIHHHHIHHFF@HIIII#HEHIIIH#HHIIIHIHHEHEEHEGIIIIIHHHIIIIHCHCEIIHHHIIIIIIIIHIIIIIIIIIIHEHGE
@HS5.2_622 HISEQ:380:H55W7BCXY:1:1101:17264:22304 1:N:0:AGCAGGAA orig_bc=AAAAAAAAAAAA new_bc=AAAAAAAAAAAA bc_diffs=0
TACGGAGGGTGCGAGCGTTAATCGGAATAACTGGGCGTAAAGAGCTCGTAGGCGGTTAGTCAAGTCAGATGTGAAAGCCCCGGGCTTAACCTGGGAACTGCATTTGAAACTGACGAACTAGAGTACTGTAGAGGGAGGTAGAATTCCAGGTGTAGCGGTGAAATGCGTAGATATCTGGAGGAATACCGGTGGCGAAGGCGGCCTCCTGGACAGAGACTGACGCTGAGGAGCGAAAGCGTGGGGAGCAAACAGG
+
IIIIIHHIIHIIIIIIIHIIIIIIIIIIIIIIIIIIIIIIIIIIIIIIIIIIIIIIIIIIIIIIIIIIIIIIIIIIHHIIIIIIIIIIIIIIIIIIIHIIIIIIIIIIIIIIIIIIIIIIIIIIIIHIIIIIIIIIIIIIIIIIIIIIGIIIIIIIIIIIIIIIIIIIIIIIIIIHIIIIIIIIIIIIIIIIIIIIIIIIIIIIIIIIIIIIIIIIIIIIIIIIIIIIIIIIIIIIIIIIIIIIIIIIIIIII
@HS5.2_623 HISEQ:380:H55W7BCXY:1:1101:1176:22527 1:N:0:AGCAGGAA orig_bc=AAAAAAAAAAAA new_bc=AAAAAAAAAAAA bc_diffs=0
TACGGAAGGTCCGGGCGTTATCCGGATTTATTGGGTTTAAAGGGAGCGCAGGCGGGCTTTTAAGCGTGACGTGAAATGTAGATGCTCAACATCTGCACTGCGTCGCGAACTGGGGGCCTTGAGTGCAGTCGACGTTGGCGGAATTCGTGGTGTAGCGGTGAAATGCTTAGATATCACGAAGAACTCCGATTGCGAAGGCAGCCGACGAGAGTGTAACTGACGCTAAAGCTCGAAAGTGCGGGTATCGAACAGG
+
IIIIIHIIHHHICE<EHHDHIIIIIHIIIIHGGHIGHHIIIIIIIHHIIIIIIIIIIHIIHFHIIIIIIIIIIII@FHIIIIIIHEHIIIIIHIIIIIGIIIHIIIIGIIIIIHHIGHIHHHHIIIIHHHHIIIIHIIIIIIEHEIHHEIIIIIIHHIGIIHGGHHEIIHHHGHHHHHIIIGHIIHIHHHEHG#IHIIIGHIHHIGIIIHIIIIIIIIHHHIIIHHHHHIIIIIIIHIIIIIHHHCHGC@GII
@HS5.2_624 HISEQ:380:H55W7BCXY:1:1101:1247:22647 1:N:0:AGCAGGAA orig_bc=AAAAAAAAAAAA new_bc=AAAAAAAAAAAA bc_diffs=0
TACGGAGGATCCGAGCGTTATCCGGATTCATTGGGTTTAAAGGGTGCGCAGGCGGTGCCTTAAGTCAGCGGTAAAATCGTGGGGCTCAACCCCATCCCGCCGTTGATACTGGGGCACTTGATTACGGTCGAGGCAGGCGGAATTCGTCGTGTAGCGGTGAAATGCATAGATATGACGAAGAACACCGATTGCGTAGGCAGCCTACCAGGCCGTTAATGACGCTCATGCACGAAAGTGCGGGGATCGAACAGG
+
IIIIIIIIHHIIIIIIIIIIIIIIIEHIIIEHHIIGHIIIIIIIIIIIIIIIII#IIIIIIIIHIIIIIIIIIIIIHHIIIIIIIIIIIIIIIIIIIIIIIIIIIIIIIIIIIIIIIIIIHHHHIIIIIIIHIGIIIIIIIIIIIIIIIIIIIHIIIIIIIIIIIIHHIIFIIHHHGHIIIIIHIIHHDHIIIIIIIIIIIIHHIHIIIHCIIIIIIIIIIHHFIIIIIIIIIIIIIIIIIIIIIIIIIIII
@HS5.2_625 HISEQ:380:H55W7BCXY:1:1101:4998:22541 1:N:0:AGCAGGAA orig_bc=AAAAAAAAAAAA new_bc=AAAAAAAAAAAA bc_diffs=0
TACGTAGGTGGCAAGCGTTATCCGGAATTATTGGGCGTAAAGAGTGAGCAGGCGGCAGGATAAGTTTGAAGTGAAAGCGTGGGGCTCAACCCCATACAGCTCCAAAAACTGTCCAGCTAGAGTGCGAGAGGGGTAAGCGGAATTCCATGTGTAGCGGTGAAATGCTTAGATATATGGAGGAACACCAGTGGCGAAGGCGGCTTACTAGCTCGATACTGACGCTCAGTCACGAAAGCGTGGGGAGCAAATAGG
+
IHIIHC@GHGHI?GHHHHCCHIHIG<C?FGHHEHIIHCCEHEHHF<DHHHHHIIIIDHH#GFHFFHHHGH#IHHHGHDHHIIHIHHHFHFFHHGHHIGHIIGIIIH?<EECHHHIHHHGC:DDGHIECCECHHHHDHHDCDHEGHHHIHIHHGIHHIIGHEDEHHHIHIIIFHEGHHHHEHHIIHGHHH@FHHHHH?HEHEHIHHFHGD1EHHHIHHHH<EHHCIIHGFCIHHE?HIHH@HEIHEHEHHIII
@HS5.2_626 HISEQ:380:H55W7BCXY:1:1101:7615:22738 1:N:0:AGCAGGAA orig_bc=AAAAAAAAAAAA new_bc=AAAAAAAAAAAA bc_diffs=0
TACGGAGGGTGCGAGCGTTAATCGGAATAACTGGGCGTAAAGAGCTCGTAGGCGGTTAGTCAAGTCAGATGTGAAAGCCCCGGGCTTAACCTGGGAACTGCATTTGAAACTGACGAACTAGAGTACTGTAGAGGGAGGTAGAATTCCAGGTGTAGCGGTGAAATGCGTAGATATCTGGAGGAATACCGGTGGCGAAGGCGGCCTCCTGGACAGAGACTGACGCTGAGGAGCGAAAGCGTGGGGAGCAAACAGG
+
FHFGG0EDHCEEHHDDHC0D@HEHEEEGCGHCGEHHH<<0CF?GHHHFC@GD@F<@/GGFHHHHCH@@@GE<@CHC<F<<EHHHHHIIIHEHHAGHGHGHHIHIHHHIHHIHIIIHFDH/HFGHEHIHHHHFFIIHHIHHHHHHHEHHHGHHHFHHEDHIIHIHGHGHHH<EFEFGC@EIIHGCGHGGHHEHIIHHHCHDGC@G?D<<?HFCF@<<C@HE/F<?HCHHHE@HIHH<CF<CC?HIIIHGCC<GC
@HS5.2_627 HISEQ:380:H55W7BCXY:1:1101:11553:22505 1:N:0:AGCAGGAA orig_bc=AAAAAAAAAAAA new_bc=AAAAAAAAAAAA bc_diffs=0
TACGGAAGGTCCGGGCGTTATCCGGATTTATTGGGTTTAAAGGGAGCGCAGGCTGGCTTTTAAGCGTGACGTGAAATGCGGCGGCTCAACCGTCCGAAGTGCGTCGCGAACTGGGAGCCTTGAGTGAGTTCGACGTCAGCGGAATTCGTGGTGTAGCGGTGAAATGCTTAGATATCACGAGGAACCCCGATTGCGAAGGCAGCTGACGAGGCCTTTACTGACGCTAAAGCTCGAAGGTGCGGGTATCGAACAGG
+
IIIIIHIIIIIIIIIIIIIHGIHIIHIHIIIIHHIHHHIHIIIIIIIIIIIIIIIIIIIIHIIIIIGHHIIIIIIIHIIIIIIIIIIIIIIIIIIIHIIIIIIIIIIIIIIIIIIIIIIIHIIIIIIIIIIIIIIIIIIIIIIIIIIIIIIIIIIIIIIIIIIIIIIIIIIIIIIHHHFIHIIHIIIIIIIIIIIIIIIIIIIIIIIIIHIIIIIIIIIIIIIIIIIIIIHIIIIIIIIIIIIIIIIIIIIIII
@HS5.2_628 HISEQ:380:H55W7BCXY:1:1101:5739:22950 1:N:0:AGCAGGAA orig_bc=AAAAAAAAAAAA new_bc=AAAAAAAAAAAA bc_diffs=0
TACGGAAGGTCCGGGCGTTATCCGGATTTATTGGGTTTAAAGGGAGCGCAGGCTGGAGATTAAGCGTGACGTGAAATGTAGCCGCTCAACGGCTGAGTTGCGTCGCGAACTGGTTTTCTTGAGTGAGTGCGATGTCAGCGGAATTCGTGGTGTAGCGGTGAAATGCTTAGATATCACGAAGAACCCCGATTGCGAAGGCAGCTGACGAGTCCTTTACTGACGCTAAAGCTCGAAGGTGCGGGTATCGAACAGG
+
HHIEEDEHIHIIIIHHHHHII@FHHHEEGHHEGCHDDEFHHHIIGIHC?FHHGHHH?HHHHHHIIIHH<IHGHHFIHIHHHHIHHHGIIIHIIHFIIHIGHHHHHHHHHHH@IIIIIIIIIIHIGHHIHIHHHII#IIHHIIIHIHHHIIIIIIIIIIIIHIIIIIIIIIIIIIIIHHIIIHHHHEEIHHHHHHIIIHHIIIIHIIIIIHIIIIIHIIIIIIIHHIIIIGHGHHDEIIIIIIIHFIHIIIIII
@HS5.2_629 HISEQ:380:H55W7BCXY:1:1101:8682:65552 1:N:0:AGCAGGAA orig_bc=AAAAAAAAAAAA new_bc=AAAAAAAAAAAA bc_diffs=0
TACGGAAGGTCCGGGCGTTATCCGGATTTATTGGGTTTAAAGGGAGCGCAGGCGGGAGCTTAAGCGTGACGTGAAATGTAGCCGCTCAACGGCTGAGTTGCGTCGCGAACTGGGTTTCTTGAGTGAGTACGACGCGGACGGAATTCGTGGTGTAGCGGTGAAATGCTTAGATATCACGAAGAACCCCGATTGCGAAGGCAGTCCGCGAGTCCTTTACTGACGCTAAAGCTCGAAGGTGCGGGTATCGAACAGG
+
IIIIIHHIIIIIIIIIIIIIIIIIIHHIIIHHHIICGHIIIIIIIIIIIIIIIIIIIIIIIHIIIIIIIIIIIHIIHIHHHIIIIIIIIIIIIIIIHIIIIIIHIIIIIHIIIIHHIIIIIIIIIIIIIIIIIIIIIIIIIIIIIIIIIIIIIIIIIIIIIIIIIIIIIIIIIIIIIIIIIIIIIIIIIIIIIIIIIIIIIIIIIIIIHIIIIIIIIIIIIIIIIIIIIIIIIIIIIIIIIIIIIIIIIIIII
@HS5.2_630 HISEQ:380:H55W7BCXY:1:1101:10901:24903 1:N:0:AGCAGGAA orig_bc=AAAAAAAAAAAA new_bc=AAAAAAAAAAAA bc_diffs=0
TACGGAAGGTCCGGGCGTTATCCGGATTTATTGGGTTTAAAGGGAGCGCAGGCGGAGGTGCAAGCGTGCCGTGAAAGCGCGGGGCTCAACCCCGTAGAGCGGCGCGAACTGCTCCCCTTGGTTGCGGGAAGGGAAGGCGGAACTCGTGGTGTAGCGGTGAAATGCATAGATATCACGAAGAACTCCGATCGCGAAGGCAGCCTTCCGGCCCGTTAACGACGCTCATGCTCGAAGGCGCGGGTATCAAACAGG
+
IIIIIHHIIIIIIIIIIIIIIIIIIHHHIIIIHIIHHIIHIIIIIIIIIIIIIIIIIIIIIIIIIIIIIIIIIIIIHHIIIIIIIIIIIIIIIIIIIHIIIIIIIIIIIIIIIIIIIIIIIIIIIIIIIIIIIIIIIIIIIIIIIIIIIIIIIIIIIIIIIIIIIIIIIIIIIIIIHIIIIIIIIIIIIIIIIIIIIIIIIIIIIIIIIIIIIIIIIIIIIIIIIIIIIIIIIIIIIIIIIIIIIIIIIIII
@HS5.2_631 HISEQ:380:H55W7BCXY:1:1101:11014:24767 1:N:0:AGCAGGAA orig_bc=AAAAAAAAAAAA new_bc=AAAAAAAAAAAA bc_diffs=0
TACGTAGGTGGCGAGCGTTGTCCGGATTTACTGGGTGTAAAGGGCGTGTAGGCGGGCTGATAAGTTGGGTGTGAAATACCACGGCTCAACCGTGGGGCTGCACCCAAAACTGTCAGTCTTGAGTGTCGGAGAGGTAAGCGGAATTCCTAGTGTAGCGGTGAAATGCGTAGATATTAGGAGGAACACCAGTGGCGAAGGCGGCTTACTGGAAGGCAACTGACGCTGAGGCGCGAAAGCGTGGGGAGCAAACAGG
+
IIIIIIIIIIHIHIIHIIIIIIIIIIIIIIIGHIIFHCGHIIIIIIHHIIIIIIIHIIIIIIIIHHHHHIIIIIHIHIIIIIIIIIIIIIHIIIIIIGIIIIIIIIIHIIIIIIIIHHIIIIIHIHHIIIIIIHIIIIIIIIHIIHIGIIIHGIIHIIIIIIIIIIIIIIIIIIIIHHIIIIIIIHIIIHIIIIIIIIIIIIHEIIIIIIIHHIFIIIIIIIIIIIIIIIIIIIIIIHIIIIIIIIIIIIIII
@HS5.2_632 HISEQ:380:H55W7BCXY:1:1101:15710:24990 1:N:0:AGCAGGAA orig_bc=AAAAAAAAAAAA new_bc=AAAAAAAAAAAA bc_diffs=0
TACGGAGGATGCGAGCGTTATCCGGATTTATTGGGTTTAAAGGGTGCGTAGGCGGATGATTAAGCGTGAGGTGAAATGCCACGGCTCAACCGTGGAACTGCCTCGCGAACTGGTCGTCTGGAATGATCCTGCCGTGGGAGGAATGGGTAGTGTAGCGGTGAAATGCATAGATATTACCCAGAACACCGATTGCGAAGGCATCTCACGAAGGGTTGATTGACGCTGAGGCACGAAAGCGTGGGGATCGAACAGG
+
IIIIIIIIIIIIIIIIIIIIIIIIIHIIIHIIHIIHHIIIIIIIHIIIIIIIIIIIHHIIIIIIIIIHIIIIIIIIHIIIIIIIIIIIIIIIIIIIIIIIIIIIIIIIIIIIIIIIEIIIIIHIIHIIIIIIIIIIIIIIIIIIIIIIIIIIIIIIIIIIIIIIIIIIIIIIIIIIIHHIIIIIIIIIHDIIIIIIIIHIHIIIIIIIIIIIIIIIIIIIIIIIIIIIIIIIIIIIIIIIIIIIIIIIIIIII
@HS5.2_633 HISEQ:380:H55W7BCXY:1:1101:16336:24838 1:N:0:AGCAGGAA orig_bc=AAAAAAAAAAAA new_bc=AAAAAAAAAAAA bc_diffs=0
TACGGAAGGTCCGGGCGTTATCCGGATTTATTGGGTTTAAAGGGAGCGCAGGCGGAGGTGCAAGCGTGCCGTGAAAGCGCGGGGCTCAACCCCGTACAGCGGCGCGAACTGCTCCCCTTGGTTGCGGGAAGGGAAGGCGGAACTCGTGGTGTAGCGGTGAAATGCATAGATATCACGAAGAACTCCGATCGCGAAGGCAGCCTTCCGGCCCGTGAACGACGCTCATGCTCGAAGGCGCGGGTATCAAACAGG
+
IIIIIIIIIIIIIHIIIIIIIIIIIHHIIIIIHIIHIIIIIIIIIIIIIIHIIIIIIIIIIIIIIIIIIIIIIIHIIIIIIIIIIIIIIIIIIIIIIIIIIIIIIIIIIIIIIIIIIIIIIIIIIIIIIIIIIIIIIHHIIIIIIIIIIIIIIIIIIIIIIIIIIIIIIIIIIIIIGIIIHIHIIIIIHIIIIIIIIIIIIIIIIIIIIIIIIIIIIIIIIIIIIIIIIIIIIIIIIIIIIIIIIIIIIIII
@HS5.2_634 HISEQ:380:H55W7BCXY:1:1101:3394:25018 1:N:0:AGCAGGAA orig_bc=AAAAAAAAAAAA new_bc=AAAAAAAAAAAA bc_diffs=0
TACGGAGGATGCGAGCGTTATCCGGATTTATTGGGTTTAAAGGGTGCGTAGGCGGGACGTCAAGTCAGCGGTGAAATACTGTGGCTCAACCATAGCATTGCCGTTGAAACTGGCGACCTTGAGTGCGGCAGAGGTAGGCGGAATGTGTGGTGTAGCGGTGAAATGCTTAGATATCACACAGAACACCGATTGCGAAGGCAGCTTACTGGAGCGCAACTGACGCTGAGGCACGAAAGCGTGGGTATCGAACAGG
+
IIIIIIIIIHIIIIIIHHIIIIIIIHHIII<CFHHDEHHIIIIIIIIIHIHIHIIIHIHHIIIIHIIIIIIIIHIIHHHIIIIIIIIIIIIIIIIIIIIIIIIIIIIIIIIIIIIIIIIIIIIIIIIIIIIIIIIIIIIHIIIIIIHIIIIIIIIIIIIIIIIIIIIHHIIIIIIHIHIIIIIIIHHEIIIIIIIIIIIIIIIIIIIIIIIIIIIIIIIIIIIIHIIIIIIIIIIIIIIIIIIIIIIIIIIII
@HS5.2_635 HISEQ:380:H55W7BCXY:1:1101:5438:25086 1:N:0:AGCAGGAA orig_bc=AAAAAAAAAAAA new_bc=AAAAAAAAAAAA bc_diffs=0
TACGGGGGATGCGAGCGTTGTCCGGAATCATTGGGCGTAAAGAGTTCGTAGGTGGTTTGTTAAGTTAGGTGTTAAAGGCGTAGGCTCAACTTACGTATGGCACTTGATACTGGCAGACTGGAATGCGGTAGAGGTAAAGGGAATTCCTGGTGTAGCGGTGAAATGCGTAGATATCAGGAGGAACATCGGTGGCGTAAGCGCTTTACTGGGCCGTAATTGACACTGAGGAACGAAAGCCGGGGTAGCAAATGGG
+
IIIIIIIIGIIIIIIIIIIIIIIGIGHIHIIIIIIIIIIIIIHIGHHIHHHHHHIEIIHIIHHHGHIHIIHHHIIHHHIIIIIIIIIIIIIIIIIIHIIIIIIIIIHIIIIIIIIIIIIIIIIIIHHIGIIIHHHIIIIIIIIHIIIIHIIIIIIIIIIIIIIHIIIIIIIHIHIIIIIIIIIIIIIIIIIIIIIIIIIIIIIIIIIIIIHIIIIIIIIIHHIIIIIIIGIIIIIIIIIIIIIIIIIHIIIII
@HS5.2_636 HISEQ:380:H55W7BCXY:1:1101:5776:25122 1:N:0:AGCAGGAA orig_bc=AAAAAAAAAAAA new_bc=AAAAAAAAAAAA bc_diffs=0
TACGGAAGGTCCGGGCGTTATCCGGATTTATTGGGTTTAAAGGGAGCGCAGGCCGGAGATTAAGCGTGACGTGAAATGCCGCGGCTCAACCGTGGAAGTGCGTCGCGAACTGGTTTTCTTGAGTGTATTCGACGTAGGCGGAATTCGTGGTGTAGCGGTGAAATGCTTAGATATCACGAAGAACCCCGATTGCGAAGGCAGCCTACGAGTCTACAACTGACGCTAAAGCTCGAAGGTGCGGGTATCGAACAGG
+
IIIEHHFHICGHHDHHHHIHIGHHIDGHGHHFDHH<<EHIIHHI@GHIIHHIEHHICHB<IIIHHIIIFHGHHHFECHIIIIIHHHHIIIHHFFIIIIIIHIIIIIIHHIHGHBEHIIIIIIIIIIHIHHHHHIIHGIIIHIIIHIIIIIIGIIIIIIIIHIIIHGHHIIIHIIIHIIIHHHH#HIIIIIIIIIIIIIIIHHHIIIHHHCIHIIIIIIIIIIIIIIIHIIIIIIHHHIIIIIIIHIHIIIIII
@HS5.2_637 HISEQ:380:H55W7BCXY:1:1101:2215:25269 1:N:0:AGCAGGAA orig_bc=AAAAAAAAAAAA new_bc=AAAAAAAAAAAA bc_diffs=0
TACGGAGGATGCGAGCGTTATCCGGATTTATTGGGTTTAAAGGGTGCGTAGGCGGTTTGCTAAGCGGGAGGTGAAATGCCGGCGCTCAACGTCGGAAGTGCCTCCCGAACTGGTGGACTGGAATGACTCTGCCGTGGGAGGAATGTGTAGTGTAGCGGTGAAATGCTTAGAGATTACACAGAACACCGATTGCGAAGGCATCTCACGAAGGGTTGATTGACGCTGAGGCACGAAAGCGTGGGGATCAAACAGG
+
IIIIIIIIIIIIIIIIIIIIIGIIIIIIIIHIHFH<EHIIHHIIIIHIIIIIIIIHIHIIIIIIIIIIIIIHIIHIIIIIIIIIIIIIIIIHIIIIIIIIIIIIIIIIIIIIIIIIIIIIIIIIIIIIIIIIIIIIHHIIIIIIIIHIIIIIIIIIIIIIIIIIIIIIIIIIIIIIHHIIIIIIIIIIIIIIIIIIIIIIIIIIIIIIIIIIIIIIIIIIIIIIIIIIIIIIIIIIIIIIIIIIHHIIIIIII
@HS5.2_638 HISEQ:380:H55W7BCXY:1:1101:3198:25424 1:N:0:AGCAGGAA orig_bc=AAAAAAAAAAAA new_bc=AAAAAAAAAAAA bc_diffs=0
TACGGAGGATGCAAGCGTTATCCGGATTTATTGGGTTTAAAGGGTGCGTAGGCGGATGATTAAGCGTGAGGTGAAAGCTCGGGGCTCAACCCCGGAACTGCCTCGCGAACTGGTTGTCTTGAATGTCCGTGCCGTGGGAGGAATGTGTGGTGTAGCGGTGAAATGCATAGAGATCACACAGAACACCGATTGCGAAGGCATCTCACGAACGGATGATTGACGCTGAGGCACGAAAGCGTGGGGATCAAACAGG
+
[truncated: 45,944,819 more chars]
