# Supplementary material for: Effect of dietary concentrate to forage ratio on growth performance, rumen fermentation and bacterial diversity of Tibetan sheep under barn feeding on the Qinghai-Tibetan plateau
Source: PeerJ. 2019 Aug 5;7:e7462. doi: 10.7717/peerj.7462 (PMC6686838; doi:10.7717/peerj.7462)
Supplement: Supplemental Information 8 — The 4 sequences in the file represent 4 Tibetan sheep in group HS5. [file peerj-07-7462-s008.zip › HS5_samples of sequenes/HS5.4.fastq]

@HS5.4_0 HISEQ:380:H55W7BCXY:1:1101:2511:4199 1:N:0:AGCAGGAA orig_bc=AAAAAAAAAAAA new_bc=AAAAAAAAAAAA bc_diffs=0
TACGGAAGGTCCGGGCGTTATCCGGATTTATTGGGTTTAAAGGGAGCGCAGGCTGGCCTTTAAGCGTGACGTGAAATGTCCCGGCTCAACCGGGGAGTTGCGTCGCGAACTGGAGGTCTTGAGTGAGTGCGAGGTACGCGGAATTCGTGGTGTAGCGGTGAAATGCTTAGATATCACGAAGAACCCCGATTGCGAAGGCAGCGTACCAGTCCTTAACTGACGCTAAAGCTCGAAGGTGCGGGTATCGAACAGG
+
IIIIIGIIIHIIIIIIIIIIIHIIIHHIIGIIIHHIHHHGHHIIGIIIGHHHHHHIGHIIIIIIIIHHHHHIHHIIFHHHHIHIHHIIIHFIHFIHIHHIIIHIIHHIHIHHHHIIHHIIIIIIIIHHHIHHHGIIHIHHHIHIIHGHHIIIIIIIIGIIIIIIIIIIIIIHIIIIHHIIIIIIIHIIIIHIIIIIIHIIIIIIIIHIHHIIIHIIIIIIIIIIIIIIIIHIIIIIGGIIIIHHIIHIIIIII
@HS5.4_1 HISEQ:380:H55W7BCXY:1:1101:3047:4086 1:N:0:AGCAGGAA orig_bc=AAAAAAAAAAAA new_bc=AAAAAAAAAAAA bc_diffs=0
TACAGAGGTCCCGAGCGTTGTTCGGATTTACTGGGCGTAAAGGGCGCGTAGGCGGCGGAACGTGTCGGATGTGAAATCTCCGGGCTCAACCCGGAAAGTGCGTCCGAAACTGTTCCGCTGGAGTCCGGGAGAGGTGGCCGGAATGCAGGGTGTAGCGGTGAAATGCGTTGATATCCTGCAGAACACCGGAGGCGAAGGCGGGCCACTGGAACGGTACTGACGCTGAGGCGCGAAAGTCGGGGGAGCAAACAGG
+
IIHIIIIIIIIIIIIIIHIIIIIIIIIIHIIIIIIIIIIIIIIIIIIIHIIIIIHIIIIIIIHIIIIIIIIIIIIFDGHIIIHIIIIIIIIIIIIIIHIIHIHIHIIIHIIIIIIIIIIIIHIHGIIIIIIIIIHIHIHIIIIIIIIIIIIIIIIIIIIIIIIIIIIIIIIHIHHHHHIIIIIIIHIHHIIHIIIIIIIIIHHCIIHIIHIIIHGIIIIIIIIHHHD?IHIHHGIIIIIIIIHIIGIIHIIII
@HS5.4_2 HISEQ:380:H55W7BCXY:1:1101:14712:4185 1:N:0:AGCAGGAA orig_bc=AAAAAAAAAAAA new_bc=AAAAAAAAAAAA bc_diffs=0
TACGGAGGATGCGAGCGTTATCCGGATTTATTGGGTTTAAAGGGTGCGTAGGTGGTTTGTTAAGCGTGACGTGAAATGTCCCGGCTCAACCGGGGAGTTGCGTCGCGAACTGGAGGTCTTGAGTGAGTGCGAGGTACGCGGAATTCGTGGTGTAGCGGTGAAATGCTTAGATATCACGAAGAACCCCGATTGCGAAGGCAGCGTACCAGTCCTTAACTGACGCTAAAGCTCGAAGGTGCGGGTATCGAACAGG
+
IIIIIIIIIIIIIIIIIIIIIIIIIHIIIIIIHIIHHIIIIIIIIIIIIIIIIIIIIIIIIIIIIIIIIIIIIIIIGHHIIIIIIIIIIIIIIIIIIIIIIIIIIIIIIIIIIIIIHIIIIIIIIIIIIIIIIIIIIIIIIIIIIIIIIIIIIIIIIIIIIIIIIIIIIIIIIIIIIIIIIIIIIIIIIIIIIIIIIIIIIIHIIIIIIIIIIIIHIIIIIIIIIIIIIIIIIIHHDF<IIIIIIIIIIIIII
@HS5.4_3 HISEQ:380:H55W7BCXY:1:1101:16201:4023 1:N:0:AGCAGGAA orig_bc=AAAAAAAAAAAA new_bc=AAAAAAAAAAAA bc_diffs=0
TACGGAAGGTCCGGGCGTTATCCGGATTTATTGGGTTTAAAGGGAGCGCAGGCTGATTGGTAAGCGTGTTGTGAAATGTACAGGCTCAACCGGTGAATTGCAGCGTGAACTGCCGATCTTGAGTGTACTCGAGGGATGCGGAATTCGTGGTGTAGCGGTGAAATGCTTAGATATCACGAAGAACTCCGATTGCGAAGGCAGCGTCCCAGCGTATTACTGACGCTAAAGCTCGAAAGTGCGGGTATCGAACAGG
+
IIIIIIIIIIIIIHHIIIIIIIIIIGHHIIHIIIIDHHIIIIIIGIIIIIIIIIIIIIHIIIIIIIIIIIIIIIIIIIIIIIIIIIIIIHIIIIIIIIIIIIIIIIIIIIIIIIIIIIIIIIIIIIIIIIIIIIIIIIIIIIIIIIIIIIIIIIIIIIIIIIIIIIIIIIIIIIIIIIIIIIIIIIIIIIIIIIIIIIIIIIIIIIIIGIGIIIIIIIIIIIIIIIIIIHIIIIIIIH@IIIIHIIHIIIIIH
@HS5.4_4 HISEQ:380:H55W7BCXY:1:1101:1810:4260 1:N:0:AGCAGGAA orig_bc=AAAAAAAAAAAA new_bc=AAAAAAAAAAAA bc_diffs=0
TACGGAAGATGCGAGCGTTATCCGGATTTATTGGGTTTAAAGGGAGCGTAGGCGGGCTGTTAAGTCAGCGGTCAAATGTTAGGGCCCAACCTTGGCATGCCGTTGAAACTGGCGGTCTTGAATACACACAAGGAAGGTGGAATTCGTCGTGTAGCGGTGAAATGCTTAGATATGACGAAGAACTCCGATTGCGAAGGCAGCCTTCTGGGGTGCGATTGACGCTGAGGCTCGAAAGTGCGGGTATCGAACAGG
+
IIIIIIIIIIIIIIIIIIIIIIIIIHHIIIIIHIIEGHHIIIIIHIIIIIIIIIIIIIIIIIIIIIIIIIIIIIIIIHIIIIIIIIIIIIIIIIIIIIIIIIIIIIIIIIIIIIIIIIIIIIIIIIIIIIIIIIIIIIIIIIIIIIIIIIIIIIIIIIIIIIIIIIIIIIIIIIHHHIIIIIIIIIIIIIIIIIIIIIIIIIIHIIIIIIIIIIIIIIIIIIIIIIIIIIIIIIIIIIIIIHHHIIIIIIII
@HS5.4_5 HISEQ:380:H55W7BCXY:1:1101:5834:4364 1:N:0:AGCAGGAA orig_bc=AAAAAAAAAAAA new_bc=AAAAAAAAAAAA bc_diffs=0
TACGTATGGTGCAAGCGTTATCCGGATTTACTGGGTGTAAAGGGAGCGTAGGCGGTTTTACAAGTCTGATGTGAAAGCCCGGGGCTCAACTCCGGTATTGCATTGGAAACTGTAGAACTAGAGTGTCGGAGGGGTAAGTGGAATTCCTAGTGTAGCGGTGAAATGCGTAGATATTAGGAGGAACACCAGTGGCGAAGGCGGCTTACTGGACGATTACTGACGCTGAGGCTCGAAAGCGTGGGGAGCAAACAGG
+
IIIIIHIIIIIIIIIIIIIHIIIIIHIIIIIIHIIFHEHHIHHIHIHIHHIIIIIHHHIIIIIIHHIHHHIIIIGIHHHIIIIIIIIIIIHIIHIIIIIIIIIIIIIIIIIIIIIIIIIIIHIHIHIIIIIIIIIIIIIIIIIIIIIIIIIIHIIIIIIIIIIIIIIIIIIIIIIIHGIIIIIHIIIIIIIIIIIIIIIIIIIIIIIIIIIIIIIFIIIHIGGIIIIIIHIIIIIIIIIIIIIIHIIIHIIII
@HS5.4_6 HISEQ:380:H55W7BCXY:1:1101:2496:4681 1:N:0:AGCAGGAA orig_bc=AAAAAAAAAAAA new_bc=AAAAAAAAAAAA bc_diffs=0
TACGGAAGGTCCGGGCGTTATCCGGATTTATTGGGTTTAAAGGGAGCGTAGGCTGGGGTATAAGCGTGACGTGAAATGTAGTTGCTCAACATCTGCACTGCGTCGCGAACTGTTCCTCTTGAGTGAGTTGAAAGCCGGCGGAATTCGTGGTGTAGCGGTGAAATGCTTAGATATCACGAAGAACTCCGATTGCGAAGGCAGCTGGCTGTACCTTTACTGACGCTGAAGCTCGAAGGTGCGGGTATCGAACAGG
+
IIIIIIIIIIIIIIIIIIIIIIIIIHIIIIIIIIIHHIIIIIIIIIIIIIIIIIIIIIIIIIIIIIIIIIIIIIIIIIIIIIIIIIIIIIIIIIIIIIIIIIIIIIIIIIIIIIIIIIIIIIIIIIIIIIIIIIIIIIIIIIIIIIIIIIIIIIIIIIIIIIIIIIIIIIIIIIIIIIIIIIIIIIIIIIIIIIIIIIIIIIIIIIIIIIIIIIIIIIIIIIIIIIIIIIIIIIIIIIIIIIIIIIIIIIIII
@HS5.4_7 HISEQ:380:H55W7BCXY:1:1101:16585:4686 1:N:0:AGCAGGAA orig_bc=AAAAAAAAAAAA new_bc=AAAAAAAAAAAA bc_diffs=0
TACGGGGGATGCGAGCGTTGTCCGGAATCATTGGGCGTAAAGAGTTCGTAGGTGGTTTGTTAAGTTAGGTGTTAAAGGCTGAGGCTCAACTTCAGTATGGCACTTGATACTGGCAGACTAGAATGCGGTAGAGGTAAAGGGAATTCCTGGTGTAGCGGTGAAATGCGTAGATATCAGGAGGAACATCGGTGGCGTAAGCGCTTTACTGGGCCGTAATTGACACTGAGGAACGAAAGCCGGGGTAGCAAATGGG
+
IIIIIIIIIIHIIIIIIIIIIIIIIHIIIIIIIIIIIIIIIIIHFHIHHIHIFHIIIIIIIIIIHHIHIIIHIIIIHHIIIIIIIIIIIIIIIIIHIIIIIIIIIIIIIIIIIIIIIIIIIIIHIIIIIIIHIHHIIIIIIIIIIIIIIIIIIIIIIIIIIIIIIIIIIIIIIIIIIIIHIIIIIIIIIIIIIIIIHIIIIIIIIIIIIIIIIIIIIIIIIIIIIIIIHHIIIIIIIIIIIIIIIIIIIIIII
@HS5.4_8 HISEQ:380:H55W7BCXY:1:1101:8220:4833 1:N:0:AGCAGGAA orig_bc=AAAAAAAAAAAA new_bc=AAAAAAAAAAAA bc_diffs=0
TACGGAGGATGCAAGCGTTATCCGGATTTATTGGGTTTAAAGGGTGCGCAGGCGGCTTGTTAAGCGGGAGGTGAAATGCCGGCGCTCAACGTCGGAAGTGCCTCCCGAACTGGTGAGCTTGAATGACTCTGCCGTGGGAGGAATGTGTAGTGTAGCGGTGAAATGCTTAGAGATTACACAGAACACCGATTGCGAAGGCATCTCACGAAGGGTTGATTGACGCTGAGGCACGAAAGCGTGGGGATCAAACAGG
+
IIIIIIIIIIIIIIIIIIIIIHIIIHIIIIIIIIIGHIIIIIIIIIIIIIIIIIIIIIIIIIIIIIIIIIIIIIIIIHIIIIIIIIIIIIIIIIIIIIIIIIIIIIIIIIIIIHIIIIIIIIIIIIIIHIIIIIHIIIIIIIIIHIIIIIIIIIIIIIIIIIIIIIIIIIIIIIIHHEHIIIIIIIIIIIIIIIIIIIIIIIIIIIIIIIIIIIIIIIIIIIIIIIIIIIIIIIIIIIIIIIIIHIIIIIIII
@HS5.4_9 HISEQ:380:H55W7BCXY:1:1101:10288:4764 1:N:0:AGCAGGAA orig_bc=AAAAAAAAAAAA new_bc=AAAAAAAAAAAA bc_diffs=0
TACGGAAGGTCCGGGCGTTATCCGGATTTATTGGGTTTAAAGGGAGCGCAGGCGGGTTGTTAAGCGTGACGTGAAATGTAGGGGCTCAACCTTTGAATTGCGTCGCGAACTGGCGACCTTGAGTGGGTACGACGCGGACGGAATTCGTGGTGTAGCGGTGAAATGCTTAGATATCACGAAGAACTCCGATTGCGAAGGCAGTCCGCGAGTCCCCAACTGACGCTAAAGCTCGAAAGTGCGGGTATCGAACAGG
+
IHIIIGHIIIIIIIIHIIIIHIIIIEHHIIIHHHIDGHIIIIIIIIIIIIIIIIHIIIIIIIIIIIIHHIIIIIIHGHIIIIIIIIHIIIHIIIIIIHIIIIIIIIIIIIIIIIIHHIIIIIIIIIIIIIIIIIIIIIIIIIIIIIIIIIIIIIIIIIIIIIIIIIIIIIIHIIHHHHIIHIIIHIIIIIIIIIIIIIIIIIIIIIIHIHIIIIIIHIIIIIIIIIIIIHHIIIIIIIGIIIIIIIIIIIIII
@HS5.4_10 HISEQ:380:H55W7BCXY:1:1101:13580:4984 1:N:0:AGCAGGAA orig_bc=AAAAAAAAAAAA new_bc=AAAAAAAAAAAA bc_diffs=0
TACGGAAGGTCCGGGCGTTATCCGGATTTATTGGGTTTAAAGGGAGCGCAGGCGGAGGATTAAGCGTGACGTGAAATGTCCCGGCTCAACCGTGGAACTGCGTCGCGAACTGGTTCTCTTGAGTGAGTACGAGGAAGGCGGAATTTGTGGTGTAGCGGTGAAATGCTTAGATATCACGAAGAACTCCGATTGCGAAGGCAGCTTTCCAGTCCTTAACTGACGCTAAAGCTCGAAAGTGCGGGTATCGAACAGG
+
IIIIIHIIIHIHIIIIIIIIIIIIIHIHIIIHGHIC=GHIIIIGHIHHHIIIHIHIIIIIIHIIIIIIIIIIIIIIIIIIIIIIHHIIHHIIIIIIIHIIIIHHIHIIIHIIIIIHIIHIIIIIIIIIIIIIIIIIIIIIIIIIHIHIHIIIIHIIIIIIIIIIIIIIIIIIIIIIHHIHIIIIGIIIIIIIIIIIIIIIIIHIIIIIIIIIIIIIIIIIIIIIIIIIIIIIIIIIIIIIIIIHIIIIIIIII
@HS5.4_11 HISEQ:380:H55W7BCXY:1:1101:14656:4801 1:N:0:AGCAGGAA orig_bc=AAAAAAAAAAAA new_bc=AAAAAAAAAAAA bc_diffs=0
TACGGAAGGTCCGGGCGTTATCCGGATTTATTGGGTTTAAAGGGAGCGCAGGCTGGATTTTAAGCGTGCTGTGAAATGTACCGGCTCAACCGGTGACGTGCAGCGCGAACTGGAGTCCTTGAGTGAGTACGACGTCAGCGGAATTCGTGGTGTAGCGGTGAAATGCTTAGATATCACGAAGAACCCCGATTGCGAAGGCAGCTGACGAGTCCTTAACTGACGCTAAAGCTCGAAAGTGCGGGTATCGAACAGG
+
IIIIIHIIIIIIIHIIIIIIIIIIIHIHIIIHHIIGHIIIIIIIIIIIIIIIIIIIIIIIIIIIIIIIIIIIIIIIIIIIIIIIIIIIIIIIIIIIIIIIIIIIIIIIIIIIIIIIIIIIIIIIIIIIIIIIIIIIIIIIIIIIIIIIIIIIIIIIIIIIIIIIIIIIIIIIIIIIIIIIIIIIHIIIIIIIIIIIIIIIIIIIIIIIIIIIIIIIIIIIIIIIIIIIIIIIIIIIIHIIIIIIIIIIIIIII
@HS5.4_12 HISEQ:380:H55W7BCXY:1:1101:4643:5023 1:N:0:AGCAGGAA orig_bc=AAAAAAAAAAAA new_bc=AAAAAAAAAAAA bc_diffs=0
TACGGAAGGTCCGGGCGTTATCCGGATTTATTGGGTTTAAAGGGAGCGCAGGCCGAAGGTTAAGCGTGACGTGAAATGTAGCCGCTCAACGGCTGAACTGCGTCGCGAACTGGCTTTCTTGAGTGAGTTCGATGTAGGCGGAATTCGTGGTGTAGCGGTGAAATGCTTAGATATCACGAAGAACTCCGATTGCGAAGGCAGCCTACAAGGCCTTTACTGACGCTAAAGCTCGAAGGTGCGGGTATCGAACAGG
+
IIIIIIIIIIIIIIIIIIIIIIIIIHHIIIIIIIIHIIIIIIIIIIIIIIIIIIIIIIIIIIIIIIIIIIIIIIIIIIHHHIIIIIIIIIIIIIIIIIIIIIIIIIIHIIIIIIIIIIIIIIIIIIIIIIIIIIIIIIIIIIIIIIIIIIIIIIIIIIIIIIIIIIGIIIIIIIIIIHIIIIIIHIIIIIIIIIIIIIIIIIIIIIIIIIIIIIIIIIIIIIIIIIIIIIIIIIIIHIIIIIIHIIIIIIIII
@HS5.4_13 HISEQ:380:H55W7BCXY:1:1101:5742:5112 1:N:0:AGCAGGAA orig_bc=AAAAAAAAAAAA new_bc=AAAAAAAAAAAA bc_diffs=0
TACGGAAGGTCCGGGCGTTATCCGGATTTATTGGGTTTAAAGGGAGCGCAGGCCGATTATTAAGCGTGACGTGAAATGTAGATGCTCAACATCTGAACTGCGTCGCGAACTGGTAGTCTTGAGTGAGTTCGATGTGGGCGGAATTCGTGGTGTAGCGGTGAAATGCTTAGATATCACGAAGAACTCCGATTGCGAAGGCAGCCCACAAGGCCTTTACTGACGCTAAAGCTCGAAGGTGCGGGTATCGAACAGG
+
IIIIIHIIIIIIIIIIIIIIIGIIIGHHIIIIHIHDCGGHIHIIGHHIIGIIIIIHIIHIIIIIIIIIIIHGIIIIIIIIIIIIIIIIIIIIIIIHIIIIIIIIIIIIIIIIIHIIIIHIIIIIIIIIHIIIIIIIIHIIIIIIIIIIIIIIIIIIIIIIIIIIIIIIIIIIIHIHIIIIIIIIHIIIIIIIHHIIIIIIIIIIIIIIIGIIIIIIIIIIIIIIIIIIIIIIIIIIIIIIIIIHIIHIIIIII
@HS5.4_14 HISEQ:380:H55W7BCXY:1:1101:16062:5072 1:N:0:AGCAGGAA orig_bc=AAAAAAAAAAAA new_bc=AAAAAAAAAAAA bc_diffs=0
TACGGAGGGTACGAGCGTTAATCGGAATGACTGGGCGTAAAGGGCACGTAGGTGGATAGATAAGTCACAAGTGAAATACCCGGGCTTAACCTGGGATTGGCTCGTGAAACTGTTTAACTAGAGTACGGTAGAGGGGAGTAGAATTCCAAGTGTAGCGGTGAAATGCGTAGAGATTTGGAAGAATACCGGAGGCGAAGGCGGCTCTCTGGACCGATACTGACACTGAAGAGCGAAAGCGTGGGGAGCAAACAGG
+
HIIIIHHHHIHHIIIIDCHHHHHIIIGIIIIHIIIHDCHHIIIIIIIHFHHHHHHIIIHHIHIIIHHHIIIIHHIIHHIIIIIIHIHHIHIIIIIHIHIHHFHHIIEIHIHHHIHIHIIIIHIHHIIHEHHHGIHHHIIIIIHIIIIIHIIIHIHHIIHIGIIHIIIHIIIIIIIHHGIIIIHHHHIHIIIIIHHEIIHHEIIHHHIIHHDEF@HIIGIHEFIIHHIIIHIIIIHIHIIIIIIIIIIIHGHII
@HS5.4_15 HISEQ:380:H55W7BCXY:1:1101:14832:5349 1:N:0:AGCAGGAA orig_bc=AAAAAAAAAAAA new_bc=AAAAAAAAAAAA bc_diffs=0
TACGAGGGGTGCAAGCGTTGTTCGGAATTACTGGGCGTAAAGGGAGCGTAGGCGGAGATTCAAGCGGATTGTACAATCCCGGGGCCCAACCCCGGCTCTGCAGTCCGAACTGGATCTCTTGGATAGTTCAGGGGCAGGCGGAATTCCTGGTGTAGCGGTGGAATGCGTAGAGATCAGGAAGAACACCGATGGCGAAGGCAGCCTGCTGGGGACTTATCGACGCTGAGGCTCGAAAGTGCGGGTAGCAAATGGG
+
IIIIIEFHIHIIIIIIIIIIIIIIIIIIIIIIIIIIIFHIIIIIIIIIHIIIIIIIIIHIIIIIIIIIIIIIIIIIHIIIIIHIIIHIIIIIIIIHIIIIIHIIIIIIIIIIIHHIIIIIIIHHHIIIIIIHIIIIIIIIIIIIIIIIIIIIHIIIIIHHIHIHIIIIIIIIIIIIHHIIIIIIIIIIIIIIIIIIIIIIIIIIIIIIIIIIIIIIIIIIIIIGIIIIIIIIIIIHCHCIIIIIIIIIIIIII
@HS5.4_16 HISEQ:380:H55W7BCXY:1:1101:15171:5432 1:N:0:AGCAGGAA orig_bc=AAAAAAAAAAAA new_bc=AAAAAAAAAAAA bc_diffs=0
TACAGAGGTCTCGAGCGTTGTTCGGATTTACTGGGCGTAAAGGGCGCGTAGGCGGCGCGGCGTGTCGAGTGTGAAATCTCCGGGCTCAACCCGGAAAGTGCGCTCGAAACTGCCGTGCTCGAGTGCGGGAGAGGGAATCGGAATACAGGGTGTAGCGGTGAAATGCGTTGATATCCTGTAGAACACCGGATGCGAAGGCGGATTCCTGGAACGCAACTGACGCTGAGGCGCGAAAGTCGGGGGAGCAAACAGG
+
IIIIIIIIIIIIIIIIIHHIIIIIIIIIIIIHIIIIHEHIIIIIHIIIHIHIIIIIIIIIIIIIIIIIIHIIIHIIGIIIIIIIIHIIIIIIIIIIIIIIIIIIIIIIIIIIIIIIIIIIIIIIIIIIIIIIIIIIIIIIIIIIIIIIIIIIIIIIIIIIIIIIIIIIIIIIIIIIIHIIIIIIIIIIIIIIIIIIIIIIIIIIIIIIIIHIHIIIIIIIIIIIIIIIIIIIIIIIHIIIIIIIIHIIIIIII
@HS5.4_17 HISEQ:380:H55W7BCXY:1:1101:16062:5484 1:N:0:AGCAGGAA orig_bc=AAAAAAAAAAAA new_bc=AAAAAAAAAAAA bc_diffs=0
TACGGAAGGTCCGGGCGTTATCCGGATTTATTGGGTTTAAAGGGAGCGCAGGCTGAATGGTAAGCGTGACGTGAAATGTCCGGGCTCAACCGGGGCTTTGCGTCGCGAACTGCCGTTCTTGAGTGGGTACGACGCTGGCGGAATTCGTGGTGTAGCGGTGAAATGCTTAGATATCACGAAGAACTCCGATTGCGAAGGCAGCTGGCGAGTCTCTTACTGACGCTAAAGCTCGAAGGCGCGGGTATCGAACAGG
+
IIIIIHIIHHIIIIIIIIIIHIIIIEHIIIHIGHIDECHIIIIIHIIIGIIIIIIIIIIIIIHIIIIIHHIHIIHHIHIIIIIIIIIHIIIIIIIIIHIIHIHIIIIIHIHIHIIIIIIIIHIIIIIIIIIIIIIIIIIIIIIIIIIIIIIIIIIIIIIIIIIIIIIHIIIIIIIIIIIIIIIIIHIIIIIIIIIIIIIIGIIIIIIIIIIIIIIIIIIIIIIIIIIIIIIIIIIGIIIIIIIIHIIIIIIII
@HS5.4_18 HISEQ:380:H55W7BCXY:1:1101:19663:5392 1:N:0:AGCAGGAA orig_bc=AAAAAAAAAAAA new_bc=AAAAAAAAAAAA bc_diffs=0
TACGGAAGGTCCGGGCGTTATCCGGATTTATTGGGTTTAAAGGGAGCGCAGGCTGGATTTTAAGCGTGCTGTGAAATGTACCGGCTCAACCGGTGACGTGCAGCGCGAACTGGAGTCCTTGAGTGAGTACGAGGTATGCGGAATTCGTGGTGTAGCGGTGAAATGCTTAGATATCACGAAGAACTCCGATTGCGAAGGCAGCGTACCAGTCCTTAACTGACGCTAAAGCTCGAAAGTGCGGGTATCGAACAGG
+
IIIIIEHHIHIIICHIIIIGIIIIIHIIIIIIHIHGHIGIIIIIIIIIHIIIIIIIIIIIIIIIIIIIIIIIIIIIIHIIIIIIHIIIIIIIIIIIIIIIIIIIIIHIIIIIIIIIIIIIIIIIIIIIIIIIIIIIIIIIIIIIIIIIIIIIIIIIIIIIIIIIIIIIIIIIIIIIIHIIIIIIIIIIIIIIIIIIIIIIIIIIIIIIIIIIIIIHIIIIIIIIIIIIIIIIIIIIIIIIIIHHHIIIIIIII
@HS5.4_19 HISEQ:380:H55W7BCXY:1:1101:20051:5494 1:N:0:AGCAGGAA orig_bc=AAAAAAAAAAAA new_bc=AAAAAAAAAAAA bc_diffs=0
TACGGAAGGTCCGGGCGTTATCCGGATTTATTGGGTTTAAAGGGAGCGCAGGCTGATGATTAAGCGTGACGTGAAATGTAGCCGCTCAACGGCTGAACTGCGTCGCGAACTGGTTATCTTGAGTGAGTTCGATGTTGGCGGAATTCTTGGTGTAGCGGTGAAATGCTTAGATATCACGAAGAACTCCGATTGCGAAGGCAGCCAACAAGGCCTTTACTGACGCTAAAGCTCGAAGGTGCGGGTATCGAACAGG
+
IIIIIHIIIIIIIIIIIIIIIIIIIHIIIIIIHIIHGIIHIIIIIIIIIIIIIIIIIIIIIIIIIIIIHIHHIHIIHIHHHIIIIIIIIIIIIHIIIIIIIIIHIIIHIIIIIIHIIIIIIIIIIIIIHIIIIIIIIHIIIIIIIIIIIIIIIIIIIIIIIIIIIIIIIIHIIHIHIIIHIIHHHIIIIIIIHIIIIIIIIIIIIIIIIIIHIIIIIIIIIIIIIIIIIIIIIIIIIIIIIIIIHIHIIHIII
@HS5.4_20 HISEQ:380:H55W7BCXY:1:1101:2521:5659 1:N:0:AGCAGGAA orig_bc=AAAAAAAAAAAA new_bc=AAAAAAAAAAAA bc_diffs=0
TACGGAAGATGCGAGCGTTATCCGGATTTATTGGGTTTAAAGGGAGCGTAGGCGGGTTTTTAAGTCTGCGGTAAAATGTCGGCGCCCAACGTCGTCTTGCCGTGGAAACTGGAGACCTTGAATACACGCAAGGAAGATGGAATTCGTCGTGTAGCGGTGAAATGCTTAGATATGACGAAGAACTCCGATTGCGAAGGCAGTCTTCTGGAGTGCGATTGACGCTGAGGCTCGAAAGTGCGGGTATCAAACAGG
+
IIIIIHIIIIIIIHIIHHIIIIIIIHCGHIIHHIIE=GHHHHFHIIGHHHIIHIIICHHHGIIIHIIHHHIHHFFHHEHIHGHIIIIIHIIIHIIIIHHHIIIHHHHIIIIIIIHGHHHIHIIIHHIIIIHIIIIIHIIIIIIIIIHIIIHIIIIIIHIIIIIIIIIIIHIIIIIHHIIIIIIIIGIIIIIFHIIEHHHIIIHFHHIHIHHHHIIIIHHHIIIIIIIHIIIIIIHGIIHEHIHIIIIHHHII
@HS5.4_21 HISEQ:380:H55W7BCXY:1:1101:3368:5704 1:N:0:AGCAGGAA orig_bc=AAAAAAAAAAAA new_bc=AAAAAAAAAAAA bc_diffs=0
TACAGAGGTCGCAAGCGTTGTTCGGATTTACTGGGCGTAAAGGGCACGTAGGCTGCGAGGCGTGTCGAGTGTGAAATCTCCGGGCCCAACCCGGAAAGTGCGCTCGAAACTACCCCGCTGGAGTACGGGAGAGGGAAGGGGAATGCAGGGTGTAGCGGTGAAATGCGTTGATATCCTGCAGAACACCGGAGGCGAAGGCGCCTTCCTGGAACGTTACTGACGCTAAGGTGCGAAAGTCGGGGGAGCAAACAGG
+
IIIIIHHIIIIIIIIIIIHIHIIIGHIIHHHEEHIHIEHHIHGIIIIGHHHHIEHIHIHIIIEHGHHHIHHHIIIHCHIIHIHHHHDHIIHHCIHHIIHEHHHHHHHIIIHIHHIIIIIHHHGHHGHHHIHHHHIIHHIHIIIIIHHEEH?HGGIIIIIHIFIHHGHIIIHHIIIIIHIHIIIIIIIIIIIIIIIIIIIHIIHHHHHIIHHIIIIHIGIGIIIIIIIIIIIIIHHHHIIIHHIIIIIIIIIIH
@HS5.4_22 HISEQ:380:H55W7BCXY:1:1101:4205:5581 1:N:0:AGCAGGAA orig_bc=AAAAAAAAAAAA new_bc=AAAAAAAAAAAA bc_diffs=0
TACGTATGGAGCAAGCGTTATCCGGATTTACTGGGTGTAAAGGGAGTGTAGGCGGTTTTATAAGTCTGATGTGAAAGCCCGCGGCTCAACCGCGGTACTGCATTGGAAACTGTAGAACTAGAGTGTCGGAGAGGTAAGTGGAATTCCTAGTGTAGCGGTGAAATGCGTAGATATTAGGAGGAACACCAGTGGCGAAGGCGGCTTACTGGACGATTACTGACGCTGAGGCTCGAAAGCGTGGGGAGCAAACAGG
+
IIIIIIIIIIIIIIIIIIIHIIIIIIIIIIIHIIICHHHIIIIIHIEHHIIIIIIGEHIIIIIIIIHIHIIIIIIIHHIIIIIIHIIIIIIIIIIIIIIIIIIIIIIIIIIIIIIIIIIIIIIIIIIIIIIIIIIIIIIIIIIIIIIIIIIIIIIIIIIIIIIIIIIIIIIIIIIHHHIIIIIIIIIIIIIIIIIIIIIIIIIIIIIIIIIIIIIHIIIIIIIIIIIIIIIIIIIIIIIIIIIIIIIIIIIII
@HS5.4_23 HISEQ:380:H55W7BCXY:1:1101:10999:5743 1:N:0:AGCAGGAA orig_bc=AAAAAAAAAAAA new_bc=AAAAAAAAAAAA bc_diffs=0
GACAGAGGGGGCAAGCGTTGTTCGGAATTACTGGGCGTAAAGGGCGCGCAGGCTGTTGAACAAGTCAGCTGTTAAATGATGCGGCTTAACCGTGTTATGCAGTTGAAACTGTTTGACTGGAGTATCGGAGAGGTAAGCGGAATTCCCAGTGTAGCGGTGAAATGCGTAGATATTGGGAAGAACATCGGTGGCGAAGGCGGCTTACTGGCCGAAGACTGACGCTGAGGCGCGAAAGCTAGGGTAGCAAACGGG
+
IIIII@GHHIIIIIIEGGCHHIIIIHHIIHHGHEHIH<CEHHCHGIHIDHHIIHIIHHHHGIHGFGHGHHHHHHEHHHCFHIDHHIIIHHIIHHHHIHHIHIHHHHHHHHHHHIGIIIGHIIIHHIIHCHHHHHEGGCHHFHGHHIHHHIGIIHHGFEGIIIIIHIHHFIIHGEG?FIHHHHFIHII##IIHIHHIGIHIIIIIIIIIIIHHHHHIIIIHIIIIHHHHIHIIIHEIHIIIIIIHHIIHEHII
@HS5.4_24 HISEQ:380:H55W7BCXY:1:1101:13601:5745 1:N:0:AGCAGGAA orig_bc=AAAAAAAAAAAA new_bc=AAAAAAAAAAAA bc_diffs=0
TACGGAAGGTCCGGGCGTTATCCGGATTTATTGGGTTTAAAGGGAGCGCAGGCCGGAGGTCAAGCGTGACGTGAAATGTAGCCGCTCAACGGCTGAGTTGCGTCGCGAACTGGCTTCCTTGAGTGAGTGCGACGTCAGCGGAATTCGTGGTGTAGCGGTGAAATGCTTAGATATCACGAAGAACCCCGATTGCGAAGGCAGCTGACGAGCCCTTTACTGACGCTAAAGCTCGAAGGTGCGGGTATCGAACAGG
+
IIIEHHHHHGHIHDDHHEE=GHEEHCCHFHIHHHIDCGHIEHHHHIGHIHIIHHHHDIHHGHEHHHHIHIIIIIIIIHHHIHIIIHIHHFIHEHIHIIHIIIIIIHHHIIIHHEGHEIIIIIIHHIHIIIIHHHCEIIGIIIIIIHIIIIIIIIIIIIIIIIHHHHEHIIIIIIIHEHIHHGHIHIIHIHFIIIIIIIIIIIIIHHFHHEHH@GIIIIIIIIIIIIIIHEIIIIHIHIIIIIIHEIIIIIIII
@HS5.4_25 HISEQ:380:H55W7BCXY:1:1101:7947:5807 1:N:0:AGCAGGAA orig_bc=AAAAAAAAAAAA new_bc=AAAAAAAAAAAA bc_diffs=0
TACGTAGGTGGCAAGCGTTATCCGGATTTACTGGGTGTAAAGGGCGCGTAGGCGGGGATGCAAGTCAGATGTGAAATCTATGGGCTTAACTCATAAACTGCATTTGAAACTGTATCTCTTGAGTGCTGGAGAGGTAGACGGAATTCCTTGTGTAGCGGTGAAATGCGTAGATATAAGGAAGAACACCAGTGGCGAAGGCGGTCTACTGGACAGTAACTGACGCTGAGGCGCGAAAGCGTGGGGAGCAAACAGG
+
IIIIIIIIIIIIIIIIIIIIIIIIIIIIIIIIIIIHHHIIIIIIIIIIIIIGIHIIIIIIIIIIIIIIIIIIIHIIIHHIIIIIIIIIIIIIIIIIIIIIHIIIIIIIIIIIIIIIIIIIIIIIIIIIIIIHIIHIIIIIIIIIIIIIIIIIIIHIIIIIIIIIIIIIHHIIIIIIIIIIIIIIIHIIIIIIIIIIIIIIIIIIIIIIIIIIIIIIIIIIIIIIIIIIIIIIIIIIIIIIIIIIIIIIIIIII
@HS5.4_26 HISEQ:380:H55W7BCXY:1:1101:11598:5897 1:N:0:AGCAGGAA orig_bc=AAAAAAAAAAAA new_bc=AAAAAAAAAAAA bc_diffs=0
TACGTAGGTGGCGAGCGTTATCCGGATTTACTGGGTGTAAAGGGCGCGTAGGCGGGGGTGCAAGTCAGATGTGAAATCTATGGGCTCAACTCATAAACTGCATTTGAAACTGTACTTCTTGAGTACTGGAGAGGTAGACGGAATTCCTTGTGTAGCGGTGAAATGCGTAGATATAAGGAAGAACACCAGTGGCGAAGGCGGTCTACTGGACAGCAACTGACGCTGAGGCGCGAAAGCGTGGGGAGCAAACAGG
+
IIIIIIIIIIIIIIIIIIIIIIIIIHHIIIIIHIIGHHHIIIIIIIIIHIIIHIIIIIIIIIIIIIIIHHIHIHIHHHIIIIIIIIIIIIIIIIIHHIIIIIIIIIIIIIIIIIIIIHIIIIIIIIIIIIIIIIIIIIIIIIIIIIIIIIIIIIHIIIIIIIIIIIIIIHHIIIIIIIIIIIIHIIIIIIIIIIIIIIIIIIIIIIIIIIIIIHIIIIIIIIIIIIIIIIIIIIIIIIHIIIIIIIIIIIIII
@HS5.4_27 HISEQ:380:H55W7BCXY:1:1101:15214:5779 1:N:0:AGCAGGAA orig_bc=AAAAAAAAAAAA new_bc=AAAAAAAAAAAA bc_diffs=0
TACGGAAGGTCCGGGCGTTATCCGGATTTATTGGGTTTAAAGGGAGCGCAGGCTGGATTTTAAGCGTGCTGTGAAATGTACCGGCTCAACCGGTGACGTGCAGCGCGAACTGGAGTCCTTGAGTGAGTACGAGGTATGCGGAATTCGTGGTGTAGCGGTGAAATGCTTAGATATCACGAAGAACTCCGATTGCGAAGGCAGCGTACCAGTCCTTAACTGACGCTAAAGCTCGAAAGTGCGGGTATCGAACAGG
+
IIIIIIIIIEGGHDIIIIIGHHGIGHDGHH@HGHH0C<FHHIGH@HGHIHIHCIHHHHEFHHHHIIHHIIHHHHHIHHHIHHHHIHHHIIHIIIHHIIIIIIIHHGHDHHHHHHHHHHHGIHHHGCIIIHIIHIIIIIIHIIIIHIIHFIIIGIIIIHIIIIIIIIIIIIHIIIIIIIIIIIIHEIIHIIIIIIIIIIIIIIIIIIIIIIIHGIHIIIIIIIHFIIIIHEIHIIIIHIIGIIIIIIIIIIIII
@HS5.4_28 HISEQ:380:H55W7BCXY:1:1101:19335:5780 1:N:0:AGCAGGAA orig_bc=AAAAAAAAAAAA new_bc=AAAAAAAAAAAA bc_diffs=0
TACGTAGGTGGCGAGCGTTGTTCGGATTTATTGGGCGTAAAGGGTCCGCAGGTGGTTGGATAAGTTTGACGTGAAATCCCAGAGCTCAACTCTGGAACTGCGTTGAAAACTGTCTGACTGGAGTATCGGAGAGGAGATTGGAATTCCAGGTGTAGCGGTGGAATGCGTAGATATCTGGAAGAACACCGAAAGCGAAGGCAGATCTCTGGACGATAACTGACACTCAGGGACGAAAGTATGGGGATCAAACAGG
+
IIIIHHDHHHHIDHIIHHHHIIIIIHDHHIHIHIHIIHIIIHHIIEHIDHHIFHHHHGIIHHGHFIEHGEIHHHIIFHHGHIIHIIIIIIIHHIIIIHIIHGCGHEHGHIHHHFHHGHIIIIIHHIHHFHGFIIHHHHHGHIIHHFFIIIHEIHHHHIHIHIIIHHGIIIIHHH?HCGH@HIHHIHHIIEGIIHIIIHCFFCHF?IHIIEH@EHHHHHHGC<HFGIHIIHIIIIGHCIHIIHHHHHIIIIHII
@HS5.4_29 HISEQ:380:H55W7BCXY:1:1101:4042:6052 1:N:0:AGCAGGAA orig_bc=AAAAAAAAAAAA new_bc=AAAAAAAAAAAA bc_diffs=0
TACAGAGGCCCGTAGCGTTGTTCGGATTTACTGGGCGTAAAGGGCGCGTAGGCGGCCTAGCGTGTCGGATGTGAAATCTCCGGGCTCAACCCGGAAAGTGCGTCCGAAACTGCAGGGCTCGAGTGCGGGAGAGGGAAGGGGAATGCAGGGTGTAGCGGTGAAATGCGTTGATATCCTGCAGAACACCGGAGGCGAAGGCGCCTTCCTGGAACGCTACTGACGCTGAGGCGCGAAAGCCGGGGGAGCAAACAGG
+
IIIIIIIIIIIIIIIIIHIIIIIIIIIIIIHIIIIIIHIIHIIHIIIIHIIIIIIIIIIIIHIIHIIIHHIIIIIIGHIIIIIIIHIIIIIIIIGHIIIIIIIHIIIIIIIIIIIIIIIHIIIIIGIIIIIIIIIIIIIIIIIIIIIIIIIIIIIIIIIIIIIHIIIIIIIIIIIHHHIIIIIIIIIIIIIIIIIIIHIIIIIIIIIIIIHIHHIHIIIIIIIIIIIIGIHIHIIIIIIIIIIIIHIIIIIII
@HS5.4_30 HISEQ:380:H55W7BCXY:1:1101:9908:6090 1:N:0:AGCAGGAA orig_bc=AAAAAAAAAAAA new_bc=AAAAAAAAAAAA bc_diffs=0
TACGGAAGGTCCGGGCGTTATCCGGATTTATTGGGTTTAAAGGGAGCGCAGGCGGGCTTTTAAGCGTGACGTGAAATGTAGATGCTCAACATCTGAACTGCGTCGCGAACTGGAGGCCTTGAGTGCATTCGACGTCAGCGGAATTCGTGGTGTAGCGGTGAAATGCTTAGATATCACGAAGAACTCCGATTGCGAAGGCAGCTGACGAGACTGTAACTGACGCTAAAGCTCGAAAGTGCGGGTATCGAACAGG
+
IIIIIIIIIIIIIIIIIIIIIIIIIHHIIIIIHIIHIIIIIIIIIIIIIIIIIIIIHIIIIIIIIIIIIIIIIIIIHHHIIIIIIIIIIIIIIIIIIIIIIIIIIIIIIIIIIIIIIIIIIIIIIIIIIIIIIIIIIIIIIIIIIIIIIIIIIIIIIIIIIIIIIIIIIIIIIIIIIIIIIIIIIIIIIIIIIIIHIIIIIIIIIIIIIIIIIIIIIIIIIIIIIIIIIIHIHIIIIIIIIIIIIIIIIIIII
@HS5.4_31 HISEQ:380:H55W7BCXY:1:1101:15866:6248 1:N:0:AGCAGGAA orig_bc=AAAAAAAAAAAA new_bc=AAAAAAAAAAAA bc_diffs=0
TACGGAGGGTGCAAGCGTTAATCGGAATAACTGGGCGTAAAGGGCATGCAGGCGGTTAGACAAGTAGGATGTGAAATCCCCGGGCTCAACCTGGGAGCTGCATACTAAACTGTCAGACTAGAGTATTGCAGGGGGAGACGGAATTCCAGGTGTAGCGGTGGAATGCGTAGATATCTGGAAGAACACCAAAGGCGAAGGCAGTCTCCTGGGCAAATACTGACGCTCATATGCGAAAGCGTGGGTAGCAAACAGG
+
IGHIIHHCHHII@HIIHGHI1GHHHHIHIHIIIIEHHEHE?EHIHIGHH?GHHHIHGECHEHHIIIHHGHHHFHHG<CC@DHIIIHIHIIIHIIIHIHIIIIIHIIHH?GHGHIHHHHIIHHHHDHHGHHHEHHHEGHIIIGIHFHGCGFIEFHGGCCEHHHHEHIIHHHFECFHCFGHIHHHHICGCEHHHHHHEHCEC<HHHGD11<F?EGHEHHEHHDHCEEG0IHHHCG=HHHEHEIHIHEFC<HCHHI
@HS5.4_32 HISEQ:380:H55W7BCXY:1:1101:16605:6085 1:N:0:AGCAGGAA orig_bc=AAAAAAAAAAAA new_bc=AAAAAAAAAAAA bc_diffs=0
TACGGAGGATGCGAGCGTTATCCGGATTTATTGGGTTTAAAGGGTGCGTAGGCGGGACGTCAAGTCAGCGGTGAAATACTGTGGCTCAACCATAGCATTGCCGTTGAAACTGGTGACCTTGAGTGCGGCAGAGGTAGGCGGAATGTGTGGTGTAGCGGTGAAATGCTTAGATATCACACAGAACACCGATTGCGAAGGCAGCTTACTGGAGCGCAACTGACGCTGAGGCACGAAAGCGTGGGTATCGAACAGG
+
IIIIIIIIIIHIIIIHIIIIHIIIIHGIIHHHHIICEHHIIIIIIHGHIIIIGHHIHIHHIFIIIIIIHIIIIIIIHHHIIIIIIIIIIIIIIHHIIIIIIIIIIIIIIIIIHHIIHIIIIIIIIIIIIIIIIIIIIIIIIHHHIIIIIHHIIIIHIIIGIIIIIIHIIIIIIIIIIHHIIHIHIIIIIIHIHIIIIIHHIIHIIIIIIIIIHIIIIIIIIIIGIIIIIIIIGIIIIIIHIIIIHIIIIIIII
@HS5.4_33 HISEQ:380:H55W7BCXY:1:1101:19484:6080 1:N:0:AGCAGGAA orig_bc=AAAAAAAAAAAA new_bc=AAAAAAAAAAAA bc_diffs=0
TACGGAGGGTGCAAGCGTTAATCGGAATAACTGGGCGTAAAGGGCATGCAGGCGGTTGTATAAGTAGGGTGTGAAATCCCCGGGCTCAACCTGGGAACTGCATTCTAAACTGTACAACTAGAGTATTGCAGGGGGAGACGGAATTCCAGGTGTAGCGGTGGAATGCGTAGATATCTGGAAGAACACCAAAGGCGAAGGCAGTCTCCTGGGCAAATACTGACGCTCATATGCGAAAGCGTGGGTAGCAAACAGG
+
HIICHDCEHCEHHHHEHGGE1FHIHFHHCGGHHHIIICHCHIIFHHHHCHHCEHH?8CDIIHIHHEIHIIIIFHIIFHHHHHHIIIIHHIIIIHIHHHIHGIHHHCHIHHHHIHGI@EIIIIHHIIHEEEH/FECHI<E0HHHHHHG?HHHIIIHHIIHC?HIIIIIIIHHHIHHHHFHHIHHFIIHHE=HIGIIIIIHEE1HHEIHHC?D<1H@IIIIIHHHD<H@@IIIIIIIIIIIHHIIIHHIIIIIII
@HS5.4_34 HISEQ:380:H55W7BCXY:1:1101:2494:6478 1:N:0:AGCAGGAA orig_bc=AAAAAAAAAAAA new_bc=AAAAAAAAAAAA bc_diffs=0
TACGGAAGATGCGAGCGTTATCCGGATTTATTGGGTTTAAAGGGAGCGTAGGCGGACCTTTAAGTCAGCGGTAAAATGTCAATGCCCAACATTGGCCCGCCGTTGATACTGTTGGTCTTGAATACACACAAGGAAGGTGGAATTCGTTGTGTAGCGGTGAAATGCTTAGATATGACGAAGAACTCCGATTGCGAAGGCAGCCTTCTGGGGTGCGATTGACGCTGAGGCTCGAAAGTGCGGGTATCAAACAGG
+
IIIIIIIIIIIIIIIIIIIIIIIIIHIIIIIHHIIIIIHIIIIIIIIIIIIIHIIIIIIIIIIIIIIIIIIIIIIIHIIIIIIIIIIIIIIIIIIIIIIIIIIIIIIIIIIHIIIIIIIIIIIIIIIIIIIIIIIIIIIIIIIIIIIIIIIIIIIIIIIIIIIIIIIIIIIIIIIHHIIIIIIHIIIIIIIIIIIIIIIIIIIIIIIIIIIIIIIIIIIIIIIIIIIIIIIIIIIIIIIIIIIIIIIIIIII
@HS5.4_35 HISEQ:380:H55W7BCXY:1:1101:5730:6359 1:N:0:AGCAGGAA orig_bc=AAAAAAAAAAAA new_bc=AAAAAAAAAAAA bc_diffs=0
TACGGAAGGTCCGGGCGTTATCCGGATTTATTGGGTTTAAAGGGAGCGCAGGCTGATGATTAAGCGTGACGTGAAATGTAGCCGCTCAACGGCTGAACTGCGTCGCGAACTGGTTATCTTGAGTGAGTTCGATGTTGGCGGAATTCGTGGTGTAGCGGTGAAATGCTTAGATATCACGAAGAACTCCGATTGCGAAGGCAGCCAACAAGGCCTTTACTGACGCTAAAGCTCGAAGGTGCGGGTATCGAACAGG
+
IIIIIIIIIHIIIIIIIIIGIIIIIGHHIIIIIIIGHIIIIIIIIIIIIGIIIIIIIHHHHIIIIIIIIIIIIIIIHHHIIHIIIIIIIIIIIIIIIIIIIIIIIIIHIHIIIIIIIIIIIIIIIIIHIIIIIIIIIIIIIIIIIIIIIIIIIIIIIIIIIIIIIIIIIIIIIIIIIIIIIIHHIIIIIIIIHIIIIIIIIIHIIIIIIIIIIIIIIIIIIIIIIIIIIIGIHIIHCIIIIIIIHIIIIIIII
@HS5.4_36 HISEQ:380:H55W7BCXY:1:1101:6570:6395 1:N:0:AGCAGGAA orig_bc=AAAAAAAAAAAA new_bc=AAAAAAAAAAAA bc_diffs=0
TACGGAAGGTCCAGGCGTTATCCGGATTTATTGGGTTTAAAGGGAGCGCAGGCTGATGATTAAGCGTGACGTGAAATGTAGCCGCTCAACGGCTGAACTGCGTCGCGAACTGGTTATCTTGAGTGAGTTCGATGTTGGCGGAATTCGTGGTGTAGCGGTGAAATGCTTAGATATCACGAAGAACTCCGATTGCGAAGGCAGCCAACAAGGCCTTTACTGACGCTAAAGCTCGAAGGTGCGGGTATCGAACAGG
+
IIIIIIIIIIIIIIIIIIIIIIIIIIIDHIIIHIIGHHIIIIIIIIIIHIIIIIIHHHIHIIIIIIIIIIIIIIIIIIIIIIIIIIIIIIIIIIIIIIIIIIIHIIIIIIIIIIIIIIIIIIIIIIIIIIIIIIIIIIIIIIIIIIIIIIIIIIIIIIIIIIIIIIIIIIIIIIIIIIIIIIIIIIIIIIIIIIIIIIIIIIIIIIIIIIIIIIIIIIIIIIIIIIHHIIIIIIIIIIIIIIIIIIIIIIIII
@HS5.4_37 HISEQ:380:H55W7BCXY:1:1101:10113:6320 1:N:0:AGCAGGAA orig_bc=AAAAAAAAAAAA new_bc=AAAAAAAAAAAA bc_diffs=0
TACGGAGGATGCGAGCGTTATCCGGATTTATTGGGTTTAAAGGGTGCGTAGGCGGGCTTTTAAGTCAGCGGTGAAAGTTTGCGGCTCAACCGTAAAATTGCCGTTGATACTGGAGGTCTTGAGTATAGACGAGGTAGGCGGAATGTAACGTGTAGCGGTGAAATGCTTAGATATGTTACAGAACTCCGATTGCGAAGGCAGCTTACCAGACTATGACTGACGCTGAGGCACGAAAGCGTGGGTATCAAACAGG
+
IIIIIHIIIIIIIIIIIIIIIIIIIHIHIIIIHIIHIIIIIIIIIIIIIIIIIIIIIIIIHIIIIIIIIIIIIIIIHHIIIIIIIIIIIIIIIIIIIIIIIIIIIIIIIIHIIIIIIIIIIIIIIIIIIIIIIIIHIIIIIIIIIIIIIIIIIIIIIIIIIIIIIIIIIIIIIIIIIIIIIIIIIIIIIIIIIIIIIIIIIIIIIIIIIIHIIHIIIIIIIIIIIIIIIIIIIIHIIIIIIIIIIIIIIIIII
@HS5.4_38 HISEQ:380:H55W7BCXY:1:1101:11322:6294 1:N:0:AGCAGGAA orig_bc=AAAAAAAAAAAA new_bc=AAAAAAAAAAAA bc_diffs=0
TACGGAAGATGCGAGCGTTATCCGGATTTATTGGGTTTAAAGGGAGCGTAGGCGGGCTTTTAAGCCAGCGGTCAAATGTCAGGGCCCAACCTTGGCATGCCGTTGGAACTGGGAGCCTTGAATACACACAAGGAAGGTGGAATTCGTCGTGTAGCGGTGAAATGCTTAGATATGACGAAGAACTCCGATTGCGAAGGCAGCCTTCTGGGGTGCGATTGACGCTGAGGCTCGAAAGTGCGGGTATCGAACAGG
+
HGHCH@HDHHHHHIHHIHHEHIHEH@<GHIIEFHH<<CGHHHIIIIHIHHHHHIIII#HHHHHIHCHHHIIIIHHHHIIIIHIIGIDHHHIIIIIIIIHIIIIHIIIIIIIIHHIIIHIIIHIIHHIIIFHIHHHIGIIIIIIIIIIHIIIIIIIIIIIIIIIIHGIIIHEIHHHHIIHIIHDFIIHIIFIIIIIIIIHIIIHIIIIIIIIHHIIIIIIIIIIIIIHIHIIIIIIHIIIIIIHFIIIIIIII
@HS5.4_39 HISEQ:380:H55W7BCXY:1:1101:14125:6304 1:N:0:AGCAGGAA orig_bc=AAAAAAAAAAAA new_bc=AAAAAAAAAAAA bc_diffs=0
TACAGAGGCCCATAGCGTTGTTCGGATTTACTGGGCGTAAAGGGCGCGTAGGCGGCGCGACAAGTCGGATGTGAAATCTCCGGGCTCAACCCGGAAAGTGCGTCCGAAACTGTCATGCTAGAGTGCGGGAGAGGGAATCGGAATATAGGGTGTAGCGGTGAAATGCGTTGATATCCTATAGAACACCGGAGGCGAAGGCGGATTCCTGGAACGTTACTGACGCTAAGGCGCGAAAGTCGGGGGAGCAAACAGG
+
FHHIHIIIIIIIIIIIIIIIHIIIDHEHIHGIIHHIIEDHHHIIIIHHIIIHHHHHIIIIIHHHHIIIHIIHGHIIHIIHHIIIIIIIIHHIHIHIIIIIIHHHIIIIIIHIIHHIHHEIHIIGIHIIIIIIHHIIIIIHIIIIIIIIIIIIHIIIIIGIIIIIIIIHIIIHIIIIHHIIIIIIIIIIIHIIIIIIIIGIIIIIIIIIIIIIIIIIIIIHHIIIIIIIIIIIIIIIIIIIIIIHIIIIIIIII
@HS5.4_40 HISEQ:380:H55W7BCXY:1:1101:17987:6476 1:N:0:AGCAGGAA orig_bc=AAAAAAAAAAAA new_bc=AAAAAAAAAAAA bc_diffs=0
TACGGAGGATGCGAGCGTTATCCGGATTTATTGGGTTTAAAGGGTGCGTAGGCGGAATGTTAAGTCAGTGGTGAAAGCGTGCGGCTCAACCGTACCGAGCCATTGAAACTGGTGTTCTTGAGTGCAAGCGAGGTAAGCGGAATGTGACGTGTAGCGGTGAAATGCTTAGATATGTCCCAGAACTCCGATTGCGAAGGCAGCTTACCAGTATGTAACTGACGCTGAGGCACGAAAGCGTGGGTATCAAACAGG
+
IIIIIIIIIIIIIIIIIIIIIIIIIHHHIIIIIIIEHIIIIIIIIIIIHIHHIIIHIIIIIIIIIIIHHIIIIIIIHIIIIIIIIIIIIIIIIIIIIIIIIIIIIIIIIIIIIIHIIIIIIIIIIIIIIIIIIIIIIIIIIIIIIIIIIIIIIIIIIIIIIIIIIIIIIIIIIIIIIIIIIIIIIIIIIIIIIIIIIIIIIIIIIHIIIHIIIIIIIIIIIIIIIIIIIIIIIIGIIIIIIIIIIIIIIIII
@HS5.4_41 HISEQ:380:H55W7BCXY:1:1101:1942:6570 1:N:0:AGCAGGAA orig_bc=AAAAAAAAAAAA new_bc=AAAAAAAAAAAA bc_diffs=0
TACGGAGGGTACGAGCGTTAATCGGAATGACTGGGCGTAAAGGGCACGTAGGTGGATAGATAAGTCACAAGTGAAATACCCGGGCTTAACCTGGGATTGGCTCGTGAAACTGTTTAACTAGAGTACGGTAGAGGGGAGTAGAATTCCAAGTGTAGCGGTGAAATGCGTAGAGATTTGGAAGAATACCGGAGGCGAAGGCGGCTCTCTGGACCGATACTGACACTGAAGAGCGAAAGCGTGGGGAGCAAACAGG
+
IHHHIIIIIIHHHIIIHCEHHIHIHIIIIIFHEHGHDFHIGIIGHIIG<FHG<FHHHHIIIIHHHHIHHIIIIIHIFHGHIIIHIHHHIIHIIIIHFHHHHIFIHGHHFEIHEEHHIIIIIHIIHHHIIIHHHFHIHEIIIHIIIIHIHIIIIHIHIIHIHHIHGIHHIHHHGIIIHGIHIGIIIIIIIIIIHHHHIHIHIHHHGHIHIIIHHIIIHIIHCHHCHIHHHHEFCIIIIIIHGGEHIHHEIEHII
@HS5.4_42 HISEQ:380:H55W7BCXY:1:1101:7442:6539 1:N:0:AGCAGGAA orig_bc=AAAAAAAAAAAA new_bc=AAAAAAAAAAAA bc_diffs=0
TACGGAAGGTCCGGGCGTTATCCGGATTTATTGGGTTTAAAGGGAGCGCAGGCCGAAGGTTAAGCGTGACGTGAAATGTAGCCGCTCAACGGCTGAACTGCGTCGCGAACTGGCTTTCTTGAGTGAGTACGATGTAGGCGGAATTCGTGGTGTAGCGGTGAAATGCTTAGATATCACGAAGAACTCCGATTGCGAAGGCAGCCTACAAGGCCTTTACTGACGCTAAAGCTCGAAGGTGCGGGTATCGAACAGG
+
IIIIIHIIIIIIIIIIIIIIIIIIIGHHIIIIIIIHHIIIIIIIIIIIIIIIIIIIIIIIIIIIIIIIHIIIIHIIFHIIIIIIIIIIIIIIHIIIIIIIIIIIIIIIIIIIIIIIHIIIIIIIIIIIIIIIIIIIIIIIIIIIIIIIIIIIIIIIIIIIIIIIIIIIIIIIIIIIIIIIIIIHHIIIIIIIIIIIIIIIIIIIIIIIIIIIIIIIIIIIIIIIIIIIIIIIIIIIIIIIIIIIHIHIIIIII
@HS5.4_43 HISEQ:380:H55W7BCXY:1:1101:12967:6591 1:N:0:AGCAGGAA orig_bc=AAAAAAAAAAAA new_bc=AAAAAAAAAAAA bc_diffs=0
TACGGAAGGTCCGGGCGTTATCCGGATTTATTGGGTTTAAAGGGAGCGCAGGCCGATGGTTAAGCGTGACGTGAAATGTAGCCGCTCAACGGCTGAACTGCGTCGCGAACTGGCTATCTTGAGTGAGTTCGATGTTGGCGGAATTTGTGGTGTAGCGGTGAAATGCTTAGATATCACGAAGAACTCCGATTGCGAAGGCAGCCAACAAGGCCTTTACTGACGCTAAAGCTCGAAGGTGCGGGTATCGAACAGG
+
HHEH=EHCHHEFHG<EHIIIIFHHII0CGHIIIHFHHE@<G@GEEEEHCHHDECEHHHIGGCHHCCEE8<GGEGHH@CGHHHIHCHHEEHGHHIICBHDGHIH/CHIFCFFGHHHHCDGHEE@GFEHFFFHHGGAHIHIHDHHHEDHFHHHHCGIHHHHIHHHHGIIIHGHHIFEHGFHHHGFCFGCCDGEIIHHHHHCEHGEHHECEHC@C1HHHIIHEDHHHHG?GHIHCFC<IHHCFCCHHGIHEHEFF<
@HS5.4_44 HISEQ:380:H55W7BCXY:1:1101:14457:6549 1:N:0:AGCAGGAA orig_bc=AAAAAAAAAAAA new_bc=AAAAAAAAAAAA bc_diffs=0
TACGGAGGGTGCAAGCGTTAATCGGAATAACTGGGCGTAAAGGGCATGCAGGCGGTTGTATAAGTAGGGTGTGAAATCCCCGGGCTCAACCTGGGAACTGCATTCTAAACTGTACAACTAGAGTATTGCAGGGGGAGACGGAATTCCAGGTGTAGCGGTGGAATGCGTAGATATCTGGAAGAACACCAAAGGCGAAGGCAGTCTCCTGGGCAAATACTGACGCTCATATGCGAAAGCGTGGGTAGCAAACAGG
+
HIIIIIIIHHIIHHHIIHIIGIIIIIIIIIIIHHIHDHDHIIHIIHHIIIIIHIIHHH#IIIIIIHII#IHIIIIH<D#HIIIIIHG#HHIIHHHHHHIIHI#IHI0DGHGHHCGHCC@HHIIIGH?GGHHC?CHCHHHIIIIIIFHHHFBF#HEHHHHCHIHHIIHHEHHCHHHIEHHHHHHHIHIHHHIHHHHHHHIIHG=HHE?@??IHHG<1IHHDE@@?FGCEHCHCE=IHC<EHHHGGCCEEHHFE@
@HS5.4_45 HISEQ:380:H55W7BCXY:1:1101:18538:6532 1:N:0:AGCAGGAA orig_bc=AAAAAAAAAAAA new_bc=AAAAAAAAAAAA bc_diffs=0
TACGGAAGGTCCGGGCGTTATCCGGATTTATTGGGTTTAAAGGGAGCGCAGGCCGTTCCTTAAGCGTGACGTGAAATGTACGGGCTCAACCGGTGCAGTGCGTCGCGAACTGGGGGACTTGAGTGCACTCGAGGCAGGCGGAATTCGTGGTGTAGCGGTGAAATGCTTAGATATCACGAAGAACTCCGATTGCGAAGGCA
+
H@GHEGEEHCFHIIIII?EEEHHHGHHEHIIIIIGHCHCCEGHIIIIHC?FIDHHCGHE#HIFEEHIIHHHCFGHIC@GEH?HHH/D?FGHHHHD/6FHHHHHECHCC/DDDEHHHHEF@GE<:FFCHEHC?GDGGCHH/EE@DDDHCC=@HCBCHHHHEHGG@EHHEHHFHHHEFFEFHHIIHCGBEC/GEBHDHHGGH
@HS5.4_46 HISEQ:380:H55W7BCXY:1:1101:5883:6780 1:N:0:AGCAGGAA orig_bc=AAAAAAAAAAAA new_bc=AAAAAAAAAAAA bc_diffs=0
TACGTAGGTGGCGAGCGTTATCCGGATTTACTGGGTGTAAAGGGTGTGTAGGCGGGATTGCAAGTCAGATGTGAAATCTATGGGCTCAACTCATAGTCTGCATTTGAAACTGTAGTTCTTGAGGGTCGGAGAGGTAACTGGAATTCCTGGTGTAGCGGTGAAATGCGTAGATATCAGGAGGAACACCGGTGGCGAAGGCGGGTTACTGGACGACACCTGACGCTGAGACACGAAAGCGTGGGGAGCAAACAGG
+
FCHHEFHHIHIHD<CCHHHIHIIHI0EHHFH@GHF1DC?HCHHI<GHHIHHHEHHH@HHHIEHEHHHHEHHIII#HFHHIGHIIEHHGHFIHHHHHHIIIIGIHIIIIHFHHHIIIEIIIIHHHHIIHIHIIIHHCBCHFHHIGHIHHHHIIIIIIIIIHGGGHIIIIIHCGH?@FFHFEHECE5HBDHIIHGHGHHIHHEHFEHHGHEEE@GEGHGECHDHEHHED1EGGHHCFIHDHIHIH@H?IHHEIEH
@HS5.4_47 HISEQ:380:H55W7BCXY:1:1101:5945:6861 1:N:0:AGCAGGAA orig_bc=AAAAAAAAAAAA new_bc=AAAAAAAAAAAA bc_diffs=0
TACGGAAGGTCCGGGCGTTATCCGGATTTATTGGGTTTAAAGGGAGCGCAGGCCGACTGGTAAGCGTGACGTGAAATGTAGCCGCTCAACGGCTGCACTGCGTCGCGAACTGTCAGTCTTGAGTGAGTACGATGTTGGCGGAATTCGTGGTGTAGCGGTGAAATGCTTAGATATCACGAAGAACTCCGATTGCGAAGGCAGCCAACAAGGCCTTTACTGACGCTAAAGCTCGAAGGTGCGGGTATCGAACAGG
+
IIIHHHHIIHIIH?<EHIHIIIIIICEGHEHHHGHCCGHIIHIIGEHIIIIIIHHGHHHHGHIIIHIIHIIIIIIIIIIIIIIIIIIIIIIIIIIIIIIIIHHIIIIIIIHIIIIIIIIIIIIHGIHHIIIIIIHIIIIIIIIIIHIHIIIIIIIHIIIIIIIGIIHIIIIIIIHHHHHHIHIHHHIIIIHIIIIIIIIIIIIIHIIIIIIIIIGHIIIIIHEHHHIIIHIIIIHCGIIIIHIIHHHIHIIII
@HS5.4_48 HISEQ:380:H55W7BCXY:1:1101:7452:6828 1:N:0:AGCAGGAA orig_bc=AAAAAAAAAAAA new_bc=AAAAAAAAAAAA bc_diffs=0
TACGGAGGATGCGAGCGTTATCCGGATTTATTGGGTTTAAAGGGTGCGTAGGCGGAAGGTTAAGCGTGAGGTGAAATGCTGCTGCTCAACAGCAGAACTGCCTCGCGAACTGGTCATCTGGAATGCCCCTGCCGTGGGAGGAATGTGTGGTGTAGCGGTGAAATGCATAGAGATCACACAGAACACCGATTGCGAAGGCATCTCACGAAGGGGTGATTGACGCTGAGGCACGAAAGCGTGGGGATCAAACAGG
+
IIIIIIIIIIIIIHIIIIIIIIIIIHHIIIIIIIIHHIIIIIIIIFHIHIIIIHIIHHHHIIIIIIIIIIIIIIIIGHIIIIIIIHIIIIIIIIIIIIIIIHIIIIIIIIIIIIIIIIIIIIIIIIIIIIIIIIIIIIIIIIIIIIIIIIIIIIIIIIHIIIIIIIIIIIIIIIIIIIIIIIIHIIIIIIHIIIIIIIIIHIIIIIIIIIIIIIIIIIIIIIIIIIIIHIIIIIHHIIIIIIIHGIIIIIIII
@HS5.4_49 HISEQ:380:H55W7BCXY:1:1101:13048:6763 1:N:0:AGCAGGAA orig_bc=AAAAAAAAAAAA new_bc=AAAAAAAAAAAA bc_diffs=0
TACGGAGGATGCGAGCGTTATCCGGATTTATTGGGTTTAAAGGGTGCGTAGGTGGTTTGTTAAGTTTGTGGTGAAAGCGTGCGGCTCAACCGTACCAAGCCATGAAAACTGGCGAACTTGAGTGCAAACGAGGTAGGCGGAATGTGATGTGTAGCGGTGAAATGCTTAGATATGTCACAGAACCCCGATTGCGAAGGCAGCTTACCAGCATGCAACTGACACTGAGGCACGAAAGCGTGGGTATCAAACAGG
+
FG?EDH?CGCGEHH<EHHHEHHHHIH=@@CHHHHHDGF1<DFE=CE<E<CED<#HC#HHHHIEGG#EHHIGHHHHCHHHHHHHDHAEHHGEHHHHHHHF#HIIIHIIHIHGCFDDIHFCFHHI?DFHCHHHHFHEHHH@EHHHHHII?FFEECHGHHHCGIHHEHHHIH?1D@CBCAHIHHAFHDEHE<ECEBHDCD?5EHEGF1IHHGHECEIIGIHGEIGFGHGEHGC1H@CC/CD11<<<1HFED1?@E
@HS5.4_50 HISEQ:380:H55W7BCXY:1:1101:20232:6756 1:N:0:AGCAGGAA orig_bc=AAAAAAAAAAAA new_bc=AAAAAAAAAAAA bc_diffs=0
TACGGAAGGTCCGGGCGTTATCCGGATTTATTGGGTTTAAAGGGAGCGCAGGCCGATTATTAAGCGTGACGTGAAATGTAGATGCTCAACATCTGAACTGCGTCGCGAACTGGTAGTCTTGAGTGAGTTCGATGTGGGCGGAATTCGTGGTGTAGCGGTGAAATGCTTAGATATCACGAAGAACTCCGATTGCGAAGGCAGCCCACAAGGCCTTTACTGACGCTAAAGCTCGAAGGTGCGGGTATCGAACAGG
+
HHHIHIIDHFHHICCHHHHGHHHIHIC0FCHHIHEEGHFE<CGECHHIGHHDHIIIHIHHHIHEHDHHHEEHGIHHDGHHHHHIHIIHHIGIIIHHHCIHHHHIHHHHCHFFIHGDHHEEHGHH@EF=CGFHHHH?HGGE<EHD<FGEHGD;FHH@HGCDEHGAGD<1D<?EEHEGEEIHEIIFBHHHC5CEHIIIIHGHHHC@GC<@HFFEHEHHHEHEC1C1HEEGIIHC<CCHCDEG<<ECEIHCGHHHF
@HS5.4_51 HISEQ:380:H55W7BCXY:1:1101:5762:7016 1:N:0:AGCAGGAA orig_bc=AAAAAAAAAAAA new_bc=AAAAAAAAAAAA bc_diffs=0
TACGGAGGGTGCAAGCGTTAATCGGAATAACTGGGCGTAAAGGGCATGCAGGCGGTTGTATAAGTAGGGTGTGAAATCCCCGGGCTCAACCTGGGAACTGCATTCTAAACTGTACAACTAGAGTATTGCAGGGGGAGACGGAATTCCAGGTGTAGCGGTGGAATGCGTAGATATCTGGAAGAACACCAAAGGCGAAGGCAGTCTCCTGGGCAAATACTGACGCTCATATGCGAAAGCGTGGGTAGCAAACAGG
+
IIIIIHIIIHIIIIIIIGHHIIIIIIIIIIIIIIIIIHIIIIIIIIIIIIIIIIIIHHHHHIIIIIIIIIIIIHIHFHIIIIIIIIIIIIIIIIIIIIIIIIIIIIIIIIIIIIIIIIIIIIIIIIIIIIIIIIIIIIIIIIIIIIIIIIIIIIIIIIIIIIIIIIIIIIIIIIIIIIIIIIIIIHHIHIIIIIIIIIIIIGIIIIIGIIIIIGIIIIIIIIIIIIIIIIIIIIIIIIIIIIIIIIIIIIIII
@HS5.4_52 HISEQ:380:H55W7BCXY:1:1101:8209:7237 1:N:0:AGCAGGAA orig_bc=AAAAAAAAAAAA new_bc=AAAAAAAAAAAA bc_diffs=0
TACGGAAGGTCCGGGCGTTATCCGGATTTATTGGGTTTAAAGGGAGCGCAGGCTGAATGGTAAGCGTGACGTGAAATGTCCGGGCTCAACCGGGGCTTTGCGTCGCGAACTGCCGTTCTTGAGTGGGTACGACGCTGGCGGAATTCGTGGTGTAGCGGTGAAATGCTTAGATATCACGAAGAACTCCGATTGCGAAGGCAGCTGGCGAGTCTCTTACTGACGCTAAAGCTCGAAGGCGCGGGTATCGAACAGG
+
IIIIIHIIIIIIHGHIHHIIGIIHIEHIIHIEHHICE=HHIIIIGIIIGIIGHIIIIIIIIIIIIIIIHIIIIIIIIIIHIIIIIIIIIIIIIIIIIIIIIIIIIHIIIIIIIIIIIIIIIIIIIIIIIIIIIIIIIIIIIIIIIIIIIIIIIIIIIIIIIIIIIIIIIIIIIIIIHIIIIIIIIIIIIIIIIIIIIIIIIIIIIIIIIIIIIIIIIIIIIIIIIIIIIIIIIIIIIHIIIIIIIIIIIIIII
@HS5.4_53 HISEQ:380:H55W7BCXY:1:1101:10428:7028 1:N:0:AGCAGGAA orig_bc=AAAAAAAAAAAA new_bc=AAAAAAAAAAAA bc_diffs=0
TACGGAAGGTCCGGGCGTTATCCGGATTTATTGGGTTTAAAGGGAGCGCAGGCTGGATTTTAAGCGTGCTGTGAAATGTACCGGCTCAACCGGTGACGTGCAGCGCGAACTGGAGTCCTTGAGTGAGTACGAGGTATGCGGAATTCGTGGTGTAGCGGTGAAATGCTTAGATATCACGAAGAACTCCGATTGCGAAGGCAGCGTACCAGTCCTTAACTGACGCTAAAGCTCGAAAGTGCGGGTATCGAACAGG
+
IIIIIIIIIIIIIIIIIIIHIIIIIHHHIIIIHIIEGHIIIIIIIIGIIIHIIHIIIIIIIHIIIIIIIIIIIIIIIIIIHIIIIIIIIIIHIIIIIIIIIIIIIIIIIIIIIIIIHIIIIIIIIIIIIIIIIIIIIIHIIIHIIIIIIIIIIIIIIIIIIIIIIIIIIIIIIIHIIIIIIIIIHIIIIIIIIIIIIIIIIIIIIHIIIIIIIIIIIIIIIIIIIIIIIIIIIIIIIIIIIIIIIIIIIIIII
@HS5.4_54 HISEQ:380:H55W7BCXY:1:1101:16444:7202 1:N:0:AGCAGGAA orig_bc=AAAAAAAAAAAA new_bc=AAAAAAAAAAAA bc_diffs=0
TACGGAAGGTCCGGGCGTTATCCGGATTTATTGGGTTTAAAGGGAGCGCAGGCTGAATGGTAAGCGTGACGTGAAATGTCCGGGCTCAACCGGGGCTTTGCGTCGCGAACTGCCGTTCTTGAGTGGGTACGACGCTGGCGGAATTCGTGGTGTAGCGGTGAAATGCTTAGATATCACGAAGAACTCCGATTGCGAAGGCAGCTGGCGAGTCTCTTACTGACGCTAAAGCTCGAAGGCGCGGGTATCGAACAGG
+
IIIIIIIIIIIIIIIIIIIIIIIIIHIIIIIIIIIDHHIIIIIIIIIIIIIIIIIIIIIIIIIIIIIIIIIIIIIIHIIIIIIIIIIIIIIIIIIIIIIIIIIIIIIIIIIIIIIIIIIIIIIIIIIIIIIIIIIIIIIIIIIIIIIIIIIIIIIIIIIIIIIIIIIIIIIIIIIIIHIIIIIIHIIIIIIIIIIIIIIIIIIIIIIIIHIIIIIIIIIIIIIIIIIIIIIIIIIIIHIIIIHHIIIIIIIII
@HS5.4_55 HISEQ:380:H55W7BCXY:1:1101:5020:7331 1:N:0:AGCAGGAA orig_bc=AAAAAAAAAAAA new_bc=AAAAAAAAAAAA bc_diffs=0
TACGGAAGGTCCGGGCGTTATCCGGATTTATTGGGTTTAAAGGGAGCGCAGGCTGATTATTAAGCGTGACGTGAAATGTAGCCGCTCAACGGCTGAACTGCGTCGCGAACTGGTAGTCTTGAGTGAGTTCGATGTTGGCGGAATTCGTGGTGTAGCGGTGAAATGCTTAGATATCACGAAGAACTCCGATTGCGAAGGCAGCCAACAAGGCCTTTACTGACGCTAAAGCTCGAAGGTGCGGGTATCGAACAGG
+
IHHIICHHIIIIHEHHHHCHIHHIIECCHHHHHIIDEHHHHHHIHHHDHHIHIIGHHIHIGHHHIIHIHHIIFEGGHIIHHHIIIIIHHIHIIHHHIIHHIHHHHHIHHIIIIHEG?IHHHGHIIIHHHIHHHHHHIIIIIIIIIHGIHHHIIIIIIIHIHHHHIFHHEIIHIIHHHHHFHGHHIIIIEHHGHHHHHIHEG?EIHIHHIHEIGHHIHHIHIIIIIHHHIHIHHIHE<HHIHIIHHHFIIIHHI
@HS5.4_56 HISEQ:380:H55W7BCXY:1:1101:7114:7422 1:N:0:AGCAGGAA orig_bc=AAAAAAAAAAAA new_bc=AAAAAAAAAAAA bc_diffs=0
TACGGAGGATCCGAGCGTTATCCGGATTTATTGGGTTTAAAGGGAGCGTAGGCGGGAAGTCAAGTCAGCTGTGAAATGTAGGTGCTCAACGCCTGCACTGCAGTTGAAACTGGTTTTCTTGAGTGCGTAAGGGGCAGGCGGAATTCGTCGTGTAGCGGTGAAATGCTTAGATATGACGAAGAACTCCGATCGCGAAGGCAGCTTGCCGGGCCGCAACTGACGCTGAAGCTCGAAGGTGCGGGTATCGAACAGG
+
HIIIHHIIHIHIIHIIHIIIGHIIIEHHHIHHGHHCGHHIIIHHFEHHHIHHHHHHHHHGIHIHHIIIIIIHIIIIHHHHHIIHIHIIIIIHIFHIHHHIIIIIHIIHIFHHIHHGHIIIIIIIIIIHHHHIIIIIIHIGHIHIHIICHHHIIIIIIFHEHGHHHHIHHHIHHIIEHHCIHHHHEHGHHHHHHIIIHIIIF@E?DGHIIIHHHGIIIIIIIIIIIIIIHIIIIIIIIIIIIIIIIIIIIIIII
@HS5.4_57 HISEQ:380:H55W7BCXY:1:1101:1203:7692 1:N:0:AGCAGGAA orig_bc=AAAAAAAAAAAA new_bc=AAAAAAAAAAAA bc_diffs=0
TACGGAAGGTCCGGGCGTTATCCGGATTTATTGGGTTTAAAGGGAGCGCAGGCCGACTGGTAAGCGTGACGTGAAATGTAGCCGCTCAACGGCTGAGTTGCGTCGCGAACTGTCAGTCTTGAGTGAGTTCGATGTTGGCGGAATTCGTGGTGTAGCGGTGAAATGCTTAGATATCACGAAGAACTCCGATTGCGAAGGCAGCCAACAAGGCCTTTACTGACGCTAAAGCTCGAAGGTGCGGGTATCGAACAGG
+
IIIIIHIIIHHIHIIIIHIIIIIIIHHEHIIHHHIEGEGHIHIIIIIIIIIHIIGIIHHHIIIHIIIIIIIIHIIHIIHHHIIIIIIIIIIHIIIIIHHIHIIHIIIHHIIIIIIIHHIIIIIIHIIIIIIIIIIIIIIIIIIIIIIIIIHIIIIIIIIIHIIIIIIIIIIIIIIHHIIIIIIIIIIIIIIIIIIHIIIHIIIIIIIIIIHHHIIIHIHHIHHIIIIIIIIIIIHH<E<IIIIIIIIIIIIII
@HS5.4_58 HISEQ:380:H55W7BCXY:1:1101:3121:7557 1:N:0:AGCAGGAA orig_bc=AAAAAAAAAAAA new_bc=AAAAAAAAAAAA bc_diffs=0
TACGGAGGGTGCAAGCGTTAATCGGAATAACTGGGCGTAAAGGGCATGCAGGCGGTTGTATAAGTAGGGTGTGAAATCCCCGGGCTCAACCTGGGAACTGCATTCTAAACTGTACAACTAGAGTATTGCAGGGGGAGACGGAATTCCAGGTGTAGCGGTGGAATGCGTAGATATCTGGAAGAACACCAAAGGCGAAGGCAGTCTCCTGGGCAAATACTGACGCTCATATGCGAAAGCGTGGGTAGCAAACAGG
+
IIIIIIIIIIIIIIIIIHIIIIIIIIIIIIIIIIIIIIIIHIIIIIIIIIIIIIIEHHHHIIIIIIIIIIIIIIIIHIIIIIIIIIIIIIIIIIIIIIIIIIIIIIIIIIIIIIIIIIIIIIIIIIIIIIIIIIIIIIIIIIIIIIIIIIIIIIIIIIIIIIIIIIIIIIIIIIIIIIIIIIIIIIIIIIIIIIIIIIIIIIIHIIIIIIIIIIHFHIIIIIIIIIIIIIIIIIIIIIIIIIIIIIIIIIIII
@HS5.4_59 HISEQ:380:H55W7BCXY:1:1101:5762:7503 1:N:0:AGCAGGAA orig_bc=AAAAAAAAAAAA new_bc=AAAAAAAAAAAA bc_diffs=0
TACGTATGGTGCAAGCGTTATCCGGATTTACTGGGTGTAAAGGGAGCGTAGGCGGTTTTACAAGTCTGATGTGAAAGCCCGCAGCTCAACTGCGGTATTGCATTGGAAACTGTAGAACTAGAGTGTCGGAGGGGTAAGTGGAATTCCTAGTGTAGCGGTGAAATGCGTAGATATTAGGAGGAACACCAGTGGCGAAGGCGGCTTACTGGACGATTACTGACGCTGAGGCTCGAAAGCGTGGGGAGCAAACAGG
+
IIIIIIIIIIII@GHIIIIIIIIIIIIIIIIHHIHHHCHHIIIIIIHIIIIIIIIIHIIIIIIHHIIIHIIIIIIIIIIIIIIIIIIIIIIIIIIIIIIIIIIIIIIIIIIIIIIIIIIIIIIIIHIIIIIIIIIIIIIIIIIIIIIIIIIIIHIIIIIIIIIIIIIIIIIIIIIIHIIIIIFIIIIIHIIHIIIIIIIIIIIIIIIIIIIHIIIIIIIHIIIIIIIIIIIIIIIIIIIIIIIIIIIIIIIII
@HS5.4_60 HISEQ:380:H55W7BCXY:1:1101:9358:7717 1:N:0:AGCAGGAA orig_bc=AAAAAAAAAAAA new_bc=AAAAAAAAAAAA bc_diffs=0
TACGGAGGATGCGAGCGTTATCCGGATTTATTGGGTTTAAAGGGTGCGTAGGTGGTTTGTTAAGTTTGTGGTGAAAGCGTGCGGCTCAACCGTACCAAGCCATGAAAACTGGCGAACTTGAGTGCAAACGAGGTAGGCGGAATGTGATGTGTAGCGGTGAAATGCTTAGATATGTCACAGAACCCCGATTGCGAAGGCAGCTTACCAGCATGCAACTGACACTGAGGCACGAAAGCGTGGGTATCAAACAGG
+
IFHIIIIIIIIHIIIIIIHCHIIIIHGHHIIHDHIDHHIIIIIIHIIIHIHHIIHIHIIIIGIHGIIIIIIIIIHHIIIIIIIIIHHHIIIHIIIIIIIIIIIIIIIIIIIIIIIIIIIIIIIIIIHIIIIIIIIIIIIIIIIIIIIIIIIIIIIIIIHIIIIIIIIIIIIIIIIIHHIIIIIIIIIIIIIIIIIIIIIIIHIIIIIIIIIIIIIIIHIIIIIIIIIIHHIIIIHIIIIIIIIIIIIIIGII
@HS5.4_61 HISEQ:380:H55W7BCXY:1:1101:13086:7617 1:N:0:AGCAGGAA orig_bc=AAAAAAAAAAAA new_bc=AAAAAAAAAAAA bc_diffs=0
TACGGAGGGTACGAGCGTTAATCGGAATGACTGGGCGTAAAGGGCACGTAGGTGGATAGATAAGTCACAAGTGAAATACCCGGGCTTAACCTGGGATTGGCTCGTGAAACTGTTTAACTAGAGTACGGTAGAGGGGAGTAGAATTCCAAGTGTAGCGGTGAAATGCGTAGAGATTTGGAAGAATACCGGAGGCGAAGGCGGCTCTCTGGACCGATACTGACACTGAAGAGCGAAAGCGTGGGGAGCAAACAGG
+
IIIIIHIIIIIIIIIIIHHIIHHHIHIIHIIEHHIIIEHIIIIIIHIIEHHIHHIIIIIHIIIIIIIIIIIIIIIIHHIIIIIIIIIIIIIHIIIIIIIIHIIIIIIIIIIIIIHIHHIIIIIIIIIIIIIIIIIIIIIIIIIIIIIIIIIIIIIIIIIIIIIIHIIIIIIIIIHIIHIIIIIIIIIIIIIIIIIIIIIIIIIIIIIIIIIHHHIIIIIIIIIIIIIHIIIIIIIIIIIIIIIIIIIIIIIIH
@HS5.4_62 HISEQ:380:H55W7BCXY:1:1101:14307:7507 1:N:0:AGCAGGAA orig_bc=AAAAAAAAAAAA new_bc=AAAAAAAAAAAA bc_diffs=0
TACGGAAGGTCCGGGCGTTATCCGGATTTATTGGGTTTAAAGGGAGCGCAGGCTGATGATTAAGCGTGACGTGAAATGTAGCCGCTCAACGGCTGAACTGCGTCGCGAACTGGTTATCTTGAGTGAGTTCGATGTTGGCGGAATTCGTGGTGTAGCGGTGAAATGCTTAGATATCACGAAGAACTCCGATTGCGAAGGCAGCCAACAAGGCCTTTACTGACGCTAAAGCTCGAAGGTGCGGGTATCGAACAGG
+
IIIIIHIIIIIIIIIGIIIIIIIIIHEHIIIIHHIHHIHGIHIIHIGIIIIIIHIIIHHIHHIIIIIIIIIIIHHHHHIIIIIIIIIIIIIIIIIIIIIIIIIIIIIIIIIIIIIIIIIIIIIIIIIIIIIIIIIIIIIIIIIIIIIIIIIIIHIIIIHIIIIIIIEIIIIIIIIIIIIIIIIIIIIIIIIIIIIIIIIIIIIHIIIIIIIIIIIIIIIIIIIIIHIGIIIIIIIHHIIIIIIIIHHHFIIII
@HS5.4_63 HISEQ:380:H55W7BCXY:1:1101:14642:7594 1:N:0:AGCAGGAA orig_bc=AAAAAAAAAAAA new_bc=AAAAAAAAAAAA bc_diffs=0
TACGTAGGGGGCGAGCGTTGTCCGGAATGATTGGGCGTAAAGGGCGCGTAGGCGGCCTTATAAGTCTGAAGTGAAAGTCCTGCTTTCAAGGTGGGAATTGCTTTGGATACTGTAGGGCTTGAGTGCAGGAGAGGTAAGTGGAATTCCCAGTGTAGCGGTGAAATGCGTAGAGATTGGGAGGAACACCAGTGGCGAAGGCGACTTACTGGACTGTAACTGACGCTGAGGCGCGAAAGTGTGGGGAGCAAACAGG
+
IIIIIGHHHHHIIIIIIIIIIIIIIHHIIIIHHHIIIHIIIIIIIIIIIIIIIIIIIIIIIIIIIIHIIIIIIIIIHIIIHHIHGIIIIIIIIIIIIIIIIIIIIIIIIIIIIIHIIIIIIIIIHIIIIIIIIIHHHIIIIIIIIIIIIIIIIIIIIIIIIIIIIIIHIIIIHIIHHGHHIIIIIIIIIIIIIIIIIIIIIIIIIIIIIIIIIHIIIIIIIIIIIIIIHIIIIIIIIIIIIHIIIHIIIIIII
@HS5.4_64 HISEQ:380:H55W7BCXY:1:1101:15319:7561 1:N:0:AGCAGGAA orig_bc=AAAAAAAAAAAA new_bc=AAAAAAAAAAAA bc_diffs=0
TACGGAGGATGCAAGCGTTATCCGGATTTATTGGGTTTAAAGGGTGCGTAGGCGGAAGCTTAAGCGTGAGGTGAAATGCCACTGCTCAACAGTGGGACTGCCTCGCGAACTGGGTTTCTGGAATGCCCCTGCCGTGGGAGGAATGTGTGGTGTAGCGGTGAAATGCATAGAGATCACACAGAACACCGATTGCGAAGGCATCTCACGAAGGGGTGATTGACGCTGAGGCACGAAAGCGTGGGGATCAAACAGG
+
IIIIIIIIIIIIIIIIIIIIIIIIIHIIIIIIIIIGHIIIIIIIIIIIIIIIIIIIIIIIIIIIIIIIIIIIIIIIGHIIHIIIHHIIIIIIIIIIIIIIIIIIIIIIIIIIIIIIIIIIIIIIIIIIIIIHIIIIIIIIIIIIIIIIIIIIIIIIIIIIIIIIIIIIIIIIIIHHIGHIIIHIIIIIIHHIIIIIIIIIIIIIIIIIIIIIIIIHIIIIIIIIIIIIIIIIIIHIIIIIIIHIHHIIIIIII
@HS5.4_65 HISEQ:380:H55W7BCXY:1:1101:15975:7521 1:N:0:AGCAGGAA orig_bc=AAAAAAAAAAAA new_bc=AAAAAAAAAAAA bc_diffs=0
TACGGAAGGTTCGGGCGTTATCCGGATTTATTGGGTTTAAAGGGAGCGCAGGCCGTCGGCTAAGCGTGACGTGAAATGCTGTGGCTCAACCTTAGCAGTGCGTCGCGAACTGGCCGGCTTGAGTGCACTCGAGGGACGCGGAATTCGTGGTGTAGCGGTGAAATGCTTAGATATCACGAAGAACTCCGATTGCGAAGGCAGCGTCCCAGTGTGTAACTGACGCTAAAGCTCGAAAGTGCGGGTATCGAACAGG
+
IIIIIIIIIIIIIIIIIIIIIIIIIHHIIIHIIII<DGHIIIIIIIIIHIIIIIIIIIIIIIIIIHIIHIIIIIIIIHIIIIIIIIIIIIIIIIIIIIIIIIHIIIIIIIIIIIIIIIIIIIIIIIIIIIIIIIIIIIIIIIIIHIIIIIIIHIIIIIIIIIIIIIIIIIIIIIHIIHIIIIIIHIIIIIIIIIIIIIIIIIIIIIIIIHIIIGIIIIIIIIIIIIIIIHIIIHIHHIIIIIIIIIIIIIHII
@HS5.4_66 HISEQ:380:H55W7BCXY:1:1101:17657:7649 1:N:0:AGCAGGAA orig_bc=AAAAAAAAAAAA new_bc=AAAAAAAAAAAA bc_diffs=0
TACGGAAGGTCCGGGCGTTATCCGGATTTATTGGGTTTAAAGGGAGCGCAGGCCGTAGATTAAGCGTGACGTGAAATGCCGCGGCTCAACCGTGGAAGTGCGTCGCGAACTGGTTTACTTGAGTGAGTTCGACGCCGGCGGAATTCGTGGTGTAGCGGTGAAATGCTTAGATATCACGAAGAACCCCGATTGCGAAGGCAGCCGGCGAGGCCTTTACTGACGCTAAAGCTCGAAGGTGCGGGTATCGAACAGG
+
IIIIIFIHIIIIIIIIIIIIIIIIHIIIIIIHIIIECHIIIIIIIIIIIIIIIIIIIIIIIIIIIIIIIIIIIIIIIIIIIIIIIIIIIIIIIIIIIIIIIIIIIIIIIIIIIIIIIIIIIIIIIIIIIIIIIIIIIIIIIIIIIIIIIIIIIIIIIIIIIIIIIIIIIIIIIIIIIIIIIIIIIIIIIIHIIIIIIIIIIIIIIIIIIIIIIIIIIIIIIIIIIIIHIIHIIHFCCIIIIIIIIIIIIIIII
@HS5.4_67 HISEQ:380:H55W7BCXY:1:1101:5782:7999 1:N:0:AGCAGGAA orig_bc=AAAAAAAAAAAA new_bc=AAAAAAAAAAAA bc_diffs=0
TACGGAAGGTCCGGGCGTTATCCGGATTTATTGGGTTTAAAGGGAGCGTAGGCCGGATATTAAGCGTGTTGTGAAATGTAGATGCTCAACGTCTGCACTGCAGCGCGAACTGGTGTCCTTGAGTGCGCAGGAAGTCGGCGGAATTCGTTGTGTAGCGGTGAAATGCTTAGATATGACGAAGAACTCCGATTGCGAAGGCAGCTGACTGTAGCGTTACTGACGCTGAAGCTCGAAGGTGCGGGTATCGAACAGG
+
HHHGHEHIEHIIGIHGIHHHHFGEDEH<1<C@<FEG@0CFHIIGIGHDHHHHHHIHDFHHHHIIIHEH@CE<C?FHDGHHGFEHGHGHHIGHIIFHIIHFEGEHCEHEHHGECHDGCCGEHFHAHEDHHHHGHHHHGHHHIGHHHEEHAFG=ACHHIHCC7CFHHFHCHHGHHHIFHCDCHGHHIGHHEHHHHHHHHGIHHIIHGHHHDGIHHEHFEG@HE@EG?CCHG<HHGHHHCCIHGDHG1HHF<G?EC
@HS5.4_68 HISEQ:380:H55W7BCXY:1:1101:6054:7908 1:N:0:AGCAGGAA orig_bc=AAAAAAAAAAAA new_bc=AAAAAAAAAAAA bc_diffs=0
TACGGAGGATGCGAGCGTTATCCGGATTTATTGGGTTTAAAGGGTGCGTAGGTGGTTTGTTAAGTTTGTGGTGAAAGCGTGCGGCTCAACCGTACCAAGCCATGAAAACTGGCGAACTTGAGTGCAAACGAGGTAGGCGGAATGTGATGTGTAGCGGTGAAATGCTTAGATATGTCACAGAACCCCGATTGCGAAGGCAGCTTACCAGCATGCAACTGACACTGAGGCACGAAAGCGTGGGTATCAAACAGG
+
IIIIIIIIHIIIHIIIIIIIIIIIIHIIIHHHIIHEHHIIIIIIIIIIIIIIIIIIIIIIIIIIHIIIIIIIIIHIIIIIIIIIIIIIIIIIIIIIIIIIIIIIIIIIIIIIHIIIIIIIIIIIIIIIIIIIIIIIIIIIIIIIIIIIIIIIIIIIIIIIIIIIIIIIIIIIIIIIIHIIIIIIIIIIIIIIIIIIIIIIIIIIIIIIIIIIHIIIIIIIIIIIIIIIIIIIIIIIIIIIIIIIIIIIIIII
@HS5.4_69 HISEQ:380:H55W7BCXY:1:1101:13581:7842 1:N:0:AGCAGGAA orig_bc=AAAAAAAAAAAA new_bc=AAAAAAAAAAAA bc_diffs=0
TACGGAAGGTCCGGGCGTTATCCGGATTTATTGGGTTTAAAGGGAGCGCAGGCGGGTTGTTAAGCGTGACGTGAAATGTAGGGGCTCAACCTTTGAATTGCGTCGCGAACTGGCGACCTTGAGTGGGTACGACGCGGACGGAATTCGTGGTGTAGCGGTGAAATGCTTAGATATCACGAAGAACTCCGATTGCGAAGGCAGTCCGCGAGTCCCCAACTGACGCTAAAGCTCGAAAGTGCGGGTATCGAACAGG
+
IHIHHEHIHHHIDDHGHDHHIHHHIEEHHHH@FHH<DHHIIIHFHHIICHHHHIIIHIIIIIHHHHIIFGIIIIIIHHHHHIIIIIIIHIHEHIIIHEIIIIIIIIHIHHIIIIIHIIIIIIIHHHHIIIIGIIGIHHHHIIIIIIIHIIIIIIIIIIIIIIIIIIHIIIIIIIHGHHIHIHHDHIIIIIHIIIIHIHHDHHIIHIHHHHIIHFIIIIIIIIIIIIHHF@HIHIIH?IHIHHIHHIHIIIIII
@HS5.4_70 HISEQ:380:H55W7BCXY:1:1101:16965:7840 1:N:0:AGCAGGAA orig_bc=AAAAAAAAAAAA new_bc=AAAAAAAAAAAA bc_diffs=0
TACGGAAGGTCCGGGCGTTATCCGGATTTATTGGGTTTAAAGGGAGCGCAGGCTGATTATTAAGCGTGACGTGAAATGTAGCCGCTCAACGGCTGAACTGCGTCGCGAACTGGTAGTCTTGAGTGAGTTCGATGTTGGCGGAATTCGTGGTGTAGCGGTGAAATGCTTAGATATCACGAAGAACTCCGATTGCGAAGGCAGCCAACAAGGCCTTTACTGACGCTAAAGCTCGAAGGTGCGGGTATCGAACAGG
+
IIIIIIIIIIIIIIIIIIIIIIIIHHIIIIIIHIIDHHIIIIHIIIIIIIIIIIIIIIIIIIIIIIIIIIIHIIHIIIIIIIIIIIIIIIIIHIIIIIIIIIIIIIIIHIIIIIIIHIIIIIIIIIIHHIIIIIIIIIIIIIIIIIIIIIIIIIIIIIIIIIIIHIIIIIIIIIIIIHIIIHHIIIIIIIIIIIIIIIIIIIHIIIIIIIIIIIIIIIIIIIIIIIIIIIHIHHHHHHIIIIIIHIHHIIIII
@HS5.4_71 HISEQ:380:H55W7BCXY:1:1101:17743:7913 1:N:0:AGCAGGAA orig_bc=AAAAAAAAAAAA new_bc=AAAAAAAAAAAA bc_diffs=0
TACGGAGGGTACGAGCGTTAATCGGAATGACTGGGCGTAAAGGGCACGTAGGTGGATAGATAAGTCACAAGTGAAATACCCGGGCTTAACCTGGGATTGGCTCGTGAAACTGTTTAACTAGAGTACGGTAGAGGGGAGTAGAATTCCAAGTGTAGCGGTGAAATGCGTAGAGATTTGGAAGAATACCGGAGGCGAAGGCGGCTCTCTGGACCGATACTGACACTGAAGAGCGAAAGCGTGGGGAGCAAACAGG
+
IIIIIIIIIIHIIIIIHEHIIHIIIIIIIIIIIIIIIHIIIIIIGIIIHIIIGGHHHIIIIIIIIIIIIIIIHIHIHIIIIIIIIIIGIIIHIIHHFIIIIHHIHIIIIIIHHHIIIIIIIIIHIIIIIIIIIIIIIIGIIIIIIGIIIIIIIIIIIIIIIIIIIIIIIIIIIIIHHGIIIIIIIIIIIIIIIIIIIIIIHIIIIIIIIIIIIIIIIIIIHIIIIIIIIIIIIIIIIIIIIIIIIIIIHHIII
@HS5.4_72 HISEQ:380:H55W7BCXY:1:1101:18587:7883 1:N:0:AGCAGGAA orig_bc=AAAAAAAAAAAA new_bc=AAAAAAAAAAAA bc_diffs=0
TACGGAGGGTGCGAGCGTTAATCGGAATAACTGGGCGTAAAGAGCTCGTAGGCGGTTAGTCAAGTCAGATGTGAAAGCCCCGGGCTTAACCTGGGAACTGCATTTGAAACTGACGAACTAGAGTACTGTAGAGGGAGGTAGAATTCCAGGTGTAGCGGTGAAATGCGTAGATATCTGGAGGAATACCGGTGGCGAAGGCGGCCTCCTGGACAGAGACTGACGCTGAGGAGCGAAAGCGTGGGGAGCAAACAGG
+
IIIIIGHIIIIIIIIIIHIIIIIIIIIIIIIIIIIIIIIIIIIIIIIIHIIIIIIIIIIIIIIIIIIIIIIIIIIIHHIIIIIIIIIIIIIIIIIIIIIIIIIIIIIIIIIIIIIIIIIIIIIIIIIIIIIIIIIIIIIIIIIIIIIIIIIIIIIIIIIIIIIIIIIIIIIIIIIHIHIIIIIIIIIIIIIIIIIIIIIIIIIHIIIIIIIIHIIIIIIIIIHIIIIIIIIIIIIIIIIIIIIIIIIIIIIII
@HS5.4_73 HISEQ:380:H55W7BCXY:1:1101:20993:7805 1:N:0:AGCAGGAA orig_bc=AAAAAAAAAAAA new_bc=AAAAAAAAAAAA bc_diffs=0
TACGGAAGGTCCGGGCGTTATCCGGATTTATTGGGTTTAAAGGGAGCGCAGGCCGGAGGTCAAGCGTGACGTGAAATGTAGCCGCTCAACGGCTGAACTGCGTCGCGAACTGGCTTTCTTGAGTGAGTTCGATGTGGGCGGAATTCGTGGTGTAGCGGTGAAATGCTTAGATATCACGAAGAACTCCGATTGCGAAGGCAGCCCACAAGGCCTTTACTGACGCTAAAGCTCGAAGGTGCGGGTATCGAACAGG
+
IIIIIEHIIEHII<HHIHIIGIIIIH@EHHHIHIID<CFFHIIIIIHIIIIIHHHIHIIHHHHIHIIIFGHEHHHHEHHIIHHIHGHHHHHIHIIIHHHIIHHHHDIHCGFHIGEHIHHIGHIIIHGHGFIHGIHHHIIIIHEIHIHIHHBHHHHIIIIHHHAHHHIHHHGHHHHGFBEHIHHHEIIIHIIIIGIHIHGEEIHHHIIIIIIIIIGIIIIHIIIHHHDHHHHHC?HECE@HIIIIIIGIHHHII
@HS5.4_74 HISEQ:380:H55W7BCXY:1:1101:1435:8021 1:N:0:AGCAGGAA orig_bc=AAAAAAAAAAAA new_bc=AAAAAAAAAAAA bc_diffs=0
TACGGAAGGTCCGGGCGTTATCCGGATTTATTGGGTTTAAAGGGAGCGCAGGCTGAAGATTAAGCGTGACGTGAAATGTCCCGGCTCAACCGTGGAACTGCGTCGCGAACTGGTTTTCTTGAGTGAGTACGACGTCAGCGGAATTCGTGGTGTAGCGGTGAAATGCTTAGATATCACGAAGAACCCCGATTGCGAAGGCAGCTGACGAGTCCTTAACTGACGCTAAAGCTCGAAAGTGCGGGTATCGAACAGG
+
IIIIIIIIIHIIIIIIIIIIIIIIIGGHIIGGFFH<DGEHIIIIIIIIIIIIIIIIIIIIIIIIIIIHIIIIHHIHHIIIIIIIIIIIIIIIIIIIIIIIIIIIIIIHIIIIIIIIIIIIIIIIGIIIIIIIIIIIIIIIIIIIIIIIIIIIIIIIIIIIIIIIIIIIIIIIIIHFHIIIIIIIIIIIIIHIIIIIIIIIIIIIIIIIIIIIIIIIIIIIIIIIIIIIIIIIIIIIHIIIIIIIIIIIIIIII
@HS5.4_75 HISEQ:380:H55W7BCXY:1:1101:14642:8080 1:N:0:AGCAGGAA orig_bc=AAAAAAAAAAAA new_bc=AAAAAAAAAAAA bc_diffs=0
TACGGAGGGTACGAGCGTTAATCGGAATGACTGGGCGTAAAGGGCACGTAGGTGGATAGATAAGTCACAAGTGAAATACCCGGGCTTAACCTGGGATTGGCTCGTGAAACTGTTTAACTAGAGTACGGTAGAGGGGAGTAGAATTCCAAGTGTAGCGGTGAAATGCGTAGAGATTTGGAAGAATACCGGAGGCGAAGGCGGCTCTCTGGACCGATACTGACACTGAAGAGCGAAAGCGTGGGGAGCAAACAGG
+
GIIIIHIIIIGIIIIGIHHIEHHIIIIIIIIEFEHHHHIIIHIIHHIIGHIIFIHIIIHEIIIIHHIIIIIIIIIIHIIHIIIIIHIIIIGHIIHHFIHHIIIIIHHHHIIIHHIIHIIIIIIHIIIIIIIIIIIIIIIIIIIIIIHIIIIIHIIIIIIHIHHIIIIIIIIIIIIIHFIIIIIII#HIGIIIHIIIIIIIIIIIIIIIIIIIIIIIIIIIHHIIIIIIHIIIIIIIIIIIIIIIIHIIIIIII
@HS5.4_76 HISEQ:380:H55W7BCXY:1:1101:11175:8355 1:N:0:AGCAGGAA orig_bc=AAAAAAAAAAAA new_bc=AAAAAAAAAAAA bc_diffs=0
TACGGAAGGTCCGGGCGTTATCCGGATTTATTGGGTTTAAAGGGAGCGCAGGCTGGATTTTAAGCGTGCTGTGAAATGTACCGGCTCAACCGGTGACGTGCAGCGCGAACTGGAGTCCTTGAGTGAGTACGAGGTATGCGGAATTCGTGGTGTAGCGGTGAAATGCTTAGATATCACGAAGAACTCCGATTGCGAAGGCAGCGTACCAGTCCTTAACTGACGCTAAAGCTCGAAAGTGCGGGTATCGAACAGG
+
IIIIIIIIIIIIIHIIIIIIIIIIIIIIIIIIIIIEHHIIIIIIIIIIIIIIIIIIIIIIIIIIIIIIIIIIIIIIIIIIIIIIIIIIIIIIIIIIIIIIIIIIIHIIIIIIIIIIIIIIIIIIIIIIIIIIIIIIIIIIIIIIIIIIIIIIIIIIIIIIIIIIIIIIIIIIIIIIIIIIIIIIIIIIIIIIIIIIIIIIIIIHIIIIIIIIIIIIIIIIIIIIIIIHIHIIIIIIIIIIIIIIIIIIIIIII
@HS5.4_77 HISEQ:380:H55W7BCXY:1:1101:16363:8314 1:N:0:AGCAGGAA orig_bc=AAAAAAAAAAAA new_bc=AAAAAAAAAAAA bc_diffs=0
TACGGAAGGTCCGGGCGTTATCCGGATTTATTGGGTTTAAAGGGAGCGCAGGCCGATGGTTAAGCGTGACGTGAAATGTAGGGGCTCAACCTTTGAATTGCGTCGCGAACTGGCTGTCTTGAGTGAGTACGAAGTCAGCGGAATTCGTGGTGTAGCGGTGAAATGCTTAGATATCACGAAGAACCCCGATTGCGAAGGCAGCTGACGAGTCCTTTACTGACGCTAAAGCTCGAAGGTGCGGGTATCGAACAGG
+
IIIHHHIIIHHIIIGIIIHIHGHIIHHIHIIHHIICGHIGIIIIEHIIIIIIHIIIIHIIIIIIIIIIIIIIIIIIIHHGIIIIIIIIIIIIIIIIHHIIIIIIIIIHIIIIIIIIIIIIHIIIIIIIIIIIIIIIIIIIIIIIIIIIIIIIIIIIIIIIIIIIIIIIIIIIHIHHHDHGIHHIIIIIHHHIIIHHIHIIIIIIIIIIHIIIIIIIIIIIIHIIIIIIIHIIHGC<?IIIIIIIIHIIIIIII
@HS5.4_78 HISEQ:380:H55W7BCXY:1:1101:1825:8731 1:N:0:AGCAGGAA orig_bc=AAAAAAAAAAAA new_bc=AAAAAAAAAAAA bc_diffs=0
TACGGAAGGTCCGGGCGTTATCCGGATTTATTGGGTTTAAAGGGAGCGCAGGCCGTCTGTTAAGCGTGCCGTGAAATGTACCGGCTCAACCGGTGAGTTGCGGCGCGAACTGGTGGACTTGAGTGCGTACGAGGAAGGCGGAATTCGTGGTGTAGCGGTGAAATGCTTAGATATCACGAAGAACTCCGATTGCGAAGGCAGCCTTCCAGTCCGTTACTGACGCTAAAGCTCGAAGGTGCGGGTATCGAACAGG
+
IIIHHHIEHHIIHIIHHHIIHIIIHGHIIIGGHHHDEEHFHIEHEIIIIIIIIIHHIIIIICFHIIIIGGIIHHGHDGHHHHHIHIIIHHHHHIIIHHIIIHIIIIIIIIIIGIIIIIHIIIIIIIHHIIIIIIIIIIIIIIIHGIIIIIIIIIIIIIIIIIIIIIIIIIHIIIIHGDHIIIIHHIIIIHFIIIIIIIIIIIHIIIHIHHIHHIIIIIIHIIIIIIHIIHIIIHHF/HEIIIHHFIIIIIIII
@HS5.4_79 HISEQ:380:H55W7BCXY:1:1101:2260:8594 1:N:0:AGCAGGAA orig_bc=AAAAAAAAAAAA new_bc=AAAAAAAAAAAA bc_diffs=0
TACGGAAGGTCCGGGCGTTATCCGGATTTATTGGGTTTAAAGGGAGCGCAGGCGGAGGATTAAGCGTGACGTGAAATGTCCCGGCTCAACCGTGGAACTGCGTCGCGAACTGGTTCTCTTGAGTGAGTACGAGGAAGGCGGAATTTGTGGTGTAGCGGTGAAATGCTTAGATATCACGAAGAACTCCGATTGCGAAGGCAGCTTTCCAGTCCTTAACTGACGCTAAAGCTCGAAAGTGCGGGTATCGAACAGG
+
IIIIIIIIIIIIIIIIIIIHIIIIIHHHIIIIIIIGHIHIIIIIIIIIIIIIIIIIIIIIIGIIIIIIIIIIIIIIHHIIIIIHIIIIIIIIIIIIHIIIIIIIIIIIIIIIIIIIIIIIIIIIIIIIIIHIIIIIIIIIIIHHHIIIIIIIIIIIIIIIIIHIIIIIIIIIIIIIIIIHIIIIGIIIIIHIIIIIIIHIIIIIIIIIIIIIIIHHIIIIIIIIIIIHIIIIIIHF<HEIIIIIIIIIIIIII
@HS5.4_80 HISEQ:380:H55W7BCXY:1:1101:3432:8678 1:N:0:AGCAGGAA orig_bc=AAAAAAAAAAAA new_bc=AAAAAAAAAAAA bc_diffs=0
TACGGAAGGTCCGGGCGTTATCCGGATTTATTGGGTTTAAAGGGAGCGCAGGCTGGATTTTAAGCGTGCTGTGAAATGTACCGGCTCAACCGGTGACGTGCAGCGCGAACTGGAGTCCTTGAGTGAGTACGACGTCAGCGGAATTCGTGGTGTAGCGGTGAAATGCTTAGATATCACGAAGAACTCCGATTGCGAAGGCAGCCAACAAGGCCTTTACTGACGCTAAAGCTCGAAGGTGCGGGTATCGAACAGG
+
IHIIIIIIIHGHIIHIHIHIHIIIIHIHIGHIHIHHHIIIIIIIHIIIIIIIIHHIIHHHGHIIIIIIIIIIIIHHHHIIHIIIIIIHIHIGHIHHIIIIIIIIIHIIIIIIIHIHIHIIIIIIIIIHIIIIIIIIIIIIIIIIIIIHIIIIIIIIIIIIIIIIIIIIIIIIIIIIHHIHIIIIIIIIIIIIIIIIIIIIIIIIIIIIIIIIIIIIIIIIIIIIIIIHIIIIIIIHCHHIIIIIHIIIIIIII
@HS5.4_81 HISEQ:380:H55W7BCXY:1:1101:3348:8705 1:N:0:AGCAGGAA orig_bc=AAAAAAAAAAAA new_bc=AAAAAAAAAAAA bc_diffs=0
TACAGAGGCCAAGAGCGTTGTTCGGATTTACTGGGCGTAAAGGGCGCGTAGGCGGCATGGCGTGTCGGATGTGAAATCTCCGGGCTCAACCCGGAAAGTGCGTCCGAAACTACCGTGCTGGAGTATGGGAGGGGGAATCGGAATGCAGGGTGTAGCGGTGAAATGCGTTGATATCCTGCAGAACACCGGAGGCGAAGGCGGATTCCTTGAACATCACTGACGCTGAGGCGCGAAAGTCGGGGGAGCAAACAGG
+
GEGHGEGGHHHIIIIGHCDDCHEHIIIIIIIHHFHIICHHIIIIIHHIEHHIHIHIGHHHHHEHHIHIIDHGGHHIEHHHHHEHHHHIIHHHIIIIIEHHHIGIHHIIIGHIIIIHHGEHHGHCIHHHIHHHIHIHHHHHCHIIIHIIIIHHHIHEHHHHHHHHIHHHHHIIIIHHEEIHHHHHIHIHHHHHHIIIIIIIIIIHG@HHHHHF@IIHHFIHEEEFEHEHHHHIIHHH?HHEGHIHIHIIHFEHI
@HS5.4_82 HISEQ:380:H55W7BCXY:1:1101:6834:8607 1:N:0:AGCAGGAA orig_bc=AAAAAAAAAAAA new_bc=AAAAAAAAAAAA bc_diffs=0
TACGGAGGGTACGAGCGTTAATCGGAATGACTGGGCGTAAAGGGCACGTAGGTGGATAGATAAGTCACAAGTGAAATACCCGGGCTTAACCTGGGATTGGCTCGTGAAACTGTTTAACTAGAGTACGGTAGAGGGGAGTAGAATTCCAAGTGTAGCGGTGAAATGCGTAGAGATTTGGAAGAATACCGGAGGCGAAGGCGGCTCTCTGGACCGATACTGACACTGAAGAGCGAAAGCGTGGGGAGCAAACAGG
+
IIIIIHIHIIIIIIIIIIIIIIIIIIIIIIIIIIIIHDHIHIIIIIIIFEHIGHHIIIIIIIIIIGIIIIIIIIHHHHHIIIHIIIIIIIIIIIIIIIIIIHIIIIIIIIHIIIIIIIIIIIIIIIIHIIIIIIIIIIHIIIIIIHIHHIIIIIIIIIIIIIIIIIIIIIIIIIHHHGIIIIIIIHIIIIIIIIIIIIIIIIIHHIIIIIIIIIIIIIIIIHIIIIIIIIIIIIIIIIIIIIIIIIIIIIIII
@HS5.4_83 HISEQ:380:H55W7BCXY:1:1101:16846:8674 1:N:0:AGCAGGAA orig_bc=AAAAAAAAAAAA new_bc=AAAAAAAAAAAA bc_diffs=0
TACGGAGGATGCGAGCGTTATCCGGGTTTATTGGGTTTAAAGGGTGCGTAGGCGGAGCGTTAAGTCAGCGGTGAAATGTCCCGGCTCAACCGGGGAGCTGCCGTTGATACTGGCGCACTAGGGTCCGAGCGGCGCCGGCGGAATGTGCAATGTAGCGGTGAAATGCATAGATATTGCACAGAACACCGATCGCGAAGGCAGCTGGCGAGGACGGGACCGACGCTGAGGCACGAAGGCGTGGGGATCGAACAGG
+
IIIHHHHHHIIHIIIHIHIIIHIIIIHHIIIIHHHCEHIIIIIIIIIIIIIIIIIHIIIIIIIIIIIIIIIHHIIIHIHIHIHIIIIHHIIIIIIIIIIIIIIIIIIIIIIIIIIIHICIHHHIIIIIIIIIIIHGIIIIIIIHIIIIIHIHIHIIIIIIIGIHIIIIIIIHHHHIIIIIIHIIIIIIIIIHHIIIIIIIIIGIHHIIIIIIIIIIIHIIIIIIIIIIIIIIIIHHIIHIIIIIIIIIIIIII
@HS5.4_84 HISEQ:380:H55W7BCXY:1:1101:20132:8542 1:N:0:AGCAGGAA orig_bc=AAAAAAAAAAAA new_bc=AAAAAAAAAAAA bc_diffs=0
TACGTAGGGAGCAAGCGTTATCCGGATTTATTGGGTGTAAAGGGTGCGTAGACGGGAATGCAAGTTGGTTGTGAAATCCCTCGGCTCAACTGAGGAACTGCAACCAAAACTGTGTTTCTTGAGTGCTGGAGAGGAAAGCGGAATTCCTAGTGTAGCGGTGAAATGCGTAGATATTAGGAGGAACACCAGTGGCGAAGGCGGCTTTCTGGACAGTAACTGACGTTGAGGCACGAAAGTGTGGGGAGCAAACAGG
+
IIIIIIIIIIIIIIIIIIIIIIIIIIIIIIIIIIIHIIIIIIIIIIIIIIIIIIIIIIIIIIIIIIIIIIIIIIIIHHIIIIIIIIIIIIIIIIIIIIIIIIIIIIIIIIIIIIIIIIIIIIIIIIIIIIIIIIHIIIIIIIIIIIIIIIIIIIIIIIIIIIIIIIIIIIIIIIIIIIIIIIIIIIIIIIIIIIIIIIIIIIIIIIIIIIIIIIIIIIIIIIIIIIIIIIIIIIIIIIIIIIIIIIHIIIIII
@HS5.4_85 HISEQ:380:H55W7BCXY:1:1101:5420:8950 1:N:0:AGCAGGAA orig_bc=AAAAAAAAAAAA new_bc=AAAAAAAAAAAA bc_diffs=0
TACGGAGGGTACGAGCGTTAATCGGAATGACTGGGCGTAAAGGGCACGTAGGTGGATAGATAAGTCACAAGTGAAATACCCGGGCTTAACCTGGGATTGGCTCGTGAAACTGTTTAACTAGAGTACGGTAGAGGGGAGTAGAATTCCAAGTGTAGCGGTGAAATGCGTAGAGATTTGGAAGAATACCGGAGGCGAAGGCGGCTCTCTGGACCGATACTGACACTGAAGAGCGAAAGCGTGGGGAGCAAACAGG
+
HHHIIIHHDGFEHHHHIFHFHHHIEDHHHIHIHHHHHHDHHHIGHEHH<GFHGGGGHIIIIIIIIEHHGHHHIIGIIHHHIIHIHHHIIIHHHHIHHIIHIHHIIIIIIHIIHHHHHHHGHIIIIIIIHHIIIIIIIIHIIIIIIIIIIIIIHIHIIIHIIIIIIIIIIIHIIIIIHIIIIHHCIIIIIIIIIIIIIHHIIIIIHIIIIIIIIIIIIIIIIIIIHIIHDIHGHIIIHIIIIHFCIHHIIIIII
@HS5.4_86 HISEQ:380:H55W7BCXY:1:1101:12139:8794 1:N:0:AGCAGGAA orig_bc=AAAAAAAAAAAA new_bc=AAAAAAAAAAAA bc_diffs=0
TACGGAAGGTCCGGGCGTTATCCGGATTTATTGGGTTTAAAGGGAGCGCAGGCTGATTATTAAGCGTGACGTGAAATGTAGCCGCTCAACGGCTGAACTGCGTCGCGAACTGGTAGTCTTGAGTGAGTTCGATGTTGGCGGAATTCGTGGTGTAGCGGTGAAATGCTTAGATATCACGAAGAACTCCGATTGCGAAGGCAGCCAACAAGGCCTTTACTGACGCTAAAGCTCGAAGGTGCGGGTATCGAACAGG
+
IIIIIIIIIIIIIIIIIIIIIIIIIGHIIIIIIIIEHIIIIIIIHIIIIIIIIIIIIIIIIIIIIIIIIIIIIIIIIIIIIIIIIIIIIIIIIIIIIIIIIIIIIIIIIIIIIHIIIIIIIIIIIIIIIIIIIIIIIIIIIIIIIIIIHIIIIIIIIIIIIIIIIIIIIIIIIIIIIIIIIIIIHIIIIIIIIIIIIIIHIIIIIIIIIIIIIIIIIIIIIIIIIIHHIHIIIIIIIIIIIIIIHIIIIIIII
@HS5.4_87 HISEQ:380:H55W7BCXY:1:1101:2689:9066 1:N:0:AGCAGGAA orig_bc=AAAAAAAAAAAA new_bc=AAAAAAAAAAAA bc_diffs=0
TACGTAGGTGGCGAGCGTTGTCCGGATTTACTGGGTGTAAAGGGCGCGTAGGCGGGATAGCAAGTCAGGTGTGAAATCTATGGGCTCAACCCATAAACTGCACTTGAAACTGTTGTTCTTGAGTGTCGGAGAGGTAGATGGAATTCCTAGTGTAGCGGTGAAATGCGTAGATATTAGGAGGAACACCAGTGGCGAAGGCGATCTACTGGACGATAACTGACGCTGAGGCGCGAAAGCGTGGGGAGCAAACAGG
+
IGIIHIIIIIIIHIIGHIIIIIIIIIIIIIIHHHIDEC1FHIIIHIIIHHHIHHIHIIIIIIIIIHHIIIIIIIIIGHHHIIIIIHIIIIIHIHHHHHIIIIIIIIHIIHHHHIIIIIIIIHIIIIIIIIIHHIIIIIIIIIIGIIIIHIIIIIIIIIIIIIHIIIIIIIIIIIIIHGIHHIIIIIIIIIIIIIIIIIIHIIHIIIIIIIHHHHGIIIIIIIIIHIIIIIIIIIIIIHIIIIIIIIIIIIIIH
@HS5.4_88 HISEQ:380:H55W7BCXY:1:1101:2930:9004 1:N:0:AGCAGGAA orig_bc=AAAAAAAAAAAA new_bc=AAAAAAAAAAAA bc_diffs=0
TACAGAGGTCCCTAGCGTTGTTCGGATTTACTGGGCGTAAAGGGCGCGTAGGCGGCCGAGCAAGTCAAGTGTGAAATCTCCGGGCTCAACCCGGAACGTGCGCTTGAGACTGCCCGGCTCGAGTGCGGAAGGGGGAATCGGAATACAGGGTGTAGCGGTGAAATGCGTTGATATCCTGTAGAACACCGGAGGCGAAGGCGGATTCCTTGTACGCAACTGACGCTGAGGCGCGAAAGTCGGGGGAGCAAACAGG
+
IIIIIIIHIIIIIIIIIIIIIIIIIIIIIIIIIIIIIIIIIIIIIIIIHIIIIIIIIIIIIIIIIIIIIIIIIIIIHHIIIIIIIIIIIIIIIIIIIIIIIIIIIIIIIIIIIIIIIIIIIIIIIIIIIIIIIIIIIIIIIIIIIIIIIIIIIIIIIIIIIIIIIIIIIIIIIIIIHHIIIIIIIIIIIIIIIIIIIIIIIIIIIIIIIIIIIIIIIIIHIIIIIIIIIIIIIIHE/IIIIIIIIIIIIIIII
@HS5.4_89 HISEQ:380:H55W7BCXY:1:1101:8373:9224 1:N:0:AGCAGGAA orig_bc=AAAAAAAAAAAA new_bc=AAAAAAAAAAAA bc_diffs=0
TACGGAAGGTCCGGGCGTTATCCGGATTTATTGGGTTTAAAGGGAGCGCAGGCGGGCTTTTAAGCGTGACGTGAAATGTAGATGCTCAACATCTGCACTGCGTCGCGAACTGGGAGCCTTGAGTGCAGTCGACGTTGGCGGAATTCGTGGTGTAGCGGTGAAATGCTTAGATATCACGAAGAACTCCGATTGCGAAGGCAGCCGACGAGAGTGTAACTGACGCTAAAGCTCGAAAGTGCGGGTATCGAACAGG
+
IIIIIHHIIIIIIIIIIIHIIIIIIFHHHIIEDHIEEHIHHHHIHHIIIIHHHHIIIHIIIGHIIIIIIIIIIHIIHHIIIIHIHIHIIIIIHIIIHHIIIIIIIIIIHIIIIIIIIHIHIIIIIIIIIIIIIIIHIIIIIIIIIIHIIIIIIIIIIIIHIIIIHIIIIIIIHIIHHHIIIIIHHIIIIIIIIIIIIIHIIIIHHFIHIIIHHHIIIIIIIIIIIHIIHEIIIIHHHIIIIIIHHHHIIIIII
@HS5.4_90 HISEQ:380:H55W7BCXY:1:1101:17082:9154 1:N:0:AGCAGGAA orig_bc=AAAAAAAAAAAA new_bc=AAAAAAAAAAAA bc_diffs=0
TACGGAGGGTTCGAGCGTTAATCGGAATGACTGGGCGTAAAGGGCTGGTAGGTGGCTTTGTGAGTCGGCAGTGAAATCCCCGTGCTTAACATGGGAACTGCTGCCGAAACAGCAGAGCTGGAGTATGGCAGAGGGAAACAGAATTCCAAGTGTAGCGGTGAAATGCGTAGAGATTTGGAAGAATACCAGAGGCGAAAGCGGTTTTCTGGGCCAATACTGACACTGAGCAGCGAAAGCGTGGGGAGCAAACAGG
+
IHIIHCEHDHEHHIGIIHHIIHFHIHHHIHHHHHHIIIIIEHHHHIHIHIIHHIIIEHFGHHHIEHIIHHDHHHHIFHHIIHIIFEEHHHIIIIIIIIHHIIIIIIIIIIIIIIIHHIHHIIIEHIIIIIHIIIIIGHIHIIHIHIIIIIIIIIIIIIHIIIIIIIIHIIIIHHIHHHIHIIHHIIIIIIIIIIIIHIIIIIIIIIIIIIIIIIIIIIIHHFIIIIIHIIIIIIIIIIIIIIIIIIIHIIHIH
@HS5.4_91 HISEQ:380:H55W7BCXY:1:1101:17540:9232 1:N:0:AGCAGGAA orig_bc=AAAAAAAAAAAA new_bc=AAAAAAAAAAAA bc_diffs=0
TACGGAAGGTCCGGGCGTTATCCGGATTTATTGGGTTTAAAGGGAGCGCAGGCTGATTATTAAGCGTGACGTGAAATGTAGCCGCTCAACGGCTGAACTGCGTCGCGAACTGGTAGTCTTGAGTGAGTTCGATGTTGGCGGAATTCGTGGTGTAGCGGTGAAATGCTTAGATATCACGAAGAACTCCGATTGCGAAGGCAGCCAACAAGGCCTTTACTGACGCTAAAGCTCGAAGGTGCGGGTATCGAACAGG
+
IIIIIHIIIIIIIIHIIIIIIIIIIGHIIIIHHIIEGHIIIIIIHIIIHIIIIIIIIIIIIIIIIIIIIIIHIIIHIIIIIIIIIIIIIIIIIIIHIIIIIIIIIIIIIIIIIIIIIIIIIIIIIIIIIIIIIIIIIIIIIIIIIIIIIIIIIIIIIIIIIIIIIIIIIIIIIIHIIHIIIIIIIIIIIIIIIIIIIIIIIIIIIIIIIIIIIIIIIIIIIIIIIIIIIIIIIHFCCIIIIIIIIIIIIIIII
@HS5.4_92 HISEQ:380:H55W7BCXY:1:1101:18918:9094 1:N:0:AGCAGGAA orig_bc=AAAAAAAAAAAA new_bc=AAAAAAAAAAAA bc_diffs=0
TACGGAAGATGCGAGCGTTATCCGGATTTATTGGGTTTAAAGGGAGCGTAGGCGGCCCGTTAAGTCAGCGGTTAAATGTCAGTGCCCAACATTGGCATGCCGTTGATACTGGTGGGCTTGAATACACACAAGGACGGTGGAATTCGTTGTGTAGCGGTGAAATGCTTAGATATGACGAAGAACTCCGATTGCGAAGGCAGCCGTCTGGGGTGCGATTGACGCTGAGGCTCGAAAGTGCGGGAATCAAACAGG
+
IIIIIIIIIIIIIIIIIIIIIHIIIHIIIIIHHIHHDHIIIIIIIIIIIIIIIIIIIIIIIIIIIIIIIIIIIIIIIIIIIIIIIHIIIIGIIIIIIIIIIIIIIIIIIIIIIIIIIIIIIIIIIIIIIIIIIIHIIIIIIIIIIIIIIIIIIIIIIIIIIIIIIIIIIIIIIIIIHIIIIIIIIIIIIIIIIIIIIIIIIIIIIIIIIIIIIIIIIIIIIIIIIIIIIIIIIIIIHCIIIIIHIIIIIIII
@HS5.4_93 HISEQ:380:H55W7BCXY:1:1101:3522:9323 1:N:0:AGCAGGAA orig_bc=AAAAAAAAAAAA new_bc=AAAAAAAAAAAA bc_diffs=0
TACGGAAGGTCCGGGCGTTATCCGGATTTATTGGGTTTAAAGGGAGCGCAGGCTGATGATTAAGCGTGACGTGAAATGTAGCCGCTCAACGGCTGAACTGCGTCGCGAACTGGTTATCTTGAGTGAGTTCGATGTTGGCGGAATTCGTGGTGTAGCGGTGAAATGCTTAGATATCACGAAGAACTCCGATTGCGAAGGCAGCCAACAAGGCCTTTACTGACGCTAAAGCTCGAAGGTGCGGGTATCGAACAGG
+
IIIIIIIIIIIIIDDIIHIHIIIIIHGHIIIIHHI<DEHEHIIHGIHIHIHIGIIIHIIHHIIIIIIIHIIIIIIHHHIIIIIIIIIIIIIIIIIHIIIIIIIIIIIIIIIIIIIIHIIIIIIIIIIHFIIIIIIIIIIIIIIIIIIIIIIIIIIIIIIIIIIIIIIIIIIIIIIIHGIIIIIIHIIIIIIIIIIIIIIIIIIIIIIIIIIIHIIIIIIIIIIIIIIHIIIIIIIIIIHIIIIHHIIIIIIII
@HS5.4_94 HISEQ:380:H55W7BCXY:1:1101:4568:9346 1:N:0:AGCAGGAA orig_bc=AAAAAAAAAAAA new_bc=AAAAAAAAAAAA bc_diffs=0
TACGGAGGGTGCAAGCGTTGTCCGGAATCATTGGGCGTAAAGAGTTCGTAGGCGGTTTGTTAAGTTTGGTGTTAAATCCCGAGGCTCAACCTCGGCACGGCACTGGATACTGGCAGACTTGAATGCGGTAGAGGTAAAGGGAATTCCTGGTGTAGCGGTGAAATGCGTAGATATCAGGAGGAACATCGGTGGCGTAAGCGCTTTACTGGGCCGTTATTGACGCTGAGGAACGAAAGCCAGGGTAGCGAATGGG
+
IIIIIIGIIHHIIIIIIHIIIHIIIIHIIIHHIIIIGHIIIIIIIIHIIIIHIIIHHIHHHIIIIIIIIIIIIIIIHIIIIIIIIIIIIIIIIIHHIIIIIIHIIIIIIIIIIIIIIIIIIIIIIIIIIIIIIIIIIIIIIIIIIIIIHIIIIIIIIHIIIIIIIIIIIIIIIIIIIHIIIIIIHIIIIIIIIIIIIIIIIHHGIIIIIIIIIIIIIIIIIIIIIIIIIIIIIIIIIHIIIIIIIIIIIIIII
@HS5.4_95 HISEQ:380:H55W7BCXY:1:1101:7065:9260 1:N:0:AGCAGGAA orig_bc=AAAAAAAAAAAA new_bc=AAAAAAAAAAAA bc_diffs=0
TACGTAGGTGGCAAGCGTTATCCGGATTTACTGGGTGTAAAGGGCGCGTAGGCGGGGATGCAAGTCAGATGTGAAATCTATGGGCTTAACTCATAAACTGCATTTGAAACTGTATCTCTTGAGTGCTGGAGAGGTAGACGGAATTCCTTGTGTAGCGGTGAAATGCGTAGATATAAGGAAGAACACCAGTGGCGAAGGCGGTCTACTGGACAGTAACTGACGCTGAGGCGCGAAAGCGTGGGGAGCAAACAGG
+
IIIIHIHIIIIIIIIIIIIIIIIIIIIIIHIHIII<EDHIIIIIIIIIIIHIHIHIIHHHIIIIIIIIGIIIIIIIHHIHHIIIIGIIIIHIIIIIIIGHIIHIIIIIIIIIIIIIIIIIIIIGHHIHIIIIIHIIIIIIHIIIIHGCIIIIIIIIIIIIIIIIIIIIIIHIIIIHHIIIIIIIIIIIIIHIIHEIIIIIIIIIIIIHIIHHIIIHIIIIIIIIIIHHDIGIIIGIIHHHIIIHHFIIIIIII
@HS5.4_96 HISEQ:380:H55W7BCXY:1:1101:16821:9485 1:N:0:AGCAGGAA orig_bc=AAAAAAAAAAAA new_bc=AAAAAAAAAAAA bc_diffs=0
TACAGAGGTCCCTAGCGTTGTTCGGATTTACTGGGCGTAAAGGGCGCGTAGGCGGCAGGGCGTGTCAAGTGTGAAATCTCCGGGCTCAACCCGGAAAGTGCGCTTGAAACTACCTTGCTTGGAGTACGGAAGAGGGAATCGGAATACAGGGTGTAGCGGTGAAATGCGTTGATATCCTGTAGAACACCGGAGGCGAAGGCGGATTCCTGGTACGTTACTGACGCTGAGGCGCGAAAGTCGGGGGAGCAAACAGG
+
HHHIHFFHHHIHHIHHHECDHCEGI@CGHIIHHHHIHCHH@FHHHHHIEDHHFHHHDHHHHH?HHGHHHHHHHEGC<FHIIHIHHHHHIIHHHHCHIHIIIHDHIHIHHHICGHHHIHIIIIIIIIIIIIIIIIHEHIHIIIIIHHIHHIIIIIIIIIIIIIIIIIIHEEIIIIHHGHIHHIIIIIIHHCIIIIIIIIIH?HHHCIIIIHCIIIH@IIIIIIIIIIIIIIIIIIIIHEIIIIIIIIIIIIIIII
@HS5.4_97 HISEQ:380:H55W7BCXY:1:1101:6485:9568 1:N:0:AGCAGGAA orig_bc=AAAAAAAAAAAA new_bc=AAAAAAAAAAAA bc_diffs=0
TACGGAAGGTCCGGGCGTTATCCGGATTTATTGGGTTTAAAGGGAGCGCAGGCCGAAGGTTAAGCGTGACGTGAAATGTAGCCGCTCAACGGCTGCACTGCGTCGCGAACTGGCTTTCTTGAGTGAGTTCGATGTAGGCGGAATTCGTGGTGTAGCGGTGAAATGCTTAGATATCACGAAGAACTCCGATTGCGAAGGCAGCCTACAAGGCCTTTACTGACGCTAAAGCTCGAAGGTGCGGGTATCGAACAGG
+
IHHIFIIIIHHHIHDHIDEHHHIIHH@GHIIHHHHEH@HHIIHIHHGHHIIHHIIHHHHHHIHHHHHIHIIHHGIHDHIIIGHHHHHIIIIHIIIIIIIIIIIHIIIIIIIIIIHHGIIIIIIIIIIIHHIHIIIIIIIIIIIHIHHIIIIIIIIIIIIIHHIIIIHHIIIIIHIHHHIIIIHHGIHIIIIIIIIIIIIIIHHIHIIIHIIIIHIHIIIIIIIHIIIHIIIHIHIIIIIIIIIIIIIIIIIII
@HS5.4_98 HISEQ:380:H55W7BCXY:1:1101:14488:9626 1:N:0:AGCAGGAA orig_bc=AAAAAAAAAAAA new_bc=AAAAAAAAAAAA bc_diffs=0
TACGGAAGGTCCGGGCGTTATCCGGATTTATTGGGTTTAAAGGGAGCGTAGGCCGTCGTTTAAGCGTGTTGTGAAATGTAGGCGCCCAACGTCTGCACTGCAGCGCGAACTGGATGACTTGAGTACGCGGGAAGCAGGCGGAATTCGTCGTGTAGCGGTGAAATGCTTAGATATGACGAAGAACTCCGATTGCGAAGGCAGCCTGCTGTAGCGCCACTGACGCTGATGCTCGAAAGCGTGGGTATCGAACAGG
+
IHIHIFEHIEHIDDEIHEHHIHIIIDGEHIHHHIICGHIHHHHIEEFHHHHHHIIIII#IHICHHHIIIIIIIFFG@FGHHHIIIHHHHIHIIIHHIIIIIIIHIIHGFEHHIIGHIIIHHHHGHIIIIHHGIIIHIGDHGHHHHIHHIIIIIHHHFIHGGFFHHHIFHIH@HGHHGHHCF=HFGIIIHFHIHIIIIIHHHCHHIIHHEDIIHHIGGHG<DHHECGEEE@D1EIHIHHHEEIIHHHEHFCHHH
@HS5.4_99 HISEQ:380:H55W7BCXY:1:1101:2227:9841 1:N:0:AGCAGGAA orig_bc=AAAAAAAAAAAA new_bc=AAAAAAAAAAAA bc_diffs=0
TACGGAAGGTCCGGGCGTTATCCGGATTTATTGGGTTTAAAGGGAGCGCAGGCGGAAGATTAAGCGTGACGTGAAATGTCCCGGCTCAACCGTGGAACTGCGTCGCGAACTGGTTTTCTTGAGTGAGTGCGAGGTATGCGGAATTCGTGGTGTAGCGGTGAAATGCTTAGATATCACGAAGAACCCCGATTGCGAAGGCAGCGTACCAGCCCTTAACTGACGCTAAAGCTCGAAAGTGCGGGTATCGAACAGG
+
IIIIIHIIIIIIIIIIIIIIIIIIIGHHHIIIHIIHHIIIIIIIIIIIIIIIIIIIIIHHHEHHIIIIIIIIIIIIGHHIIIIIIIIIIIIIIIIIIIIIIIIIIIIIIIIIIIIIIIIIIIIIIIIHIHIIHIHIIIIIIIIIIHIIIIIIIIIIIIIIIHIIIIIIIIIIIIIIHHHIIIIIIHIIIIHIIIHIIIIIIIIIIIIIIIIIIIIHIHHIIIIIIIIIIHHIIIHH<H@IGIIIIIIIIIIII
@HS5.4_100 HISEQ:380:H55W7BCXY:1:1101:3208:9801 1:N:0:AGCAGGAA orig_bc=AAAAAAAAAAAA new_bc=AAAAAAAAAAAA bc_diffs=0
TACGGAAGATGCGAGCGTTATCCGGATTTATTGGGTTTAAAGGGAGCGTAGGCGGACGCTTAAGCCTGCGGTCAAATGTCGATGCTCAACATCGTCCTGCCGTGGGAACTGGGTGTCTTGAATGTGCACAAGGTGGATGGAATTCGTGGTGTAGCGGTGAAATGCTTAGATATCACGAGGAACTCCGATTGCGAAGGCAGTCCACTGGGGCATGATTGACGCTGAGGCTCGAAAGTGCGGGAATCAAACAGG
+
IIIHIIIICHIHIHIIIIIIHEHIHHFHEH?FDGH<<CCHIIHHHHIIHHIIIIIIGHHIIIIIIIIIGIIIGGHHHGFIIHIIIIIIIIIGIIHHIIIIIIIIIIIIIHIIIIIIHIIIIHHIIIIIIIIIIIIIIIIIIIIIIIIHIIIIIIIIIGIIIIIIIIIIIIIIIHHHHIIIHIIHIIHIIIHIIIIIHIIIGIIIIIIIIIHIHHIIIIIIIIIIIIIHGHIIIIIIIIIIGHHEIIIIIIII
@HS5.4_101 HISEQ:380:H55W7BCXY:1:1101:12049:9919 1:N:0:AGCAGGAA orig_bc=AAAAAAAAAAAA new_bc=AAAAAAAAAAAA bc_diffs=0
TACGGAGGATGCGAGCGTTATCCGGATTTATTGGGTTTAAAGGGTGCGCAGGCGGGCGATTAAGTCAGCGGTGAAAGGCTCGGGCTCAACCGGAGCAGTGCCGTTGATACTGGTTGTCTTGAATGCGGTCAAGGCCGGCGGAATGTGGCGTGTAGCGGTGAAATGCATAGATATGCCACAGAACACCGATAGCGAAGGCAGCTGGCCGGGCCTGCATTGACGCTGAGGCACGAAAGCGTGGGGATCGAACAGG
+
IIIIIIIIDHHIHIIIIIIIH@HHII0GHH@HHII<<EHIHIEH<DGHHIIIGIIGGI?HFHHHHHHHIIFHHIIIGDFFHIIHIIIIII#HHEHHHDHIG0HHHEFHFHFHFIIIIIIHHHHIDCHHHD8HGHGHHIDH?IIIIHEHGIIIIIIIIHHHIHIIIIFGHIGIIIHF?D8IHHIIIHGHCE@HEHHIHHFHHHHHDD?HEHGIHIHIIIIIHIHHIHHHFIHHHIIGHHHIHGEHHHEHHHHHH
@HS5.4_102 HISEQ:380:H55W7BCXY:1:1101:12291:9939 1:N:0:AGCAGGAA orig_bc=AAAAAAAAAAAA new_bc=AAAAAAAAAAAA bc_diffs=0
TACGGAGGGTGCGAGCGTTAATCGGAATAACTGGGCGTAAAGAGCTCGTAGGCGGTTAGTCAAGTCAGATGTGAAAGCCCCGGGCTTAACCTGGGAACTGCATTTGAAACTGACGAACTAGAGTACTGTAGAGGGAGGTAGAATTCCAGGTGTAGCGGTGAAATGCGTAGATATCTGGAGGAATACCGGTGGCGAAGGCGGCCTCCTGGACAGAGACTGACGCTGAGGAGCGAAAGCGTGGGGAGCAAACAGG
+
IIIIIHIIIIIIIIIIIHIIHIIIIIIIIIIIIIIIIHIIIIIIIIIIEHHIIIIHHIIIIIIIIIIIHIIIIIIIIIIIIIIIIIIIIIIIIIIIIIIIIIIIIIIIIIIIIIIIIIIIIIIIIIIIIIIIIIIIIIIIIIIIIIIIIIIIIIIIIIIIIIIIIIIIIIIIIIIIIHIIIIIIIIIIIIIIIIIIIIIIIIIIIIIIIIIIIIIIIIIIIIIIIIIIIIIIIIIIIIIIIIIIIIIIIIIII
@HS5.4_103 HISEQ:380:H55W7BCXY:1:1101:14165:9972 1:N:0:AGCAGGAA orig_bc=AAAAAAAAAAAA new_bc=AAAAAAAAAAAA bc_diffs=0
TACGGAGGGTACGAGCGTTAATCGGAATGACTGGGCGTAAAGGGCACGTAGGTGGATAGATAAGTCACAAGTGAAATACCCGGGCTTAACCTGGGATTGGCTCGTGAAACTGTTTAACTAGAGTACGGTAGAGGGGAGTAGAATTCCAAGTGTAGCGGTGAAATGCGTAGAGATTTGGAAGAATACCGGAGGCGAAGGCGGCTCTCTGGACCGATACTGACACTGAAGAGCGAAAGCGTGGGGAGCAAACAGG
+
IIIIHHDHHHIIHIIIIHHI@GHIIIIIIHGHGHHIICHHHIIIGHII<FHIGHIHEIIIHIHIIIIIIHIIIIIIHEHHHHHIIHIIIHIIHEIHEIIIIIHHIIIIIIIIIHIIIIIIIIIIIIIIIIIIIHIHHHFIHIIHIIIIIIIIIIIIIHIHHIIIIHIIIIIIIIIHHHIIIIIIIIIIIIIIIIIIIIIIIIHHIIIIIIIIIIIIIHHIHGHIIHHHHHHIIIGIIIIIIIIIIHIIIIIII
@HS5.4_104 HISEQ:380:H55W7BCXY:1:1101:6050:10096 1:N:0:AGCAGGAA orig_bc=AAAAAAAAAAAA new_bc=AAAAAAAAAAAA bc_diffs=0
TACGGAAGGTCCGGGCGTTATCCGGATTTATTGGGTTTAAAGGGAGCGCAGGCTGATGATTAAGCGTGACGTGAAATGTAGTCGCTCAACGGCTGAACTGCGTCGCGAACTGGTTATCTTGAGTGAGTTCGATGTTGGCGGAATTCGTGGTGTAGCGGTGAAATGCTTAGATATCACGAAGAACTCCGATTGCGAAGGCAGCCAACAAGGCCTTTACTGACGCTAAAGCTCGAAGGTGCGGGTATCGAACAGG
+
IIIIIHIIIIIHEHCHHIIIIIIIIGGEHGHHHIIGCHHIIIHIHIIIIGHIIIHIIHHHIIIIHIHIIIHEHGIIIIHHIHIIIIIIIIIIHIIIIIIIIIIHIIIIIIIIIIIIIIIIIIIIIIIIIIIIIIIIIIHIIIIIIIIIIIIIIIIIIIIIIIIIIIIIIIIIIIIIIHIIIIIIIIIIIIIIIIIIIIHIIIIIIIIIIIIIIIIIIIIIIIIIIIIHHHIIIIIIIIIIIIIIIIIIHIIII
@HS5.4_105 HISEQ:380:H55W7BCXY:1:1101:7399:10229 1:N:0:AGCAGGAA orig_bc=AAAAAAAAAAAA new_bc=AAAAAAAAAAAA bc_diffs=0
TACGGAAGGTCCGGGCGTTATCCGGATTTATTGGGTTTAAAGGGAGCGCAGGCGGAAGATTAAGCGTGACGTGAAATGTCCCGGCTCAACCGTGGAACTGCGTCGCGAACTGGTTTTCTTGAGTGAGTACGACGTCAGCGGAATTCGTGGTGTAGCGGTGAAATGCTTAGATATCACGAAGAACCCCGATTGCGAAGGCAGCTGACGAGTCCTTAACTGACGCTAAAGCTCGAAAGTGCGGGTATCGAACAGG
+
IIIIIHIIIIIIIIIIIIIIIIIIIGHHIIHHHHIEHHIIIIIIIIIIIIIIGIIIIIIIIIIIIIIIIIHIIIIIHHIIIIIIIIIIIIIIIIIIIIIIIIIIIIIHHHIIIIIIHIIIIIIIIIIIIIIIIIIIIIIIIIIIIIIIIIIIIIIIIIIIIIIIIIIIIIIIIIIIHIIIIIIIIIIIIIIIIIIIIIIIIIIIIIIIIIIIIIHIHIIIIIIIIIIIIIIIIHIIIIIIIIIIIIIIIIIII
@HS5.4_106 HISEQ:380:H55W7BCXY:1:1101:13108:10003 1:N:0:AGCAGGAA orig_bc=AAAAAAAAAAAA new_bc=AAAAAAAAAAAA bc_diffs=0
TACGGAGGATCCGAGCGTTATCCGGATTTATTGGGTTTAAAGGGAGCGTAGGCGGAGGATCAAGTCAGCTGTGAAATGTAGACGCTCAACGTCTGCACTGCAGTTGAAACTGGTTCCCTTGAGTGCGTAAGAGGCAGGCGGAATTCGTCGTGTAGCGGTGAAATGCTTAGATATGACGAAGAACTCCGATCGCGAAGGCAGCTTGCCGGGCCGCAACTGACGCTGAAGCTCGAAGGTGCGGGTATCGAACAGG
+
IIIIIHIIDHHIIHIIHHHIIIIIIEG@HHHIHIIGGHIIIIIIIIIIIIIIIIIIHIHHIIHIHHHIIIIHHGIHEHIHHHIIIIIIIIHIIIIIHIIIIIIIIIIHIHIIIIIHIIIIIIIIIIIHIHIIIIIHIIHIIIHIIHHHIIHHHIIIIIHHIIHIHIIIIIIIIIIIHHIHFHHHHIIIIHIIGIIHHIIIGIIHHIIIIIIIIIIIIIIIIIIIIIIIIHHIHIIIIIIIIIIIIIIIIIIII
@HS5.4_107 HISEQ:380:H55W7BCXY:1:1101:14966:10153 1:N:0:AGCAGGAA orig_bc=AAAAAAAAAAAA new_bc=AAAAAAAAAAAA bc_diffs=0
TACGGAGGGCGCGAGCGTTATCCGGATTCATTGGGTTTAAAGGGTGCGCAGGCGGCCTGCCAAGTCAGCGGTGAAAGCCCGGGGCCCAACCCCGGAAGTGCCGTTGATACTGGCGGGCTGGAATGCGGTCGAGGCGGGCGGAACGTGGCGTGTAGCGGTGAAATGCGTAGATATGCCACAGAACGCCGATAGCGGAGGCAGCTCGCCAGGCCTGCATTGACGCTCGGGCACGAAAGCGTGGGGATCGAACAGG
+
IIIIIIIIIIIIIIIIIIIIIIIIIHIIIIIIIIIDHIIIIIIIIIIIIIIIIIIIIIIIIIIIIIIIIIIIIIIIIIIIIIIIIIIIIIIIIIIIIIIIIIIIIIIIIIIIIIIIIIIIIIIIIIIIIIIIIIIIIIIIIIIIIIIIIIIIIIIIIIIIIIIIIIIIIIIIIIIHGEHIHIIIIIIIHHIIHIIIIIIIIIIIIIIHIIIIIIHIIIIIIIIIIIIIIIHIIHIIIIIIIIIIIIIIIIIII
@HS5.4_108 HISEQ:380:H55W7BCXY:1:1101:15780:10058 1:N:0:AGCAGGAA orig_bc=AAAAAAAAAAAA new_bc=AAAAAAAAAAAA bc_diffs=0
TACGGAGGGTACGAGCGTTAATCGGAATGACTGGGCGTAAAGGGCACGTAGGTGGATAGATAAGTCACAAGTGAAATACCCGGGCTTAACCTGGGATTGGCTCGTGAAACTGTTTAACTAGAGTACGGTAGAGGGGAGTAGAATTCCAAGTGTAGCGGTGAAATGCGTAGAGATGTGGAAGAATACCGGAGGCGAAGGC
+
H1FEE@//EE?@0EGHC/<01@@<00DGHHHECHHHD//D@FHH11<<<<<C<DCGA8FA<D1<1GA<A<A<@@GH1@DCC?HHHC<GHH?BGCCHEFCE?FF#FFFGG1?HHC@GHCHHHIHHCHCC<<<FH@<C/:GEFF08BDCC#HGCC</0CHD??#H=CHE#HGF?C<#<FDCF<1C/DHHIHHEEGHCC?C<
@HS5.4_109 HISEQ:380:H55W7BCXY:1:1101:9848:10267 1:N:0:AGCAGGAA orig_bc=AAAAAAAAAAAA new_bc=AAAAAAAAAAAA bc_diffs=0
TACGGAAGGTCCGGGCGTTATCCGGATTTATTGGGTTTAAAGGGAGCGCAGGCTGGTGCTTAAGCGTGACGTGAAATGCCGCGGCTCAACCGTGGAAGTGCGTCGCGAACTGGGTGCCTTGAGTGAGTTCGACGCCGGCGGAATTCGTGGTGTAGCGGTGAAATGCTTAGATATCACGAAGAACCCCGATTGCGAAGGCAGCCGGCGAGGCCTCAACTGACGCTAAAGCTCGAAGGTGCGGGTATCGAACAGG
+
IIIIIIIIIIIIIIIIIIIIIIIIIIIIIIHIHIIEEHHIIIIIIIIIIIIHIIIIIIIIIIIIIIIIGIHIIIIIHHIIIIIIIIIIIIIIHIIIIHHIIIIIIIIIIIIIIIIHGIIIIIIIIIIIIIIIIIIIIIIIIIIIHIIIIIIIIIIIIIIIIIIIIIIHIIIIIHIHHHIIIIIIIIIIIIIIIIIIIIIIIIIIIIHIIGIIHIIIIIIIIIIIIIIIIIIIIIIIIHIIIIIIIIIIIIIII
@HS5.4_110 HISEQ:380:H55W7BCXY:1:1101:11224:10264 1:N:0:AGCAGGAA orig_bc=AAAAAAAAAAAA new_bc=AAAAAAAAAAAA bc_diffs=0
TACGGAAGGTCCGGGCGTTATCCGGATTTATTGGGTTTAAAGGGAGCGCAGGCTGATGATTAAGCGTGACGTGAAATGTAGCCGCTCAACGGCTGAACTGCGTCGCGAACTGGTTATCTTGAGTGAGTTCGATGTTGGCGGAATTCGTGGTGTAGCGGTGAAATGCTTAGATATCACGAAGAACTCCGATTGCGAAGGCAGCCAACAAGGCCTTTACTGACGCTAAAGCTCGAAGGTGCGGGTATCGAACAGG
+
IHIHHHHHHFHHDHHHHHHHIHIIICCEHHHHHHH<<CHHHHHIGHHGCDHHDHEG@IHHIHIIHHEHEHHHHHHHGHHHHHHGIIIHHIHIHHHIGHECGDHHHIHFHDHHGAGDDGHHHHHHHIHFFIH@HGEEHGHHGCE@HHHEEFFEHHIIHHHHCGGFHFHFHIEHCHEF<<CC@F@G?E#EEC<ECG<CHHHEC<<CHHF@F<@HC@FHC0HCDHC1@EHD1<<<1@C//HGCFHHC<CCHHCC@F
@HS5.4_111 HISEQ:380:H55W7BCXY:1:1101:11904:10329 1:N:0:AGCAGGAA orig_bc=AAAAAAAAAAAA new_bc=AAAAAAAAAAAA bc_diffs=0
TACGGAGGGTACGAGCGTTAATCGGAATGACTGGGCGTAAAGGGCACGTAGGTGGATAGATAAGTCACAAGTGAAATACCCGGGCTTAACCTGGGATTGGCTCGTGAAACTGTTTAACTAGAGTACGGTAGAGGGGAGTAGAATTCCAAGTGTAGCGGTGAAATGCGTAGAGATTTGGAAGAATACCGGAGGCGAAGGCGGCTCTCTGGACCGATACTGACACTGAAGAGCGAAAGCGTGGGGAGCAAACAGG
+
IIIIIIHIIIIIIIIIIHHIHIIIIIIIIIIIIIIIICFHIIIII@HIFHIIGHIIHIIIIIIIIIIIIIIIIIIIHHIHHIIIIIIIIIIIIIIIIIIIIIHIHIHIIIIIIIIHIIIIIIIIIIIIIIIIIIIIIIIIIIIIIIIIIIIIIIIIIIIIIIIIIIIIIIIIIIIHHGIIIIIIIIIIIIIIIIIIIIIIIIIIIIIIIIIIIIIIIIIIIIIIIIIIIIIIIIIIIIIIIIIIIIIIIIIII
@HS5.4_112 HISEQ:380:H55W7BCXY:1:1101:16932:10330 1:N:0:AGCAGGAA orig_bc=AAAAAAAAAAAA new_bc=AAAAAAAAAAAA bc_diffs=0
TACGGAGGATCCGAGCGTTATCCGGATTTATTGGGTTTAAAGGGAGCGTAGGCGGAGGATCAAGTCAGCTGTGAAATGTAGGCGCTCAACGCCTGCACTGCAGTTGAAACTGGTTCCCTTGAGTGCGTAAGAGGCAGGCGGAATTCGTCGTGTAGCGGTGAAATGCTTAGATATGACGAAGAACTCCGATCGCGAAGGCAGCTTGCCGGGCCGCAACTGACGCTGAAGCTCGAAGGTGCGGGTATCGAACAGG
+
IIIIIIIIIIIIIIIIIIHIIIIIIFHIIIIIHIIGHIIIIIIIIIIIIIIIIIIIIIIIIIIIIIIIIIIHIHIIDEHHIIIIIHIIIIIIIIHIIIIIIIIIIIHIIIIIHHIHIIIIIIIIIIIIIHIIIIIIIIIIIIIIHIIHIIIIIIIIIIHHIIHIIIHHIIIIHIIHHIIHHHHIFIHIIIHIIIIIIHIIHEE/DIHIIIIIIIIIIIIIIIIIIIIIIHIIIIHHDIIIIIIIIIIIIIIII
@HS5.4_113 HISEQ:380:H55W7BCXY:1:1101:20890:10484 1:N:0:AGCAGGAA orig_bc=AAAAAAAAAAAA new_bc=AAAAAAAAAAAA bc_diffs=0
TACGGAGGGTACGAGCGTTAATCGGAATGACTGGGCGTAAAGGGCACGTAGGTGGATAGATAAGTCACAAGTGAAATACCCGGGCTTAACCTGGGATTGGCTCGTGAAACTGTTTAACTAGAGTACGGTAGAGGGGAGTAGAATTCCAAGTGTAGCGGTGAAATGCGTAGAGATTTGGAAGAATACCGGAGGCGAAGGCGGCTCTCTGGACCGATACTGACACTGAAGAGCGAAAGCGTGGGGAGCAAACAGG
+
IIIIIEHIIHIIIIIIICHHHHHIIIIIIIIHHIIII?CEHIIIIIHI<DHH<HHGGHIIIHIIGGHHHHHHIIIIHHHHHIIIIFHHHHEGHHIHHHIIIHHIEHIIHIIHHHHHIHHIIHIHHHIIIHIIIGIIHIHHIIIHGIHDGIGHIIIHIIIHIHGIIHFIIIHIIIHHF@FGIHHHIIIIHHGIIGHIIIIIIIIIIIIIIIIIIIIIIHIHHFIIIIHHEIIIIHIHIIIIIHIIIIGIIIHIH
@HS5.4_114 HISEQ:380:H55W7BCXY:1:1101:4326:10513 1:N:0:AGCAGGAA orig_bc=AAAAAAAAAAAA new_bc=AAAAAAAAAAAA bc_diffs=0
TACGGAAGGTCCGGGCGTTATCCGGATTTATTGGGTTTAAAGGGAGCGCAGGCGGGTTGTTAAGCGTGACGTGAAATGTAGGGGCTCAACCTTTGAATTGCGTCGCGAACTGGCGACCTTGAGTGGGTACGACGCGGACGGAATTCGTGGTGTAGCGGTGAAATGCTTAGATATCACGAAGAACTCCGATTGCGAAGGCAGTCCGCGAG
+
IIIIIIIIIIIIIIIIIIIIIIIIIHHHIIIIIIIHIIIIIIIIHIIIIIIIIIIII##I#I#IIIIIIHI#IIIIFHIIIIIIIIIIIIIIIIIIIIII#IIIIIIII#IIIIIIIHIIIIIIIIIIIIIIIIIIIGIIHIIIIIIIIIHIIIIIIIIIIHIIIIIHIIIIIIIIIIIIIIIHGIIHIIIIIIIIIHHH?DC/<HHGC
@HS5.4_115 HISEQ:380:H55W7BCXY:1:1101:7574:10666 1:N:0:AGCAGGAA orig_bc=AAAAAAAAAAAA new_bc=AAAAAAAAAAAA bc_diffs=0
TACGGAAGATGCGAGCGTTATCCGGATTTATTGGGTTTAAAGGGAGCGTAGGCGGGTTTTTAAGTCTGCGGTAAAATGTCGGCGCCCAACGTCGTCTTGCCGTGGAAACTGGAGACCTTGAATACACGCAAGGAAGATGGAATTCGTCGTGTAGCGGTGAAATGCTTAGATATGACGAAGAACTCCGATTGCGAAGGCAGTCTTCTGGAGTGCGATTGACGCTGAGGCTCGAAAGTGCGGGTATCAAACAGG
+
IIGIIIIIIIIIIIIIIIIIHIIIIHCHHIIHHHIEHHHHIIIICHIHEHHIGIIIIIHHHIIIIIIIHIIIIIIIHHHIIIIIIIIIIIIIIIIIIIIHIIIIIHHIIIIIIIIIIIIIIIIIIIIHHIIIIIIIIIIIIIIIIIHIIIIIIIIIIIIIIIIIIIIIIIGIIIHHHIIIIIIGIIHIIIIIIIIIIIIIIIIIIIIIIIHIIIIIIIIIIIIIIIIIIIIIIIIIIIIIIIIHIIIIIIII
@HS5.4_116 HISEQ:380:H55W7BCXY:1:1101:19564:10684 1:N:0:AGCAGGAA orig_bc=AAAAAAAAAAAA new_bc=AAAAAAAAAAAA bc_diffs=0
TACGGGGGGTGCGAGCGTTGTCCGGAATCATTGGGCGTAAAGAGTTCGTAGGTGGTATGTTAAGTCTGGTGTTAAAGGCAGAGGCTCAACTTCTGTATGGCACTGGATACTGGCAAACTGGAATGCGGTAGAGGTAAAGGGAATTCCTGGTGTAGCGGTGAAATGCGTAGATATCAGGAGGAACATCGGAGGCGTAAGCGCTTTACTGGGCCGTAATTGACACTGAGGAACGAAAGCCGGGGTAGCAAATGGG
+
IIIIIDCFHEHIIIIIIIIIIIIIIIIIIIIIIIIIIIIIIIHHGHHHHIHIGHIIIIIIIIIIIIIIIIIIHIIIIIIHIIIIIIIIIIIIIIIIIIIIIIIIIIIIIIIIHIIIHIIIIIIIIIIIIIIIIIIIIIIIIIIIIIIIIIIIIIIIIIIIIIIIHIIIIHIHIIIIIIIIIIIIHIIIIIIIIIIIIIIIIIIIIIIIIIIIIIIIIIIIHIIIIIIIIIIIIIIIIIIIIIIIIIIIIIIII
@HS5.4_117 HISEQ:380:H55W7BCXY:1:1101:1458:10957 1:N:0:AGCAGGAA orig_bc=AAAAAAAAAAAA new_bc=AAAAAAAAAAAA bc_diffs=0
TACGGAGGATGCGAGCGTTATCCGGATTTATTGGGTTTAAAGGGTGCGTAGGTGGTTTGTTAAGTTTGTGGTGAAAGCGTGCGGCTCAACCGTACCAAGCCATGAAAACTGGCGAACTTGAGTGCAAACGAGGTAGGCGGAATGTGATGTGTAGCGGTGAAATGCTTAGATATGTCACAGAACCCCGATTGCGAAGGCAGCTTACCAGCATGCAACTGACACTGAGGCACGAAAGCGTGGGTATCAAACAGG
+
IIIIIIIIHIIIIIIGIIIIIHIIIIGEHHEHGHIDGCHHHIIHFHHHEHHIIIIIHIHHHIIIHIIHHHIHIIIIIIIHIIIIIHHHIIIIIIIIIIIIIIIIIIIIIIIIIIIIHHIIIIIIIIIIIIIIIIIIIHIIIIIHIIHIIIIHIIIIIIIHIIIIIIIIIIIHHHHHGIIIIIIIIIHHIIIHHIIIHIIHHIIIIIIIIHFIIHHIIIIIHIHIHIIIIIIIIIIIIGIIIIIIIIIIIIII
@HS5.4_118 HISEQ:380:H55W7BCXY:1:1101:2048:10751 1:N:0:AGCAGGAA orig_bc=AAAAAAAAAAAA new_bc=AAAAAAAAAAAA bc_diffs=0
TACGTAGGTGGCAAGCGTTGTCCGGATTTACTGGGTGTAAAGGGCGTGCAGCCGGGTCTGCAAGTCAGATGTGAAATCTATGGGCTCAACCCATAAACTGCATTTGAAACTGTAGATCTTGAGTACCGGAGGGGCAATCGGAATTCCTAGTGTAGCGGTGAAATGCGTAGATATTAGGAGGAACACCAGTGGCGAAGGCGGATTGCTGGACGGCAACTGACGGTGAGGCGCGAAAGTGTGGGGAGCAAACAGG
+
IIIHHIIIIIHIIIHHIIIIHEEHC@@HHH@FHHHGHHHGHHIDHIIIHIIHHHHIIIIIIIIIHHIIIIHHIHHIIIIIHHHHIHIIIIHIIIIIIIIIIIIIIIIIIIIHIIEHFHEIIIHIHHIIIIIHIIIIIGIIIIIIIHHHIHHIIIIIIIIIIHIIHIIIIHHIHIHIHFIIIIIIIIIIIIIIIIIIIHIIIIIIIIIIIIHHHHIIIIIIIIIIIIIIIIHIIIIIIIIIIIIIIHIIIIIII
@HS5.4_119 HISEQ:380:H55W7BCXY:1:1101:6727:10805 1:N:0:AGCAGGAA orig_bc=AAAAAAAAAAAA new_bc=AAAAAAAAAAAA bc_diffs=0
TACGGAAGGTCCGGGCGTTATCCGGATTTATTGGGTTTAAAGGGAGCGCAGGCTGATTGTTAAGCGTGACGTGAAATGTAGCCGCTCAACGGCTGAACTGCGTCGCGAACTGGCAGTCTTGAGTGAGTACGACGTCAGCGGAATTCGTGGTGTAGCGGTGAAATGCTTAGATATCACGAAGAACCCCGATTGCGAAGGCAGCTGACGAGTCCTTTACTGACGCTAAAGCTCGAAGGTGCGGGTATCGAACAGG
+
IIIIIIIIIIIIIIIIIIIIIHIIIHHIIIIHHII@EEHIHIIIHHIIIIIIIGHHIIIHHIIIIIIIIIIHIIIIIIIIIIIIIIIIIIIIHIIIIIIIIIIIIIIIIIIIIIIIIIIIIIIIIIIIIIIIIIIIIIIIIIIIHIIIIIIIIIIIIIIIIIIIIIIIIIIIIIIHHIIIIIIIHHIIIIIIIIIIIIIIIIHIIIIIHIIIIIIHIIIIIIIIIIIIIHIIHHIIHIIIIIIHIIIIIIIII
@HS5.4_120 HISEQ:380:H55W7BCXY:1:1101:19795:10924 1:N:0:AGCAGGAA orig_bc=AAAAAAAAAAAA new_bc=AAAAAAAAAAAA bc_diffs=0
TACGGAAGATGCGAGCGTTATCCGGATTTATTGGGTTTAAAGGGAGCGTAGGCGGGTCTTTAAGCCAGCGGTCAAATGTCAGGGCCCAACCTTGGCATGCCGTTGGAACTGGGGACCTTGAATACACACAAGGAAGGTGGAATTCGTCGTGTAGCGGTGAAATGCTTAGATATGACGAAGAACTCCGATTGCGAAGGCAGCCTTCTGGGGTGCGATTGACGCTGAGGCTCGAAAGTGCGGGTATCGAACAGG
+
IIIIIIIIGIIIIHIIIIIHIHIIHGEEHIIGHIIGGHIIIHHHIHIIDHIIHHHIIHIHHIIIIIIIIIIIIIIIIIHHIIHIGIIIIIIIIIHIHHHIIHHHIIIIIHHHIIIIIHIIIIIIIIIIIHIIIIHHIHHIIIIIIIIIIHIIIIIIGIIIIIIIIIIIIIIIIIIIHIIIIIIHIIIIIIIIIIIIGI##IHIIIIIIIIIIIIIIIIIIHIIIIIIIIIIIIIIIHHIIIIIIIIIIIIII
@HS5.4_121 HISEQ:380:H55W7BCXY:1:1101:15401:11055 1:N:0:AGCAGGAA orig_bc=AAAAAAAAAAAA new_bc=AAAAAAAAAAAA bc_diffs=0
TACGGAAGGTCCGGGCGTTATCCGGATTTATTGGGTTTAAAGGGAGCGTAGGCCGGTTTTTAAGCGTGACGTGAAATGTAGCCGCTCAACGGCTGCACTGCGTCGCGAACTGGCTTTCTTGAGTGAGTTCGATGTAGGCGGAATTCGTGGTGTAGCGGTGAAATGCTTAGATATCACGAAGAACTCCGATTGCGAAGGCAGCCTACAAGGCCTTTACTGACGCTAAAGCTCGAAGGTGCGGGTATCGAACAGG
+
IIIIIIIIIIIIIIIIHIIIIIHIIHIIIIIIHIIDGHIIIHGIICHIIIIIIIIIIIIHHHIIHIIIIIIIIIHHHHHIGIIIIIIIIIIIIIIIIIIIIIGIIIIIIIIIIIIIHIIIIIIIIIIIIIIIIIIIIIIIIIIIHIIIIIIIIIIIIIIIIIIIIIIIIIIIIIIIHHIIIIIIIIIIIIIIIIIIIIIIIIIIIIIIIIIIIIIIIIIIIIIIIIIIIIHIIIIIIIIIIIIIIIIIIIIII
@HS5.4_122 HISEQ:380:H55W7BCXY:1:1101:20434:11074 1:N:0:AGCAGGAA orig_bc=AAAAAAAAAAAA new_bc=AAAAAAAAAAAA bc_diffs=0
TACGGAAGGTCCGGGCGTTATCCGGATTTATTGGGTTTAAAGGGAGCGCAGGCTGATGATTAAGCGTGACGTGAAATGTAGCCGCTCAACGGCTGAACTGCGTCGCGAACTGGTTATCTTGAGTGAGTTCGATGTTGGCGGAATTCGTGGTGTAGCGGTGAAATGCTTAGATATCACGAAGAACTCCGATTGCGAAGGCAGCCAACAAGGCCTTTACTGACGCTAAAGCTCGAAGGTGCGGGTATCGAACAGG
+
IIIIIGHIIIIIIIIIIIIIIIIIIHHHIIIIHIIGHIIIIIIIIIIIIIIIIIIIIIIFIIIIIIIIHHIIIHIIHHIIIIIIIHIIIIIIIIIIIHIIIIIIHIIIIIIIIIHIIIIIIIIIIIIIIIIIIIIIHIIHIIIIIIIIIIIHIIIIHHIIIIIIIGIIIIIIIIHIHHIIIIIIHIIIIIIIHIIIIIIIIIIGIIIIHGIIIIIIHIIIIIIIIIIIIHIIIIIIIIGIIIIIIIIIIHIII
@HS5.4_123 HISEQ:380:H55W7BCXY:1:1101:2847:11329 1:N:0:AGCAGGAA orig_bc=AAAAAAAAAAAA new_bc=AAAAAAAAAAAA bc_diffs=0
TACGGAAGGTCCGGGCGTTATCCGGATTTATTGGGTTTAAAGGGAGCGCAGGCCGGAGGTCAAGCGTGACGTGAAATGTAGCCGCTCAACGGCTGAACTGCGTCGCGAACTGGCTTTCTTGAGTGAGTTCGATGTGGGCGGAATTCGTGGTGTAGCGGTGAAATGCTTAGATATCACGAAGAACTCCGATTGCGAAGGCAGCCCACAAGGCCTTTACTGACGCTAAAGCTCGAAGGTGCGGGTATCGAACAGG
+
IIIIIIIIIIIIIIIIIIIIIIIIIHIIIIIIHIIHHIIIIIIIIIIIIIIIIIIIIIIGHIIIIIIIIIIIIHHIGHHIIIIIIIIIIIIIIIIIIIIIIIIIIIIIIIIIIIIIIIIIIIIIIIIHIIIIIIIIIIHIIIIIIIIIHIIIIIIIIIIIIIIIIIIIIIIIIIIIIIIIIIIIHIIIIIIIIIIIIIIIIIIIIIIIIIIIIIIIIIIHIIIIIIIIIIIIIIIHCF=IIIIIIIIIIIIII
@HS5.4_124 HISEQ:380:H55W7BCXY:1:1101:4752:11462 1:N:0:AGCAGGAA orig_bc=AAAAAAAAAAAA new_bc=AAAAAAAAAAAA bc_diffs=0
TACGGAAGGTCCGGGCGTTATCCGGATTTATTGGGTTTAAAGGGAGCGCAGGCTGAATGGTAAGCGTGACGTGAAATGTCCGGGCTCAACCGGGGCTTTGCGTCGCGAACTGCCGTTCTTGAGTGGGTACGACGCTGGCGGAATTCGTGGTGTAGCGGTGAAATGCTTAGATATCACGAAGAACTCCGATTGCGAAGGCAGCTGGCGAGTCTCTTACTGACGCTAAAGCTCGAAGGCGCGGGTATCGAACAGG
+
IIIIIIIIIIIIIHIIIIIHIIIIIGIIIIIIIIIEHIIIIIIIIIIIIIIIIIIIIIIIIIIIIIIIHIIIIIIIIIIIIIIIIIIIIIIIIIIIIIIIIIIIIIIIIIIIIIIIIIIIIIIIIHIIIIIIIIIIIIIIIIIIIIIIIIIIIIIIIIIIIIIIIIIIIIIIIIIIIIIIIIIIIIIIIIIIIIIIIIIIIIIIIIIIIIIIIIIIIIIIIIIIIIIIIHIIIIIIIIIIIIHHHIIIIIIII
@HS5.4_125 HISEQ:380:H55W7BCXY:1:1101:5869:11365 1:N:0:AGCAGGAA orig_bc=AAAAAAAAAAAA new_bc=AAAAAAAAAAAA bc_diffs=0
TACGGAAGATGCGAGCGTTATCCGGATTTATTGGGTTTAAAGGGAGCGTAGGCGGACGCTTAAGTCTGCGGTAAAATGTCGTTGCTCAAAATCGGCGTGCCGTGGAAACTGGGTGTCTTGAATGTGCACAAGGTGGATGGAATTCGTGGTGTAGCGGTGAAATGCTTAGATATCACGAAGAACTCCGATTGCGAAGGCAGTCCACTGGGGCATGATTGACGCTGAGGCTCGAAAGTGCGGGAATCAAACAGG
+
IIIIIGIIIIIIIIIIIIIIIIIIIHHIIIIIHII<DGHIIIHIHIGHHDHHIIIIIIHHHIHIIIIIHHICIIIIHIIIIIIIIIIIIIIIIIIHIIIIIIIIIIIHIIIIIIIIIIIIIIIIIIIIIIIIIIIIHHIIIHIIHIIIIIIIIIIIIIIIIIIIIIIIIIIIHIHHHIIIIIIIIIIIIIIIIIIIIIIIIIIIIIIIIIIIIIIIIIIIIIIIIIIIIIIIIIIIIIIIIIIIIIIIIIII
@HS5.4_126 HISEQ:380:H55W7BCXY:1:1101:7954:11307 1:N:0:AGCAGGAA orig_bc=AAAAAAAAAAAA new_bc=AAAAAAAAAAAA bc_diffs=0
TACGGAAGGTCCGGGCGTTATCCGGATTTATTGGGTTTAAAGGGAGCGCAGGCTGGCCTTTAAGCGTGACGTGAAATGTCCCGGCTCAACCGGGGAGTTGCGTCGCGAACTGGAGGTCTTGAGTGAGTGCGAGGTACGCGGAATTCGTGGTGTAGCGGTGAAATGCTTAGATATCACGAAGAACCCCGATTGCGAAGGCAGCGTACCAGTCCTTAACTGACGCTAAAGCTCGAAGGTGCGGGTATCGAACAGG
+
IIIIIIIIIIIIIIIIIIIIIIIIIGEHHIIIIIIIIIIHIIIIHIHIHIIIGIIIIIIIIIIIIIIIIIIIIIIIIHIIIIIIIIIIHHIIIIIIIIIIIIIIHEIHIIIIIIIIEHIIIIIIIIIIHIIIIIIIIIIIHIIIIIIIIIIIIIIIIIIIIIIIIIIIHIIIIIIIHIIIIIIIIIIIIIIIIIIIIIIIIIIIIIIIIIIIIIHHIIIIIIIIIIIIIIIIIIHHHIIIIIIIIIIIIIIII
@HS5.4_127 HISEQ:380:H55W7BCXY:1:1101:4072:11518 1:N:0:AGCAGGAA orig_bc=AAAAAAAAAAAA new_bc=AAAAAAAAAAAA bc_diffs=0
TACGGAGGATGCGAGCGTTATCCGGATTTATTAGGTTTAAAGGGAGCGCAGGCTGATGATTAAGCGTGACGTGAAATGTAGCCGCTCAACGGCTGAACTGCGTCGCGAACTGGTTATCTTGAGTGAGTTCGATGTTGGCGGAATTTGTGGTGTAGCGGTGAAATGCTTAGATATCACGAAGAACTCCGATTGCGAAGGCAGCCAACAAGGCCTTTACTGACGCTAAAGCTCGAAGGTGCGGGTATCGAACAGG
+
IIIIIIIIIIIIIIIIIIIIIIIIIIIIIIHIIIIGHIIIIIIIIIIIIIIIIIIIIIIIIIIIIIIIIIIIIIIIIHIIIIIIIIIIIIIIIIIIIIIIIIIIIIIIIIIIIIIIIIIIIIIIIIIIIIIIIIHIIIIIIIIIIIIIIIIIIIIIIIIIIIIIIIIIIIIIIIIIIIIIIIIIIIIIIIHIIIIIIIIIIIIIIIIIIIIIIIIIIIIIIIIIIIIIIIIIIIIIIIHIIIIIIIIIIIIII
@HS5.4_128 HISEQ:380:H55W7BCXY:1:1101:10541:11640 1:N:0:AGCAGGAA orig_bc=AAAAAAAAAAAA new_bc=AAAAAAAAAAAA bc_diffs=0
TACGTAGGTGGCAAGCGTTGTCCGGATTTACTGGGTGTAAAGGGTGCGCAGGCGGGACTGCAAGTTGGATGTGAAATACCGGGGCTTAACCCCGGAGCTGCATCCAAAACTGTAGTTCTTGAGTGAAGTAGAGGTAAGCGGAATTCCGAGTGTAGCGGTGAAATGCGTAGATATTCGGAGGAACACCAGTGGCGAAGGCGGCTTACTGGGCTTTAACTGACGCTGAGGCACGAAAGCATGGGTAGCAAACAGG
+
IIIIHIGHIIIIIIIIIIIIIIIIIIIIIIIIHII<GEGHIIIIIIIIIIIIIIIIIIIIIIIIIIIIIIIHIIIHHIIIIIIIIIIIIIIIIIIIIIIIIIIIIIIIIIIIIIIIIIIIIIIIIIIIIIIIIIIIIIIIIIIIIIIIIIIIIIIIIIIIIIIIIIIIIIIIIIIIHHIIIIIIIIIIIIIIIIIIIIIIIIIHIIIIIIIIIIIIIIIIIIIIIIIIIIIIIIIIIIIIIIIIIIIIIIIII
@HS5.4_129 HISEQ:380:H55W7BCXY:1:1101:12161:11572 1:N:0:AGCAGGAA orig_bc=AAAAAAAAAAAA new_bc=AAAAAAAAAAAA bc_diffs=0
TACGGAGGATGCGAGCGTTATCCGGATTTATTGGGTTTAAAGGGAGCGTAGATGGGAGCTTAAGCCAGTTGTGAAAAGCGCGGGCCCAACCCGCGTCGTGCAATTGGAACTGTGTTTCTTGAGTGGGTTCGGGGCAGGTGGAATTCGTGGTGTAGCGGTGAAATGCTTAGATATCACGAAGAACTCCGACAGCGTAGGCATCCTGCCAGGCCCTTACTGACATTGAAGCTCGAAGGTGCGGGTATCAAACAGG
+
IIIIIHIIHIIIIIIIIIIIIIIIIHHIIIIIIIIDEHHHIIIIHHIIFHHHIIIIHIIIIIIIIIIIIIIIIIIIIIIIIIIIIIIIIIIIIIIIIIIIIIIIIIIIIIIIIIIIIIIIIIIIIIIIIIIIIIIIIIIIIIIIIIIIIIIIIIIIIIIIIIIIIIIIIIIIIIIHHIIIIIIIIIIIIIIIIIIIIIIIHIIIIIIIIIIIIIIIIIIIIIIIIIIIIHIIHIIIIIGIIIIIIIIIIIIII
@HS5.4_130 HISEQ:380:H55W7BCXY:1:1101:16803:11625 1:N:0:AGCAGGAA orig_bc=AAAAAAAAAAAA new_bc=AAAAAAAAAAAA bc_diffs=0
TACGGAGGATGCGAGCGTTATCCGGATTTATTGGGTTTAAAGGGTGCGTAGGTGGTTTGTTAAGTTTGTGGTGAAAGCGTGCGGCTCAACCGTACCAAGCCATGAAAACTGGCGAACTTGAGTGCAAACGAGGTAGGCGGAATGTGATGTGTAGCGGTGAAATGCTTAGATATGTCACAGAACCCCGATTGCGAAGGCAGCTTACCAGCATGCAACTGACACTGAGGCACGAAAGCGTGGGTATCAAACAGG
+
IIIIIIIIIIIIIIIIIIIIIIIIIHIIIIIIHIHEEHIIIIIIHIIIHHHIIIIIIIIIIIIIIIIHIIIHHHIIHHIHIIIIIIIIIIIIIIIIIIIIIIIIIIIIIIIIIIHIIIIIIIIIHIIIIIIIIIIIIIIIIIIIIIIIIIIIIIIIIIIIIIIIIIIIIIIIIIIIHIIIIIIIIIIIIIIIIIIIIIIIIIIIIIIIIIIIIIIIIIIIIIIIIIIIIIIIIIIIIIIIIIIIIIIIIIII
@HS5.4_131 HISEQ:380:H55W7BCXY:1:1101:6403:11899 1:N:0:AGCAGGAA orig_bc=AAAAAAAAAAAA new_bc=AAAAAAAAAAAA bc_diffs=0
TACGGAAGGTCCGGGCGTTATCCGGGTTTATTGGGTTTAAAGGGAGCGCAGGCTGAACGGTAAGCGTGACGTGTAATGTCCGGGCTCAACCGGGGCTTTGCGTCGCGAACTGCCGTTCTTGAGTGGGTACGACGCTGGCGGAATTCGTGGTGTAGCGGTGAAATGCTTAGATATCACGAAGAACTCCGATTGCGAAGGCAGCTGGCGAGTCTCTTACTGACGCTAAAGCTCGAAGGCGCGGGTATCGAACTGG
+
CCGHCE</DCCEHHIHHCHHHHCCE/<0<C11<D@<0<1C1<1@@0E/CF//<<11D#1<<1D11<D?GGHH@#<<<<#D=EHID<71#HECDIHDHHEF0DD///89</==GE<G#<DHHBFHFF??EC:C:<<#A=HCC/0;HHHEH@HHFCCGFGC?EHFEH#HHEHHHFHEFC1#<D1<<0#HHD8@CE?HHF<8FE<D</1@111<11D1FEHEC/D1D<</=HFHEGE<CHEC1F<C1C<<<1<1FH
@HS5.4_132 HISEQ:380:H55W7BCXY:1:1101:8773:11938 1:N:0:AGCAGGAA orig_bc=AAAAAAAAAAAA new_bc=AAAAAAAAAAAA bc_diffs=0
TACGGAAGGTCCGGGCGTTATCCGGATTTATTGGGTTTAAAGGGAGCGCAGGCTGGATTTTAAGCGTGCTGTGAAATGTACCGGCTCAACCGGTGACGTGCAGCGCGAACTGGAGTCCTTGAGTGAGTACGAGGTATGCGGAATTCGTGGTGTAGCGGTGAAATGCTTAGATATCACGAAGAACTCCGATTGCGAAGGCAGCGTACCAGTCCTTAACTGACGCTAAAGCTCGAAAGTGCGGGTATCGAACAGG
+
IIIHHEHHGIIIHIIIHEHHIIIIIHHIIIHHHHHHHIIIIHIIIIIIIIIIIHHIHFGIIIHIIIIIIIIIIHEHGHHIIIIIIIIHIIIIIIIIIIIIHIIIIIIIIIIHIIIIGHIIHHHIIIIIIIIIIIHHIIIIIHHEEFHIHHHIHHHIIHHHIHGIIIHHHIIIIHIIIIIIHGGHEIIIHHIIIIIGHHHHHHF@IIHCEGFE?IIIHIHHIHHGHIHHHHHHHHEC/HHHIIIIHGHIHHEHI
@HS5.4_133 HISEQ:380:H55W7BCXY:1:1101:14232:11916 1:N:0:AGCAGGAA orig_bc=AAAAAAAAAAAA new_bc=AAAAAAAAAAAA bc_diffs=0
TACGGAGGATGCGAGCGTTATCCGGATTTATTGGGTTTAAAGGGTGCGTAGGTGGTTTGTTAAGTTTGTGGTGAAAGCGTGCGGCTCAACCGTACCAAGCCATGAAAACTGGCGAACTTGAGTGCAAACGAGGTAGGCGGAATGTGATGTGTAGCGGTGAAATGCTTAGATATGTCACAGAACCCCGATTGCGAAGGCAGCTTACCAGCATGCAACTGACACTGAGGCACGAAAGCGTGGGTATCAAACAGG
+
HHHIGIIIHHIIIIIIIIIIIIGHHHEHIIIIIIIHHIIHFHIIIIIHHHIHIHIHHIHIIIHHIIIIIIIIHHHIFGHIIIIIIIIIIIIIIIHIHIIIIIIIIIIIHIIIIIHHHIIIIIIHIIIHIIIIHEIIIHIIIHHGIHHGHIHHHIIIIIIHHHHHHGHIIIHHHIIIHIIIIHHHEEHHIIHHHIHHHHHIHIIIHFIIIIIHHGHHEHEHHD@EHGEHEHCHHHHHCHF@HHHEIIIIIHGC
@HS5.4_134 HISEQ:380:H55W7BCXY:1:1101:14390:11901 1:N:0:AGCAGGAA orig_bc=AAAAAAAAAAAA new_bc=AAAAAAAAAAAA bc_diffs=0
TACGGAAGGTCCGGGCGTTATCCGGATTTATTGGGTTTAAAGGGAGCGCAGGCCGGGTTTTAAGCGTGACGTGAAATGTGGCGGCTCAACCGCCGAACTGCGTCGCGAACTGGAGTCCTTGAGTGAGTACGACGGAGGCGGAATTCGTGGTGTAGCGGTGAAATGCTTAGATATCACGAAGAACCCCGATTGCGAAGGCAGCCTCCGAGTCCTTAACTGACGCTAAAGCTCGAAAGTGCGGGTATCGAACAGG
+
IHIIHEGHHHHHD</CHCD0CCCDHHEECGCCCFH0<<FCE@EHFGHI<HFEHEHIG?<@HHEHHHHHHHIIIIIHHECHHIIIIIIIHIIHHIIHHHIIIIHIHHHIIIIIH?GCIIIIIIIIHHHHHDIHHHHHIIIIIIIIIIHHIHIIIIIIIIIIIIIHIHHIIIIIIHHHHFHHHIIIIIIIHHCGIIIIIHHEIHHHIIHHHGIHHHHIIIIIIIIHCHHHFCIIIIIIDIIIIIHHEIIIIIIII
@HS5.4_135 HISEQ:380:H55W7BCXY:1:1101:16894:11804 1:N:0:AGCAGGAA orig_bc=AAAAAAAAAAAA new_bc=AAAAAAAAAAAA bc_diffs=0
TACGTAGGTGGCAAGCGTTGTCCGGAATTATTGGGCGTAAAGCGCATGTAGGCGGTAATTTAAGTCTGTCGTGAAACTGCGGGGCTCAGCCCCGTATGGCGATGGAAACTGGGTTACTTGAGTGCAGGAGAGGAAAGGGGAACTCCCAGTGTAGCGGTGAAATGCGTAGATATTGGGAAGAACACCGGTGGCGAAGGCGCCTTTCTGGACTGTGTCTGACGCTGAGATGCGAAAGCCAGGGTAGCGAACGGG
+
IHIIHEHIIIIIHIIIIIIIIIIIIHHIIIIIIIIIIHIIIIIIIDHIHIIIIIIIIIIIIIIHIIIHIIIIIIIIHHIIIIIIIIIIIIIHIHIHIIIIIIIIIIIIIIIIIIIIIIIIIIIIIIIIIIIIIIIIIIIIIIIIIIIIIIIIIIIIIIIIIIIIIIIIIIIHEHIHIIIIIHIIIIIIIIIIIIIIIIIIIIIIIIIIIIIIHIIIIIIIIIIIIIIIIIIIIIIIIIIIIIIIIIIIIIII
@HS5.4_136 HISEQ:380:H55W7BCXY:1:1101:20639:11809 1:N:0:AGCAGGAA orig_bc=AAAAAAAAAAAA new_bc=AAAAAAAAAAAA bc_diffs=0
TACGGAAGGTCCGGGCGTTATCCGGATTTATTGGGTTTAAAGGGAGCGCAGGCTGGATTTTAAGCGTGTTGTGAAATGCGGCGGCTCAACCGTCGATGTGCAGCGCGAACTGGAGTCCTTGAGTGAGTACGAGGAAGGCGGAATTCGTGGTGTAGCGGTGAAATGCTTAGATATCACGAAGAACTCCGATTGCGAAGGCAGCTTTCCAGTCCTTAACTGACGCTAAAGCTCGAAAGTGCGGGTATCGAACAGG
+
IIIIIIEEHGHIDCFHHHHHIHHIGDEHHHHHHHI<DCHEHIIIIHHIHHHIIIHIHEGGHIIIIIHHHIIIIIHIHHIIIHIIIHHIIIIIIHHHIIHHHIIIIIIIHIIIIIIHEIIIIIIHIHIIHIIHHIIIIIIIIIHIIHIIIIIIIIHHIIIIIIIIIIHIIIGIHIIHGGHIHIII#IIIIIFIIIIIIIIIIHIHIIHHIHIIHIIHIIIIIIIIHHHHHIIIIHFFCHHIIIIHIIIHEIIII
@HS5.4_137 HISEQ:380:H55W7BCXY:1:1101:1073:12135 1:N:0:AGCAGGAA orig_bc=AAAAAAAAAAAA new_bc=AAAAAAAAAAAA bc_diffs=0
TACAGAGGTCCCGAGCGTTGTTCGGATTTACTGGGCGTAAAGGGCGCGTAGGCGGCGGACCGTGTCGGATGTGAAATCTCCGGGCTCAACCCGGAAAGTGCGTCCGAAACTGGCCCGCTCGAGTGCGGGAGGGGGAAGGGGAATATAGGGTGTAGCGGTGAAATGCGTTGATATCCTATAGAACACCGGAGGCGAAGGCGCCTTCCTGGAACGCAACTGACGCTGAGGCGCGAGAGCCGGGGGAGCAAACAGG
+
IIIIIIIIIIIIIIIIIIHHHIHIIIIIIIIIIIHIIHHHIHIIIIIIHIIIIIIIIIHIIIIIIIIIIIIIIIIIIHIIIIIIIIIIIIIIIHIIIIIIIIIIIIIIIIIIIIIIIHHIIHIIIIIIIIIIIIIIIIIIIIIIHIIIIIIIIIIIIIIIIIIIIIIIIIIIIIIIIHHIIIIIHIIIIIIIIIIIIIIIIIIIIIIIIIIIIIIIIIIIIIIIIIIIIIIIIIIIIIIIIIIIIIIIIIIII
@HS5.4_138 HISEQ:380:H55W7BCXY:1:1101:2790:12204 1:N:0:AGCAGGAA orig_bc=AAAAAAAAAAAA new_bc=AAAAAAAAAAAA bc_diffs=0
TACGGAAGGTCCGGGCGTTATCCGGATTTATTGGGTTTAAAGGGAGCGCAGGCTGAATGGTAAGCGTGACGTGAAATGTCCGGGCTCAACCGGGGCTTTGCGTCGCGAACTGCCGTTCTTGAGTGGGTACGACGCTGGCGGAATTCGTGGTGTAGCGGTGAAATGCTTAGATATCACGAAGAACTCCGATTGCGAAGGCAGCTGGCGAGTCTCTTACTGACGCTAAAGCTCGAAGGCGCGGGTATCGAACAGG
+
IIIIIIIIIIIIIHIIIIIHIIIIIHHIIIIIHIIGHHHIHHIIHHHIIIIIHIIIHHHHHIIIIIIIIIIHIIIIGHHIIIIIIIIIIIIIIIIIIHIIIIIIIIIIIIHHIIIIIIIHIIIHIIIIHIIGIIIIIIIIHIIIHHIIIHIIIIIIHHIHHHHIIIIIIIIIIHIHFEHHHIIHHIIIIIHIIIIIIIIIIIHIGIIIHIIIIIIIIIIHIIIIIIIIIIIIIIIHIIIIIIIHIIIIIIIII
@HS5.4_139 HISEQ:380:H55W7BCXY:1:1101:3207:12084 1:N:0:AGCAGGAA orig_bc=AAAAAAAAAAAA new_bc=AAAAAAAAAAAA bc_diffs=0
TACGTAGGTGGCGAGCGTTATCCGGATTTACTGGGTGTAAAGGGCGCGTAGGCGGGGGCGCAAGTCAGGTGTGAAATCTATGGGCTTAACCCATAAACTGCACTTGAAACTGCATCTCTTGAGTGCTGGAGAGGTAGACGGAATTCCTTGTGTAGCGGTGAAATGCGTAGATATAAGGAAGAACACCAGTGGCGAAGGCGGTCTACTGGACAGTAACTGACGCTGAGGCGCGAAAGCGTGGGGAGCAAACAGG
+
HEHIIIIIIIIIIHHIIIIIIIIIIIGIIIIIIHHDHEHHIIIIIIIIIIIIIIIIIIIIIIIIHIIIIIIIIIIIHHHHIIIHIHIIIIIIIIIIIIIIIIIIIIIIIIIIIHIIIIIIIIIIIIGIHIIIIIIIIIIIIIIIIIIIIIIIIIIIIIIIIIIIIIIIIIIIIIIIIHIHIIIIIIIIIHIIIIIIIIIIIIIIIIIIIIIIIIIIIIIIIIIIIIIIIIIIIIIIIIIIIIIIIIIIIIIII
@HS5.4_140 HISEQ:380:H55W7BCXY:1:1101:4100:12187 1:N:0:AGCAGGAA orig_bc=AAAAAAAAAAAA new_bc=AAAAAAAAAAAA bc_diffs=0
TACGGAAGGTCCGGGCGTTATCCGGATTTATTGGGTTTAAAGGGAGCGCAGGCTGGATTTTAAGCGTGCTGTGAAATGTACCGGCTCAACCGGTGACGTGCAGCGCGAACTGGAGTCCTTGAGTGAGTACGAGGTATGCGGAATTCGTGGTGTAGCGGTGAAATGCTTAGATATCACGAAGAACTCCGATTGCGAAGGCAGCGTACCAGTCCTTAACTGACGCTAAAGCTCGAAAGTGCGGGTATCGAACAGG
+
IIIIIIIIIHIIIGIIIIIIIIIIIHHIIIIIHIIEHHHIIIIIIIIIIIHHIHHIHIHIHIIIGIIIIIIIIIIIHHIIIIIIIHIIIIIIIIIIHIIIIIIIIIIIIIIIIIIHIHIIIIIIIIIIIIIIIIIIIIIIIIIIIIIIIIIIIIIIIIIIIIIIIIIIIIIIIIIIIIIIIIIHHIIIIIIIIIIIHIIIIIIIIIIHIIIIIIIIIIIIIIIIIIIHIHIIIIIIIIIIIIHHIIIIIIIII
@HS5.4_141 HISEQ:380:H55W7BCXY:1:1101:7717:12016 1:N:0:AGCAGGAA orig_bc=AAAAAAAAAAAA new_bc=AAAAAAAAAAAA bc_diffs=0
TACGGAAGGTCCGGGCGTTATCCGGATTTATTGGGTTTAAAGGGAGCGCAGGCTGGATTTTAAGCGTGCTGTGAAATGTACCGGCTCAACCGGTGACGTGCAGCGCGAACTGGAGTCCTTGAGTGAGTACGAGGTATGCGGAATTCGTGGTGTAGCGGTGAAATGCTTAGATATCACGAAGAACTCCGATTGCGAAGGCAGCGTACCAGTCCTTAACTGACGCTAAAGCTCGAAAGTGCGGGTATCGAACAGG
+
IIIIIHIIIIIIIIIIIIIIIIIIIHIHIIHIHIICGEHIIIIIIHIIIIIIIIIIHHHIIIIIIIIIIIIIIIIIIIIIIIIIIIIIIIIIHIIIIIIIIIIIIIIIIIIIIIIIIIIIIIIIIIIIIIIIIIIIIIIIIIIIIIIIIIIIIIIIIIIIIIIIIIIIIIIIIIIIIIIIIIIIIIIIIIIIIIIIIIIIIIIIIIIIIHIIIIIHIIIIIIIIIIIIIIIIIIIHHIIIIIIIIIIIIIIII
@HS5.4_142 HISEQ:380:H55W7BCXY:1:1101:8262:12045 1:N:0:AGCAGGAA orig_bc=AAAAAAAAAAAA new_bc=AAAAAAAAAAAA bc_diffs=0
TACGGAGGATGCGAGCGTTATCCGGATTTATTGGGTTTAAAGGGTGCGTAGGCGGCTTGGTAAGTCAGCGGTGAAATTCAGATGCTCAACATCTGGCGTGCCGTTGAAACTGCCGGGCTAGAATGCGGATGCCGTGGGAGGAATGTGTGGTGTAGCGGTGAAATGCATAGATATCACACAGAACACCGATTGCGAAGGCATCTCACGAATCCGCGATTGACGCTGAGGCACGAAAGTGCGGGGATCAAACAGG
+
IIIIIIIIIIIIIIIIIIIIIIIIIEHIIIIIIHIDEHIIIIIIIIIIHIIIIIIIIIIIIIIIIHIIHHIHIIIIHHIIIIHIIIIIIIIIIIIIHIIIIIIIIIIIIIIIHIIIIIIIIIIIIIIIIIIIIIIIIIIIIIIIIIHIHIIIIIIIIIIIIIIIIIIIIIIIIIIIIIIIIIIIIIIIIIIIIIIIIIIIGIIIIIIHE?IIIHHIIIIIIIIIIIIIHIIIIHHEDIIIIIHIIHIIIIHHI
@HS5.4_143 HISEQ:380:H55W7BCXY:1:1101:15277:12184 1:N:0:AGCAGGAA orig_bc=AAAAAAAAAAAA new_bc=AAAAAAAAAAAA bc_diffs=0
TACAGAGGCCAAGAGCGTTGTTCGGATTTACTGGGCGTAAAGGGCGCGTAGGCGGCATGGCGTGTCGGATGTGAAATCTCCGGGCTCAACCCGGAAAGTGCGTCCGAAACTACCGTGCTGGAGTATGGGAGGGGGAATCGGAATATAGGGTGTAGCGGTGAAATGCGTTGATATCCTATAGAACACCGGAGGCGAAGGCGGATTCCTTGAACATCACTGACGCTGAGGCGCGAAAGTCGGGGGAGCAAACAGG
+
IIIIIIHIHIIIIGIIIHIHHHHHHHIIIIIHHIIIIHIIIIIIIIIHIHIIIIHIIIIIIIIIIIIIHHIIIIIHGHIIIIIIIIIIIIIIIIIIIIIIIIIIIIIIIIIIIIIIIIIHIHIHIHIIIHHHHIIIIIIIIIIIIIIIIIIIIIIIHIIIIIIIIIIIIIIIIIHIHFHIIIIIIIIIIIIIIIHIIIIIIIIHIIIIHHGIIIIIIIIHIIIIIIIIIIIIIIIIIIIIIIIIIIIHFIHII
@HS5.4_144 HISEQ:380:H55W7BCXY:1:1101:18947:12189 1:N:0:AGCAGGAA orig_bc=AAAAAAAAAAAA new_bc=AAAAAAAAAAAA bc_diffs=0
TACGGAAGGTCCGGGCGTTATCCGGATTTATTGGGTTTAAAGGGAGCGCAGGCTGGAGATTAAGCGTGACGTGAAATGCCGCGGCTCAACCGTGGAAGTGCGTCGCGAACTGGTTTCCTTGAGTGTATTCGACGTCAGCGGAATTCGTGGTGTAGCGGTGAAATGCTTAGATATCACGAAGAACTCCGATTGCGAAGGCAGCTGGCGAGGCTATAACTGACGCTAAAGCTCGAAGGTGCGGGTATCGAACAGG
+
IFIHHHHDHGHIIFHHCEHEH@GIHIIHIHIIIHHIIHF@HFHHHEHH<HIHHHEE<FDG#EHFGHHIHHHIIIIC<GHHHHHHIIIHIIIIIIIIHCFFHHHIDHHHCCHIFHHEHHHEDHEFGIGEIDE@GF@HHHHIGC<ECHEHEF<BFGIHIGHHHEFHHFHFEHDEAHHGGHHEECBGHHGHGHIIFHGCFHC@E?CCCGEED1<@GD1HIHHGIIHCHEHHHFHC@@EE<E0F1CHG?IHFGCFCC
@HS5.4_145 HISEQ:380:H55W7BCXY:1:1101:20100:12004 1:N:0:AGCAGGAA orig_bc=AAAAAAAAAAAA new_bc=AAAAAAAAAAAA bc_diffs=0
CACGTAGGGGGCGAGCGTTGTTCGGAATCATTGGGCGTAAAGGGCGCGCAGGCGGCCCGGTAAGTCTGGTGTAAAATGGTCGTGCTCAACACGATCATGCGCTGGAAACTGTCGGGCTAGAGTCAACGAGGGGATGCCGGAATTCCAGGTGTAGGGGTGAAATCTGTAGATATCTGGAAGAACACCGATGGCGAAGGCAGGCATCTGGCGACTGACTGACGCTGAGGCGCGAAGGTGCGGGGAGCAAACAGG
+
IIIIGHIIIIIIIIIIIIIIIIIIIIIIIIIIHIIIIIIIIIIIIIIIIIIIIIIHIIHIIIIIIIIIIHIHHIIIHHIIHIIIIIIIIIHIIIIIIIIIIIIIIIIIIIIIIIIIIIIIIIIIIIIIIIIIIIIIIIIIIIIIIIIIIIIIIIIIIIIIIIIIIIIIIIHIIIHHIIHIIIIIIIIIIIIHIIHIIIIIIIIIIIIIIIIIIIIIIIHIIHIIIIIIIFIIIIIIIHIIIIIIIIIIIIII
@HS5.4_146 HISEQ:380:H55W7BCXY:1:1101:5867:12387 1:N:0:AGCAGGAA orig_bc=AAAAAAAAAAAA new_bc=AAAAAAAAAAAA bc_diffs=0
TACGGAAGGTCCGGGCGTTATCCGGATTTATTGGGTTTAAAGGGAGCGCAGGCTGATGATTAAGCGTGACGTGAAATGTAGCCGCTCAACGGCTGAACTGCGTCGCGAACTGGTTATCTTGAGTGAGTTCGATGTTGGCGGAATTCGTGGTGTAGCGGTGAAATGCTTAGATATCACGAAGAACTCCGATTGCGAAGGCAGCCAACAAGGCCTTTACTGACGCTAAAGCTCGAAGGTGCGGGTATCGAACAGG
+
IIIIIIIIIHIIIIIIIIIGHIIIIEHHII?DDHIDEHFHIIIIIIIIIIHIHIIIHHHIHIIIIIIIIIHIHIHIIHIHIHIIIHIIIIIHIIIIIIIIIIIIIIIHGIIIIIIIIIHIIIIIIIIGIIIIIIIIIIIIIIIIIIIIIIIIIIIIIIIIIIIIIIIIIIIIIIIHIHIIIIIIIIIHIIIIIIIIIIIIIIIIIIHIIIIIIIIIIIIIIIIIIIIIIIIIIIIIIIIIIIIIIHIIIIIII
@HS5.4_147 HISEQ:380:H55W7BCXY:1:1101:15962:12365 1:N:0:AGCAGGAA orig_bc=AAAAAAAAAAAA new_bc=AAAAAAAAAAAA bc_diffs=0
TACAGAGGTCGCAAGCGTTGTTCGGATTTACTGGGCGTAAAGGGCGCGTAGGCGGCCGTGCGTGTCGGATGTGAAATCTCCGGGCTCAACCCGGAAAGTGCGTCCGAAACTGCATGGCTCGAGTTCGGGAGAGGGAATCGGAATGCAGGGTGTAGCGGTGAAATGCGTTGATATCCTGCAGAACACCGGAGGCGAAGGCGGATTCCTGGAACGAAACTGACGCTCAGGCGCGAAAGTCGGGGGAGCAAACAGG
+
IIIIIGHIIIIIIIIIIIHHHHIIIHIIIIIIIIIIICHIIIIIIIIIIIIHIIHIHIIIIIIIHIIIHHIHHHHIGHIGIIIIIIIIIIIIIIIIIIIIIIIIIIIIIIIIIIIIIIIHIIIIHIIIIIIIIIIIIIIIIIIIIGIIIIIIIIIIIIIIHIIIIIIIIIIIIIIHHIIIIIIIIIHHIIIIIIIIIHIIIIHIIIIIHIIIIIIIIIIIIHIIIIIIIIIIIIIIHIIIIIIIIIIIIIHII
@HS5.4_148 HISEQ:380:H55W7BCXY:1:1101:16994:12429 1:N:0:AGCAGGAA orig_bc=AAAAAAAAAAAA new_bc=AAAAAAAAAAAA bc_diffs=0
TACGGAGGATGCGAGCGTTATCCGGATTTATTGGGTTTAAAGGGTGCGTAGGTGGTTTGTTAAGTTTGTGGTGAAAGCGTGCGGCTCAACCGTACCAAGCCATGAAAACTGGCGAACTTGAGTGCAAACGAGGTAGGCGGAATGTGATGTGTAGCGGTGAAATGCTTAGATATGTCACAGAACCCCGATTGCGAAGGCAGCTTACCAGCATGCAACTGACACTGAGGCACGAAAGCGTGGGTATCAAACAGG
+
IIIIIGIIIIIIIIIIIIIIIIIIIIIIIIIIHIIDGHIIIHIIHHIIHIHIIIIHIIIIIIIIHHIIHIIIIIIIHIIIIIIIIHIIIIIIIIIHIIIIIIIIIIIIIIIIIIIIIIIIHIIIIIHIIIIIHIIIIIIIIIIIIIIIIIIIIIIIIIIIIIIIIIIIIIIIIIIIGIIHIIIIIHIIIIIIIIIIIIIIIIIIIIIHEHEHIIIIIIIIIIIIIIIIIIIIIIIIIIIIIIIIIIIIIIII
@HS5.4_149 HISEQ:380:H55W7BCXY:1:1101:19759:12276 1:N:0:AGCAGGAA orig_bc=AAAAAAAAAAAA new_bc=AAAAAAAAAAAA bc_diffs=0
TACGGAAGGTCCGGGCGTTATCCGGATTTATTGGGTTTAAAGGGAGCGCAGGCCGAAGGTTAAGCGTGACGTGAAATGTAGCCGCTCAACGGCTGCACTGCGTCGCGAACTGGCTTTCTTGAGTGAGTTCGATGTAGGCGGAATTCGTGGTGTAGCGGTGAAATGCTTAGATATCACGAAGAACTCCGATTGCGAAGGCAGCCTACAAGGCCTTTACTGACGCTAAAGCTCGAAGGTGCGGGTATCGAACAGG
+
IIIIIIIIIIIIIHIIIIIIIIIIIHHHIIHIHIHDDHHIIIIIHIIIIIIIIIIHHHIIIIIIIIIIIIIIIIIIHHIIIIIIIIIIIIIHIIIIIIIIIIIIIIIIIIIIIIIHIIIIIIIIIIIIIIIIIIIIIIIIIIIIIIHIHIIIHIIIIIIIIIIIIIIIIIIIIIIIHIHIIIIIHIIHIIIIIIIHIIIIIIIIIIIIIHIIIIIIIIIHIIIIIIIIIHIIIIIIIHEIIIIIHHHIIIIII
@HS5.4_150 HISEQ:380:H55W7BCXY:1:1101:4587:12505 1:N:0:AGCAGGAA orig_bc=AAAAAAAAAAAA new_bc=AAAAAAAAAAAA bc_diffs=0
TACGTAGGTGGCAAGCGTTATCCGGATTTACTGGGTGTAAAGGGCGCGTAGGCGGGGATGCAAGTCAGATGTGAAATCTATGGGCTTAACTCATAAACTGCATTTGAAACTGTATCTCTTGAGTGCTGGAGAGGTAGACGGAATTCCTTGTGTAGCGGTGAAATGCGTAGATATAAGGAAGAACACCAGTGGCGAAGGCGGTCTACTGGACAGTAACTGACGCTGAGGCGCGAAAGCGTGGGGAGCAAACAGG
+
IIIIHIIIIIIIIIIIIIIIIIIIIIIIIIIIIIIGHIIIIIIIIIIIHIIIIIIIIIIIIIIIIIIIIIIIIIIIGHIIIIIIIIIIIIIIIIIIIIIIIIIIIIIHHIIIIIIIIIIIIHIIIIIIIHIIIIIIIIIIIIIIIIIIIIIIIIIIIIIIIIIHIHHGHHHHIHHIHFIIIIIIIIIIIIIHHHIIIIIIIHHHHHHEEHHIIIIIIIIIIIIIHIHHEHHIIIHHGIIIIIIIHHIHHFEIH
@HS5.4_151 HISEQ:380:H55W7BCXY:1:1101:5488:12726 1:N:0:AGCAGGAA orig_bc=AAAAAAAAAAAA new_bc=AAAAAAAAAAAA bc_diffs=0
TACGGAGGGTGCGAGCGTTAATCGGAATAACTGGGCGTAAAGAGCTCGTAGGCGGTTAGTCAAGTCAGATGTGAAAGCCCCGGGCTTAACCTGGGAACTGCATTTGAAACTGACGAACTAGAGTACTGTAGAGGGAGGTAGAATTCCAGGTGTAGCGGTGAAATGCGTAGATATCTGGAGGAATACCGGTGGCGAAGGCGGCCTCCTGGACAGAGACTGACGCTGAGGAGCGAAAGCGTGGGGAGCAAACAGG
+
ECFHHHDHIIEDHDD/FCGE1CGH@@@GHFF?FHEHI/CEHEHHEC?E<0DH?HHCEGHHHIIHHG?DHGG?EHGHIHEHHHHIHFEHHHHHHHGFC<FIIIHHHIIHIIIICGGGHIHHHHFFHE#HEHHEEGGECFG@IIIHHHHIHEHIIIIIIIIIIIHHHGHHFHHIGHHCHHIIIIIIHHHFIHIGIIIIII#HG@@HHHHHIHIIG??HIIIIIIIIHIIIGIHIIIHIIIIIIIHHFHIIHH?HI
@HS5.4_152 HISEQ:380:H55W7BCXY:1:1101:8867:12598 1:N:0:AGCAGGAA orig_bc=AAAAAAAAAAAA new_bc=AAAAAAAAAAAA bc_diffs=0
TACGGAGGGTGCAAGCGTTAATCGGAATAACTGGGCGTAAAGGGCATGCAGGCGGTTAGACAAGTAGGATGTGAAATCCCCGGGCTCAACCTGGGAGCTGCATACTAAACTGTCAGACTAGAGTATTGCAGGGGGAGACGGAATTCCAGGTGTAGCGGTGGAATGCGTAGATATCTGGAAGAACACCAAAGGCGAAGGCAGTCTCCTGGGCAAATACTGACGCTCATATGCGAAAGCGTGGGTAGCAAACAGG
+
IIIIIHIIIIIIIIIIIHIIHHIIIIIIIIIHIIIIIEHIIIIIHIIIIIIIIIIIIIIIIIIIIIIIIIIIIIIIIIIIIIIIIIIIIIIIIIIHIIIIIIIHIIIIIIIIIIIIIIIIIIIIIIIIIIIIIIIIIHIIIIIIIIIIIIIIIIIIIIIIIIIIIIIIIIIIIIIIHHIIIIIIIIIIIIIIIIIIIIIIIIIIIIIIIIIIIIIHIIIIIIIIIIGIIIIIIIIIIIIIIIIIIIIIIIIII
@HS5.4_153 HISEQ:380:H55W7BCXY:1:1101:10566:12542 1:N:0:AGCAGGAA orig_bc=AAAAAAAAAAAA new_bc=AAAAAAAAAAAA bc_diffs=0
TACGGAAGATGCGAGCGTTATCCGGATTTATTGGGTTTAAAGGGAGCGTAGGCGGCCCGTTAAGTCAGCGGTTAAATGTCAGTGCCCAACATTGGCATGCCGTTGATACTGGTGGGCTTGAATACACACAAGGATGGTGGAATTCGTTGTGTAGCGGTGAAATGCTTAGATATGACGAAGAACTCCGATTGCGAAGGCAGCCGTCTGGGGTGCGATTGACGCTGAGGCTCGAAAGTGCGGGAATCAAACAGG
+
IIIIIHIIIIIIIIIIIIIIIIIIIHIIIIIIIIHIIIIIIIIIIIIIHIIIIIIIIIIIHHIIIIHHIIIIIIIIIHIIIIIIIIIIIIIIIIIIIHIIIIIIIIIIIIIIIIIIIIIIIIIIIHIIIIIIIHIIIHHIIIIIIIHIIIIIIIIIIIIIIIIIIIIIIIIIIIIIIIIIIIIHIIIIIIIIIIIIIIIIIIIIIIIIIIIIGIIHIIIIIIIIIIIIIIIIIIIIIIIIIIIHIIIIIIII
@HS5.4_154 HISEQ:380:H55W7BCXY:1:1101:15256:12627 1:N:0:AGCAGGAA orig_bc=AAAAAAAAAAAA new_bc=AAAAAAAAAAAA bc_diffs=0
TACGGAGGGTACGAGCGTTAATCGGAATGACTGGGCGTAAAGGGCACGTAGGTGGATAGATAAGTCACAAGTGAAATACCCGGGCTTAACCTGGGATTGGCTCGTGAAACTGTTTAACTAGAGTACGGTAGAGGGGAGTAGAATTCCAAGTGTAGCGGTGAAATGCGTAGAGATTTGGAAGAATACCGGAGGCGAAGGCGGCTCTCTGGACCGATACTGACACTGAAGAGCGAAAGCGTGGGGAGCAAACAGG
+
IIIIIHDHIIHIIIIIIFEHIHHIIIGIIIIHIIHIIEHIIIIIIHIID@HHCHHIIIIIHIIIHIIIIIIIIIIIHHIIIIIIIIIIIIIIIIIIIIIIIIIHIIIIIIIIHIIIIIIHIIIIIIIIIIIIIIIIIIIIIIIIHHIIIIIIIIIIIIIIIIIIIIIIIIIIIHHHHGHIIIIIIIIIIIIIIIIIIIIIIIIIIIIIIIIIIIIIIIIIIHIIIIIIIIIIIIIIIIIIIIIIIIIIIIIII
@HS5.4_155 HISEQ:380:H55W7BCXY:1:1101:16988:12573 1:N:0:AGCAGGAA orig_bc=AAAAAAAAAAAA new_bc=AAAAAAAAAAAA bc_diffs=0
TACGGAAGGTCCGGGCGTTATCCGGATTTATTGGGTTTAAAGGGAGCGCAGGCTGATTATTAAGCGTGACGTGAAATGTAGCCGCTCAACGGCTGAACTGCGTCGCGAACTGGTAGTCTTGAGTGAGTTCGATGTTGGCGGAATTCGTGGTGTAGCGGTGAAATGCTTAGATATCACGAAGAACTCCGATTGCGAAGGCAGCCAACAAGGCCTTTACTGACGCTAAAGCTCGAAGGTGCGGGTATCGAACAGG
+
IIIIIIIIIIIIIIHIIIIIIIIIIIHIIIIIHIIGHHIHIIIIIIIIIIIIIIIIIIIIIIIIIIIIIIIIIIIIIIIIIIIIIIIIIIIIIIIIIIIIIIIIIIIIIIIIIIIIIIIIIIIIIIIHIIIIIIIIIIIIIIIIIIIIIIIIIIIIIIIIIIIIIIGIIIIIIIIIIIIIIIIIIIIIHIIIIIIIIIIIIIIIIIIIIIIIIIIIHIIHIIIIIIIIIIIIHIIIIIIIIIIIIIIIIHGII
@HS5.4_156 HISEQ:380:H55W7BCXY:1:1101:17124:12586 1:N:0:AGCAGGAA orig_bc=AAAAAAAAAAAA new_bc=AAAAAAAAAAAA bc_diffs=0
TACGGAAGGTCCGGGCGTTATCCGGATTTATTGGGTTTAAAGGGAGCGCAGGCCGATGGTTAAGCGTGACGTGAAATGTAGGGGCTCAACCTTTGAATTGCGTCGCGAACTGGCTGTCTTGAGTGAGTACGACGTCAGCGGAATTCGTGGTGTAGCGGTGAAATGCTTAGATATCACGAAGAACCCCGATTGCGAAGGCAGCTGACGAGTCCTTTACTGACGCTAAAGCTCGAAGGTGCGGGTATCGAACAGG
+
IIIIIHIIIHIIIIIIIIIHIIHIIIHIIIIIIHICGHIHIIIIIIIIIIIIIIIIIIIHHIIIIIIIIIIIIHHHHIHIIIIIIIIIIHIIIIIIIIIIIIIIIIIIIIIIIIIIIHIIIIIIIIIIIIIIIIIIIIIIIIIIIIIIIIIIIIIIIIIIIIIIIIIIIIIIIIIIIHIIIIIIIIIIIIHIIIIIIIIIIIIIIIIIIIIIIIIIIIIIIIIIIIIIIIHIIIIIHIIIIIIIIIIIHIIII
@HS5.4_157 HISEQ:380:H55W7BCXY:1:1101:3642:12858 1:N:0:AGCAGGAA orig_bc=AAAAAAAAAAAA new_bc=AAAAAAAAAAAA bc_diffs=0
TACGGAAGGTCCGGGCGTTATCCGGATTTATTGGGTTTAAAGGGAGCGCAGGCTGATTATTAAGCGTGACGTGAAATGTAGCCGCTCAACGGCTGAACTGCGTCGCGAACTGGTAGTCTTGAGTGAGTTCGATGTTGGCGGAATTCGTGGTGTAGCGGTGAAATGCTTAGATATCACGAAGAACTCCGATTGCGAAGGCAGCCAACAAGGCCTTTACTGACGCTAAAGCTCGAAGGTGCGGGTATCGAACAGG
+
IIIIIIIIIIIIIIIIIIIIIIIIIIHIIICHGHICGDHIIIIIIIIIIIIIHIIGIIIIIIIIIIIIIIIIIIIIHHIIIIIIIIIIIIIIIIIIIIIIHIHHIIIIIIIIIIIIIIIIIIIIIIIIIIIIIIIIIIIIIIIIIIIIIIIIIIIIIIIIIIIIIIIIIIIIIIIHIHIIIIIIIIIIIIIIIIIIIIIIIIIIIIIIIIIIIIIIIIIIIIIIIIIIIIIIIIIIIIIIIIIIIIIIIIIII
@HS5.4_158 HISEQ:380:H55W7BCXY:1:1101:20360:16594 1:N:0:AGCAGGAA orig_bc=AAAAAAAAAAAA new_bc=AAAAAAAAAAAA bc_diffs=0
TACAGAGGCCAAGAGCGTTGTTCGGATTTACTGGGCGTAAAGGGCGCGTAGGCGGCATGGCGTGTCGGATGTGAAATCTCCGGGCTCAACCCGGAAAGTGCGTCCGAAACTACCGTGCTGGAGTATGGGAGGGGGAATCGGAATGCAGGGTGTAGCGGTGAAATGCGTTGATATCCTGCAGAACACCGGAGGCGAAGGCGGATTCCTTGAACATCACTGACGCTGAGGCGCGAAAGTCGGGGGAGCAAACAGG
+
IIIIIIHIIIIIIIIIIHHHGHHIIIIIIIIHIIIIIHHHHHIIIHHIIIIIIIIIIIIIHIIIIIIIHHHHIHIIHIIIIIIIIIIIIIIIIHIIIIIIIIIGIIIIIIIIIIIIIIIIIIIIIIIIIIIIHHIIIIIIIIIIIGIIIIIIIIIIIIIIIIIIIHIIIIIIHIHHIIIIIIIIIHIIIIIIIIIIIIIIIIIHIIIIIHIIIIHHIIIHIIIIIIIIIIIIIIIIHIIIIIIIIIIIIIIII
@HS5.4_159 HISEQ:380:H55W7BCXY:1:1101:20942:16711 1:N:0:AGCAGGAA orig_bc=AAAAAAAAAAAA new_bc=AAAAAAAAAAAA bc_diffs=0
TACGGAGGGTGCGAGCGTTAATCGGAATAACTGGGCGTAAAGAGCTCGTAGGCGGTTAGTCAAGTCAGATGTGAAAGCCCCGGGCTTAACCTGGGAACTGCATTTGAAACTGACGAACTAGAGTACTGTAGAGGGAGGTAGAATTCCAGGTGTAGCGGTGAAATGCGTAGATATCTGGAGGAATACCGGTGGCGAAGGCGGCCTCCTGGACAGAGACTGACGCTGAGGAGCGAAAGCGTGGGGAGCAAACAGG
+
HHIIIHHHICGHHIIHI<CEEHFHIIIIIIG?GHHIHCFEHHEHGC@E/CEE?HHECEHHHHEHGHCHECHHHEHHHHHHHIHICHCEGIIHIHIHHHEHHIHGDGHHGIHHHIIHIHHEHGHHFIHIIIIHIHIIIIHGHFII#HG?HI#HF?IIHIHHHEEIIHIIIIHHE##HHDCIHGIHIIIII#II#IIHIIIHIIIIIIIIIHIHF1HEIIIHIIHGHIHG=IIIIHEGIIIIIIIIIIHD1IGII
@HS5.4_160 HISEQ:380:H55W7BCXY:1:1101:2074:16861 1:N:0:AGCAGGAA orig_bc=AAAAAAAAAAAA new_bc=AAAAAAAAAAAA bc_diffs=0
TACGTAGGGAGCAAGCGTTATCCGGATTTATTGGGTGTAAAGGGTGCGTAGACGGAGAAGCAAGTTAGTTGTGAAATCCCTCGGCTCAACCGAGGAACTGCAACTAAAACTACTTCCCTTGAGTACTGGAGAGGAAAGTGGAATTCCTAGTGTAGCGGTGAAATGCGTAGATATTAGGAGGAACACCAGTGGCGAAGGCGACTTTCTGGACAGTAACTGACGTTGAGGCACGAAAGTGTGGGGAGCAAACAGG
+
IIIIEHIIIIIIIIIIIIIIIIIIIIIIIIIIIIIHIIIIIIIIIIIIIIIIIIIIIHIIIIIIIIIIIIIIIIIIHIIIIIIIIIIIIIIIIIIIIIIIIIIIIIIIIIIIIIIIIIIIIIIIIIHHIIIHHIIIHIIIIGIIIIIIHIIHIIIIIIIIIIIIIIIIIIIIIIIHHIIIIIIIIHIIIIIIIIIIIIIIIIIIIIIIIIIIIIIIIIIIIIIIIIIIIIIIIIIIGIIIIIIIIIIIIIIII
@HS5.4_161 HISEQ:380:H55W7BCXY:1:1101:3441:16804 1:N:0:AGCAGGAA orig_bc=AAAAAAAAAAAA new_bc=AAAAAAAAAAAA bc_diffs=0
TACGGAAGGTCCGGGCGTTATCCGGATTTATTGGGTTTAAAGGGAGCGCAGGCGGAGGTGCAAGCGTGCCGTGAAAGCGCGGGGCTCAACCCCGTAGAGCGGCGCGAACTGCTCCCCTTGGTTGCGGGAAGGGAAGGCGGAACTCGTGGTGTAGCGGTGAAATGCATAGATATCACGAAGAACTCCGATCGCGAAGGCAGCCTTCCGGCCCGTGAACGACGCTCATGCTCGAAGGCGCGGGTATCAAACAGG
+
IIIIIIIIIIIIIIIIIIIHIIIIIHHIIIIIHIIHIIIIIIIIHIIIIIIIIHIIIIIIIIIIIIIIIIIIIIIIHIIIIIIIIIIIIIIIIIIIIIIIIIIIIIIIIIIIIIIIIIIIIIIIIIIIIIIIIIIIIIIIIIIIIIIIIIIIIIIIIIIIIIIIIIIIIIIIIIIHIIIIHGIHIIIIIIIIIIIIHIIIIIIIIIIIIIIIIIIIIIIIIIIHIIIIIIIIIIIIIIIIIIIIIIIIIIII
@HS5.4_162 HISEQ:380:H55W7BCXY:1:1101:11697:16932 1:N:0:AGCAGGAA orig_bc=AAAAAAAAAAAA new_bc=AAAAAAAAAAAA bc_diffs=0
TACGGAAGGTCCGGGCGTTATCCGGATTTATTGGGTTTAAAGGGAGCGCAGGCCGATTATTAAGCGTGACGTGAAATGTAGATGCTCAACATCTGAACTGCGTCGCGAACTGGTAGTCTTGAGTGAGTTCGATGTGGGCGGAATTCGTGGTGTAGCGGTGAAATGCTTAGATATCACGAAGAACTCCGATTGCGAAGGCAGCCCACAAGGCCTTTACTGACGCTAAAGCTCGAAGGTGCGGGTATCGAACAGG
+
IIIIIIIIIIIIIIIIIIIIIIIIIHHIIIIIIIIEHIIIIIIIIIIIIIIIIHIIIHIIIIIHIHIIIIIIHIHIHHHIIIIHIHHIIIIIHIIHIIIIIIHIIIIIIHIIIIIIIIIIIIIIIIIIHIIIIIIIIIIIIIIIIIIIIIIIIIIIIIHIIIIIHHIIIIIIIIIHHGHHIIIIGIIIIIIIIIIIIIIIIIIIIIIIIHIIHIIHIIIIIIIHIIIIIIIIIIIIHIIIIIIIIIIHEIIII
@HS5.4_163 HISEQ:380:H55W7BCXY:1:1101:17901:16875 1:N:0:AGCAGGAA orig_bc=AAAAAAAAAAAA new_bc=AAAAAAAAAAAA bc_diffs=0
TACGGAGGGTGCAAGCGTTGTCCGGAATCATTGGGCGTAAAGAGTTCGTAGGCGGTATGTAAAGTCCGGTGTTAAATGCAGAAGCTTAACTTCTGTTTGGCACTGGATACTTGCAAACTGGAATGCGGTAGAGGTAAAGGGAATTCCTGGTGTAGCGGTGAAATGCGTAGATATCAGGAGGAACATCGGTGGCGTAAGCGCTTTACTGGGCCGTTATTGACGCTGAGGAACGAAAGCCGGGGTAGCAAATGGG
+
IIIHGECH/CEHIIIIIIIIIHHICHDHIIHHIHIIIHIIGIEHHHHHHFHHHHH#CHHHHHIIIEHHIIIHIHHIHFEFHIIIIIIHHIGHHHHGHHHIIIHHHIIIHIIIIEEHHHIIHHEHHFHHHHHIIIHHHFFIIIIIHGGCGIIIIHHIHHEHHEGIHHIIIGIIHHHHFHHIHHIHECHEHHHHHHCHGIHHGIHIIIIIHHHEF?CIIIIIHIHHEHHFC<EEHHDCIHEHEIIIIHIHHHHII
@HS5.4_164 HISEQ:380:H55W7BCXY:1:1101:1684:17132 1:N:0:AGCAGGAA orig_bc=AAAAAAAAAAAA new_bc=AAAAAAAAAAAA bc_diffs=0
TACGTAGGTGGCAAGCGTTATCCGGATTTACTGGGTGTAAAGGGCGCGTAGGCGGGGATGCAAGTCAGATGTGAAATCTATGGGCTTAACTCATAAACTGCATTTGAAACTGTATCTCTTGAGTGCTGGAGAGGTAGATGGAATTCCTTGTGTAGCGGTGAAATGCGTAGATATAAGGAAGAACACCAGTGGCGAAGGCGATCTACTGGACAGTAACTGACGCTGAGGCGCGAAAGCGTGGGGAGCAAACAGG
+
IIIIHIIIIIIIGIIHIIIIIIIIIIIIIHHHHIIFHHIIIIIIIIIIHHIIHIIIIHIIIIIIIIIIIIIIIIIIGHIIIIIIIIIIIIIIIIIIIIIIIIIIIIIIIHIIIIIIIIIIIIIIIIIIIIIIIIIIIIIIIIIIIIHHIIIIIIIIHIHHIIIIIIIIIIIIIIIIHHIIIIIIIIIIIIIIIIIIIIIIIIIIIIIIIIIIIIIIIIIIIHIIIIIIIIIIIIIIIIIIIIIIIIIIIIIII
@HS5.4_165 HISEQ:380:H55W7BCXY:1:1101:2144:17136 1:N:0:AGCAGGAA orig_bc=AAAAAAAAAAAA new_bc=AAAAAAAAAAAA bc_diffs=0
TACGGAAGGTCCGGGCGTTATCCGGATTTATTGGGTTTAAAGGGAGCGTAGGCCGGTTTTTAAGCGTGTTGTGAAATGTGTGGGCTCAACCTATGCACTGCAGCGCGAACTGGAGACCTTGAGTGCGCGGGAAGCCGGCGGAATTCGTTGTGTAGCGGTGAAATGCTTAGATATGACGAAGACCTCCGATTGCGAAGGCAGCTGGCTGTAGCGTTACTGACGCTGAAGCTCGAAAGCGTGGGTATCGAACAGG
+
IIIIIIIIIIIIIIIIIIIIIIIIIIIIIIIIIIHHHIIIIIIIIIIIIIIIIIIIIIIIIIIIIIIIIIIIIIHIHIIIIIIIIIIIIIIIIIIIIIIIIIIIIIIIIIIIIIIIHIIIIIIIIIIHIIIHIIIIIIIIIIIIHIIIIIIIIIIIIIIIIIIIIIIIIIIIIIIIHHIIIHIIIIIIIIIIIIIIIIIIIIIIIIIIIIIIIIIIIIIIIIIIIIIIIIIIIIIIIIIIIIIIIIIIIIIII
@HS5.4_166 HISEQ:380:H55W7BCXY:1:1101:3740:17158 1:N:0:AGCAGGAA orig_bc=AAAAAAAAAAAA new_bc=AAAAAAAAAAAA bc_diffs=0
TACGGAAGGTCCGGGCGTTATCCGGATTTATTGGGTTTAAAGGGAGCGCAGGCGGGCTTTTAAGCGTGACGTGAAATGTGGCGGCTCAACCGCCGATCTGCGTCGCGAACTGGGGGTCTTGAGTGCGGACGAGGTATGCGGAATTTGTGGTGTAGCGGTGAAATGCTTAGATATCACGAAGAACCCCGATTGCGAAGGCAGCATGCCAGGCCGTGACTGACGCTAATGCTCGAAGGTGCGGGTATCGAACAGG
+
IIIIFCECHGHIIHHIIHI=F@GHIGECHECHHHHHHIHHHEHIIHHHHIH/EHDHHHIHHHCFGHHFCHHHCGHHCEHHGEHHHDEGHIHIIIIIIHHHHCDEHIIIIH?GCDCEDHIIGIHH?FEDCCC@EFHFAGHIC?FFGHIIHHH@FGCHIH@EGCGHHHEIIIIHGHHHHDEHFCHIHHEHHCGHIIIIHHHGHHCEEIIHEC=HHIHHIIHHDHHHEC?CFHHECCC</C0GHHHHCIHFGEHH@
@HS5.4_167 HISEQ:380:H55W7BCXY:1:1101:6532:17211 1:N:0:AGCAGGAA orig_bc=AAAAAAAAAAAA new_bc=AAAAAAAAAAAA bc_diffs=0
TACGGAAGGTCCAGGCGTTATCCGGATTTATTGGGTTTAAAGGGAGCGCAGGCTGATGATTAAGCGTGACGTGAAATGTAGCCGCTCAACGGCTGAACTGCGTCGCGAACTGGTTATCTTGAGTGAGTTCGATGTTGGCGGAATTCGTGGTGTAGCGGTGAAATGCTTAGATATCACGAAGAACTCCGATTGCGAAGGCAGCCAACAAGGCCTTTACTGACGCTAAAGCTCGAAGGTGCGGGTATCGAACAGG
+
IIIIIHIIIIIIIIIIIIIIIIIIIHHHIIIIFHHCGHIIIIHIIIHIGIIIIIGIIHIHIIIIIIIIIIIIIIIIHHHIIIIIIIIIIIIIIIIHHIIIIIIIIIIIIIIIHDIHHIIIIIIIIHIIIIIIIIIIIIIIIIIIIIIIIIIIIIIIIIIIIIIIIIIIIIIIIIIIIIIIIIIIIIIIIIIIIIHIIIIIIHGIIIIIIIIIIIIIIHIIIIIIIIHGGHIIIIIIIIIIIIIIGIIIIIIII
@HS5.4_168 HISEQ:380:H55W7BCXY:1:1101:16761:17132 1:N:0:AGCAGGAA orig_bc=AAAAAAAAAAAA new_bc=AAAAAAAAAAAA bc_diffs=0
TACGGAAGGTCCGGGCGTTATCCGGATTTATTGGGTTTAAAGGGAGCGCAGGCCGGCCTTTAAGCGTGACGTGAAATGTAGGCGCTCAACGTCTGAATTGCGTCGCGAACTGGAGGCCTTGAGTGAGTACGACGTCGGCGGAATTCGTGGTGTAGCGGTGAAATGCTTAGATATCACGAAGAACCCCGATTGCGAAGGCAGCCGACGAGTCCTCAACTGACGCTAATGCTCGAAAGTGCGGGTATCGAACAGG
+
IIIIIHIIIIIIIIIIIIIIIIIIIGHIIIIIIIIDGHIIIIIIIIIIIIIIIIIIIIIIIIIIIIIIHIIDIIIIIIIIIIIIIIIIIIIHIIIIIIIIIIIIIIIIIIIIIIIIIIIIHIIIIIIIIIIIIIIIIIIIIIIIIIIIIIIIIIIIIIHIIIIIIIIIIIIIIIIIIIIIIIHIIIIIIHIIIIIIIIIIIIIIIIIIIIIIHHIIIIIIIIIIIIIIIIIIIIIIHIIIIIIIHIIIIIIII
@HS5.4_169 HISEQ:380:H55W7BCXY:1:1101:1099:17430 1:N:0:AGCAGGAA orig_bc=AAAAAAAAAAAA new_bc=AAAAAAAAAAAA bc_diffs=0
TACGGAAGGTCCGGGCGTTATCCGGATTTATTGGGTTTAAAGGGAGCGCAGGCTGGATTTTAAGCGTGCTGTGAAATGTACCGGCTCAACCGGTGACGTGCAGCGCGAACTGGAGTCCTTGAGTGAGTACGAGGTATGCGGAATTCGTGGTGTAGCGGTGAAATGCTTAGATATCACGAAGAACTCCGATTGCGAAGGCAGCGTACCAGTCCTTAACTGACGCTAAAGCTCGAAAGTGCGGGTATCGAACAGG
+
IIIIIHIIHHIIHHHIIIIIIIIIIHGHIHHHIIIGHIIIIIIIIIIIIIIIIIIIIIHHIIIIIIIIIIIIIIIHIHIIIIIIIHIIIIIIIIIIIIIIIIIIIIIIIIIIIIIFHIIIIIIIIIIIIIIIIIIHHHHIIIIIIIIIIIIIIIHHIIIIIIIIIIIIIIIIIIIIIHIIIIIIHHHIIIIIIIIIIIIIIIIIIIIIIIIIIIIIIIIHHIIIIIIIIIIIIIIIIIIIIIIIIIIIIIIII
@HS5.4_170 HISEQ:380:H55W7BCXY:1:1101:1060:17480 1:N:0:AGCAGGAA orig_bc=AAAAAAAAAAAA new_bc=AAAAAAAAAAAA bc_diffs=0
TACGGAAGATGCGAGCGTTATCCGGATTTATTGGGTTTAAAGGGAGCGTAGGCGGGTTTTTAAGTCTGCGGTAAAATGTCGGCGCCCAACGTCGTCTTGCCGTGGAAACTGGAGACCTTGAATACACGCAAGGAAGATGGAATTCGTCGTGTAGCGGTGAAATGCTTAGATATGACGAAGAACTCCGATTGCGAAGGCAGTCTTCTGGAGTGCGATTGACGCTGAGGCTCGAAAGTGCGGGTATCAAACAGG
+
EEH1<EG<1GEEICHDH<<@EHIIIE0<<<11<1@00<<FCHIE1@EH<CEHEHEDDCHEGGHFHDHCGCHEFCFHECCDIHHHECHGFHHIIIBGDHE<HHHFHHHIIIIHHHHEHHHFGIHIHEDHHHIHHGHHIHIHHHGIHGIIIIIHHHHIIHGIHFFHHIIIIHHIHGGEIIIIIIIIGIIHHHE@HHIHHFHHHHIIHIIHIIIHHIIIIHHDC<@CEHHG@HHIIIHDHHIIHEGIHHHIIHII
@HS5.4_171 HISEQ:380:H55W7BCXY:1:1101:3495:17323 1:N:0:AGCAGGAC orig_bc=AAAAAAAAAAAA new_bc=AAAAAAAAAAAA bc_diffs=0
TACGGAAGGTCCGGGCGTTATCCGGATTTATTGGGTTTAAAGGGAGCGCAGGCTGATTATTAAGCGTGACGTGAAATGTAGCCGCTCAACGGCTGAGTTGCGTCGCGAACTGGTAGTCTTGAGTGAGTTCGATGTTGGCGGAATTTGTGGTGTAGCGGTGAAATGCTTAGATATCACGAAGAACTCCGATTGCGAAGGCAGCCAACAAGGCCTTTACTGACGCTAAAGCTCGAAGGTGCGGGTATCGAACAGG
+
IIIIHHIIHIIIIDHHIIGIIIIIIEHHHHEFFHH<<DHHIIIIIHHIDDHIHIHHGHIIIIIIIIIIIIIIIIIHGIIIIIIIIIIIIIIIIIIIIHIIIIIIIIIIIIIIIIIIIIIIIIIIIIIIGIIIIIIIIIIIIIIIIIIIIIIIIIIIIIIIIIIIIIIIIIIIIIIIIHIIIIIIIIIIIIII#IIIIIIIIIIIIIIIIIIIIIIIIIIIIIIIIIIIIIIIIIIIIIIIIIIIIIIIIIIII
@HS5.4_172 HISEQ:380:H55W7BCXY:1:1101:6320:17344 1:N:0:AGCAGGAA orig_bc=AAAAAAAAAAAA new_bc=AAAAAAAAAAAA bc_diffs=0
TACGGGGGGTGCAAGCGTTGTCCGGAATCATTGGGCGTAAAGCGTTCGTAGGTGGCATGTCAAGTCTGATGTCAAATCCCGGGGCTCAACTCCGGTCGGGCATTGGAAACGGGCAAGCTTGAATGCGGCAGAGGTTAAGGGAATTCCCGGTGTAGCGGTGAAATGCGTAGATATCGGGAAGAACACCGGTGGCGTAAGCGCTTAACCGGGCCGTAATTGACACTGAGGAACGAAAGCCGGGGGAGCAAACGGG
+
IIIIDDCD?<CHIIIIHIHIEHIIIHHIHIIIIGHICEHHIIHHHIFHIHECHHHIIIIIHIIIIHGIIIHIIIIIGIIHIIIIIHIIIHFHIIIHHHIIHIGIIFHIIIIIIIIIIIIIIHHHHIHHIIIIIIIIIIIHIIIIIIIIHIIIIIIIIIIIIIIIIIIIIIIIIIIIIHIIHIIIHHIIIIIIIIHIIIIIIIHHIIIIIIIIIIIIIIIIHHIIIIIIIIHIIIIIHHHIHHFIIIIIIIIII
@HS5.4_173 HISEQ:380:H55W7BCXY:1:1101:8294:17306 1:N:0:AGCAGGAA orig_bc=AAAAAAAAAAAA new_bc=AAAAAAAAAAAA bc_diffs=0
TACGTAGGTGGCGAGCGTTGTCCGGAATTATTGGGCGTAAAGGGAGCGCAGGTGGGATTGTAAGTCAGTCTTAAAAGTTCGGGGCTCAACCCCGTGATGGGATTGAAACTATAATTCTTGAGTGCAGGAGAGGAAAGCGGAATTCCTAGTGTAGCGGTGAAATGCGTAGATATTAGGAGGAACACCAGTGGCGAAGGCGGCTTTCTGGACTGTAACTGACACTGAGGCTCGAAAGCGTGGGGAGCGAACAGG
+
IIIIHIHHIIIIIIIIIIIIIIIIIHHIIIIIIIIIIEHIIIIIHIIIIIIHIIIIIIIIIIIIIIIIIIIIIIIIIIIIIIHHIHIIIIIIIIIIIHIIIIIIIIIIIIIIIIIIIIIIIIIIIIIIIIIIIIIIIIIIIIIIIIIIIIIIIIIIIIIIIIIIIIIIIIIIIIIHHIIIIIIIIIIIIIIIIIIIIIIIIIIIIIIIIIIIIIIIIIIIIIIIIIIIIIIIIIIIIIIIIIIIIIIIIIII
@HS5.4_174 HISEQ:380:H55W7BCXY:1:1101:18496:17290 1:N:0:AGCAGGAA orig_bc=AAAAAAAAAAAA new_bc=AAAAAAAAAAAA bc_diffs=0
TACGGAGGGTACGAGCGTTAATCGGAATGACTGGGCGTAAAGGGCACGTAGGTGGATAGATAAGTCACAAGTGAAATACCCGGGCTTAACCTGGGATTGGCTCGTGAAACTGTTTAACTAGAGTACGGTAGAGGGGAGTAGAATTCCAAGTGTAGCGGTGAAATGCGTAGAGATTTGGAAGAATACCGGAGGCGAAGGCGGCTCTCTGGACCGATACTGACACTGAAGAGCGAAAGCGTGGGGAGCAAACAGG
+
IIIIIIIIIIIIIIIIHFIIIIIIIHIIIIIIIIIIIHIHIHIIIIIIIIHIHIIHIIIHIIIIIIIIIIIIIIIIHHHIIIIIIIIIIIIHIIIIHIIIIGHIHIIIIIIIHIIIIIIIIIIIIIIIIIIIIIGIIIIIIIIIIIIIIIIIIIIIHIIIIIIIIIIIIIIIIIIIHHIIIIIIIIIIIIIIIIIIIIIIIIIIIIIIIIIIIIIIIIIIIIIIIIIIIIIIIIIIIIIIIIIIIIIHCIIII
@HS5.4_175 HISEQ:380:H55W7BCXY:1:1101:2718:17582 1:N:0:AGCAGGAA orig_bc=AAAAAAAAAAAA new_bc=AAAAAAAAAAAA bc_diffs=0
TACATAGGGAGCGAGCGTTATCCGGAATTATTGGGCGTAAAGAGTGCGTAGGCGGTTTATTAAGTCGGGCGTGAAATGCTGGGGCTAAACCCCAGTCTGCGTTCGAAACTGGTAAACTAGAGTACGGTAGAGGTAAGTGGAATTCCATGTGTAGCGGTAAAATGCGTAGATATATGGAGGAACACCAGAGGCGAAGGCGGCTTACTAGGCCGGCACTGACGCTAATGCACGAAAGCGTGGGTAGCAAACAGG
+
IIIIIHIIHHHIIIIIIIIIIIIIICHIIHEEGHIIIHHHHHIIIIIIHIIIIIIHEIIGHIIHHIIIIIIIIIIIIIIIIIIIHHIIIIHIIIIIIIHIIIGHIIIIIIIIIIHIIIIIIIIIIIIIIIIIIIHIIIIIIIIIIIIIIIIIIHIIIIIIIIIIIIIIIIIIIIIHFIIIIIIIIHIIIIIIIIIHGIIIIIIIIIIIIIIIIIIIIIIIIIIIIIIIIIIIIIHIIIIIIIHIHIIIIIII
@HS5.4_176 HISEQ:380:H55W7BCXY:1:1101:10269:17635 1:N:0:AGCAGGAA orig_bc=AAAAAAAAAAAA new_bc=AAAAAAAAAAAA bc_diffs=0
TACGTAGGGGGCGAGCGTTGTCCGGAATGATTGGGCGTAAAGGGCGCGTAGGCGGCCCGGTAAGTCTGAAGTGAAAGTCCTGTTTTTAAGATGGGAATTGCTTTGGATACTGTCGGGCTTGAGTGCAGGAGAGGTAAGTGGAATTCCCAGTGTAGCGGTGAAATGCGTAGAGATTGGGAGGAACACCAGTGGCGAAGGCGACTTACTGGACTGTAACTGACGCTGAGGCGCGAAAGTGTGGGGAGCAAACAGG
+
IIIIHHHIIIHIIIIIIIIHIHIIIHHHHHIIIIGIIIIIHIHIIHII<HGHIIIIIIIIGHHIIIIIGHHIIIIIHFHIIIHHHIIIIIIHHHHIIIIIIIIIIIHHIIIIIIHIGHIHIIIHIHIHIIIIHHIIIIIIIIIIIIIIIIHHIIIIIIIIIIIIIIIHIIHIIHIIIIIHHIIIIIHGIHHHHIIIICHHIHHHIHIIIIIIIIIIIHIIIIIIIIHIIIHIIHHGHIIIIIIIHIIIHHHIH
@HS5.4_177 HISEQ:380:H55W7BCXY:1:1101:19016:17687 1:N:0:AGCAGGAA orig_bc=AAAAAAAAAAAA new_bc=AAAAAAAAAAAA bc_diffs=0
TACGGAAGGTCCGGGCGTTATCCGGATTTATTGGGTTTAAAGGGAGCGCAGGCTGGATTTTAAGCGTGCTGTGAAATGTACCGGCTCAACCGGTGACGTGCAGCGCGAACTGGAGTCCTTGAGTGAGTACGAGGTATGCGGAATTCGTGGTGTAGCGGTGAAATGCTTAGATATCACGAAGAACTCCGATTGCGAAGGCAGCGTACCAGTCCTTAACTGACGCTAAAGCTCGAAAGTGCGGGTATCGAACAGG
+
IIIIIIIIIIIIIDHIIIIIIIIIIIIIIIIIHIIHHHHIIIIIIIIIIIIIIIIHIHHHIIIIIIIIHIIIIIHIGIIIIIIIIIIIIIIIIIIIIIIIIIIIIIIIIIIIIIIIIIIIIIIIIIIIIIIIIIIIIIIIIIIIIIIIIIIIIIIIIIIIIIIIIIIIIIIIIIIIIIIIIIIIIIIIIIIIIIIIIIIIIIIIIIIIIIIIIIIIIIIIIIIIIIIIIIIIIIIIHIHIIIIIIIIIIIIII
@HS5.4_178 HISEQ:380:H55W7BCXY:1:1101:19936:17709 1:N:0:AGCAGGAA orig_bc=AAAAAAAAAAAA new_bc=AAAAAAAAAAAA bc_diffs=0
TACGGAAGGTCCGGGCGTTATCCGGATTTATTGGGTTTAAAGGGAGCGCAGGCGGGTTATTAAGCGGGTTGTGAAATGCGGCGGCTCAACCGTCGAATTGCAGCGCGAACTGGTTACCTTGAGTGAGTACGACGTCAGCGGAATTCGTGGTGTAGCGGTGAAATGCTTAGATATCACGAAGAACCCCGATTGCGAAGGCAGCTGACGAGTCCTTAACTGACGCTAATGCTCGAAAGTGCGGGTATCGAACAGG
+
IIIIIIIIIIIIIHIIIIIIIIII/0DGE1F1DGEGH0CH1CH01C0<C/C</HHHH@GDGHHHHG#5CIIIHHHCIHIIIIIIHHIIHIIIGIIIIIHIIIIIIIIIIHIIIIIIGIIIIIIIIIIIIIIIIIIIIIIIIIIIIIIIIIIIIIIIII#IIIIIIIIIIIIIHI#I#HI#IIIIIIIIIIIIIIIIIIIIIIIIIIIIIIIIIIIIIIIIIIIIIIIIIIHIIIIIHIIIIIIIIIIIIIIII
@HS5.4_179 HISEQ:380:H55W7BCXY:1:1101:20151:17710 1:N:0:AGCAGGAA orig_bc=AAAAAAAAAAAA new_bc=AAAAAAAAAAAA bc_diffs=0
TACGGAAGGTCCGGGCGTTATCCGGATTTATTGGGTTTAAAGGGAGCGCAGGCTGGATTTTAAGCGTGCTGTGAAATGTACCGGCTCAACCGGTGACGTGCAGCGCGAACTGGAGTCCTTGAGTGAGTACGAGGTATGCGGAATTCGTGGTGTAGCGGTGAAATGCTTAGATATCACGAAGAACTCCGATTGCGAAGGCAGCGTACCAGTCCTTAACTGACGCTAAAGCTCGAAAGTGCGGGTATCGAACAGG
+
IIIIIGECGDGHH?DHHHEHIHIIIGCCGHCHGHH<ECFFHCHHIHIHHHIDH?CGHHIIIHIIIIIIIIIIHHHHGIIIHEGHIIIIIIIIIIIIIIIIGIHIIHIHIIIIIIHHHHIIIIIIIIIIHHFHIHHHHGHGIIIHDEHHGHIIIHHHHHIHHEHEHHGIIIIHHHEHFGIHHHIIGIIIHHFHHHIIIHHIHIHHIIGHIHGIHGEHIIIIIIIIIIIHHEHHHHHHEDEIIIHHEHGIIHEHH
@HS5.4_180 HISEQ:380:H55W7BCXY:1:1101:1755:17771 1:N:0:AGCAGGAA orig_bc=AAAAAAAAAAAA new_bc=AAAAAAAAAAAA bc_diffs=0
TACGGAAGGTCCGGGCGTTATCCGGATTTATTGGGTTTAAAGGGAGCGCAGGCTGGATTTTAAGCGTGCTGTGAAATGTACCGGCTCAACCGGTGACGTGCAGCGCGAACTGGAGTCCTTGAGTGAGTACGAGGTATGCGGAATTCGTGGTGTAGCGGTGAAATGCTTAGATATCACGAAGAACTCCGATTGCGAAGGCAGCGTACCAGTCCTTAACTGACGCTAAAGCTCGAAAGTGCGGGTATCGAACAGG
+
IIIHIIIIIIIIIIIIIIIIIIIIIIIIIIIIIIIHHIIIIHIIIIIIIIIIIHIII#IHHIIHIHIIIIIIIIIIHHIIHIHHIHHIIIIIIIIIIIIHIIIIIIIIIIIIIIIIIIIIIIIIIIIIIIIIIIIIIIHIHIIIIIIIIIIIIIIIIIHIIIIIIIIIIIIIIIIHIHIIIIIIIIIIIIIIIIIIIIIIIIIIIIIIIIIIIIIIIIIIIIHIIIIIIHIIIIIIHIIIIIIIIIIIIIIII
@HS5.4_181 HISEQ:380:H55W7BCXY:1:1101:6210:17860 1:N:0:AGCAGGAA orig_bc=AAAAAAAAAAAA new_bc=AAAAAAAAAAAA bc_diffs=0
TACGTAGGGAGCAAGCGTTATCCGGATTTATTGGGTGTAAAGGGTGCGTAGACGGAGAAGCAAGTTAGTTGTGAAATCCCTCGGCTCAACCGAGGAACTGCAACTAAAACTACTTCCCTTGAGTACTGGAGAGGAAAGTGGAATTCCTAGTGTAGCGGTGAAATGCGTAGATATTAGGAGGAACACCAGTGGCGAAGGCGACTTTCTGGACAGTAACTGACGTTGAGGCACGAAAGTGTGGGGAGCAAACAGG
+
IIIEFHHHHHHIIHEHHHHII?HHIDHEHGHFGHH<CEEHHEHHHEHHCHHFHIHIIIIHHHIIHIIIIIHHHGHHGIHIIIIIIIIIIIIHIIIIHIHIHIIIIIHIIHHIHIIHHIGIHIIIHIIIIIIIIIIHIIHIIIIIIHIHHIIHIIIHHIIIIIIIIIHIIHIIIIIHHHIIIIHIIIIIIIIIIIHHEIIIIIIIIIIIIIIIIGHGHHHIIIIIIHHHHIHIHIHIIIIIIIIIIIIIIIHII
@HS5.4_182 HISEQ:380:H55W7BCXY:1:1101:8229:17768 1:N:0:AGCAGGAA orig_bc=AAAAAAAAAAAA new_bc=AAAAAAAAAAAA bc_diffs=0
TACGGAAGGTCCGGGCGTTATCCGGATTTATTGGGTTTAAAGGGAGCGTAGGCCGGATATTAAGCGTGTTGTGAAATGTAGATGCTCAACGTCTGCACTGCAGCGCGAACTGGTGTCCTTGAGTGCGCAGGAAGTCGGCGGAATTCGTTGTGTAGCGGTGAAATGCTTAGATATGACGAAGAACTCCGATTGCGAAGGCAGCTGACTGTAGCGTTACTGACGCTGAAGCTCGAAGGTGCGGGTATCGAACAGG
+
IIIIIIIGHHIHHIIIIIIIIIHIIIIIIGFGCGHCGHIIIIIIIGIIIIIIIIIIIHHIIIIIIIIIIIIIIHHIIIHHIIIIIIIIIIIIIIIIIIIIIIIIIIIIIIIIIIIIIIIIIIIIIIIIIIIIIIIIIIIIIIIIIIIIIIIIIIIIIIIIIIIIIIIIIIIIIIIIIIIIIIIIIIIIIIIIIIIIIIIIIIIIIIIIIIIIIIIIIIIIIIIIIIIIIIIIIIIIIIIIIIIIIIIIIIIII
@HS5.4_183 HISEQ:380:H55W7BCXY:1:1101:8577:18167 1:N:0:AGCAGGAA orig_bc=AAAAAAAAAAAA new_bc=AAAAAAAAAAAA bc_diffs=0
TACGGAAGGTCCGGGCGTTATCCGGATTTATTGGGTTTAAAGGGAGCGTAGGCCGGATATTAAGCGTGTTGTGAAATGTAGATGCTCAACGTCTGCACTGCAGCGCGAACTGGTGTCCTTGAGTGCGCAGGAAGTCGGCGGAATTCGTTGTGTAGCGGTGAAATGCTTAGATATGACGAAGAACTCCGATTGCGAAGGCAGCTGACTGTAGCGTTACTGACGCTGAAGCTCGAAGGTGCGGGTATCGAACAGG
+
IHHEHIICECG1<?/FECC@HHIIHDDE11FH@GH<<CC@CHHIEE@HHHDH1HG?IHFGHHHH@EGGHHIIHGHIFHHHGHHIHHHIHIIIIIIIHHHHIIIIIIIHHIIIIHHIIIIHIHIHIHEHIHIHDHCHHGIIIIHGIIHHEIIIIIIIHIIIIIIIHIIGIIIHFGGCHHIIIIHHHIIHH?EIIIIIIIIHHHEEIIIIHEHIIIIIIIIHIIIIIIIIIIIIIIHIHECIIIHIIIIIIIIII
@HS5.4_184 HISEQ:380:H55W7BCXY:1:1101:15483:18015 1:N:0:AGCAGGAA orig_bc=AAAAAAAAAAAA new_bc=AAAAAAAAAAAA bc_diffs=0
TACGGAGGGTGCGAGCGTTAATCGGAATAACTGGGCGTAAAGAGCTCGTAGGCGGTTTGTCAAGTCAGATGTGAAAGCCCCGGGCTTAACCTGGGAACCGCATTTGAAACTGACAGACTAGAGTACTGTAGAGGGAGGTAGAATTCCAGGTGTAGCGGTGAAATGCGTAGATATCTGGAGGAATACCGGTGGCGAAGGCGGCCTCCTGGACAGAGACTGACGCTGAGGAGCGAAAGCGTGGGGAGCAAACAGG
+
IIIIIIIIIHIIIIIIIHIIIIIIIIIIIIIIIIIIIIIIIIIIIIIIIIIIIIIIIIIIIIIIIIIIIIIIIIIIIIIIIIIIIIIIIIIIIIIIIIIIIIIIIIIIIIIIIIIIIIIIIIIIIIIIIIIIIIIIIIIIIIIIIIIIIIIIIIIIIIIIIIIIIIIIIIIIIIIIIIIIIIIHIIIIIIIIIIIIIIIIIIIIIIIIIIIIIIIIIIIIIIIIIIIIIIIIIIIIIIIIIIIIIIIIIIIII
@HS5.4_185 HISEQ:380:H55W7BCXY:1:1101:15545:18193 1:N:0:AGCAGGAA orig_bc=AAAAAAAAAAAA new_bc=AAAAAAAAAAAA bc_diffs=0
TACGGAAGGTCCGGGCGTTATCCGGATTTATTGGGTTTAAAGGGAGCGCAGGCTGATGATTAAGCGTGACGTGAAATGTAGCCGCTCAACGGCTGAACTGCGTCGCGAACTGGTTATCTTGAGTGAGTTCGATGTTGGCGGAATTCGTGGTGTAGCGGTGAAATGCTTAGATATCACGAAGAACTCCGATTGCGAAGGCAGCCAACAAGGCCTTTACTGACGCTAAAGCTCGAAGGTGCGGGTATCGAACAGG
+
IIIIIIIIIIIIIIIIIIIIIIIIIIIIIIIIIIIEHHIIIIIIIIIIIIIIIIIIIIIIIIHIIIIIIIIGIHIIIHIIIIIIIIIIIIIIIIIIIIIIIIIIIIIIIIIIIIIIIIIIIIIIIIIIIIIIIIIIIHIIIIIIIIIIIIIIIIIIIIIIIIIHIIIIIIIIIIIHHIIIIHHHGIIIIIIIIIIIIIIIIHIIIIIIIIIIIIIIIIIIIIIIIIIIIIIIIIIIIIIIIIIHHIIIIIIII
@HS5.4_186 HISEQ:380:H55W7BCXY:1:1101:5598:18290 1:N:0:AGCAGGAA orig_bc=AAAAAAAAAAAA new_bc=AAAAAAAAAAAA bc_diffs=0
TACGGAAGGTCCGGGCGTTATCCGGATTTATTGGGTTTAAAGGGAGCGCAGGCCGATGGTTAAGCGTGACGTGAAATGTAGGTGCTCAACATCTGCACTGCGTCGCGAACTGGCTATCTTGAGTGAGTTCGATGTTGGCGGAATTTGTGGTGTAGCGGTGAAATGCTTAGATATCACGAAGAACTCCGATTGCGAAGGCAGCCAACAAGGCCTTTACTGACGCTAAAGCTCGAAGGTGCGGGTATCGAACAGG
+
IIIIIIIIIHHIIIIIIIIIIHIIIHIIIIIIIIIIIIHIIIIIIIIIHHIIGIIHIHIHIIIIIIIIIIIIIIIIHHIIIIIIIIIIIIIIIIIIIIIIIIIIIHIIIIIIIIIIIIIIIIIIIIIIIIIIIIIHIIIIIIIIIIIIIIIIIIIIIIIIIIIIIIIIIIIIIIIIIIIIIIIIIIIIIIIIIIIIIIIIIIIIIIIIIGIIIHIIHHHHIIHHIIIHHHIIIIIHHIIIIIIHGIIIIIIII
@HS5.4_187 HISEQ:380:H55W7BCXY:1:1101:8689:18320 1:N:0:AGCAGGAA orig_bc=AAAAAAAAAAAA new_bc=AAAAAAAAAAAA bc_diffs=0
TACGGAAGGTCCGGGCGTTATCCGGATTTATTGGGTTTAAAGGGAGCGCAGGCTGATTGCTAAGCGTGACGTGAAATGTAGCCGCTCAACGGCTGAACTGCGTCGCGAACTGGTGGTCTTGAGTGAGTACGACGTCAGCGGAATTCGTGGTGTAGCGGTGAAATGCTTAGATATCACGAAGAACCCCGATTGCGAAGGCAGCTGACGAGTCCTTTACTGACGCTAAAGCTCGAAGGTGCGGGTATCGAACAGG
+
IIIIIHIIIHHIIIIIIIIIHIIIIGHEHHHGGHHDCGHIIIIHGIIIIIIIIIIIHIHHIIIIIIIIIIIIIIIIIIIIIIIIIIIIIIIIIIIIIIIIIIIIIIIIIIIIIHIIIIIIIIIIIIIIIIIHIIIIIIIIIIIIIIIIIIIIIIIIIIIIIIIIIIIIIIIIIIIIHGIIIIIIIIIIIIIIIIIIIIIIIIIIIIIIIIIIIIIIIIIIIIIIIHIIIIIIIIIIIIIIIIIIIIIIIIIII
@HS5.4_188 HISEQ:380:H55W7BCXY:1:1101:11435:18328 1:N:0:AGCAGGAA orig_bc=AAAAAAAAAAAA new_bc=AAAAAAAAAAAA bc_diffs=0
TACGGAAGGTCCGTGCGTTATCCGGATTTATTGGGTTTAAAGGGAGCGCAGGCTGGATTTTAAGCGTGCTGTGAAATGTACCGGCTCAACCGGTGACGTGCAGCGCGAACTGGAGTCCTTGAGTGAGTACGAGGTATGCGGAATTCGTGGTGTAGCGGTGAAATGCTTAGATATCACGAAGAACTCCGATTGCGAAGGCAGCGTACCAGTCCTTAACTGACGCTAAAGCTCGAAAGTCGGGGGAGCAAACAGG
+
IIIIIEHIIIIII1DHHHIIIIIIIGEHIIIHHHHEGDHIIIIIGIIIIIIIIIIIIIIIIIIIIIHIHIIIIIIIHHHIHIIIIIIIIIIIIIIIIIIIIIIIIIIIIIHHIIHIIHIIIIIIIIIIIIIIIIIIIIIIIHIIIIIIIIIIIIIIIIIIIIIIIHIIIIIIHIIIIHIIIIIHHHIIIIIIIIIIIIIIIIIIIIIIIIIIIIIIIIIIIIIIIIIIIHIIIIIIHIIIIIIIIIIIIIIIH
@HS5.4_189 HISEQ:380:H55W7BCXY:1:1101:5965:20571 1:N:0:AGCAGGAA orig_bc=AAAAAAAAAAAA new_bc=AAAAAAAAAAAA bc_diffs=0
TACGGAAGGTCCGGGCGTTATCCGGATTTATTGGGTTTAAAGGGAGCGCAGGCGGCCTTTTAAGCGTGACGTGAAATGTAGGCGCTCAACGTCTGAATTGCGTCGCGAACTGTTAGGCTTGAGTAGACGGAATGTCGGCGGAATTCGTGGTGTAGCGGTGAAATGCTTAGATATCACGAAGAACTCCGATTGCGAAGGCAGCTGACAGCAGTTTTACTGACGCTCATGCTCGAAAGTGCGGGTATCGAACAGG
+
IIIIIHIIIIIIIIIIIIIIIIIIIHIIIIIIHIIIIIIIIIIIHIIIIIIIIIIIIIIIIHHIIIIIHIIIIIIIIHIIIIIIIIIIIIIHIIIIIIIIIIIIIIIIIIIIIIIIIIIIIIIIIIIIHIIIIIIIIIIIIIHGIIIIIIIIIIIIIIIIIIIIIIIIIIIIIIIIIIIIIHHIGIIIIHIIIIIIIIIIIIIIIIIIIIIHIIIIIIIIIIIIIIIIIIIIIIIHDIIIIIIIIIIIIIIII
@HS5.4_190 HISEQ:380:H55W7BCXY:1:1101:20370:20544 1:N:0:AGCAGGAA orig_bc=AAAAAAAAAAAA new_bc=AAAAAAAAAAAA bc_diffs=0
TACGGAAGGTCCGGGCGTTATCCGGATTTATTGGGTTTAAAGGGAGCGCAGGCGGAGGTGCAAGCGTGCCGTGAAAGCGCGGGGCTCAACCCCGTACAGCGGCGCGAACTGCTCCCCTTGGTTGCGGGAAGGGAAGGCGGAACTCGTGGTGTAGCGGTGAAATGCATAGATATCACGAAGAACTCCGATCGCGAAGGCAGCCTTCCGGCCCGTGAACGACGCTCATGCTCGAAGGCGCGGGTATCAAACAGG
+
IIIIIHIIIHIIIHIIIIIIIIIIIHEHIIIHHIGIGIIIIIIIIIHIIIIIIIIIIIIIIHIIIIIIHGIHIIHIHIIIIIIIHIIHHIHGGHIHHIIIIIIIIIIIIIHIIIIHIHIHIIIIIIIIIIIIIIIIIIIIIIHIIIIIIIIIIIIIIIIIIIIIIIIIIIIIIIIHHIIIHHIIIIIIIIIIIIIIIIIIIIIIIIIIIIIIIIIIIIIIIIHHIIIIIIIIIIIIHHIIIIIIIIIIIIII
@HS5.4_191 HISEQ:380:H55W7BCXY:1:1101:1561:20787 1:N:0:AGCAGGAA orig_bc=AAAAAAAAAAAA new_bc=AAAAAAAAAAAA bc_diffs=0
TACGGAAGGTCCGGGCGTTATCCGGATTTATTGGGTTTAAAGGGAGCGCAGGCTGAATGGTAAGCGTGACGTGAAATGTCCGGGCTCAACCGGGGCTTTGCGTCGCGAACTGCCGTTCTTGAGTGGGTACGACGCTGGCGGAATTCGTGGTGTAGCGGTGAAATGCTTAGATATCACGAAGAACTCCGATTGCGAAGGCAGCTGGCGAGTCTCTTACTGACGCTAAAGCTCGAAGGCGCGGGTATCGAACAGG
+
IIIIIIIIIIIIIHHIHIIHIIIIIHHIIIHHGHI<EHHIIHGIIIIIIIIIGHHHHHIHIHIIHIIIIIIHIIIIHHIIIIIIIHIIIIIIIIIIIIIIIIIIIIIIIIIIIIIHHIIIIIIIIIIIIIIIIIIIIIIIIIIIIIIIIIIIHIIIIIIIIIIIIIIIIIIIIIIHHHIIIIIIGIIIIIHIIIIIIIIIIIIIIIIIIIIIIIIIIIIHIIIIIIHIIHIIIIIIIIIIIIIIIIIIIIIII
@HS5.4_192 HISEQ:380:H55W7BCXY:1:1101:8345:20767 1:N:0:AGCAGGAA orig_bc=AAAAAAAAAAAA new_bc=AAAAAAAAAAAA bc_diffs=0
TACGGAGGATGCGAGCGTTATCCGGATTTGTTGGGTTTAAAGGGTGCGTAGGTGGTTTGTTAAGTTTGTGGTGAAAGCGTGCGGCTCAACCGTACCAAGCCATGAAAACTGGCGAACTTGAGTGCAAACGAGGTAGGCGGAATGTGATGTGTAGCGGTGAAATGCTTAGATATGTCACAGAACCCCGATTGCGAAGGCAGCTTACCAGCATGCAACTGACACTGAGGCACGAAAGCGTGGGTATCAAACAGG
+
HGE?E0<C0G@FH0E?C<CGHH?G?0<<F<1<<C?<00D<<<?@HEHHEHDCIHGEIIHEHGHHGAGCFEGHIHHHHDHHHHFIHEHDHCHIHIHEHHGGD:CGDGEHHHIIIIIIHHIIIIHIIIIIIIHHHIHIIHIIHHIIIIIHHHH<HDGFIFHHGGHIHFHHIHEFIHHHHHGIIIHDIHHHHHHHGHHHHIIIIIIIIHG?HHFHEIHHHHIHHHEHHEEHGG1HHHHHEECIIIHHHHHGECII
@HS5.4_193 HISEQ:380:H55W7BCXY:1:1101:9285:20953 1:N:0:AGCAGGAA orig_bc=AAAAAAAAAAAA new_bc=AAAAAAAAAAAA bc_diffs=0
TACGGAGGATGCAAGCGTTATCCGGATTTATTGGGTTTAAAGGGTGCGTAGGCGGTGCTACAAGTCAGCGGTGAAAGACCGGGGCCCAACCTCGGAAGTGCCGTTGATACTGTAGTGCTGGAGTACCCATGCCGTGGGAGGAATGAGTGGTGTAGCGGTGAAATGCATAGATATCACTCAGAACACCGATTGCGAAGGCATCTCACGAATGGGGGACTGACGCTGAGGCACGAAAGCGTGGGGATCAAACAGG
+
IIIIIIIIHEHIIIIIIIIIIIIIIGGHIIIIHIIEHIIIIIIIIIIIIIIIIIIIIIIIIIIIIIIIIIIIIIIIHHIIIIIIIIIIIIIIIIIIIIIIIIIIIIIIIIIIIIIIIIIIIIIIIIHIIIIIIIIIIIIIIIIHHIIIIIIIIIIIIIIIIIIIIIIIIIIIIIIIIIIIIIIIIIIIIIIIIIIIIIIIIIIIIIIIIGIIIIIIIIIIIIIIIIIIIIIIIIIIIIIIIIHHHIIIIIIII
@HS5.4_194 HISEQ:380:H55W7BCXY:1:1101:17392:20939 1:N:0:AGCAGGAA orig_bc=AAAAAAAAAAAA new_bc=AAAAAAAAAAAA bc_diffs=0
TACGGAGGATGCGAGCGTTATCCGGATTTATTGGGTTTAAAGGGTGCGTAGGTGGTTTGTTAAGTTTGTGGTGAAAGCGTGCGGCTCAACCGTACCAAGCCATGAAAACTGGCGAACTTGAGTGCAAACGAGGTAGGCGGAATGTGATGTGTAGCGGTGAAATGCTTAGATATGTCACAGAACCCCGATTGCGAAGGCAGCTTACCAGCATGCAACTGACACTGAGGCACGAAAGCGTGGGTATCAAACAGG
+
IIIIIGIIEHIIIIIIIIIIIIIIIIHIIIIIHIIDHHIIIIIIIIIIHIIIIIIIIIIIIIIIHHIIIIIGIHHIIIIIHIIIIIIIIIIIIIIIIIIHIIIIIIIIIIIIHIHIIIIIIIIIIIIIIIIIIIIIIIIIIIHIIIIIIHIIIIIIIIIIIIIIIIIIIIIIIIIHGHIIIIIIIIIIIIIIIIIIIIIIIIIIIIIIIIIIIIIIIIIIIIIIIIIIIIIIIIIIIIIIIIIIIIIIIIII
@HS5.4_195 HISEQ:380:H55W7BCXY:1:1101:18910:20770 1:N:0:AGCAGGAA orig_bc=AAAAAAAAAAAA new_bc=AAAAAAAAAAAA bc_diffs=0
TACGGAAGGTCCGGGCGTTATCCGGATTTATTGGGTTTAAAGGGAGCGCAGGCTGATTGGTAAGCGTGTTGTGAAATGTACCGGCTCAACCGGTGAATTGCAGCGTGAACTGCCGATCTTGAGTGTACTCGAGGGATGCGGAATTCGTGGTGTAGCGGTGAAATGCTTAGATATCACGAAGAACTCCGATTGCGAAGGCAGCGTCCCAGCGTATTACTGACGCTAAAGCTCGAAAGTGCGGGTATCGAACAGG
+
IHIIIGHIHHHIHHHIIHHDHHIIIHHIIHHHGHIDEHHIIIIIIIIIDDEDCHIIHIIIIHIIGHHHIIIIIIIIGIHEIIIHIIIIHIIHIIIHIIIIIIIIIIIHHIIIIHHHHHIIIIIIIIHIIIIIIIIIHIIIIIIIIIIIIIIIIIIIIIIIIIIIIIIIIIIIIIIIHHIIIIIIIIIIIIHIIIIIIIIIIIHIIIIIGIIIIIGIIIIIIIIIIIIIHIIIIIIIHIHIIIIHIIHIIIIII
@HS5.4_196 HISEQ:380:H55W7BCXY:1:1101:12029:21186 1:N:0:AGCAGGAA orig_bc=AAAAAAAAAAAA new_bc=AAAAAAAAAAAA bc_diffs=0
TACGGAAGGTCCGGGCGTTATCCGGATTTATTGGGTTTAAAGGGAGCGCAGGCGGAGGCTTAAGCGTGACGTGAAATGTAGCCGCTCAACGGCTGAGTTGCGTCGCGAACTGGGTTTCTTGAGTGAGTGCGACGTCAGCGGAATTCGTGGTGTAGCGGTGAAATGCTTAGATATCACGAAGAACCCCGATTGCGAAGGCAGCTGACGAGCCCTTTACTGACGCTAAAGCTCGAAGGTGCGGGTATCGAACAGG
+
IHHEHHHDH@HHH/<FHHCHHIIHHGHHI1<DCGE<CGHH?GHIGHHHHHIIIIDFFHIIIIGHIIHIHIIIIHHHHHHHIHHHHHIDHHIIGIHIIEHIHHEHHIHBDEHHFCHFIGIHHFEEIHIHIIIIHG@HHIIIHHHIHHGIIIHHHIHHIIIHHGCIIHIHHHGIIHHFHGF?IHHIHHHIHHHHCIHHIIHIIIIHIIIIIGIIHHHHHIIHIIIHIIHHEIIIIIHDHDGHHIIIHIHIIHIII
@HS5.4_197 HISEQ:380:H55W7BCXY:1:1101:12297:21070 1:N:0:AGCAGGAA orig_bc=AAAAAAAAAAAA new_bc=AAAAAAAAAAAA bc_diffs=0
TACGGAAGGTCCGGGCGTTATCCGGATTTATTGGGTTTAAAGGGAGCGCAGGCGGAGACTTAAGCGTGCTGTGAAATGCTGCGGCTCAACCGTGGAAGTGCAGCGCGAACTGGGTTTCTTGAGTGAGTTCGAGGTATGCGGAATTCGTGGTGTAGCGGTGAAATGCTTAGATATCACGAAGAACCCCGATTGCGAAGGCAGCGTACCAGTCCTTAACTGACGCTAAAGCTCGAAAGTGCGGGTATCGAACAGG
+
IIIIIIIIIIIIIIIIIIIIIIIIIHHIIIIIHIIHHHIIIIIIIIIIIGHHIIHHIHIHIIIIIIIIHIIIIIIIHHIIIIIIIIIIIIIIIIIIIIHIIIIIIIIHIIIIIIIHHHHHIIIIIIIHIIIIIIIIIIIIIIHIIIIIIIIIIIIIIIIIIIIIIIIIIIIIIIIIIIIIIIIIIIIIHHIIIIIIIIIIIIHGIIIIIFIIIIIHIHIIIIIIIIIIIHIIIIIHEHHIIIIIIIIIIIIII
@HS5.4_198 HISEQ:380:H55W7BCXY:1:1101:14216:21166 1:N:0:AGCAGGAA orig_bc=AAAAAAAAAAAA new_bc=AAAAAAAAAAAA bc_diffs=0
TACGGAAGGTCCGGGCGTTATCCGGATTTATTGGGTTTAAAGGGAGCGCAGGCGGACAGTTAAGCGTGACGTGAAATGCAGCGGCTCAACCGTATGAAGTGCGTCGCGAACTGGCAGTCTTGAGTGAGTACGATGTAGGCGGAATTCGTGGTGTAGCGGTGAAATGCTTAGATATCACGAAGAACTCCGATTGCGAAGGCAGCCTACAAGTCCTTTACTGACGCTAAAGCTCGAAGGTGCGGGTATCGAACAGG
+
IIIIIIIIIIIIIIIIIIIIIIIIIHHIIIIIIIIEEHIIIIIIHIIIIIIIIIIIIIIIHIIIIIIIIIIIIIIIIIIIIIIIIIIIIIIIIIIIIIIIHIIIIGHHHHHHIIIIIHHIGIIIIIHIIIIIIIIFHIIIIIIIIIIIIIIHIIIIIIIIHIIIIIIIIIIHHIHIHHDIIIHIIIIIIHFHIIIHFHIIIHIIHIIIHEFHHIIHIIHIIIIIIHIIHEIIIIIIIIGIIIIHIHIHIIIIII
@HS5.4_199 HISEQ:380:H55W7BCXY:1:1101:14288:21169 1:N:0:AGCAGGAA orig_bc=AAAAAAAAAAAA new_bc=AAAAAAAAAAAA bc_diffs=0
TACGAGGGGTGCAAGCGTTGTTCGGAATCACTGGGCGTAAAGGGAGCGTAGGCGGATGTTCAAGCGGATTGTACAATCCCGGGGCCCAACCCCGGACCTGCAGTTCGAACTGGACATCTTGGATAGTTCAGGGGCAGGCGGAATTCCTGGTGTAGCGGTGGAATGCGTAGAGATCAGGAAGAACACCGATGGCGAAGGCAGCCTGCTGGGGACTTATCGACGCTGAGGCTCGAAAGCGCGGGTAGCAAACAGG
+
IIIIHIIIIIIIIIIHIIIHHHIIIIIIIIIHHIIIICCHHIIIGHIIHHIIHIIIHIHIIIIIIIIIIIIIIIIIFHIIIIIIHIIIHIIIIIIIHGIIIIIIIIIIIIIIIIIIIIIIIHHIIHHIIIIHHHEIIIIIIIIIIIIIIIIIIIIIIIIIIIIIIIIIIIHIIHIIHHIIIIIIIHIIIIIIIIIHGHIIIIHIIIIIIGIIIIIIIIIIIIIIIIIIIIIIIIIGIIIIIIIIHIIIIIIII
@HS5.4_200 HISEQ:380:H55W7BCXY:1:1101:19176:21052 1:N:0:AGCAGGAA orig_bc=AAAAAAAAAAAA new_bc=AAAAAAAAAAAA bc_diffs=0
TACGGAGGATGCGAGCGTTATCCGGATTTATTGGGTTTAAAGGGTGCGTAGGTGGTTTGTTAAGTTTGTGGTGAAAGCGTGCGGCTCAACCGTACCAAGCCATGAAAACTGGCGAACTTGAGTGCAAACGAGGTAGGCGGAATGTGATGTGTAGCGGTGAAATGCTTAGATATGTCACAGAACCCCGATTGCGAAGGCAGCTTACCAGCATGCAACTGACACTGAGGCACGAAAGCGTGGGTATCAAACAGG
+
IIIIIIIIHIIIIIIIIIIIIIIIIHIIIIIHHHIGHHIIIIIIIIIIHIIIIIIHIIIIIIIIIIIIIIIIIIIIIIIIIIIIIIIIIIIIIIIHIIIIIIIIIIIIIIIIIIIIIIIIIIIIIIIIIIIIIIIIIIIIIIIIIIIIIIIIIIIIIIIIIIIIIIIIIIIIIIIHIIIIIIIIIIIIIIIIIIIIIIIIIIIIIIIIIIIIIIIIIIIIIIIIIIIIIIIIIIIIIIIIIIHIIIIHIIII
@HS5.4_201 HISEQ:380:H55W7BCXY:1:1101:8383:21326 1:N:0:AGCAGGAA orig_bc=AAAAAAAAAAAA new_bc=AAAAAAAAAAAA bc_diffs=0
TACGTAGGTGACAAGCGTTATCCGGATTTACTGGGCGTAAAGGGCGTGTAGGCGGCTTTGCAAGTCAGAAGTGAAATTCTCGGGCTCAACCCGGGCGCTGCTTCTGAAACTGTAGAGCTTGAGTGCTGGAGGGGATAGCGGAATTCCTAGTGGAGCGGTAAAATGCGTAGATATTAGGAAGAACACCGGTGGCGAAGGCGGCTATCTGGACAGTAACTGACGCTGAGGCGCGAAAGCGTGGGGAGCAAACAGG
+
HIEHGHHHHH1GHHIHHIIIHHIIIHIHIIHIHIIIIHHCCGHIHHHHHHGHFEHHIIIHIHIIIIIHHIIIIIIIIHHIIIIIIIIHHHIHHHIIIIGHIHHHIIIIIIIHIIIIIIIIIIIHHHIHHHGIIIIIIHIIIIIIIIIIIIIIIIIIIIHHFHHIIIIIIIIHIIGHHFIIIHIIIIIIIIIIIIIIIIIIIIIIIIIIIIIIIIGIIIIIIIIIIIIIIIIIIIIIIIIIIIIIIIIIIIIII
@HS5.4_202 HISEQ:380:H55W7BCXY:1:1101:10719:21433 1:N:0:AGCAGGAA orig_bc=AAAAAAAAAAAA new_bc=AAAAAAAAAAAA bc_diffs=0
TACGGAAGGTCCGGGCGTTATCCGGATTTATTGGGTTTAAAGGGAGCGCAGGCCGATTATTAAGCGTGACGTGAAATGTAGATGCTCAACATCTGAACTGCGTCGCGAACTGGTAGTCTTGAGTGAGTTCGATGTGGGCGGAATTCGTGGTGTAGCGGTGAAATGCTTAGATATCACGAAGAACTCCGATTGCGAAGGCAGCCCACAAGGCCTTTACTGACGCTAAAGCTCGAAGGTGCGGGTATCGAACAGG
+
IIIIIIIIIHIIIIIIIIIIIIIIIGHIIIIIHHIEGEHIIIIIIIIIIIIIIIIHIIIIIIIIIIIIIIIIHIHIHHIHHIIIIIIGIIIIIIIHIIIIIIIIIIIIIIIIIHIIIIIIIHIIIHIIIIIIIIIIIIIIIIIIIIIIIIIIIIIIIIIIIIIIIIIIIIIIIIIIIIIIIHIIIIIIIIIIIIIIIIIIIIHIIIIIIIIIIIIIIIIIIIIIIIIIIGIIIIIIIIIIIIHHIHHIIIIII
@HS5.4_203 HISEQ:380:H55W7BCXY:1:1101:2263:21709 1:N:0:AGCAGGAA orig_bc=AAAAAAAAAAAA new_bc=AAAAAAAAAAAA bc_diffs=0
TACGGAGGGTGCGAGCGTTAATCGGAATAACTGGGCGTAAAGAGCTCGTAGGCGGTTAGTCAAGTCAGATGTGAAAGCCCCGGGCTTAACCTGGGAACTGCATTTGAAACTGACGAACTAGAGTACTGTAGAGGGAGGTAGAATTCCAGGTGTAGCGGTGAAATGCGTAGATATCTGGAGGAATACCGGTGGCGAAGGCGGCCTCCTGGACAGAGACTGACGCTGAGGAGCGAAAGCGTGGGGAGCAAACAGG
+
IIIIIIIIIIIIIIIIIIIIHIIIIIIIGIIHIHIIIIHIIIIIIIIIIIIIIIIIIIIIIIIIIIIIIIIIIIHIIIIIIIIIIIIIIIIIIIIIIIIIIIIIIIIIIIIIIIIIIIIIIIIIIIIIIIIIIIIIIIIIIIIIIIIIIIIIIIIIIIIIIIIIIIIIIIIIIIIIIIIIIIIIIIIIIIIIIIIIIIIIIIIIIIIIIIIIIIIIIIIIIIIIIIIIIIIIIIIIIIIIIIIIIIIIIIIII
@HS5.4_204 HISEQ:380:H55W7BCXY:1:1101:13412:21666 1:N:0:AGCAGGAA orig_bc=AAAAAAAAAAAA new_bc=AAAAAAAAAAAA bc_diffs=0
TACGGGGGGTGCAAGCGTTGTCCGGAATCATTGGGCGTAAAGCGTTCGTAGGCGGCAAGGTAAGTCAGATGTTAAAGCCCGGGGCTCAACTCCGGTTCGGCATTTGATACTATCTAGCTGGAATGCGGTAGAGGTAAAGGGAATTCCTGGTGTAGCGGTGAAATGCGTAGATATCAGGAGGAACATCGGTGGCGAAAGCGCTTTACTGGGCCGTTATTGACGCTGAGGAACGAAAGCCGGGGGAGCAAATGGG
+
HGHICE?/<CHDHHFHEEHIHHGHGIHHHHHIHEHGDDEHIIHIHIII0GHHIDHHHCGHHHEGHIIHGHIIIHIG<FGHIIICHHC8DFHHEGEDHHHIHHHHIHIHHHGHHIHHHEHAHAHHHIHIIIIIHIGIHHIIIIHHFHIHIIHHHHIHIHHGIHHHHHHEIHHHHIHHG@GEIIIIHDHHHHIIHG#IIIIIHHIIHHGIIHHHGFHIIIIIIIIIIIIHEHHHHHHHDIIIFIGIGIHEHIIII
@HS5.4_205 HISEQ:380:H55W7BCXY:1:1101:13410:21722 1:N:0:AGCAGGAA orig_bc=AAAAAAAAAAAA new_bc=AAAAAAAAAAAA bc_diffs=0
TACGGAAGGTCCGGGCGTTATCCGGATTTATTGGGTTTAAAGGGAGCGTAGGCTGGTATTTAAGCGTGACGTGAAATGTACGGGCTCAACCTGTGCCTTGCGTCGCGAACTGGGTCCCTTGAGTAATCAGTAGGCGGGCGGAATTCGTGGTGTAGCGGTGAAATGCTTAGATATCACGAGGAACTCCGATTGCGAAGGCAGCTCGCTGTTGTTTTACTGACGCTGAAGCTCGAAGGCGCGGGTATCGAACAGG
+
HECEE0C?EHHFDHCCDECCHICGD0DGEFE1@FHD@CHEHEGH?C=HHEHHCFHH@@HHEGHHEHIIF?E@HHGEDGGHIEHDHIEHFHFH5DEEH?IHFDHIGIHIHHEGHDG@@EFGHHHHGHHHIIHHHEHHDC?EHFIIIIIIHHGIHIIHHHHHHGIHIHHHCHC?HHHGHHHEEHHEEIHIHIIHHIIIHG@?DDDC?GC@?IHG@IHIIHHHCD<CGC?HHIIIIHC/CCEHHHHGEEIHGHEHG
@HS5.4_206 HISEQ:380:H55W7BCXY:1:1101:16711:21615 1:N:0:AGCAGGAA orig_bc=AAAAAAAAAAAA new_bc=AAAAAAAAAAAA bc_diffs=0
TACGGGGGATGCAAGCGTTGTCCGGAATCATTGGGCGTAAAGAGTTCGTAGGTGGTTTGTTAAGTTAGGTGTTAAAGGCGTAGGCTCAACTTACGTAAGGCACTTGATACTGGCAGACTTGAATGCGGTAGAGGTAAAGGGAATTCCTGGTGTAGCGGTGAAATGCGTAGATATCAGGAGGAACATCGGTGGCGTAAGCGCTTTACTGGGCCGTAATTGACACTGAGGAACGAAAGCCGGGGTAGCAAATGGG
+
IIIII<<<<DHIIIIIIIIIIIIIIIIIIIIIIIIIIIIIIIIHHIIIHIIIGHIIIIIIIIIIIIIIIIIHHIIIHHIIIIIIIIIIIIIIIIIIIIIIIIIIIIIIIIIIIIIIIIIIIIIIIIIIIIIIIIIIIIIIIIIIIIHHIIIIIIIIIIIIIIIIIIIIIIIIIIIIIIIIIIIIIHIIIIIIIIIIIIIIIIIIIIIIIIIIIIIIIIIIIIIIIIIIIIIIIIIIIIIIIIIIIIIIIIIII
@HS5.4_207 HISEQ:380:H55W7BCXY:1:1101:10390:21912 1:N:0:AGCATGAA orig_bc=AAAAAAAAAAAA new_bc=AAAAAAAAAAAA bc_diffs=0
TACGGGGGATGCGAGCGTTGTCCGGAATCATTGGGCGTAAAGAGTTCGTAGGTGGTTTGTTAAGTTAGGTGTTAAAGGCGTAGGCTCAACTTACGTATGGCACTTGATACTGGCAGACTTGAATGCGGTAGAGGTAAAGGGAATTCCTGGTGTAGCGGTGAAATGCGTAGATATCAGGAGGAACATCGGTGGCGTAAGCGCTTTACTGGGCCGTAATTGACACTGAGGAACGAAAGCCGGGGTAGCAAATGGG
+
IIIIIIIIIIIIIIIIIIIIIIIIIHIIIIIIIIIIIHIIIHHICHIHEHHHFHHHHIIIIIIIGIIIIIIIIIIIHIIIIIIIIHIIIIIIIIIIIIIIIIIIIIIIIIIIIIIIIIIIIIIIIIIIIIIIIIIIIIIIIIIIIIIIIIIIIIIIIIIIIIIIIIIIIIIIIIIIIIIIIIIIIIIIIIIIIIIIIIIIIHIIIIIIIIIIIIIIIIIIIHIIIIIIIIIIHIIIIIIIIIIIIIIIIIIII
@HS5.4_208 HISEQ:380:H55W7BCXY:1:1101:11382:21991 1:N:0:AGCAGGAA orig_bc=AAAAAAAAAAAA new_bc=AAAAAAAAAAAA bc_diffs=0
TACGGAAGGTCCGTGCGTTATCCGGATTTATTGGGTTTAAAGGGAGCGCAGGCGGGTTGTTAAGCGTGACGTGAAATGTAGGGGCTCAACCTTTGAATTGCGTCGCGAACTGGCGACCTTGAGTGGGTACGACGCGGACGGAATTCGTGGTGTAGCGGTGAAATGCTTAGATATCACGAAGAACTCCGATTGCGAAGGCAGTCCGCGAGTCCCCAACTGACGCTAAAGCTCGAAAGTGCGGGTATCGAACAGG
+
IIIIIHIIIIIII1DGIIIIIIIIIIHIIIIIHGIGHHIIIHIIIIIIIIIIIIIIIIIIIIIIIIIIIIIIIIIIIIIIIIIIIIIIIIIHIIIHIIIIIIIIIIIIIIIIIIIIGIIIIIIIIIIIIIIIIIIIIIIIIIIIIIIIIIIIIIIIIIIIIIIIIIIIIIIIIIHIIGIIIHIIIIIIIIIHIIIIIIIIHIIIIIIIIIIIIIIIIIIIIIIIIIIIIIIIIIIIIIIIIIIIIIIIIIIII
@HS5.4_209 HISEQ:380:H55W7BCXY:1:1101:12079:21815 1:N:0:AGCAGGAA orig_bc=AAAAAAAAAAAA new_bc=AAAAAAAAAAAA bc_diffs=0
TACGGAGGGTACGAGCGTTAATCGGAATGACTGGGCGTAAAGGGCACGTAGGTGGATAGATAAGTCACAAGTGAAATACCCGGGCTTAACCTGGGATTGGCTCGTGAAACTGTTTAACTAGAGTACGGTAGAGGGGAGTAGAATTCCAAGTGTAGCGGTGAAATGCGTAGAGATTTGGAAGAATACCGGAGGCGAAGGCGGCTCTCTGGACCGATACTGACACTGAAGAGCGAAAGCGTGGGGAGCAAACAGG
+
IIIIIIIIIIHHIIIIECGHIIIIHHHHIIIHHIGIHHIIGIHHIIIIGFHIFHHHHIIHIIIGIIHHIIIIHIHHDFHHIIIIIIIIIIIIIIIIIIIIGIIGIIIIIIIIHHIIIIIIIIIHHFHHHIHHHIFHIHHHIIIIHGHHHFHHGIIIIIIIHIIIIIHIIHIHIHHHIIHHIHHIIHHIIIIIIIIIIIHGIHGIHIHHHIHIHIIIIIHHCHIIIIIHIIIIIIHHIIIIIIIIIHHHFEIII
@HS5.4_210 HISEQ:380:H55W7BCXY:1:1101:13315:21769 1:N:0:AGCAGGAA orig_bc=AAAAAAAAAAAA new_bc=AAAAAAAAAAAA bc_diffs=0
TACGGAAGGTCCGGGCGTTATCCGGATTTATTGGGTTTAAAGGGAGCGCAGGCCGAAGATTAAGCGTGACGTGAAATGTCCCGGCTCAACCGGGGAGTTGCGTCGCGAACTGGTTTTCTTGAGTGAGTTCGATGTAGGCGGAATTCGTGGTGTAGCGGTGAAATGCTTAGATATCACGAAGAACCCCGATTGCGAAGGCAGCCTACAAGGCCTTTACTGACGCTAAAGCTCGAAAGTGCGGGTATCAAACAGG
+
IIIIIEHIIIIII/<FHHIHHGHIIHHIHIIHHIICGHIIIIIIIIIIIIIIIIIIHIIIIIIIIIIIHHHHHHHIHHIIIIIIIIIIIIIIIIIHIIIIIIIIIIIHIIIIIHHHIIIIIIIIIIIIIIIIIIIIIIIIIIHIIIIIIIIIIIIIIIIIIIIIIIIIIIIIIIIHIHIIIIIIIIIIIIIIIIIIIIIIIIIIIIIIIIIIIIIIIIIIIIIIIIIIIIIIIIIIHIIIIIIIIIIHIIIII
@HS5.4_211 HISEQ:380:H55W7BCXY:1:1101:7079:22160 1:N:0:AGCAGGAA orig_bc=AAAAAAAAAAAA new_bc=AAAAAAAAAAAA bc_diffs=0
TACGGAAGGTCCGGGCGTTATCCGGATTTATTGGGTTTAAAGGGAGCGCAGGCGGGACCTTAAGCGTGTTGTGAAATGTACCGGCTCAACCGGTGATGTGCAGCGCGAACTGGGGTTCTTGAGTGGGTACGACGTCGGCGGAATTCGTGGTGTAGCGGTGAAATGCTTAGATATCACGAGGAACCCCGATTGCGAAGGCAGCCGACGAGTCCCTTACTGACGCTAATGCTCGAAAGTGCGGGTATCGAACAGG
+
IIIIIIIIIIIIHIHIIIIIIHIIIHIGHHIHHHIDEHIIIIIIHIIIIIIIIIIIHHIIIIIIIIIIIIIIIIIIIIIIIIIIIIIIIHIIIHIHIIIIIIIIIIIIIHIIIIIIIIGIIIIIIIIIIIIIIIHIIIIIIIIIIIIIIIIIIIIIIIIIIIIIIIIIIIIIIIIIIIIIIIIIIIIIIIIIIIIIIIIIIIIIIIIIIIIIIIIIIIIIIIIIIIHIIIIIIIIIIIIIIIIIHIIIIIIII
@HS5.4_212 HISEQ:380:H55W7BCXY:1:1101:7624:22122 1:N:0:AGCAGGAA orig_bc=AAAAAAAAAAAA new_bc=AAAAAAAAAAAA bc_diffs=0
TACGTAGGGTGCGAGCGTTAATCGGAATTACTGGGCGTAAAGCGTGCGCAGGCGGTTCGTTGTGTCGGTGGTGAAAGCCCCGGGCTCAACCTGGGAATTGCGATGAAGACTGTAAGGCTAGAGTGTGTCAGAGGGGGGTAGAATTCCACGTGTAGCAGTGAAATGCGTAGATATGTGGAGGAACACCGATGGCGAAGGCAGCCCCCTGGGATAACACTGACGCTCATGCACGAAAGCGTGGGGAGCAAACAGG
+
FCCHCHCCCDHHHIDHHIIIEHHIIIHIIHEHHGHIDHDEHHHHIGIGHHHHDHHHHEHHCCCHGHIHHGHHEEGEGEHHIIHHDIHIHIIHEAHHHIIHIHHCHFFHHIIIIIIFHIIIIHHHHDIIIIIHHEHHGD<BHIIHH@HIIIHHFCHGIIHIIIIIHIIHIHIIIIHHIHIIIHIIIHIIHDHHGIHHIFHHDHC=HEHHGHIHHHHFIIIIIHHFHHHHHIIIIHIHDHIIIHIIIIHIIHHHH
@HS5.4_213 HISEQ:380:H55W7BCXY:1:1101:7963:22209 1:N:0:AGCAGGAA orig_bc=AAAAAAAAAAAA new_bc=AAAAAAAAAAAA bc_diffs=0
TACGGAGGGTGCGAGCGTTAATCGGAATAACTGGGCGTAAAGAGCTCGTAGGCGGTTAGTCAAGTCAGATGTGAAAGCCCCGGGCTTAACCTGGGAACTGCATTTGAAACTGACGAACTAGAGTACTGTAGAGGGAGGTAGAATTCCAGGTGTAGCGGTGAAATGCGTAGATATCTGGAGGAATACCGGTGGCGAAGGCGGCCTCCTGGACAGAGACTGACGCTGAGGAACGAAAGCGTGGGGAGCAAACAGG
+
IIIIIGHIIIIIIIIIIIIIIIIIIIIIIIIIIIIIIHIIIIIIIIIIHIIIIIIIIIIIIIIIIIIIIIIIIIIIHIIIIIIIIIIIIIIIIIIIIIIIIIIIIIIIIIIIIIIIIIIIIIIIIIIIIIIIIIIIIIIIIIIIIIIIIIIIIIIIIIIIIIIIIIIIIIIIIIIIHIIIIIIIIIIIIIIIIIIIIIIIIIIIIIIIIIIIIIIIIIIIIIIIIIIIIIIIIIIIIIIIIIIIIIIIIIIII
@HS5.4_214 HISEQ:380:H55W7BCXY:1:1101:11415:22024 1:N:0:AGCAGGAA orig_bc=AAAAAAAAAAAA new_bc=AAAAAAAAAAAA bc_diffs=0
TACGGAAGATGCGAGCGTTATCCGGATTTATTGGGCTTAAAGGGAGCGTAGGCGGGCTGTTAAGTCAGCGGTCAAATGTCAGGGCCCAACCTTGGCATGCCGTTGAAACTGGCGGTCTTGAATACACACAAGGAAGGTGGAATTCGTCGTGTAGCGGTGAAATGCTTAGATATGACGAAGAACTTCGATTGCGAAGGCAGCCTTCTGGGGTGCGATTGACGCTGAGGCTCGAAAGTGCGGGTATCGAACAGG
+
EHIHE@HHFIHIIIICHHHIIIIIIE0EHIGHEHH11DGHIIIHEHHICEHDHIIFHHII#GHEHHIE?CC0?GF?FCHHCHHHEHIEHICHHC@@DEHHEDEHHGE@EGCGHGHHDG<D=@/FHEHHHIHHHEHEIHEH@EGIIGIIIHIHHIHIHHCHEEHHFHFHHF8EG@FC@G@CEFEHFHHHBIGGIIIIHGBF?EIHHFHFHHHGCHIIHHIHHHEEIHGEHFHHCHCHHEHIIIIIIHF@HIHH
@HS5.4_215 HISEQ:380:H55W7BCXY:1:1101:11832:22183 1:N:0:AGCAGGAA orig_bc=AAAAAAAAAAAA new_bc=AAAAAAAAAAAA bc_diffs=0
TACGGAAGGTCCGGGCGTTATCCGGACTTATTGGGTTTAAAGGGAGCGCAGGCTGATGATTAAGCGTGACGTGAAATGTAGCCGCTCAACGGCTGAACTGCGTCGCGAACTGGTTATCTTGAGTGAGTTCGATGTTGGCGGAATTCGTGGTGTAGCGGTGAAATGCTTAGATATCACGAAGAACTCCGATTGCGAAGGCAGCCAACAAGGCCTTTACTGACGCTAAAGCTCGAAGGTGCGGGTATCGAACAGG
+
I@FHH0ECGFEHCC/EHIHHHFH0E</<<<<11<1<<DHECGHC1CHHCECC?HIHEFCGE@<<<CHH@HFHF@@11F<DIHFHEHEDCHHCHIIIIIGEDHHHHEHDDCHGF#EHHIHHF<?HHHEHIIIHHHGEHIHIHHHHHHIIIIHHGHHHEHIIHHEHHIIIHI#IIIHHGDEIIIHGHIHHGBHDHHHHHH?HIHGFIHF@FE@F<@IHHEHEIHHFEHCGCHGFEHHDDHIIIIHHHHHGHHHHH
@HS5.4_216 HISEQ:380:H55W7BCXY:1:1101:20545:22074 1:N:0:AGCAGGAA orig_bc=AAAAAAAAAAAA new_bc=AAAAAAAAAAAA bc_diffs=0
TACGTAGGGGGCGAGCGTTATCCGGATTTATTGGGCGTAAAGCGTGCGTAGGCGGTTTATTAAGTTTAAGATAAAAGCCCGGAGCTTAACTCCGGTTCGTCTTAAAAACTGGTAGGCTTGAGTGTGGTAGAGGTAAATGGAATTTCTAGTGTAGCGGTGAAATGCGTAGATATTAGAAGGAACACCAGTGGCGAAGGCGATTTACTGGGCCATAACTGACGCTGAGGCACGAAAGCGTGGGTAGCAAATAGG
+
IIIHHIIIIIIIIIIIIHHIIIIIIHGHIIIHHIIIIIIIIIIIIIIIHHHIIIIIIIIHIIIIHHIHHIIIIIIIIIHIIHIIGHIIIIHIIIIHHHHEHIIHHIIHHGHIIHIIHIIHIIIIIIIIIIIIIIIIIIIIHHIIIIIHIIIIHIIIIIIIIIIIIIIIIIIIIIIHFIIIIIIIIIIIIII#IIIIIIIIIIIIIIIIIIIIIIIIIIIIIIIIIIIIIIIIIIIIIIIIIIIIIIIIIIII
@HS5.4_217 HISEQ:380:H55W7BCXY:1:1101:20754:22141 1:N:0:AGCAGGAA orig_bc=AAAAAAAAAAAA new_bc=AAAAAAAAAAAA bc_diffs=0
TACGGAGGGTACGAGCGTTAATCGGAATGACTGGGCGTAAAGGGCACGTAGGTGGATAGATAAGTCACAAGTGAAATACCCGGGCTTAACCTGGGATTGGCTCGTGAAACTGTTTAACTAGAGTACGGTAGAGGGGAGTAGAATTCCAAGTGTAGCGGTGAAATGCGTAGAGATTTGGAAGAATACCGGAGGCGAAGGCGGCTCTCTGGACCGATACTGACACTGAAGAGCGAAAGCGTGGGGAGCAAACAGG
+
IIIIIHIIIIIHIIIIICHIHIIIIIIIIIIIIIIHH<FEHIIICEHHGHHHGHHHHHIGHHIICHGHHHIHIIIIHHHHHHIIGDHHIIHHHHIIHIHIIGEHE#IIIIIHGFGFHIIHIIIIIIHIIIHIIIHIIIGIHIIHIIIHFIIIIIHIHIHIIHHHIIIIIHIIHHHHFBHIIHIIIIIHHHIIIIIIIIIIHIIIGIHIHHGIIIIIIIIHHHIHHIIIHIIIIHIIIHIIIIIIIIGIIIIII
@HS5.4_218 HISEQ:380:H55W7BCXY:1:1101:3710:22286 1:N:0:AGCAGGAA orig_bc=AAAAAAAAAAAA new_bc=AAAAAAAAAAAA bc_diffs=0
TACGGAAGGTCCGGGCGTTATCCGGATTTATTGGGTTTAAAGGGAGCGCAGGCTGGCGATTAAGCGTGACGTGAAATGCCGCGGCTCAACCGTGGAAGTGCGTCGCGAACTGGTCGTCTTGAGTGCATTCGAGGCACGCGGAATTTGTGGTGTAGCGGTGAAATGCTTAGATATCACGAAGAACTCCGATTGCGAAGGCAGCGTGCCAGGCTGTAACTGACGCTAAAGCTCGAAAGTGCGGGTATCGAACAGG
+
IIIDEHHC@HHIDCHIHCHHHIIIII=CFGF@G?HG@HHHIEHHHHHIIIIIIIIIIIIGHIIHHHHGIIIHGHHIIHIIIGEHEHIIHEHGIIIHDIIIHHEFHEHGHHIHIHHEIHHIIIIIIIHHHHHIIIIIIHHHHIHFIIIHIIIHIIIIIIIHHIHHIIIIIIIIIIIHHHIHIHHIIHHHIHHHGE<EII#HIIIIHHIHIIHIIIHIIIIHIIIIIIIIHHIIIIIIIHIIIIIIIIIIIHIII
@HS5.4_219 HISEQ:380:H55W7BCXY:1:1101:3622:22462 1:N:0:AGCAGGAA orig_bc=AAAAAAAAAAAA new_bc=AAAAAAAAAAAA bc_diffs=0
TACGGAAGGTCCGGGCGTTATCCGGATTTATTGGGTTTAAAGGGAGCGCAGGCCGAAGGTTAAGCGTGACGTGAAATGTAGCCGCTCAACGGCTGCACTGCGTCGCGAACTGGCTTTCTTGAGTGAGTTCGATGTAGGCGGAATTCGTGGTGTAGCGGTGAAATGCTTAGATATCACGAAGAACTCCGATTGCGAAGGCAGCCTACAAGGCCTTTACTGACGCTAAAGCTCGAAGGTGCGGGTATCGAACAGG
+
IIIIIIIIIHHIIIIIIIIIIIIIIIIIIIIIIIIHIIIGIIIIIIHIIIIIIIIIHIIIHIIIIIIIIHIIIIIIHIIIIIIIIIIIIIIIHIIIIIIIIIIIIIIIIHIIIIHIIHIIIIIIIIIIIIIIIIIIIIIIIIIIIIIIIIIIIIIIIIIIIIIIIIIIIIIIIIIIIIIIIIIIIIIIIIIIIIIIIIIIIHIIIIIIIIIIIIIIIIIHIIIIIIIGIIIIIIHH<IIIIIIIHIIHIIIII
@HS5.4_220 HISEQ:380:H55W7BCXY:1:1101:14065:22450 1:N:0:AGCAGGAA orig_bc=AAAAAAAAAAAA new_bc=AAAAAAAAAAAA bc_diffs=0
TACGGAAGATGCGAGCGTTATCCGGATTTATTGGGTTTAAAGGGAGCGTAGGCGGACGCTTAAGTCTGCGGTAAAATGTCGTTGCTCAACATCGGCGTGCCGTGGAAACTGGGTGTCTTGAATGTGCACAAGGTGGATGGAATTCGTGGTGTAGCGGTGAAATGCTTAGATATCACGAAGAACTCCGATTGCGAAGGCAGTCCACTGGGGCATGATTGACGCTGAGGCTCGAAAGTGCGGGAATCAAACAGG
+
IIIIIIIIIIIIDHHHIIIIIIIIIIHIIIIIFHHDCGHHIIIIHIIGIIIIIIIIIIIHHIIIIIIIHHHIHEHHDGHHGHHIIIIIIHIIHIIIIIIIIEHHHHIHIIIIIHHFHIHIHHHIIIIIHIIIIIIIIIIIIIIIIIIIIIIIIIIHIIIIIIIIIHIIIIIHIIHHHIIHHHHHHIIIHIIIIIIIIIIIIIIHIIIIIIIHIIIIHIIIIIIIIIIHHHIIHIIIIHHIIIHHIIIIIIII
@HS5.4_221 HISEQ:380:H55W7BCXY:1:1101:17454:22485 1:N:0:AGCAGGAA orig_bc=AAAAAAAAAAAA new_bc=AAAAAAAAAAAA bc_diffs=0
TACGGAGGATGCGAGCGTTATCCGGATTTATTGGGTTTAAAGGGTGCGTAGGTGGTTTGTTAAGTTTGTGGTGAAAGCGTGCGGCTCAACCGTACCAAGCCATGAAAACTGGCGAACTTGAGTGCAAACGAGGTAGGCGGAATGTGATGTGTAGCGGTGAAATGCTTAGATATGTCACAGAACCCCGATGGCGAAGGCAGCTTACCAGCATGCAACTGACACTGAGGCACGAAAGCGTGGGTATCAAACAGG
+
E@EHHHDHHIIIIIIIHCGEHHHHI=0E@FCCFHH<CDHIGHHFD1<EDHHI1CGD<FGFHFFHHECHHIIIGECC<FCEHHFDH?HGCCCFGE=HHIIIHEHEHFHFHIHHHE@CFH#HGEHDGHIDGHGHHEHHHHHFHHIHHHG@IHHHFGHIIIIIIHHHGFIHIHFFFHFHCEHHHHGHEGH<<#IIIHHHEH@IHIHHG<CHEHCD?IHEIHGC@IIIIIHH?HIIIIHDHCHIIHIIIGHIIIII
@HS5.4_222 HISEQ:380:H55W7BCXY:1:1101:2775:22532 1:N:0:AGCAGGAA orig_bc=AAAAAAAAAAAA new_bc=AAAAAAAAAAAA bc_diffs=0
TACGGAAGGTCCGGGCGTTATCCGGATTTATTGGGTTTAAAGGGAGCGCAGGCTGGATTTTAAGCGTGCTGTGAAATGTACCGGCTCAACCGGTGACGTGCAGCGCGAACTGGAGTCCTTGAGTGAGTACGAGGTATGCGGAATTCGTGGTGTAGCGGTGAAATGCTTAGATATCACGAAGAACTCCGATTGCGAAGGCAGCGTACCAGTCCTTAACTGACGCTAAAGCTCGAAAGTGCGGGTATCGAACAGG
+
HIIHIHIIIHHIIIIIIIIIIIIIIIIIIIIIHHIEHIIIIIIIIIIIIIIIIHIIIIIIHIHIIIIIIIIIIIIIHHGHHIIIHIIIIIIIHIIIIIIIGHIIHHIIIIIIIIIHHGHIIIIIIIIIIIIIIIIHIIIIHIIIIIIIIIIHIIIIIIIIIIIIIIHFIIIIIIHIIIHHHIHHHIIIIHIIIIIIIIIHIHIIIIIIHGIIIIHIIIIIIIIIIIIIHHIIIIIIHHIIIIIIIIIIIIIII
@HS5.4_223 HISEQ:380:H55W7BCXY:1:1101:4532:22548 1:N:0:AGCAGGAA orig_bc=AAAAAAAAAAAA new_bc=AAAAAAAAAAAA bc_diffs=0
TACGTAGGGAGCGAGCGTTGTCCGGAATTACTGGGTGTAAAGGGAGCGTAGGCGGGATCGCAAGTCAGGTGTGAAATGCAGGGGCTCAACCCCTGAACTGCACTTGAAACTGTGGTTCTTGAGTGAAGTAGAGGTAAGCGGAATTCCTAGTGTAGCGGTGAAATGCGTAGATATTAGGAGGAACATCAGTGGCGAAGGCGGCTTACTGGGCTTTAACTGACGCTGAGGCTCGAAAGCGTGGGGAGCAAACAGG
+
IIIIHIIIIIIIIIIIIIIIIIIIIIIIIIIIIIIHIHIIIIIIIIIIIIIIIIIIIIIIIIHIIIIIIIIIIHIIIHIIIIIIIIIIIIIIIIIIIIIIIIIHIIIIIIIIIIIIIIIHIIIIIHHHHIIHHIHIIIIHIIIIIIIIIIIIIIIIIIIIIIIIIIIIIIIIIHHHIIHIIIIIIIIIIIIIIIIIIIIIIIIIIIIIIHHHIIIIIIIIHIIIIIIIIIIIIIIIIIIIIIIIIIIIHIHII
@HS5.4_224 HISEQ:380:H55W7BCXY:1:1101:4998:22589 1:N:0:AGCAGGAA orig_bc=AAAAAAAAAAAA new_bc=AAAAAAAAAAAA bc_diffs=0
TACGGAGGGTGCAAGCGTTATCCGGATTTATTGGGTTTAAAGGGTGCGTAGGCCGTTCGGTAAGTCAGCGGTGAAATTTCGGGGCTCAACCCTGAAATTGCCGTTGATACTGTCGGGCTAGAGTGTTGTCGGCGCGGGAGGAATGCGACAAGTAGCGGTGAAATGCTTAGATATGTCGCAGAACACCGATAGCGAAGGCATCCCGAGAGGCGACACTGACGCTGAGGCACGAAAGCGTGGGGATCGAACAGG
+
IIFHHIEHHHHIHIIIIGIIIIIIIIIGHIII@GHDEHIHIIIIHGIIIIIIIIIHIIIIHIIIHIIIIIHHFIIHDHHGHIIIIIIIIIIIIIHIIHEGHIIIHHGHHIHIHIIFGCHHIIHFHHIIIIGCCIHHIIHIIFHHHHEHHHHHIIHIHIEHHCHHHIIHFHHHHEHHHHEHIHEEHHIIGHHIHIIIHEHHCHFIHHIIIGIIIHHFHHEDGHHHGIHIIHGCHFGIHHHHIIIHGE@GHIHH
@HS5.4_225 HISEQ:380:H55W7BCXY:1:1101:5009:22611 1:N:0:AGCAGGAA orig_bc=AAAAAAAAAAAA new_bc=AAAAAAAAAAAA bc_diffs=0
TACGGAAGGTCCGGGCGTTATCCGGATTTATTGGGTTTAAAGGGAGCGCAGGCTGGCCTTTAAGCGTGACGTGAAATGTCCCGGCTCAACCGGGGAGTTGCGTCGCGAACTGGAGGTCTTGAGTGAGTGCGAGGTACGCGGAATTCGTGGTGTAGCGGTGAAATGCTTAGATATCACGAAGAACCCCGATTGCGAAGGCAGCGTACCAGTCCTTAACTGACGCTAAAGCTCGAAGGTGCGGGTATCGAACAGG
+
IIIIIIIIIIIIIIIIIIIIIHIIIGHHHIIHHIGIIIHGHIHHIIIIIIIIIIIIIIIIIIIIIIIIIIIIIIIIIIIIIIIIIIIIIIIIIIIIIHIIIIIIIIIIIIIIIIIIIIHIIIIIIIIIIIIIIIIIIIIIIIIIIIIIIIIIIIIIIIIIIIIIIIHIIIIIIIIIIIIIIIIIIIIIIIIIIIIIIIIIIIIIIIHIIIIIIIIIIIIIIIIIIIIIIIIIIIIHIIIIIIIHIIIIIIIII
@HS5.4_226 HISEQ:380:H55W7BCXY:1:1101:5665:22660 1:N:0:AGCAGGAA orig_bc=AAAAAAAAAAAA new_bc=AAAAAAAAAAAA bc_diffs=0
TACAGAGGTCGCGAGCGTTGTTCGGATTTACTGGGCGTAAAGGGCGCGTAGGCGGCGAGGCGTGTCGGATGTGAAATCTCCGGGCTCAACCCGGAAAGTGCGTCCGAAACTGCCCCGCTAGAGTTCGGGAGAGGGAATCGGAATGCAGGGTGTAGCGGTGAAATGCGTTGATATCCTGCAGAACACCGGAGGCGAAGGCGGATTCCTGGAACGAAACTGACGCTCAGGCGCGAAAGCCGGGGGAGCAAACAGG
+
IIIIIGGHIIIIIIIIICGHIIIIIHHIIIIGEHIIICFEHIHIHIGIIIHIIIIIIHHIIHHHDHHIHIIHHHIIFHIIIIIIIIIIIIIIIIIHHIHIIIIHHIIIIIIIHIIIIIIIIIIIHIHIHIIIIIIIHIIIIIIIIIIIIIIIGIIIIIIIIIIIIIIIIIIIHIIIIIIIIIIIIIIIIIIIIIIIIIIIHHHHIIIIIIIHIIHIIHIHIHIIIIIIIIIIIHHIIIIIIIIIIIIHIIHII
@HS5.4_227 HISEQ:380:H55W7BCXY:1:1101:7746:22652 1:N:0:AGCAGGAA orig_bc=AAAAAAAAAAAA new_bc=AAAAAAAAAAAA bc_diffs=0
TACGGAAGGTCCGGGCGTTATCCGGATTTATTGGGTTTAAAGGGAGCGCAGGCTGGATTTTAAGCGTGCTGTGAAATGTACCGGCTCAACCGGTGACGTGCAGCGCGAACTGGAGTCCTTGAGTGAGTACGAGGTATGCGGAATTCGTGGTGTAGCGGTGAAATGCTTAGATATCACGAAGAACTCCGATTGCGAAGGCAGCGTACCAGTCCTTAACTGACGCTAAAGCTCGAAAGTGCGGGTATCGAACAGG
+
IIIIIDHIIHHIIHIIIIIHIIIIIHIGIIIHGHI<DHHIGIIIIIIIIIIIGIIIIGIIHIIIIIIIIIIIIIIIIIHIIIIIIIIIIIIIIIIIIIIIIIIIIIHEIIIIIIIIIHHIIIIIIIIIIIIIIIIIIIIIIIIIIIIIIIIIIIHIIIHIIIIIIIIIIIIIIIIHHHIIIIIIHIIIIIIIIIIIIIIIIIIIIIIIIIIIIIIIIIIIIIIIIIIIIHIIIIIHIIIIIIHFHIIIIIIII
@HS5.4_228 HISEQ:380:H55W7BCXY:1:1101:14752:22669 1:N:0:AGCAGGAA orig_bc=AAAAAAAAAAAA new_bc=AAAAAAAAAAAA bc_diffs=0
TACGGGGGGTGCAAGCGTTGTCCGGAATCATTGGGCGTAAAGCGTTCGTAGGCTGTATGTCAAGTCTGGTGTTAAAGCCCGGGGCTCAACTCCGGTTCGGCACTGGATACTGGCAAACTAGAATGTGGTAGGGGTAAAGGGAATTCCTGGTGTAGCGGTGAAATGCGTAGATATCAGGAGGAACATCTGTGGCGAAAGCGCTTTACTGGGCCATTATTGACGCTGAGGAACGAAAGCCAGGGGAGCAAATGGG
+
IIIIIHIIIIIIIIIIIIIIIIIIIIIIIIIIIIIIIIIIIIIIHIIIIIIIIIIIIIIIIIIIIIIIIIIIIIIIIIIIIIIIIIIIIIIIIIIHIIIIIIIIIIIIIIIIIIIIIIIIIIIIIIHIIIIIIIIIIIIIIIIIIIIIIIIIIIIIIIIIIIIIIIIIIHIIIIIIIIIIIIIIIIIIIIIIIIIIIIIIIIIIIIHIIIIIIIIIIIIIIIIIIIIIIIIIIIIIIIIIIIIIIIIIIIIII
@HS5.4_229 HISEQ:380:H55W7BCXY:1:1101:15627:22640 1:N:0:AGCAGGAA orig_bc=AAAAAAAAAAAA new_bc=AAAAAAAAAAAA bc_diffs=0
TACAGAGGCCCGTAGCGTTGTTCGGATTTACTGGGCGTAAAGGGTACGTAGGCGGCGGGGCGTGTCGAGTGTGAAATCTCCGGGCTCAACCCGGAAAGTGCGCTCGAAACTACCCCGCTGGAGGCCGGGAGAGGGAAGGGGAATGCAGGGTGTAGCGGTGAAATGCGTTGATATCCTGCAGAACACCGGAGGCGAAGGCGCCTTCCTGGAACGGTACTGACGCTGAGGTACGAAAGTCGGGGGAGCAAACAGG
+
IIIIIIIIIIIIIIIIIIIIIIIIIIIIIIIIIIIIIIIIIIIIHIIIIIIIIIIIIIIIIIHIIIIHIIIIIIIIGHIIIIIIIIIIIIIIIIIIIIIIIIIIIIIIIHIIIIIIIIIIIIIIIIIIIIIIIIIIIIIIIIIIIIIIIIIIIIIIIIIIIIIIIIIIIIIIHIIIIIIIIIIIIIIIIIIIIIIIIIIIIIIIIIIIIIIIIIIIIIIIIIIIIIIIIIIIIIIIIIIIIIIIIIIIIIIII
@HS5.4_230 HISEQ:380:H55W7BCXY:1:1101:18952:22551 1:N:0:AGCAGGAA orig_bc=AAAAAAAAAAAA new_bc=AAAAAAAAAAAA bc_diffs=0
TACAGAGGTCCCGAGCGTTGTTCGGATTTACTGGGCGTAAAGGGCGCGTAGGCGGCGCTGCGTGTCGGATGTGAAAGCTCCGGGCTCAACCCGGAAAGTGCGTCCGAAACTGCAGCGCTGGAGTCCGGGAGAGGTGGCCGGAATGCAGGGTGTAGCGGTGAAATGCGTTGATATCCTGCAGAACACCGGAGGCGAAGGCGGGCCACTGGAACGGTACTGACGCTGAGGCGCGAAAGTCGGGGGAGCAAACAGG
+
IIIIIIIIIIIIIIIIIHIIIIIIIIIIIIIIIIIIIHIIIIIIHIIIIIIIIIIIIIIIIIHIIIIIHIIIIIIIHHIIIIIIIIIIIII@IIIIIIIIIIIIIIIIIIIIIIIGIIIIIIIIIIIIIIIIIIIIIIIHIHIIIHIIIIHIIIIIIIIIHIIIIIIIIIIIHHIHIIIIIIIIIIIIIIIIIIIIIIIIIIIIIIIHIIIIIIIIIIIIIIIHIIIIIIIIIIIIIIIIIIIIIIIIIIHII
@HS5.4_231 HISEQ:380:H55W7BCXY:1:1101:2368:22763 1:N:0:AGCAGGAA orig_bc=AAAAAAAAAAAA new_bc=AAAAAAAAAAAA bc_diffs=0
TACGAAGGGGGCGAGCGTTGTTCGGAATTACTGGGCGTAAAGGGTGTGTAGGCGGTTTAGTAAGATAGTGGTGAAATACCTAGGCTCAACCAAGGAATTGCCATTATAACTATTGAACTAGAATGACAGAGAGGATAGCGGAATACCCAGTGTAGAGGTGAAATTCGTAGATATTGGGTAGAACACCGGTGGCGAAGGCGGCTATCTGGCTGTTAATTGACGCTGAGGCACGAAAGCATGGGGATCAAACAGG
+
IIIIHIIIIIIIIIIIIIIIHIHIIIIIIIHIIIIIIHIHIIIIGHHHIIIIIHHHIIHIIHIIIHIIIIIIIIIIGHIHIGIIIIIIIIIIIIIIIIIIHIIIIIIIIHIIIIHIIIIIIIIIIIHIIIIIIHHIIIHIHIIIIIHFIHHHGIIIHIIHHHHHHHIHGHHEHIIHHGIHHHIIIIIHIHIIIIIIIIHHEIIIIIIIHIHIHIIIIIIIHIIIIIIGIIIIIIHFIIIIIIIIIIIIIIIII
@HS5.4_232 HISEQ:380:H55W7BCXY:1:1101:3315:22771 1:N:0:AGCAGGAA orig_bc=AAAAAAAAAAAA new_bc=AAAAAAAAAAAA bc_diffs=0
TACAGAGGTCCCTAGCGTTGTTCGGATTTACTGGGCGTAAAGGGCACGTAGGTGGCTAGGCGTGTCGCGTGTGAAATCTCCGGGCCCAACCCGGAAAGTGCGCGCGAAACTACCTGGCTGGAGTACGGGAGAGGGAGTCGGAATGCAGGGTGTAGCGGTGAAATGCGTTGATATCCTGCAGAACACCGGAGGCGAAGGCGGACTCCTGGAACGTTACTGACGCTAAGGTGCGAAAGTCGGGGGAGCGAACAGG
+
IIIIIIIIIIIIIIIIIHIIIHIIIGIIIIGHHHHIIEHEHHHIIHIIGHIHIIHIIIIIIIIIIIIIIIHIHHIIGHGIIIIIIDIHIIEIIIGIIIIIIIIIIIIIIIIHIIIIIIIIIIIIIHIIIIIIIIIIIIIIIIIIIIIIIIIIIIIIIIIIIIIIIIIIIIIIIIIHHIIIIIIIIIHIIHIIIIHIIIHIIIIIIIIHIIIIIIIIIIIHIIIIIIIIIIIIHGDEDIIIIIIIIIHIIIIII
@HS5.4_233 HISEQ:380:H55W7BCXY:1:1101:5764:22782 1:N:0:AGCAGGAA orig_bc=AAAAAAAAAAAA new_bc=AAAAAAAAAAAA bc_diffs=0
TACGGAAGGTCCGGGCGTTATCCGGATTTATTGGGTTTAAAGGGAGCGCAGGCTGATTATTAAGCGTGACGTGAAATGTAGCCGCTCAACGGCTGAACTGCGTCGCGAACTGGTAGTCTTGAGTGAGTTCGATGTTGGCGGAATTCGTGGTGTAGCGGTGAAATGCTTAGATATCACGAAGAACTCCGATTGCGAAGGCAGCCAACAAGGCCTTTACTGACGCTAAAGCTCGAAGGTGCGGGTATCGAACAGG
+
IIIIIIGHIHHIIIIIIIIIGHHHH@HHIIIIHIHDEHHHEGHIFHIIIIIHIIIIGIIIIHHHGHHIHGIHHHHHGIIIIIIIIIIIIIIIIIIIIIIIIIIIIIIIIIIIIIIIIIIIIIIHHHHHHHGIIIIIIIHIHHIIIIIIIIIIIIIIIIIHIIIIIHGIIIIIIIHGHHIIIIIHDIIIHIHIIIIIIIHIHHHHHHHIHIIIIIIIIHIHHGIIIIIIIHIIIIIHIHIIIIHHHIHIIIIII
@HS5.4_234 HISEQ:380:H55W7BCXY:1:1101:7362:22957 1:N:0:AGCAGGAA orig_bc=AAAAAAAAAAAA new_bc=AAAAAAAAAAAA bc_diffs=0
TACGGAAGGTCCGGGCGTTATCCGGATTTATTGGGTTTAAAGGGAGCGCAGGCTGATGATTAAGCGTGACGTGAAATGTAGCCGCTCAACGGCTGAACTGCGTCGCGAACTGGTTATCTTGAGTGAGTTCGATGTTGGCGGAATTCGTGGTGTAGCGGTGAAATGCTTAGATATCACGAAGAACTCCGATTGCGAAGGCAGCCAACAAGGCCTTTACTGACGCTAAAGCTCGAAGGTGCGGGTATCGAACAGG
+
IIGIIIIIIIIIHICHHIIIIIIIIIIIIIIIIIIEGHHIIIIIIIIIIIHIIIIIIIIHHIIIIIIIIIIIIIIIIIIIIIIIIIIIIIIHHIIIIIIIIIIIIIIIIIIIIIIHHIIIIIIIIIIIIHIIIIIIIIIIIIIIIIIIIIIIIIIIIIHIIIIIIIIIIIIIIIIHHHIIHIIIIIIIIIIIIIIIIIIIIIIIIIIIHHHIIHIIIIIHIIIIIIIIHIIIIIIIIIIIIIIIIIIIIHIII
@HS5.4_235 HISEQ:380:H55W7BCXY:1:1101:1669:23159 1:N:0:AGCAGGAA orig_bc=AAAAAAAAAAAA new_bc=AAAAAAAAAAAA bc_diffs=0
TACGGGGGGTGCAGGCGTTGTCCGGAATCATTGGGCGTAAAGCGTTCGTAGGCGGCATGCCAAGTCTGATGTTAAATCCCGGGGCTCAACTCCGGTCGGGCATTGGATACTGGTAAGCTAGAATGTGGTAGAGGTTAAGGGAATTCCTGGTGTAGCGGTGAAATGCGTAGATATCAGGAGGAACACCGGTGGCGTAAGCGCTTAACTGGGCCATAATTGACGCTGAGGAACGAAAGCCGGGGGAGCAAATGGG
+
IIIII/EHIIIII1GHIIIIIIIIIIIIHIIHHHIIIIIHHIIIHHHIIIIIIIIIHIHIIHHIHEHHHIIIIIIIHIIIIIIIIIIHIIIIIIIHIIIIIIIIIIIIIHHIIIIGIIHIIIIIIIIIIIIIIIIIIIIHHIIIIIIIIIIIIIHIIIIIIIIIIIIHIIIIIIHG#HIIIIIIIIIIIIIIIIHIIIIIIIIIIIIIIHIIIIIIIIIIIIIIIIIIIIIIIIIIIIIIIIIIIIIIIIIII
@HS5.4_236 HISEQ:380:H55W7BCXY:1:1101:7276:23013 1:N:0:AGCAGGAA orig_bc=AAAAAAAAAAAA new_bc=AAAAAAAAAAAA bc_diffs=0
TACGGAGGATGCGAGCGTTATCCGGATTTATTGGGTTTAAAGGGTGCGTAGGCGGGACGTCAAGTCAGCGGTGAAATACTGTGGCTCAACCATAGTACTGCCGTTGAAACTGGCGACCTTGAGTGCGGCAGAGGTAGGCGGAATGTGTGGTGTAGCGGTGAAATGCTTAGATATCACACAGAACACCGATTGCGAAGGCAGCTTACTGGAGCGCAACTGACGCTGAGGCACGAAAGCGTGGGTATCGAACAGG
+
IIIIIIIIIIIIIIIIIIIIIIIIIIIIIIIIIIIHHHIIIIIIIIIIIIIIIIIIIIIIIIIIIIIIIIIIIIIIHIIIIIIIIIIIIIIIIIIIIIIIIIIIIIIIIIIIIIIIIIIIIIIIIIIIIIIIIIIIIIIIIIIIIIIIIIIIIIIIIIIIIIIIIIIIIIIIIIIIHIIIIIIIIIIIIIIIIIIIIIIIIIIHIIIIIIIHEGIIIIIIIIIIIIIIIIIHIIIIIIIIIIIIIIIHHIIII
@HS5.4_237 HISEQ:380:H55W7BCXY:1:1101:14482:23231 1:N:0:AGCAGGAA orig_bc=AAAAAAAAAAAA new_bc=AAAAAAAAAAAA bc_diffs=0
TACGGAAGGTCCGGGCGTTATCCGGATTTATTGGGTTTAAAGGGAGCGTAGGCCGGATATTAAGCGTGTTGTGAAATGCAGGTGCTCAACGTCTGCACTGCAGCGCGAACTGGTATCCTTGAGTGCGCTGGAAGTCGGCGGAATTCGTCGTGTAGCGGTGAAATGCTTAGATATGACGAAGAACTCCGATTGCGAAGGCAGCTGACTGTAGCGTTACTGACGCTGAAGCTCGAAGGTGCGGGTATCGAACAGG
+
IIIIIHIIIIIIIIIIIIIIIIIIIIHIIIHHHHHDHIIIIIIIIIIIIIIIIHHIIIIIIIIIHHIIIHIIIIII?FHHIIIHIIIIIIIIIIIIIIIIIIIGIIIIHIIIIIIIHIHHHIIIIIIGIIIIIIIIHIIIIIIIIIIHIIIIIIIHHIIIIIHHHHIIIIIIIIIHHHHDHHHIIIIIIIIIIIIIIHIIIHIIHIIIIIIIIIIIIIIIIIHIIIIIIIIIIHHHIIIIIIIIIIIIIIIHG
@HS5.4_238 HISEQ:380:H55W7BCXY:1:1101:14904:23117 1:N:0:AGCAGGAA orig_bc=AAAAAAAAAAAA new_bc=AAAAAAAAAAAA bc_diffs=0
TACGGAAGGTCCGGGCGTTATCCGGATTTATTGGGTTTAAAGGGAGCGCAGGCTGATTATTAAGCGTGACGTGAAATGTAGCCGCTCAACGGCTGAACTGCGTCGCGAACTGGTAGTCTTGAGTGAGTTCGATGTTGGCGGAATTCGTGGTGTAGCGGTGAAATGCTTAGATATCACGAAGAACTCCGATTGCGAAGGCAGCCAACAAGGCCTTTACTGACGCTAAAGCTCGAAGGTGCGGGTATCGAACAGG
+
IIIIIIIIIIHIIIIIIIHHIIIIIHHGHHHHHIIGHIHIIIIIHHIIIIIIIIIIGIHIIIIIIIIIIIIIIIHIHHIIIHIIIIIIIIIHIIIIHHIIIIIIIIIIIIIIIIIIHIIIIIIIIIIIIIIIIIIIIIIIIIIIIIHIIIIIIIIIIIIIIIIIIIIIIIIIIIIIIIIIIIIIIIIIIIHIIIIIIIIIIIIIIIIIHIIIIIHIIIIIIIIIIHIIIIIIIIIIIIIIIIIIIIIIIIIII
@HS5.4_239 HISEQ:380:H55W7BCXY:1:1101:20431:23068 1:N:0:AGCAGGAA orig_bc=AAAAAAAAAAAA new_bc=AAAAAAAAAAAA bc_diffs=0
TACGGAAGGTCCGGGCGTTATCCGGATTTATTGGGTTTAAAGGGAGCGCAGGCCGATTGGTAAGCGTGACGTGAAATGTAGCCGCTCAACGGCTGAACTGCGTCGCGAACTGCCGGTCTTGAGTATGTTCGATGTAGGCGGAATTCGTGGTGTAGCGGTGAAATGCTTAGATATCACGAAGAACCCCGATTGCGAAGGCAGCCTACAAGGCCATTACTGACGCTAAAGCTCGAAGGTGCGGGTATCGAACAGG
+
IIIHIHIIHIIHI/FHIFHHEHFHHH0<DFHHCHE<<0D@CEHHEHHHICECDEHCCHEHHHHHIIIIIIIHHDEEGFGHFHCGFIHHHHIIHIIHHHHH@HHCFHHDHCDGHIHHHHIHHHHHEHHIGDIIIHHIIHHHC8HHH@HHECIIHIIHHHHGBHIHGGFHHCHHHEHD<B=CCHF?E@GCCIIGGHIHEHC@1@D1?EHCG@F1HG@CEHHHEF<1IIH@HHEEIH?CC<EIHHEC1GGGC<?FH
@HS5.4_240 HISEQ:380:H55W7BCXY:1:1101:2712:23415 1:N:0:AGCAGGAA orig_bc=AAAAAAAAAAAA new_bc=AAAAAAAAAAAA bc_diffs=0
TACGGAAGATGCGAGCGTTATCCGGATTTATTGGGTTTAAAGGGAGCGTAGGCGGGTTTTTAAGTCTGCGGTAAAATGTCGGCGCCCAACGTCGTCTTGCCGTGGAAACTGGAGACCTTGAATACACGCAAGGAAGATGGAATTCGTCGTGTAGCGGTGAAATGCTTAGATATGACGAAGAACTCCGATTGCGAAGGCAGTCTTCTGGAGTGCGATTGACGCTGAGGCTCGAAAGTGCGGGTATCAAACAGG
+
IIIIIIIIIIIIIIIIH?HIHIIIIHHHIIIIIIIHIIHIIIHHFHGIIIIIIIIIIHIHHIIHIIIIIIIIIIHHHGHHIIIIIIIIIIIIIIIIIHIIIIIIHIIIIIIIIIIIIIIIIIIIIIIIGIIIIIHIIIIIIIIIIIIIHIHIHIIIIIIIIIIIIIIIIIIIIIIHIIIIIIIIIIIIIIIIIIIIIIIIIHHIIIIIIHHHCIIHIHGIIIHHIIIHHIIIIHGIIIIGIIIHIIIIIIII
@HS5.4_241 HISEQ:380:H55W7BCXY:1:1101:7984:23315 1:N:0:AGCAGGAA orig_bc=AAAAAAAAAAAA new_bc=AAAAAAAAAAAA bc_diffs=0
TACGGAAGGTCCGGGCGTTATCCGGATTTATTGGGTTTAAAGGGAGCGCAGGCCGGAGGTCAAGCGTGACGTGAAATGTAGGGGCTCAACCTTTGAATTGCGTCGCGAACTGGCCTTCTTGAGTGAGTACGACGTCAGCGGAATTCGTGGTGTAGCGGTGAAATGCTTAGATATCACGAAGAACCCCGATTGCGAAGGCAGCTGACGAGTCCTTTACTGACGCTAAAGCTCGAAGGTGCGGGTATCGAACAGG
+
IIIIIIIHIIIIIHIIIIIIIIIIIDHGIIIIHIIDHHIIIIIIHIIIIIIIIIIIIIIIIIIIIIIIIIIIIIIIIIIIIIIIIIIIIIIIIIIIIIIIIIIIIIIIIIIIIIIIIIIIIIIIIIIIIIIIIIIIIIIIIIIIIIIIIIIIIIIIIIIHIIIIIIIIIIIIIIHHHIIIIIIIHIIIIIIIIIIIIIIIIIIIIIIIIHHIIHIIIIIIIIIIIIIIIIIIIIIIIIIIIIIIIIIIIIIII
@HS5.4_242 HISEQ:380:H55W7BCXY:1:1101:8709:23300 1:N:0:AGCAGGAA orig_bc=AAAAAAAAAAAA new_bc=AAAAAAAAAAAA bc_diffs=0
TACGGAAGGTCCGGGCGTTATCCGGATTTATTGGGTATAAAGGGAGCGCAGGCTGATTATTAAGCGTGACGTGAAATGTAGCCGCTCAACGGCTGAACTGCGCCGCGAACTGGTAGTCTTGAGTGAGTTCGATGTTGGCGGAATTCGTGGTGTAGCGGTGAAATGCTTAGATATCACGAAGAACTCCGATTGCGAAGGCAGCCAACAAGGCCTTTACTGACGCTAAAGCTCGAAGGTGCGGGTATCGAACAGG
+
HEGHGIIHIFHHC?<EDC<@1F@HGH00FCG@@FEC1<<CCHHIEDH<C/?F/#CHHFIHFHIH=HHHCHHEEEEEHHHCFHFGHHHHIHCEGHGHECCCEC#=8<HIHG00H#?HF=@HE#IIIHC<CIIIHG#IGHEGHEHHH=EHHHFCBDHHHHGHHGHFHH?HHFEHIFHGCCIIHHHC@IHHDHCHHIHHIHHHG@EHIIHEHECD1C1HHGHHCHHFHHDG?E@CCEDHDDCHHHHFFIHFIHIIH
@HS5.4_243 HISEQ:380:H55W7BCXY:1:1101:10924:23299 1:N:0:AGCAGGAA orig_bc=AAAAAAAAAAAA new_bc=AAAAAAAAAAAA bc_diffs=0
TACGGAAGGTCCGGGCGTTATCCGGATTTATTGGGTTTAAAGGGAGCGCAGGCTGATGATTAAGCGTGACGTGAAATGTAGCCGCTCAACGGCTGAACTGCGTCGCGAACTGGTTATCTTGAGTGAGTTCGATGTTGGCGGAATTCGTGGTGTAGCGGTGAAATGCTTAGATATCACGAAGAACTCCGATTGCGAAGGCAGCCAACAAGGCCTTTACTGACGCTAAAGCTCGAAGGTGCGGGTATCGAACAGG
+
IIIIIHIIIIIIIIIIIIIIIIIIIEHHHIIIHIIIIIIIIIIIHIIIIIIIIIIIIHHIIIIIIIIIHIIGHIIIHIIIIIIIIHIIIIIIIIIIIIIIIIIIIIIIIIIIIIIIIIIIIIIIIIIIIIIIIIIHIIIIIIIIIIIIIIIIIIIIIHIIIIIIIIIIIIIIIIIIIIIIIIIIIIIIIHIIIIIIIIIIIIHHIIIIIIIIIIIGIIIHIGIIHIIIIIIIIIIIIIIIIIIIIIIIIIIII
@HS5.4_244 HISEQ:380:H55W7BCXY:1:1101:18349:23493 1:N:0:AGCAGGAA orig_bc=AAAAAAAAAAAA new_bc=AAAAAAAAAAAA bc_diffs=0
TACGTAGGGTCCAAGCGTTATCCGGATTTACTGGGTGTAAAGGGCGAGTAGACGGCGCTGTAAGTCAGCTGTGAAAACTTAGGGCTCAACCTTAAGCCTGCAGCTGAAACTGTAGTGCTAGAGTGCAGGAGAGGTAAGCGGAATTCCTAGTGTAGCGGTGAAATGCGTAGATATTAGGAGGAACACCAGTGGCGAAGGCGGCTTACTGGACTGTAACTGACGTTGAGGCGCGAAAGTGTGGGGAGCAAACAGG
+
IIIIIIIHIIIIIIIIIIIIIHIIIIIIIIIHHIIDGHHIIIIIIIHIIIIIIIIIIIIIIIIHIIIIIIIIIIIIHIIIIIIIIIIIIIIHIHIIIIIIIIIIIIIIIIIIIIIIIIIIIIIIIHIIIIIIIIIIIIIIIIIIIIIHIIIIIIIIIIIIIIIIIIIIIIIIIIHIHIIIIIIIIIIIIIIIIIIIIIIIIIIIIIIIIIIIIIIIIIIIIIIIIIIIIIIIIIIIIIIIIIIIIHIIIIIII
@HS5.4_245 HISEQ:380:H55W7BCXY:1:1101:3838:23682 1:N:0:AGCAGGAA orig_bc=AAAAAAAAAAAA new_bc=AAAAAAAAAAAA bc_diffs=0
TACGGAAGGTCCGGGCGTTATCCGGATTTATTGGGTTTAAAGGGAGCGCAGGCTGAATGGTAAGCGTGACGTGAAATGTCCGGGCTCAACCGGGGCTTTGCGTCGCGAACTGCCGTTCTTGAGTGGGTACGACGCTGGCGGAATTCGTGGTGTAGCGGTGAAATGCTTAGATATCACGAAGAACTCCGATTGCGAAGGCAGCTGGCGAGTCTCTTACTGACGCTAAAGCTCGAAGGCGCGGGTATCGAACAGG
+
IIIIIIIIIIIIIIIIIIIIIIIIIIIIIIGHHIIHHIIIIIIIIIHIIIIIIIIIIIIIIIIIIIIIIIIIIIIIIIIIIIIIIHHIIHIIIIIIIHIIIIIHIIIIIIIIIIIIIIIIIIIIIIIIIIIIIIIIIIIIIIIIIIIIIIIIIIIIIIIIIIIIIIIIIIIIIIIHIIIIIIIIIIIIIIIIIIIIIIIIIIIIIIIIIIIIIIIIIIIIIIIIIIIIIIIIIIIIIIIIIIIIIIIIIIIII
@HS5.4_246 HISEQ:380:H55W7BCXY:1:1101:6673:23721 1:N:0:AGCAGGAA orig_bc=AAAAAAAAAAAA new_bc=AAAAAAAAAAAA bc_diffs=0
TACGGAAGGTCCGGGCGTTATCCGGATTTATTGGGTTTAAAGGGAGCGCAGGCCGGCTTTTAAGCGTGACGTGAAATGTAGATGCTCAACATCTGAACTGCGTCGCGAACTGGAGGCCTTGAGTGCATTCGACGCCAGCGGAATTCGTGGTGTAGCGGTGAAATGCTTAGATATCACGAAGAACTCCGATTGCGAAGGCAGCTGGCGAGACTGTAACTGACGCTAAAGCTCGAAAGTGCGGGTATCGAACAGG
+
IIIIIHIHIIIIIIIIIIIIIIIIIIIIIIIIHHIEGHIGIIHIIIIIIIIIGIIIIHIIIIIIIIIIIIIHIIIIIIIIIIIIIIIIIIIIIIIIIIIIIIIIIIIIIIIIHIIIIIIIIIIIHIIIIHIIHIIIIIIIIIIIIIIIIIIIIIIIIIIIHIFIIIIIIIHIIIIIIIIHIIGIGIIIIIIIIIIIIIIIHHHIIHHIIHIIIIIIIIIIIIIIIIIIIHGD1IIIHIIIIIIIIIIIIHIII
@HS5.4_247 HISEQ:380:H55W7BCXY:1:1101:13477:23683 1:N:0:AGCAGGAA orig_bc=AAAAAAAAAAAA new_bc=AAAAAAAAAAAA bc_diffs=0
TACGGAGGGTACGAGCGTTAATCGGAATGACTGGGCGTAAAGGGCACGTAGGTGGATAGATAAGTCACAAGTGAAATACCCGGGCTTAACCTGGGATTGGCTCGTGAAACTGTTTAACTAGAGTACGGTAGAGGGGAGTAGAATTCCAAGTGTAGCGGTGAAATGCGTAGAGATTTGGAAGAATACCGGAGGCGAAGGCGGCTCTCTGGACCGATACTGACACTGAAGAGCGAAAGCGTGGGGAGCAAACAGG
+
IIIIIIHIIIIIIIIIIIIIIIIIIIIIIIIIIIIIIFHHIIIIIIIICHHIDHHHIIIIIIIIIHIIIIIIIIIIIIIIIIIIIIHIIIIIIIIIHIIIIIIIIIIIIIIIIHIHIIIIIIIIIIIIIIIIIIIIIIIIIIIIIIIIIIIIIIIIIIIIIIIIIIIIIIIIIIIHGFIIIIIIIIIIIIIIIIIIIIIIIIIIIIIIIIIIIIIHIIIIIHIIIIIIIIIIIIIIIIIIIIIIIIIIIIIII
@HS5.4_248 HISEQ:380:H55W7BCXY:1:1101:18746:23656 1:N:0:AGCAGGAA orig_bc=AAAAAAAAAAAA new_bc=AAAAAAAAAAAA bc_diffs=0
TACGGAAGGTCCGGGCGTTATCCGGATTTATTGGGTTTAAAGGGAGCGCAGGCCGATTATTAAGCGTGACGTGAAATGTAGATGCTCAACATCTGAACTGCGTCGCGAACTGGTAGTCTTGAGTGAGTTCGATGTGGGCGGAATTCGTGGTGTAGCGGTGAAATGCTTAGATATCACGAAGAACTCCGATTGCGAAGGCAGCCCACAAGGCCTTTACTGACGCTAAAGCTCGAAGGTGCGGGTATCGAACAGG
+
IHHIIIIIIIIIIIIIIIIIIIHIHHIIIIIIIIIHHHIIIIIIIIIIIGIIIIIHIIIIIHIIIIIIHHIHIIIIIIIIIIIIIIIIIIIIIIIIIIHIIIIIIIIIIIIIIHIIIIIIIIIIIIIIIIIIIIIIIIIIIIIIIIIHIIIIHIIIIIIIIIIIIIIIIIIIIIHIHHIIIIIIIIIIIIIIIIIIIIIIIIIIIIIIIIIIIIIIIIIIIIIIIIIIIIIIIIIIIIIIIIIIIIIIIIIII
@HS5.4_249 HISEQ:380:H55W7BCXY:1:1101:10448:23753 1:N:0:AGCAGGAA orig_bc=AAAAAAAAAAAA new_bc=AAAAAAAAAAAA bc_diffs=0
TACGGAAGGTCCGGGCGTTATCCGGATTTATTGGGTTTAAAGGGAGCGCAGGCCGAAGGTTAAGCGTGACGTGAAATGTACCGGCTCAACCGGTGACTTGCGTCGCGAACTGGCTTTCTTGAGTGAGTACGACGTCAGCGGAATTCGTGGTGTAGCGGTGAAATGCTTAGATATCACGAAGAACCCCGATTGCGAAGGCAGCTGACGAGTCCTTAACTGACGCTAATGCTCGAAAGTGCGGGTATCGAACAGG
+
IIIIIGHIIHIIIIGIIIIIHIIIIHHHIIIHHIIHFGHIHIIIIIIIGIHIIIHIIIIIIIIIIIIIIIIIIIIIIIHIIHIIIIIIIIIIHIIIIIIIIIHIIIIIIIIIIIIIIIIIIIIIIIIIIIIIIIIIIIIIIIIIIIIIIIIIIIIIIIIIIIIIIIIIIIIIIIIIIHIIIIIIIIIIIIHIIIIIHIIIIIIIHG1IIHIIIIHHIHIIIIIIIIIIHIIIIIHIIIIIIIIIIIIIIIIII
@HS5.4_250 HISEQ:380:H55W7BCXY:1:1101:11319:23767 1:N:0:AGCAGGAA orig_bc=AAAAAAAAAAAA new_bc=AAAAAAAAAAAA bc_diffs=0
TACGTAGGTGGCAAGCGTTGTCCGGAATGACTGGGCGTAAAGGGTATGTAGGCGGCTATTCAAGTTAGTAGTGAAATCCCGGGGCTCAACTCCGGTGCTACTACTAAGACTGTATAGCTTGAGTGCAGGAGGGGTAAGTGGAATTCCTAGTGTAGCGGTGGAATGCGTAGATATTAGGAAGAACACCGGTGGCGAAGGCGACTTACTGGACTGTAACTGACGCTGAAGTACGAAAGCGTGGGGATCAAACAGG
+
IIIIHHIIHIIIIIIIIIIIIIIIIIIIIIIHHIIIHFHIIIIIHHIHHIIIIIIIIIIIIIIIHIIIIIIIIIIIHHHIIIIIIIIIIIIIIIIIIIIIIIIIIIIIHIIIIIIIIIHIIIIIIIIIIIIIIIIIIIIIIIIIIIIIIIIIHIIIIIIIIIIIIIIIIIIIIIIIIIIIIIIIIIIIIIIIIIIIIIIIIIHIIIIIIIIIIHHIIIHHIIIIIIIIIIIIIIIIIIIIIIIIIIIIIIIII
@HS5.4_251 HISEQ:380:H55W7BCXY:1:1101:13655:23811 1:N:0:AGCAGGAA orig_bc=AAAAAAAAAAAA new_bc=AAAAAAAAAAAA bc_diffs=0
TACGGAAGGTCCGGGCGTTATCCGGATTTATTGGGTTTAAAGGGAGCGCAGGCCGATGGTTAAGCGTGACGTGAAATGTAGCCGCTCAACGGCTGAACTGCGTCGCGAACTGGCTGTCTTGAGTGAGTTCGATGTGGGCGGAATTCGTGGTGTAGCGGTGAAATGCTTAGATATCACGAAGAACTCCGATTGCGAAGGCAGCCCACAAGGCCTTTACTGACGCTAAAGCTCGAAGGTGCGGGTATCGAACAGG
+
FFHH=<CCHHHCHHIHCCEHHHIIICE0FHHHHHCGHHI@1CC0CCGCDHIHHIC/@CHHHHEFHIIHHGIIHHEGDHHFF@1HFFHIIIIHHIHHHIHE?HCFDHEHHHGHEHCEFHFHHHEHIIIIHHHCIHG@HHHHHCIIIHHHHGGHHCHGCEHIGHIIIIIIIIHHHHHEGHHGIIHHCHGHIHHHHHIIHHEGCIGIIIIIIIIHHHHIIIIIHFHHIIIIHHIIIIIIIIHIIIIHHG?HHHIIH
@HS5.4_252 HISEQ:380:H55W7BCXY:1:1101:16529:23925 1:N:0:AGCAGGAA orig_bc=AAAAAAAAAAAA new_bc=AAAAAAAAAAAA bc_diffs=0
TACGTAGGGAGCGAGCGTTGTCCGGAATTACTGGGTGTAAAGGGAGCGTAGGCGGGAGTGCAAGTCAGATGTGAAATACATGGGCTCAACCCATGGGCTGCATTTGAAACTGCATTTCTTGAGTGAAGTAGAGGTAAGCGGAATTCCTGGTGTAGCGGTGAAATGCGTAGATATCAGGAGGAACACCGGTGGCGAAGGCGGCTTACTGGGCTTTTACTGACGCTGAGGCTCGAAAGCGTGGGGAGCAAACAGG
+
IIIIIIIIIIIIIIIIIIIIIIIIIIIIIIIIIIIGHIIIIIIIIIIIIIIIIIIIHIIIIIIIIIIIIIIIIIIIHIIIIIIIIIIIIIIIIIIIIIIIIIIIIIIIIIIIIIHIIHIIIIIIIHIIIIIIIIIIIIIIIIIIIIIIIIIIIIIIIIIIIIIIIIIIIIIIIIIIIHIIIIIIIIIIIIIIIIIIIIIIIIIIIIIIIIIIHIIIIIIIIIIIIIIIIIIIIIIIIIIIIIIIIIIIIIIII
@HS5.4_253 HISEQ:380:H55W7BCXY:1:1101:2408:27393 1:N:0:AGCAGGAA orig_bc=AAAAAAAAAAAA new_bc=AAAAAAAAAAAA bc_diffs=0
TACGGAAGGTCCGGGCGTTATCCGGATTTATTGGGTTTAAAGGGAGCGCAGGCTGAATGGTAAGCGTGACGTGAAATGTCCGGGCTCAACCGGGGCTTTGCGTCGCGAACTGCCGTTCTTGAGTGGGTACGACGCTGGCGGAATTCGTGGTGTAGCGGTGAAATGCTTAGATATCACGAAGAACTCCGATTGCGAAGGCAGCTGGCGAGTCTCTTACTGACGCTAAAGCTCGAAGGCGCGGGTATCGAACAGG
+
IIIHIIIIIIIIIHGHHIHGIHHIIDGHIIIIGHHDDGHIIHIIIIIHHHIIHIIIIIIIIIIIIIIIHHIIIIIHHHIIIIIIHIIIIIIIIIIHHHIIIIIIIHIIIHIIHHIIIIHIIIIIIIIIIIIIIIIIIIIIIIIIIIIIIIIIIIIIIIIIIIIIIIIIIIIIIIIIGHIIHIIIIIHIIIIIIIIIIIIIIIIIIIIHIIIIIIIIIIIIIIIIIIIIIIIIIIIIIIIIIIIHIIIIIIIII
@HS5.4_254 HISEQ:380:H55W7BCXY:1:1101:13510:27473 1:N:0:AGCAGGAA orig_bc=AAAAAAAAAAAA new_bc=AAAAAAAAAAAA bc_diffs=0
TACGGAAGGTCCGGGCGTTATCCGGATTTATTGGGTTTAAAGGGAGCGCAGGCTGAATGGTAAGCGTGACGTGAAATGTCCGGGCTCAACCGGGGCTTTGCGTCGCGAACTGCCGTTCTTGAGTGGGTACGACGCTGGCGGAATTCGTGGTGTAGCGGTGAAATGCTTAGATATCACGAAGAACTCCGATTGCGAAGGCAGCTGGCGAGTCTCTTACTGACGCTAAAGCTCGAAGGCGCGGGTATCGAACAGG
+
IIIIIIIIIIIIIIIHIFHHIIIIIEHHIIEHHHECGEHHIIIIGIIIIIHIIHHGHHIIIIIIIIHHHIIHIIHHIIIIIIIIHIIHHHIIIIIIIIIIIIIIIIIHHIIIIHIHHGIIIIIIIIIIIIIHIHHHIIIIIIIIIHIIIIHHIIIHIHHHIHIIIIIIIIIIHGEHHGIHHIHHHIIIIIHIIIIIIIIIIIIIHHIHHGHIIIIIIIIIIGIIIIHHIHIIIIIGIIIIIHHHIIHIIIIII
@HS5.4_255 HISEQ:380:H55W7BCXY:1:1101:16284:27275 1:N:0:AGCAGGAA orig_bc=AAAAAAAAAAAA new_bc=AAAAAAAAAAAA bc_diffs=0
TACGGGGGGTGCGAGCGTTGTCCGGAATCATTGGGCGTAAAGAGTTCGTAGGCGGACTGTAAAGTCAGGTGTTAAAGGCGCAGGCTTAACTTGTGTATGGCACTTGATACTTGCAGACTAGAATGCGGTAGAGGTAAAGGGAATTCCTGGTGTAGCGGTGAAATGCTTAGATATCAGGAGGAACATCGGTGGCGTAAGCGCTTTACTGGGCCGTAATTGACGCTGAGGAACGAAAGCCGGGGTAGCAAATGGG
+
IIIIIHIIIIIIIIIIIHIIIIIIIHIIIIIIIIIIIIIIIIIIHHIHEHIIIIIIIIIIIIIIIIIIIIIIIIIIHGHHHIIIIIIIIIIIIIIIIIIIIIIIIIIIIIHHIIIIIIIIIIIIIIHIIIIIIIIIIIIIIIIIIIIIIIIIIIIIIIHHIIIIHIIIIIIIIIIIIHIIIIIIIIIIIIIIIIIIIIIIIIIIIIIIIIIIHIIIIIIIIIIGHIIIIHIIIIIIIIIHHIIIIIIIHIIII
@HS5.4_256 HISEQ:380:H55W7BCXY:1:1101:17127:27260 1:N:0:AGCAGGAA orig_bc=AAAAAAAAAAAA new_bc=AAAAAAAAAAAA bc_diffs=0
TACGGAAGGTCCGGGCGTTATCCGGATTTATTGGGTTTAAAGGGAGCGCAGGCGGAGGCTTAAGCGTGACGTGAAATGTAGCCGCTCAACGGCTGAGTTGCGTCGCGAACTGGGTTTCTTGAGTGAGTGCGACGTCAGCGGAATTCGTGGTGTAGCGGTGAAATGCTTAGATATCACGAAGAACCCCGATTGCGAAGGCAGCTGACGAGCCCTTTACTGACGCTAAAGCTCGAAGGTGCGGGTATCGAACAGG
+
IIIIIHIIIIIIIIHIIIIHIIGIIEHIGIIHGHIDEHHIIIIIIIIIIIIIIIIHIIIIIIIIIIIIIIIIIIIIHIHIIIIIGIIIIIIIIIIIIIIHIIHIIIIHIIIIIHHIIIIIIIIIIIIIIIIIIIIHIIIIIIIIIIIIIIIIIIIIIIIIIIIIIIIIIIIIIIIIIIIIIIIIIIIIIIIIIIIIIIIIIIIIIIIIIIIIIIIIIIIIIIIIIIIIIIH?IHIIIIIIIIIIIIIIHIIII
@HS5.4_257 HISEQ:380:H55W7BCXY:1:1101:19435:27401 1:N:0:AGCAGGAA orig_bc=AAAAAAAAAAAA new_bc=AAAAAAAAAAAA bc_diffs=0
TACGGAAGGTCCGGGCGTTATCCGGATTTATTGGGTTTAAAGGGAGCGTAGGCTGGGGTATAAGCGTGACGTGAAATGTAGTTGCTCAACATCTGCACTGCGTCGCGAACTGTTCCTCTTGAGTGAGTTGAAAGCCGGCGGAATTCGTGGTGTAGCGGTGAAATGCTTAGATATCACGAAGAACTCCGATTGCGAAGGCAGCTGGCTGTACCTTTACTGACGCTGAAGCTCGAAGGTGCGGGTATCGAACAGG
+
IIHIIHHHIIIIIIIIIIIIIIIIIHHHHIHHGHIGHIGIIIIIIHIIHIIIHHIHIIHHIIIIIIIIIIIIHHHHHIHIIIIIIIIIIIIIIIIIIHIIIIIIIIHHIIIIHHIIHIIIHIIIIIIIIIIIIIIIIGIHHIIIIIIIIIHIIIIIHIIIIIIIIIIIIIIIIIIIHIIIIIIHIIIIIIIIIIIIIIIIIIIIIIIIIIIIIIIHIIIIIIIIIIIIIHIHIIIIIIIIIIIIIIIIIIIII
@HS5.4_258 HISEQ:380:H55W7BCXY:1:1101:1673:27520 1:N:0:AGCAGGAA orig_bc=AAAAAAAAAAAA new_bc=AAAAAAAAAAAA bc_diffs=0
TACAGAGGTCCCGAGCGTTGTTCGGATTTACTGGGCGTAAAGGGCGCGTAGGCGGCGGGGCGTGTCAAGTGTGAAATCTCCGGGCTCAACCCGGAAAGTGCGCTTGAAACTACCTCGCTGGAGTACGGGAGAGGGAATCGGAATATAGGGTGTAGCGGTGAAATGCGTTGATATCCTATAGAACACCGGAGGCGAAGGCGGATTCCTTGAACGATACTGACGCTGAGGCGCGAAAGTCGGGGGAGCAAACAGG
+
IIIIIIIIIIIIHHIIHHHHIIIIIHIIIIIHIHIIIHHIIHHIIIIIIIIIIIIIIHIIIIHHGHHIHHHIIHHIHHHHIIIIHIIIHIHIIIHIIIIIIIIIEIIHHHHEHHHHHIIHIIIIIIIIIIIIIIIIIHIHGIIIHIIHIIHIIEIIIIIIIIIIIHIIIIIIIIIHHFHHHIIIIHIIHIIIIIIIIIIIIIIIIIIHIIHIIIIIIIHHHIIIHIIIGIIIIIIIHIIHFIIIHHIIHIIII
@HS5.4_259 HISEQ:380:H55W7BCXY:1:1101:1607:27646 1:N:0:AGCAGGAA orig_bc=AAAAAAAAAAAA new_bc=AAAAAAAAAAAA bc_diffs=0
TACGGAAGGTCCGGGCGTTATCCGGATTTATTGGGTTTAAAGGGAGCGCAGGCCGACTGGTAAGCGTGACGTGAAATGTAGCCGCTCAACGGCTGAGTTGCGTCGCGAACTGTCAGTCTTGAGTGAGTTCGATGTTGGCGGAATTCGTGGTGTAGCGGTGAAATGCTTAGATATCACGAAGAACTCCGATTGCGAAGGCAGCCAACAAGGCCTTTACTGACGCTAAAGCTCGAAGGTGCGGGTATCGAACAGG
+
HFHI@HEHHHIHIHIIHHIIIHIIIIIIIIHHFEHEEHIIIIII?HIICHEHIGIIDHIIIEHGIHIEHEHHIIH@FHHHIIIIIHHHHIIHDHIHHHIIGHEHHIIGDCE@CGHGCDHHHHHFHFG@GHHGFHHCHIHIHIIIHHICGGFHHHIIIIGIIHGHHIHHIGFHHFEHHHHHHIHHIIHHEHIIHIIHGHCHFCC1GECIHHEIIIIHCHHIIGHHEIIHEHGHHFHHDDIIIIIHFFIHHIIHE
@HS5.4_260 HISEQ:380:H55W7BCXY:1:1101:4709:27619 1:N:0:AGCAGGAA orig_bc=AAAAAAAAAAAA new_bc=AAAAAAAAAAAA bc_diffs=0
TACGGAAGGTCCGGGCGTTATCCGGATTTATTGGGTTTAAAGGGAGCGCAGGCTGGAGATTAAGCGTGACGTGAAATGTCCCGGCTCAACCGGGGAGTTGCGTCGCGAACTGGTTTTCTTGAGTGCGGACGAGGTATGCGGAATTCGTGGTGTAGCGGTGAAATGCTTAGATATCACGAAGAACCCCGATTGCGAAGGCAGCGTACCAGGCCGTAACTGACGCTAATGCTCGAAGGTGCGGGTATCGAACAGG
+
IIIIIIIIIIIIIIIIIIIIIIIIIGHHIIIIHHIEHHIIIIIIIIIIIIIIHIIIIHEHIIIIIIIIIIIIIHHHHHHHIIIIHIIIIIIIIIIEHHIIIIIIIHIHHHIIHGHIHHIIIIIIIIIIIIIIIIEHIGHIIHIIIIIIGHIIIIIIIIIIIHHIIIIIIHIIIIIHHHIHIHHHGHIIHHGIIIHDHIIIIIIHIIIIIIHHHGHHHHIHCHG?FDCHHIHIIHHIHHHHGGIIIIHIIHIII
@HS5.4_261 HISEQ:380:H55W7BCXY:1:1101:11979:27648 1:N:0:AGCAGGAA orig_bc=AAAAAAAAAAAA new_bc=AAAAAAAAAAAA bc_diffs=0
TACGGGGGGTGCAAGCGTTGTCCGGAATCATTGGGCGTAAAGCGTTCGTAGGCTGTATGTCAAGTCTGGTGTTAAAGCCCGGGGCTCAACTCCGGTTCGGCACTGGATACTGGCAAACTAGAATGTGGTAGGGGTAAAGGGAATTCCTGGTGTAGCGGTGAAATGCGTAGATATCAGGAGGAACATCTGTGGCGAAAGCGCTTTACTGGGCCATTATTGACGCTGAGGAACGAAAGCCAGGGGAGCAAATGGG
+
IIIIIDEHHHIIIIIIIIIIIIIIIIGHHIHIHIIIIIGIIIIIHHIIIIIFHIHIIIIIIIIHHIIIIIIHIIIIHHIIIIIIIIIIIIIIIIIIIIIIIIIIIHIIIIIHIIIIIIIIIHIIIIIIIIIHIIIIIIIIIIIIIIIIIIIIIIIIIIIIIIIIIIIIIIIIIIIIHIIIIIIHIIIIIHIIIIIIIIIIIIIGIIIIIIIIIIIIIIIIIIIIIIIHIIGIIIIHHCIIIIIIIIIIIIIII
@HS5.4_262 HISEQ:380:H55W7BCXY:1:1101:13877:27681 1:N:0:AGCAGGAA orig_bc=AAAAAAAAAAAA new_bc=AAAAAAAAAAAA bc_diffs=0
TACGGAAGGTCCGGGCGTTATCCGGATTTATTGGGTTTAAAGGGAGCGCAGGCGGCCTTTTAAGCGTGACGTGAAATGTAGGCGCTCAACGTCTAAATTGCGTCGCGAACTGTTAGGCTTGAGTAGACGGAATGTCGGCGGAATTCGTGGTGTAGCGGTGAAATGCTTAGATATCACGAAGAACTCCGATTGCGAAGGCAGCTGACAGCAGTTTTACTGACGCTCATGCTCGAAAGTGCGGGTATCGAACAGG
+
IIIIIGIIIIIIIIIIHHIIIIIIIHIIIIHIIIHHHIIIIIIIHIIIIIIIIIIIIHHIIIIIIIIIIIIIIIIIIIIIIIIIIIIIIIIIII0IHIIIIIIIIIIIIIIIHGIIIIIIIIIIIIIIIIIIIIIIIIIIIIIIIIIIIIIIIIIIIIIIIIIIIIIIIIIIIIIHHGIIIIIHFIIIIIIIIIIIIIIIIIIIIIIIIIIIIIIHIIIIIIHFD<<IIIIIIHFCCIIIIIIIIIIIIIIII
@HS5.4_263 HISEQ:380:H55W7BCXY:1:1101:20278:27544 1:N:0:AGCAGGAA orig_bc=AAAAAAAAAAAA new_bc=AAAAAAAAAAAA bc_diffs=0
GACGTAGGATGCAAGCGTTGTCCGGAATTATTGGGCGTAAAGAGTTCGTAGGTGGCATGTTAAGTCTAGTGTTAAAGCCCGGGGCTCAACTCCGGTTCGGCACTGGATACTGGCAAGCTAGAGTGCGGTAGAGGCAAGGGGAATTCCTGGTGTAGCGGTGAAATGCGTAGATATCAGGAGGAACACCGGTGGCGTAAGCGCCTTGCTGGGCCGTAACTGACACTGAGGAACGAAAGCCAGGGTAGCAAATGGG
+
IIIIIIHHIIIIIIIIIIIIIIIIIGHHIIIIIIIIIHIIIIIIGHIIIIIIIIIIIIIHHHIIIIHHIIIIIIIIIHHIIIIIIIIIIIIIIIIIHIIIIIIHIIIIIIIIIIIIIIIIIIIHIIIIIIIIIIIIIIIIIIIIIIIHIIIIIIIIIIIIIIIIIIIIIIIIHIIHHGIIIIIIIIIIIIIIIIIIIIIIIIIIIIIIIIIIIIIIIIIIIIIIIIIIIIIIHIIIIIIIIIIIIIIIIIIII
@HS5.4_264 HISEQ:380:H55W7BCXY:1:1101:4690:27781 1:N:0:AGCAGGAA orig_bc=AAAAAAAAAAAA new_bc=AAAAAAAAAAAA bc_diffs=0
TACGGAAGGTCCGGGCGTTATCCGGATTTATTGGGTTTAAAGGGAGCGCAGGCTGATTATTAAGCGTGACGTGAAATGTAGCCGCTCAACGGCTGAACTGCGTCGCGAACTGGTAGTCTTGAGTGAGTTCGATGTTGGCGGAATTCGTGGTGTAGCGGTGAAATGCTTAGATATCACGAAGAACTCCGATTGCGAAGGCAGCCAACAAGGCCTTTACTGACGCTAAAGCTCGAAGGTGCGGGTATCGAACAGG
+
IIIIIIIIIIIIIIIIIIIIIHIIIHIHIIHEGHIDEEHIIIIIIIIIIIIHHIHIIIIIIIIIIIIIIGIHIIIIIIIIIIIIIIIIIIIHIIIIIIIIIIIIIIIIIIIHIIIIIIIIIIIIIIIIIIHIIIIIIIIIHIIIIIIIIIIIIIIIIIIIIIIIIIHHIIIIIIIIIHIIIIIIIIHIIIIIIIIIIIIIIHHGIIIIIIIIIIIIIIIIHIIIIIIIIIIIIIIIIIHIIIIHIIIIIIIII
@HS5.4_265 HISEQ:380:H55W7BCXY:1:1101:14020:27830 1:N:0:AGCAGGAA orig_bc=AAAAAAAAAAAA new_bc=AAAAAAAAAAAA bc_diffs=0
TACGGAAGGTCCGGGCGTTATCCGGATTTATTGGGTTTAAAGGGAGCGCAGGCTGATTGGTAAGCGTGTTGTGAAATGTACCGGCTCAACCGGTGAATTGCAGCGTGAACTGCCGATCTTGAGTGTACTCGAGGGATGCGGAATTCGTGGTGTAGCGGTGAAATGCTTAGATATCACGAAGAACTCCGATTGCGAAGGCAGCGTCCCAGCGTATTACTGACGCTAAAGCTCGAAAGTGCGGGTATCGAACAGG
+
IIIHIHIIIIIIIGIIIHHIIIIIIHIHHHHEHHGDEHIHHIIIIIIIIIIIHIIHHIIIIIIIIIIIIIIIIIIIIIHIIIIIIIIIIHIIIIIIIIIIIIIIIIIIIIIIIHIIIIIIIIIIIIIIHIIIIIIIIIIHIIIIIIIHIIIIIIIIIIIIIIIIIIIIIIIIIIIHHHIIIIIIHIIIIIIIIIIIIIIIIIIIIIIIIHIIIIIHIIIIIIIIIIIIIIIIIHC<?IIIIIIHIIIIIIIII
@HS5.4_266 HISEQ:380:H55W7BCXY:1:1101:4299:28119 1:N:0:AGCAGGAA orig_bc=AAAAAAAAAAAA new_bc=AAAAAAAAAAAA bc_diffs=0
TACGGAAGGTCCGGGCGTTATCCGGATTTATTGGGTTTAAAGGGAGCGCAGGCTGATTATTAAGCGTGACGTGAAATGTAGCCGCTCAACGGCTGAACTGCGTCGCGAACTGGTAGTCTTGAGTGAGTTCGATGTTGGCGGAATTCGTGGTGTAGCGGTGAAATGCTTAGATATCACGAAGAACTCCGATTGCGAAGGCAGCCAACAAGGCCTTTACTGACGCTAAAGCTCGAAGGTGCGGGTATCGAACAGG
+
IIIIIIIIIIIIIIHIIHIIIHIIIHIHIIIIIIIGIIIIIIIIHIIIIIIIIIIIHIIIIIIIIIIIIGIGHIIIIHHIIIIIHIIIIIIIGIIGIIIIIIHIIIHIHHIIIHHIIHHIIIHIIIIIHHIHIIIIIIIIIIIIIHIIIIIIIIIIIIIIIIIIIIIIHIIIHIHIHIIIIIHHIIIIIIIIIIIIIIHIIGIIIIHIIHHIIIIIGIIIIIIIIIIIHIIIHIIIIIIIIIIIHIIIIIIII
@HS5.4_267 HISEQ:380:H55W7BCXY:1:1101:7562:28077 1:N:0:AGCAGGAA orig_bc=AAAAAAAAAAAA new_bc=AAAAAAAAAAAA bc_diffs=0
TACGGAGGATGCAAGCGTTATCCGGATTTATTGGGTTTAAAGGGTGCGCAGGCGGCTTGTTAAGCGGGAGGTGAAATGCCGGCGCTCAACGTCGGAAGTGCCTCCCGAACTGGTGAGCTTGAATGACTCTGCCGTGGGAGGAATGTGTAGTGTAGCGGTGAAATGCTTAGAGATTACACAGAACACCGATTGCGAAGGCATCTCACGAAGGGTTGATTGACGCTGAGGCACGAAAGCGTGGGGATCAAACAGG
+
IIIIIIIIIIIIIIIIIIIIIIIIIHHIIIGIIIIEHHIIIIHHIIHIIIIIIIIIHHIIIIIIHIIIIIIHIIIIGHGIIIIIIIIIIIIHIIIIIIIIIIIIIIIIIIIIIIIIIIIIIIIIIHIIIIIIIIIIIIIIIHIIIIIIIIIIIIIIIIIIIIIIIIIIIIIIIIIIIGIIIGHHHIIIIIIIIIIIIIIIIIIIIIIIIIIIIIIIIIIIIIIIIIIIGHHHIHIGIIIIIIIIHIIIIIIII
@HS5.4_268 HISEQ:380:H55W7BCXY:1:1101:10493:28208 1:N:0:AGCAGGAA orig_bc=AAAAAAAAAAAA new_bc=AAAAAAAAAAAA bc_diffs=0
TACGGAAGGTCCGGGCGTTATCCGGATTTATTGGGTTTAAAGGGAGCGCAGGCCGGAAGGTAAGCGTGACGTGAAATGCCGCGGCTCAACCGTGGAAGTGCGTCGCGAACTGCCTTTCTTGAGTATGTTCGACGTAGGCGGAATTCGTGGTGTAGCGGTGAAATGCTTAGATATCACGAAGAACCCCGATTGCGAAGGCAGCCTACGAGGCCATTACTGACGCTAAAGCTCGAAGGTGCGGGTATCGAACAGG
+
IIIIIEHIIIIIIIIIIIIIIIIIIHHHIIIIFGHDEHHIIIIIIIIIIIIIHIIIIIIIIIIIHIIIIIIIIIIIIIIIIIIIIIIIIIIIIIIIIHIIIIIIIIIIIIIHGIHIIIIIIIIIIIIIIHIIIIIIIHIIIIIIIIIIIIIIIIIIIIIIIIIIIIIIIIIIIIIIIIIIIIIIIIIIIIIIIIIIIIIIIIIHIIIHIIIIIIIIIIIIIIIIIIIIIIIIIIIIIIIIIIIIIIIIIIIII
@HS5.4_269 HISEQ:380:H55W7BCXY:1:1101:12105:28159 1:N:0:AGCAGGAA orig_bc=AAAAAAAAAAAA new_bc=AAAAAAAAAAAA bc_diffs=0
TACGAGGGGTGCAAGCGTTGTTCGGAATTACTGGGCGTAAAGGGAGCGTAGGCGGAGATTCAAGCGGATTGTACAATCCCGGGGCCCAACCCCGGCTCTGCAGTCCGAACTGGATCTCTTGGATAGTTCAGGGGCAGGCGGAATTCCTGGTGTAGCGGTGGAATGCGTAGAGATCAGGAAGAACACCGATGGCGAAGGCAGCCTGCTGGGGACTTATCGACGCTGAGGCTCGAAAGTGCGGGTAGCAAACAGG
+
IIIIIHHIIIIIHIHIHIIIIIIIIIIIIHIHHHIIIHHIIHIIHHHIDHIIIIIIIHHIIHIIIIIHHIIIIIIIIHIIIIIIIIIIIIIHIIIIIIIIIIIHIHIIIIIIIIHHIIIIIIIIIIIIIIIIIIIIIIIIIIIIIIHIIIIIIIIIIIIIHIIIIIIIIIIIIIIIHGIIIIIIIIIHIIIIIIIIIIIIIIIIIIIIIIIIIIIIIIIIIIIHIIIIHIIIIIIIHIIIIIIIIIIIIIIII
@HS5.4_270 HISEQ:380:H55W7BCXY:1:1101:13085:28056 1:N:0:AGCAGGAA orig_bc=AAAAAAAAAAAA new_bc=AAAAAAAAAAAA bc_diffs=0
TACGGAAGATGCGAGCGTTATCCGGATTTATTGGGTTTAAAGGGAGCGTAGGCGGACGCTTAAGCCTGCGGTCAAATGTCAGCGCCCAACGCTGGCCTGCCGTGGGAACTGGGTGTCTTGAATGTGCACAAGGAAGGTGGAATTCGTGGTGTAGCGGTGAAATGCTTAGATATCACGAAGAACTCCGATTGCGAAGGCAGCCTTCTGGGGCATGATTGACGCTGAGGCTCGAAAGCGCGGGAATCAAACAGG
+
IHIHIEHIIIIIIIIIIIIIHIHIIHHHFIIEGHIDEHHIIIIIIIIIIGIIHIIIIIIIIIHIIIIIIIIIIIIIIIIIIIIIIIIIIIIIIIIIIIIIIIIIIIIHIIIIIHIIIIIIIIIIIIIIIIIIIIIIIIIIIIIIIIIIIIIIIIIIIIIIIIIIIIIIIIIIIHGHHIIIIIIGIIIIIIIIIIIIHIIIHIIIIIIIIIIIHIIIIIIIIIIIIIIIHIIIIIIIIIIIIIIIIIIIIIII
@HS5.4_271 HISEQ:380:H55W7BCXY:1:1101:17558:28040 1:N:0:AGCAGGAA orig_bc=AAAAAAAAAAAA new_bc=AAAAAAAAAAAA bc_diffs=0
TACGGGGGGTGCAAGCGTTGTCCGGAATCATTGGGCGTAAAGAGTTCGTAGGTGGCATGTAAAGTCTGGTGTTAAATGCAGAGGCTTAACTTCTGTTCGGCACTGGATACTTGCAAGCTAGAATGCGGTAGAGGTAAAGGGAATTCCTGGTGTAGCGGTGAAATGCGTAGATATCAGGAGGAACATCGGTGGCGTAAGCGCTTTACTGGGCCGTAATTGACACTGAGGAACGAAAGCCGGGGTAGCAAATGGG
+
IIIIGIIIIIIIIIIIIIIIIIIIIIIIIIIIIIIIIIIIIIIIIIIIHIIIIIHIIIIIIIIIIIIIIIIIIIIIHIIIIIIIIHIIIIIIIIIIIIIIIIIIIIIHIIIIIHIIIIIIIIIIIIIHIHIHHIIIIIIIIIIIIGIIIIIHIIIHIIIIIIIHIIIIIIIIIIHHGFIIIIHHHHIHIHIIIHIIHIIIHHIIHIIIIIHIIIIIIIIIHHIIIIIIIIIIHIIGIIHIIIIHIIIIIIIII
@HS5.4_272 HISEQ:380:H55W7BCXY:1:1101:1136:28470 1:N:0:AGCAGGAA orig_bc=AAAAAAAAAAAA new_bc=AAAAAAAAAAAA bc_diffs=0
TACGGAAGGTCCGGGCGTTATCCGGATTTATTGGGTTTAAAGGGAGCGCAGGCTGGAGATTAAGCGTGACGTGAAATGTAGCCGCTCAACGGCTGAGTTGCGTCGCGAACTGGTTTTCTTGAGTGAGTGCGACGTCAGCGGAATTCGTGGTGTAGCGGTGAAATGCTTAGATATCACGAAGAACCCCGATTGCGAAGGCAGCTGACGAGTCCTTTACTGACGCTAAAGCTCGAAGGTGCGGGTATCGAACAGG
+
IIIIIHIIIIIIIIIIIIIIHIIIIIIIIIHHHIIGHIIIIIIIGIIIIIIIIIIIIIIIIIIIIIIIIIIIIIIIHHHIIIIIHHIIIIIIHIIIIIIIIIIIIIIHIIIIIIIIIIIIIIIIIIIIIIIIHIIIIIIIIIIHIHIIIIIIIIIIIIIIHHIIIIIIIIIIIIIIIIIIIIHIIIIIIIIIIIIIIIIIIIIHIIIIIIIIIIIIIIIHIIIIIIHHHHHIIIIIHIIIIIIIIHIIIIHII
@HS5.4_273 HISEQ:380:H55W7BCXY:1:1101:5188:28287 1:N:0:AGCAGGAA orig_bc=AAAAAAAAAAAA new_bc=AAAAAAAAAAAA bc_diffs=0
TACAGAGGCCCGTAGCGTTGTTCGGATTTACTGGGCGTAAAGGGCGCGTAGGCGGCCTAGCGTGTCGGATGTGAAATCTCCGGGCTCAACCCGGAAAGTGCGTCCGAAACTGCAGGGCTCGAGTGCGGGAGAGGGAAGGGGAATGCAGGGTGTAGCGGTGAAATGCGTTGATATCCTGCAGAACACCGGAGGCGAAGGCGCCTTCCTGGAACGCTACTGACGCTGAGGCGCGAAAGCCGGGGGAGCAAACAGG
+
IIIIIIIIIIIIIIIIIHIIIIIIIIIIIIIIIIIIIIIIIIIIIIIIIIIIIIIIIIGIIIIHIIIIHIIIIIIIGIHHIIIIIIIIIIIIIIIIIIIIIIHIIIIIIIIIIIIIIIIIIIIIIIIIIIIIIIIIIIIIIIIIIIHIIIIIIIIIIIIIIIIIIIIIIIIIIIIIIIIIIIIIIIIIIIIIIIIIIIIIHIIIIIIIIIHIIIIIIIIIIIIIIIIIIIIIIIIIIIIIIIIIIIIIIIIII
@HS5.4_274 HISEQ:380:H55W7BCXY:1:1101:11409:28269 1:N:0:AGCAGGAA orig_bc=AAAAAAAAAAAA new_bc=AAAAAAAAAAAA bc_diffs=0
TACGGAGGATGCAAGCGTTATCCGGATTTATTGGGTTTAAAGGGTGCGTAGGCGGAGTCTTAAGCGTGAGGTGAAATGCCACTGCTCAACAGTGGAACTGCCTCGCGAACTGGGATTCTGGAATGCCCCTGCCGTGGGAGGAATGTGTGGTGTAGCGGTGAAATGCATAGAGATCACACAGAACACCGATTGCGAAGGCATCTCACGAAGGGGTGATTGACGCTGAGGCACGAAAGCGTGGGGATCAAACAGG
+
IHIIIGIIIIIIIIIIIIIGIGIIIHHGIHHHGHHCEEHGHIIIHIIIIIIIIIIHIHHFIIIIIIIIIIIIIIIIIIIIIIIIHIIIIIIIIIHHIIIIIIIIIIIIIIIIIIIIIIIIIIIIIIIHIIIIIIIIIIIIIIIIIIIIIIIIIIIIIIIIIIIIIIIHIIIIIIIIIHIIIIIIIIIIIIIIIIIIIIIIIIIIIIIIIIHIIIIIIIIIIIIIIIIIHIHIIIIIIIIIIIIIIIIIIIGII
@HS5.4_275 HISEQ:380:H55W7BCXY:1:1101:12609:28350 1:N:0:AGCAGGAA orig_bc=AAAAAAAAAAAA new_bc=AAAAAAAAAAAA bc_diffs=0
TACGGAAGGTCCGGGCGTTATCCGGATTTATTGGGTTTAAAGGGAGCGCAGGCTGGCCTTTAAGCGTGACGTGAAATGTCCCGGCTCAACCGGGGAGTTGCGTCGCGAACTGGAGGTCTTGAGTGAGTGCGAGGTACGCGGAATTCGTGGTGTAGCGGTGAAATGCTTAGATATCACGAAGAACCCCGATTGCGAAGGCAGCGTACCAGTCCTTAACTGACGCTAAAGCTCGAAGGTGCGGGTATCGAACAGG
+
IIIIIIIIIIIIIIIIIIIIIIIIIGHIIIIIIIIIIIIIIIIIIIIIIIIIIIHIHIIIIIIIIIIIIIIIIIIIIIIIIIIIIIIIIIIIIIIIIHIIIIIIIIIHHIIIIIIIHHHIIIIIIIIIIIIIIIHIIIIIIIIIIIIIIIIIIIIIIIIIIIIIIIIIIIIIIIIIIHIIIIIIIIIIIIHIIIIIIIIIIIIIIIIIIIIIIIIIIIIIIIIIIIIIIIIIIIIIIIIIIIIIIIIIIIIII
@HS5.4_276 HISEQ:380:H55W7BCXY:1:1101:16971:28459 1:N:0:AGCAGGAA orig_bc=AAAAAAAAAAAA new_bc=AAAAAAAAAAAA bc_diffs=0
TACGGAAGGTCCGGGCGTTATCCGGATTTATTGGGTTTAAAGGGAGCGCAGGCTGGATTTTAAGCGTGCTGTGAAATGTACCGGCTCAACCGGTGACGTGCAGCGCGAACTGGAGTCCTTGAGTGAGTACGAGGTATGCGGAATTCGTGGTGTAGCGGTGAAATGCTTAGATATCACGAAGAACTCCGATTGCGAAGGCAGCGTACCAGTCCTTAACTGACGCTAAAGCTCGAAAGTGCGGGTATCGAACAGG
+
IIIIIHHIIHIIHIIIIIIEHHIIHHGIIIHHHHH<CE@HHHIIIIHIIIIIIIIIIHHIHEHIIIIIIIIIIIIIIIIIIIIIIIIIIIIIHIIIIIIIIIIIIIIIIIIIIIIIIHIIIIIIIIIIIIIIIIIIIIIIIIIIIIIIHIIIIIIIIIHIIIIIIHIIIIIIIIIIIIIIIIIIIIIIIIIIIIIIIIIIIIIIIIIIIIIIHIIIIIIIIIIIIIIIIIIIIIIIIIIIIIIIIIIIIIIII
@HS5.4_277 HISEQ:380:H55W7BCXY:1:1101:20247:28333 1:N:0:AGCAGGAA orig_bc=AAAAAAAAAAAA new_bc=AAAAAAAAAAAA bc_diffs=0
TACGGAAGGTCCGGGCGTTATCCGGATTTATTGGGTTTAAAGGGAGCGCAGGCTGATGATTAAGCGTGACGTGAAATGTAGCCGCTCAACGGCTGAACTGCGTCGCGAACTGGTTATCTTGAGTGAGTTCGATGTTGGCGGAATTCGTGGTGTAGCGGTGAAATGCTTAGATATCACGAAGAACTCCGATTGCGAAGGCAGCCAACAAGGCCTTTACTGACGCTAAAGCTCGAAGGTGCGGGTATCGAACAGG
+
IIIIIIHIIHHIHFHIIIIIIIIIIHHHIIIIHIIEGHIIIIHIIIIIIIIIIIIIIIIIIIIIIIIIIIIIIIIIHIIIIIIIIIIIIIIHIIIIIIIIIIIIIIIIIIIIIIIHIHIIIIIIIIIHIIIIIIFHIIIIIIIIIIIHHHIIHIIIIIIIIIIIIIIIIIIIIIIIIHIIIHIIHIIIIIHIIIIIIIIHHIIIIIIIIIIIIIIIIIIIIIIIIIIIIHIIIIIIIHHIIIIHHIHHIHEII
@HS5.4_278 HISEQ:380:H55W7BCXY:1:1101:1059:28534 1:N:0:AGCAGGAA orig_bc=AAAAAAAAAAAA new_bc=AAAAAAAAAAAA bc_diffs=0
TACGGAAGGTCCGGGCGTTATCCGGATTTATTGGGTTTAAAGGGAGCGCAGGCTGGATTTTAAGCGTGCTGTGAAATGTACCGGCTCAACCGGTGACGTGCAGCGCGAACTGGAGTCCTTGAGTGAGTACGAGGTATGCGGAATTCGTGGTGTAGCGGTGAAATGCTTAGATATCACGAAGAACTCCGATTGCGAAGGCAGCGTACCAGTCCTTAACTGACGCTAAAGCTCGAAAGTGCGGGTATCGAACAGG
+
IIFEH@HCHHIHIIIIIIDE@HIIIIEGHC<<<CHDC=CHHHHHHHHHHGHH<HHEEGCHHHHHDHGEHHHIHIIIIIIIIIIIIIIIHHIIIIHIHIHHHHHGHHGHIIIIHHIIIHHIHIIIIHIIIIIIIIIIHIGIIIIIIIHIIIIIIIHIHIIIIHIHHHIIIIIHHHGHHHIIIIIIHIIIIHIIIIIIIIIIIIIIIIIIIIIIIIIIIIIIIHHIIHHHHHHIIIIIIIHIIIIIIIIIHIHII
@HS5.4_279 HISEQ:380:H55W7BCXY:1:1101:2763:28691 1:N:0:AGCAGGAA orig_bc=AAAAAAAAAAAA new_bc=AAAAAAAAAAAA bc_diffs=0
TACGGAGGGTACGAGCGTTAATCGGAATGACTGGGCGTAAAGGGCACGTAGGTGGATAGATAAGTCACAAGTGAAATACCCGGGCTTAACCTGGGATTGGCTCGTGAAACTGTTTAACTAGAGTACGGTAGAGGGGAGTAGAATTCCAAGTGTAGCGGTGAAATGCGTAGAGATTTGGAAGAATACCGGAGGCGAAGGCGGCTCTCTGGACCGATACTGACACTGAAGAGCGAAAGCGTGGGGAGCAAACAGG
+
FHHHHEDHHHHEHGEDC<GCGHCGH0@EE@F?FEHHH/<EHHHHHIHE<FEC<DDG?G#FC?F@CFH@GH#CH@G#H#?H1DCHH<HHIFHHHHHHEHDFHHHG?IHIHHEHH@@CHE?@HHEDGC=@FEIHHHCE@EG?@FFHHEBEGHBHFCEHCCCFHHH#DHH#F??EIH#D<<<@#?GCEC@B<HHEEIHECHCEHGEFH?HHEH<HIHHHC@@CGFHHHHGCHGHHIIHCIHG@EECH?EHG@F@EG
@HS5.4_280 HISEQ:380:H55W7BCXY:1:1101:8380:28686 1:N:0:AGCAGGAA orig_bc=AAAAAAAAAAAA new_bc=AAAAAAAAAAAA bc_diffs=0
TACGGAGGGTGCGAGCGTTAATCGGAATAACTGGGCGTAAAGAGCTCGTAGGCGGTTAGTCAAGTCAGATGTGAAAGCCCCGGGCTTAACCTGGGAACTGCATTTGAAACTGACGAACTAGAGTACTGTAGAGGGAGGTAGAATTCCAGGTGTAGCGGTGAAATGCGTAGATATCTGGAGGAATACCGGTGGCGAAGGCGGCCTCCTGGACAGAGACTGACGCTGAGGAGCGAAAGCGTGGGGAGCAAACAGG
+
IIIIIHIIIIIIIIIIIHIIHIIIIIIIIIIHIIIIIHIIIIIIIIIIFHHHIIHHIIIIIIIIIIIIIIIIIIIIIIIIIIIIIIIIIIIIIIIIIHIIIIIIIIIIIIIIIHIIIIIIIIIIIIIIIIIIIIIIIIIIIIIIIIIIIIIIIIIIHIIIIIIIIIIIIIIIIIIIIIIIIIIIIIIIIIIIIIIIIIIIIHIHIIIIIIIIIGIIIIIIIIIIIIIIIIIIIIIIIIIIIIIIIIIIIIHII
@HS5.4_281 HISEQ:380:H55W7BCXY:1:1101:13704:28530 1:N:0:AGCAGGAA orig_bc=AAAAAAAAAAAA new_bc=AAAAAAAAAAAA bc_diffs=0
TACGGAAGGTCCGGGCGTTATCCGGATTTATTGGGTTTAAAGGGAGCGCAGGCCGATTATTAAGCGTGACGTGAAATGTAGATGCTCAACATCTGAACTGCGTCGCGAACTGGTAGTCTTGAGTGAGTTCGATGTGGGCGGAATTCGTGGTGTAGCGGTGAAATGCTTAGATATCACGAAGAACTCCGATTGCGAAGGCAGCCCACAAGGCCTTTACTGACGCTAAAGCTCGAAGGTGCGGGTATCGAACAGG
+
IIIIHDHIIHIIHHIIIIIIIIIIIDGHHHHIIHIHIIHIHIIIHIIIIIIIIIIIHIHHHIIIIIIIIIIIIHIIFIIHIIHHIIIIIIIIIIIIIIIIIIIIIIIIIIIHIIIIIIIIIIIIIIIIHIIHIIHIIIIIIIIIIIHIIIHIHHIIIIIIIIIIIHHHHIIIIIIHIHIIIIIHEIHHHHHIHHHHIIIIIIIIIIIHIHIIIHHEIIIIIIIIIIIIHHHHHGF<CIIIIIIIIIHIIHIII
@HS5.4_282 HISEQ:380:H55W7BCXY:1:1101:15037:28697 1:N:0:AGCAGGAA orig_bc=AAAAAAAAAAAA new_bc=AAAAAAAAAAAA bc_diffs=0
TACGGAAGGTCCGGGCGTTATCCGGATTTATTGGGTTTAAAGGGAGCGTAGGCCGGTTTTTAAGCGTGCTGTGAAATGCTGGGGCTCAACCTCGGGAGTGCAGCGCGAACTGGAGACCTTGAGTGCGCGGAAGGCAGGCGGAATTCGTGGTGTAGCGGTGAAATGCTTAGATATCACGAGGAACTCCGATTGCGAAGGCAGCCTGCCGCAGCGTTACTGACGCTGAAGCTCGAAGGTGCGGGTATCGAACAGG
+
IHIIIGIIIIIIIIIIIIIIIIIIIHGHHIIHHIIHIIIHIIIIIIIIIGIIIIIIHHIIIIIIIIIIIIIIIIIHHIIIIIIIIIIIIIIHIIIIIIHIIIIIIIIIIIIIIIIIIHIGIIIIIIIIIIIIIIIIIIIIIIIIIIIIIIIIIIIIIIIIIIIIIIIIIIIIHIIHIIIIIIIIIIIIIIIIIIIIIIIIIIIIIIIIIIIIIIHHIIIIIIIIIIHIIIIIHGCCCIIIIIIIIIIIIIIII
@HS5.4_283 HISEQ:380:H55W7BCXY:1:1101:15310:28586 1:N:0:AGCAGGAA orig_bc=AAAAAAAAAAAA new_bc=AAAAAAAAAAAA bc_diffs=0
TACGGAGGATGCAAGCGTTATCCGGATTTATTGGGTTTAAAGGGTGCGCAGGCGGCGCGTTAAGTCAGCGGTGAAATCTCCCGGCTCAACCGGGGAACTGCCATTGATACTGGCGTGCTAGAGTACGGACGGCGCCGGCGGAATGTGTCATGTAGCGGTGAAATGCTTAGATATGCCACAGAACACCGATCGCGAAGGCAGCTGGCGAGGCCGGTACTGACGCTCAGGCACGAAAGCGTGGGGATCAAACAGG
+
IIIIIIIIIIIIIIIIIIIIIIIIIIHIHIIIHIIHHIIIIIIIIIIIHIIIIIIIIIIIIIIIIIIIIIIIIIIIHHIIIIIIIIIIIIIIIIIIIIIIIIIIIIIIIIIIIIIIIIIIIIIHIIIIIIIIIIIIIIIIIIIIIIIIIIIIIIIIIIIIIIIIIIIIIIIIIIIHGHIIIIIIIIIIIIIIIIIIIIIIIIIIIIIIIIIIIIIHIIIIIIIIIIIIIIIIIIIIIIIIIIIIIIIIIIIII
@HS5.4_284 HISEQ:380:H55W7BCXY:1:1101:16380:29918 1:N:0:AGCAGGAA orig_bc=AAAAAAAAAAAA new_bc=AAAAAAAAAAAA bc_diffs=0
TACGGAAGGTCCGGGCGTTATCCGGATTTATTGGGTTTAAAGGGAGCGCAGGCCGACTGGTAAGCGTGACGTGAAATGTAGCCGCTCAACGGCTGCACTGCGTCGCGAACTGTCAGTCTTGAGTGAGTACGATGTTGGCGGAATTCGTGGTGTAGCGGTGAAATGCTTAGATATCACGAAGAACTCCGATTGCGAAGGCAGCCAACAAGGCCTTTACTGACGCTAAAGCTCGAAGGTGCGGGTATCGAACAGG
+
IIIIIIIIIIIIIIIIIIIIIIIIIHIIIIHHHHICGHIIIIIIIIIIIIIIIIIIIIIIIIIIIIIIIIIIIIIIIIIIIIIIIIIIIIIIIIIIIIIIIIIIIIIIIIIIIIIIIIIIIIIIIIIIIIIIIIIHIIIIIIIIIIIIIIIIIIIIIIIIIIIIIIIIIIIIIIIIIIIIIIIIHIIIIIIIIIIIIIIIIIIIIIIIIIIIIIIIIIIIIIIIIIIIIIIIIIIIIIIIIIIIIIIIIIIII
@HS5.4_285 HISEQ:380:H55W7BCXY:1:1101:5487:30061 1:N:0:AGCAGGAA orig_bc=AAAAAAAAAAAA new_bc=AAAAAAAAAAAA bc_diffs=0
TACGGAAGGTCCGGGCGTTATCCGGATTTATTGGGTTTAAAGGGAGCGCAGGCTGGATTTTAAGCGTGCTGTGAAATGTACCGGCTCAACCGGTGACGTGCAGCGCGAACTGGAGTCCTTGAGTGAGTACGAGGTATGCGGAATTCGTGGTGTAGCGGTGAAATGCTTAGATATCACGAAGAACTCCGATTGCGAAGGCAGCGTACCAGTCCTTAACTGACGCTAAAGCTCGAAAGTGCGGGTATCGAACAGG
+
IIIIIEHIIHIIHIIHHIIIIGIIIDCHIIIHDGH<<CFHHGHIHIIIDHIIHHHIHHIIIIIHIIIIIIIIGIHIIIIIIIIIIHIHGHIIIIIIIIIIIIIIIIHHHHIIIHIHGIHIIIIIIIHHHHHHHHHHHIIIIIHIIIIIIIIIHIGIIIIIIIIHIHIIIIIIIHIIHHIIIIHHHIIIIHHIHIHIIIIIIHHHIIIIHGIIHIIIHIIIHIHGHHIIHGIIIHECDC@HHIHGCHGHGGIII
@HS5.4_286 HISEQ:380:H55W7BCXY:1:1101:6826:30184 1:N:0:AGCAGGAA orig_bc=AAAAAAAAAAAA new_bc=AAAAAAAAAAAA bc_diffs=0
TACGGAAGGTCCGGGCGTTATCCGGATTTATTGGGTTTAAAGGGAGCGCAGGCTGGATTTTAAGCGTGCTGTGAAATGTACCGGCTCAACCGGTGACGTGCAGCGCGAACTGGAGTCCTTGAGTGAGTACGAGGTATGCGGAATTCGTGGTGTAGCGGTGAAATGCTTAGATATCACGAAGAACTCCGATTGCGAAGGCAGCGTACCAGTCCTTAACTGACGCTAAAGCTCGAAAGTGCGGGTATCGAACAGG
+
IIIIIHHIIHIIIIIIIIIIGHIIIHHIIIHHGHHDGHHIIIHIGIIIHIIIGHHIHIHIIIIIIIIIIIIIIIIIFHIIIIIIIIIIIIIIIIIIIIIIIIIIIIIIIIIIIIIIHIIIIIIIIIIIIIIIIIIIHIIIIIIIIIIIIIIIIIIIIIIIIIIIIIIIIIIIIIIIIIIIIIIIIIIIIIIIIIIIIIIIIIIIIIIIIIIIIIIIIIIIIIIIIHIIHGHIIIIIIIIIIIIHIIIIHIIII
@HS5.4_287 HISEQ:380:H55W7BCXY:1:1101:10669:30011 1:N:0:AGCAGGAA orig_bc=AAAAAAAAAAAA new_bc=AAAAAAAAAAAA bc_diffs=0
TACGGAAGGTCCGGGCGTTATCCGGATTTATTGGGTTTAAAGGGAGCGCAGGCTGATGATTAAGCGTGACGTGAAATGTAGCCGCTCAACGGCTGAACTGCGTCGCGAACTGGTTATCTTGAGTGAGTTCGATGTTGGCGGAATTCGTGGTGTAGCGGTGAAATGCTTAGATATCACGAAGAACTCCGATTGCGAAGGCAGCCAACAAGGCCTTTACTGACGCTAAAGCTCGAAGGTGCGGGTATCGAACAGG
+
IHIIIHGDHDHIHDDHDHHHIIIIH@CCGHFFFHF<CHHHIHII?EHHDHIGDHCE1GEHHHCHHIHHHIIIIHHE<CGH?HHGHIIHIHHHHHFHEGCHH=DEEHHHHF?DHHD<DHGDCF/GGG?@FIHHHCE<CIIIIHIIHHGHGHHIHHGHIHHGIIIHIHFEFHG@HHHHEHG?GHIIHHHIIHIHHGIIHGGHHGIHHHHGDC?HH?IIIGHEHHIIIHHEHIIIHHHDDDDEIHHEEDHHHECHF
@HS5.4_288 HISEQ:380:H55W7BCXY:1:1101:17510:30235 1:N:0:AGCAGGAA orig_bc=AAAAAAAAAAAA new_bc=AAAAAAAAAAAA bc_diffs=0
TACGGAGGGTACGAGCGTTAATCGGAATGACTGGGCGTAAAGGGCACGTAGGTGGATAGATAAGTCACAAGTGAAATACCCGGGCTTAACCTGGGATTGGCTCGTGAAACTGTTTAACTAGAGTACGGTAGAGGGGAGTAGAATTCCAAGTGTAGCGGTGAAATGCGTAGAGATTTGGAAGAATACCGGAGGCGAAGGCGGCTCTCTGGACCGATACTGACACTGAAGAGCGAAAGCGTGGGGAGCAAACAGG
+
IIIIIIIIIIIIIIIIIHIIHIIIIIIIIIIIIIIIIEHHIIIIIIIIHIHIFHHIIIIHIIIIIHHIIIIIIIIIIHIIIIIIIIIIIIIHHIIIIHIIHHHIIIIIIHIIHHIIIIIIIIIIIIIIIIIIIIIIIIIIIIIIIIIIIIIIIIIHIHHIIIIIIIIIIIIIIIIIIHIIHIIIIIIIIIIIIIIIIIIIIIIIIIIIIIIIIIIIIIIIIIIIIIIIIIIIIIIIIIIIIIIIIIIIIIIII
@HS5.4_289 HISEQ:380:H55W7BCXY:1:1101:20726:30007 1:N:0:AGCAGGAA orig_bc=AAAAAAAAAAAA new_bc=AAAAAAAAAAAA bc_diffs=0
TACGGAAGGTCCGGGCGTTATCCGGATTTATTGGGTTTAAAGGGAGCGTAGGCCGGTTTTTAAGCGTGCTGTGAAATGCTGGGGCTCAACCTCGGGAGTGCAGCGCGAACTGGAGACCTTGAGTGCGCGGAAGGCAGGCGGAATTCGTGGTGTAGCGGTGAAATGCTTAGATATCACGAGGAACTCCGATTGCGAAGGCAGCCTGCCGCAGCGTTACTGACGCTGAAGCTCGAAGGTGCGGGTATCGAACAGG
+
IIIIHGHIIGHII?CDEEDHHHHIIGGHHIHEDEHCCEHEHIIIIIIICEHHGHHHHHHHHHHHHHHIHEHHIIHGHHHEHIIHIHHHHGIHIHHIHHGHHHGIIIHIIIIHIHHHHIIIIIIIHIIIIIIIIIIIIIIIHIHIIIHHHIIIIIIIIIIIIIGIIIIHIIHIIIHGGDIIIHGHEIIIIIIIIIIIIIIIHIIIHIIHIIIHHHIIIIIIIIIIHHIIIHIIIIIIIIHIIIIIIIIIIIIII
@HS5.4_290 HISEQ:380:H55W7BCXY:1:1101:8306:30408 1:N:0:AGCAGGAT orig_bc=AAAAAAAAAAAA new_bc=AAAAAAAAAAAA bc_diffs=0
TACGGAGGGTACGAGCGTTAATCGGAATGACTGGGCGTAAAGGGCACGTAGGTGGATAGATAAGTCACAAGTGAAATACCCGGGCTTAACCTGGGATTGGCTCGTGAAACTGTTTAACTAGAGTACGGTAGAGGGGAGTAGAATTCCAAGTGTAGCGGTGAAATGCGTAGAGATTTGGAAGAATACCGGAGGCGAAGGCGGCTCTCTGGACCGATACTGACACTGAAGAGCGAAAGCGTGGGGAGCAAACAGG
+
IIIIIHIIIIIIIIIIIIIIIIIIIIIIIIIIIIIIIIIIIIIIHIIIHIIIHHIIIIIIIIIIIIIIIIIIIIIIHHIIIIIHIIIIIIIIIIIIIIIIIIIIIIIIIIIIIIIIIIHIIIIIIIIIIIIIIIIIIIIIIIIIHIIIIIIIIIIIIIIIIIIIIIIIIIIIIIIHHHIIIIHIIIIIIIIIIIIIIIIIHIIIIIIIIIIIIIIIIIIHHGIIIIIIIIIIIIIIIIIIIIIIIIIIIIIII
@HS5.4_291 HISEQ:380:H55W7BCXY:1:1101:12224:30401 1:N:0:AGCAGGAA orig_bc=AAAAAAAAAAAA new_bc=AAAAAAAAAAAA bc_diffs=0
TACGGAGGATGCAAGCGTTATCCGGATTTATTGGGTTTAAAGGGTGCGCAGGCGGTGCGTTAAGTCAGCGGTGAAATCTCCCGGCTCAACCGGGGAACTGCCATTGATACTGGCGTGCTAGAGTACGGACGGCGCCGGCGGAATGTGTCATGTAGCGGTGAAATGCTTAGATATGCCACAGAACACCGATCGCGAAGGCAGCTGGCGAGGCCGGTACTGACGCTCAGGCACGAAAGCGTGGGGATCAAACAGG
+
IIIIIDHIHIHIHIHHHHHCHIIII@GHIHHHFHIDGHIHHHHHHGHIIHIIIII#CEHHHHIHHIDIGIHHHGAHDEGHIIIIICHIHIHIIIIHIIIIIIIIIHGHHIIIIHIIIIIIIIIIIIIIIIHHHHHHHHHIIIIIHIIIIIHHHHIIIIIIIIIIIIHGIIIHIIIHHHIIIIHHHIHHDIIIIHEHIHHHHIIIIIIHIIIIIIIIIIIIIIIHCIIHIIIIIIIHIHIIIIIHHIIIIIIII
@HS5.4_292 HISEQ:380:H55W7BCXY:1:1101:17414:30317 1:N:0:AGCAGGAA orig_bc=AAAAAAAAAAAA new_bc=AAAAAAAAAAAA bc_diffs=0
TACGGAGGATGCGAGCGTTATCCGGATTTATTGGGTTTAAAGGGTGCGTAGGCTGTTCGTCAAGTCAGTGGTGAAATGCCGGGGCTCAACCCCGGAGCTGCCATTGATACTGTCGGGCTTGAATCCTGCTGCCGTGGGAGGAATGAGTAGTGTAGCGGTGAAATGCATAGATATTACTCAGAACACCGATTGCGAAGGCATCTCACGAAACAGGCATTGACGCTGAGGCACGAAAGCGTGGGGATCAAACAGG
+
IIIIIIIICHHIIIIIIIIIIIIIIHIHIIIIHIIGHIIIIIIIIIIHIIIIIIIIIIIIIIIIIIIIIIIIIHHIHHIIIIIIIIIIIIIIIIIIIIIIIIHIIIIIIIIIIIIIIIIIIIIIIIIIIIIIIIIIIIIIIIIIIHIIIIIIIIIIIIIIIIIIIIGIIIIIIIHIHHIIIIIIHIIIIIIIIIIIIIIIIGIGIIIIIIHHIIIIIIIIIIIIIIIIIIIIIIIHIIIIIIIIHHIIIIHII
@HS5.4_293 HISEQ:380:H55W7BCXY:1:1101:20738:30447 1:N:0:AGCAGGAA orig_bc=AAAAAAAAAAAA new_bc=AAAAAAAAAAAA bc_diffs=0
TACGGAAGATGCGAGCGTTATCCGGAATCATTGGGTTTAAAGGGAGCGTAGGCGGCCTTTTGAGTCAGCGGTTAAATGTCAGCGCCCAACGTTGGCGTGCCGTTGATACTGGAGGGCTTGAGTTCACACAAGGAAGGTGGAATTCGTCGTGTAGCGGTGAAATGCTTAGATATGACGAGGAACCCCGATTGCGAAGGCATCCTTCTGGGGTGTTACTGACGCTGAGGCTCGAAAGCGCGGGTATCAAACAGG
+
IIIIIIIIIIIIIIIIIHIIIIIIHHIHHIHIHIIIHIIIIIIIIIIIIIIIIIIHHFFHIHHHCHHGIHIIHIIIFHIHIIHIIIHIHIIGHIHHIIIIIHIIIHIIIIIIHIIIIIIIHIIIIIIHIIIIIHIIIIIIIIHIIIIIIIIIIIIIIIIIIHIIIIIIIHIHIIHHDIIHHFIHIIIIIIIIIIIIHIHIIIIIIIIIIIIIIIIIIIHIIIIIIIIIIIIIIIIIHHIIIIIIIIIHIIII
@HS5.4_294 HISEQ:380:H55W7BCXY:1:1101:1253:30711 1:N:0:AGCAGGAA orig_bc=AAAAAAAAAAAA new_bc=AAAAAAAAAAAA bc_diffs=0
TACGGAAGGTCCGAGCGTTATCCGGATTTATTGGGTTTAAAGGGAGCGTAGGCGGAATTGTAAGTCAGCCGTTAAATAGCGGGGCTCAACCCCGTAGTGCGGTTGAAACTGCAGTTCTTGAGTGCACGAGAGGTAGGTGGAATTCGTGGTGTAGCGGTGAAATGCTTAGATATCACGAAGAACTCCGATTGCGAAGGCAGCTTACTGGTGTGTTACTGACGCTGATGCTCGAAGGTGCGGGTATCAAACAGG
+
IIIIIHIIIIIIIHIIIIIIIIIIIHHIIIIIHHIHHIGIIIIIIIIIIIIIIIIIIIIIIHIIIIIIIIIIIIIIFIIIIIIIIIIIIIIIIIIIIIIIIIIIIIIIIIIIIIIIIIIIIIIIIIIIIIIIIIIIIIIIIIIIIIIIIIIIIIIIIIIIIIIIIHIIIIIIIIIIIIIIIIIHIIIIIIIIIIIIIIIIIIIIIIIHEIIIIIIIIIHIIIIIIIIIGIIIIIIIIIIIIIIHIIIIIIII
@HS5.4_295 HISEQ:380:H55W7BCXY:1:1101:3715:30702 1:N:0:AGCAGGAA orig_bc=AAAAAAAAAAAA new_bc=AAAAAAAAAAAA bc_diffs=0
TACGTAGGTGGCGAGCGTTGTCCGGAATTATTGGGCGTAAAGGGAGCGCAGGCGGGAAGGCAAGTCAGTCTTAAAAGTGCGGGGCTCAACCCCGTGATGGGATTGAAACTGTCTTTCTTGAGTGCAGGAGAGGAAAGCGGAATTCCTAGTGTAGCGGTGAAATGCGTAGATATTAGGAGGAACACCAGTGGCGAAGGCGGCTTTCTGGACTGTAACTGACGCTGAGGCTCGAAAGCGTGGGGAGCGAACAGG
+
IIIIIGIIIFFHHCEHIIIIIHHIIHHGHHHHIIIIICEHHHIIIDHHHIIIIIHIIIIIIIIIFCHHHHHHIHIIIIHHHIIIIHIIGGIHII#DIHHHHHHIIFHIHHHHIIIHIIIIIIIIHIIIIIHHIIIIIHHIIHIIIIIIIIIIIIIIIHIIIIGIIIIIIIIIIHHHIIHIHHIIIIIIIHIIIHIIIHIHHHIHIIIIIHHIIIHFHIIIIIIIIHHHHHIIIIIIIIIIIIIIIIIIHIII
@HS5.4_296 HISEQ:380:H55W7BCXY:1:1101:1053:30934 1:N:0:AGCAGGAA orig_bc=AAAAAAAAAAAA new_bc=AAAAAAAAAAAA bc_diffs=0
TACGGAAGGTCCGGGCGTTATCCGGATTTATTGGGTTTAAAGGGAGCGCAGGCGGGATTTTAAGCGTGTTGTGAAATGTAACGGCTCAACCGTTGAATTGCAGCGCGAACTGGAGTCCTTGAGTGAGTACGACGTCAGCGGAATTCGTGGTGTAGCGGTGAAATGCTTAGATATCACGAAGAACTCCGATTGCGAAGGCAGCTGACGAGTCCTTAACTGACGCTAAAGCTCGAAAGTGCGGGTATCGAACAGG
+
IIIIIIIIIIIIHHIIIIIIIIIIIHIHIIHHHHIHHIIIIIIIIIIIIIIHIIIIIIIIHHIIIIHIHHIIIHIIIIIIIIIIIIIIIIIIIIIIIIIIIIIIIIIIIIIHIIIHHIIIIIIIIIIIIIIHIIIIIIIIIIIIIIIIIIIIIIIIIIIIHIIIIIIIIIIIIIIHHHIIIIIIHIIIIIIIIIIIIIIHIHIIIIIIIHIIIIIIIIIIIIIIIHHHIHHIIIIIIIIIIIIIIIIIIIIII
@HS5.4_297 HISEQ:380:H55W7BCXY:1:1101:4484:30811 1:N:0:AGCAGGAA orig_bc=AAAAAAAAAAAA new_bc=AAAAAAAAAAAA bc_diffs=0
TACGTAGGGGGCGCGCGTTGTCCGGAATGACTGGGCGTAAAGGGTGTGTAGGCGGTTATACAAGTTAAAAGTGAAATCCCCGGGCTTAACTCGGGTGCTGCTTTTAAGACTGTATGACTTGAGTGCAGTAGAGAAAAGTGGAATTCCTAGTGTAGCGGTGGAATGCGTAGATATTAGGAGGAACACCAGAGGCGAAGGCGACTTTTTGGACTGTAACTGACGCTGAGGCACGAAAGTGTGGGGAGCAAACAGG
+
HGHHCE1<DDHHD/<<CC<<G<<GC</D<11<<D@GD?EH?1CECGEHHHHIIHHHHACGHDEFEG@6<@FGHFHH<#<1@C<CHHHG@@ECCED<EEIGDEFGHGDDGEHIHHHHFHD/EIHHCHAEFFDDE?GGHG?EHIHHHDAHFHHHDHIIIIHHGHHHHHHHIIIHHD1C@DHFHIIHFHHCEHEHIHHDHDFEHHF<D11HHHHEIHHHHIIIIHHHGHHHHGIIHIHHHHEIIHIHHHFHHHHII
@HS5.4_298 HISEQ:380:H55W7BCXY:1:1101:7000:30826 1:N:0:AGCAGGAA orig_bc=AAAAAAAAAAAA new_bc=AAAAAAAAAAAA bc_diffs=0
TACGGAGGATGCGAGCGTTATCCGGATTTATTGGGTTTAAAGGGTGCGTAGGTGGTTTGTTAAGTTTGTGGTGAAAGCGTGCGGCTCAACCGTACCAAGCCATGAAAACTGGCGAACTTGAGTGCAAACGAGGTAGGCGGAATGTGATGTGTAGCGGTGAAATGCTTAGATATGTCACAGAACCCCGATTGCGAAGGCAGCTTACCAGCATGCAACTGACACTGAGGCACGAAAGCGTGGGTATCAAACAGG
+
IIIIIIIIHIIIIIIIIIIHIIIIIHHIIIIIHIIDGHIIIHIIHIIIGHHIIIIIIIIIIIIHHHIIIIIIIIIIHHIIIIIIIHIIIIIIIIIIIIIIHIIIIIIHIIIIIIIIIIIIIIIIIIIIIIIIIIIIIIIIIIIIIIIIIIIIIIIIIIIIIIIIIIIIIIIIIIIHHIHIIIIIIIIIIIIIIIIIIIIIIIIIIIIIHIIIIIIIIIIIIIIIIIIIIIIIIIIIIIIIIIIIIIIIIIII
@HS5.4_299 HISEQ:380:H55W7BCXY:1:1101:7679:30920 1:N:0:AGCAGGAA orig_bc=AAAAAAAAAAAA new_bc=AAAAAAAAAAAA bc_diffs=0
TACGGAAGGTCCGGGCGTTATCCGGATTTATTGGGTTTAAAGGGAGCGCAGGCCGACTGGTAAGCGTGACGTGAAATGTAGCCGCTCAACGGCTGCACTGCGTCGCGAACTGTCAGTCTTGAGTGAGTACGATGTTGGCGGAATTCGTGGTGTAGCGGTGAAATGCTTAGATATCACGAAGAACTCCGATTGCGAAGGCAGCCAACAAGGCCTTTACTGACGCTAAAGCTCGAAGGTGCGGGTATCGAACAGG
+
IIIIIIIIHIIIIIHIIIIIIIIIIHIIIIIIHIIEHIIIIIIIIIIIHIIIIIIIIIIIIIIIIIIIIIIIIIIIIIIIIIIIIIIIIIIIIIIIIIIIIIIIIIIIIIIIIIIIIIIIIIIIHIIIIIIIIIIIIIIIIIIIIIIIIIIIIIIIIIIIIIIIIIIIIIIIIIIIIHIIIIIIIIIIIIIIIIIIIIIIIIIIIIIIIIIIIIIIIIIIIIIIIIIIIHIIIIIHIIIIIIIHHIIIIIIII
@HS5.4_300 HISEQ:380:H55W7BCXY:1:1101:10861:30893 1:N:0:AGCAGGAA orig_bc=AAAAAAAAAAAA new_bc=AAAAAAAAAAAA bc_diffs=0
TACGGAAGATGCGAGCGTTATCCGGATTTATTGGGTTTAAAGGGAGCGTAGGCGGACCTTTAAGTCAGCGGTAAAATGTCAATGCCCAACATTGGCCCGCCGTTGATACTGTTGGTCTTGAATACACACAAGGAAGGTGGAATTCGTTGTGTAGCGGTGAAATGCTTAGATATGACGAAGAACTCCGATTGCGAAGGCAGCCTTCTGGGGTGCGATTGACGCTGAGGCTCGAAAGTGCGGGTATCAAACAGG
+
IIIIIIIIIIIIIIIHIIIIIHIIIHIIIIIIIIIIIIIIIIIIIIIIIIIIIIIIIIIIIIIIIIIIHIIIIIIIIHIIIIIIIIIHIIIIIIIHIIIIIIIIIIIIIIIIHIIHHIIIIHIIIIIIIIIIIIIIIIIIIIIIIIIIIIIIIIIIIIIIIIIIIIIIIIHIIIHHHIHIIIIHIIIIIIIIIIIIIIIIIIIIIIIIIIIIIIIIIIIIIIIIIIIIHIIIIIIIIIIIIIIIIIIIIIII
@HS5.4_301 HISEQ:380:H55W7BCXY:1:1101:2502:31120 1:N:0:AGCAGGAA orig_bc=AAAAAAAAAAAA new_bc=AAAAAAAAAAAA bc_diffs=0
TACGGAAGATGCGAGCGTTATCCGGATTTATTGGGTTTAAAGGGAGCGTAGGCGGGCTGTTAAGCCAGCGGTCAAATGTCATGGCCCAACCTTGGCATGCCGTTGGAACTGTCGGTCTTGAATACACACAAGGGCGGTGGAATTCGTTGTGTAGCGGTGAAATGCTTAGATATGACGAAGAACTCCGATTGCGAAGGCAGCCGCCTGGGGTGCGATTGACGCTGAGGCTCGAAAGTGCGGGTATCGAACAGG
+
IIIIIIIIIIHIIIIHDHIIHIIIIGHEHHIFFHHEGEHIHHHIFHIIIIIIHIIIIHHHHIHHHHIHHHIHIIIIHGHIFHIIIHHHIGFGIIIIHHIIHHIIIIGIIHIDEHIHGIHIIIIIIHHHIIIHIIIIIIGIIIIHHHHGIIHIIIHIIIIIHHIHGIIIIIHIHHHIHIHHEHHHIIIIIIIIHIIIIIIIIIIIIHIIIIIIIHHHGIIIIIGIIHIHHEHHEIIIIIHEHIHHHHHEIHII
@HS5.4_302 HISEQ:380:H55W7BCXY:1:1101:5096:31096 1:N:0:AGCAGGAA orig_bc=AAAAAAAAAAAA new_bc=AAAAAAAAAAAA bc_diffs=0
TACGTAGGTGGCAAGCGTTATCCGGATTTACTGGGTGTAAAGGGCGCGTAGGCGGGGATGCAAGTCAGATGTGAAATCCACGGGCTTAACTCGTGAACTGCATTTGAAACTGTGTCTCTTGAGTGCTGGAGAGGTAGACGGAATTCCTTGTGTAGCGGTGAAATGCGTAGATATAAGGAAGAACACCAGTGGCGAAGGCGGTCTACTGGACAGTAACTGACGCTGAGGCGCGAAAGCGTGGGGAGCAAACAGG
+
IIIIIIIIIIIIIIIIIIIIIIIIIIIIIIIHHIIFGHHIIIIIIIHIHHHIIIIIIIIIIIIIIIIIIIIIIIIIGHHIIIIIIIHIIIIHIIIIIIIIIIIIIIIIIIIIIIIIIIIIIIIIIIIIIIIIIIIIIIIIIIIIIIIIIIIIIIIIIIIIIIIIIIIIIIIIIIIHHIIIIIIIIIIIIIIIIIIIIIIIIIIIIIIIIIIIIIHIIIIIIIHIIIIIIIIIIIIIIIIIIIIIIIIIIIIII
@HS5.4_303 HISEQ:380:H55W7BCXY:1:1101:7121:31056 1:N:0:AGCAGTAA orig_bc=AAAAAAAAAAAA new_bc=AAAAAAAAAAAA bc_diffs=0
TACGGAAGGTCCGGGCGTTATCCGGATTTATTGGGTTTAAAGGGAGCGCAGACGGCTTCTTAAGCGTGCAGTCAAATACGGAGGCTCAACCTTCGTCAGCTGCGCGAACTGGGGAGCTTGAGTGGACGGTAGGTACGCGGAATTCGTGGTGTAGCGGTGAAATGCTTAGATATCACGAAGAACCCCGATTGCGAAGGCAGCGTACCGTTGTCTTACTGACGTTCATGCTCGAAGGTGCGGGTATCGAACAGG
+
IIIIIIIIIIIIIIIIIHIHIIIIIGHHIIGHGHICEHIHHIIIHIIIIIIIIIIIIIIIIHHIIIIIIIIIIIIIGHIIIIIIIHIIIIHIIIIIIIIIIIIIIIIIIIIIIIHIHIIIIIIIIIIIIIIIIIIIIIIIIIIIIIIIIIIIIIIIIIIHHIIIIIIIIIIIIIIIIIIIIIIIIIIIIIIIIIIIIIIIIIIIIIIIIIIIIIIIIIHIIIIIIHHHHIIIIIIHIIIIIIIIIIIIIIII
@HS5.4_304 HISEQ:380:H55W7BCXY:1:1101:7054:31066 1:N:0:AGCAGGAA orig_bc=AAAAAAAAAAAA new_bc=AAAAAAAAAAAA bc_diffs=0
TACGGAGGATGCGAGCGTTATCCGGATTTATTGGGTTTAAAGGGTGCGTAGGCGGATTATTAAGTCAGCGGTGAAAGCGTGTGGCTCAACCATACCGAGCCGTTGAAACTGGTAGTCTTGAGTGCAAATGAGGTAGGCGGAATGTGACGTGTAGCGGTGAAATGCTTAGATATGTCCCAGAACTCCGATTGCGAAGGCAGCTTACCAAGATGTAACTGACGCTGATGCACGAAAGCGTGGGTATCAAACAGG
+
IIIIIIIIIIIIIIIIIIIIIIIIIHHIIIIIIIIEHIIIIIIIIIIIHIIIIHIHHIIIIIHIIIIIHIIIIIIIHHIIIIIIIIIIIIIIIIIIIIIIIIIIIIIHIIIIIIIIIIIIIIIIIIIIIIIIIIIIIIIIIIIIIIIIIIIIIIIIIIIIIIIIIHIIIIIIIIIHHIIIIIIIIIIIIIIIIIIIIIIIHGHIIIIIIHHIIIIIIIHIIIIIIIIIIIIIIIIIIIIIIIHIIIIIHIII
@HS5.4_305 HISEQ:380:H55W7BCXY:1:1101:8445:31075 1:N:0:AGCAGGAA orig_bc=AAAAAAAAAAAA new_bc=AAAAAAAAAAAA bc_diffs=0
TACGGAAGATGCGAGCGTTATCCGGATTTATTGGGTTTAAAGGGAGCGTAGGCGGGCTGTTAAGCCAGCGGTCAAATGTCATGGCCCAACCTTGGCATGCCGTTGGAACTGTCGGTCTTGAATACACACAAGGGCGGTGGAATTCGTTGTGTAGCGGTGAAATGCTTAGATATGACGAAGAACTCCGATTGCGAAGGCAGCCATCTGGGGTGCGATTGACGCTGAGGCTCGAAAGTGCGGGAATCAAACAGG
+
IIIIIHIIIIIIIIIIIIIIIIIIIIIIIIHHHHIEEDGHHIIIGIIIIIIIIIIIIIIHHIIIIIIIIIIIIIIIGIIIIIHIIIIIIIIIIIIIIIIIIIHIHIIIIIIIIIIIIIIIIIHIIIIIIIIIIIIIIIIIIIIIIIIIIIIIIIIIIIIIIIHIIIIIIHIIIIGHHIIIIIIHHIIIHIIIIIIIIIIIIIIHGHGIIIIIIIIIIIIIIIIIIIIIHIIIIIIIIIIIIIIHHIIIIIII
@HS5.4_306 HISEQ:380:H55W7BCXY:1:1101:18441:31026 1:N:0:AGCAGGAA orig_bc=AAAAAAAAAAAA new_bc=AAAAAAAAAAAA bc_diffs=0
TACGTAGGTGGCAAGCGTTGTCCGGAATTATTGGGCGTAAAGCGCATGTAGGCGGTAATTTAAGTCTGTCGTGAAACTGCGGGGCTCAGCCCCGTATGGCGATGGAAACTGGGTTACTTGAGTGCAGGAGAGGAAAGGGGAACTCCCAGTGTAGCGGTGAAATGCGTAGATATTGGGAAGAACACCGGTGGCGAAGGCGCCTTTCTGGACTGTGTCTGACGCTGAGATGCGAAAGCCAGGGTAGCGAACGGG
+
IIIIGHIIIIIIHIIIIIIIIHIIIEHIHIIIIIIIIHIIIIIHIHEHGHHIHIHHGHEHHHFIIIIIHIIHIFHIGHIIIIIIIIHIHIIHHIFIIIIHIHHHIIIIIIIIIIIIIHIIHIIIIIIIIIIHIHIIIIIIHIGHHIIIIIIIIIIIIIIIIIHIIIIHHGGIIIIIIIIIIIHIIIIIIIIIIIIIIIHGIIHIIIIIIHEHIIIIIIIIIIIIIIHIIIIHIIIIHIIIIHIIIHIIIIII
@HS5.4_307 HISEQ:380:H55W7BCXY:1:1101:2709:31301 1:N:0:AGCAGGAA orig_bc=AAAAAAAAAAAA new_bc=AAAAAAAAAAAA bc_diffs=0
TACGGAGGATGCAAGCGTTATCCGGATTTATTGGGTTTAAAGGGTGCGCAGGCGGCTTGTTAAGCGGGAGGTGAAATGCCGGCGCTCAACGTCGGAAGTGCCTCCCGAACTGGTGAGCTTGAATGACTCTGCCGTGGGAGGAATGTGTAGTGTAGCGGTGAAATGCTTAGAGATTACACAGAACACCGATTGCGAAGGCATCTCACGAAGGGTTGATTGACGCTGAGGCACGAAAGCGTGGGGATCAAACAGG
+
IIIIIHHIIIIIIIIIIHIIIHHIIHHHIHCHHHIDGHHHIIIIIIIIIIIIIIIIIIIIIHIIIIIIIIIIIIIIIHHIIIIIIHIIIIIHIIIIIIIIHIIIIIIHHHIIIIIIIIIIIIIIIIIIIIIIIIIHIIHHHIIIIIIIIIIIIIHIIIIIIIIIIIIIIIIIIIIIHHHIIIHIIIIIIIIIIIIIIIIIIIIIIIIIIIGIIIIIIIIIIIIIIIIIIFIIIIIIIHIHIIIIHIIIIIIII
@HS5.4_308 HISEQ:380:H55W7BCXY:1:1101:4760:31314 1:N:0:AGCAGGAA orig_bc=AAAAAAAAAAAA new_bc=AAAAAAAAAAAA bc_diffs=0
TACGGAAGGTCCGGGCGTTATCCGGATTTATTGGGTTTAAAGGGAGCGCAGGCTGATTATTAAGCGTGACGTGAAATGTAGCCGCTCAACGGCTGAACTGCGTCGCGAACTGGTAGTCTTGAGTGAGTTCGATGTTGGCGGAATTCGTGGTGTAGCGGTGAAATGCTTAGATATCACGAAGAACTCCGATTGCGAAGGCAGCCAACAAGGCCTTTACTGACGCTAAAGCTCGAAGGTGCGGGTATCGAACAGG
+
IEHHIE=CH<<GC</</<<DH1DHDHE0DCDGHHECC<@E?EEHC<EDE?FHCC@@ECHHF=E@<CHHGHGHEHHFIHGHHCHHIIGDEHCEHDHHHIHIC@E?<FHEDDDFG=FHHIHEEGHIIHHDHHHIHHCHHIHEHHG@HHBHHIGHHGHIIHIGFGGEHHFFFHEGHGIHFDHHGCGHDHFHHHHGCFF?HEHFHHHGIIIIIHEHHHFHHEG@<IHEFFHGEHEFDCECCHHEEIHHCHHHGGE@C
@HS5.4_309 HISEQ:380:H55W7BCXY:1:1101:17493:31417 1:N:0:AGCAGGAA orig_bc=AAAAAAAAAAAA new_bc=AAAAAAAAAAAA bc_diffs=0
TACGGAGGGTACGAGCGTTAATCGGAATGACTGGGCGTAAAGGGCACGTAGGTGTATAGATAAGTCACAAGTGAAATACCCGGGCTTAACCTGGGATTGGCTCGTGAAACTGTTTAACTAGAGTACGGTAGAGGGGAGTAGAATTCCAAGTGTAGCGGTGAAATGCGTAGAGATTTGGAAGAATACCGGAGGCGAAGGCGGCTCTCTGGACCGATACTGACACTGAAGAGCGAAAGCGTGGGGAGCAAACAGG
+
IIIIIIIIHIHIIHIIIIIHHHHIGIIIIHGHHIIIIDCHHHGIIHIIHHIHGGGHIHHIHIIIHGIHIIIH?HHHHHFHIGDHHIIHIHIHGEHHHIIIHHHIHGHIIIHHHHFIHIHIIIIIIHIIIIIIGGIHHIIIHIHHEIHIIIGIHGHIIIIHIHHGIHIIIIIIIIIIHGIHIIIIIIHIIIIIIIIIGIIIIIIIIIIHIIIIHIIIIIIIIIIIIIIIIIIIIIIIIIIIIIIIIIIIIHIII
@HS5.4_310 HISEQ:380:H55W7BCXY:1:1101:3928:31550 1:N:0:AGCAGGAA orig_bc=AAAAAAAAAAAA new_bc=AAAAAAAAAAAA bc_diffs=0
TACGGAGGATGCGAGCGTTATCCGGATTTATTGGGTTTAAAGGGTGCGTAGGCGGACTTTTAAGCGTGAGGTGAAATGCGCGGGCTCAACCTGTGAACTGCCTCGCGAACTGGGAGTCTTGAATGTCCGTGCCGTGGGAGGAATGTGTGGTGTAGCGGTGAAATGCATAGAGATCACACAGAACACCGATTGCGAAGGCATCTCACGAACGGATGATTGACGCTGAGGCACGAAAGCGTGGGGATCAAACAGG
+
IHHGECDH0DHIDG//CEHH?1FCE<C0CC1DE<C<0<FH@HGHHHHHEHIHHEHFCCEHHIIHHHG?GHHCHF<G<HHHIIIHHIIIHHHHHHHHHHHHHIIIHHHEHIHEHHEHHDHHGGG?IHIIIHHHEGBHHIIIHHHHHFHHIIIIHHIHIHIHIHIHIGIHIIIHCIIHGDIHH@HHH@?#IIIGGIIHHEIHIIIIIIIIIIIIIIIIIIIIGHIHIIHE@HDIIIIIIHEHHIIHGHHHFCIHI
@HS5.4_311 HISEQ:380:H55W7BCXY:1:1101:7725:31522 1:N:0:AGCAGGAA orig_bc=AAAAAAAAAAAA new_bc=AAAAAAAAAAAA bc_diffs=0
TACGGAGGACGCGAGCGTTATCCGGATTCATTGGGTTTAAAGGGTGCGCAGGCGGCCTGGCAAGTCAGCGGTGAAAGCCCGGGGCCCAACCCCGGAAGTGCCGTTGATACTGTCGGGCTGGAATGCGGTCGAGGCGGGCGGAACGTGGCGTGTAGCGGTGAAATGCGTAGATATGCCACAGAACGCCGATAGCGGAGGCAGCTCGCCAGGCCTGCATTGACGCTCGGGCACGAAAGCGTGGGGATCGAACAGG
+
IIIIIIIIIIIIIIIIIIIIIIIIIIIIIIIIHIIHHIIIIIIIIIIIIIIIIIIIIIIIIIIIIIIIIIIIIIIIIIIIIIIIIIIIIIIIIIIIIIIIIIIIIIIIIIIIIIIIIIIIIIIIIIIIIIIHIIIIIIIIIIIIIIIIIIIIIIIIIIIIIIIIIIIIIIIIIIIIHIIIIIIIIIIIIIIIIIIIIIIIIIIIIIIIIIIIIIIIIIIIIIIIIIIIIIIIIIIIIIIIIIIIIIIIIIIII
@HS5.4_312 HISEQ:380:H55W7BCXY:1:1101:8012:31617 1:N:0:AGCAGGAA orig_bc=AAAAAAAAAAAA new_bc=AAAAAAAAAAAA bc_diffs=0
TACGGAGGATGCGAGCGTTATCCGGATTTATTGGGTTTAAAGGGTGCGTAGGTGGTTTGTTAAGTTTGTGGTGAAAGCGTGCGGCTCAACCGTACCAAGCCATGAAAACTGGCGAACTTGAGTGCAAACGAGGTAGGCGGAATGTGATGTGTAGCGGTGAAATGCTTAGATATGTCACAGAACCCCGATTGCGAAGGCAGCTTACCAGCATGCAACTGACACTGAGGCACGAAAGCGTGGGTATCAAACAGG
+
IIIIIIHHHIIIIIIIIIIIIHIIIGHHIHIHHIIHHHHIIIIIHIDHGHEHHIIIIIIIIIIIIHIIIIIIIIIIIHIIIIIHIIHIIIIIIIIIIIIIIIIIIIIIIIIHHIHHIIIIIIIIHIGHIIIIIIIIIIIIIIIIIIIIIIIIIIIIIIIIIIIIIIIIIIIIIIHIIIIIIIIHIIIIIHIIIHIIIIIHIIIIIIIIIIIIHIIIIIIIIIIIIIIIIIIIIIIIIIIIIIIIIIIIIIII
@HS5.4_313 HISEQ:380:H55W7BCXY:1:1101:10198:31536 1:N:0:AGCAGGAA orig_bc=AAAAAAAAAAAA new_bc=AAAAAAAAAAAA bc_diffs=0
TACGGAAGGTCCGGGCGTTATCCGGATTTATTGGGTTTAAAGGGAGCGCAGGCCGAAGGTTAAGCGTGACGTGAAATGTAGCCGCTCAACGGCTGCACTGCGTCGCGAACTGGCTTTCTTGAGTGAGTTCGATGTAGGCGGAATTCGTGGTGTAGCGGTGAAATGCTTAGATATCACGAAGAACTCCGATTGCGAAGGCAGCCTACAAGGCCTTTACTGACGCTAAAGCTCGAAGGTGCGGGTATCGAACAGG
+
IHIHIEHIIIIIIIIIIIIIIIIIIGHIIIIHGHIDGHIIIIIIIIIIHIIIIIIHHHIIIIIIIIIIHIIIIHHIHHIIIIIIIIIIIIIIIIIIIIIIIIIIIIIIHIIIIIIIIIIIIIIIIIIIIIIIIIIIIIIIIIIIIIIIIIIIIIIIIIIIIIIIIIIIIIIIIIIIIIIIIIIIIIIIIIIIIIIIIIIIIIIIIIIIIIIIIIIIIIIIIIIIIIIIIIIIIIIIIIIIIIIIIIIIIIIII
@HS5.4_314 HISEQ:380:H55W7BCXY:1:1101:11926:31521 1:N:0:AGCAGGAA orig_bc=AAAAAAAAAAAA new_bc=AAAAAAAAAAAA bc_diffs=0
TACGGAAGGTCCGGGCGTTATCCGGATTTATTGGGTTTAAAGGGAGCGCAGGCGGGCTATTAAGCGTGACGTGAAATGTGGCGGCTCAACCGCCGAACTGCGTCGCGAACTGGTGGTCTTGAGTAGGTACGACGTGGACGGAATTCGTGGTGTAGCGGTGAAATGCTTAGATATCACGAAGAACCCCGATTGCGAAGGCAGTCCACGAGTCCCTTACTGACGCTAATGCTCGAAAGTGCGGGTATCGAACAGG
+
GIHIICHHHHIHIHIIIIIGEH?GHHHEHHFIH?H<@GHHIHHIIIIIIIIHHHCHIHIIIIIIIIIIGHIIHIIIIHIIIIHHHFHIIIHIHIIHIIHIIHHHHHIHHFIHHGHHHIHIIHIIIIIGIIHHIIIIIHHEIIIIFHIIHIHHIIIIIIHHIHGIIIIIIIHHHEHGHFIIIII#C=EHIHIIIIHEHHIIHHIIIIIHHHHHHHIIIIIIHGIIIIIIIIIIIIIHIIHIIIIIIIIIIIIII
@HS5.4_315 HISEQ:380:H55W7BCXY:1:1101:17570:31722 1:N:0:AGCAGGAA orig_bc=AAAAAAAAAAAA new_bc=AAAAAAAAAAAA bc_diffs=0
TACGGAAGGTCCGGGCGTTATCCGGATTTATTGGGTTTAAAGGGAGCGCAGGCTGATTGGTAAGCGTGTTGTGAAATGTACCGGCTCAACCGGTGAATTGCAGCGTGAACTGCCGATCTTGAGTGTACTCGAGGGATGCGGAATTCGTGGTGTAGCGGTGAAATGCTTAGATATCACGAAGAACTCCGATTGCGAAGGCAGCGTCCCAGCGTATTACTGACGCTAAAGCTCGAAAGTGCGGGTATCGAACAGG
+
IIIIIHIIIIIIIIIIIIIHIIIIIHHHIIHHHII<DHHIIIIIIIIIHIIIIIIIIIIIIIIIIIIIIIIIIIIIIIHIIIIIHIIIIIIIIIIIIIIIIIIIIIIIIIIIIIIIIIIIIIIIIIIIIIIIIIIIIIIIIIIIIIIIHIIIIIIIIIIIIIIIIIIIIIIIIIIHHHIIIIIIIIIIIIIIIIIIIIIIIIIIIIIIIIIIIIIIIIIIIIIIIIIIIIIIIIIIIIIIIIIIIIIIIIIII
@HS5.4_316 HISEQ:380:H55W7BCXY:1:1101:3402:31759 1:N:0:AGCAGGAA orig_bc=AAAAAAAAAAAA new_bc=AAAAAAAAAAAA bc_diffs=0
TACGGGGGGTGCAAGCGTTGTCCGGAATCATTGGGCGTAAAGCGTTCGTAGGCGGTAAGGTAAGTCAGATGTTAAAGCCCGGGGCTCAACTCCGGTTCGGCATTTGATACTACCTAACTAGAATGCGGTAGAGGTTAAGGGAATTCCTGGTGTAGCGGTGAAATGCGTAGATATCAGGAAGAACATCAGTGGCGAAAGCGCTTAACTGGGCCGTTATTGACGCTGAGGAACGAAAGCCGGGGGAGCAAATGGG
+
IIIII<<<CCHHIIIIIIIIIIIIIIHHII?GHHIIIIIIIIIIIIIIHHIIIIIIHIIIHHIIIIHIIIIIIIIIHHEHHHIHHIIIIIIIIIIIIIIIIHHIIIIIIIIIIIIIIIHHIIIIIIIIIIIIIIIIIIIIIIIIIHHIIIIIIHIIIIIIIIIIIHIHIIIIIIHHHIIIIIIHIIIHHIIIIIIIIIIHHIIIIIIIHIIIHGIIIIIIHIIIGIIIIIIIIIIIIIIIIIIIIHIIIIHII
@HS5.4_317 HISEQ:380:H55W7BCXY:1:1101:4210:31857 1:N:0:AGCAGGAA orig_bc=AAAAAAAAAAAA new_bc=AAAAAAAAAAAA bc_diffs=0
TACGGAAGGTCCAGGCGTTATCCGGATTTATTGGGTTTAAAGGGAGCGCAGGCTGATTATTAAGCGTGACGTGAAATGTAGCCGCTCAACGGCTGAACTGCGTCGCGAACTGGTAGTCTTGAGTGAGTTCGATGTTGGCGGAATTCGTGGTGTAGCGGTGAAATGCTTAGATATCACGAAGAACTCCGATTGCGAAGGCAGCCAACAAGGCCTTTACTGACGCTAAAGCTCGAAGGTGCGGGTATCGAACAGG
+
IHIIIIIIHIIIIIIIIIIIIIIIIIIIIIHIIIIHHHHIIIIIIIHHIIHIHHIIIIHHHIIHIIIIIIHIHIIIIHIIHIHIIIIIIIIIIIIIIIIIIIIIIIIIIIIHIIIHIHGIIIIIIIHHIIIIIHHIIIIIHIIIIIIIIIIIHIIIIIHIIIIIIIIIIIIIIIIGHHIIIIIHIHIIIHIIIIIIIIIIIIHIIGIIIIIIIIIIIIIIIIIIIIHIIIIIIIIIHHEIIIIIIIIIIIIII
@HS5.4_318 HISEQ:380:H55W7BCXY:1:1101:6899:31816 1:N:0:AGCAGGAA orig_bc=AAAAAAAAAAAA new_bc=AAAAAAAAAAAA bc_diffs=0
TACAGAGGTCCCGAGCGTTGTTCGGATTTACTGGGCGTAAAGGGCGCGTAGGTGGCGCTGCGTGTCGGATGTGAAAGCTCCGGGCTCAACCCGGAAAGTGCGTCCGAAACTGCAGCGCTGGAGTCCGGGAGAGGTGGCCGGAATGCAGGGTGTAGCGGTGAAATGCGTTGATATCCTGCAGAACACCGGAGGCGAAGGCGGGCCACTGGAACGGTACTGACGCTGAGGCGCGAAAGTCGGGGGAGCAAACAGG
+
IIIIIIIIIIIIIIIIIHIIIIIIIIIIIIIIIIIHHHGIIIIHIIIIHHHIIIIIIIIIIIHIHIIIIIIIIIIHHGHHIHIIIIIIIIIIIIIIIIIIIIIIIIIIIIIIIIIIIIIIIIIIIIIIIIIIIIIIIIIIIIIIIIIIIIHHIGIIIIIIIIHHIIIIIIIIIIIIIIIIIIIIHIIIIHIIIIIHIIIIIIIIIIIIIIIIIIIIIIIIIIIIIIIIIIIIIIIHCIIIIIIIIHIIIIIII
@HS5.4_319 HISEQ:380:H55W7BCXY:1:1101:8533:31791 1:N:0:AGCAGGAA orig_bc=AAAAAAAAAAAA new_bc=AAAAAAAAAAAA bc_diffs=0
TACGTAGGGGGCAAGCGTTATCCGGATTTACTGGGTGTAAAGGGAGCGCAGACGGAAGAGGAAGTCAGATGTGGAAGCCCCGGGCATAACCCGGGGAGTGCATTTGAAACTCCTGATCTAGAGTACTGGAGGGGTGAGCGGAATTCCTGGTGTAGCGGTGAAATGCGTAGATATCAGGAAGAACACCGGCGGCGAAGGCGGCTCACTGGACAGCAACTGACGTTGAGGCTCGAAAGCGTGGGGAGCAAACAGG
+
IIIIHIIIIIIIHIIIIIIIIIIIIIIIIIIHHIIDHHIIIIIHIIGIIIIIIIIIIIIIIIIIHIIIIIIIIIIIHHIIIIIIIHIIIIIIIIIIIIIIIIIHIIIIIIIIIIIIIHIIIIIIIIIIIIIIIIIIIIIIIIIIIIIIIIIIIIIIIIIIIIIIIIIIIIIIIIIHHIIIIIIIHIIIIIIIIIIIIIIIIIIIIIIIHIIHIIIIIIIHIIIIIIIIIHIIIIIIIIIIIIIIIIIIIIIII
@HS5.4_320 HISEQ:380:H55W7BCXY:1:1101:18039:31994 1:N:0:AGCAGGAA orig_bc=AAAAAAAAAAAA new_bc=AAAAAAAAAAAA bc_diffs=0
TACGGAAGGTCCGGGCGTTATCCGGATTTATTGGGTTTAAAGGGAGCGCAGGCTGATTGTTAAGCGTGACGTGAAATGTAGCCGCTCAACGGCTGAACTGCGTCGCGAACTGGCAGTCTTGAGTGAGTACGACGTCAGCGGAATTCGTGGTGTAGCGGTGAAATGCTTAGATATCACGAAGAACCCCGATTGCGAAGGCAGCTGACGAGTCCTTTACTGACGCTAAAGCTCGAAGGTGCGGGTATCGAACAGG
+
IIIIIIIIIIIIIIIIIIIIIIIIIIHIIIIHGHIE0EHGHIIIIIIIHIIIHIIIIIIIIIIIIIIIIIIHIIIIIHIIIHIIIIIIIIIIHIIIIIIIIIIIIIIIIIIIIIIIHIIIIIIIHIIIIIIIIIIIIIIIIIIIIIIIIIIIIIIIIIIIIIIIIIIIIIIIIIIHHGIIIIIIIIIIIIIIIIIIIIIIIIIIIIIHHIIIIIIIIIIIIIIIIIIHIHIIIIIIHIIIIIIIIIIIIIIII
@HS5.4_321 HISEQ:380:H55W7BCXY:1:1101:2522:32003 1:N:0:AGCAGGAA orig_bc=AAAAAAAAAAAA new_bc=AAAAAAAAAAAA bc_diffs=0
TACGGAAGGTCCGGTCGTTATCCGGATTTATTGGGTTTAAAGGGAGCGCAGGCTGGCCTTTAAGCGTGACGTGAAATGTCCCGGCTCAACCGGGGAGTTGCGTCGCGAACTGGAGGTCTTGAGTGAGTGCGAGGTACGCGGAATTCGTGGTGTAGCGGTGAAATGCTTAGATATCACGAAGAACCCCGATTGCGAAGGCAGCGTACCAGTCCTTAACTGACGCTAAAGCTCGAAGGTGCGGGTATCGAACAGG
+
IIIIIIIIIHIIIIIIIIIIIIIIIIHHIIIIIIIIHIIIIIIIIIIIIIIIIIIIGIIIIIIHIIIIHIIIIIIIHIHIHIIIIIIIIHIIIIIIICHHIIIIIIIIIIIIIIIIIIIIIIHHIIIIIIIIIIIIIIIIIIIHIIIIIIIIIIIIIIIIIIIIIIIIIIIIIIIIIHIIIIIIIIIIIIIIIIIIIIIIIIIIIIHIIHIIIIIHIIIIIIIIIIIIIHIIHIIIIIIIIIIIIIIIHIIII
@HS5.4_322 HISEQ:380:H55W7BCXY:1:1101:4975:32022 1:N:0:AGCAGGAA orig_bc=AAAAAAAAAAAA new_bc=AAAAAAAAAAAA bc_diffs=0
TACGGAGGATGCAAGCGTTATCCGGATTTATTGGGTTTAAAGGGTGCGTAGGCGGGTGTTTAAGCGTGAGGTGAAATGCCGTGGCTCAACCATGGAACTGCCTCGCGAACTGGGCATCTTGAATAGCCGTGCCGTGGGAGGAATGTGTGGTGTAGCGGTGAAATGCATAGAGATCACACAGAACACCGATTGCGAAGGCATCTCACGAACGGTCGATTGACGCTGAGGCACGAAAGCGTGGGGATCAAACAGG
+
IIIIIIIIIHIIIIHIIIIIIHIIIHHIHIIGHIHCCGHIIIIIIIIIHIIHFHIIIIIHHIIIIIHIIIIHGIIIGHIIIIIIIIIIIIIIIIIIIIIIIIIIIIIIIIIIIIIIIHIHIIIHIHHHIIIIIIIIIIIIIIIIIIIIIIIIIIIIIIIIIIIIIIIIIIIIHIIHHGIIIIIIIIIIIIIIIIIIIIIIIIIIIIIIIIIIIIIIHIHIIIIIIIIIIIIIIIIIIIIIIIIIHIIIIIIII
@HS5.4_323 HISEQ:380:H55W7BCXY:1:1101:9901:32251 1:N:0:AGCAGGAA orig_bc=AAAAAAAAAAAA new_bc=AAAAAAAAAAAA bc_diffs=0
TACGGAAGGTCCGGGCGTTATCCGGATTTATTGGGTTTAAAGGGAGCGCAGGCGGGTTGTTAAGCGTGACGTGAAATGTAGGGGCTCAACCTTTGAATTGCGTCGCGAACTGGCGACCTTGAGTGGGTACGACGCGGACGGAATTCGTGGTGTAGCGGTGAAATGCTTAGATATCACGAAGAACTCCGATTGCGAAGGCAGTCCGCGAGTCCCCAACTGACGCTAAAGCTCGAAAGTGCGGGTATCGAACAGG
+
IIIIIIIIIIIIIIIIIIIIHIIIIHHIIIIIHIIEHHIIIIIIIIIIIIIIIIIIIIIIIIIIIIIIIIIHIIIIHHHIIIIIIIIIIIIIIIIIIHIIIIIIIIIIIIIIIIIIIIHIIIIIIIIIIIIIIIIIIIIIIIIIIIIIIIIIIIIIIIIIIIIIIIIIIIIIIIIHIIHIIIIIIIIIIIIIIIIIIIIIIIIIIIIIIHIIIIIIIIIIIIIIIIIIIHIIIIIHCIIIIIIIIIIIIIIII
@HS5.4_324 HISEQ:380:H55W7BCXY:1:1101:10474:32446 1:N:0:AGCAGGAA orig_bc=AAAAAAAAAAAA new_bc=AAAAAAAAAAAA bc_diffs=0
TACAGAGGCCCATAGCGTTGTTCGGATTTACTGGGCGTAAAGGGCGCGTAGGCGGCGAGGCGTGTCGGATGTGAAATCTCCGGGCTCAACCCGGAAAGTGCGTCCGAAACTACCCCGCTTCGAGTCTGGGAGGGGGAATCGGAATACAGGGTGTAGCGGTGAAATGCGTTGATATCCTGTAGAACACCGGAGGCGAAGGCGGATTCCTTGAACAGTACTGACGCTGAGGCGCGAAAGTCGGGGGAGCAAACAGG
+
IIIIIIIIIIIIIIIIIIIIIIIIIIIIIIIIIIIIIHIIIIIIIIIIIIIIIIIIIIIIIIHIIIIIHIIHIIHHGHIIIIIIIIIIIIIIIIIIIIIIIIIIIIIIIIIIIIIIIIIIIIIIIHIIIIIIIIIIIIIIIIIIIIIIIIIIIIIIIIIIIIIIIIIIIIIIIIIIIIIIIIIIIIIIIIIIIIIIIIIIIIIIIIIIIIIHIIIIIIIIIIIIIIIIIIIIIIIIH?IIIIIIIIIIIIIIII
@HS5.4_325 HISEQ:380:H55W7BCXY:1:1101:18224:32449 1:N:0:AGCAGGAA orig_bc=AAAAAAAAAAAA new_bc=AAAAAAAAAAAA bc_diffs=0
TACGTAGGTGGCAAGCGTTATCCGGATTTACTGGGTGTAAAGGGCGCGTAGGCGGGGATGCAAGTCAGATGTGAAATCTATGGGCTTAACTCATAAACTGCATTTGAAACTGTATCTCTTGAGTGCTGGAGAGGTAGACGGAATTCCTTGTGTAGCGGTGAAATGCGTAGATATAAGGAAGAACACCAGTGGCGAAGGCGGTCTACTGGACAGTAACTGACGCTGAGGCGCGAAAGCGTGGGGAGCAAACAGG
+
IIIIHIIIHIIIIIIIIIHHIIIIHIIIIIIIIGIDHHHIIHHIIHIIEHIIIIIIIHIIIIIIIIIIIHIIHIIIIIIIIIIIIIIIIIHIIIIIIIIIIIIIIHIIHIIIIIIIIIIIIIIIIIHIIIIIIIIIIIHIIIIIIIIIIIIIIIIIIIIIIIIIIIIIIIIIIIIHHFIIIIHIIIIHIIHHIIIIIIIIIIIIIIIIIHHHHHIIIIIIIIIIIIIIIIIIIIHIIIIIIIIIIIIIIIIII
@HS5.4_326 HISEQ:380:H55W7BCXY:1:1101:1758:32627 1:N:0:AGCAGGAA orig_bc=AAAAAAAAAAAA new_bc=AAAAAAAAAAAA bc_diffs=0
TACGGAGGGTGCGAGCGTTAATCGGAATAACTGGGCGTAAAGAGCTCGTAGGCGGTTAGTCAAGTCAGATGTGAAAGCCCCGGGCTTAACCTGGGAACTGCATTTGAAACTGACGAACTAGAGTACTGTAGAGGGAGGTAGAATTCCAGGTGTAGCGGTGAAATGCGTAGATATCTGGAGGAATACCGGTGGCGAAGGCGGCCTCCTGGACAGAGACTGACGCTGAGGAGCGAAAGCGTGGGGAGCAAACAGG
+
IIIIIHIIIIIIIIIIIIGIIIIIIIIHIIIIIIIIIHIIIIIIIIIIHIIIIIIHHIIHIIIIIIIIIIIIIIIIIIIIIIIIIIIIIIIIIIIIIIIIIIIIIIIIIIIIIIIIIIIIIIIIIIIIIIIIIIIIIIIIIIIIIIIIIIIIIIIIIIIIIIIIIIIIIIIIIIIHHGIIIIIIIIIIIIIIIIIIIIIIIIIIIIIIIIIIIIIIIIIIIIIIIIIIIIIIIIIIIIIIIIIIIIIIIIIII
@HS5.4_327 HISEQ:380:H55W7BCXY:1:1101:13487:32716 1:N:0:AGCAGGAA orig_bc=AAAAAAAAAAAA new_bc=AAAAAAAAAAAA bc_diffs=0
TACGTAGGTGGCAAGCGTTGTCCGGAATTACTGGGTGTAAAGGGAGCGCAGGCGGGACAGCAAGTTGGATGTGAAATACCGCAGCTCAACTGCGGAGCTGCATCCAAAACTGTTGTTCTTGAGTGGAGTAGAGGTAGGCGGAATTCCGAGTGTAGCGGTGAAATGCGTAGATATTCGGAGGAACACCAGTGGCGAAGGCGGCCTACTGGGCTCTTACTGACGCTGAGGCTCGAAAGTGTGGGGAGCAAACAGG
+
IIIIIIIIIIIIIIIIIIIIIIIIIIIIIIIGHIIHHHIIIIIIIIIIIIIIIIIIIIIIIIIIIIIIIIIIIIIIHIIIIIIIIHIIIIIIIIIIIIIIIIIIIIIIIIIIIIIIIIIIIIIIIIIIIIIIIIIIIIIIIIIIIIIIIIIIIIIIIIIIIIIIIIIIIIIIIIIIHIIIIIIIIIIIIIIIIIIIIIIIIIIIIIIIIIIIIIIIIIIIIIIIIIIIIHIIIIIIIIIIIIIIIIIIIIIII
@HS5.4_328 HISEQ:380:H55W7BCXY:1:1101:13792:32516 1:N:0:AGCAGGAA orig_bc=AAAAAAAAAAAA new_bc=AAAAAAAAAAAA bc_diffs=0
TACGGAAGGTCCGGGCGTTATCCGGATTTATTGGGTTTAAAGGGAGCGCAGGCTGATGATTAAGCGTGACGTGAAATGTAGCCGCTCAACGGCTGAACTGCGTCGCGAACTGGTTATCTTGAGTGAGTTCGATGTTGGCGGAATTCGTGGTGTAGCGGTGAAATGCTTAGATATCACGAAGAACTCCGATTGCGAAGGCAGCCAACAAGGCCTTTACTGACGCTAAAGCTCGAAGGTGCGGGTATCGAACAGG
+
IIIIIIIIIIIIIIIIIIIHIIIIIGHIIIIIIIIIIIGIIIIIHIIIIIIIIIIHIIIIIIIIIIIIIIIHIIHHIIHIIIIIIIIIIIIIIIIIIIIIIIIIIIIIIIIIIIIIIIIIIIIIIIIIIIIIIIHIIIIIIIIIIIIIGIIIIIIIIIIIIIIIIIIIIIIIIIHIIIIIIIIIIIIIIIIIIIIIIIIIIIIHIIIIIIIIIIIIIIHHIIIIIIIIIHIIIIHHCHIIIIIIIIHHHIIII
@HS5.4_329 HISEQ:380:H55W7BCXY:1:1101:1332:32864 1:N:0:AGCAGGAA orig_bc=AAAAAAAAAAAA new_bc=AAAAAAAAAAAA bc_diffs=0
TACGGAGGATGCGAGCGTTATCCGGATTTATTGGGTTTAAAGGGTGCGCAGGCGGGCTGTTAAGTCAGCGGTGAAAGGCTCGGGCTCAACCGGAGCAGTGCCGTTGATACTGGCAGTCTTGAATGCGGTCAAGGCCGGCGGAATGTGGCGTGTAGCGGTGAAATGCATAGATATGCCACAGAACACCGATAGCGAAGGCAGCTGGCCGGGCCTGCATTGACGCTCAGGCACGAAAGCGTGGGGATCGAACAGG
+
IIIIIIIIIIIIIIIIIIIIIIIIIHHIIIIIHHIHHHIIIIIIIIIIIIIIIIIIIIIIHHHIIIIIIIIIIIIIHHIIIIIIIIIIIIIIIIIIIIIIIIIIIIIIIIIIIIIIIIIIIIIIIIIIIIIIIIIIIIIIIIIIIIIIIIIIIIIIIIIIIIIIIIIIIIIIIIHIIIIIIHIIIIIIIHIIIIIIIIHIIIIIIIHIIIIIIIIIIIIIIIIIIIIIIIIIIIIIIIIIIIIIIIIIIIIII
@HS5.4_330 HISEQ:380:H55W7BCXY:1:1101:4007:32980 1:N:0:AGCAGGAA orig_bc=AAAAAAAAAAAA new_bc=AAAAAAAAAAAA bc_diffs=0
TACGGAAGGTCCGGGCGTTATCCGGATTTATTGGGTTTAAAGGGAGCGCAGGCTGATGATTAAGCGTGACGTGAAATGTAGCCGCTCAACGGCTGAACTGCGTCGCGAACTGGTTATCTTGAGTGAGTTCGATGTTGGCGGAATTCGTGGTGTAGCGGTGAAATGCTTAGATATCACGAAGAACTCCGATTGCGAAGGCAGCCAACAAGGCCTTTACTGACGCTAAAGCTCGAAGGTGCGGGTATCGAACAGG
+
IIIIIIIHIHIIIHIIIIIIIIIIIIIHIHIIIIIEHGIIHIIHIIIIHIIIIIIIIIIIIIIIIIIIIIIHHIIIHHHHFHIIIIIIIIIIIIIIIIIIIIIIIIIIIIIIIIIHGIIIIGIIIIIIHIIIIIIHIIHIHIIIIHIIIIIIIIIIIIIIIIIIIIIIIIIIIIIIIHIIIIIIHIIIIIIIHIIIIIIIIIHIIHIIIIIIIIIIIHHHIIIIIIIIIIIIIIIHCIIIIIIIIIIIIIIII
@HS5.4_331 HISEQ:380:H55W7BCXY:1:1101:4399:32964 1:N:0:AGCAGGAA orig_bc=AAAAAAAAAAAA new_bc=AAAAAAAAAAAA bc_diffs=0
TACGGAAGGTCCGGGCGTTATCCGGATTTATTGGGTTTAAAGGGAGCGCAGGCCGACTGGTAAGCGTGACGTGAAATGTAGCCGCTCAACGGCTGCACTGCGTCGCGAACTGTCAGTCTTGAGTGAGTACGATGTTGGCGGAATTCGTGGTGTAGCGGTGAAATGCTTAGATATCACGAAGAACTCCGATTGCGAAGGCAGCCAACAAGGCCTTTACTGACGCTAAAGCTCGAAGGTGCGGGTATCGAACAGG
+
IIIIIIIIIIIIIIIIIIIIIIIIIHHHHIIHHIIGHIIIIIIIIHIIIIIIIIIIIIIIIIIIIIIIIIIIIIIIIIIIIIIIIIIIIIIIIIIIIIIIIIIIIHIIIIIIIIIIIIIIIIIIIIIIIIIIIIIIIIIIIIIIIIIIIIIIIIIIIIIIIIIIIIIIIIIIIIIIIIIIIIIIIIIIHIIIIIIIIIIIIIIIHIIIIIIIIIIIIIIIIIIIIIIIIIIIIIIIIIIIIIIIIIIIIIIII
@HS5.4_332 HISEQ:380:H55W7BCXY:1:1101:7481:32946 1:N:0:AGCAGGAA orig_bc=AAAAAAAAAAAA new_bc=AAAAAAAAAAAA bc_diffs=0
TACGTATGGTGCAAGCGTTATCCGGATTTACTGGGTGTAAAGGGTGCGTAGGTGGCATGGCAAGTCAGATGTGAAATGCGGGGGCTCAACCCCTGAACTGCATTTGAAACTGTCAAGCTAGAGTACAGGAGAGGAAAGCGGAATTCCTAGTGTAGCGGTGAAATGCGTAGATATTAGGAGGAACACCAGTGGCGAAGGCAGCTTTCTGG
+
IIIIC1<DHIIIIIIIIII0G<GHIICHHIIGHII1DFHIIIII<EHHHIII<GH?6##?AHHI68181HHH8#GIHCD<IIIII/HHIIIII@GECHHHII#G0@@HHHII/<00?HG/F//FG=<=@HG:HHCE8IIIIIIIIIIH1IIIIIIIIIII#IIIIIIIIIH1HG7HHII1IIIIIIH?0IIIIIIIIHH1HG<D1IHF<
@HS5.4_333 HISEQ:380:H55W7BCXY:1:1101:11780:32766 1:N:0:AGCAGGAA orig_bc=AAAAAAAAAAAA new_bc=AAAAAAAAAAAA bc_diffs=0
TACGGAGGATGCGAGCGTTATCCGGATTTATTGGGTTTAAAGGGTGCGTAGGCGGGACGTCAAGTCAGCGGTGAAATACTGTGGCTCAACCATAGTACTGCCGTTGAAACTGGCGACCTTGAGTGCGGCAGAGGTAGGCGGAATGTGTGGTGTAGCGGTGAAATGCTTAGATATCACACAGAACACCGATTGCGAAGGCAGCTTACTGGAGCGCAACTGACGCTGAGGCACGAAAGCGTGGGTATCGAACAGG
+
IIIIIIHFGHIIIIIIIIIIIIIIIHGHIIIIIIIHHIIIIIIIIIHIIIIIIIIIIIIIIIIIIIIIIIIIIIIIIHIIIIIIIIIIIIIIIIIIIIIIIIIIIIIIIIIIIIIIIIIIIIIIIIIIIIIIHIIIIIIIIIIIIIIIIIIIIIIIIIIIIIIIIIIIIIIIIIIIIIIIIIIHIIIIIIHIIIIIIIIIIIIIIIIIIIIIIIIHIIIHIIIIIIIHHHIIIIIIIHHIIIIIIIIIIIIII
@HS5.4_334 HISEQ:380:H55W7BCXY:1:1101:13521:32925 1:N:0:AGCAGGAA orig_bc=AAAAAAAAAAAA new_bc=AAAAAAAAAAAA bc_diffs=0
TACGGAAGGTCCGGGCGTTATCCGGATTTATTGGGTTTAAAGGGAGCGTAGGCCGAAGGTTAAGCGTGTTGTGAAATGTAGTCGCTCAACGTCTGCACTGCAGCGCGAACTGGCTTTCTTGAGTGCGCGGTAAGTTGGCGGAATTCGTTGTGTAGCGGTGAAATGCTTAGATATGACGAAGAACTCCGATTGCGAAGGCAGCTGACTGTAGCGTAACTGACGCTGATGCTCGAAAGCGTGGGTATCGAACAGG
+
GHHHGE0<C<GFH<DCD<CDC?C@ECEGHH@GEHI<G0DHGFHIICHCHDHH?G</CCDHHH@H@HHHGHHHE@HHEEHHIHEHEGHIHIIHGHFHIHHIIHEHHIIIIIHFHH#FHFHHGHHGFHIHHHEHHH@DIHGIHHHECEHCFIIIIIIIIIHHFHHFDG1HEGBFHHGHGFHHHHEC<C@@#HEIIIHFIIHHIHHFEHGC0CIHHEEHIIIHHFEIHE<HIHIHHFIIIHIIIHHEEHGHIIIHH
@HS5.4_335 HISEQ:380:H55W7BCXY:1:1101:4246:33031 1:N:0:AGCAGGAA orig_bc=AAAAAAAAAAAA new_bc=AAAAAAAAAAAA bc_diffs=0
TACGGAAGGTCCGGGCGTTATCCGGATTTATTGGGTTTAAAGGGAGCGCAGGCTGGATTTTAAGCGTGCTGTGAAATGTACCGGCTCAACCGGTGACGTGCAGCGCGAACTGGAGTCCTTGAGTGAGTACGAGGTATGCGGAATTCGTGGTGTAGCGGTGAAATGCTTAGATATCACGAAGAACTCCGATTGCGAAGGCAGCGTACCAGTCCTTAACTGACGCTAAAGCTCGAAAGTGCGGGTATCGAACAGG
+
IIIIIIIIIIIIIIIIIIIIIIIIIHHGHIIIHIIDGHIIIIIIHIIHIIIIHGIIHHIIIIIIIIIIIIIIHIHHIIIIIIIIIIIIIIHIIIIIIIIIIIIIIIIIIIIIIHIIHHIIIIIIIIIIIIIIIIIIIIIIIIIIIIIIHHIIIIIIIIIIIIIIIIIIIIHIIIHHIHIIIIIHIIIIIIIIIIIIIHIHIIIHIIIHIIIIIIHHIIIIIIIHIIIHFIHIIIIIIIIIIIHHHHIIIIIII
@HS5.4_336 HISEQ:380:H55W7BCXY:1:1101:6760:33229 1:N:0:AGCAGGAA orig_bc=AAAAAAAAAAAA new_bc=AAAAAAAAAAAA bc_diffs=0
TACGGAAGGTCCGGGCGTTATCCGGATTTATTGGGTTTAAAGGGAGCGCAGGCTGAAGGTTAAGCGTGACGTGAAATGTACCGGCTCAACCGGTGAATTGCGTCGCGAACTGGTCTTCTTGAGTGAGTACGAGGAAGGCGGAATTCGTGGTGTAGTGGTGAAATGCTTAGATATCACGAAGAACTCCGATTGCGAAGGCAGCCTTCCAGTCCTTAACTGACGCTAAAGCTCGAAAGTGCGGGTATCGAACAGG
+
IIIIIHIHIIIIIIIIIIIIIIIIIHHHIIIHHHIEHIIIIIIIIIIIHIIIIIIIIIIIIIIIIIIIIIIIIIIIHHIIIIIIIIIIIIIIIIIIIIIIIIIIIIIIHIIIIIIIIIIIIIIIIIIIIIIIIIIIIIIIIIIIIHIIIIIIIIIIIIIIIIIIIIIIIIIIIIIIHIIIIIIIHIIIIIIIIIIIIIIIIIIIIIIIIHIIIIIIIHIIIIIIIIIIIIIIIIIHDIHIIIIIIIIIIIIII
@HS5.4_337 HISEQ:380:H55W7BCXY:1:1101:7691:33131 1:N:0:AGCAGGAA orig_bc=AAAAAAAAAAAA new_bc=AAAAAAAAAAAA bc_diffs=0
TACGTAGGTGACAAGCGTTATCCGGATTTACTGGGTGTAAAGGGCGTGTAGGCGGCTTTGCAAGTCAGAAGTGAAATTCCCGGGCTTAACCTGGGCGCTGCTTCTGAAACTGTAAAGCTTGAGTACTGGAGGGGAAAGCGGAATTCCTAGTGTAGCGGTAAAATGCACAGATATTAGGAGGAACACCGGTGGCGAAGGCGGCTTTCTGGACAGTAACTGACGCTGAGGCGCGAAAGCGTGGGGAGCAAACAGG
+
IHIIHHIIHHHH@CFHHHHHHGHIIIICHFHGGHICCEHHHFHIHIDHGCHHIIHDDIHHHHHHHIIIIHIIIIHHDFHIIIHHHHIIIIHHHHHHIIHIHIIGIIIIIIIIIIIIIIHIIHGHHHHIIHHHIIIIHHHHHHIGHHHHHIIIHHIHIIIIHIIIHHIIIIIIIHHIHHIIIIIHIHHIIIIIIIHHIIIHHHHEEIIHIHE?HHIHHIIHIHGHHHHHHHHHIHEHHDIIIHIIEIIIIHIII
@HS5.4_338 HISEQ:380:H55W7BCXY:1:1101:8863:33163 1:N:0:AGCAGGAA orig_bc=AAAAAAAAAAAA new_bc=AAAAAAAAAAAA bc_diffs=0
TACGGAAGGTCCGTGCGTTATCCGGATTTATTGGGTTTAAAGGGAGCGCAGGCCGATTATTAAGCGTGACGTGAAATGTAGATGCTCAACATCTGAACTGCGTCGCGAACTGGTAGTCTTGAGTGAGTTCGATGTGGGCGGAATTCGTGGTGTAGCGGTGAAATGCTTAGATATCACGAAGAACTCCGATTGCGAAGGCAGCCCACAAGGCCTTTACTGACGCTAAAGCTCGAAGGTGCGGGTATCGAACAGG
+
IIIIIIIIIIIII1DHHIIHHIHIIIIIIIIHHIIDHHIIIIIIHIIIGIIIGIIIIIHIIIIIIIIIIIIIIIIIIIIIHIIIIIIIIIIIIIIIIIIIIIIIIHIIIIIIIIIIHIIIIIIIIIIIIIIIIIIIIIIIIIIIIIIIIIIIIIIIIIIIIIIIIIIIIIHIIIIHIHIIIIIIHIIIIIIIIIIIIIIIIIHIIIIIIIIIIIIIIIIIIIIIIIIIIGIIIIIIIIIIIIIIIIIIIIIII
@HS5.4_339 HISEQ:380:H55W7BCXY:1:1101:15628:33205 1:N:0:AGCAGGAA orig_bc=AAAAAAAAAAAA new_bc=AAAAAAAAAAAA bc_diffs=0
TACGGAAGGTCCGGGCGTGATCCGGATTTATTGGGTTTAAAGGGAGCGCAGGCTGGATTTTAAGCGTGCTGTGAAATGTACCGGCTCAACCGGTGACGTGCAGCGCGAACTGGAGTCCTTGAGTGAGTACGAGGTATGCGGAATTCGTGGTGTAGCGGTGAAATGCTTAGATATCACGAAGAACTCCGATTGCGAAGGCAGCGTACCAGTCCTTAACTGACGCTAAAGCTCGAAAGTGCGGGTATCGAACAGG
+
H1<1<0CFEC@<//CF/C/0DEHHH000<<GIIHH<D0D1<CFH<00<//<E?HHHH#GFFHH@HIHEGHHF@CGGHGHFIHHEHHHCE@FIHHEIIHHEFHIHH?IHHEEDG.HHEGCGHH@DCHIIH@HHHIHHDGAEHEHHEIHIHFEHHCIHHEIIHF#H@EEIIIHHHHGFGHF<@CGHFHIHIIIIIIIHHHH#HFHF1EEEHHEHIHHG=HHEHGHHEHEE<1HIHHCHGHHFIIIHH<1GHG<HH
@HS5.4_340 HISEQ:380:H55W7BCXY:1:1101:2268:33270 1:N:0:AGCAGGAA orig_bc=AAAAAAAAAAAA new_bc=AAAAAAAAAAAA bc_diffs=0
TACGGAAGGTCCGGGCGTTATCCGGATTTATTGGGTTTAAAGGGAGCGCAGGCTGATGATTAAGCGTGACGTGAAATGTAGCCGCTCAACGGCTGAACTGCGTCGCGAACTGGTTATCTTGAGTGAGTTCGATGTTGGCGGAATTCGTGGTGTAGCGGTGAAATGCTTAGATATCACGAAGAACTCCGATTGCGAAGGCAGCCAACAAGGCCTTTACTGACGCTAAAGCTCGAAGGTGCGGGTATCGAACAGG
+
IIIIIIIIIIIIIIIIIIIIIIIIIHIIIIIIIHIDHIIIIIIIIIIIIIIIIIIIIIIIIHIIIIIIIIIHIIIIHIHIIIIIIIIIIIIIHIIIIIIIIIIIIIIIIIIIIGIHIIIIIIIIIIIIIIIIIIIIIIHIIIIIIIIIIHIIIIIIIIIIIIIIIIIIIIIIIIIIHIIIIIIIIIIIIIIIIIIIIIIIIIIIIIIIIIIIIIIIIHIHIHIIIIIIIHIIHIIIIIIIIIIIIIIIIIIII
@HS5.4_341 HISEQ:380:H55W7BCXY:1:1101:9904:33261 1:N:0:AGCAGGAA orig_bc=AAAAAAAAAAAA new_bc=AAAAAAAAAAAA bc_diffs=0
TACGGAAGGTCCGGGCGTTATCCGGATTTATTGGGTTTAAAGGGAGCGCAGGCCGGCTGTTAAGCGTGACGTGAAATGTAGGTGCTCAACATCTGCACTGCGTCGCGAACTGACAGTCTTGAGTGAGTTCGATGTAGGCGGAATTCGTGGTGTAGCGGTGAAATGCTTAGATATCACGAAGAACTCCGATTGCGAAGGCAGCCTACAAGGCCTTTACTGACGCTAAAGCTCGAAGGTGCGGGTATCGAACAGG
+
IIIIIIIIIHHII/<EHHIIHHIIIGHHGHIHIIHGHIHIIIIHIIIHIIIIIIIIIIIIIIIIIIIIIIIIHIIIIIIIIIIIIIIIIIIIIIIIIIIIIIIIIIIIIIIIIIIIHHIHHIIIIIIIIIIIIIIIIHIIIIIIIIIIIIIIIIIIIIIIIIIIIIIIIIIIIIIIIGIIIIIIHIIIIIIIIIIIIIIIIIIIIIIIIIIIIIIIIIIIIIIIIIIIIIIIIIIIIIIIIIIHIIIIIIIII
@HS5.4_342 HISEQ:380:H55W7BCXY:1:1101:8057:33605 1:N:0:AGCAGGAA orig_bc=AAAAAAAAAAAA new_bc=AAAAAAAAAAAA bc_diffs=0
TACAGAGGCCAAGAGCGTTGTTCGGATTTACTGGGCGTAAAGGGCGCGTAGGCGGCATGGCGTGTCGGATGTGAAATCTCCGGGCTCAACCCGGAAAGTGCGTCCGAAACTACCGTGCTGGAGTATGGGAGGGGGAATCGGAATGCAGGGTGTAGCGGTGAAATGCGTTGATATCCTGCAGAACACCGGAGGCGAAGGCGGATTCCTTGAACATCACTGACGCTGAGGCGCGAAAGTCGGGGGAGCAAACAGG
+
IIIIIIIIIIIIIIIIIEHIIIIIIIIIIIHIIIIIIIIIIFIIIIIIIIIIIIIIIIIIIIIIIIIIHIIIIIIIGHIIIIIIIIIIIIIIIIIIIIIIIHHIIIIIIIIIIIIIIIIIIIIIHIHIIIIIIIIIIIIIIIIIIIIIIIIHIIIIIIIIIIIIIIIIIIIHIIIIIIHGIIIIIHIIIIIIIIIIIIIIIIIIIIIIIIHIIHHHIIIHIIIIIIIIIIIIIIHECIIIIIIIIIIIIIIII
@HS5.4_343 HISEQ:380:H55W7BCXY:1:1101:10129:33540 1:N:0:AGCAGGAA orig_bc=AAAAAAAAAAAA new_bc=AAAAAAAAAAAA bc_diffs=0
TACGGAGGATGCGAGCGTTATCCGGATTTATTGGGTTTAAAGGGTGCGTAGGCGGAATGTTAAGTCAGTGGTGAAAGCGTGCGGCTCAACCGTACCGAGCCATTGAAACTGGCGTTCTTGAGTGCAAGCGAGGTAAGCGGAATGTGACGTGTAGCGGTGAAATGCTTAGATATGTCCCAGAACTCCGATTGCGAAGGCAGCTTACCAGTATGTAACTGACGCTGAGGCACGAAAGCGTGGGTATCAAACAGG
+
IHGIIIIIIIIIIIIIIIIIIHIIIEHHHIIFHIIGEHIIIIIIIIIIIIIIIIIIIIIIIIIIHIIIHIIIIIIIIIIIIIIIIIIIIIIIIIIIIIIIIIIIIIIIIIIIIIIIIIIIIIIIIIIIIIIHIHIHIIIIIIIIIIIIIIIIIIIIIIIIIIIIIIIIIIIIIIIIGIIIIIIHIIIIIIIIIIIIIIIIIIHIIIIIIIIIIIIIIIIIIIIIIIIHHIHIIIIIIIIIIIIIIIIIIIII
@HS5.4_344 HISEQ:380:H55W7BCXY:1:1101:11688:33667 1:N:0:AGCAGGAA orig_bc=AAAAAAAAAAAA new_bc=AAAAAAAAAAAA bc_diffs=0
TACGGAAGGTCCGGGCGTTATCCGGATTTATTGGGTTTAAAGGGAGCGCAGGCCGGCTGGTAAGCGTGACGTGAAATGTAGATGCTCAACATCTGCACTGCGTCGCGAACTGTCAGCCTTGAGTGAGTTCGATGTTGGCGGAATTCGTGGTGTAGCGGTGAAATGCTTAGATATCACGAAGAACTCCGATTGCGAAGGCAGCCGACAAGGCCTTTACTGACGCTAAAGCTCGAAGGTGCGGGTATCGAACAGG
+
IIIIIIIIIHIIIIIIIHIIIIIIIGHHIIIIIIIECHHIIIIIIIIIIIIIIIIIIIIIIHIIIIIIIIIIIIIHHHHHIIIIIIIIIIIIIIIIIIIIIIIIIIIIGIIIIIIIIIIIIIIIIIIIIIHIIIIIIIIIIIIIIIHIIIHIIIIIIIIHHIIIIIIIIIIIHHHHIHIHIIIIHIIIIIHIIIIIIIIIHIHIIIIIIGIIIHGIIIIHIIIIIIIIIIIIHIIHDGIIIIIIIIHIIIIII
@HS5.4_345 HISEQ:380:H55W7BCXY:1:1101:13654:33668 1:N:0:AGCAGGAA orig_bc=AAAAAAAAAAAA new_bc=AAAAAAAAAAAA bc_diffs=0
TACGGAGGGTGCGAGCGTTAATCGGAATAACTGGGCGTAAAGAGCTCGTAGGCGGTTAGTCAAGTCAGATGTGAAAGCCCCGGGCTTAACCTGGGAACTGCATTTGAAACTGACGAACTAGAGTACTGTAGAGGGAGGTAGAATTCCAGGTGTAGCGGTGAAATGCGTAGATATCTGGAGGAATACCGGTGGCGAAGGCGGCCTCCTGGACAGAGACTGACGCTGAGGAACGAAAGCGTGGGGAGCAAACAGG
+
IIIIHGHIIIIIIIIIIIIIHIHIIIIIIIIGHHIIIDHHIIIIIIIIHHHHIIIIIHHHIIIIIIIIIIIIIIIIIIIIIIHIIIIIIIIIIIIIIIIIIIIIIIHHIIIIIIIIIIIIIIIIIHHIIIIIIIIIIIHIIIIHHIIIIIHIIIIIIIIIIIIIIIIIIIIIIIIIHIIIIIIIIIIIIIIIIIIIIIIIIIIIIIIIIIIIIIIIIIIIIIIIIIIIIIIIIIIIIIIIIIIIIIIIIIIII
@HS5.4_346 HISEQ:380:H55W7BCXY:1:1101:2108:33989 1:N:0:AGCAGGAA orig_bc=AAAAAAAAAAAA new_bc=AAAAAAAAAAAA bc_diffs=0
TACGGAAGGTCCGGGCGTTATCCGGATTTATTGGGTTTAAAGGGAGCGCAGGCTGAATGGTAAGCGTGACGTGAAATGTCCGGGCTCAACCGGGGCTTTGCGTCGCGAACTGCCGTTCTTGAGTGGGTACGACGCTGGCGGAATTCGTGGTGTAGCGGTGAAATGCTTAGATATCACGAAGAACTCCGATTGCGAAGGCAGCTGGCGAGTCTCTTACTGACGCTAAAGCTCGAAGGCGCGGGTATCGAACAGG
+
IIIIIFHIIHIIIIIIIIIIIIIIIHGHHHIFHHIEGHIIIIIIIIGIHIIIIIIGHIIIIIIIGIHHIIIIIIIIGHIIIIIIIIIIIHIIIIIHHIIIIIIIIIIHIIIIHIIIIIIIIIIIIIIIIHHHIIIIHIIIIIIIIIIIIIIIIIIIIIIIIIIIIIIIIIIIIIIHHHHIIIIIIIIIIIIIIIIIIHIIIIIIIIIIIIIIIIIHHIIIIIIIIIIIIIHIIIIIIIHIIIIHIIIIIIIII
@HS5.4_347 HISEQ:380:H55W7BCXY:1:1101:5247:33894 1:N:0:AGCAGGAA orig_bc=AAAAAAAAAAAA new_bc=AAAAAAAAAAAA bc_diffs=0
TACGGAGGGTGCGAGCGTTAATCGGAATAACTGGGCGTAAAGAGCTCGTAGGCGGTTAGTCAAGTCAGATGTGAAAGCCCCGGGCTTAACCTGGGAACTGCATTTGAAACTGACGAACTAGAGTACTGTAGAGGGAGGTAGAATTCCAGGTGTAGCGGTGAAATGCGTAGATATCTGGAGGAATACCGGTGGCGAAGGCGGCCTCCTGGACAGAGACTGACGCTGAGGAGCGAAAGCGTGGGGAGCAAACAGG
+
IIIIIHIIIHHIEHIIIIIIIIIIIIIIIIIIIIIIIIIIIIIIIIIIIIHIIIIHIIIIIIIIIIIIIIIIIIIIHHIIIIIIIIIIIIIIIIIIIHIIIIIIIIIIIIIIIIIIIIIIIIIHIIHIIIIIIIIIIIIIIIIIHIIIIIIIIIIIIIIIIIIIIIIIIIIIIHHHHIIIIIIIIIIIIIIIIIIIIIIIIIIHHIIIIIIIIIIIIIIIIIIIIIIIIIIIIIIIIIIIIIHIIIIIIIIII
@HS5.4_348 HISEQ:380:H55W7BCXY:1:1101:5847:42040 1:N:0:AGCAGGAA orig_bc=AAAAAAAAAAAA new_bc=AAAAAAAAAAAA bc_diffs=0
TACGGAAGGTCCGGGCGTTATCCGGATTTATTGGGTTTAAAGGGAGCGCAGGCTGAATGGTAAGCGTGACGTGAAATGTCCGGGCTCAACCGGGGCTTTGCGTCGCGAACTGTCGTTCTTGAGTGGGTACGACGCTGGCGGAATTCGTGGTGTAGCGGTGAAATGCTTAGATATCACGAAGAACTCCGATTGCGAAGGCAGCTGGCGAGTCTCTTACTGACGCTAAAGCTCGAAGGCGCGGGTATCGAACAGG
+
HIIHHIIHGFFEEHIGDCCH@GHHHHHGHH@CCGH0<DFHHHGH?GHIHDDDDHHFCHHEGHHGHHFHHHGHHHGIIHHHHIHHHIHGHIHHGHIGHGHIHHHHIHHHIIIIHHIHFHHIIHHIIIHHCFHCHIIIHHIHHHHIIHIHHHHIIIHGIHGHIIIIIIHEHIGIIIHFGDEGIHIIHIIHHHIHIIHHIHGIIHIIIIIHHHHHIIIFIHHEIHHIIIIIIIIIHIIHIHIHHIIHHIIIIIIII
@HS5.4_349 HISEQ:380:H55W7BCXY:1:1101:6351:42091 1:N:0:AGCAGGAA orig_bc=AAAAAAAAAAAA new_bc=AAAAAAAAAAAA bc_diffs=0
TACGGAGGGTGCGAGCGTTAATCGGAATAACTGGGCGTAAAGAGCTCGTAGGCGGTTAGTCAAGTCAGATGTGAAAGCCCCGGGCTTAACCTGGGAACTGCATTTGAAACTGACGAACTAGAGTACTGTAGAGGGAGGTAGAATTCCAGGTGTAGCGGTGAAATGCGTAGATATCTGGAGGAATACCGGTGGCGAAGGCGGCCTCCTGGACAGAGACTGACGCTGAGGAGCGAAAGCGTGGGGAGCAAACAGG
+
IIHIIHHIIGHHIHHIIIHHHHIIIEHIGIIIIHGHIC<GHHHIIIIIHIHIIHHHHHHHHIHGHIHHHIIIIIIHHEHEHIHIHHEIIIIIIIIIIIHHIIHIIIHHIIHHHIIIIHIIIIIIIIIIHIIIHIIIIIIIHIIIIIIIIIIIIIIHIIGIIIIIIIIHIIIIIHIIHHIIIIIIIIIIIIIIIIIIIIIIIIIIIIIIIIIIIIIIIHIIIIIIIIIIIIIIIIIIIIIIIIIIIIIIIIIII
@HS5.4_350 HISEQ:380:H55W7BCXY:1:1101:7721:42052 1:N:0:AGCAGGAA orig_bc=AAAAAAAAAAAA new_bc=AAAAAAAAAAAA bc_diffs=0
TACGGAAGGTCCGGGCGTTATCCGGATTTATTGGGTTTAAAGGGAGCGCAGGCCGGAGGTCAAGCGTGACGTGAAATGTAGCCGCTCAACGGCTGAACTGCGTCGCGAACTGGCTTTCTTGAGTGAGTTCGATGTGGGCGGAATTCGTGGTGTAGCGGTGAAATGCTTAGATATCACGAAGAACTCCGATTGCGAAGGCAGCCCACAAGGCCTTTACTGACGCTAAAGCTCGAAGGTGCGGGTATCGAACAGG
+
IIIIIHHIIIIIIIIIIIIIIIIIIGHIIIHHGHHDGHIIIIIIIIIIIIIIIIIIIIIIHIIIIIIIIHIIIIIIIHIIIIIIIIIIIIIIIIIIIIIIIIIIIIIIIIIIIIIIIIHIIIIIIIIIIIIIIIIIIIIIIIIIIIIIIIIIIIIIIIIIIIIIIIIIIIIIIIIIHIIIIIIIHIIIIIHIIIIIIIIIHIHIIIIIIIIIIIHEIIIIIIIIIIIIIIIIIIIHIIIIIIIIIIIIHIIII
@HS5.4_351 HISEQ:380:H55W7BCXY:1:1101:9689:42122 1:N:0:AGCAGGAA orig_bc=AAAAAAAAAAAA new_bc=AAAAAAAAAAAA bc_diffs=0
TACGGAGGATGCGAGCGTTATCCGGATTTATTGGGTTTAAAGGGTGCGTAGGTGGTTTGTTAAGTTTGTGGTGAAAGCGTGCGGCTCAACCGTACCAAGCCATGAAAACTGGCGAACTTGAGTGCAAACGAGGTAGGCGGAATGTGATGTGTAGCGGTGAAATGCTTAGATATGTCACAGAACCCCGATTGCGAAGGCAGCTTACCAGCATGCAACTGACACTGAGGCACGAAAGCGTGGGTATCAAACAGG
+
IHHIHHHGGHIIIIIIIIIHIIIGHCEHIII@FHIE@HHIHHIIHIIIHHFHHIIHIHGFHHHHG?IHIIIIIHHIHHGIIIIIIHHIIIIHIIIEIIIHHIIIIIIIIIIIIIHHHIIIIIIIIIIIIHIIIIHIIHHIIIIIHIIIIIIIIIIIIIIIIIIIIHIIIIIIHIHIIHIIHIIHIIIIIHIIIHH@IIHIIIIIIIHIHIIHGIIIIIIIHIHIIHIIIIIIIIHIIIIIIIIIIIIIIIII
@HS5.4_352 HISEQ:380:H55W7BCXY:1:1101:15436:42081 1:N:0:AGCAGGAA orig_bc=AAAAAAAAAAAA new_bc=AAAAAAAAAAAA bc_diffs=0
TACGGAAGGTCCGGGCGTTATCCGGATTTATTGGGTTTAAAGGGAGCGCAGGCTGGATTTTAAGCGTGCTGTGAAATGTACCGGCTCAACCGGTGACGTGCAGCGCGAACTGGAGTCCTTGAGTGAGTACGAGGTATGCGGAATTCGTGGTGTAGCGGTGAAATGCTTAGATATCACGAAGAACCCCGATTGCGAAGGCAGCGTACCAGTCCTTAACTGACGCTAAAGCTCGAAAGTGCGGGTATCGAACAGG
+
IIGHH0CHE1CEEH?CHHIE1<EED@@CFF1DGE@<CGEHEFCEHHEHDCDIIIIIEGHHCCCHFHHHGHIGHHFIIHHIIHIIIIIHIHHHHHHF8EEHDHDHHHG@HIHFEAHHFGIIIIHHIIIHHHGEGHHHIHIHHHHIHEIIIIIIIIHHEHEHEHHIHHHHHHIIIIHHFEIH#HHHDDHG@IIGHHHHHHIHHEEHEIHIHHHFHIIIIHHGD@FEIHHIIIIIHEHFHIHIIIIHIIIHGFFII
@HS5.4_353 HISEQ:380:H55W7BCXY:1:1101:1612:42451 1:N:0:AGCAGGAA orig_bc=AAAAAAAAAAAA new_bc=AAAAAAAAAAAA bc_diffs=0
TACGGAAGGTCCGGGCGTTATCCGGATTTATTGGGTTTAAAGGGAGCGCAGGCTGGATTTTAAGCGTGCTGTGAAATGTACCGGCTCAACCGGTGACGTGCAGCGCGAACTGGAGTCCTTGAGTGAGTACGAGGTATGCGGAATTCGTGGTGTAGCGGTGAAATGCTTAGATATCACGAAGAACTCCGATTGCGAAGGCAGCGTACCAGTCCTTAACTGACGCTAAAGCTCGAAAGTGCGGGTATCGAACAGG
+
IIIHIIIIIEHHIIHIII?HCHHIIGDCHHHCFHH<<DHHIIIIIIIDCHHIIFHHFCHHHHIIHIIIHHIIIHHIIIHIIIIHIIIIIIIIIHHIIIIIIIIIIIHIIIIIIIIHIHIIIIIIIIHHIHIIIIHHHIIIIIIIIIIIIIHIIIIIIHIHIHIHEIIIIHIIIHHHFGIHGHIHHIIIIIIHHHHHIIHGIIHEGGIIIIIHIIIIHGIHIIHIIIHHHHIIHIHHHIIIEHIHIIIIIIIII
@HS5.4_354 HISEQ:380:H55W7BCXY:1:1101:8982:42414 1:N:0:AGCAGGAA orig_bc=AAAAAAAAAAAA new_bc=AAAAAAAAAAAA bc_diffs=0
TACGTATGGAGCAAGCGTTATCCGGATTTACTGGGTGTAAAGGGAGCGTAGACGGCATAGCAAGTCTGAAGTGAAATCCCCCGGCTCAACCGGGGAACTGCTTTGGAAACTGTTAAGCTGGAGTGCAGGAGAGGTAAGCGGAATTCCTAGTGTAGCGGTGAAATGCGTAGATATTAGGAGGAACACCAGTGGCGAAGGCGGCTTACTGGACTGTAACTGACGTTGAGGCTCGAAAGCGTGGGGAGCAAACAGG
+
IIIIHIIIIIIIIIIIIIIIIIIIIIIIIIIIIIIGHIIIIIIIHIHIIIIIIIIIIIIIIIIIIIIIIIIIIIIIHIIIIIIIIIIIIIIIIIIIIIIIIIHIIIIIIHIIHIIIIIIIIIIIIIIIIHIIIIIIIIIIIIIIIIIIIIIIIIIIIIIIIIIIIIIIIIHIIIIIIGIIIIIIIIIHIIIIGHIIIIIIIIIIIHIIIIIHIIHHIIIIIIIIIIIIIIIIIIIIIIIIIIIIIIIIIIIII
@HS5.4_355 HISEQ:380:H55W7BCXY:1:1101:13703:42409 1:N:0:AGCAGGAA orig_bc=AAAAAAAAAAAA new_bc=AAAAAAAAAAAA bc_diffs=0
TACGGAAGGTCCGGGCGTTATCCGGATTTATTGGGTTTAAAGGGAGCGCAGGCCGATGGTTAAGCGTGACGTGAAATGTAGCCGCTCAACGGCTGAACTGCGTCGCGAACTGGCTATCTTGAGTGAGTTCGATGTTGGCGGAATTCGTGGTGTAGCGGTGAAATGCTTAGATATCACGAAGAACTCCGATTGCGAAGGCAGCCAACAAGGCCTTTACTGACGCTAAAGCTCGAAGGTGCGGGTATCGAACAGG
+
IIIIIHHIIIIIIIIIIIIIIHHIIGHIIIEHHHIDHHGHIIIIIIIIIGHIGIIHIIHIIHIIIIIIHHIIIIHIIIIIIIIIHIIHIIIIIHHHHIIIIIHIIIIIIIIIIIIIIHIIIIIHGCHHIIIIIIIIIIIHIIIIIHHHHIIHIIHHHIHIIIIIIHHIIIIIIIIHHHIHIHHHHIHHHHCIIHHHFCHIIIIIIIHEH?FHEHFIIIIIIIIIIIIIIHIIIIIIIIIIHHHGFHHIIIIII
@HS5.4_356 HISEQ:380:H55W7BCXY:1:1101:14381:42455 1:N:0:AGCAGGAA orig_bc=AAAAAAAAAAAA new_bc=AAAAAAAAAAAA bc_diffs=0
TACGGAAGGTCCGGGCGTTATCCGGATTTATTGGGTTTAAAGGGAGCGCAGGCGGGTTATTAAGCGTGTTGTGAAATGCGGCGGCTCAACCGTCGAATTGCAGCGCGAACTGGTTACCTTGAGTGAGTACGACGTCAGCGGAATTCGTGGTGTAGCGGTGAAATGCTTAGATATCACGAAGAACCCCGATTGCGAAGGCAGCTGACGAGTCCTTAACTGACGCTAATGCTCGAAAGTGCGGGTATCGAACAGG
+
CHHF@EEHHHH@FHDCHHD@DC1CE0CG@GCCFHHDCEGEECGG1CEHDHHHHHHGHG?HHHHH@HHHFEIIIIHHCDCHCDHHHGDHFGHGDEHEGHHHD?GHDCDIIIHCHA0HHIIIIIHIHEGHHIIIHHEEHIHIHIIIIIIHHIGIIHHHIHHIIIIIIIIIIIIIIHHGCEHDIIIIIIIIHIHIIHHHIIHEIHHFHHHHHEHH@HHEHHIIHHIIGIIHHGHIIIIIHHHHIIHGEGCIIIIIH
@HS5.4_357 HISEQ:380:H55W7BCXY:1:1101:15167:42386 1:N:0:AGCAGGAA orig_bc=AAAAAAAAAAAA new_bc=AAAAAAAAAAAA bc_diffs=0
TACGGAAGGTCCGGGCGTTATCCGGATTTATTGGGTTTAAAGGGAGCGCAGGCGGGCTATTAAGCGTGACGTGAAATGTAGATGCTCAACATCTGAACTGCGTCGCGAACTGGTTGCCTTGAGTGCATTCGACGTCAGCGGAATTTGTGGTGTAGCGGTGAAATGCTTAGATATCACGAAGAACTCCGATTGCGAAGGCAGCTGACGAGACTGTAACTGACGCTAAAGCTCGAAAGTGCGGGTATCGAACAGG
+
IIIIIIIIIHHIIIIIIIIHIIIIIHHIIIIGHHHD@GHIIIIIIIIIIIIIIIHIIIIIIIIIIIIIIIIIIIIIIIIIIIIIIHIIIIIIIIIIIIIIIIIIIIIIIIIIIIIIIIIIIIIIIIIIIIIIIIIIIIIIIIIIIIIIHIIIIIIIIIIIIIIIIIIIIIIIIIIIIGIIIIIIIIIIIIIIIIIIIIIIIIIIIIIIIIIIIIIIIIIIIIIIIIIIIIIIIIHHHIIIIIIIIIIIIIIII
@HS5.4_358 HISEQ:380:H55W7BCXY:1:1101:5410:42521 1:N:0:AGCAGGAA orig_bc=AAAAAAAAAAAA new_bc=AAAAAAAAAAAA bc_diffs=0
TACGGAGGGTACGAGCGTTAATCGGAATGACTGGGCGTAAAGGGCACGTAGGTGGATAGATAAGTCACAAGTGAAATACCCGGGCTTAACCTGGGATTGGCTCGTGAAACTGTTTAACTAGAGTACGGTAGAGGGGAGTAGAATTCCAAGTGTAGCGGTGAAATGCGTAGAGATTTGGAAGAATACCGGAGGCGAAGGCGGCTCTCTGGACCGATACTGACACTGAAGAGCGAAAGCGTGGGGAGCAAACAGG
+
IIIIIDHIIIIIIIIIIIIIIIIIIIIIIIIIIIIIIHIIIIIIHHIIHIHIHIIIIIIIIIIIIIIIIIIIIIIIHIIIIIIIIHHIIIIIIIIIHIIIIIIIIIIIIIIIIIIIIIIIIIIIIIIIIIIIIIIIIIHIIIHIHIIIIIIIIIIIIIIIIIIIIIIIIIIIIIIHHIIIIIIIIIIIIHIIIIIIIIIIIIIIIIIIIIIIIIHIIIIIHGIIIIIIIIIIIIIIHIIIIIIIIIIIIHIII
@HS5.4_359 HISEQ:380:H55W7BCXY:1:1101:13434:42613 1:N:0:AGCAGGAA orig_bc=AAAAAAAAAAAA new_bc=AAAAAAAAAAAA bc_diffs=0
TACGGAGGATGCGAGCGTTATCCGGATTTATTAGGTTTAAAGGGTGCGTAGGCGGGGCTTTAAGTCAGCGGTAAAATCATATAGCTTAACTATATCAAGCCATTGATACTGGAGTCCTTGAGTACGGTTGAGGCTGGCGGAATGTGTTGTGTAGCGGTGAAATGCTTAGATATGACACAGAACACCGATTGCGAAGGCAGCTAGCTAAGCCGGCACTGACGCTGAGGCACGAAAGCGTGGGGATCAAACAGG
+
IHIHH=EHHHHIIIHHDHIIHHHHIHIHIG@<FGCFHHIIIIIHIEHHHCHIIIHIIIIIIGHHHHIIIIHIHHHIIIIIIIIIHHHIIIHIIIIIIIIIHHHHHIIIIIIIHHHHHIIIIIHHHIIIIIIIIIIIIHHHHHIIIIIIIIIIIIHIIHHHIHIIGIIIIIIIHHIIIIIIIIIIHIIHGIIIIIIIIIIIIIIHHIIIIIHIIIIIIIIHIIIIIIIIHIIIIIIIIHIIIIIIIIIHIHII
@HS5.4_360 HISEQ:380:H55W7BCXY:1:1101:19109:42614 1:N:0:AGCAGGAA orig_bc=AAAAAAAAAAAA new_bc=AAAAAAAAAAAA bc_diffs=0
TACGGAGGATGCGAGCGTTATCCGGATTTATTGGGTTTAAAGGGTGCGTAGGTGGTTTGTTAAGTTTGTGGTGAAAGCGTGCGGCTCAACCGTACCAAGCCATGAAAACTGGCGAACTTGAGTGCAAACGAGGTAGGCGGAATGTGATGTGTAGCGGTGAAATGCTTAGATATGTCACAGAACCCCGATTGCGAAGGCAGCTTACCAGCATGCAACTGACACTGAGGCACGAAAGCGTGGGTATCAAACAGG
+
IIIIIIIIIIIIIIIIIIIIIIIIIIIIIIIIIIIHHIIIIIIIHIIIHHHIIIIGHIIHIIIIIIIGIIIIIIIIHIIIIIIIIIIIIIIIIIIIIIIGIIIIIIIIIIIIIIIIHIIIIIIIIIIIIIIIIIIIIIIIIIIIIHIIIIIIIIIIIIHIIIIIIHIIIIIIIIIIIIIIIIIIIIIIIIIIIIIIIIIIIIIIGIIIIIIIIIIIIHIHIIIIIIIHIIIIHIIIIIIHCIIIIIIIIIII
@HS5.4_361 HISEQ:380:H55W7BCXY:1:1101:4026:42827 1:N:0:AGCAGGAA orig_bc=AAAAAAAAAAAA new_bc=AAAAAAAAAAAA bc_diffs=0
TACGGAGGATGCGAGCGTTATCCGGATTTATTGGGTTTAAAGGGTGCGCAGGCGGAACTGTAAGTCAGTGGTGAAATACCCGCGCTCAACGTGGGCCGTGCCATTGATACTGCAATTCTGGAGTACTGTTGCCGTGGGAGGAATGGGTAGTGTAGCGGTGAAATGCATAGATATTACCCAGAACACCGATTGCGAAGGCATCTCACGAAGCAGTCACTGACGCTGAGGCACGAAAGCGTGGGGATCGAACAGG
+
IIIIIIIIIIIIIIHIIIIIIIIIIIIIIIIIIIIGHIIIIIIIIIIIIIIIIIIIIIIIIIIIIIIIIIIHIHHHHIIIIIIIIIIIIIIIIIIIIIIIIIIIIIIIIIIIIIIIIIIIIIIIIIIIIIIIIIIIIIIIIIIIIIIIIIIIIIIIIIIIIIIIIIIIIIIIIIIIIHIIIIHIIIIIIIIIIIIIIIIIHIIIIIIIIIIIIIIIIIIHIIIIIIIIIIHHIIIIIIIIIIIIIHIIIIIII
@HS5.4_362 HISEQ:380:H55W7BCXY:1:1101:4499:42900 1:N:0:AGCAGGAA orig_bc=AAAAAAAAAAAA new_bc=AAAAAAAAAAAA bc_diffs=0
TACGGAAGGTCCGGGCGTTATCCGGATTTATTGGGTTTAAAGGGAGCGTAGGCCGGATATTAAGCGTGTTGTGAAATGTAGATGCTCAACGTCTGCACTGCAGCGCGAACTGGTGTCCTTGAGTGCGCAGGAAGTCGGCGGAATTCGTTGTGTAGCGGTGAAATGCTTAGATATGACGAAGAACTCCGATTGCGAAGGCAGCTGACTGTAGCGTTACTGACGCTGAAGCTCGAAGGTGCGGGTATCGAACAGG
+
IIIIIIIIIIIIIIIIIIIIIIIIIHHIIIIIIIIHIIIIIIIIIIIIIIIIIIIIIIIIIIIIIIIIIIIIIIIIIIIIIIIIIIIIIIIIIIIIIIIIIIIIIIIIIIIIIIIIIIIIIIIIIIIIIIIIIIIIIIIIIIIIIIIIIIIIIIIIIIIIIIIIIIIIIIIIIIIIIHIHIIIIHIIIIIIIIIIIIIIIIIIIIIIIIIIIIIIIIIIIIIIIIIIIIIHIIHHFCIIIIIIIIIIIIIIII
@HS5.4_363 HISEQ:380:H55W7BCXY:1:1101:6781:42763 1:N:0:AGCAGGAA orig_bc=AAAAAAAAAAAA new_bc=AAAAAAAAAAAA bc_diffs=0
TACGGAAGGTCCGGGCGTTATCCGGATTTATTGGGTTTAAAGGGAGCGCAGGCGGAGGCTTAAGCGTGACGTGAAATGTAGCCGCTCAACGGCTGAGTTGCGTCGCGAACTGGGTTTCTTGAGTGAGTGCGACGTCAGCGGAATTCGTGGTGTAGCGGTGAAATGCTTAGATATCACGAAGAACCCCGATTGCGAAGGCAGCTGACGAGCCCTTTACTGACGCTAAAGCTCGAAGGTGCGGGTATCGAACAGG
+
IIIIIIIIIIIIIHIHIHIIIIIIIEHIIIGEFHH0CDHHHHHIGHIIIIIIIHHHIIIIHHHIIIHIHIIHIIIIHIIIIIIIIIIIIIHHHHIIIHIIIIHIIIIIIHHHIIIHHIIIIHIIIIIHIIIIIIIIIIIIIIIIIIIIIHIIIIIIIIIIIIIIIIIIHHIIIIIIHHIIIIIIIIIIIIIIIIIIIIIIIIIIIHHHHHIHEIIHIIIIIHIIIIIIIIIHIIHFIIIIIIIIIIIIIIIII
@HS5.4_364 HISEQ:380:H55W7BCXY:1:1101:8407:42801 1:N:0:AGCAGGAA orig_bc=AAAAAAAAAAAA new_bc=AAAAAAAAAAAA bc_diffs=0
TACGGAGGATGCGAGCGTTATCCGGATTTATTGGGTTTAAAGGGTGCGTAGGTGGAGAATTAAGTCAGTGGTGAAAGCGTGCGGCTCAACCGTACCAAGCCATTGAAACTGGTTCCCTTGAGTGCAAACGAGGTAGGCGGAATGTGACGTGTAGCGGTGAAATGCTTAGATATGTCACAGAACCCCGATTGCGAAGGCAGCTTACCAGCATGCAACTGACACTGAGGCACGAAAGCGTGGGTATCAAACAGG
+
IIIHIGHIIIIIHIIGIIIIIIIIHE@CHHGCFHIDDHHHIIIIIIIHHIHHGGHHHHGHIIHIHHGHIIIIHIIHHHIHHIIIIIIIIIIIIIIIHHIIIIHIHIIIIIIHHHHIIIIIHHHIHHIEIHIHIIIHHHIIIIIIHHHIIGIIIIIIIIIIIIGIIIHIIIHIHHGHEIIIIIIIHHHHHIHIIIIIHIHFHIHIIHIIHHHIGHHIHHHHHHGHHHIGIIIIIIGHHHHEHGHGIIHHHIII
@HS5.4_365 HISEQ:380:H55W7BCXY:1:1101:9275:42983 1:N:0:AGCAGGGA orig_bc=AAAAAAAAAAAA new_bc=AAAAAAAAAAAA bc_diffs=0
TACGGAAGGTCCGGGCGTTATCCGGATTTATTGGGTTTAAAGGGAGCGCAGGCCGGCTTTTAAGCGTGACGTGAAATGTGGATGCTCAACATCTGAACTGCGTCGCGAACTGGAGGCCTTGAGTGCATTCGACGTCGGCGGAATTCGTGGTGTAGCGGTGAAATGCTTAGATATCACGAAGAACTCCGATTGCGCAGGCAGCTGACGAGACTGTAACTGACGCTAAAGCTCGAAAGTGCGGGTATCGAACAGG
+
IIIIIHIIIIIIIIIIIIIIIIIIIHHIIIIIHIIEGHIIIIIIIIIIIIIIIIIIIIIIIIIIIIIIIIIIIIHIIHIIIIIIIIIIIIIIIIIIIIIIIIIIIIIIIIIIIIIIIIIIIIIIIIIIIIHIIIIIIIIIIIIIIIIIIIIIIIIIIIIIIIIIIIIIIIIHIIIIIIIIIIIIIIIIIIIIIIIIIIIIIIIIIHIIIHHHIIIHHHHHHCEIIIIHIHIIHGC<CIIIIIIIIIIIIIIII
@HS5.4_366 HISEQ:380:H55W7BCXY:1:1101:9928:42764 1:N:0:AGCAGGAA orig_bc=AAAAAAAAAAAA new_bc=AAAAAAAAAAAA bc_diffs=0
TACGGAAGGTCCGGGCGTTATCCGGATTTATTGGGTTTAAAGGGAGCGCAGGCGGAAGGATAAGCGTGACGTGAAATGTAGCCGCTCAACGGCTGAACTGCGTCGCGAACTGTCTTTCTTGAGTGAGTACGACGTCAGCGGAATTCGTGGTGTAGCGGTGAAATGCTTAGATATCACGAAGAACCCCGATTGCGAAGGCAGCTGACGAGTCCTTTACTGACGCTAAAGCTCGAAGGTGCGGGTATCGAACAGG
+
G1CHCH@C<1D1C<CH?CHHHHHH<G<CHHHIC?CEGHEFEHHIIEEDDH<FHHHHHHIHEHGHEIIHHEHHIHHHHGGGHIHIICDEHFEHIHHGH?@GFE=HHHHHHGIHHHHF/CIGIIIIHHHHHHGHHG@IHIIHGEIIIHHIHIHIIIIHIIIII#HIIHHEIIIHGHHHIIHIHIIHHDIIIHHHIIIIIGHIHGHGCIIIIIIIIIHHHHHEIIIIIIHIIHHIHHHHHHEHIIHIIHGIIIIIH
@HS5.4_367 HISEQ:380:H55W7BCXY:1:1101:9834:42853 1:N:0:AGCAGGAA orig_bc=AAAAAAAAAAAA new_bc=AAAAAAAAAAAA bc_diffs=0
TACGGAAGGTCCGGGCGTTATCCGGATTTATTGGGTTTAAAGGGAGCGCAGGCTGGCCTTTAAGCGTGACGTGAAATGTCCCGGCTCAACCGGGGAGTTGCGTCGCGAACTGGAGGTCTTGAGTGAGTGCGAGGTACGCGGAATTCGTGGTGTAGCGGTGAAATGCTTAGATATCACGAAGAACCCCGATTGCGAAGGCAGCGTACCAGTCCTTAACTGACGCTAAAGCTCGAAGGTGCGGGTATCGAACAGG
+
IIIIIIIIIIIIIIIIIIIIIIIIIHHHHIIIIIIIIIIIIIIIIIIIIHIIIIIIIIHIIIIIIIIIIIIIIIIIIIIIHIIIIIIIIIIIIIIIIEIIIIIIIIIIIIIIIIIIIIIIIIIIIIIIIIIIIIIIIIIIIIIIIIIIIIIIIIIIIIIIIIIIIIIIIIIIIIIHHHIIIIIIIIIIIIIIIIIIIIIIIIIIIIIIIIIIIIIIIIIIIIIIIIIIIHIIIIIIIIIIIIIIIIIIIIIII
@HS5.4_368 HISEQ:380:H55W7BCXY:1:1101:10728:42813 1:N:0:AGCAGGAA orig_bc=AAAAAAAAAAAA new_bc=AAAAAAAAAAAA bc_diffs=0
TACGGAGGGTACGAGCGTTAATCGGAATGACTGGGCGTAAAGGGCACGTAGGTGGATAGATAAGTCACAAGTGAAATACCCGGGCTTAACCTGGGATTGGCTCGTGAAACTGTTTAACTAGAGTACGGTAGAGGGGAGTAGAATTCCAAGTGTAGCGGTGAAATGCGTAGAGATTTGGAAGAATACCGGAGGCGAAGGCGGCTCTCTGGACCGATACTGACACTGAAGAGCGAAAGCGTGGGGAGCAAACAGG
+
IIIIIIHIIIIIIIIIIIIIEHHIIIHHIIHIIIIIHHHIIHHIGEHIHIIFHHICHHHHIIIIIHHHEFHHHIHIFGHEHHIIIIIIIIIEHHHICGHIIIIIIHIIIIHHCCFHEHIGHHIHH?8HHHIIHFDF?G@EIIIIHI0BHIIIIIIIIIIHHIIIIHHIIHHHHHCHCFIIIIHHIIHHCHHIIIIIIHHEIIIIHIIHIIIHF@IIIIIIIIIHHGCIHIIIIIHH<IIIIIHIHIIIIIIIH
@HS5.4_369 HISEQ:380:H55W7BCXY:1:1101:1287:43039 1:N:0:AGCAGGAA orig_bc=AAAAAAAAAAAA new_bc=AAAAAAAAAAAA bc_diffs=0
TACGGAAGGTCCGGGCGTTATCCGGATTTATTGGGTTTAAAGGGAGCGCAGGCCGATGGTTAAGCGTGACGTGAAATGTAGCCGCTCAACGGCTGAACTGCGTCGCGAACTGGCTGTCTTGAGTGAGTTCGATGTGGGCGGAATTCGTGGTGTAGCGGTGAAATGCTTAGATATCACGAAGAACTCCGATTGCGAAGGCAGCCCACAAGGCCTTTACTGACGCTAAAGCTCGAAGGTGCGGGTATCGAACAGG
+
HEHEHHIIIFEEHEDCCCDGGHHIDHE0DEEHFFHCGCHHHIGHIHHDIHHDHHIHHFECFEFGHHCGCHHHIBGHFGHEHHHHHIIIHHEHHHIHEHHFHDCE?HHHFEHIII?HFGHEHHHHHHHB?BHFFHFIHHHG?IHCHFGBIIHIIHHFGHHIHEHIIIIIIIIIIIHGEFHFCGCHIHEHH#=HHD@DIHGHIIHHHHIHGHEHHHHHHIG@HHHGHIGHGHHHH@HHGIHIHIIIHGIHEHHHI
@HS5.4_370 HISEQ:380:H55W7BCXY:1:1101:4286:43203 1:N:0:AGCAGGAA orig_bc=AAAAAAAAAAAA new_bc=AAAAAAAAAAAA bc_diffs=0
TACGGAAGATGCGAGCGTTATCCGGATTTATTGGGTTTAAAGGGAGCGTAGGCGGACCTTTAAGTCAGCGGTAAAATGTCAATGCCCAACATTGGCCCGCCGTTGATACTGTTGGTCTTGAATACACACAAGGAAGGTGGAATTCGTTGTGTAGCGGTGAAATGCTTAGATATGACGAAGAACTCCGATTGCGAAGGCAGCCTTCTGGGGTGCGATTGACGCTGAGGCTCGAAAGTGCGGGTATCAAACAGG
+
HHIEHHIIIIGHIGICCHHIFIHIIHEHEHHHEHHGHIHHIIIHIE=ECHDHIHIHHCEHHHHII?DHHHHHGCHFDFGFHIIHHHIEHHIIIGGGCFHHDIHHIIIGHHHEF?GGCFHGH@FGGIHHHHHHIEHHHIIIHFGHHHHIHEDIHHEHHG?IHC?IHHHHHEHGHHHHHIHHHHIIGHHIHCHIIIIIIIIFEEEEGE<0CDHEC<GGEEIHHHEHHHDIIIIIIIHDIHFCHIIIHHGCGHCH
@HS5.4_371 HISEQ:380:H55W7BCXY:1:1101:7046:43131 1:N:0:AGCAGGAA orig_bc=AAAAAAAAAAAA new_bc=AAAAAAAAAAAA bc_diffs=0
TACGTAGGTGGCAAGCGTTATCCGGATTTACTGGGTGTAAAGGGCGCGTAGGCGGGGATGCAAGTCAGATGTGAAATCTATGGGCTTAACTCATAAACTGCATTTGAAACTGTATCTCTTGAGTGCTGGAGAGGTAGACGGAATTCCTTGTGTAGCGGTGAAATGCGTAGATATAAGGAAGAACACCAGTGGCGAAGGCGGTCTACTGGACAGTAACTGACGCTGAGGCGCGAGAGCGTGGGGAGCAAACAGG
+
IHE1FFCHHHEH?<1DECEEGCGHHGCHG?1<CHHCH/<1CCGH??E/<CF@<C<EC8D0D1BF@FCGGHII1HHB<GFFC#HGHGCHHH@0CFHGFHHHCHEGHHH0CC0@F@FGHHHCGEHHHIIEHHHE?HGHHHHHHIHHFH@HEHHEC/?DGHHHGIIHH?HHIIHHFCC1B#HGCEIHIGIHEGCCHEHHDDE=D1D1@IIIHHH@IIGHHEIHHHFIIHIHEIHD<0GCHHIIIIIIHFIIIIIHE
@HS5.4_372 HISEQ:380:H55W7BCXY:1:1101:3369:43423 1:N:0:AGCAGGAA orig_bc=AAAAAAAAAAAA new_bc=AAAAAAAAAAAA bc_diffs=0
TACGGAGGATGCAAGCGTTATCCGGATTTATTGGGTTTAAAGGGTGCGCAGGCGGCGCGTTAAGTCAGCGGTGAAATCTCATGGCTCAACCATGGAACTGCCGTTGATACTGGCGTGCTCGAGTACGGACGGCGCCGGCGGAATGTGTCATGTAGCGGTGAAATGCTTAGATATGCCACAGAACACCGATCGCGAAGGCAGCTGGCGAGGCCGGTACTGACGCTCAGGCACGAAAGCGTGGGGATCAAACAGG
+
HIHIEHIIIEHHIIHIFEHHEHHIHH=EHEHICGIHHIHIIIIHHIGHDHHIDHICHHIHI#IHFHHEGHIHDHHHGHHHHHFHHCHIHHHHHHHB#DHIIIIHHHHGHCHF@HHIICHIIIGHH?EHHIE??HCEC:FFHEIHGHHIHHHHIIIEHHHEHHHHIIHGHHIIHIHHGFGGHEHE@CHHIIHHFHHH@CHIIHIHEDHEHHHIHCFG@DIHHG@CCHHE?IHHHEH<HHIIIHHGC1HHGCCHE
@HS5.4_373 HISEQ:380:H55W7BCXY:1:1101:5896:43288 1:N:0:AGCAGGAA orig_bc=AAAAAAAAAAAA new_bc=AAAAAAAAAAAA bc_diffs=0
TACGGAGGGTACGAGCGTTAATCGGAATGACTGGGCGTAAAGGGCACGTAGGTGGATAGATAAGTCACAAGTGAAATACCCGGGCTTAACCTGGGATTGGCTCGTGAAACTGTTTAACTAGAGTACGGTAGAGGGGAGTAGAATTCCAAGTGTAGCGGTGAAATGCGTAGAGATTTGGAAGAATACCGGAGGCGAAGGCGGCTCTCTGGACCGATACTGACACTGAAGAGCGAAAGCGTGGGGAGCAAACAGG
+
IIIIIIIIIIIIIIIIIHHIHHIIIIEHIIIIHHHHHEHDHIIHIHIIFHGHCIIEHIIIIIIIIIIIIIHHIIIIHEHHIHHHIIIIIIIIIIIIGIIHIIIIIIIIIIIIHHIIIIIIIIIIIIIIIHIIIIIHIIIIIIIIHIIIIIIIIIIIIIIIIIIHIIHIIIIIHGIIHGHIIIIIIIIIHIIIIIIHIHIIIIIHHIIIIIIIHGIHIIIIHGIIIIIIHIHIIIIIIIIIIIIIIIIIIIIII
@HS5.4_374 HISEQ:380:H55W7BCXY:1:1101:8322:43371 1:N:0:AGCAGGAA orig_bc=AAAAAAAAAAAA new_bc=AAAAAAAAAAAA bc_diffs=0
TACGGAAGGTCCGGGCGTTATCCGGATTCATTGGGTTTAAAGGGAGCGCAGACGGGCTGTTAAGCGTGACGTGAAATCCGGGGGCTCAACCTTCGGCTGCGTCGCGAACTGGCGGCCTTGAGTGGACGGTAGGCAGGCGGAATTCGTGGTGTAGCGGTGAAATGCTTAGATATCACGAAGAACCCCGATTGCGAAGGCAGCTTGCCGCAGTCTTACTGACGTTCATGCTCGAAGGTGCGGGTATCGAACAGG
+
IIIIIIHIIHIIIIIIIIIIIIIIIEHIIIIIHIIEHHIIIIIIIIIIIIIHIIIIHIIHHIIIIIIIIIIIIIIIHHHIIIIIIHIIIIIIIIIIIHIIIIIIIIIIIIIIIIIIIIIIIIIIIIIIIIIIIIIIIIIIIIIIIIIIIIIIIIIIIIHIIIIIIHIIIIIIIIIHGIIIIIIIIIIIIIIIIIIIIIIIIIIIIIIIIIHIHIIIIIIIIIIIIIIIIIIIIIIIIIIIIHHIIHIIIIII
@HS5.4_375 HISEQ:380:H55W7BCXY:1:1101:13858:43281 1:N:0:AGCAGGAA orig_bc=AAAAAAAAAAAA new_bc=AAAAAAAAAAAA bc_diffs=0
TACGGAGGATGCGAGCGTTATCCGGATTTATTAGGTTTAAAGGGTGCGTAGGCGGGGCTTTAAGTCAGCGGTAAAATCATATAGCTTAACTATATCAAGCCATTGATACTGGAGTCCTTGAGTACGGTTGAGGCTGGCGGAATGTGTTGTGTAGCGGTGAAATGCTTAGATATGACACAGAACACCGATTGCGAAGGCAGCTAGCTAAGCCGGCACTGACGCTGAGGCACGAAAGCGTGGGGATCAAACAGG
+
IIIIIHIIHIIIIIIIHIIIIIIIIHEHIIIIIIHIHIIIIIIIIIIIIIIIIIIIIIIIIIIIIIIIIIIIIIIIIIIIIIIHIIIIIIIIIIHIIIIIIIIIIIIIIIIIIIIIIIIIIIIIIIIIIIHIIIIIIIIIIHIIIIIIIIIIIIIIIIIIIIIIIIIIIIIIIIIHHIIIIHIIIIIIIIIIIIIIIIIIIIIIIIIIIIIIHIIIIIIIIIIIIIIIIIIIIIIIIIIIIIIHHIIIIIII
@HS5.4_376 HISEQ:380:H55W7BCXY:1:1101:17022:43403 1:N:0:AGCAGGAA orig_bc=AAAAAAAAAAAA new_bc=AAAAAAAAAAAA bc_diffs=0
TACGGAGGGTGCGAGCGTTAATCGGAATAACTGGGCGTAAAGAGCTCGTAGGCGGTTTGTCAAGTCAGATGTGAAAGCCCCGGGCTTAACCTGGGAACCGCATTTGAAACTGACAGACTAGAGTACTGTAGAGGGAGGTAGAATTCCAGGTGTAGCGGTGAAATGCGTAGATATCTGGAGGAATACCGGTGGCGAAGGCGGCCTCCTGGACAGAGACTGACGCTGAGGAGCGAAAGCGTGGGGAGCAAACAGG
+
IHHIIHIIIEHHIIHIIIIIIIIIGHIIHEHHHHIIIEHHHIHIHIIIHHIHIIIEHHIIIIIHHIIHIIIIIIIIHHEHIIIIIIIHIIIIIIHHHIIIIIHHHHHHIGIIHIIIIIIIIIIIIIHIIIIIHIIIIIHHHHIIHGIIHHHIIIIHIIIIIIIGIIIIHHHEHEHHHHIIIIIIIIIIIIIIIIIIIGGIIIHGIIIIHIHHHHHIHEECHIIIIIHHCGIHIHHHIIIIHHIIHHGCIIHII
@HS5.4_377 HISEQ:380:H55W7BCXY:1:1101:20864:43263 1:N:0:AGCAGGAA orig_bc=AAAAAAAAAAAA new_bc=AAAAAAAAAAAA bc_diffs=0
TACGGAAGGTCCGGGCGTTATCCGGATTTATTGGGTTTAAAGGGAGCGCAGGCCGGCTGTTAAGCGTGACGTGAAATGTAGATGCTCAACATCTGCACTGCGTCGCGAACTGACAGTCTTGAGTGAGTTCGATGTAGGCGGAATTCGTGGTGTAGCGGTGAAATGCTTAGATATCACGAAGAACTCCGATTGCGAAGGCAGCCTACAAGGCCTTTACTGACGCTAAAGCTCGAAGGTGCGGGTATCGAACAGG
+
IHIIIFHHIHHHDCECH?DHIGHHHH@EHIHCEGH<0<DFEGGHGHGHHHHICHHHHEDHIEHHHHI#@GHIH?EHH#HHEHHFHHHIEHHGHIFEHHFHIHHIIIHCCHEDGHHHHHHD@FHIIHHHCEHBEIHHHIIIIIHHHHHHHHHCHEHHHIE<@@G1?CEC@GEEEHHDF@B?E#HE=GEGH/EHFHCF>HG@11HHECD1HEIHEF@HEGD0CHHF<1DHG1CED1FCC<0HFCHHGEC?GC1<<
@HS5.4_378 HISEQ:380:H55W7BCXY:1:1101:1942:43653 1:N:0:AGCAGGAA orig_bc=AAAAAAAAAAAA new_bc=AAAAAAAAAAAA bc_diffs=0
TACGGAGGGTACGAGCGTTAATCGGAATGACTGGGCGTAAAGGGCACGTAGGTGGATAGATAAGTCACAAGTGAAATACCCGGGCTTAACCTGGGATTGGCTCGTGAAACTGTTTAACTAGAGTACGGTAGAGGGGAGTAGAATTCCAAGTGTAGCGGTGAAATGCGTAGAGATTTGGAAGAATACCGGAGGCGAAGGCGGCTCTCTGGACCGATACTGACACTGAAGAGCGAAAGCGTGGGGAGCAAACAGG
+
IHIFHIHHHCGHHHDDHHHHHHIIHIEHII?GFHIIIEDHIIHIIIIHDHGH<FHHHIIIIIIIEFHIGHHIFHHHGHHIHHDHHHHIIIEHIIIIHFHHIGIHHHHEE0CHHHHHHIIICFECGEDHEHHHGHHHHCCFBGHHHFGHHEHHHFGC<DHHIHIIHHIGHEHEGC<C@GHHF@IIIHHH0C=HIHHHDD?HEEIHCHIECCDHGEGCCIHD<EHHFIHGCD0<<EEDHE<D<F@EG1IHHCFEG
@HS5.4_379 HISEQ:380:H55W7BCXY:1:1101:3682:43818 1:N:0:AGCAGGAA orig_bc=AAAAAAAAAAAA new_bc=AAAAAAAAAAAA bc_diffs=0
TACGGAAGGTCCGGGCGTTATCCGGATTTATTGGGTTTAAAGGGAGCGCAGGCTGGATTTTAAGCGTGTTGTGAAATGTACCGGCTCAACCGGTGATGTGCAGCGCGAACTGGAGTCCTTGAGTGAGTACGACGTCAGCGGAATTCGTGGTGTAGCGGTGAAATGCTTAGATATCACGAAGAACCCCGATTGCGAAGGCAGCTGACGAGTCCTTAACTGACGCTAAAGCTCGAAAGTGCGGGTATCGAACAGG
+
IIIIIIIIIIIIIIIIIIIIIIIIIIIIIIIIIIIIIIIIIIIIIIIIIIIIIIIIIIIIHIIIIIIIIIIIIIIIHHHIIIIIIIIIIIIIIIIIIIIIIIIIIIIIIIIIIIHIIIIIIIIIIIIIIIHIIIHHIIIIIIIIIIIIIIIIIIIIIIIIIIIIIIIIIIIIIIIIIIIIIIHIIIIIIIIIIIIIIIIIIIIIIIIIIHIIIIHIIIIIIIIIIIIIIIHIIHECCIIIIIIIIIIIIIIII
@HS5.4_380 HISEQ:380:H55W7BCXY:1:1101:5031:43817 1:N:0:AGCAGGAA orig_bc=AAAAAAAAAAAA new_bc=AAAAAAAAAAAA bc_diffs=0
TACGGAGGATGCGAGCGTTATCCGGATTTATTGGGTTTAAAGGGTGCGTAGGTGGTTTGTTAAGTTTGTGGTGAAAGCGTGCGGCTCAACCGTACCAAGCCATGAAAACTGGCGAACTTGAGTGCAAACGAGGTAGGCGGAATGTGATGTGTAGCGGTGAAATGCTTAGATATGTCACAGAACCCCGATTGCGAAGGCAGCTTACCAGCATGCAACTGACACTGAGGCACGAAAGCGTGGGTATCAAACAGG
+
IIIIIIIIIIIIIIIIIIIIIIIIIHIHHIIIHIIEHHIIIIIIIIIIHIHIIIIIIIIIIIIIIIIIIIIIIIIIIIIHIIIIIIIIIIIIIIIIIIIIIIIIIIIIIIIIIIIIIIIIIIIIIIIIIIIIIIIIIIIIIIIIIIIIIIIIIIIIIIIIIIIIIIIIIIIIIIIHHIIIIIIIIIIIIHIHIIIIIIIIIIIIIIIIIIIIHIIIIIIIIIIIIIIIIIIIIIIIIIIIIIIIIIIIIIII
@HS5.4_381 HISEQ:380:H55W7BCXY:1:1101:4133:44499 1:N:0:AGCAGGAA orig_bc=AAAAAAAAAAAA new_bc=AAAAAAAAAAAA bc_diffs=0
TACGGAAGATGCGAGCGTTATCCGGATTTATTGGGTTTAAAGGGAGCGTAGGCGGATGATTAAGTCTGCGGTAAAATGTCGATGCTCAACATCGGCCTGCCGTGGAAACTGGTTGTCTTGAATGTGCACAAGGAAGGTGGAATTCGTGGTGTAGCGGTGAAATGCTTAGATATCACGAAGAACTCCGATTGCGAAGGCATCCTTCTGGGGCATGATTGACGCTGAGGCTCGAAAGCGCGGGTATCAAACAGG
+
IIIIIHIIIIIIIIIIIIIHHGHIIIHIGIGHHIIEHIIIIIIIIIIIIIIIIIIIIIIIIIIIIIHIIIIIIIIIHHIIIIIIIIIIIIIIIIIIHHIHHIIIIIIIIIIIIIIIIIIIIIIIHHHIHIIIIIIIIIIIIIIIIIIIIIIIIIIIIIIIIIIIIIIIHIHIIIIIIIIIIIHIIIIIIHIIIIIIIIIIIIIIIIIIHHHEHHHHIIIHHIIIIHGCHHIIIIIIIHIIIHIIIIIIIIII
@HS5.4_382 HISEQ:380:H55W7BCXY:1:1101:6765:44270 1:N:0:AGCAGGAA orig_bc=AAAAAAAAAAAA new_bc=AAAAAAAAAAAA bc_diffs=0
TACGGAAGGTCCGGGCGTTATCCGGATTTATTGGGTTTAAAGGGAGCGCAGGCCGAAGGTTAAGCGTGACGTGAAATGTAGCCGCTCAACGGCTGAACTGCGTCGCGAACTGGCTTTCTTGAGTGAGTTCGATGTGGGCGGAATTCGTGGTGTAGCGGTGAAATGCTTAGATATCACGAAGAACTCCGATTGCGAAGGCAGCCCACAAGGCCTTTACTGACGCTAAAGCTCGAAGGTGCGGGTATCGAACAGG
+
IHIII@EHHHHIIHIIIIIIHIIHIIHHHH?GEHHHIIIIIIIHHHIHHHHHHCHHIHDGEHEFE?GEEHEDHGBF<8DGCEFEDCDEEHGHGHHHIIIGHEIIIH#<DHIEEEC0@FHIIGHHFFFGHHCHEHDG?/;<?EH#FDAHHHFHA//BEEHHHF?<71F?GGHECHC@6EHDGHHHE8B@HEH@H=DHH<@HDD01D1EF<1<111<<000</C<1F</<1HD<1</C</01<<<<1HG<H@F<<
@HS5.4_383 HISEQ:380:H55W7BCXY:1:1101:15949:44317 1:N:0:AGCAGGAA orig_bc=AAAAAAAAAAAA new_bc=AAAAAAAAAAAA bc_diffs=0
TACGGAAGGTCCGGGCGTTATCCGGATTTATTGGGTTTAAAGGGAGCGCAGGCTGATGATTAAGCGTGACGTGAAATGTAGCCGCTCAACGGCTGAACTGCGTCGCGAACTGGTTATCTTGAGTGAGTTCGATGTTGGCGGAATTCGTGGTGTAGCGGTGAAATGCTTAGATATCACGAAGAACTCCGATTGCGAAGGCAGCCAACAAGGCCTTTACTGACGCTAAAGCTCGAAGGTGCGGGTATCGAACAGG
+
IIIIIGIIIHHHC?CHDHIHHGHIIGGEHFHIHII0ECFHFHEHEHIIIIHDHIHFHHFHHHIIHIIIIHIHIHHIHHHIHHHIIIIIIIIIIIIIHIIIIFHIHGHHIIGIHFHFFHIHIIIIIGHHIIIHHHCIIIIIIIIHIIHIIIIIHHHFHIHIHIHHIIIIHHHHIIIIIEIHEHIHIIHIHG@IIIIIIHIIIHIIIIHHIIIIIHIIHHIIIIIIIIHHHGHIHEHCIIIIIHHHEHHIIIIII
@HS5.4_384 HISEQ:380:H55W7BCXY:1:1101:16572:44458 1:N:0:AGCAGGAA orig_bc=AAAAAAAAAAAA new_bc=AAAAAAAAAAAA bc_diffs=0
TACGTAGGTGGCGAGCGTTATCCGGATTTACTGGGTGTAAAGGGTGTGTAGGCGGGATTGCAAGTCAGATGTGAAATCTATGGGCTCAACTCATAGTCTGCATTTGAAACTGTAGTTCTTGAGGGTCGGAGAGGTAACTGGAATTCCTGGTGTAGCGGTGAAATGCGTAGATATCAGGAGGAACACCGGTGGCGAAGGCGGGTTACTGGACGACACCTGACGCTGAGACACGAAAGCGTGGGGAGCAAACAGG
+
IIIIEHHIIHIIHHDDHHHIIHIIHIIGIEHIHIICGEHHIIIIFHEECGHEGHHIHHIIIIHIIIIIIIIIIFHHEIIHHHIIIIHIIHEGHIIIIIIIIIHIIIIIIIIIIIIHIIIIIIIIIHHHIIIIIIHIIHHHHGIIIIIIIHIIIIIIIIFIHHHFIIIIIIIIIIIIHGIIIIHGIIIIIIIIIIIIIIHHEHIIIIIIIHHHGHIHHIIHIIHHIIIHHHIIIIIIIIIIIIIIIHIIIIIII
@HS5.4_385 HISEQ:380:H55W7BCXY:1:1101:5091:44730 1:N:0:AGCAGGAA orig_bc=AAAAAAAAAAAA new_bc=AAAAAAAAAAAA bc_diffs=0
TACGGAAGATGCGAGCGTTATCCGGATTTATTGGGTTTAAAGGGAGCGTAGGCGGCCTTTTAAGTCAGCGGTTAAATGTCATGGCCCAACCTTGGCATGCCGTTGATACTGGGAGGCTTGAATACACACAAGGGCGGTGGAATTCGTCGTGTAGCGGTGAAATGCTTAGATATGACGAAGAACTCCGATTGCGAAGGCAGCCGCCTGGGGTGCGATTGACGCTGAGGCTCGAAAGTGCGGGAATCAAACAGG
+
IIIIIIIIIIIIIIIIIIIIIIIIIHHIIIIIIIIHIHHIHIIIIIHIIIIIIIIIIIIIIIIIIIIIIIIIIIIIIHIIIIIIIIHIIIIIIIIIIIIIIIIIIIIIIIIIIIIIIIIIIIIIIIIIIIIIIIIIIIIIIIIIIIIIIIIIIIIIIIIIIIIIIIIIIIIIIIIIIIIIIIIHIIIIIIIIIIIIIIIIIIIIIIIIIIIIIIIIIIHIIIIIIIIIIIIIHFFHIIIIIIIIIIIIIIII
@HS5.4_386 HISEQ:380:H55W7BCXY:1:1101:9939:44732 1:N:0:AGCAGGAA orig_bc=AAAAAAAAAAAA new_bc=AAAAAAAAAAAA bc_diffs=0
TACGGAAGGTCCGGGCGTTATCCGGATTTATTGGGTTTAAAGGGAGCGCAGGCTGGATTTTAAGCGTGCTGTGAAATGTACCGGCTCAACCGGTGACGTGCAGCGCGAACTGGAGTCCTTGAGTGAGTACGAGGTATGCGGAATTCGTGGTGTAGCGGTGAAATGCTTAGATATCACGAAGAACCCCGATTGCGAAGGCAGCGTACCAGTCCTTAACTGACGCTAAAGCTCGAAAGTGCGGGTATCGAACAGG
+
IIIIIGIIIIIIIHHIIHIIIIIIIHIIIIGIEHIDCHIIIIIIHGIIHIIIGIIIIIHIHHIIIIIIIIIIIIIIIIHHIIIIIIIIIIIIIIIIIIIIIIIIIIIIIIIIIIIIIHIIIIIIIIIIIIIIIIIIIIIIIIIIIIIIIIIIIIIIIIIIIIIIIIIIIIIIIIIHHGIIIIIIIIIIIIIIIIIIIIIHIIIIIIHIIIIIIIIIIIIIIIIIIIIIIIIIIIIIIIIIIIIIIIIIIIIII
@HS5.4_387 HISEQ:380:H55W7BCXY:1:1101:19808:44955 1:N:0:AGCAGGAA orig_bc=AAAAAAAAAAAA new_bc=AAAAAAAAAAAA bc_diffs=0
TACGGAAGGTCCGGGCGTTATCCGGATTTATTGGGTTTAAAGGGAGCGCAGGCGGGCTTTTAAGCGTGACGTGAAATGTGGCGGCTCAACCGCCGAACTGCGTCGCGAACTGGGGGCCTTGAGTGAGTACGACGTTGGCGGAATTCGTGGTGTAGCGGTGAAATGCTTAGATATCACGAAGAACCCCGATTGCGAAGGCAGCCGACGAGTCCTTAACTGACGCTAAAGCTCGAAAGTGCGGGTATCGAACAGG
+
IIIIIIIIIIIIIIIIIIIIIIIIIGHIIIHIHIIHHIIIIIIIIIIIIIIIIIIIIIIIIIIIIIIIIIIIIHIIFHIIIIIIIIIIIIIIIIIIIIIIIIIIIIIIIIHIIIIIIIIIIIIIIIIIIHIIIIIIIIIIIIIIIIIIIIIIIIIIIIIIIIIIIIIIIIIIIIIIIHIIIIIIIIIIIIIIHIIIIHIIIIIIIIIIIIIIIIIIIIIIIIIIIIIIIIIIIIIIIIHIIHIIIIIIIIIII
@HS5.4_388 HISEQ:380:H55W7BCXY:1:1101:8606:45161 1:N:0:AGCAGGAA orig_bc=AAAAAAAAAAAA new_bc=AAAAAAAAAAAA bc_diffs=0
TACGTATGGTGCAAGCGTTATCCGGATTTACTGGGTGTAAAGGGTGCGTAGGTGGTGCAGCAAGTCAGAAGTGAAAACTCCGGGCTCAACCCGGAGACTGCTTTTGAAACTGCAGCACTGGAGTGCAGGAGAGGAAAGCGGAATTCCTAGTGTAGCGGTGAAATGCGTAGATATTAGGAGGAACACCAGTGGCGAAGGCGGCTTTCTGGACTGTTACTGACACTGAGGCACGAAAGCGTGGGGAGCAAACAGG
+
<CGC<<<CFHIGHEH@<<<G@HHIHDHHHFH1C1E<<<FG?CGHH1CDHH<<FEC<<GE@FGHHHHHHIGHHH?FHDGHIIIHIIHHHHDHHIIECHEGHIDEHHCHCCCFCGHFHIICHGGD<CHH@GEHDHIH#HHIIHDH?HGHIGHHCBCGHCDHHFGEHCCCEHHIHHCEHEHGEEHHFDED15HGHGHCHHHHCECC?EHFHFCC<11<<111C<1<@CG<<1<HCG0E/HC<0<<<<111<1<11D
@HS5.4_389 HISEQ:380:H55W7BCXY:1:1101:9112:45123 1:N:0:AGCAGGAA orig_bc=AAAAAAAAAAAA new_bc=AAAAAAAAAAAA bc_diffs=0
TACGTAGGTGGCGAGCGTTATCCGGATTTATTGGGCGTAAAGGGTGCGCAGGCGGCTTATTAAGTCTAAAATCAAATCTTGGGGCTTAACTCCATTCCGTTTTAGAAACTGATAAGCTTGAGTATGGTAGAGGCAAACGGAATTCCTAGTGTAGCGGTGGAATGCGTAGATATTAGGAGGAACACCAGTGGCGAAGGCGGTTTGCTAGGCCATTACTGACGCTCATGCACGAAAGCGTGGGGAGCAAATAGG
+
IIIIIIHHHHHIIGHHHHHGIIIIIIIIIIIGHIIIICEHHIIIHHIIDHII#IIIIIIHGHHIIIIIHHIIIIIHIHHIHGFHIIIIIIIIIIIIIIIHHHGGEEHHIIIIHIHIIIHHHIIIIIGIHIFHGHHHHIIIIIHIIIHHIIIIIIIIIIIHHEHHIIGIIIHHHHHEGIHHGIIIGHIIIIIIIIIHIIIIIHGIHIHIHIIIIIHIIIIIIHHHHEGC@IHHIIIIIIIIIIIHHFHHIIII
@HS5.4_390 HISEQ:380:H55W7BCXY:1:1101:3470:45324 1:N:0:AGCAGGAA orig_bc=AAAAAAAAAAAA new_bc=AAAAAAAAAAAA bc_diffs=0
TACGGAAGGTCCGGGCGTTATCCGGATTTATTGGGTTTAAAGGGAGCGCAGGCTGATTATTAAGCGTGACGTGAAATGTAGCCGCTCAACGGCTGAACTGCGTCGCGAACTGGTAGTCTTGAGTGAGTTCGATGTTGGCGGAATTCGTGGTGTAGCGGTGAAATGCTTAGATATCACGAAGAACTCCGATTGCGAAGGCAGCCAACAAGGCCTTTACTGACGCTAAAGCTCGAAGGTGCGGGTATCGAACAGG
+
IIIIIGIIIHHHHIHIHH?C@FHDHDCGHHEHHIICGHHIIEHIIIIHIIIIIIIFIHGHHHI?FHHHHHHGGHHEHFCHEHHHIIIIIIIHIHIIIHHHHIIIIHIIIIHIIHHIHIIIHCHIIHHHHHHHHIHIHHEHHEHIIIIHH@HHIHIHHHHHHEHHI#IIHHGIIHEHHHHIHIHHCHHHIIIIHIIIIIIIIIHIIIHHGIIIIIIHIHEEIIIIHIIIIHIHGC<<?HFHGIHIIIIHIHIIH
@HS5.4_391 HISEQ:380:H55W7BCXY:1:1101:2656:45574 1:N:0:AGCAGGAA orig_bc=AAAAAAAAAAAA new_bc=AAAAAAAAAAAA bc_diffs=0
TACGTAGGTGGCAAGCGTTATCCGGAATTATTGGGCGTAAAGAGTGAGCAGGCGGCATGACAAGTCTGGAGTGAAAGCGTAAGGCTCAACCTTATACAGCTTTAGAAACTATCAAGCTAGAGTACGAGAGAGGTAAACGGAATTCCATGTGTAGCGGTGAAATGCGTAGATATATGGAGGAACACCAGTGGCGAAGGCGGTTTACCAGCTCGAAACTGACGCTCAGTCACGAAAGCGTGGGTAGCAAATAGC
+
IIIIIICGGHIIIIIIIIIIIIIIIHHHIIGGIIIIIHIGHHHIHIIIIIIIIIIIIIIHHIIIHIIIIIIIIIHIGHHIHHHHHHIIIIHIHIIIIHIIHHIIHIIIIIIHIIIHHIIIIIHIHIIIIIIIIIIIHIIIIIHIHHIHIIIHIIIIIIIIIIIIIIIIIIIIIHFHIHHHIIIIIIIHHIIIIIIIIIIIIIIIIIIIIIIIIIIIIIIHHGF<IIIIIIIIIIIIIIIIIIIIIIIIIIII
@HS5.4_392 HISEQ:380:H55W7BCXY:1:1101:4583:45671 1:N:0:AGCAGGAA orig_bc=AAAAAAAAAAAA new_bc=AAAAAAAAAAAA bc_diffs=0
TACGGAAGGTCCGGGCGTTATCCGGATTTATTGGGTTTAAAGGGAGCGCAGGCCGAAGGTTAAGCGTGACGTGAAATGTAGCCGCTCAACGGCTGAACTGCGTCGCGAACTGGCTTTCTTGAGTGAGTTCGATGTAGGCGGAATTCGTGGTGTAGCGGTGAAATGCTTAGATATCACGAAGAACTCCGATTGCGAAGGCAGCCTACAAGGCCTTTACTGACGCTAAAGCTCGAAGGTGCGGGTATCGAACAGG
+
IIIIIHHIIHIIIIIIIIIIHHIIIIHHHIIIHIIGEFHIIIIIIDHIIIIIIIIIIHIIHIIIIIIIGIIIIIIIIHIHIIIIIIIIIIHIIHIIHIHHIHHIIIHIIIIIIIIIIIIHIIIIIIIHIIIIIIIIIIIIIIIIIIIIIIIIIIIIIIIIIIIIIIHIIIIIIHHGHHHIIIIIIIIIHIIIIIIIIIIIHIHIIIIIIIIHHIHHHEEGIIIIIIHHH@@HIHHEDIIIIIIHHHHHHIHIH
@HS5.4_393 HISEQ:380:H55W7BCXY:1:1101:6331:45502 1:N:0:AGCAGGAA orig_bc=AAAAAAAAAAAA new_bc=AAAAAAAAAAAA bc_diffs=0
TACGGAAGGTCCGGGCGTTATCCGGATTTATTGGGTTTAAAGGGAGCGCAGGCCGGCTTTTAAGCGTGACGTGAAATGTAGATGCTCAACATCTGAACTGCGTCGCGAACTGGAGGCCTTGAGTGCATTCGACGCCAGCGGAATTCGTGGTGTAGCGGTGAAATGCTTAGATATCACGAAGAACTCCGATTGCGAAGGCAGCTGGCGAGACTGTAACTGACGCTAAAGCTCGAAAGTGCGGGTATCGAACAGG
+
IHIIIIIIIHIIIHIIIIIIIIIIIHHIIIIIHHIEHIIIIIIIIIIIHIIIIIIIIIIIIIIIIIIHIIIIIIIIIIIHHHIIIHIIIIIIIIIIIIIIIIIIIIIIIIIIIIIIIIIIIIIIIIIIIIIIIIIIIIIIIIIIIIIIIHIIIIIIIIIIIIIIIIIIIIIIIIIHHHIIIIIIHIIIIIIIIIIIIIIIIHIIHIIIHHHIIIIIIIIIIIIIIIIIIIIIIIIIIIIIIIIIIIIIIIIII
@HS5.4_394 HISEQ:380:H55W7BCXY:1:1101:16628:45672 1:N:0:AGCAGGAA orig_bc=AAAAAAAAAAAA new_bc=AAAAAAAAAAAA bc_diffs=0
TACGGAAGGTCCGGGCGTTATCCGGATTTATTGGGTTTAAAGGGAGCGCAGGCCGATGGTTAAGCGTGACGTGAAATGTAGCCGCTCAACGGCTGAACTGCGTCGCGAACTGGCTATCTTGAGTGAGTTCGATGTTGGCGGAATTCGTGGTGTAGCGGTGAAATGCTTAGATATCACGAAGAACTCCGATTGCGAAGGCAGCCAACAAGGCCTTTACTGACGCTAAAGCTCGAAGGTGCGGGTATCGAACAGG
+
IIIIIIIIIIIIIIIIIIIIIIIIIEHIIIIHIIIIIIIIIIIIIIIIIIIIIIIIIIIIIIIIIIIIIIIIIIIIIIIIIIIIIIIIIIIIIIIIIIIIIIIIIIIIIIIIIIIIIIIIIIIIIIIIIIIIIIIIIIIIIIIIIIIIIIIIIIIIIIIIIIIIIIIIIIIIIIIIIIIIIIIHHIIIIIIIIIIIIIIIIIIIIIIIIIIIIIIIIIIIIIIIIIIIIIIIIIIHIIIIIIIIIIIIIIIII
@HS5.4_395 HISEQ:380:H55W7BCXY:1:1101:1520:45862 1:N:0:AGCAGGAA orig_bc=AAAAAAAAAAAA new_bc=AAAAAAAAAAAA bc_diffs=0
TACAGAGGTCCCGAGCGTTGTTCGGATTTACTGGGCGTAAAGGGCGCGTAGGCGGCGGGGCGTGTCAAGTGTGAAATCTCCGGGCTCAACCCGGAAAGTGCGCTTGAAACTACCTCGCTGGAGTACGGGAGAGGGAATCGGAATATAGGGTGTAGCGGTGAAATGCGTTGATATCCTATAGAACACCGGAGGCGAAGGCGGATTCCTTGAACGATACTGACGCTGAGGCGCGAAAGTCGGGGGAGCAAACAGG
+
IIIIIHHIHHIIHIHHHIHIIHHIHIIIIIIIIGIIIDHHIIGIHHHHHIGIIIIIIIIIIIHIIHIHIIIIIHIIGHHHIHEHIIIIIHHIDDHIIIFHHDHIHIHIGHIIIIIIHIGCEHEHHHHDDHHFHDHHHGCEFCHHHGHHE?EHHIHHIHGDGEHIHHHHICHHIIHIIHIIIFGF@GHHCGGHHGHDHGHHEHEG1?HHC<G@<<<<CEC0EGDHHCCF/IHFG@</<ECCEHHEGHEG<C<CG
@HS5.4_396 HISEQ:380:H55W7BCXY:1:1101:2029:45938 1:N:0:AGCAGGAA orig_bc=AAAAAAAAAAAA new_bc=AAAAAAAAAAAA bc_diffs=0
TACGGAGGGTACGAGCGTTAATCGGAATGACTGGGCGTAAAGGGCACGTAGGTGGATAGATAAGTCACAAGTGAAATACCCGGGCTTAACCTGGGATTGGCTCGTGAAACTGTTTAACTAGAGTACGGTAGAGGGGAGTAGAATTCCAAGTGTAGCGGTGAAATGCGTAGAGATTTGGAAGAATACCGGAGGCGAAGGCGGCTCTCTGGACCGATACTGACACTGAAGAGCGAAAGCGTGGGGAGCAAACAGG
+
IIIIIHDHHIIIIHIIIHHIIIIIIGHIHGHGHHIIIHDHIIIIIIIIFHHIFIIIIIIHIIIIIIHIHIIIIHIHHHIHHIIIIIIIIIIIIIIIIIIIIIIIIIIIIIIIHIIIIIIIIIIIIIIIIIIIIHIIIHIHIIIIIGIIIIIIIIIIHHIIIIIHHIIIIIIIIIIIHHIIIHIIIIIIIIIIIIIHIIIIIIIIIIHIIIIIIIIIIIIIIIIGIIIIIIIIIIIIIIIIIIIIIIIIIHHII
@HS5.4_397 HISEQ:380:H55W7BCXY:1:1101:11263:45764 1:N:0:AGCAGGAA orig_bc=AAAAAAAAAAAA new_bc=AAAAAAAAAAAA bc_diffs=0
TACGGAGGATGCGAGCGTTATCCGGATTTATTGGGTTTAAAGGGTGCGTAGGCTGTTCGACAAGTCAGGGGTGAAAGCCCGGCGCCTAACGCCGGAACTGCCTTTGATACTGCCGAGCTGGAATACGGATGCCGTGGGAGGAATGAGTAGTGTAGCGGTGAAATGCATAGATATTACTCAGAACACCGATTGCGAAGGCATCTCACGAATCCGTCATTGACGCTGAGGCACGAAAGCGTGGGGATCAAACAGG
+
IIIIIIIIIIIIIIIIIIIIIIIIIHIIIIIIHIIHIIIIIHIIIIIIIIIIIIIIIIIIIIIIIIIIIIIIIIIIIIIIIIIIIIHIIIIIIIIIIIIIIIIIIIIIIIIIIIIIIIIIIIIIIIIIIIIIIIIIIIIIIIIIIIIIIIIIIIIIIIIIIIIIIIIIIIIIIIIIIIIIIIIIIIIIIIIIIIIIIIIIIIIIIIIIIHIIIIIIIIIIIIIIIIIIIIIIIIIIIIIIIIIIIIIIIIHII
@HS5.4_398 HISEQ:380:H55W7BCXY:1:1101:11930:45987 1:N:0:AGCAGGAA orig_bc=AAAAAAAAAAAA new_bc=AAAAAAAAAAAA bc_diffs=0
TACGGAGGATGCGAGCGTTATCCGGATTCATTGGGTTTAAAGGGTGCGCAGGCGGCCTGGCAAGTCAGCGGTGAAAGCCCGGGGCCCAACCCCGGAAGTGCCGTTGATACTGTTGGGCTCGAATGCGGTCGAGGCGGGCGGAACGTGGCGTGTAGCGGTGAAATGCGTAGATATGCCACAGAACGCCGATAGCGAAGGCAGCTCGCCAGGCCTGCATTGACGCTCGGGCACGAAAGCGTGGGGATCGAACAGG
+
IIIIIIIIIIIIIIIIIIIGHIIIIHHIIIHHHHI<EHHHIIHIIIIIIIIGIIIIIIIIIIIIIIIIIIIHIIIHHIIIIIIIIGIIIIIIHIIGIIIIIIIIIIIIIIHIIIIIIHIHIHIIIIIIIIIIIIIIIIIIIIIIIIIIIIIIIIIIIIIIIIIIIIIIIIIHIIIIIIHIIIIIIIIIIIIIIIIIIIIIIIHIIHIIIIIIIIHIIIIIIIIIIIIIIIIIIIIIIIIIIIIIGIIIIIIII
@HS5.4_399 HISEQ:380:H55W7BCXY:1:1101:12503:45841 1:N:0:AGCAGGAA orig_bc=AAAAAAAAAAAA new_bc=AAAAAAAAAAAA bc_diffs=0
TACGGAGGATGCGAGCGTTATCCGGATTTATTGGGTTTAAAGGGTGCGTAGGTGGTTTGTTAAGTTTGTGGTGAAAGCGTGCGGCTCAACCGTACCAAGCCATGAAAACTGGCGAACTTGAGTGCAAACGAGGTAGGCGGAATGTGATGTGTAGCGGTGAAATGCTTAGATATGTCACAGAACCCCGATTGCGAAGGCAGCTTACCAGCATGCAACTGACACTGAGGCACGAAAGCGTGGGTATCAAACAGG
+
IIIIICHIEHIIHIHIIHHIIIIIIEHCHHCHHFHC0DEHHIHHFHIIDGHIHIIHHIHHIHIIHEHIHIIHIIHHHHIIHIHIIIIIIIIIIIIIHIIIHIIIIIIIHIIIIIHIIIIIIIIIIIIIIIIIIIIIIIHIIIIIIHIIIHIHHHIIIIIIHIIIIIHIIIIIIIIIHIIIHHIGIIIIIIIIIIIIIIIIHIHIIIGHHIIHIIIIHHHH?IIHIIIIHGIIIIIIIIIHIIIIHIIIIHII
@HS5.4_400 HISEQ:380:H55W7BCXY:1:1101:7471:46145 1:N:0:AGCAGGAA orig_bc=AAAAAAAAAAAA new_bc=AAAAAAAAAAAA bc_diffs=0
TACGGAGGGTGCAAGCGTTAATCGGAATAACTGGGCGTAAAGGGCATGCAGGCGGTTAGACAAGTAGGATGTGAAATCCCCGGGCTCAACCTGGGAGCTGCATACTAAACTGTCAGACTAGAGTATTGCAGGGGGAGACGGAATTCCAGGTGTAGCGGTGGAATGCGTAGATATCTGGAAGAACACCAAAGGCGAAGGCAGTCTTCTGGGCAAATACTGACGCTCATATGCGAAAGCGTGGGTAGCAAACAGG
+
IIIIIIIIIIIIIIIIIIIIIIIIIIIIIIIIIIIIIHIIIIIIIIIIIIIIIIIIIIIIIIIIIIIIHIIIIIIIIHIIIIIIIIIIIIIIIHIIIHIIIIIIIIIIIIIIIIIIIIIIIIIIIIIIIIIIIIIIIIIIIIIIIIIIIIIIIIIIIIIIIIIIIIIIIIIIIIIIIIIIIIIIIIIIIIIIIIHI1IHIIIIIIIIIIIIIIIGIIIIHIIIIIIIIIIIIIIIIIIIIIIIIIIIIIIIII
@HS5.4_401 HISEQ:380:H55W7BCXY:1:1101:13021:46080 1:N:0:AGCAGGAA orig_bc=AAAAAAAAAAAA new_bc=AAAAAAAAAAAA bc_diffs=0
TACGGAAGGTCCGGGCGTTATCCGGATTTATTGGGTTTAAAGGGAGCGCAGGCTGGAGATTAAGCGTGACGTGAAATGTAGCCGCTCAACGGCTGAGTTGCGTCGCGAACTGGTTTTCTTGAGTGAGTACGACGTCAGCGGAATTCGTGGTGTAGCGGTGAAATGCTTAGATATCACGAAGAACCCCGATTGCGAAGGCAGCTGACGAGTCCTTTACTGACGCTAAAGCTCGAAGGTGCGGGTATCGAACAGG
+
IHHIIEHIIFHIHHCDHEIHHDHHIGHHICCHHIH<EHI@HEHGIIHIIHIHIHIIEH@GHH@GHHHHHHIIHFHIDGHHHEHII<HCHIGHGHIGHIIIG<EHEHHIHIHHGHHHIHHIHHHGGFHIHIIHHG<IHGHHHHHHGHHCHEHHHHFGDHHIHEIHGIIIHEHFHHHHHDHHHIIHIHIHGD@GHHEEHHEFIIHGFGGC<1HG<CHIHHEH?HFHIIHHHHHGGFDHHIHHIIIIIHHGHIIGI
@HS5.4_402 HISEQ:380:H55W7BCXY:1:1101:17299:46044 1:N:0:AGCAGGAA orig_bc=AAAAAAAAAAAA new_bc=AAAAAAAAAAAA bc_diffs=0
TACGGGGGATACGAGCGTTATCCGGATTTATTGGGTTTAAAGGGTGCGCAGGCGGACCGTTAAGTCAGGGGTGAAAAGTCGGGGCTCAACTCCGATCGTGCCCTTGATACTGGCGGACTTGAATGCGGTAGAGGTAAAGGGAATTCCTGGTGTAGCGGTGAAATGCGTAGATATCAGGAGGAACATCGGTGGCGTAAGCGCTTTACTGGGCCGTAATTGACACTGAGGAACGAAAGCCGGGGTAGCAAATGGG
+
IIIIIIIIDHIHIIIIHHHHIIIIIFHGIIHHIHIIIIIGHHIHHIHIGHIIIIIHIIIHFHIIHHIHHHIHHHHHIIIIIIIIIIIIIIIIIIIIIIIIIIIHHHIHIIIIIHIIIHHIIIIIIIIIIIIIIIIIHIIIIHIIIIIHIIIIIIIIIIIIIIIHIIIHIIIIIIIIIHIIIIIIIHIIIIIIIHHHIIIIIIIIIIIIIHIIIIIIIIIIIIIIIIIIIIIIIIIGIIIIIIIIIIIIIIIIH
@HS5.4_403 HISEQ:380:H55W7BCXY:1:1101:19575:46052 1:N:0:AGCAGGAA orig_bc=AAAAAAAAAAAA new_bc=AAAAAAAAAAAA bc_diffs=0
TACGGAAGGTCCGGGCGTTATCCGGATTTATTGGGTTTAAAGGGAGCGCAGGCCGGAGGTCAAGCGTGACGTGAAATGTAGCCGCTCAACGGCTGAACTGCGTCGCGAACTGGCTTTCTTGAGTGAGTTCGATGTGGGCGGAATTCGTGGTGTAGCGGTGAAATGCTTAGATATCACGAAGAACTCCGATTGCGAAGGCAGCCCACAAGGCCTTTACTGACGCTAAAGCTCGAAGGTGCGGGTATCGAACAGG
+
IHIHICCHHIHIIII?DHHHHI?@CDGDHHHHHHHIIH?FCCHDHCCHHDCEHHHGHIIIIIIHIIHIHGHHICHHD@DHH?HFHFHIIIIIIIHHHDIDIHHIH@HFHHFHHHHHHIIIIIIIIIHEHEFHHHHHDFHHHHHHHHHHHHHHFFFEEEIIIIIHHHFIIIIGHFHIHHHEHIHHHIHIHCGHHHEIHHHECGEGHHHHHEGCEEHHHCEHHHHHHIHHHCIIIIHIEC0CCHEHEHHIIHHGE
@HS5.4_404 HISEQ:380:H55W7BCXY:1:1101:21005:46170 1:N:0:AGCAGGAA orig_bc=AAAAAAAAAAAA new_bc=AAAAAAAAAAAA bc_diffs=0
TACGTAGGTGGCAAGCGTTATCCGGATTTACTGGGTGTAAAGGGCGCGTAGGCGGGGATGCAAGTCAGATGTGAAATCCACGGGCTTAACTCGTGAACTGCATTTGAAACTGTATCTCTTGAGTGCTGGAGAGGTAGACGGAATTCCTTGTGTAGCGGTGAAATGCGTAGATATAAGGAAGAACACCAGTGGCGAAGGCGGTCTACTGGACAGTAACTGACGCTGAGGCGCGAAAGCGTGGGGAGCAAACAGG
+
HIIIEEHHHHIGEDGHHC@EHHIIIIHHHIIFHHIEH?HHHIHIHHGHCCFIEHIGIHHHIGHIHGHHFHHHCHHHFHHHGHHHGEHDGHEHHHHHHEEHGCCHFFFGHIHHHHHIIHIIIIIHIIHIHGHGIHHIIHIIHIIHHHIIIHIIIHGIHC#HHHEHIIIHIIHIIHHGHEGIIHIIIIIIFIHHIIIIIIIIHHHHHIIIIHHCHIHEIIIIIIHIIHIIIIIIIHIIIIIHIIHHIIIHHIHHI
@HS5.4_405 HISEQ:380:H55W7BCXY:1:1101:2362:46370 1:N:0:AGCAGGAA orig_bc=AAAAAAAAAAAA new_bc=AAAAAAAAAAAA bc_diffs=0
TACGATGGGTGCAAGCGTTACTCGGAATTACTGGGCGTAAAGCGTGCGTAGGTGGTTGTTTAAGTCTGCTGTGAAAGCCCTGGGCTCAACCTGGGAATTGCAGTGGATACTGGGCGACTAGAGTGTGGTAGAGGATAGTGGAATTTCCGGTGTAGCAGTGAAATGCGTAGAGATCGGAAGGAACATCTGTGGCGAAGGCGACTATCTGGGCCAACACTGACACTGAGGCACGAAAGCGTGGGGAGCAAACAGG
+
11D@E11<<F00<1D<00DE01<D0/<<D@H1<C1CHHIHFH?E0<0<0<<DGC18<D<1@1<G7<#<CFHHECHH1GGAF@1GHAGGFCEH1CGCEHHCHFEHHCHDHEDCHC<EDDH/CF=HFCCE<@FFF@?CHHEGDC@GHDIHHFIH?EHG?HHFHHEHHHHHEHH?GCE<8CD>EEHF1H#HGD0DEEE<@#IHHHEFC<0CCEH?EHHGCHFDC<C1CD1<1HHEIHH?CC<E?FCF1FEEH@F@H
@HS5.4_406 HISEQ:380:H55W7BCXY:1:1101:17802:46256 1:N:0:AGCAGGAA orig_bc=AAAAAAAAAAAA new_bc=AAAAAAAAAAAA bc_diffs=0
TACAGAGGCCAAGAGCGTTGTTCGGATTTACTGGGCGTAAAGGGCGCGTAGGCGGCATGGCGTGTCGGATGTGAAATCTCCGGGCTCAACCCGGAAAGTGCGTCCGAAACTACCGTGCTGGAGTATGGGAGGGGGAATCGGAATGCAGGGTGTAGCGGTGAAATGCGTTGATATCCTGCAGAACACCGGAGGCGAAGGCGGATTCCTTGAACATCACTGACGCTGAGGCGCGAAAGTCGGGGGAGCAAACAGG
+
IIIIIGIIIIIIIIIIIHHIIIIIIIIIIIIIIIIIIIIIIIIIIIIIIIIIIIIIIIIIIIHIIIIIIIIIIIIHIHIIIIIIIIIIIIIIIIIIIIIIIIIIIIIIIIIIIIIIIIIIIIIIIIIIIIIIIIIIIIIIIIIIIIIIIIIIIIIIIIIIIIIIIHIIIIIIIIIIIIIIIIIIIIIIIIIIIIIIIIIIIIIIIIIIIIIIIIHHIIHHIIIIIIIIIIIIIIIIIIIIIIIIIIIIIIIII
@HS5.4_407 HISEQ:380:H55W7BCXY:1:1101:19094:46292 1:N:0:AGCAGGAA orig_bc=AAAAAAAAAAAA new_bc=AAAAAAAAAAAA bc_diffs=0
TACGGAGGATGCAAGCGTTATCCGGATTTATTGGGTTTAAAGGGTGCGTAGGCGGATGATTAAGCGTGAGGTGAAATGCCACAGCTCAACTGTGGAACTGCCTCGCGAACTGGTTGTCTGGAATGCCCCTGCCGTGGGAGGAATGTGTGGTGTAGCGGTGAAATGCATAGAGATCACACAGAACACCGATTGCGAAGGCATCTCACGAAGGGGTGATTGACGCTGAGGCACGAAAGCGTGGGGATCAAACAGG
+
IIIIIIGIIIIIIIIHHIIGIIIIHCEHIIIIIIIDGFHIIIHIIHIIGHIIIIHIIHIEHI#IIIHIIIIIIIIIFHIIHIIIIIIIHIHHIIIIIIIHIIIIHIIIIIIIIIIIIIIIIIIIIIIIIIIIIIIHIIHIIIIIIIIIIIIIIIIIIIIIIIIIIIHHIHHIIHIIIIIHIIIIIIIHHIIIIIIIIIIHIIHGIIIIHIIIHGIIIHHHIIIIIIIIIHIIIIIIIIIIIIIIIIIIIIHII
@HS5.4_408 HISEQ:380:H55W7BCXY:1:1101:6736:46616 1:N:0:AGCAGGAA orig_bc=AAAAAAAAAAAA new_bc=AAAAAAAAAAAA bc_diffs=0
TACGGAAGGTCCGGGCGTTATCCGGATTTATTGGGTTTAAAGGGAGCGCAGGCGGAGGCTTAAGCGTGACGTGAAATGTAGCCGCTCAACGGCTGAGTTGCGTCGCGAACTGGGTTTCTTGAGTGAGTGCGACGTCAGCGGAATTCGTGGTGTAGCGGTGAAATGCTTAGATATCACGAAGAACCCCGATTGCGAAGGCAGCTGACGAGTCCTTTACTGACGCTAAAGCTCGAAGGTGCGGGTATCGAACAGG
+
IIIIIIIIIIIIIIIIIIIIIIIIIHIIIIIHHHIEEHHIIIIIIIIIIIIIIIIIIIIIIIIIIIIIIIIIIIIIIIIIIIIIIIIIIIIIIIIIIIIIIIIIIIIIIIIIIIIIIIIIIIIIIIIIIIIIIIIIIIIIIIIIIIIIIIIIHIIIIIIIIIIIIIIIIIIIIIIHIHIIIIIIIIIIIIIIIIIIIIIIIIIIIIIIIIIIIIIIIIIIIIIIIIIIIIIIIIIIIIIIIIIIIIIIIIIII
@HS5.4_409 HISEQ:380:H55W7BCXY:1:1101:8618:46515 1:N:0:AGCAGGAA orig_bc=AAAAAAAAAAAA new_bc=AAAAAAAAAAAA bc_diffs=0
TACAGAGGTCGCGAGCGTTGTTCGGATTTACTGGGCGTAAAGGGCGCGTAGGCGGCGAGGCGTGTCGGATGTGAAATCTCCGGGCTCAACCCGGAAAGTGCGTCCGAAACTGCCCCGCTAGAGTTCGGGAGAGGGAATCGGAATGCAGGGTGTAGCGGTGAAATGCGTTGATATCCTGCAGAACACCGGAGGCGAAGGCGGATTCCTGGAACGAAACTGACGCTCAGGCGCGAAAGCCGGGGGAGCAAACAGG
+
IIIIIIIIIIIIIIIIIHHIIIIIIIIIIIIIIIIIHHHHIIIIIIIIIIHIIIIIIIIIIIHIIIIIIIIIIIIHIHIIIIIIIIIIIIIIIIIIIIIIIIIIIIIIIIIIIIHIHIIIIIIHHHIIIIIIIIIIIIIIIIIIIIIIIIIIIIIIIIIIIIIIIIIIIIIIIIIHIHHIIIIIIIIIIIIIIIIIIIIIIIIHIIIIIIIIIIIIIIIIIIIIHIIIIIIIIIIIIIIIIIIIIIIIIIIII
@HS5.4_410 HISEQ:380:H55W7BCXY:1:1101:9966:46586 1:N:0:AGCAGGAA orig_bc=AAAAAAAAAAAA new_bc=AAAAAAAAAAAA bc_diffs=0
TACGGAGGGTGCGAGCGTTAATCGGAATAACTGGGCGTAAAGAGCTCGTAGGCGGTTAGTCAAGTCAGATGTGAAAGCCCCGGGCTTAACCTGGGAACTGCATTTGAAACTGACGAACTAGAGTACTGTAGAGGGAGGTAGAATTCCAGGTGTAGCGGTGAAATGCGTAGATATCTGGAGGAATACCGGTGGCGAAGGCGGCCTCCTGGACAGAGACTGACGCTGAGGAGCGAAAGCGTGGGGAGCAAACAGG
+
IIIIIHHHIHIIIIIIIIIIIIIIIIIHIIHHIGIIIIIIIIHIGIIIEFHHIIIIIIHHHIIIIHIIIIIHIIIHHHIIIIIIIIIIIHHIHIIIHIIIHHHIIIIIIIIIIIIIIIIIIIIIIGIIIIIIIIIIIIIHIIIIIIIIIIIIIIIIIIIIIIIIIGIIIIIIIIIHHIIIIIIIIIHIIIIIIIIIIIIIIIIHIIIIIIIIIIIIIIIIIIIIIIIIIIIIIIIIHHHIIIIIIIIIIIIII
@HS5.4_411 HISEQ:380:H55W7BCXY:1:1101:16761:46650 1:N:0:AGCAGGAA orig_bc=AAAAAAAAAAAA new_bc=AAAAAAAAAAAA bc_diffs=0
TACGGAGGATGCGAGCGTTATCCGGATTTATTGGGTTTAAAGGGTGCGTAGGTGGTTTGTTAAGTTTGTGGTGAAAGCGTGCGGCTCAACCGTACCAAGCCATGAAAACTGGCGAACTTGAGTGCAAACGAGGTAGGCGGAATGTGATGTGTAGCGGTGAAATGCTTAGATATGTCACAGAACCCCGATTGCGAAGGCAGCTTACCAGCATGCAACTGACACTGAGGCACGAAAGCGTGGGTATCAAACAGG
+
IIIIIIIIHIGIIIIIIIIGHIIIGHHIHIIGGHHDEHHIIHIIHHII<EHIIIIHGHGIIIHIHHIIHHIHIHIHIIHIIIIIIHIIIIIIIIIIIIIIIIIIIIIIHIIIIIIIIIIIIIIIIIIIIIIIIIIIIIIIIIIIIIHIIIIIIIIIIIIIIIIIIIIIIIIIIIIIHIIIIIIIIIIIIIIIIIIIIIIIIIIIIIIIIIIHGIIIIIIIIIIIIIIIIIIIIHIIIIIIIIIIIIIIIIII
@HS5.4_412 HISEQ:380:H55W7BCXY:1:1101:3499:46913 1:N:0:AGCAGGAA orig_bc=AAAAAAAAAAAA new_bc=AAAAAAAAAAAA bc_diffs=0
TACGGAGGGTACGAGCGTTAATCGGAATGACTGGGCGTAAAGGGCACGTAGGTGGATAGATAAGTCACAAGTGAAATACCCGGGCTTAACCTGGGATTGGCTCGTGAAACTGTTTAACTAGAGTACGGTAGAGGGGAGTAGAATTCCAAGTGTAGCGGTGAAATGCGTAGAGATTTGGAAGAATACCGGAGGCGAAGGCGGCTCTCTGGACCGATACTGACACTGAAGAGCGAAAGCGTGGGGAGCAAACAGG
+
HGICHEHGHHIIIE@/<CEECHIHHHFCHH11<CCHHHIIEHEHIIIIICHF@HHHHHFHGHHHHACFHEHIHH@FDGHHIIIIIIFHHHHHIIGHEA0DGFEHFIIHIIIIHHHIHHHHHEEHGHHGHEFHHGHIHIIIIHIIHH?H?I#IHHHHHIIHHHHHIHHGIHHCCHHGFEHFHHHHEFDHH>IIIIIIIIIHIIHIIHHIIHGHHIGHHHIIHFIIIHIGEIIIHHHCHIHHCIHHHGGF1CCII
@HS5.4_413 HISEQ:380:H55W7BCXY:1:1101:8542:46762 1:N:0:AGCAGGAA orig_bc=AAAAAAAAAAAA new_bc=AAAAAAAAAAAA bc_diffs=0
TACGTAGGTGGCAAGCGTTGTCCGGAATTATTGGGCGTAAAGCGCATGTAGGCGGTAATTTAAGTCTGTCGTGAAACTGCGGGGCTCAGCCCCGTATGGCGATGGAAACTGGGTTACTTGAGTGCAGGAGAGGAAAGGGGAACTCCCAGTGTAGCGGTGAAATGCGTAGATATTGGGAAGAACACCGGTGGCGAAGGCGCCTTTCTGGACTGTGTCTGACGCTGAGATGCGAAAGCCAGGGTAGCGAACGGG
+
IIIIGHHIGHIIHIIIIHHIIGIIIHHIHGHHIIIIIHHHIIHIIIIHHIIHEHHH<EGIGHFEFHIIIIIIIIHIHIIHHHIIIIIIIIHGIIHHFHIIIIIIIHHIIHHIIHHIIHIIIIIIHIHIIHHIIIIIHHIIHIIIIIIHIIIIHIIIIIIHIIIIHHHIIIIIHHHHFIIIIHHHIIIHIIIIIIIIIIIIIIHIIIIIHIIIIGIIIIIIIIIIIIIIIIIIIIIIIIIIHFIIIHIHHHII
@HS5.4_414 HISEQ:380:H55W7BCXY:1:1101:11243:46799 1:N:0:AGCAGGAA orig_bc=AAAAAAAAAAAA new_bc=AAAAAAAAAAAA bc_diffs=0
TACGGAAGGTCCGGGCGTTATCCGGATTTATTGGGTTTAAAGGGAGCGCAGGCTGATTATTAAGCGTGACGTGAAATGTAGCCGCTCAACGGCTGAACTGCGTCGCGAACTGGTAGTCTTGAGTGAGTTCGATGTTGGCGGAATTCGTGGTGTAGCGGTGAAATGCTTAGATATCACGAAGAACTCCGATTGCGAAGGCAGCCAACAAGGCCTTTACTGACGCTAAAGCTCGAAGGTGCGGGTATCGAACAGG
+
IIIIIHIIIIIIIIIIIIIIIIIIIGHHIIIIGHIHHDHIIIIIIHHIIIIIIHIIIIIIIIIIIIIIIIIIIHIIHHHIIIIIIIIIIIIHIIIIIIIIIIIIIIIIIIHIIIIIIIIIHIIIIIIIIIIIIIIIIIIIIIIIIIIIIHIHHIIIIIIIIIIIIIHIIIIIIHIIIIIHHIIIIIIIIIIIIIIIIIIIIIHIIIIIIIIIIIIIIIIIIIIIIIIIIIIIIIIIIIIIIIIIIIIIIIIIH
@HS5.4_415 HISEQ:380:H55W7BCXY:1:1101:15754:46762 1:N:0:AGCAGGAA orig_bc=AAAAAAAAAAAA new_bc=AAAAAAAAAAAA bc_diffs=0
TACGGAAGGTCCGGGCGTTATCCGGATTTATTGGGTTTAAAGGGAGCGCAGGCTGATGATTAAGCGTGACGTGAAATGTAGCCGCTCAACGGCTGAACTGCGTCGCGAACTGGTTATCTTGAGTGAGTTCGATGTTGGCGGAATTCGTGGTGTAGCGGTGAAATGCTTAGATATCACGAAGAACTCCGATTGCGAAGGCAGCCAACAAGGCCTTTACTGACGCTAAAGCTCGAAGGTGCGGGTATCGAACAGG
+
IIIIIHHIIIIIIIIIIIIIIIIIIHIHIIIIIIIHHIIIIIIIIIIIIIIIIIIIIIIIIIIIIIIIIIIIIIIIHIIIHIIIIIIIIIIIIIIIIIIIIIIIIIIIIIIIIIIIIIIIIIIIIIIIIIIIIIIIIIIIIIIIIIIIIIIIIIIIIIIIIIIIIIIIIIIIIIHHIIIIHIIHEIIIIIIIIIIIIIIIIIIIIIGIIIIIIIIIIIIIIIIIIIIHIIIIIIHHHIIIIIIIIIIIIIIII
@HS5.4_416 HISEQ:380:H55W7BCXY:1:1101:17991:46999 1:N:0:AGCAGGAA orig_bc=AAAAAAAAAAAA new_bc=AAAAAAAAAAAA bc_diffs=0
TACGGAAGGTCCGGGCGTTATCCGGATTTATTGGGTTTAAAGGGAGCGCAGGCCGATGGTTAAGCGTGACGTGAAATGTAGCCGCTCAACGGCTGAGTTGCGTCGCGAACTGGCTATCTTGAGTGAGTGCGAGGAAGGCGGAATTCGTGGTGTAGCGGTGAAATGCTTAGATATCACGAAGAACTCCGATTGCGAAGGCAGCTTTCCAGTCCTTAACTGACGCTAAAGCTCGAAAGTGCGGGTATCGAACAGG
+
H?HHICHHDHEHICCHHCH=C?CGHHDHHEHHIHHEH=?FGHHHFIHIIIIIIGHIIHDGFHIIHHIIHIHF0G1GEGH@H@#CEHHEHIHIGHHHGDGIIIHHHGHHIGHHHHF@GFFFG?HHFHIHHHHGHHDHIHHIIFIHHHIHHHIIIHIIHIHHGGHHHHHHHFEHHEGEHHE@CHGHFHEGCIHFHHIHIHC@HFF1?D1CHHEC1@CCG@HC?E?CIHIIIHGC1C<HF<01CC<H?IHEHEHHE
@HS5.4_417 HISEQ:380:H55W7BCXY:1:1101:9369:47099 1:N:0:AGCAGGAA orig_bc=AAAAAAAAAAAA new_bc=AAAAAAAAAAAA bc_diffs=0
TACGGAGGGTGCGAGCGTTAATCGGAATAACTGGGCGTAAAGAGCTCGTAGGCGGTTTGTCAAGTCAGATGTGAAAGCCCCGGGCTTAACCTGGGAACCGCATTTGAAACTGACAGACTAGAGTACTGTAGAGGGAGGTAGAATTCCAGGTGTAGCGGTGAAATGCGTAGATATCTGGAGGAATACCGGTGGCGAAGGCGGCCTCCTGGACAGAGACTGACGCTGAGGAGCGAAAGCGTGGGGAGCAAACAGG
+
IIIIIHIIIIIGEEDHHIIIIIIIIHIIIIIHHIIIHIHHHHIIIIIIIIIIIIIHHHIIIIIIHIIIHIIIIIIIHIIIIIIIIIIIIIHIIIIIIIIIIIIIIIIHIIIIIIIIIIIIIIIHIIIIIIIIIHHIHIIIIIIIIHIIIIIHHIIIIIIIIIIIIIIIIIIIIIIIHHIIIIIHIIIIIIIIIIIIIIIIIIIIIIIIIIHIHHIHHIIIIIIHIIHHHIIHIIIIIIIIIIIIIIIIIIIII
@HS5.4_418 HISEQ:380:H55W7BCXY:1:1101:1177:47396 1:N:0:AGCAGGAA orig_bc=AAAAAAAAAAAA new_bc=AAAAAAAAAAAA bc_diffs=0
TACGGAAGGTCCGGGCGTTATCCGGATTTATTGGGTTTAAAGGGAGCGCAGGCTGGAGATTAAGCGTGACGTGAAATGCCGCGGCTCAACCGTGGAAGTGCGTCGCGAACTGGTTTCCTTGAGTGTATTCGACGTCAGCGGAATTCGTGGTGTAGCGGTGAAATGCTTAGATATCACGAAGAACTCCGATTGCGAAGGCAGCTGGCGAGGCTATAACTGACGCTAAAGCTCGAAGGTGCGGGTATCGAACAGG
+
HHIHIIIIIHIIIHIHHCHHEHIIIIEHHHHHHHIC<EEEHIHEEHHHHHIGHHGHEHHHFGHFEHHHIIIHIHHIIIIIIIIIIBGFHHFHCHHEHHHHHGEHDHHHIIIHHHFHIHIHHHGIHIIIIIHIIH@GHGEHIIIHGHHHIIIIIDIIHIHIIIHHHIEHHHHFHHHIIIDHHHHHHIIIHHEHHIIHIHHFIHGEDIHCHHC@CC?GHHHEIIIHHIHEFHHGCCCC/D=HHGHHHIIHIIIHH
@HS5.4_419 HISEQ:380:H55W7BCXY:1:1101:5037:47439 1:N:0:AGCAGGAA orig_bc=AAAAAAAAAAAA new_bc=AAAAAAAAAAAA bc_diffs=0
TACGTAGGGAGCGAGCGTTGTCCGGAATTACTGGGTGTAAAGGGAGCGTAGGCGGGACTGCAAGTCAGGTGTGAAATGTAGGGGCTTAACCCCTGCCCTGCACTTGAAACTGTAGTTCTTGAGTGAAGTAGAGGTAAGCGGAATTCCTAGTGTAGCGGTGAAATGCGTAGATATTAGGAGGAACATCAGTGGCGAAGGCGGCTTACTGGGCTTTAACTGACGCTGAGGCTCGAAAGCGTGGGGAGCAAACAGG
+
IIIIIIIIIIIIIIIIIIIIIIIIIIIIIIIHIIIHHHHIIIIIIIIIIIIIIIIIIIIIIIIIIIIIIIIHIIIIHHIIIIIIIIIIIIIIIIIIIIIIIIIIIIIIIIIIIIIIIIIIIIIIIIIIIIIIIIIIIIIIIIIIIIIIIIIIIIIIIIIIIIIIIIIIIIIIIIIIHIIIIIIIIIIIIIIIIIIIIIIIIIIIIIIIIIIHIIIIIIIIIIIIIIIHIIHIIIIIIIIIIIIIIIIIIIIII
@HS5.4_420 HISEQ:380:H55W7BCXY:1:1101:11889:47379 1:N:0:AGCAGGAA orig_bc=AAAAAAAAAAAA new_bc=AAAAAAAAAAAA bc_diffs=0
TACGGAGGGTACGAGCGTTAATCGGAATGACTGGGCGTAAAGGGCACGTAGGTGGATAGATAAGTCACAAGTGAAATACCCGGGCTTAACCTGGGATTGGCTCGTGAAACTGTTTAACTAGAGTACGGTAGAGGGGAGTAGAATTCCAAGTGTAGCGGTGAAATGCGTAGAGATTTGGAAGAATACCGGAGGCGAAGGCGGCTCTCTGGACCGATACTGACACTGAAGAGCGAAAGCGTGGGGAGCAAACAGG
+
IIIIIIIIIIIIIHIIIHIIIIIIIIIIIIHHIIIIIHHIIIIIIIIIGHIIGHIIIIIIIIIIHIIIIIIIIIIIHIIIIIHIIIIIIIHIIIIHIIIIIIIIIIIIIIIIIIIIIIIIIIIIIIIIIIIIIIIIIIIIIIIIIIIIIIIIIIIIIIIIIIIIIIIIIIIIIIIIHGIIIIIIIIIIIIIIIIIIIIIIIIIIIHIIIIIHHIIIIIIIIIIIIIIIHIIIIIIIIIIIIIIIIIIIIIIII
@HS5.4_421 HISEQ:380:H55W7BCXY:1:1101:14461:47458 1:N:0:AGCAGGAA orig_bc=AAAAAAAAAAAA new_bc=AAAAAAAAAAAA bc_diffs=0
TACGGAGGGTACGAGCGTTAATCGGAATGACTGGGCGTAAAGGGCACGTAGGTGGATAGATAAGTCACAAGTGAAATACCCGGGCTTAACCTGGGATTGGCTCGTGAAACTGTTTAACTAGAGTACGGTAGAGGGGAGTAGAATTCCAAGTGTAGCGGTGAAATGCGTAGAGATTTGGAAGAATACCGGAGGCGAAGGCGGCTCTCTGGACCGATACTGACACTGAAGAGCGAAAGCGTGGGGAGCAAACAGG
+
IIIIIIIIIIIIIIIIIHHHIIIIIIIIHIIHHIIIIFHIIIIIIIIIHIHIHHIHIIIIIIIIIIHIIHIIIIIIHHIHIIIIIIGIIIIIHIIIIIIIIIIIIIIIIIIIIIIIIIIIIIIIIIIIIIIIIIIIIIIIIHHHIIIIHIIIIIIIIIIIIIIIIIIIIIIIIHIHFHIIIIIIIIHIHIIIIIIIIIIIIIIIHIIIIIHIIIIIIIIIHIIIHIIIIIIIIIIIIIIIIIIIIIIHHHIII
@HS5.4_422 HISEQ:380:H55W7BCXY:1:1101:14540:47346 1:N:0:AGCAGGAA orig_bc=AAAAAAAAAAAA new_bc=AAAAAAAAAAAA bc_diffs=0
TACGGAAGGTCCGGGCGTTATCCGGATTTATTGGGTTTAAAGGGAGCGCAGGCTGATGATTAAGCGTGACGTGAAATGTAGCCGCTCAACGGCTGAACTGCGTCGCGAACTGGTTATCTTGAGTGAGTTCGATGTTGGCGGAATTCGTGGTGTAGCGGTGAAATGCTTAGATATCACGAAGAACTCCGATTGCGAAGGCAGCCAACAAGGCCTTTACTGACGCTAAAGCTCGAAGGTGCGGGTATCGAACAGG
+
IIIHHEHHIHIIIIIIIIIIIIIIIHHIIIIIHHICCEFHIIIIIIHIHIIIIIHIIHIIIIIIIIIIHIHHIIHIIIIIIIIIIIIIIIIHIIIHIIIIIIIIIIIIIIIIIIIIIIIIIIIIIIIIIIIHHIIIIIIIIIIIIIIIIIIIIIIIIIIIIIIIIIIIIIIIIIIIHHIIIIIIIIIIIIIIIIIIIIIIIIIIIIIIIIIIHIIIIIIIIIIIIIIIIIIIIIIIIIIIIIIIIIIIIIIII
@HS5.4_423 HISEQ:380:H55W7BCXY:1:1101:18024:47411 1:N:0:AGCAGGAA orig_bc=AAAAAAAAAAAA new_bc=AAAAAAAAAAAA bc_diffs=0
TACGGAGGGTACGAGCGTTAATCGGAATGACTGGGCGTAAAGGGCACGTAGGTGGATAGATAAGTCACAAGTGAAATACCCGGGCTTAACCTGGGATTGGCTCGTGAAACTGTTTAACTAGAGTACGGTAGAGGGGAGTAGAATTCCAAGTGTAGCGGTGAAATGCGTAGAGATTTGGAAGAATACCGGAGGCGAAGGCGGCTCTCTGGACCGATACTGACACTGAAGAGCGAAAGCGTGGGGAGCAAACAGG
+
IHHIEHHDDHEHHIGHDCHGEHHIGIIGHC?HEHHHDHHHIFHIHEHG<DDG<DHECFHHHHHHHEHIIIHFHHHHDGHHHHGHDHBGG@IHHHHHCFHHHHHIIHHHIHHECCHHGHHHIHHHHHHHIIIIHIHHIHHHGHIGIIFIHIHIIIHEIIIIIIIIGIIIIIHHHFHHGFHIIIIIIIIIHHHIIHHIIIIHIIIHEIHHHHDHGFHCEIIIIIIHHIIIIIIHHIIIHIIIIIIIIIIIIIIHH
@HS5.4_424 HISEQ:380:H55W7BCXY:1:1101:1712:47670 1:N:0:AGCAGGAA orig_bc=AAAAAAAAAAAA new_bc=AAAAAAAAAAAA bc_diffs=0
TACGGAAGGTCCGGGCGTTATCCGGATTTATTGGGTTTAAAGGGAGCGCAGGCCGGCTGGTAAGCGTGACGTGAAATGTAGACGCTCAACGTCTGCACTGCGTCGCGAACTGTCAGCCTTGAGTGAGTACGATGTAGGCGGAATTCGTGGTGTAGCGGTGAAATGCTTAGATATCACGAAGAACTCCGATTGCGAAGGCAGCCTACAAGGCCTTTACTGACGCTAAAGCTCGAAGGTGCGGGTATCGAACAGG
+
IHHHHCGHIIIEHHHHIHIIIIIIHC<CEHHHHHHD@GHIIIHIIHGIIIIIIIIIHHIIIIIIHIIIHIIHIIHEIIIIIIHIHIIHGIHIIIIIIIIIIIIIIIIIIIIIIIIIIIIIIIIIIIIIIIIHHIIIIIHIIIIHHFIIIIIIIIIIIIIIIIIIIIIIIIIIIIHHHHIIIIIHIIIIIIIIIHIIIIIIIHIIIHIIIHIHIIIIHIIIIIIHIIIIIIIIIHHFCIIIIIIIIIIIIIIII
@HS5.4_425 HISEQ:380:H55W7BCXY:1:1101:11064:47531 1:N:0:AGCAGGAA orig_bc=AAAAAAAAAAAA new_bc=AAAAAAAAAAAA bc_diffs=0
TACGTAGGTGGCGAGCGTTATCCGGATTTACTGGGTGTAAAGGGTGTGTAGGCGGGATTGCAAGTCAGATGTGAAATCTATGGGCTCAACTCATAGTCTGCATTTGAAACTGTAGGTCTTGAGTACCGGAGGGGCAATCGGAATTCCTAGTGTAGCGGTGAAATGCGTAGATATTAGGAGGAACACCAGTGGCGAAGGCGGATTGCTGGACGGCAACTGACGGTGAGGCGCGAAAGTGTGGGGAGCAAACAGG
+
IIIIIIIIIIHIIIIIIIIIIIIIIIIIIHHHIIIFGHHHIIIIHIIIHIIGIHHIHHIIIIIIIIIIIIIIIIIIIIIIIIIIHIIIIIIGIIIIIIIIHHIIIIIIIIIIIIIIHIIIIIIIIHIIIIIHGIHIIIHIIIIIIIHIIIIIIIIIIIIIIHIHIIIIIHHIHHHIIHIIIIIIIIIIIIIIIIIIIIIIIIIIIIIIIIIIIGIIIHIIIIIIIIIIHIIIIIIIIIIIIIIIIIIIIIIII
@HS5.4_426 HISEQ:380:H55W7BCXY:1:1101:18014:47698 1:N:0:AGCAGGAA orig_bc=AAAAAAAAAAAA new_bc=AAAAAAAAAAAA bc_diffs=0
TACGGAAGGTCCGGGCGTTATCCGGATTTATTGGGTTTAAAGGGAGCGTAGGCTGGGGTATAAGCGTGACGTGAAATGTAGTTGCTCAACATCTGCACTGCGTCGCGAACTGTTCCTCTTGAGTGAGTTGAAAGCCGGCGGAATTCGTGGTGTAGCGGTGAAATGCTTAGATATCACGAAGAACTCCGATTGCGAAGGCAGCTGGCTGTACCTTTACTGACGCTGAAGCTCGAAGGTGCGGGTATCGAACAGG
+
IIIHHIIIIIIIHIIIIHIHIIIIIHHHIIIHHHHHIIIIIIIIIIIIIIIIIIIHIIHHGHIIIHIIIIIIIIIIIIIIIIIIIIIHIIIIHIIIIIIIIIIIIIIIIIIIIIIIIIIIIIIIIIIHIIIIIHIIIIIIIIIIIIIIHIIIIIIIIIIIIIIIIIIIIIIIIIIIIIIIIIHIIIIIIIIIIHIIIIIIIHHIIIIIIIIIIIIIIIIIIIIIIHHFEHHHIHIIIHHIIIIIIIIIIIIII
@HS5.4_427 HISEQ:380:H55W7BCXY:1:1101:20576:47600 1:N:0:AGCAGGAA orig_bc=AAAAAAAAAAAA new_bc=AAAAAAAAAAAA bc_diffs=0
TACGGAAGGTCCGGGCGTTATCCGGATTTATTGGGTTTAAAGGGAGCGCAGGCTGGATTTTAAGCGTGCTGTGAAATGTACCGGCTCAACCGGAGACGTGCAGCGCGAACTGGAGTCCTTGAGTGAGTACGAGGTATGCGGAATTCGTGGTGTAGCGGTGAAATGCTTAGATATCACGAAGAACTCCGATTGCGAAGGCAGCGTACCAGTCCTTAACTGACGCTAAAGCTCGAAAGTGCGGGTATCGAACAGG
+
IIIIIIIIIHIIICHIHHIIIIIIIHHIGIHIHIIHEIIIIIIIIIIIIIIIHHHIIHFEHHIIIIIIIIIIIIIIHHHIHIIIIHIIIIIIIIIIIIHIIIIIIHIIIHIIIIIIIHIIIIIIHHIHHIHIIIIIIIIIIIIIIHIIIIIIIIIIIIIIIIHIIIIIIIIIIHIHHHIHIIIIIHIIIIIIIIIIIIIIIIIIIIIIIIIIIIIIIIIHIIIIIIIIIIIIIIIIHHGIIIIIIIIIIIIII
@HS5.4_428 HISEQ:380:H55W7BCXY:1:1101:2932:47969 1:N:0:AGCAGGAA orig_bc=AAAAAAAAAAAA new_bc=AAAAAAAAAAAA bc_diffs=0
TACGTAGGTGGCAAGCGTTGTCCGGATTTACTGGGTGTAAAGGGTGCGCAGGCGGGACTGCAAGTTGGATGTGAAATACCGGGGCTCAACCCCGGAACTGCATCCAAAACTGTAGTTCTTGAGTGGAGTAGAGGTAAGCGGAATTCCGAGTGTAGCGGTGAAATGCGTAGATATTCGGAGGAACACCAGTGGCGAAGGCGGCTTACTGGGCTCTAACTGACGCTGAGGCACGAAAGCGTGGGTAGCAAACAGG
+
FCG@HHG=<<<1DCG@<<<<<F@GEHCEE<G@<@D<C<F?@F1G<D@C?CHHIHCHGC<G##@FFEHCCHHF@<1<<<C@6?EHDHECCHHDDCH/GCFHCFEEGHEIHEEGFHFDDHFHIHIGHF@GCDG@FHHEFHGCCF?AHHHEAHCF@EFHHHIIH@HHHIG<:ECEHACDGC@GCHFGHGIIHIHGHHIIG/IHHEFF<<<11<11D1GD000CCC<11G<<@<D1D0D/CD1<<1D11<<11<<<D
@HS5.4_429 HISEQ:380:H55W7BCXY:1:1101:11550:47864 1:N:0:AGCAGGAA orig_bc=AAAAAAAAAAAA new_bc=AAAAAAAAAAAA bc_diffs=0
TACGTAGGTGGCAAGCGTTGTCCGGAATTACTGGGTGTAAAGGGAGCGCAGGCGGGACAGCAAGTTGGATGTGAAATACCGCAGCTCAACTGCGGAGCTGCATCCAAAACTGTTGTTCTTGAGTGGAGTAGAGGTAGGCGGAATTCCGAGTGTAGCGGTGAAATGCGTAGATATTCGGAGGAACACCAGTGGCGAAGGCGGCCTACTGGGCTCTTACTGACGCTGAGGCTCGAAAGTGTGGGGAGCAAACAGG
+
IIIIHIIIIIIIIIHIIIGIIIIIIIIIIIIHHIICGEHIIIIIIIIIIIIIIIIIIIIIIIIIIIIIIIIIIIIHGHIIIIIIIHHIIIIIIIIIIIIIIHHHHIHIIIIIIIIIIIIIIIIIIIIIHIIIIIIIIIIIIIIIIIIIIIIIIIIIIIIIIIIIIIIIIIIIIIIIIHIIIIIHIIIIIIIIIIIIIIIIIIIIIIIIIIIIIIIIIIIIIIIIIIIIIIIIIIIIIIIIIIIIIIIIIIIII
@HS5.4_430 HISEQ:380:H55W7BCXY:1:1101:14194:47827 1:N:0:AGCAGGAA orig_bc=AAAAAAAAAAAA new_bc=AAAAAAAAAAAA bc_diffs=0
TACGGAGGGTGCGAGCGTTAATCGGAATAACTGGGCGTAAAGAGCTCGTAGGCGGTTAGTCAAGTCAGATGTGAAAGCCCCGGGCTTAACCTGGGAACTGCATTTGAAACTGACGAACTAGAGTACTGTAGAGGGAGGTAGAATTCCAGGTGTAGCGGTGAAATGCGTAGATATCTGGAGGAATACCGGTGGCGAAGGCGGCCTCCTGGACAGAGACTGACGCTGAGGAGCGAAAGCGTGGGGAGCAAACAGG
+
IIIIIHIIIIIIIIIIIIIIIIIIIHIIIIIIIIIIIIIIIIIIIIIIHIIIIIIHIIIIIIIIIIIIIIIIIIIIIIIIIIIIIIHIIIIIIIIIIIIIIIIIHIIIIIIIIIIIIIIIIIIIIIIIIIIIIIIIIIIIIIIIIIIIIIIIIIIIIIIIIIIIIIIIIIIIIIIGHIIIIIIIIHIIIIIIIIIIIIIIIIIIIIIIIIIIIIIIIIIIIIIIIIIIIHIIIIIHIIIIIIIIIIIIIIIII
@HS5.4_431 HISEQ:380:H55W7BCXY:1:1101:17110:47754 1:N:0:AGCAGGAA orig_bc=AAAAAAAAAAAA new_bc=AAAAAAAAAAAA bc_diffs=0
TACGGAAGGTCCGGGCGTTATCCGGATTTATTGGGTTTAAAGGGAGCGCAGGCTGGATTTTAAGCGTGCTGTGAAATGTACCGGCTCAACCGGTGACGTGCAGCGCGAACTGGAGTCCTTGAGTGAGTACGAGGTATGCGGAATTCGTGGTGTAGCGGTGAAATGCTTAGATATCACGAAGAACTCCGATTGCGAAGGCAGCGTACCAGTCCTTAACTGACGCTAAAGCTCGAAAGTGCGGGTATCGAACAGG
+
IIIIIHHIIHIIHHIIIIIIIIIIIDHHIIEFGHH<EHHIHIIIIIIIGHIIHIIIHIGIHIIIIIIIIIIIIIIIIHHIIIIIGIIIIIIIIIIIIIIIIIIIIIIIIIIIIIIIHIIIIIIIIIIIIIIIIIIIHIIIIIIIIIIIGIIIIIIIIIIIIIIIIIIIIIIIIIIIIHIIIIIIIIIIIIIIIIIIIIIIIIIIIIIIIIIIIIIHIIIIIIIIIIIIIIIIIIIIIIIIIIIIIIIIIIIII
@HS5.4_432 HISEQ:380:H55W7BCXY:1:1101:2581:48132 1:N:0:AGCAGGAA orig_bc=AAAAAAAAAAAA new_bc=AAAAAAAAAAAA bc_diffs=0
TACGGAAGGTCCGGGCGTTATCCGGATTTATTGGGTTTAAAGGGAGCGCAGGCGGGACCTTAAGCGTGTTGTGAAATGTACCGGCTCAACCGGTGATGTGCAGCGCGAACTGGGGTTCTTGAGTGGGTACGACGTCGGCGGAATTCGTGGTGTAGCGGTGAAATGCTTAGATATCACGAGGAACCCCGATTGCGAAGGCAGCCGACGAGTCCCTTACTGACGCTAATGCTCGAAAGTGCGGGTATCGAACAGG
+
IIIIIHIIIIIIIIIIIIIIIIIIIHFIIIIIHIIDGHIIIIIIIIIIIIIIIIIIIIIIIIIIIIIIIHIIIIIIHHIIIIIIIIIIIHIIIHIIIIIIIIIIIIIIIIIIIIIIIIIIIIIIIIIIIIIIIIIIIIIIIIIIIIIIIIIIIIIIIIIIIIIIIIIIIIIIIIIIHIIIIIIIIIIIHHIIIIIIIIIIIIIIIIIHHIIIIIIIIGIIIIIIIIIIIHIIIIIIHF<IIIIIIIIIIIIII
@HS5.4_433 HISEQ:380:H55W7BCXY:1:1101:4531:48037 1:N:0:AGCAGGAA orig_bc=AAAAAAAAAAAA new_bc=AAAAAAAAAAAA bc_diffs=0
TACGGAGGGTGCAAGCGTTAATCGGAATTACTGGGCGTAAAGCGCACGCAGGCGGTCTGTTAAGTCAGATGTGAAATCCCCGGGCTTAACCTGGGAACTGCATTTGAAACTGGCAGGCTTGAGTCTTGTAGAGGGGGGTAGAATTCCAGGTGTAGCGGTGAAATGCGTAGAGATCTGGAGGAATACCGGTGGCGAAGGCGGCCCCCTGGACAAAGACTGACGCTCAGGTGCGAAAGCGTGGGGAGCAAACAGG
+
IIIIIIIIIIIIIIIIIIIIIIIIIIIIIIIIIIIIIHIIIIIIIIIIIIIHIIIHIIIIIIIIIIIIIIIIIIIIHHIIIIIIIIIIIIIIIIIIIIIIIIIHIIIIIIIIIIIIIIIIIIIIHIIIIIIIIIIIIIIIIIIIIIIIIIIIIIIIIIIIIIIIIIIIIIIIIIIIIHIIIIIIIIIIIIIIIIIIIIIIIIIIIIIIIIIIIIIIIIIIIIIIIIIIIIIIIIIIIIIIIIIIIIIIIIIII
@HS5.4_434 HISEQ:380:H55W7BCXY:1:1101:4678:48135 1:N:0:AGCAGGAA orig_bc=AAAAAAAAAAAA new_bc=AAAAAAAAAAAA bc_diffs=0
TACGGAAGATGCGAGCGTTATCCGGATTTATTGGGCGTAAAGAGTGAGCAGGCGGCATGATAAGTTTGAAGTGAAAGCGTGGGGCTTAACCCCATACAGCTCCAAAAACTGTCAAGCTAGAGTGCGAGAGAGGTAAACGGAACTCCATGTGTAGCGGTGAAATGCGTAGATATATGGAAGAACACCAGTGGCGAAGGCGGTTTACTAGCTCGATACTGACGCTCAGTCACGAAAGCGTGGGGAGCAAATAGG
+
IHIIIHIIIIIIIIIIIIIIIIIIIHHHHIIHIIIIIHHHIIIIIIIIIIIIIIIIIIIIIIIIIIIIIIIIIIIIIHIIIIIIIGHIIIIIIIIIIIIIHIIIIIIIIIIIIIIIHIIIIIIIIIIIIIIIIIIIIHIIIIIIIIIIIIIIIIIIIIIIIIIIHIIIIIIIIIHHHIIIIIIIIIIIIIIIIIIIIIIIIIIIIIIIIHIIIIIIIIIIIIIIIHIIIIIIIIIIIIIIIIIIIIIIIIII
@HS5.4_435 HISEQ:380:H55W7BCXY:1:1101:4700:48297 1:N:0:AGCAGGAA orig_bc=AAAAAAAAAAAA new_bc=AAAAAAAAAAAA bc_diffs=0
TACGTATGGAGCAAGCGTTATCCGGATTTACTGGGTGTAAAGGGAGTGTAGGCGGTTTTATAAGTCTGATGTGAAAGCCCGCGGCTCAACCGCGGTACTGCATTGGAAACTGTAGAACTAGAGTGTCGGAGAGGTAAGTGGAATTCCTAGTGTAGCGGTGAAATGCGTAGATATTAGGAGGAACACCAGTGGCGAAGGCGGCTTACTGGACGATTACTGACGCTGAGGCTCGAAAGCGTGGGGAGCAAACAGG
+
IIIGIIGIHIIIIIIIIHHIIHIIGHHIIIIHHHIHIHHHIIHHIIEEFHHHIHHHHHHGHIHHGHIHHIIIIIIIIHHIIIIIHIIIIIIIHIHHHIIIIHIHIHIHIIHIIHIIIIHHIIIIIIIHHHHIHIHHIHHIIIIHIIIIIIIIHIHIIHHIIIIIIIIIIIIIHHHHIIIIHHHHHIIHIHIIIIIHHHDHHFIIHHIIIHIIIHHIHHHIHGF1EGIIIHCHHHHHIHHIHFGIIIIIIIIII
@HS5.4_436 HISEQ:380:H55W7BCXY:1:1101:7278:48431 1:N:0:AGCAGGAA orig_bc=AAAAAAAAAAAA new_bc=AAAAAAAAAAAA bc_diffs=0
TACGGAGGGTACGAGCGTTAATCGGAATGACTGGGCGTAAAGGGCACGTAGGTGGATAGATAAGTCACAAGTGAAATACCCGGGCTTAACCTGGGATTGGCTCGTGAAACTGTTTAACTAGAGTACGGTAGAGGGGAGTAGAATTCCAAGTGTAGCGGTGAAATGCGTAGAGATTTGGAAGAATACCGGAGGCGAAGGCGGCTCTCTGGACCGATACTGACACTGAAGAGCGAAAGCGTGGGGAGCAAACAGG
+
IIIIHGHIIIIIIIIIIIII?HHIIHHIIIHHIIIHIHHFHIIIHIHIHIHHDHHIIIIIIIIIHIIIIHHIIIIIHHHIIIIHIIIIIIHHHIIIHIIIIIHIIIIIIIIIIIIIHIIIIIIIIIIIIIIIIIIIIIIIIIIIIIIHIIIIIIIIIHIIIIIIIIIIIIIIIHHHHHIIIIIIIIIIIIIIIIIIIIIIIIIIIIIIIIIIIIIIIIIIIHIIHIIIIIIIIIIIIIIHIIIIIIIHIHHHH
@HS5.4_437 HISEQ:380:H55W7BCXY:1:1101:9463:48372 1:N:0:AGCAGGAA orig_bc=AAAAAAAAAAAA new_bc=AAAAAAAAAAAA bc_diffs=0
TACGGAGGATGCAAGCGTTATCCGGATTTATTGGGTTTAAAGGGTGCGTAGGCGGAAGCTTAAGCGTGAGGTGAAATGCCACAGCTCAACTGTGGAACTGCCTCGCGAACTGGGTTTCTGGAATGCCCCTGCCGTGGGAGGAATGTGTGGTGTAGCGGTGAAATGCATAGAGATCACACAGAACACCGATTGCGAAGGCATCTCACGAAGGGGTGATTGACGCTGAGGCACGAAAGCGTGGGGATCAAACAGG
+
IIIIIHIIIIIIIGIIIIIIIIIIIIIHIIHHHIIGHHIIIHIIIIIIIIIIIIIIIIIIIIIIIIHIIIIHHIIIIIIIIIIIIIIIIIIIIIIIIIIIIIIIIIIIIIIIIIIIIIIIIIIIIIIIIIIIIIHIIIGIIIIIIIIIIIIIIIIIIIIIIIIHIIIHIIIIIIIHHHHIIHIHHIIIIIIIIIIIIIIIHIIIIIHIIIIIIIIIIIIIIIIIIIIIIIHIIIIIIIIIIIIIIIIIIIIII
@HS5.4_438 HISEQ:380:H55W7BCXY:1:1101:10380:48348 1:N:0:AGCAGGAA orig_bc=AAAAAAAAAAAA new_bc=AAAAAAAAAAAA bc_diffs=0
TACGGAGGATGCGAGCGTTATCCGGATTTATTGGGTTTAAAGGGTGCGTAGGTGGTTTGTTAAGTTTGTGGTGAAAGCGTGCGGCTCAACCGTACCAAGCCATGAAAACTGGCGAACTTGAGTGCAAACGAGGTAGGCGGAATGTGATGTGTAGCGGTGAAATGCTTAGATATGTCACAGAACCCCGATTGCGAAGGCAGCTTACCAGCATGCAACTGACACTGAGGCACGAAAGCGTGGGTATCAAACAGG
+
IIIIIGIIHIIIIIIIIIIGIIIIIGHIIIEHHIIEHIIIIIIIHHIIGHIIHHHHIIIIIIIHHHIIIIIIIIIIHHIIIIIIIIHIIIIIIIIHIIIIIIIIHIIIIIIIIIIIIIIIIIIIIIIIIIIIIHHIIIIIIIIIHIIIIIIIIIIHIHIIIIIIIGIIIIIIIIIHHIIIIIGIIIIIIIIHIIIIIIIIIIIIIIHHEIHIIIIIIIIIHIHIIIIIIIIHHIIIIIIIIIIIIIIIIIII
@HS5.4_439 HISEQ:380:H55W7BCXY:1:1101:12868:48309 1:N:0:AGCAGGAA orig_bc=AAAAAAAAAAAA new_bc=AAAAAAAAAAAA bc_diffs=0
TACAGAGGTCCCGAGCGTTGTTCGGATTTACTGGGCGTAAAGGGCGCGTAGGCGGCGGGGCGTGTCAAGTGTGAAATCTCCGGGCTCAACCCGGAAAGTGCGCTTGAAACTACCTCGCTGGAGTACGGGAGAGGGAATCGGAATATAGGGTGTAGCGGTGAAATGCGTTGATATCCTATAGAACACCGGAGGCGAAGGCGGATTCCTTGAACGATACTGACGCTGAAGCGCGAAAGTCGGGGGAGCAAACAGG
+
HEHHHHHFIGIHDEHHHEHHIHHH<ECGHHGIIIEHIHIH11GEE<CC<ECEHHGGHDCCEDDCEHCGHIIHHHHH<GCHHHHHIIIHFHHDHD<FDHHI#IDCEHIHIHHHIIEIIHIICHCGHHHHDHIC@HEHHHIGHHFEH?HEHEBAEEH#?C@=HH=FHGDGCHEFGGHGFHHHD@CBHH@GC>GHEC<CC<@D<FHFHF<<C<1G<<1<=GD0CGC<0C<C<00<1HDDEHCFHHCCC<@HFFC<1
@HS5.4_440 HISEQ:380:H55W7BCXY:1:1101:15036:48424 1:N:0:AGCAGGAA orig_bc=AAAAAAAAAAAA new_bc=AAAAAAAAAAAA bc_diffs=0
TACGGAGGGTGCGAGCGTTAATCGGAATAACTGGGCGTAAAGAGCTCGTAGGCGGTTAGTCAAGTCAGATGTGAAAGCCCCGGGCTTAACCTGGGAACTGCATTTGAAACTGACGAACTAGAGTACTGTAGAGGGAGGTAGAATTCCAGGTGTAGCGGTGAAATGCGTAGATATCTGGAGGAATACCGGTGGCGAAGGCGGCCTCCTGGACAGAGACTGACGCTGAGGAGCGAAAGCGTGGGGAGCAAACAGG
+
HIIII=EHHGHIHFHHIIHHHICGIHIIHHGIHIIIIECEHHHIIIHIHHIIIIIIIIIHHHHHIIIIIIIIHIHIGHHIIIIHIIHIIIIIHIIIIIHIIIIIIIIIIIIIIIIIIIIIIIIHIIIHFIIIIIIIHIIIIIIIIIIIIIIIIIIIIIIIIIIIIIIIIIIIIIIHHHIIIIIIIIIIIIIIIIIIIIIIIIIHIIIIIIIIIIIIIIIIIIIIIIIIIIIIIIIIIIIIIIIIIIIIIIIII
@HS5.4_441 HISEQ:380:H55W7BCXY:1:1101:5678:48719 1:N:0:AGCAGGAA orig_bc=AAAAAAAAAAAA new_bc=AAAAAAAAAAAA bc_diffs=0
TACGGAAGGTCCGAGCGTTATCCGGATTTATTGGGTTTAAAGGGTGCGCAGGCGGGTTGTCAAGTCAGCCGTTAAATAGTGGGGCTCAACTCCATCCAGCGGTTGGAACTGGCGACCTTGAGTGCGGCAGAGGGAAGCGGAATTCGTGGTGTAGCGGTGAAATGCATAGATATCACTAAGAACTCCGATTGCGAAGGCAGCTTCCTGGACCGTAACTGACGCTGAGGCACGAAGGTGTGGGAATCAAACAGG
+
IIIIIEHIIIIIIIIIIIIICGHIGGEHIHIHHHHDGHIIIIIIIIIIHIIIIHIIHHIIIIIIIIIIGHIEHHIIHHHHIIIIIIIIIIIIIIIIIIIIIIHIICIIIIIIIIIIIHHHIIHIIIIIIIIIIIIIIIIIIIIIIIIIIIIIIIIIIIIIIIIIIIIIIHIIIIIHHIIIIGIGIIIIIIIIIIIIIIIIIIIHIIIIIIIIIIIIIIHIGIIIIIGIHFIHIIHDIIIIIIIIIIIIHHHH
@HS5.4_442 HISEQ:380:H55W7BCXY:1:1101:8108:48740 1:N:0:AGCAGGAA orig_bc=AAAAAAAAAAAA new_bc=AAAAAAAAAAAA bc_diffs=0
TACGGAAGGTCCGGGCGTTATCCGGATTTATTGGGTTTAAAGGGAGCGCAGGCTGGATTTTAAGCGTGCTGTGAAATGTACCGGCTCAACCGGTGACGTGCAGCGCGAACTGGAGTCCTTGAGTGAGTACGAGGTATGCGGAATTCGTGGTGTAGCGGTGAAATGCTTAGATATCACGAAGAACTCCGATTGCGAAGGCAGCGTACCAGTCCTTAACTGACGCTAAAGCTCGAAAGTGCGGGTATCGAACAGG
+
IIIIIIHIIIIIIHIIIIIIIIIIIHHIIIIIHHIGHIIIIIIIIIIIIIIIIIIIIIIIIIIIIIIIIIIIIIIIIIIHIIIIIIIIIIIIIIIIIIIIIIIIIIIHHIIIIIIIIIIIIIIIIIIIIIIIIIIIIIIIIIIIIIIIHIIIIIIHIIIIIIIIIIIIIIHIIIIIIHIIIIIIIIIIIIIIIIIIIIIIIIIIIIIIIIIIIIIIIIIIIIIIIIIIIIIIIIIIIIIIIIIHIIIIIIIII
@HS5.4_443 HISEQ:380:H55W7BCXY:1:1101:8473:48585 1:N:0:AGCAGGAA orig_bc=AAAAAAAAAAAA new_bc=AAAAAAAAAAAA bc_diffs=0
TACGGAAGGTCCGGGCGTTATCCGGATTTATTGGGTTTAAAGGGAGCGTAGGCCGGTTTTTAAGCGTGTTGTGAAATGTGTGGGCTCAACCTATGCACTGCAGCGCGAACTGGAGACCTTGAGTGCGCGGGAAGCCGGCGGAATTCGTTGTGTAGCGGTGAAATGCTTAGATATGACGAAGACCTCCGATTGCGAAGGCAGCTGGCTGTAGCGTTACTGACGCTGAAGCTCGAAAGCGTGGGTATCGAACAGG
+
IIIIIIIIIHIIIIIIIIIIIIIIIHHIIIIIHHIHEHIIIIIIIIIIHIIIIIIIHEHHHIIIIIIIHHIHHHIIHIIHHIIIHIIIIIIIIIIIGHIHIIIIIIIIIIIIIIIHHIIIIIIIIIIIHIIIIIIIIIIIIIIIIIIIIIIIIIIIIIIIIIIIIIIIIIIIIIHIIIIIIIHIGIIIIIIIIIIIIIIIIIHIIIIIHIIIIIHIIIIIIIIHHIIIIHIIIIHIHIIIIIIIIIIIIIIII
@HS5.4_444 HISEQ:380:H55W7BCXY:1:1101:17265:54104 1:N:0:AGCAGGAA orig_bc=AAAAAAAAAAAA new_bc=AAAAAAAAAAAA bc_diffs=0
TACGGAGGGTACGAGCGTTAATCGGAATGACTGGGCGTAAAGGGCACGTAGGTGGATAGATAAGTCACAAGTGAAATACCCGGGCTTAACCTGGGATTGGCTCGTGAAACTGTTTAACTAGAGTACGGTAGAGGGGAGTAGAATTCCAAGTGTAGCGGTGAAATGCGTAGAGATTTGGAAGAATACCGGAGGCGAAGGCGGCTCTCTGGACCGATACTGACACTGAAGAGCGAAAGCGTGGGGAGCAAACAGG
+
IIIIIIIIHIIIIIIIIIIIIIIIIIIIIIIHHIIIIHIIIIIIIHIIGHHIDHIIIIHIIIIIIEHHIII#IIII#HHHHIIIIIHIIIIHIIIFHIIIHIIIIIIIIHHH#HHFHIHHIIIIIIHHGHIIIIIGHI8EIIIHHDGFIIIIIIIIIIIIIIIIIIHIIHHHHH1<FFGHIHHHCIHGDHHIIIIIIIHCIHGC@GC<GCIH@EIHIIIHF<HH@IIH@EIIHGCHCHCIHG@HFHFIIIIII
@HS5.4_445 HISEQ:380:H55W7BCXY:1:1101:3363:54311 1:N:0:AGCAGGAA orig_bc=AAAAAAAAAAAA new_bc=AAAAAAAAAAAA bc_diffs=0
TACGGAAGGTCCGGGCGTTATCCGGATTTATTGGGTTTAAAGGGAGCGCAGGCTGGATTTTAAGCGTGCTGTGAAATGTACCGACTCAACCGGTGACGTGCAGCGCGAACTGGAGTCCTTGAGTGAGTACGAGGTATGCGGAATTCGTGGTGTAGCGGTGAAATGCTTAGATATCACGAAGAACTCCGATTGCGAAGGCAGCGTACCAGTCCTTAACTGACGCTAAAGCTCGAAAGTGCGGGTATCGAACAGG
+
IIIIIHHIIIIIIIIIIIIIIIIIIHHIIIIIHIIGGHIIIIIIHIIIIIIIIIHHIIIIIIIIIIIIIIIIIIIIIIIIIIIHIIIIIIIIIIIHIIIIIIHIIIIIIIIIIIIIIIIIIIIHIIIIIIIIIIIIIHIIIIIIIIIHIIIIIIIIIIIIIIIIIIIIIIIIIIIIHHIIIIIIIIIIIIIIIIIIIIIIIIIIIIIIIIHIIIIIIIHIIIHIIIIIIIIIIIIIIIIIIIIIIIIIIIIII
@HS5.4_446 HISEQ:380:H55W7BCXY:1:1101:9430:54321 1:N:0:AGCAGGAA orig_bc=AAAAAAAAAAAA new_bc=AAAAAAAAAAAA bc_diffs=0
TACGGAAGGTCCGGGCGTTATCCGGATTTATTGGGTTTAAAGGGAGCGCAGGCTGATGATTAAGCGTGACGTGAAATGTAGCCGCTCAACGGCTGAACTGCGTCGCGAACTGGTTATCTTGAGTGAGTTCGATGTTGGCGGAATTCGTGGTGTAGCGGTGAAATGCTTAGATATCACGAAGAACTCCGATTGCGAAGGCAGCCAACAAGGCCTTTACTGACGCTAAAGCTCGAAGGTGCGGGTATCGAACAGG
+
IIIIIHHIIHHIIGIIIIIIIIIIIGHHIHHCGHHDEHHIIHHIIIIIHIIIIIIIIIHIIIIIIIIIIIIHHIHIHHHHIIIIIIIIIIIIIIIIIIIIIIIIHIIHIIIIIIIIIIIIIIIIHIIIHIIIIIIIIIIIIIIIIIIHHIIIIIIIIIIIIIIIIIIIIIIIIIIHHIIIIIIIIIIIIIIIIIIIIIIIIIIIIIIIIIIIIIIIIIIIIIIIIIIIIIIIIIIIHF=IIIIIIIIIIIIII
@HS5.4_447 HISEQ:380:H55W7BCXY:1:1101:12409:54329 1:N:0:AGCAGGAA orig_bc=AAAAAAAAAAAA new_bc=AAAAAAAAAAAA bc_diffs=0
TACAGAGGTCCCTAGCGTTGTTCGGATTTACTGGGCGTAAAGGGCGCGTAGGCGGCCGAGCAAGTCAAGTGTGAAATCTCCGGGCTCAACCCGGAACGTGCGCTTGAGACTGCCCGGCTCGAGTGCGGAAGGGGGAATCGGAATACAGGGTGTAGCGGTGAAATGCGTTGATATCCTGTAGAACACCGGAGGCGAAGGCGGATTCCTTGTACGCAACTGACGCTGAGGCGCGAAAGTCGGGGGAGCAAACAGG
+
HIIGC@C@GHHHIHIHH<0C<FHHIIHIHHIGG?FHHDHIHIHHECDH<EHHIG@DHGIH@EHG@GHCGFHHHHHIEEHEHHDCHHCFEGEHDCHCHDHIHHIIIFHHHIHCEFEHHEGHHHHHHFHIIHHGFCHECG@HEIHHIIHHHEGIHHHIHHIGIFFIHIHEHHFHEHIHCCHGCEHHHHIIIIIEHIHHHEEF<DFCGGEHDHHEC1HHECDHDGC<HHCCDHHGHCF<?EF0<<F@HEC<1@EHH
@HS5.4_448 HISEQ:380:H55W7BCXY:1:1101:13120:54492 1:N:0:AGCAGGAA orig_bc=AAAAAAAAAAAA new_bc=AAAAAAAAAAAA bc_diffs=0
TACGTAGGGGGCGAGCGTTGTTCGGAATTACTGGGCGTAAAGGGCGCGCAGGCTGTTAATCAAGTCAGCTGTTAAATCGTGCGGCTTAACCGTATGATGCAGTTGAAACTGTTTAACTGGAGTATCGGAGAGGTAAGCGGAATTCCCAGTGTAGCGGTGAAATGCGTAGATATTGGGAAGAACATCGGTGGCGAAGGCGGCTTACTGGCCGAAAACTGACGCTGAGGCGCGAAAGCCAGGGTAGCAAACGGG
+
IIIIHIHIIIIIIIIIIIIIIIIIIIHHIIIIIIIIIHIHHIIIIIIIIIIIIIIIIIIIIIIIIIIIIIIIIIIIHIIIIIIHIHHIIIIIIIIIIIIIIIHHIIIIIIIIIIIIIIIIIIHHHHIIIIIIIIIIIIIIIHHIHHHHIIIIIIIIIIIHIIIIHIIIIIGIIIIIHIIIIIIIHIIIIIIIHIIIIIIIIIIIHIIIIIIIIIIHIHEHIIIIIIIIIIIIIIIIIIIIIIIIIIIIIIII
@HS5.4_449 HISEQ:380:H55W7BCXY:1:1101:13921:54636 1:N:0:AGCAGGAA orig_bc=AAAAAAAAAAAA new_bc=AAAAAAAAAAAA bc_diffs=0
TACGGAAGATGCGAGCGTTATCCGGATTTATTGGGTTTAAAGGGAGCGTAGGCGGACGCTTAAGTCTGCGGTAAAATGTCGTTGCTCAACATCGGCGTGCCGTGGAAACTGGGTGTCTTGAATGTGCACAAGGTGGATGGAATTCGTGGTGTAGCGGTGAAATGCTTAGATATCACGAAGAACTCCGATTGCGAAGGCAGTCCACTGGGGCATGATTGACGCTGAGGCTCGAAAGTGCGGGAATCAAACAGG
+
IIIIIIIIHIIIIIIIIIIHIIIIIHHHIIIHHIIHHHIIIIIIIIIIIIIIIIIIIIIHHIHIHIIIIHIHIIIIHIIIIIIIIIIIIIIIIIIIIIIIIIIIIIIIIHIIIIIHIHIIIIIIIIHIIIIIIIIIIIIIIIHHIIIIIIIIIIIIIIIIIIIIIIIIIIIIIIIIIIIIIIHIIIIIIHIHIHIIIIIIHHIIIIIIIIIIIIIIIIIIIIIIIIIHIIIHHEECIIIIIIIIHIIIIIII
@HS5.4_450 HISEQ:380:H55W7BCXY:1:1101:18179:54548 1:N:0:AGCAGGAA orig_bc=AAAAAAAAAAAA new_bc=AAAAAAAAAAAA bc_diffs=0
TACGGAAGGTCCGGGCGTTATCCGGATTTATTGGGTTTAAAGGGAGCGCAGGCTGAATGGTAAGCGTGACGTGAAATGTCCGGGCTCAACCGGGGCTTTGCGTCGCGAACTGCCGTTCTTGAGTGGGTACGACGCTGGCGGAATTCGTGGTGTAGCGGTGAAATGCTTAGATATCACGAAGAACTCCGATTGCGAAGGCAGCTGGCGAGTCTCTTACTGACGCTAAAGCTCGAAGGCGCGGGTATCGAACAGG
+
IIIIIIIIIIIIIIIIIIIIIIIIIHHIIIGHHIIDDEHHHIIIIIGIIIHIIIIHGIIIIHIIGIIIIIIIIIIHHHIIIIIIIIIIIIIIIIIIHIIIIIIIIIIHIIIIIIIHIIIIIIIIIIIIIIIHIIIIIIIIIIIIIIIIIIIIIIIIIIIIIIIIIIIIIIIIIIIIIIIIIIHIIIIIIIIIIIIIIIIIIIIIIIIIIIIIIIIIIIIIIIIIIIIIIIIIIIIIIIIIIIIIIIIIIIIII
@HS5.4_451 HISEQ:380:H55W7BCXY:1:1101:3707:54816 1:N:0:AGCAGGAA orig_bc=AAAAAAAAAAAA new_bc=AAAAAAAAAAAA bc_diffs=0
TACGGAAGGTCCGGGCGTTATCCGGATTTATTGGGTTTAAAGGGAGCGCAGGCTGATGATTAAGCGTGACGTGAAATGTAGCCGCTCAACGGCTGAACTGCGTCGCGAACTGGTTATCTTGAGTGAGTTCGATGTTGGCGGAATTCGTGGTGTAGCGGTGAAATGCTTAGATATCACGAAGAACTCCGATTGCGAAGGCAGCCAACAAGGCCTTTACTGACGCTAAAGCTCGAAGGTGCGGGTATCGAACAGG
+
IIIIIIHHHHHIHIIIIIIIIIIIIHIHHHIHHIIDEHHIIIIIIIIGIIIIIIIIIHIHIIIIIIIIIIIIIIIIIIHIIIIIIIIHIIIIIIIIIIIIIIHHIIIIIIIIIIIIIIIIIIIIIIIIIIIIIIIIIIIIIIIIIIIIIIIIIIIIHIIIIIIIIIIIIIIIIIIIIHIIIIIIIIIIIIIIIIIIIIIIIHHIIIIIIIIIIIIIIIIIIIIIIIIIIIIIIIIIIIIIIIIIIIIIIIIII
@HS5.4_452 HISEQ:380:H55W7BCXY:1:1101:5169:54946 1:N:0:AGCAGGAA orig_bc=AAAAAAAAAAAA new_bc=AAAAAAAAAAAA bc_diffs=0
TACGGAGGATCCGAGCGTTATCCGGATTTATTGGGTTTAAAGGGAGCGTAGGCGGAGGATCAAGTCAGCTGTGAAATGTAGTCGCTCAACGTCTGCACTGCAGTTGAAACTGGTTCCCTTGAGTGCGTAAGAGGCAGGCGGAATTCGTCGTGTAGCGGTGAAATGCTTAGATATGACGAAGAACTCCGATCGCGAAGGCAGCTTGCCGGGCCGCAACTGACGCTGAAGCTCGAAGGTGCGGGTATCGAACAGG
+
IIIIIIIIIIIIIIIIIIIHIIIIIHHHIIIIHII<CEHHIIIIIIIIIIIIIIHIIIIIIIIIIIIIIIIIIIIIIHIIIIIIIIIIIIIIIIIIIIIIIIIIIIIIIIIIIIIIIIIIIIIIIIIIIIIIIIIIIIIIIIIIHIIIIHHIIIIHIIIIIIIIIIIHHIHHIHHFHIIIIIIIHIIHIIIIIIIIIIIIIHHHHIHIIIIIIIIIIIIIIIIIIIIIIIIIIIIIIIIIIIIIIIIIIIIII
@HS5.4_453 HISEQ:380:H55W7BCXY:1:1101:8187:55000 1:N:0:AGCAGGAA orig_bc=AAAAAAAAAAAA new_bc=AAAAAAAAAAAA bc_diffs=0
TACGGAAGGTCCGGGCGTTATCCGGATTTATTGGGTTTAAAGGGAGCGCAGGCCGAAGGTTAAGCGTGACGTGAAATGTAGCCGCTCAACGGCTGCACTGCGTCGCGAACTGGCTTTCTTGAGTGAGTTCGATGTAGGCGGAATTCGTGGTGTAGCGGTGAAATGCTTAGATATCACGAAGAACTCCGATTGCGAAGGCAGCCTACAAGGCCTTTACTGACGCTAAAGCTCGAAGGTGCGGGTATCGAACAGG
+
IIIIIIIIIIIIIIIIIIHIIIIIIHFHIIIIHHHEEHIIIIIIIIIIIIIIIIIIIIIIIIIIIIIIHIIIIIHIIIHHIIIIHIIIIIIIIIIIIIIIIIIIIIIIIIIIIIIHIIIIIIIIIIIIIIIIIIIIIIIIIIIIIIIIIIIIIIIIIIIIIIIIIIIIIIIIIIIHIIIIIIIIIIIIIIIIIIIIIIIIIIIIIIIIIIIIIIIIIIIIIIIIIIIIIIIIIIIIHIIIIIIIIIIIIIIII
@HS5.4_454 HISEQ:380:H55W7BCXY:1:1101:14104:54760 1:N:0:AGCAGGAA orig_bc=AAAAAAAAAAAA new_bc=AAAAAAAAAAAA bc_diffs=0
TACGGAAGGTCCGGGCGTTATCCGGATTTATTGGGTTTAAAGGGAGCGCAGGCCGATTATTAAGCGTGACGTGAAATGTAGATGCTCAACATCTGAACTGCGTCGCGAACTGGTAGTCTTGAGTGAGTTCGATGTGGGCGGAATTCGTGGTGTAGCGGTGAAATGCTTAGATATCACGAAGAACTCCGATTGCGAAGGCAGCCCACAAGGCCTTTACTGACGCTAAAGCTCGAAGGTGCGGGTATCGAACAGG
+
IIIIIIIIIIIIHHHIIIIHIIIIIHIIIIIGHIIGGHHIIIIHGIIIIIIIIIIIGHIIIIIIIIIIIIIIIIHIIIIIIIIHIIIIIIIIIIIIIIIIHIIHIIIHIIIIIIIIIIIIIIIIIIIIIIIIIIIIIIIIIIIHIIIIIIIIIIIIIIIIIIIIIIIIIIIIIIIHHHIIIIIHHIIIIIIIIIIIIIIIIHIIIIIIIHHIIIIIIIIIIIIIIIIIIIIIIIIIIHHIHF@IIIIIIIIII
@HS5.4_455 HISEQ:380:H55W7BCXY:1:1101:2887:55038 1:N:0:AGCAGGAA orig_bc=AAAAAAAAAAAA new_bc=AAAAAAAAAAAA bc_diffs=0
TACGTAGGTGGCGAGCGTTGTCCGGAATTATTGGGCGTAAAGGGAGCGCAGGTGGGAAGGTAAGTCAGTCTTAAAAGTTCGGGGCTCAACCCCGTGATGGGATTGAAACTATTTTTCTTGAGTGCAGGAGAGGAAAGCGGAATTCCTAGTGTAGCGGTGAAATGCGTAGATATTAGGAGGAACACCAGTGGCGAAGGCGGCTTTCTGGACTGTAACTGACACTGAGGCTCGAAAGCGTGGGGAGCGAACAGG
+
IIIIHHIIIHIIIIIHIFHHIIIHIEDHIIIHIIIIHEHHIIIIHIIHHCHHHFHIHHIIIHIIGHHIIIIIIIHGHFHIIIIIIIIIIIHHIIHHIHGHIHHHIIIHIIIIIIIHHIIIHEHIHIIIHIIHIHIIIIIIIHEGHHEHHIHHIIIIIIIIHHIIIHEEHHHHIHHHIIIIIHHHHIIIIHIIHHGIHIGHHIIIIIIIIIIIIIIHIHGHHHHIIIHIIIHIHIIIHIHFHEHIIHEFHHHH
@HS5.4_456 HISEQ:380:H55W7BCXY:1:1101:8702:55145 1:N:0:AGCAGGAA orig_bc=AAAAAAAAAAAA new_bc=AAAAAAAAAAAA bc_diffs=0
TACGGAGGGTACGAGCGTTAATCGGAATGACTGGGCGTAAAGGGCACGTAGGTGGATAGATAAGTCACAAGTGAAATACCCGGGCTTAACCTGGGATTGGCTCGTGAAACTGTTTAACTAGAGTACGGTAGAGGGGAGTAGAATTCCAAGTGTAGCGGTGAAATGCGTAGAGATTTGGAAGAATACCGGAGGCGAAGGCGGCTCTCTGGACCGATACTGACACTGAAGAGCGAAAGCGTGGGGAGCAAACAGG
+
IHHHIE<<H@CH0<<CF<DGHHIII=@EEFEHFGHHHC?HE1CHH1EE<DDH1GH@?HHHFH?GGHFAFCHHHEHFHGEC@EHHG6CEFHHGFFHIIIIIIHIDCEHFHHHEHHHF?HEGIHHCEHGF@EHEHHC?IIIIHHHFIIHHHIHHHHHIHHIHHCHCIHEGIIHHHH?HHDIGIIGIIIIHHHHIHHEDCEHGIIIIIIFIIIHIIIHGHIIHHFIIIIHHGHHHIHHHHHHIIGIIIIIIIIHII
@HS5.4_457 HISEQ:380:H55W7BCXY:1:1101:10376:55229 1:N:0:AGCAGGAA orig_bc=AAAAAAAAAAAA new_bc=AAAAAAAAAAAA bc_diffs=0
TACGGAAGGTCCGGGCGTTATCCGGATTTATTGGGTTTAAAGGGAGCGCAGGCTGGATTTTAAGCGTGCTGTGAAATGTACCGGCTCAACCGGTGACGTGCAGCGCGAACTGGAGTCCTTGAGTGAGTACGAGGTATGCGGAATTCGTGGTGTAGCGGTGAAATGCTTAGATATCACGAAGAACTCCGATTGCGAAGGCAGCGTACCAGTCCTTAACTGACGCTAAAGCTCGAAAGTGCGGGTATCGAACAGG
+
IIIIIHIIIIIIIIIIIIIIIIIIIHIGIIGHFHIEGHHIIIHIIIIIHIHIIHHIIIIIHHIIIIIIIIIIIIIIHIIIIIIIIIIIIIIIIIIIIIIIIIIIHIHHIIIHIIIIHIIHIHIIIIIIIIHHIIHIIIIIIHHHHIIIHIIIIIIIIHHIIIIIIIIIIIIIIIIIIIIHIIIIIIIIIIIIIHIIHIIIIIHGHIIHHHIIIIHHIHIIIIHFHIIIIHHIIIIIIIIIIIIHGIIIIIIHH
@HS5.4_458 HISEQ:380:H55W7BCXY:1:1101:12995:55014 1:N:0:AGCAGGAA orig_bc=AAAAAAAAAAAA new_bc=AAAAAAAAAAAA bc_diffs=0
TACGTAGGTGGCAAGCGTTGTCCGGAATTATTGGGCGTAAAGCGCATGTAGGCGGTAATTTAAGTCTGTCGTGAAACTGCGGGGCTCAGCCCCGTATGGCGATGGAAACTGGGTTACTTGAGTGCAGGAGAGGAAAGGGGAACTCCCAGTGTAGCGGTGAAATGCGTAGATATTGGGAAGAACACCGGTGGCGAAGGCGCCTTTCTGGACTGTGTCTGACGCTGAGATGCGAAAGCCAGGGTAGCGAACGGG
+
IIIIGHHIIIIIIIIIIIIIIIHIIHIIIIIIIIIIIIIIIIIHIIHHHIIIIHIIHHIIIIIIIIIIIIIIIIIIIIIIIIIIIIIIIIIIIIIIIIIIIIIIIIIIIIIIIIIIIHIIIIIIIIIIIIIIIIIIIIIIIIIIIIIIIIIIIIIIIIIIIIIIIIIIIIIIIIIIGIIIIHIIIIIIIIIIIIIIIIIIIIIIIIIIIIIIIIIIIIIIIIIIIIIIIIIIIIIIIIIIIIIIIIIIIIII
@HS5.4_459 HISEQ:380:H55W7BCXY:1:1101:15834:55186 1:N:0:AGCAGGAA orig_bc=AAAAAAAAAAAA new_bc=AAAAAAAAAAAA bc_diffs=0
TACGGAAGGTCCGGGCGTTATCCGGATTTATTGGGTTTAAAGGGAGCGCAGGCTGGATTTTAAGCGTGCTGTGAAATGTACCGGCTCAACCGGTGACGTGCAGCGCGAACTGGAGTCCTTGAGTGAGTACGAGGTATGCGGAATTCGTGGTGTAGCGGTGAAATGCTTAGATATCACGAAGAACTCCGATTGCGAAGGCAGCGTACCAGTCCTTAACTGACGCTAAAGCTCGAAAGTGCGGGTATCGAACAGG
+
IIIIIHIHIHIIIDIIIIIIIIIIIHHFHIIIHIIDECHIIIIIIIIIIHIIHHIIIHHIIHIIIIIIIIIIIIIIGIIIIIIIIIIIIIIHIIIIIIIIIIIIIIIIIIIIIIIIIIIIIIIIIIIIIIIIIIIIIIIIIIIHIIIIIIIIIIIIIIIIIIIIIIIIIIIIIIIIIIIIIIIIIIIIIHIIIIIIIIIIIIIIIIIIIIIIIIIIIIIIIIIIIIIIIIIIIIIIIIIIIIIIIIIIIIIII
@HS5.4_460 HISEQ:380:H55W7BCXY:1:1101:17486:55181 1:N:0:AGCAGGAA orig_bc=AAAAAAAAAAAA new_bc=AAAAAAAAAAAA bc_diffs=0
TACGGAAGGTCCGGGCGTTATCCGGATTTATTGGGTTTAAAGGGAGCGCAGGCGGGTTTTTAAGCGTGTTGTGAAATGTACCGGCTCAACCGGTGACTTGCAGCGCGAACTGGAGACCTTGAGTGAGTACGAGGAAGGCGGAATTCGTGGTGTAGCGGTGAAATGCTTAGATATCACGAAGAACTCCGATTGCGAAGGCAGCTTTCCAGTCCTTAACTAACGCTAAAGCTCGAAAGTGCGGGTATCGAACAGG
+
IIIIIIIIIIIIIIIIIIIIIIIIIHIFHIIHIIIIGHIIIIIIIIIIIIIIIIIIEHIIHHHIIIHIHIHIHIIIIIIIIIHIIIIIIIIGHIIIIIIHHHHHHHIIIIIIHHIHHIHIIIIIIIIIIIIIIHHIIIIIIIIIIIHIIIIIHIIIIIIIIHIIIIGHIIIIHHHHIIIIIIIIIHIFIIIIIIIIIIHIIHIIGIIIHHIIIIIHIIHIIHGIIIIIIIHIIIIHGIIIIIIGIIIIIIIII
@HS5.4_461 HISEQ:380:H55W7BCXY:1:1101:2419:55384 1:N:0:AGCAGGAA orig_bc=AAAAAAAAAAAA new_bc=AAAAAAAAAAAA bc_diffs=0
TACGGGGGGTGCGAGCGTTGTCCGGAATCATTGGGCGTAAAGAGTTCGTAGGTGGTATGTTAAGTCTGGTGTTAAAGGCAGAGGCTCAACTTCTGTATGGCACTGGATACTGGCAAACTGGAATGCGGTAGAGGTAAAGGGAATTCCTGGTGTAGCGGTGAAATGCGTAGATATCAGGAGGAACATCGGAGGCGTAAGCGCTTTACTGGGCCGTAATTGACACTGAGGAACGAAAGCCGGGGTAGCAAATGGG
+
EHHHIHHIGH<GHFIIIIIHIFEHI=EHIIGEHIGHHHD=FECE=FHG=DEHFHHGHIIHGHEHHEHHHEH@DHHIHIIIIFHHEEHHHIIIIIHHHIIIHHEIIIHIIIIIHHIHHEIIIIHIIHHHIIHIIIIIIIIIIIIIII#HIIHIIIIIIHIIIIIIIIIIIIIIIIHGIHIIIIIIIDIIIIIIHIIHHIIIIIIIIIIGHIIIIHIIHIIIHHIHIIIIIIIIIIIIIIIIIIIIIIIIIIIII
@HS5.4_462 HISEQ:380:H55W7BCXY:1:1101:5585:55481 1:N:0:AGCAGGAA orig_bc=AAAAAAAAAAAA new_bc=AAAAAAAAAAAA bc_diffs=0
TACGGAGGGTACGAGCGTTAATCGGAATGACTGGGCGTAAAGGGCACGTAGGTGGATAGATAAGTCACAAGTGAAATACCCGGGCTTAACCTGGGATTGGCTCGTGAAACTGTTTAACTAGAGTACGGTAGAGGGGAGTAGAATTCCAAGTGTAGCGGTGAAATGCGTAGAGATTTGGAAGAATACCGGAGGCGAAGGCGGCTCTCTGGACCGATACTGACACTGAAGAGCGAAAGCGTGGGGAGCAAACAGG
+
IIIIIGHIIIIIIIIIIIIIGHIIIIIIIIIIHIIHIDHIIGHIIIIIGHHHGHHHHIIIIIIIHIIIIIIIIIIIHHIIIIIIHIIIIIIIIIIIIIIIIIIIIIIIIIIIIIIHIIIIIIIIIIIIIIIIIIIIIIIIIIIIIIIIIIHIIIIIIIIIIIIIIIIIIIIIIHIIHIIIIIIIIIIIIIIIIIIIIIIIIIIIHIIIIIIIIIIIIIIIIIIIIIIIHIIIIIIIIIIIIIIIIIIIIIIII
@HS5.4_463 HISEQ:380:H55W7BCXY:1:1101:5637:55482 1:N:0:AGCAGGAA orig_bc=AAAAAAAAAAAA new_bc=AAAAAAAAAAAA bc_diffs=0
TACGGAAGGTCCGGGCGTTATCCGGATTTATTGGGTTTAAAGGGAGCGCAGGCCGATTATTAAGCGTGACGTGAAATGTAGATGCTCAACATCTGAACTGCGTCGCGAACTGGTAGTCTTGAGTGAGTTCGATGTGGGCGGAATTCGTGGTGTAGCGGTGAAATGCTTAGATATCACGAAGAACTCCGATTGCGAAGGCAGCCCACAAGGCCTTTACTGACGCTAAAGCTCGAAGGTGCGGGTATCGAACAGG
+
IIIIIHIIIIIIIIIIIIIIIIIIIHIIIIIIIIIDGIIIIIIIIIIIIIIIIIIIIIIIIIIIIIIIIIIIIIIIIIIIIIIIIIIIIIIIIIIIIIIIIIIIIIIIIIIIIIIIIIIIIIIIIIIIIIIIIIIIIIIIIIIIIIIIIIIIIIIIIIIIIIIIIIIIIIIIIIIIIIIIIIIIIIIIIIIIIIIIIIIIIIIIIIIIIIIIIIIIIIIIIIIIIIIIIIIIIIIIIIIIIHIIIIHIIIIII
@HS5.4_464 HISEQ:380:H55W7BCXY:1:1101:8514:55411 1:N:0:AGCAGGAA orig_bc=AAAAAAAAAAAA new_bc=AAAAAAAAAAAA bc_diffs=0
TACGTAGGTGGCAAGCGTTGTCCGGAATTATTGGGCGTAAAGGGAGCGCAGGCGGTCTTTTAAGTCCAACTTCAAAGTGCGGGGCTTAACCCCGTGTCGGGTTGGAAACTGAAGGACTTGAGAACAGGAGAGGTAAGCGGAATTCCCGGTGTAGCGGTGAAATGCGTAGATATCGGGAGGAACACCAGTGGCGAAGGCGGCTTACTGGACTGGGTCTGACGCTGAGGCTCGAAAGCCGGGGGAGCGAACGGG
+
IIIIIIIIIIIIGIIIIHHIIIIIIGHHIIIIIGIIIIHHHHIGGFHIDHHIIIIIHIIIIGIIHHIIIIIIIIHHGHHIIIIIHIIIIHHDHHHHDHIIIIIIIIIIIIIIIIIIIIIIIHHIIIIIIIIIIIIHIIIIIIIIIIIIIIIIIIIIIIIIIIIIIIIIIIIIGIHHHIIIEIIIHIIIIIIIHHIIHIIIIIIIIIIIIIIHHHIIIIIIGIIIIIIIIIIIIIIIIIIIIIIIIIIIIIII
@HS5.4_465 HISEQ:380:H55W7BCXY:1:1101:10198:55273 1:N:0:AGCAGGAA orig_bc=AAAAAAAAAAAA new_bc=AAAAAAAAAAAA bc_diffs=0
TACGGAGGATGCAAGCGTTATCCGGATTTATTGGGTTTAAAGGGTGCGCAGGCGGCGCGTTAAGTCAGTGGTGAAATCTCCCGGCTCAACCGGGGAACTGCCATTGATACTGGCGTGCTAGAGTACGGACGGCGCCGGCGGAATGTGTCATGTAGCGGTGAAATGCTTAGATATGCCACAGAACACCGATCGCGAAGGCAGCTGGCGAGGCCGGGACTGACGCTCAGGCACGAAAGCGTGGGGATCAAACAGG
+
IIIIHHHIHIIIIIIIIHHIIIIIIIHGHHGHHHHCEHHIIHIHIIIIIIIIIIIIIIIHHHIIIIIIFIHIIIHHGHHIHHIGHIIHHIIIGIHHHHHHIIHIHEEHIEIIIIHIIIIIIHIHIIIIIGIIIIIIIHGIHGHHHIIIIIIIIHIIIIIIIIIIIIHIHIIIHIIICEIIHIIIHIIHHIIHIIIIIIIIHIIHIHIIIHIGIHIIIIIHDHIHIIIIHIIIIIIIIIIIHHHGIHHHHIIIH
@HS5.4_466 HISEQ:380:H55W7BCXY:1:1101:10193:55309 1:N:0:AGCAGGAA orig_bc=AAAAAAAAAAAA new_bc=AAAAAAAAAAAA bc_diffs=0
TACGGAGGATGCGAGCGTTATCCGGATTTATTGGGTTTAAAGGGTGCGTAGGCTGTTCGTCAAGTCAGTGGTGAAATGCCGGGGCTCAACCCCGGAGCTGCCATTGATACTGTCGGGCTTGAATCCTGCTGCCGTGGGAGGAATGAGTAGTGTAGCGGTGAAATGCATAGATATTACTCAGAACACCGATTGCGAAGGCATCTCACGAAACAGGCATTGACGCTGAGGCACGAAAGCGTGGGGATCAAACAGG
+
IIIIIIIIHIIIIIIIIIIIIIIIIIIIIIHHGHIGEHIIIIIIIIIIIIIIIIIIIIIIIIIIIIIIIIIIIIIIIIIIIIIIIIIIIIIIIIIHIIIIIIIIIIIIIIIIIIIIIIIIIIIIIIIIHIIIIIIIIIIIIIIIIIIIIIIIIIIIIIIIIIIIIIIIIIIIIIIIIIIIIIIIIIIIIIIIIIIIIIIIIIIIIIIIIIIIIIIIIIIIIIIIIIIIHIIIIIIIIIIIIIIIIIIIIIIII
@HS5.4_467 HISEQ:380:H55W7BCXY:1:1101:12161:55495 1:N:0:AGCAGGAA orig_bc=AAAAAAAAAAAA new_bc=AAAAAAAAAAAA bc_diffs=0
TACGTAGGTGGCGAGCGTTGTCCGGATTTACTGGGTGTAAAGGGCGCGTAGGCGGGGTAGCAAGTCAGATGTGAAATCTATGGGCTTAACCCATAAACTGCATTTGAAACTGTTATTCTTGAGTGCCGGAGAGGTAGACGGAATTCCTAGTGTAGCGGTGAAATGCGTAGATATTAGGAGGAACACCAGTGGCGAAGGCGGTCTACTGGACGGTAACTGACGCTGAGGCGCGAAAGCGTGGGGAGCAAACAGG
+
IIIIIIHIIIIIIIIIIIIIIIIIIGHIIIIIIIIHHIGIHIIIIIIIIIIIIHIIIIIIIIIIIGIIIIIIIIIHFHHIIIIIHIIIIIIIIIIIIIIIHIHIIIIIIIIIHIIIIIIIIIIIIHIIIIIIIIIIIIIIIIIIIIIIIIIIIIIIIIIIIIIIIHIIIIIIIIIIHHIIIIIIIIHIIIIIIIIIIIIIIIHIIIIIIIIIIIIIIIIIIIIIIIIIIIIIIIIIIIIIIIIIIIIIIIIII
@HS5.4_468 HISEQ:380:H55W7BCXY:1:1101:13126:55282 1:N:0:AGCAGGAA orig_bc=AAAAAAAAAAAA new_bc=AAAAAAAAAAAA bc_diffs=0
TACGTAGGATGCAAGCGTTATCCGGAATGACTGGGCGTAAAGGGTGCGTAGGTGGTTTGGCAAGTTGGTAGCGTAATCCCGGGGCTTAACTCCGGAACTACTACCAAAACTGTTGGACTTGAGTGCAGGAGGGGTAAGTGGAATTCCTAGTGTAGCGGTGGAATGCGTAGATATTAGGAAGAACACCGGTGGCGAAGGCGACTTACTGGACTGTAACTGACACTGAGGCACGAAAGCGTGGGGAGCAAACAGG
+
IIIIIGIHIHIIIIIIIIIIHIIIIIIIIIIHHIIHIEHHHIIIHIIIHGHIIIIHHIIIHIIIIIIIIIIIIIHIDIIIIIIIIIHIIHIIIIIIHIIIHIIHIIIIIIIIIHIIIIIIIIIHIIIHHFIIIIIHHIHIIIIIIIIIIHHIIIIIIIIIIIIIIIIIIIIIIIIIHHIGIIIIIIIIIIIIIIIIIIIIIHIIIIIIIHHIIIIIIIIIIIIIIHIIHIHIIIIIIIIIIIIIIIIIIIIII
@HS5.4_469 HISEQ:380:H55W7BCXY:1:1101:13297:55260 1:N:0:AGCAGGAA orig_bc=AAAAAAAAAAAA new_bc=AAAAAAAAAAAA bc_diffs=0
TACGGAGGATGCGAGCGTTATCCGGATTTATTGGGTTTAAAGGGTGCGTAGGCTGTTTGTCAAGTCAGGGGTGAAATACCCGGGCCCAACCTGGGAACTGCCTTTGATACTGGCAGGCTTGAATACTGTTGCCGTGGGAGGAATGAGTAGTGTAGCGGTGAAATGCATAGATATTACTCAGAACACCGATTGCGAAGGCATCTCACGAAACAGCGATTGACGCTGAGGCACGAAAGCGTGGGGATCAAACAGG
+
IIIIIIIIIIIIIIIIIIIIIIIIIHIIIIIIIIIHIIIIIIIIIIIHIIIIIIIIIIIIIIIIIIIIIIIIHIIIHHIIIIIIIIIIIIIIIIIIIIIIIIIIIIIIIIIIIIIIIIIIHIIIIIIIIHHIIIIIIIIIIHIIIIIIIIIIIIIIIIIIIIIIIIIIIIIIIIIIIHIIIIIIIIIIIIIIIIIIIIIIHIIIIIIIIIIIIIIIIHIIIIIIIIIIIIIIHIIIIIIIIIIIHIIIIIIII
@HS5.4_470 HISEQ:380:H55W7BCXY:1:1101:14876:55380 1:N:0:AGCAGGAA orig_bc=AAAAAAAAAAAA new_bc=AAAAAAAAAAAA bc_diffs=0
TACAGAGGCCCATAGCGTTGTTCGGATTTACTGGGCGTAAAGGGCGCGTAGGCGGCAGGGCGTGTCAAGTGTGAAATCTCCGGGCCCAACCCGGAAAGTGCGCTTGAAACTACCTTGCTCGAGGCCGGGAGAGGGAATCGGAATACAGGGTGTAGCGGTGAAATGCGTTGATATCCTGTAGAACACCGGAGGCGAAGGCGGATTCCTGGAACGGTACTGACGCTGAGGCGCGAAAGTCGGGGGAGCAAACAGG
+
IIIIIIIIIIIHIIIIIIIIHIIIIIIIIIIIIHIIDFCE?HHIIIIIIIIIIIIIHIHIIIHIIIIIIHIIIIIIIIIIIIIHHGIIIIHIIIGHIIIIIIHIIIIHIIIIIHIIIIIIIIIIIIIIIIIIIIIIIIIHIIIIIIIIHIHIIIIHHIIIHIIIIIIIIIIIHIHIIIIIIIIIIIIIIIIIIIIIIIIIIIIIIIIIIIIIIIIIIHIIIIIIIIIIIIIIIIIIIIIIIIIIIIIIIIIII
@HS5.4_471 HISEQ:380:H55W7BCXY:1:1101:18660:55284 1:N:0:AGCAGGAA orig_bc=AAAAAAAAAAAA new_bc=AAAAAAAAAAAA bc_diffs=0
TACGGAAGGTCCGGGCGTTATCCGGATTTATTGGGTTTAAAGGGAGCGCAGGCTGGATTTTAAGCGTGCTGTGAAATGTACCGGCTCAACCGGTGACGTGCAGCGCGAACTGGAGTCCTTGAGTGAGTACGAGGTATGCGGAATTCGTGGTGTAGCGGTGAAATGCTTAGATATCACGAAGAACTCCGATTGCGAAGGCAGCGTACCAGTCCTTAACTGACGCTAAAGCTCGAAAGTGCGGGTATCGAACAGG
+
IIIIIIIIIIIIIIIIIIIIIIHIIHHHIIIHHHIDEHHHHIGIIIIIGIIIIIIIIIIHIHIIIIIIIHIIIHIIIHHHIIIIIIIHIIIIIIIIIIIIIIIHIIIIIIIIHIIIIIHIIIIIIIIIIIIIIIIIIIIIIIIIIHIIIIIIIIIIIIIIIIIIIIIIIIIIIIHHFGIIIIIIIIIIIIIIIIIIIIIIIIIHIIHIIIIIIIIHIIIIIIIIIIIIIIIIIIIIHIIIIIIIIIHIIIIII
@HS5.4_472 HISEQ:380:H55W7BCXY:1:1101:21008:55339 1:N:0:AGCAGGAA orig_bc=AAAAAAAAAAAA new_bc=AAAAAAAAAAAA bc_diffs=0
TACGGAAGGTCCGGGCGTTATCCGGATTTATTGGGTTTAAAGGGAGCGCAGGCTGATTGGTAAGCGTGTTGTGAAATGTACCGGCTCAACCGGTGAATTGCAGCGTGAACTGCCGATCTTGAGTGTACTTGAGGGATGCGGAATTCGTGGTGTAGCGGTGAAATGCTTAGATATCACGAAGAACTCCGATTGCGAAGGCAGCGTCCCAGCGTATTACTGACGCTAAAGCTCGAAAGTGCGGGTATCGAACAGG
+
CFHHHGHIIGHFH?HCC</EEHFHDE0<1GG1<FG<00<<CGHECHFH<CEH/@DFCGCGFEHHHHHH@DDGHHHHBFF@HDEHHDHEGHGEHGHCCGFEHHHHDGH=GHHHGHHDHHHGBGHFE:BC=.EFGH?CCHIHGHHHHGFGBFFIHHHG?EGEE??#H##HGHHHHIHG#FHHIII#GHEFC#HH#EHFHHHEIHFHIIHFIHEE@HHEHEHHHHIHIHHHEIIIIIHHDGIIHDHHHHHFHHHIH
@HS5.4_473 HISEQ:380:H55W7BCXY:1:1101:2112:55541 1:N:0:AGCAGGAA orig_bc=AAAAAAAAAAAA new_bc=AAAAAAAAAAAA bc_diffs=0
TACGGAAGGTCCGGGCGTTATCCGGATTTATTGGGTTTAAAGGGAGCGCAGGCTGGATTTTAAGCGTGCTGTGAAATGTACCGGCTCAACCGGTGACGTGCAGCGCGAACTGGAGTCCTTGAGTGAGTACGAGGTATGCGGAATTCGTGGTGTAGCGGTGAAATGCTTAGATATCACGAAGAACTCCGATTGCGAAGGCAGCGTACCAGTCCTTAACTGACGCTAAAGCTCGAAAGTGCGGGTATCGAACAGG
+
IIIIHEHHHCGHHHCDDCCHIHIIHC<GHHCHDGFDDEHIIHHIIIGIDHCHHIIHEHHHIHIGHHHHHIIHIIIIGHIIIHIIIHIHHHHIIIHIIIIIIIIIIIIIHIIIIIHIHHIIHIIIHIIIIIIIIIIIIIIIIIIIIIIIIHHIIIGIIHIIHIIIIIHGIIIIIIIIIHIHHHHHHHIIIIIIIIIIIIIIIIIIHHHIIIIIIIIIIIIIIHIIIIIIIGIIIIIIIIHIHIIHGIHIIIIII
@HS5.4_474 HISEQ:380:H55W7BCXY:1:1101:4965:55605 1:N:0:AGCAGGAA orig_bc=AAAAAAAAAAAA new_bc=AAAAAAAAAAAA bc_diffs=0
TACGGAGGGTACGAGCGTTAATCGGAATGACTGGGCGTAAAGGGCACGTAGGTGGATAGATAAGTCACAAGTGACATACCCGGGCTTAACCTGGGATTGGCTCGAGAAACTGTTTAACTAGAGTACGGTAGAGGGGAGTAGAATTCCAAGTGTAGCGGTGAAATGCGTAGAGATTTGGAAGGATACCGGAGGCGAAGGCGGCTCTCTGGACCGATACTGACACTGAAGAGCGAAAGCGTGGGGAGCAAACAGG
+
1<C1<0</<GHCH0E/<<<0<<EH@H1<<<D<<<11/<<G111<1<<D<1D01<11DC11<<1F111<1D#C1<#<<1<<D0</<<<C@G1D1C000<<0<DHC#0F8:<G;<<D/D?HEDDF/CFDE/C<G<0/<#00HH@CF<<00<<<</CC<11D1CEC@<#1#FCFCCD1<1<1<<#</<<01D00E<1GD/FCD<<F<11<<<</@EHEHGC<<1<11CHCC<EG<?EHCHF<<<<<<<<<<<1CFC
@HS5.4_475 HISEQ:380:H55W7BCXY:1:1101:10018:55603 1:N:0:AGCAGGAA orig_bc=AAAAAAAAAAAA new_bc=AAAAAAAAAAAA bc_diffs=0
TACGGAAGGTCCGGGCGTTATCCGGATTTATTGGGTTTAAAGGGAGCGCAGGCTGGATTTTAAGCGTGCTGTGAAATGTACCGGCTCAACCGGTGACGTGCAGCGCGAACTGGAGTCCTTGAGTGAGTACGAGGTATGCGGAATTCGTGGTGTAGCGGTGAAATGCTTAGATATCACGAAGAACTCCGATTGCGAAGGCAGCGTACCAGTCCTTAACTGACGCTAAAGCTCGAAAGTGCGGGTATCGAACAGG
+
IIIIHIIIIHHIIGIIHHIHHHHHIHHIIHGHEHHHHHIHHHIIHIIIIIHHHHHIIHHHHHHIHHIIHIHEFHHHIIHIIHIIHHHHHIHHIIHIGHHI#HHIIDHHGIIIIHIFGEIHHIIHHHHHGD?HHIHHIHHHHIIHHIGHHIIIIIHFECIHIIHHHCIIIHHHGHHGGEHHEGHF<=HIHIIGHIIIIIHHIIIIIIHHE?IHC?GDDDIIIIHHIIIIIIIHHIIIHHHIHHHHFGIHIGIHH
@HS5.4_476 HISEQ:380:H55W7BCXY:1:1101:14577:59911 1:N:0:AGCAGGAA orig_bc=AAAAAAAAAAAA new_bc=AAAAAAAAAAAA bc_diffs=0
TACAGAGGTCCCTAGCGTTGTTCGGATTTACTGGGCGTAAAGGGCGCGTAGGCGGCCAGGCAAGTCAAGTGTGAAATCTCCGGGCTCAACCCGGAACGTGCGCTTGAGACTGCCCGGCTCGAGTGCGGAAGGGGGAATCGGAATATAGGGTGTAGCGGTGAAATGCGTTGATATCCTATAGAACACCGGAGGCGAAGGCGGATTCCTTGTACGCAACTGACGCTGAGGCGCGAAAGTCGGGGGAGCAAACAGG
+
IIIII1DEHIIHIEHHHEEHHIIIIHIIIHHHIHIIIFHHIIIIGIIIEHIIIIIGHGIIIIIIHIHIIIIIIHHHDHHHIIIIHIIHHIHIIIFHHIIIIIHGHHHIIIIIIIIIIIHIIIHHIIIIIIIIIIIIIHHIIHIIHIIIIIIIIIHIIIIIIIIIIIIHIIHIIIHIHFHIIHIIIIHIIHIIIIHHHGIIIHIIIIIHIHHHHHHCIIIIIIHEIHIIIIHIIIIIIIIIIHIIIIIIIIIII
@HS5.4_477 HISEQ:380:H55W7BCXY:1:1101:2169:60227 1:N:0:AGCAGGAA orig_bc=AAAAAAAAAAAA new_bc=AAAAAAAAAAAA bc_diffs=0
TACGAGGGGTGCAAGCGTTGTTCGGAATCACTGGGCGTAAAGGGAGCGCAGGCGGAAGCTCAAGCGGATTGTACAATACCGGGGCCCAACCCCGGACCTGCAGTCCGAACTGGGTTTCTTGGATAGTTCAGGGGCAAGCGGAATTCCTGGTGTAGCGGTGGAATGCGTAGAGATCAGGAAGAACACCGATGGCGAAGGCAGCTTGCTGGGGACTTATCGACGCTCATGCTCGAAAGTGCGGGTAGCAAACAGG
+
IIIIIIIIIIIIIIIIIIIIIHHIIIIIIIIIIIIIIHHIIIIIIIIIHIIIIIIIIIIHIIIIIIIIIIIIHIIIHIIIIHIIHIIIIIIIIIIIIIIIHIIIIIIIIIIIHIIIIIIIIIIIIIHIIIIIIIIIIIIIIIIHIIIIIIIIHIIIIIIIIIIIIIIIIIIIIIIIIGIIIIIIIIIIIIIIIIIIIIIIIIIHIIIIIIIIIIIIIIIIIIIIHHHIIIIIIIIIHIIIIIIIIIIIIIIII
@HS5.4_478 HISEQ:380:H55W7BCXY:1:1101:4874:60214 1:N:0:AGCAGGAA orig_bc=AAAAAAAAAAAA new_bc=AAAAAAAAAAAA bc_diffs=0
TACGGAGGGTACGAGCGTTAATCGGAATGACTGGGCGTAAAGGGCACGTAGGTGGATAGATAAGTCACAAGTGAAATACCCGGGCTTAACCTGGGATTGGCTCGTGAAACTGTTTAACTAGAGTACGGTAGAGGGGAGTAGAATTCCAAGTGTAGCGGTGAAATGCGTAGAGATTTGGAAGAATACCGGAGGCGAAGGCGGCTCTCTGGACCGATACTGACACTGAAGAGCGAAAGCGTGGGGAGCAAACAGG
+
IIIIIHIIIIIHIIIIIHIIIIGHIIIIIIIIIHHIICFHHIIIIIIIDHHIFGIIIIIIIIIIIIIEHHIIHIIIHHHIIIIIIIIIIHHHHIIHHIIIIHIIIIIIIIHIHIIIIIHIIIIHIIIIIIIIIIIIIIIIIIIIIHIIIIIIIIIIIIIIIIIGIIIIIIIIIIIIHHIIIIIIIIIIIIIIIIIHHHIIIIHIIIIIIIIIIIIIIIIIIIIIIIIIIIHIIIIIIIIIIIIIHIIIIIIHF
@HS5.4_479 HISEQ:380:H55W7BCXY:1:1101:6085:60051 1:N:0:AGCAGGAA orig_bc=AAAAAAAAAAAA new_bc=AAAAAAAAAAAA bc_diffs=0
TACGGAAGGTCCGGGCGTTATCCGGATTTATTGGGTTTAAAGGGAGCGCAGGCCGATTATTAAGCGTGACGTGAAATGTAGATGCTCAACATCTGAACTGCGTCGCGAACTGGTAGTCTTGAGTGAGTTCGATGTGGGCGGAATTCGTGGTGTAGCGGTGAAATGCTTAGATATCACGAAGAACTCCGATTGCGAAGGCAGCCCACAAGGCCTTTACTGACGCTAAAGCTCGAAGGTGCGGGTATCGAACAGG
+
IIIHIHHIIIIIIHGIIIIIIIIIIHECHHHIFHHGEHHHIIHIIIIIIIIIIHDIHHHIHHIHHIIHHIIIIIIHHHHIIIIIIIIHIIIHFGHHIIIIHHHHHHHIIIIIHHHIHIIIIIIIIIIIIIHHIIHGIIHIIHIIHGHHEHIIIIIIIHIIIIIHHHHIIIIIIIHHHHHIIIIHIHIIHHIHGIIIIIIIIHDIIIGIIIIIIHIIIIIHIIIIIIIHGIIIIHHIIHIIHHHHCIHIIIIII
@HS5.4_480 HISEQ:380:H55W7BCXY:1:1101:6363:60132 1:N:0:AGCAGGAA orig_bc=AAAAAAAAAAAA new_bc=AAAAAAAAAAAA bc_diffs=0
TACGGAAGGTCCGGGCGTTATCCGGATTTATTGGGTTTAAAGGGAGCGCAGGCTGGATTTTAAGCGTGCTGTGAAATGTACCGGCTCAACCGGTGACGTGCAGCGCGAACTGGAGTCCTTGAGTGAGTACGAGGTATGCGGAATTCGTGGTGTAGCGGTGAAATGCTTAGATATCACGAAGAACTCCGATTGCGAAGGCAGCGTACCAGTCCTTAACTGACGCTAAAGCTCGAAAGTGCGGGTATCGAACAGG
+
IHHIIHHHHHGHIIIIIHIIIGHHIEHCHHGHHHF<@EHHHHHIIIHHHIIHIIIIIHIIIHHIIIIIIIIIIIIIHIHIIIIIHIIIIIHHHIIIIIIIHIIHIIIIHHHIIIIHHIIIIIHIIHIIIIIIIIIIIIIIIIIIIHIIIIIIIIIIIIIIHIIIIHIIIIIIIIIIIHIIIIIIHHIHIHHHIIIIHHIHIHIIHIHGIIIIIIIIIIIIIIHIIIIIIIIIIIIHIIIIIIIHIHIIHHIII
@HS5.4_481 HISEQ:380:H55W7BCXY:1:1101:10165:60130 1:N:0:AGCAGGAA orig_bc=AAAAAAAAAAAA new_bc=AAAAAAAAAAAA bc_diffs=0
TACGGAGGATGCAAGCGTTATCCGGATTTATTGGGTTTAAAGGGTGCGTAGGCGGAAGATTAAGCGTGAGGTGAAATGTCCGGGCTCAACCTGGGAACTGCCTCGCGAACTGGTTTTCTGGAATACCCCTGCCGTGGGAGGAATGTGTGGTGTAGCGGTGAAATGCATAGAGATCACACAGAACACCGATTGCGAAGGCATCTCACGAAGGGGCGATTGACGCTGAGGCACGAAAGCGTGGGGATCAAACAGG
+
IIIIIHIIIGHIIIIIIIIIIIIIIIIIIIIIHIIHIGIIIIIIIIIIIIIHIIHIIIIIIIIIGIIIIIIHIIIIHIIIIIIIIIIIIIIIIIIIIIIIIIIIIIIIIIIIIIIIIIIIIIIIIIIIIIIHHIIIIIIIIIIIIIIIIHIIIIIIIIIIIIIIIIIIIIIIIIIIHHIIIIIIIIIIIIIIIIIIIIIIIIIIIIIIIIIIIIIIHIIIIIIIIIIIIIIIIIIIIIIIIIIIIIIIIIIII
@HS5.4_482 HISEQ:380:H55W7BCXY:1:1101:1924:60384 1:N:0:AGCAGGAA orig_bc=AAAAAAAAAAAA new_bc=AAAAAAAAAAAA bc_diffs=0
TACGTAGGGGGCAAGCGTTATCCGGATTTACTGGGTGTAAAGGGAGCGCAGACGGTATGGCAAGTCTGAAGTGAAATGTCGGGGCTCAACCCCGAAACTGCTTTGGAAACTGTCAAACTCGAGTGTCGGAGGGGTAAGCGGAATTCCTAGTGTAGCGGTGAAATGCGTAGATATTAGGAGGAACACCGGCGGCGAAGGCGGCTTACTGGACGATAACTGACGTTGAGGCTCGAAAGCGTGGGGAGCAAACAGG
+
IIIIHIIIIIIIIIIIIIIIIIIIIIIIIIIHHIIGHIIIIIIIIIIIIIIIIIIHIIIIIIIIIIIIIIIIIIIIIIIIIIIIIIIIIIIIIIIIIIIIIIIIIIIIIIIIIIIIIIIIIIIIIIIIIIIIIIIIIIIIIIIIIIIIIIIIIIIIIIIIIIIIIIIIIHIIIHHIIHIIIIIHHIIIIIIIIIIIIIIIIHIIIIIIIIHIIIHHIIHEIIHIIIIIIIIIIIIIIIIIIIIIIIIIIIIII
@HS5.4_483 HISEQ:380:H55W7BCXY:1:1101:6152:60380 1:N:0:AGCAGGAA orig_bc=AAAAAAAAAAAA new_bc=AAAAAAAAAAAA bc_diffs=0
TACGGAGGATGCAAGCGTTATCCGGATTTATTGGGTTTAAAGGGTGCGTAGGCGGATGCCTAAGCGTGAGGTGAAATCCCCGGGCTCAACCTGGGAACTGCCTCGCGAACTGGGTATCTGGAATGTCCGTGCCGTGGGAGGAATGTGTGGTGTAGCGGTGAAATGCATAGAGATCACACAGAACACCGATTGCGAAGGCATCTCACGAACGGATGATTGACGCTGAGGCACGAAAGCGTGGGGATCAAACAGG
+
IIIIIHIIIIIIIIIIIIIIIIIIIIIIIIIIIIIGHIIIIIIIIIIIHIIIIIIIIIIIIIIIIIIIIIIIIIIIHIIIIIIIIIIIIIIIIIIHIIIIIIIIIIIIIIIIIIIIIIIIIIIIIIIIIIIIIIIIIIIIIHIIIIIIIIIIIIIIIIIIIIIIIIIIIIIIIIIIIGIIIIHHHIIIIIIIIIIIIIIIHIIIIIIIIHIIIIIIIIIIIIIIIIIIIIHIIIIIIIIIIIIIHHIIIIIII
@HS5.4_484 HISEQ:380:H55W7BCXY:1:1101:6318:60430 1:N:0:AGCAGGAA orig_bc=AAAAAAAAAAAA new_bc=AAAAAAAAAAAA bc_diffs=0
TACGGAAGGTCCGGGCGTTATCCGGATTTATTGGGTTTAAAGGGAGCGCAGGCTGATTATTAAGCGTGACGTGAAATGTAGCCGCTCAACGGCTGAACTGCGTCGCGAACTGGTAGTCTTGAGTGAGTTCGATGTAGGCGGAATTCGTGGTGTAGCGGTGAAATGCTTAGATATCACGAAGAACTCCGATTGCGAAGGCAGCCTACAAGGCCTTTACTGACGCTAAAGCTCGAAGGTGCGGGTATCGAACAGG
+
IIIHHDEHHHIIHIIGIHHHHHHICGHDHIHCGFH0<<FHHHEHEHHDHHGHGIIHHIHHHHHHIHHHHIHHHHHHHHHIIIIIIIIIIIIIHIIIIIIIIIGHHIIHIIHHIHIIHGHHIIIIIIHIIHIIIIIIIIIIIIHIHIIIIIIIIIIIIIIHIHHHHIIIIIIIIIHHHHIIIIIHHIHIIIIIIIIIIIIIIIIIIIIIHIIHIHIIIIIIIHEIIIHIIIIIIHHFDIIIIIIIIIIIIIIII
@HS5.4_485 HISEQ:380:H55W7BCXY:1:1101:12401:60489 1:N:0:AGCAGGAA orig_bc=AAAAAAAAAAAA new_bc=AAAAAAAAAAAA bc_diffs=0
TACGGAGGATGCGAGCGTTATCCGGATTTATTGGGTTTAAAGGGTGCGTAGGTGGTTTGTTAAGTTTGTGGTGAAAGCGTGCGGCTCAACCGTACCAAGCCATGAAAACTGGCGAACTTGAGTGCAAACGAGGTAGGCGGAATGTGATGTGTAGCGGTGAAATGCTTAGATATGTCACAGAACCCCGATTGCGAAGGCAGCTTACCAGCATGCAACTGACACTGAGGCACGAAAGCGTGGGTATCAAACAGG
+
IIIHHIIIHHHHICEIIIIIIHIIHGHEHHHHHHIGHIIIIIIIHHIIGHHIIHHEHHIIHHFGEEHIIIIIIIIIIIHHIIIDHIIIIIIIIIHHIIIIHIIIIIHHIIIHIHIIIIHIIIIIHIHHHIIIIHHIIIIIIIIIHIIIIIIIIIIIIIIIIIIIIIIIIIIIIIIIIIIIHIIIIIIIIIIIIHIIIIIIIIHIIIIIHHHGEIIIIIIHIIHIIIIHIIIIIHHIIIIIIIIIHIIIHHII
@HS5.4_486 HISEQ:380:H55W7BCXY:1:1101:13246:60294 1:N:0:AGCAGGAA orig_bc=AAAAAAAAAAAA new_bc=AAAAAAAAAAAA bc_diffs=0
TACGGAGGGTACGAGCGTTAATCGGAATGACTGGGCGTAAAGGGCACGTAGGTGGATAGATAAGTCACAAGTGAAATACCCGGGCTTAACCTGGGATTGGCTCGTGAAACTGTTTAACTAGAGTACGGTAGAGGGGAGTAGAATTCCAAGTGTAGCGGTGAAATGCGTAGAGATTTGGAAGAATACCGGAGGCGAAGGCGGCTCTCTGGACCGATACTGACACTGAAGAGCGAAAGCGTGGGGAGCAAACAGG
+
IIIHIGDCHHHIHGHIIHHIIIHHHHIHIIIGGHIGI<CHIHIIHCHH<FGHGHHIIIIIIIIIIIIIHIHIIIIIHHGHIIIIHIIIIIHHIHIIIIIHIIIIHIHHIIHIIIIIIIIIIIIHIIIIIIIIIIIIIIIIIIIIIIHIIIIIIIIHIIIIIIIIIHIHIIIIHHHHHGIIIIIIIIIIIIIIIIIIIIIIIIIIIIIHIIIIIIIIIIIIIIIIIIIIIIIIIIIIIIIIIIIIIIIHIIIII
@HS5.4_487 HISEQ:380:H55W7BCXY:1:1101:1504:60575 1:N:0:AGCAGGAA orig_bc=AAAAAAAAAAAA new_bc=AAAAAAAAAAAA bc_diffs=0
TACGGAGGGTGCGAGCGTTAATCGGAATAACTGGGCGTAAAGAGCTCGTAGGCGGTTAGCCAAGTCAGATGTGAAAGCCCCGGGCTTAACCTGGGAACTGCATTTGAAACTGACGAACTAGAGTACTGTAGAGGGAGGTAGAATTCCAGGTGTAGCGGTGAAATGCGTAGATATCTGGAGGAATACCGGTGGCGAAGGCGGCCTCCTGGACAGAGACTGACGCTGAGGAGCGAAAGCGTGGGGAGCAAACAGG
+
IIIIIIIIIIIIIIIIIIIIIIIIIIIIIIIIIIIIIIIIIIIIIIIIIIIIIIIIIIIIIHIIIIIIIIIIIIIIIHIIIIIIIIIIIIIIIIIIIHIIIIIIIIIIIHIIHIIIIHIIIIIIIHIIIIIIIIIIIIIIIIIIIIIIIIIIIHIIIIIIIIIIIIIIIIIIIIIIHHIIIIIIIIIIIIIIIIIIIIIIIIIIIIIIIIIIIIIIIIIIIIIIIIIIIIIIIIIIIIIIIIIIIIIIIIHII
@HS5.4_488 HISEQ:380:H55W7BCXY:1:1101:3201:60511 1:N:0:AGCAGGAA orig_bc=AAAAAAAAAAAA new_bc=AAAAAAAAAAAA bc_diffs=0
TACGGAGGATGCGAGCGTTATCCGGATTTATTGGGTTTAAAGGGTGCGCAGGCGGTTTGTTAAGTCTGTGGTGAAAGCGTGCGGCTCAACCGTACCAAGCCATGGAAACTGGCGAACTTGAGTGTAAACGAGGTAGGCGGAATGTGACGTGTAGCGGTGAAATGCTTAGATATGTCACAGAACCCCGATTGCGAAGGCAGCTTACCAGCATACAACTGACGCTCAGGCACGAAAGCGTGGGTATCAAACAGG
+
IIIIIIIIIIIIIIIIIIIIIHIIIHIIIHHIIIGGHIIGHIHIHHIIIIIIIIIHHIIIIIIIIIIIIIIHGHHIHHIIIIIIIIIIIIIIIIIIIIIIIHIIIIHIIIIHIIIIIIHIHIIIIIIIHIIIIIIIIIHIHIIIIIHIIIHIIIHIIIHIIIIIIIIIIIIIHHHHIIIHIHIHIIIIHIHHIHIIIIIIIIIIGIIIIIIIIIIIIIHIIIIIIIIHHIIIIIIIIIIIIIIIIIIIIIII
@HS5.4_489 HISEQ:380:H55W7BCXY:1:1101:6639:60585 1:N:0:AGCAGGAA orig_bc=AAAAAAAAAAAA new_bc=AAAAAAAAAAAA bc_diffs=0
TACGGAGGATGCAAGCGTTATCCGGATTTATTGGGTTTAAAGGGTGCGCAGGCGGGCTGTTAAGTCAGCGGTGAAATCTCCCGGCTCAACCGGGGAACTGCCGTTGATACTGGCAGCCTAGAGTACAGACGGCGCCGGCGGAATGTGTCATGTAGCGGTGAAATGCTTAGATATGCCACAGAACACCGATCGCGAAGGCAGCTGGCGAGGCTGGGACTGACGCTCAGGCACGAAAGCGTGGGGATCAAACAGG
+
IIIIIIIIIIIIIIHIIIIIIIIIIIIIIHIIHHIHHHIIIIIIIIIIIIIIIIIIIIIIIIIIIIIIIIIGIHIIHHIIIIIIIIIIIHIIIIIIIIIHIIIIIIIIIIIIIIIIIIIIIIIIIIIIIIIIIIIIIIIIIIIIIIIIIIIIIIIIIIIIIIIIIIHIIIIIIIIIHHIHIIIIIIIIIIIIIIIIIIIIIIIHIIIIIIIIIIIIIIIIIIHIIIIIGIIIIIIIIIIIIIHIIIIIIIIII
@HS5.4_490 HISEQ:380:H55W7BCXY:1:1101:1368:60875 1:N:0:AGCAGGAA orig_bc=AAAAAAAAAAAA new_bc=AAAAAAAAAAAA bc_diffs=0
TACGGAAGGTCCGGGCGTTATCCGGATTTATTGGGTTTAAAGGGAGCGCAGGCGGCACTTCAAGCGTGACGTTAAATTTCGGGGCTCACCCCCGTTTTGCGTCGCGAACTGTTGTGCTTGAGTAGGCGGCAGGGAGGCGGAATTCGCGGTGTAGCGGTGAAATGCTTAGATATCGCGAGGAACTCCGATAGCGCAGGCAGCCTCCCGTTGCTTTACTGACGCTCATGCTCGAAGGTGCGGGTATCGAACAGG
+
IHIIIHIIIIHII<HHIIIIIIIIIHIIIIIHHIIGHIIIIIIIGIIIIIIIIIIIHIIHIHHIIIIIIHHIHIHHHHHIIIIHIHHIIIIIIIIIIIIIIIIIIIIIIIIIIIIIIIIIIIIIIIIIIIIIIIIIIIIHIIHHIIIIIIIIIIIIIIIIIIIIIIIIIIIIIIIHHIIHHFIIIIIIHHHIIIIIIIHHHIIIHEIIIIIHHIIIIIIHHIIHH?HIHFIIIIIIIIIIIIIIIIIIHHII
@HS5.4_491 HISEQ:380:H55W7BCXY:1:1101:4200:60815 1:N:0:AGCAGGAA orig_bc=AAAAAAAAAAAA new_bc=AAAAAAAAAAAA bc_diffs=0
TACGGAGGATGCGAGCGTTATCCGGATTTATTGGGTTTAAAGGGTGCGTAGGCGGAATGTTAAGTCAGTGGTGAAAGCGTGTAGCTCAACTATACCGAGCCGTTGAAACTGGCGTTCTTGAGTGCAAACGAGGTAGGCGGAATGTGACGTGTAGCGGTGAAATGCTTAGATATGTCACAGAACCCCGATTGCGAAGGCAGCTTACCAGCATGCGACTGACGCTGAGGCACGAAAGCGTGGGTATCAAACAGG
+
H?HHHIDGIIIHHIHIHHIEIIIIGHECHHIHFHI<EEHIIIIEHIHIIIIHHHHGBHHIIIIIIIIIIIHIIFHHDHHHIIIIIIIIIIIIIIIIIHHIIIIIHIIHHIHHHIIHHHHIIHHHHIIIIIIIIIHGIIIIIHHHIHHHHFIHHEHHIEHHIHHHHIHIHHHIIHHE<GHHHGIIHECIIIIIHIHHFGHHHIHIIHHGHEHHHHGEIHHIIIHH@CHGIIIIHHIIIIHHIHEHHIIIHIHI
@HS5.4_492 HISEQ:380:H55W7BCXY:1:1101:6318:60967 1:N:0:AGCAGGAA orig_bc=AAAAAAAAAAAA new_bc=AAAAAAAAAAAA bc_diffs=0
TACGGAAGGTCCGGGCGTTATCCGGATTTATTGGGTTTAAAGGGAGCGCAGGCCGACTGGTAAGCGTGACGTGAAATGTAGCCGCTCAACGGCTGAGTTGCGTCGCGAACTGTCAGTCTTGAGTGAGTTCGATGTTGGCGGAATTCGTGGTGTAGCGGTGAAATGCTTAGATATCACGAAGAACTCCGATTGCGAAGGCAGCCAACAAGGCCTTTACTGACGCTAAAGCTCGAAGGTGCGGGTATCGAACAGG
+
IIIIIIIIIIIIIGIIIIIIIIIIIHHIIIIIIIIGHIIIIIIIIIIIIIIIIIIIIIIIIIIIIIIIIIIIIIIHGIHIIIIIIIIIIIIIIIIIIIIIIIIIIIIIIIIIIIIIIIIIIIIIIIIIIIIHIIIIIIIIIIIIIIIIIIIIIIIIIIIIIIIIIIIIIIIIIIIIIGIIIIIIHIIIIIIIIIIIIIIIIHIIIIIIIIIIIIIIIIIIIIIIIIIIIIIIIIIIIIIIIIIIIIIIIIIII
@HS5.4_493 HISEQ:380:H55W7BCXY:1:1101:6500:60990 1:N:0:AGCAGGAA orig_bc=AAAAAAAAAAAA new_bc=AAAAAAAAAAAA bc_diffs=0
TACGGAAGGTCCGGGCGTTATCCGGATTTATTGGGTTTAAAGGGAGCGCAGGCTGATTATTAAGCGTGACGTGAAATGTAGCCGCTCAACGGCTGAACTGCGTCGCGAACTGGTAGTCTTGAGTGAGTTCGATGTAGGCGGAATTCGTGGTGTAGCGGTGAAATGCTTAGATATCACGAAGAACTCCGATTGCGAAGGCAGCCTACAAGGCCTTTACTGACGCTAAAGCTCGAAGGTGCGGGTATCGAACAGG
+
IIIIIHIHIIHIIHIHHEDHIIIIHHGHHEE@CHHE@GHHHHHHHIIIIIICCGHFHIHEFHGHHHHE@HHHIHHHGHHHHEHHIIIIIHIGHIIIGIIHIIHIIHHHHDHIIHGHHHIIIHFHHIHHHHHHIHHHHIIIIIIHHHFHEIHIHHHHHHIIIHHHIIIIIHHHG@EIHHHHEIIIIIHHHIIIIHIIIHHGIHIIHHHIHF?FHHIHEIHCCHHHIHHHEIIHH@DDDHHHFIIIIIHF@FEHH
@HS5.4_494 HISEQ:380:H55W7BCXY:1:1101:14027:60928 1:N:0:AGCAGGAA orig_bc=AAAAAAAAAAAA new_bc=AAAAAAAAAAAA bc_diffs=0
TACGTAGGTGGCAAGCGTTATCCGGATTTATTGGGCGTAAAGGGTGCGCAGGCGGTCTGTTAAGTTTGAGGTGAAAGCGTGGGGCTTAACCCCATCGAGCCTCAAATACTGGCAGACTTGAGTGCAGAAGAGGGTATTGGAATTCCATGTGTAGCGGTAAAATGCATAGATATATGGAGGAACACCAGTGGCGAAGGCGGATACCTGGTCTGTTACTGACGCTCAGGCACGAAAGCGTGGGGAGCAAATAGG
+
IGIIHIGHIIIIIIIIIHIIIFHIIHHIIIIGHHIIICEHIHIIIIIIIHHCHIIHHIIIIIIIIIIIHIIHHHIIHHHIHIIIGIIIIIIIHIIHIIIIIHIIHIIIIIIIIIIIIIIIIIHHIIIHIIIIIIIIIIIIIIIIIIIIIIHIIIIIIIIIIHIIIIIIIIIIIIIIHIIIIIIIIIHIIIIIIIIIIIIIHIIIIIIHGIIHIIIIIIIIIIHHIIIIIIIIIIIIIIIIIIIIHIIIIIII
@HS5.4_495 HISEQ:380:H55W7BCXY:1:1101:10466:61082 1:N:0:AGCAGGAA orig_bc=AAAAAAAAAAAA new_bc=AAAAAAAAAAAA bc_diffs=0
TACGGAGGGTACGAGCGTTAATCGGAATGACTGGGCGTAAAGGGCACGTAGGTGGATAGATAAGTCACAAGTGAAATACCCGGGCTTAACCTGGGATTGGCTCGTGAAACTGTTTAACTAGAGTACGGTAGAGGGGAGTAGAATTCCAAGTGTAGCGGTGAAATGCGTAGAGATTTGGAAGAATACCGGAGGCGAAGGCGGCTCTCTGGACCGATACTGACACTGAAGAGCGAAAGCGTGGGGAGCAAACAGG
+
IIIIIHIIIIIIIIIIIIIIHIIIIIIIIIIIHIIIIIHIIIHIIIIIHIHIHHIIIIIIIIIIHIIIIIIIIIIIHIIIIIIIHIIIIHIIHIIHIHIIIIIHIIIIIIIIIIIIIIIIIIIIIIIIIIIHIIIIHIIIIHIIIIIIIIIIIIIIIIIIIIIIIHHIIIIIIHIIHGIIIIIIIIIHIIIHIIIIIIIIIIIIIGIIIIIIIIIIIIIHHHIIIIIIIIIIIIIIIHIIIIIIIIIHGIIIH
@HS5.4_496 HISEQ:380:H55W7BCXY:1:1101:16020:61240 1:N:0:AGCAGGAA orig_bc=AAAAAAAAAAAA new_bc=AAAAAAAAAAAA bc_diffs=0
TACGGAAGGTCCGGGCGTTATCCGGATTTATTGGGTTTAAAGGGAGCGCAGGCCGGCTGGTAAGCGTGACGTGAAATGTAGACGCTCAACGTCTGCACTGCGTCGCGAACTGTCAGCCTTGAGTGAGTACGATGTAGGCGGAATTCGTGGTGTAGCGGTGAAATGCTTAGATATCACGAAGAACTCCGATTGCGAAGGCAGCCTACAAGGCCTTTACTGACGCTAAAGCTCGAAGGTGCGGGTATCGAACAGG
+
IIIIIHIIIIIIHHHIIHHIIIIIIHIIIIGHHHHEGCHIIIIHEHHIIIIIIHHHIFHHIHIIIIII=GIIIIIHHHHHHIIIIIIIIIIHIIIIIHIIIIHHIIIIIIIIHIHIHIIIIIIIIIIHIIIIIIHIIIIIIIIIGIIIIIIIIIIIIIIIIIIIIIGIIIIHIIIHHIHIIIIIIIIIIIIIIIIIIIIIIIIIIIIIIIIIHFHHIIIHIIIIIIHIIHIIIIIIHHCIIIIIIIIIHIIII
@HS5.4_497 HISEQ:380:H55W7BCXY:1:1101:19941:61160 1:N:0:AGCAGGAA orig_bc=AAAAAAAAAAAA new_bc=AAAAAAAAAAAA bc_diffs=0
TACGTAGGGGGCAAGCGTTATCCGGATTTACTGGGTGTAAAGGGAGCGTAGACGGCCAAGCAAGTCTGAAGTGAAAACCCAAGGCTCAACCATGGGACTGCTTTGGAAACTGTTAGGCTAGAGTGCAGGAGAGGTAAGTGGAATTCCTAGTGTAGCGGTGAAATGCGTAGATATTAGGAGGAACACCAGTGGCGAAGGCGGCTTACTGGACTGTAACTGACGTTGAGGCTCGAAAGCGTGGGGAGCAAACAGG
+
HIIIIIIIIIIIIIIIIIIIIIIIIIIIIIIIIIIGHEHIIIIIIIIIIIIIIIIHIIIIIIIIHIIIIIIIIIIIIHIIIIIIIIIIIIIIIIIIIIIIIHHIIIIIIIIIHIIIIHIIIIIIIIIIIIIIIHIIIIIIIIIHIIHIIIIIIIIIIIIHIIIIIHIIIIIIIIIIHHIIIIIIIIIIIIIIIIIIIIIIIIIIIIIIIIIIIIIIIIIIIIIIIIIIIIIIIIIIIIIIIIIIIIIIIIIII
@HS5.4_498 HISEQ:380:H55W7BCXY:1:1101:19960:61207 1:N:0:AGCAGGAA orig_bc=AAAAAAAAAAAA new_bc=AAAAAAAAAAAA bc_diffs=0
TACGGAGGGTGCAAGCGTTAATCGGAATAACTGGGCGTAAAGGGCATGCAGGCGGTTAGACAAGTAGGATGTGAAATCCCCGGGCTCAACCTGGGAGCTGCATACTAAACTGTCAGACTAGAGTATTGCAGGGGGAGACGGAATTCCAGGTGTAGCGGTGGAATGCGTAGATATCTGGAAGAACACCAAAGGCGAAGGCAGTCTCCTGGGCAAATACTGACGCTCATATGCGAAAGCGTGGGTAGCAAACAGG
+
IIIIIIIIIIIIIHHHHHHHIHHHIHFHHHEHHHHIHHHHEFHIIIIIIIIGHHIIGHGIFFHHHHHHHHHHHGHHDGGHHHHHEEHHIHHGEHHIIGIGIIIIIHIIIGHHHIIHHHIIHIHGHHIIHIIIIHHHIHFIIHIHHHHGHHIIIIIGIIIIIIIDHHIIIIIIIIIIHIIIIIIHIIIIHFIIIIIIHHHGHIHHIIIIHIIIIHIIIIHIHIHECIGIIHHIIIHIIIIIIIIIHIIIIIIIH
@HS5.4_499 HISEQ:380:H55W7BCXY:1:1101:19827:61223 1:N:0:AGCAGGAA orig_bc=AAAAAAAAAAAA new_bc=AAAAAAAAAAAA bc_diffs=0
TACGGAAGGTCCGGGCGTTATCCGGATTTATTGGGTTTAAAGGGAGCGCAGGCTGATTGTTAAGCGTGACGTGAAATGTAGCCGCTCAACGGCTGAACTGCGTCGCGAACTGGCAGTCTTGAGTGAGTACGACGTCAGCGGAATTCGTGGTGTAGCGGTGAAATGCTTAGATATCACGAAGAACCCCGATTGCGAAGGCAGCTGACGAGTCCTTTACTGACGCTAAAGCTCGAAGGTGCGGGTATCGAACAGG
+
IIIIIIIIIIIII<HIIIIIIIGIIGHHIGIHIIIHEHIIGHIGGIHIIIHIGIIIHIIIIHHHIIHIIIHGHHIIIHIIIHIIIIIIIIIIIIIIIIIIIIIIIHIIIHHIIIIIIHHIIIIIIIIIIIIIIIIIIIIHIIHIIIIIIIIIHIIHHIIIIIIIIHHHHHIHIIIIIIHIIIIIIIIIIIIIFHHIIIIIIHIIIIIIIIIIIIHIIIIIIIIHIIIIIIIIIIIHDIIIIIHIHHFIIIIIH
@HS5.4_500 HISEQ:380:H55W7BCXY:1:1101:20658:61031 1:N:0:AGCAGGAA orig_bc=AAAAAAAAAAAA new_bc=AAAAAAAAAAAA bc_diffs=0
TACGGAAGGTCCGGGCGTTATCCGGATTTATTGGGTCTAAAGGGAGCGCAGGCCGGAGGTCAAGCGTGACGTGAAATGTAGGGGCTCAACCTTTGAATTGCGTCGCGAACTGGCCTTCTTGAGTGAGTACGACGTCAGCGGAATTCGTGGTGTAGCGGTGAAATGCTTAGATATCACGAAGAACCCCGATTGCGAAGGCAGCTGACGAGTCCTTTACTGACGCTAAAGCTCGAAGGTGCGGGTATCGAACAGG
+
GFHHE0<<GCF<C/C/<//<<C1E/<<C1<11<<<<1<D<CGCE1<GCHD?C<CCHFEH<@DH?HFH#HIEHHHE?CFHCHE<#HEDEGHHHFHGHHHG<HHDHHIIICH##GCD.GD?F.HG=A.HHHEHFHG#HHIIIHHGHDCHEGHHC#C<ACGHF@F<#IHHHHHHEGEGEHFHIHIHHCE<D@HHE#GIIHGHIHGD0<CGCHEHHFHFHHD<<CHIGIHEEGIHHIIIGHHEGHDIHE@D<1@IHH
@HS5.4_501 HISEQ:380:H55W7BCXY:1:1101:1916:61425 1:N:0:AGCAGGAA orig_bc=AAAAAAAAAAAA new_bc=AAAAAAAAAAAA bc_diffs=0
TACGGAAGGTCCGGGCGTTATCCGGATTTATTGGGTTTAAAGGGAGCGCAGGCTGGATTTTAAGCGTGCTGTGAAATGTACCGGCTCAACCGGTGACGTGCAGCGCGAACTGGAGTCCTTGAGTGAGTACGAGGTATGCGGAATTCGTGGTGTAGCGGTGAAATGCTTAGATATCACGAAGAACTCCGATTGCGAAGGCAGCGTACCAGTCCTTAACTGACGCTAAAGCTCGAAAGTGCGGGTATCGAACAGG
+
IIIIIIIIIIIIIIIIIIIIIIIIIGHIIIIIIIIGHIIIIIIIIIIIIIIHIHHIIHIIIIIIIIIIIIIIIIIIIIIIIIIIIIIIIIIIIIIIIIIIIIIIIIIIIIIIIIHHIIIIIIIIIIIIIIIIIIIIIIIIIIIIIIIIIIIIIIIIIIIIIIIIIIIIIIIIIHIHHIIHIIIIIIIIIIIIIIHIIIIIIIIIIIGIIIIIIIIIIIIIIIIHIIIHIHIIIIIIHIIIIIIIIIIIIIIII
@HS5.4_502 HISEQ:380:H55W7BCXY:1:1101:3557:61299 1:N:0:AGCAGGAA orig_bc=AAAAAAAAAAAA new_bc=AAAAAAAAAAAA bc_diffs=0
TACGGAAGATGCGAGCGTTATCCGGATTTATTGGGTTTAAAGGGAGCGTAGGCGGCCTTTTAAGTCAGCGGTGAAATGTCATGGCCCAACCTTGGCATGCCGTTGATACTGGGGGGCTTGAATACACACAAGGGCGGTGGAATTCGTCGTGTAGCGGTGAAATGCTTAGATATGACGAAGAACTCCGATTGCGAAGGCAGCCGCCTGGGGTGCGATTGACGCTGAGGCTCGAAAGTGCGGGTATCAAACAGG
+
H@HEEHECEHCCHHHHCHHHEHEHD@<0FG@1<CGDG0<FGCHC@<CH/CDCGHHEHHEHHHHHHHHHEFEIIHHHCGHEIHHGHIHHIBAGEEGEHHHEAIIIHHHHCIIIIIIHHIIIIHGGGAIHIHCHHHEHIIHIIHHIIHIHIIIIHHEIIIIIIHIIHHIIH@EHHH#HFHF#IIIHHGIHHIHGHGIIIIIHHCIHIIIIIIHD<IIIIIIIIIHIIHHCIIIIIIIGIIIIIIIHHIIHHHII
@HS5.4_503 HISEQ:380:H55W7BCXY:1:1101:3676:61400 1:N:0:AGCAGGAA orig_bc=AAAAAAAAAAAA new_bc=AAAAAAAAAAAA bc_diffs=0
TACGTAGGTGGCAAGCGTTGTCCGGATTTACTGGGTGTAAAGGGCGTGTAGGCGGAGCAGCAAGTCAGAAGTGAAATCTCCGGGCTTAACCCGGAAACTGCTTTTGAAACTGTTGCCCTTGAGTATCGGAGAGGCAGGCGGAATTCCTAGTGTAGCGGTGAAATGCGTAGATATTAGGAGGAACACCAGTGGCGAAGGCGGCCTGCTGGACGACAACTGACGCTGAGGCGCGAAAGCGTGGGGAGCAAACAGG
+
IIIIIIIIIIIIIIIIIIIIIIIIIIIIIIIHHIIHIIHIIIHIIIHIIHIIHIIIIHIHIIIIHIIIHIIIIIIIIIHIIIIIIIIIIHHHIIIHHIIIIIIHHIIHIIIIIIIIIIIIIIIIIIIIIIIIIIIIIIIIIIIIIIIIIIIIIIIIIIIIIIIIIIIIIIIIIIHIHHIIIIIIIIIIIIIIIIIIIIIIIIIIIIIIIIIHIIIIIIIHIIIIIIIIIIIIIIIIIIIHIIIIIIIIIIIII
@HS5.4_504 HISEQ:380:H55W7BCXY:1:1101:6720:61358 1:N:0:AGCAGGAA orig_bc=AAAAAAAAAAAA new_bc=AAAAAAAAAAAA bc_diffs=0
TACGGAAGGTCCTGGCGTTATCCGGATTTATTGGGTTTAAAGGGAGCGCAGGCGGGCGATTAAGCGTGACGTGAAATGCCGCGGCTCAACCGTGGAAGTGCGTCGCGAACTGGTTGTCTTGAGTGGGTACGACGGAGGCGGAATTCGTGGTGTAGCGGTGAAATGCTTAGATATCACGAAGAACCCCGATTGCGAAGGCAGCCTCCGAGTCCCTTACTGACGCTAATGCTCGAAGGTGCGGGTATCGAACAGG
+
IIIIIIIIIIIIIIIIIIIHIIIIIHIIIIIIIHIHIIIIIIIIIIIIIIIIIIIIIIHIIIIIIIIIIIIIIIIIGHIIIIIIIIIIIIIIIIIIIIIIIIIIIIIIIIIIIIIIIIIIIIIIIIIIIIIIIIIIIIIIIIIIIIIIIIIIIIIIIIIIIIIIIIIHIIIIIIIIIIIIIIIIIIIIIIIIIIIIIIIIIIHHIHHIIHIIIIIIIIIIIIIHHEHHIHIIIIIIIIIIIIIHEHHHEIIII
@HS5.4_505 HISEQ:380:H55W7BCXY:1:1101:6789:61335 1:N:0:AGCAGGAA orig_bc=AAAAAAAAAAAA new_bc=AAAAAAAAAAAA bc_diffs=0
TACGGAAGGTCCGGGCGTTATCCGGATTTATTGGGTTTAAAGGGAGCGCAGGCTGATGATTAAGCGTGACGTGAAATGTAGCCGCTCAACGGCTGAACTGCGTCGCGAACTGGTTATCTTGAGTGAGTTCGATGTTGGCGGAATTCGTGGTGTAGCGGTGAAATGCTTAGATATCACGAAGAACTCCGATTGCGAAGGCAGCCAACAAGGCCTTTACTGACGCTAAAGCTCGAAGGTGCGGGTATCGAACAGG
+
IIIIIHIIIHHIIHIIIIIIIIIIIHHHIIHHHGIDEHIIIIIIHHIIHIIHIHHHHHIIIHIIIIIIIIIHHIIIIIIIIIIIIIIIIIIHIIIIIIIIIHIIIIIIIIIIIIIFIIIHHIIIIIHGHIHIIIHIIIIIIIIIIHIIIIIIIIIIIIIIIIIIIIIIIIHIHIHHIIIIIIIHIIIIIIIIHIIIIIIIIIHIIIIIIIIIHIHIIHHIIIIHIIIIIIHIIIIIHIIIIIIIIIIIIIIII
@HS5.4_506 HISEQ:380:H55W7BCXY:1:1101:8787:61394 1:N:0:AGCAGGAA orig_bc=AAAAAAAAAAAA new_bc=AAAAAAAAAAAA bc_diffs=0
TACGGAAGGTCCGGGCGTTATCCGGATTTATTGGGTTTAAAGGGAGCGCAGGCGGGACCTTAAGCGTGTTGTGAAATGTGGCGGCTCAACCGCCGAACTGCAGCGCGAACTGGGGTTCTTGAGTGAGTACGAGGAAGGCGGAATTCGTGGTGTAGCGGTGAAATGCTTAGATATCACGAAGAACTCCGATTGCGAAGGCAGCTTTCCAGTCCTTTACTGACGCTAATGCTCGAAGGTGCGGGTATCGAACAGG
+
IIIIIIIIIIIII/EHHIIGIIIIIIHIIIEHHII@HIIIIIIIIIIIIIIIIIHIHIIIIIIHHHIIIIHHIIIIIIHHIIIHHDHIIIIIGHIHHHIIIIIIIGIHGHHFHHIHHHHIIGHIHHHHHIHHIHDEHGIIHHIHHHGHHIHHHHHHHHHIHHAHHEHIIIIHHHIGHIIIHIIIHHIIIHHHHHFHFHHHIHHIHEHF@EEEEGIIIDIIIHHCHG<HIHEIHHIHCF=DEHHHHIHD@IHHH
@HS5.4_507 HISEQ:380:H55W7BCXY:1:1101:12705:61357 1:N:0:AGCAGGAA orig_bc=AAAAAAAAAAAA new_bc=AAAAAAAAAAAA bc_diffs=0
TACGGAAGGTCCGGGCGTTATCCGGATTTATTGGGTTTAAAGGGAGCGCAGGCCGGAGGTCAAGCGTGACGTGAAATGTAGCCGCTCAACGGCTGAACTGCGTCGCGAACTGGCTTTCTTGAGTGAGTTCGATGTGGGCGGAATTCGTGGTGTAGCGGTGAAATGCTTAGATATCACGAAGAACTCCGATTGCGAAGGCAGCCCACAAGGCCTTTACTGACGCTAAAGCTCGAAGGTGCGGGTATCGAACAGG
+
IIIIIHHHIIIIIHIIIIIGHIIIIIHHIIHHGHIGEHIIIIIIIIIIIIIIIIIIIIIHIIIIIIIIIIIIIHHIIHHHIHIIIIIIIIIIIIIIIIIIIIIIIIIIIIIIIIIIIIIIIIIIIIIIIIIIIIIIIIIIIIIIHIIIIIIIIIIIIIIIIIIIIIIIIIIIIIHGHFIIIIIIIIIIIIIIIIIIIIIIIIIIIIIIIIIIIIIIIIIIIIIIIIIIIIIIIIIIIIIIIIIIIIIIIIIII
@HS5.4_508 HISEQ:380:H55W7BCXY:1:1101:4564:62988 1:N:0:AGCAGGAA orig_bc=AAAAAAAAAAAA new_bc=AAAAAAAAAAAA bc_diffs=0
TACGGAGGGTGCGAGCGTTAATCGGAATAACTGGGCGTAAAGAGCTCGTAGGCGGTTAGTCAAGTCAGATGTGAAAGCCCCGGGCTTAACCTGGGAACTGCATTTGAAACTGACGAACTAGAGTACTGTAGAGGGAGGTAGAATTCCAGGTGTAGCGGTGAAATGCGTAGATATCTGGAGGAATACCGGTGGCGAAGGCGGCCTCCTGGACAGAGACTGACGCTGAGGAGCGAAAGCGTGGGGAGCAAACAGG
+
IIIIIGIIIHIIIIIIIIIIIIIIIIIIIIIIIIIIIHIIIIIIIIIIIIIIIIIIIIIIIIIIIIIIIIIIIIIIIIIIIIHIIIIIIIIIIIIHIHIIIIIIIIIIIIIIIIIIHIIIIIIIIIIIIIIIIIIIIIIIIIIIIIIIIIIIIIIIIIIIIHIIIIIIIIIIIIIIIIIIIIIIIIIIIIIIIIIIIIIIIIIIIIIIIIIHIIIIIIIIIIIIIIIIIIIIIIIIIIIIIIIIIIIIIIIII
@HS5.4_509 HISEQ:380:H55W7BCXY:1:1101:1274:63232 1:N:0:AGCAGGAA orig_bc=AAAAAAAAAAAA new_bc=AAAAAAAAAAAA bc_diffs=0
TACGTATGGTGCAAGCGTTATCCGGATTTACTGGGTGTAAAGGGTGCGTAGGTGGTGCAGCAAGTCAGAAGTGAAAACTCCGGGCTCAACCCGGAGACTGCTTTTGAAACTGCCGCACTGGAGTGCAGGAGAGGAAAGCGGAATTCCTAGTGTAGCGGTGAAATGCGTAGATATTAGGAGGAACACCAGTGGCGAAGGCGGCTTTCTGGACTGTTACTGACACTGAGGCACGAAAGCGTGGGGAGCAAACAGG
+
IIIIGIIIIIIIIIIIIIIIIIIHIIIIIIIHIIIHHHIIIIIIIIIIGHIIIIHIIIHHIIIIIIIIIIIIIIIIIIIIIIIIIHIIIIIIIIIIIIIIIIIIIIIIIIIIIHIIIIIIIIIIIIIIIIIIIIIIIIIIIIIIIIIIIIIIIIIIIIIIIIIIIIIIIIIIIIIIIHIIIIIIIIIIIIIIIIIIIIIIIIIIIIIIIIIIIIIIIIIIHGIIIIIIIIHIIIIIGIIIIIIIIIIIIIIII
@HS5.4_510 HISEQ:380:H55W7BCXY:1:1101:7322:63138 1:N:0:AGCAGGAA orig_bc=AAAAAAAAAAAA new_bc=AAAAAAAAAAAA bc_diffs=0
TACGTAGGGGGCGAGCGTTGTCCGGAATGACTGGGCGTAAAGGGTGTGTAGGCGGTTATGCAAGTTAAAAGTGAAATCCCCGGGCTTAACTCGGGTGCTGCTTTTAAGACTGTATGACTGGAGTGCAGTAGAGAAAAGTGGAATTCCTAGTGTAGCGGTGGAATGCGTAGATATTAGGAGGAACACCAGAGGCGAAGGCGACTTTTTGGACTGTAACTGACGCTGAGGCACGAAAGTGTGGGGAGCAAACAGG
+
IHIC<C?0EC/C/C/EE?ECHHHHH0EHHHH?CHHHD/<<<FGH@G?HHIGH1HHEFFFEHCAGGGGEFHHHFDFH0DCHHHIHIHEHIE@EIHIGHHHEG@FGHHGHIIIIHHGEGHFCEGGCF@IHHIHHFHFFHHHEGIHHHHIHFIHHHHHCHHIHFHHHHHHHEGCBHFGHGHIIHEHIHEEFHEHIIIHIIHGC1GC11D1FCDD1IH?IHHIIIIIHGIIHHHIIIHHH@IHIIIHHHHIHHIIII
@HS5.4_511 HISEQ:380:H55W7BCXY:1:1101:14642:63023 1:N:0:AGCAGGAA orig_bc=AAAAAAAAAAAA new_bc=AAAAAAAAAAAA bc_diffs=0
TACGTAGGTGACAAGCGTTATCCGGATTTACTGGGCGTAAAGGGCGTGTAGGCGGCCTTGCAAGTCAGAAGTGAAATTCTCGGGCTCAACCCGGGCGCTGCTTCTGAAACTGTAGGGCTTGAGTGCTGGAGGGGATAGCGGAATTCCTAGTGGAGCGGTAAAATGCGTAGATATTAGGAAGAACACCGGTGGCGAAGGCGGCTATCTGGACAGTAACTGACGCTGAGGCGCGAAAGCGTGGGGAGCAAACAGG
+
IIIIHIIIIIIIIIIIIIIIIIIIIHIIIIIIIIIIIIIIIIIIIIIIIIIIIIIIGIIIIIIIHIIIIIIIIIIIIIIIIIHIIIIIIIIIIIHIIIIIIIIIIIIIIIIIIIIIHGIIIIIIIIIIIIIIIIIIIIIIIIIIIIIIIIIIIIIIIIIIIIIIIIIIIIIIIHIIIIIIIIIIIIIIIIIIHIIIIIIIIHHHIIIIIIIHHIHHIIIHIIIIIIIIIIIIIIIIIIIIIIIIIIIIIIIII
@HS5.4_512 HISEQ:380:H55W7BCXY:1:1101:20444:63168 1:N:0:AGCAGGAA orig_bc=AAAAAAAAAAAA new_bc=AAAAAAAAAAAA bc_diffs=0
TACGGAAGGTCCGGGCGTTATCCGGATTTATTGGGTTTAAAGGGAGCGCAGGCTGGAGATTAAGCGTGACGTGAAATGCCGCGGCTCAACCGTGGAAGTGCGTCGCGAACTGGTTTCCTTGAGTGTATTCGACGTCAGCGGAATTCGTGGTGTAGCGGTGAAATGCTTAGATATCACGAAGAACTCCGATTGCGAAGGCAGCTGGCGAGGCTATAACTGACGCTAAAGCTCGAAGGTGCGGGTATCGAACAGG
+
IIIIIHIIIIIHH/FHIHHHHIIIIHHHIIHIHIIGHGHHHIIGFIIIIIHHHGHHGGIIHIIIIIIIIIIIIHHHHHIIIHIIIIIIHGIIHHHIIIIIIIIIIIIIIEIIIIIIGIIIIIHIIIIIIIIHHHHIIIIIIIIHIHIIIIIIIIHIIIIIIIIIIIIIIIHIIIHHHGGIIIIIIIIIIIIIIIIIIIIIIIIIIIIIHIIIIIIIIIIIIIIIIIIIIIIIIIIHDHCIIIIIIIIIIIIII
@HS5.4_513 HISEQ:380:H55W7BCXY:1:1101:1666:63486 1:N:0:AGCAGGAA orig_bc=AAAAAAAAAAAA new_bc=AAAAAAAAAAAA bc_diffs=0
TACGGAGGGTACGAGCGTTAATCGGAATGACTGGGCGTAAAGGGCACGTAGGTGGATAGATAAGTCACAAGTGAAATACCCGGGCTTAACCTGGGATTGGCTCGTGAAACTGTTTAACTAGAGTACGGTAGAGGGGAGTAGAATTCCAAGTGTAGCGGTGAAATGCGTAGAGATTTGGAAGAATACCGGAGGCGAAGGCGGCTCTCTGGACCGATACTGACACTGAAGAGCGAAAGCGTGGGGAGCAAACAGG
+
IIIIIIIIIIIIIIIIIHIIIIIIIIIIIIIIIIIIIHIIIIIIIIIIHIIIHIIIIIIIIIIIIIIIIIIIIIIIIHIIIIIIIIIIIIIHIIIIIIIIIHIIIIIIIIIHIIIIIIIIIIIIIIIIIIIIIIIIIIIIIIIIIIIIIIIIIIIIIIIIIIIIIIIIIIIIIIIIIIIIIIIIIIIIIIIIIIIIIIIIIIIIIIIGIIIIIIIIIIIIIIIIIIIIIIIIIIIIIIIIIIIIIIIIIIIII
@HS5.4_514 HISEQ:380:H55W7BCXY:1:1101:3374:63450 1:N:0:AGCAGGAA orig_bc=AAAAAAAAAAAA new_bc=AAAAAAAAAAAA bc_diffs=0
TACGGAGGATGCGAGCGTTATCCGGATTCATTGGGTTTAAAGGGTGCGCAGGCGGCCGGCCAAGTCAGCGGTGAAAGTCAGGGGCCCAACCCCGGAAGTGCCGTTGATACTGGTTGGCTGGAATGCGGTCGAGGCGGGCGGAATGTGGCGTGTAGCGGTGAAATGCGTAGATATGCCACAGAACGCCGATAGCGAAGGCAGCTCGCCAGGCCTGCATTGACGCTCGGGCACGAAAGCGTGGGGATCGAACAGG
+
IIIHIIIIHHHIHIIIIIIIIIIIIHFHIIHHHIIDEHIHIIHIHHIIIIIIIIIHIHHIHIIIIIIIHIIIIIIHHHIHIHIIIHHHIIIHIIIIIIIIHIIIIIIIIIIIIIIIIIIIIIIIIIIHIIIIIIIIIIIIIIIIIIIIIIIIIIIIIIIIIIIIIIIIIIIIIIIIHGIIIIIIIIIIIIIIIIIIIIIIIIIIHIIIIIIIHHIIIIIIIIIIIIIIHIIIIIIIIIIIIIIIIIIIIIIII
@HS5.4_515 HISEQ:380:H55W7BCXY:1:1101:19324:63336 1:N:0:AGCAGGAA orig_bc=AAAAAAAAAAAA new_bc=AAAAAAAAAAAA bc_diffs=0
TACGGAGGATGCGAGCGTTATCCGGATTTATTGGGTTTAAAGGGTGCGTAGGTGGTTTGTTAAGTTTGTGGTGAAAGCGTGCGGCTCAACCGTACCAAGCCATGAAAACTGGCGAACTTGAGTGCAAACGAGGTAGGCGGAATGTGATGTGTAGCGGTGAAATGCTTAGATATGTCACAGAACCCCGATTGCGAAGGCAGCTTACCAGCATGCAACTGACACTGAGGCACGAAAGCGTGGGTATCAAACAGG
+
IHEEEHDH0DGGH@HHHEGHIHCHHC0<CCHCE?ED0@EHHHHHGHHIHEHHGHHGF<EIHHHHGHHHIIIHHHHHIIIIIHHIIHEHHHHIHGIHIIHHIHHIHHIHHIIIHHHHHHIHHHHHHHHHIHIIIIIIIHIIIHIIIIIIIHHHHHHHHHHHEIIIIIIIIHIIIHHHHHHHIIHIIIIIIHHHHIHIIHIHGIHIHGIIHHGFHIHHHIHHEGIIHIIIIIIIIIIIIHIIIIHHHIHIIIII
@HS5.4_516 HISEQ:380:H55W7BCXY:1:1101:4350:63670 1:N:0:AGCAGGAA orig_bc=AAAAAAAAAAAA new_bc=AAAAAAAAAAAA bc_diffs=0
TACGGAAGATGCGAGCGTTATCCGGATTTCTTGGGTTTAAAGGGAGCGTAGGCGGGTTTTTAAGTCTGCGGTAAAATGTCGGCGCCCAACGTCGTCCTGCCGTGGAAACTGGAGACCTTGAATACACGCAAGGAAGATGGAATTCGTTGTGTAGCGGTGAAATGCTTAGATATGACGAAGAACTCCGATTGCGAAGGCAGTCTTCTGGAGTGCGATTGACGCTGAGGCTCGAAAGTGCGGGTATCAAACAGG
+
H1F1C<C/<CGG/C?CH?C=GHE=EHHIE1<DGH@E0DFHE@EFHCHHHCH0CC<F/EDHHHHHCCIHHAFHGHHDDDHHEDEIIIHHHHHHHFHHHGHIGIIHHGHHHHHHHFDBHFHFE@HCHHHHHDHHE@ECGHHFCHHC<HHIIIIHDGHHEGIHHEEHIHHCHHHH@@GC@HHGEHCDHEHHC0DIHHHGG@FF11HIHF?IIHGHHHIIIIHEEHCIHHDHIHHHHHHHHEEGHCGC1HEHFHHH
@HS5.4_517 HISEQ:380:H55W7BCXY:1:1101:14014:63635 1:N:0:AGCAGGAA orig_bc=AAAAAAAAAAAA new_bc=AAAAAAAAAAAA bc_diffs=0
TACGGAAGGTCCGGGCGTTATCCGGATTTATTGGGTTTAAAGGGAGCGCAGGCCGATGGTTAAGCGTGACGTGAAATGTAGGGGCTCAACCTTTGAATTGCGTCGCGAACTGGCTGTCTTGAGTGAGTACGACGTCAGCGGAATTCGTGGTGTAGCGGTGAAATGCTTAGATATCACGAAGAACCCCGATTGCGAAGGCAGCTGACGAGTCCTTTACTGACGCTAAAGCTCGAAGGTGCGGGTATCGAACAGG
+
IIIIIHIIIGHHHIIIIIIIIIIIIIHHIIIIGHI<EHIIIIHIIIIIIIIIHIHHIIIIHHIIIIIIIIIIIHIIIIIIIIIIIIIIIIIIIIIIIIIIIIIIIIIIIIIIIIIIIIIIIIIIIIIIIIIIIIIIIIIIIIIIIIIIIIIIIIIIIIIIIIIIIIIHHIIHHIIHHIIIIIIIIIIIIHIIIIIIIIIIIIIIIIIIIIIIHIIHIIIIIIIIIIIIIIIIIIIIIIIIHIIIIIIIIIIII
@HS5.4_518 HISEQ:380:H55W7BCXY:1:1101:19229:63665 1:N:0:AGCAGGAA orig_bc=AAAAAAAAAAAA new_bc=AAAAAAAAAAAA bc_diffs=0
TACGGAAGGTCCGGGCGTTATCCGGATTTATTGGGTTTAAAGGGAGCGCAGGCTGGATTTTAAGCGTGCTGTGAAATGTACCGGCTCAACCGGTGACGTGCAGCGCGAACTGGAGTCCTTGAGTGAGTACGAGGTATGCGGAATTCGTGGTGTAGCGGTGAAATGCTTAGATATCACGAAGAACTCCGATTGCGAAGGCAGCGTACCAGTCCTTAACTGACGCTAAAGCTCGAAAGTGCGGGTATCGAACAGG
+
IIIIIIIIIIHIIHIIIIIIIIIIIHHIIIIIIIIGHIIIIIIIIIIIIIIIIIIIHIIIIIIIIIIHIIIIIIIIIIHIIIIIIIIIIIIIIIIIIIIIIIIIIIIIIIIIIIIIIIIIIIIIIIIIIIIIIIIIIIIIIIIIIIIIIIIIIIIIIIIIIIIIIHHIIIIIIHIIIIIIIIIIHIIIIIIIIIIIIIIIIIHIIIIIIIIIIIIIIIIIIIIIIIIIIIIIIIIIIIHIIIIIIIIIIIIII
@HS5.4_519 HISEQ:380:H55W7BCXY:1:1101:2770:63970 1:N:0:AGCAGGAA orig_bc=AAAAAAAAAAAA new_bc=AAAAAAAAAAAA bc_diffs=0
TACGGAAGGTCCGGGCGTTATCCGGATTTATTGGGTTTAAAGGGAGCGCAGGCTGGATTTTAAGCGTGCTGTGAAATGTACCGGCTCAACCGGTGACGTGCAGCGCGAACTGGAGTCCTTGAGTGAGTACGAGGTATGCGGAATTCGTGGTGTAGCGGTGAAATGCTTAGATATCACGAAGAACTCCGATTGCGAAGGCAGCGTACCAGTCCTTAACTGACGCTAAAGCTCGAAAGTGCGGGTATCGAACAGG
+
IIIIIIIIIHIIIIHIIHIIIIIIIGEHIIIIHIIGHIIIIIIIIIIIHIHIIHIIHHIIIIIIIIIIIIIIIIIIIIIIIIIIIIIIIIIIIIIIIIIIIIIIIIIIIIIIIIIIIHIIIHIIIIIIIIIIIIIIIIIIIIIIIIIIIIIIIIHIIIIIIIIIIIIIIIIIIIIIIIIIIIIIIHIIIIIIIIIIIIIIHHIIIIIIIIHIIIIIIIIHIIHIIHIHIIIIIIIIIIIIIIIIIIIIIIIII
@HS5.4_520 HISEQ:380:H55W7BCXY:1:1101:4619:63990 1:N:0:AGCAGGAA orig_bc=AAAAAAAAAAAA new_bc=AAAAAAAAAAAA bc_diffs=0
TACGGAGGGTACGAGCGTTAATCGGAATGACTGGGCGTAAAGGGCACGTAGGTGGATAGATAAGTCACAAGTGAAATACCCGGGCTTAACCTGGGATTGGCTCGTGAAACTGTTTAACTAGAGTACGGTAGAGGGGAGTAGAATTCCAAGTGTAGCGGTGAAATGCGTAGAGATTTGGAAGAATACCGGAGGCGAAGGCGGCTCTCTGGACCGATACTGACACTGAAGAGCGAAAGCGTGGGGAGCAAACAGG
+
IIIIIHIIIIIIIIIIIHIIIIIIIIIIIIIIIIIIIHIIIIIIIIIIHIIIGHHIIIIIIIIIIIIIIIIIIIIIHHIIIIIIIIIIIIIIIIIIIIHIIIIIIIIIIIIIIIIIIIIIIIIIIIIIIIIIIIIIIIIIIIIIIIIIIIIIIIIIIIIIIIIIIIIIIIIIIIHIHGIIIIIIIIIIIIIIIIIIIIIIIIIIIIIIIIIIIIIIIIIIIHIIIIIIIIIIIIIIIIIIIIIIIIIIIIIII
@HS5.4_521 HISEQ:380:H55W7BCXY:1:1101:9658:63820 1:N:0:AGCAGGAA orig_bc=AAAAAAAAAAAA new_bc=AAAAAAAAAAAA bc_diffs=0
TACGGAGGACGCGAGCGTTATCCGGATTCATTGGGTTTAAAGGGTGCGCAGGCGGCTCGGCAAGTCAGCGGTGAAAGCCCGGGGCCCAACCCCGGAAGTGCCGTTGATACTGTCGGGCTGGAATGCGGTCGAGGCGGGCGGAACGTGGCGTGTAGCGGTGAAATGCGTAGATATGCCACAGAACGCCGATAGCGGAGGCAGCTCGCCAGGCCTGCATTGACGCTCGGGCACGAAAGCGTGGGGATCGAACAGG
+
IHIIIHIIIIIIIIIIIIIIIIIIIGHIIIIIIIIDEHFHIIIIIIIIGIIIIIIIHIIIIIIIIIIIIIIHHHIIHHIIIIIIIIIIIIHIIIIIHHIIIIIIIIIIIIIIIIIIIIIIIHIIIIIIIIIIIIIIIIIIIIIIIIIIIIIIIIIIIIIIIIIIIIIIIIIIIIIIHHIIHHHIIIIIIIIIIIIIIIIIIIIIIIIIIIIIIIIIIIIHIIIIIIIIIIIIHIIIIIIIIIIIIIIHIIIII
@HS5.4_522 HISEQ:380:H55W7BCXY:1:1101:12848:63754 1:N:0:AGCAGGAA orig_bc=AAAAAAAAAAAA new_bc=AAAAAAAAAAAA bc_diffs=0
TACGGAAGGTCCGGGCGTTATCCGGATTTATTGGGTTTAAAGGGAGCGCAGGCCGGTGCTTAAGCGTGTTGTGAAATGTGGCGGCTCAACCGCCGAACTGCAGCGCGAACTGGGTGCCTTGAGTGAGTACGACGTCAGCGGAATTCGTGGTGTAGCGGTGAAATGCTTAGATATCACGAAGAACCCCGATTGCGAAGGCAGCTGACGAGTCCTTAACTGACGCTAAAGCTCGAAGGTGCGGGTATCGAACAGG
+
CEGEE=GCEFFFD/</CCFCGHHEHGCHFHEEGHI<<EHHE1HG1CEHDHHDHHIHHHHIIHEFFDGHHEHHHHIHHFFHIHIHHHHIIIIHCEHHIHIHIHIIIHHHHIIIIIHHEHHGHHIIIIHHHIHGGHHHIIIHIIIHIIHHIIIHHIHHIIIIIIIIIIIIIIIIIIIHHIIIIIIIHIIHIHHIHIHIHIIIIIIIIIHFGEIHHIIIIIIIIIIIIIHIHIIIIHHD<IIIIIHIIIIIIIIII
@HS5.4_523 HISEQ:380:H55W7BCXY:1:1101:13119:63959 1:N:0:AGCAGGAA orig_bc=AAAAAAAAAAAA new_bc=AAAAAAAAAAAA bc_diffs=0
TACGTAGGGGGCGAGCGTTATCCGAATTTATTGGGCGTAAAGCGTGTGTAGGCGGTTTGTTAAGTTTAAGATAAAAGCCTGGGGCTCAACTCCAGTTCGTCTTAAAAACTGGCAGGCTTGAGTGCGGTAGAGGTAAATGGAATTTCTAGTGTAGCGGTGAAATGCATAGATATTAGAAGGAACACCAGTGGCGAAGGCGATTTACTGGGCCGTAACTGACGCTGAGGCACGAAAGCGTGGGTAGCAAATAGG
+
HIGIHIIIIGIIIIIIIIIIIIIIIIIIHIIIIIIIIIIIIIIIEHGHIIIIIIIHHIIHIIIIHHIIIIIIIHEHHIIIIIHIHHIIIIIIIFHHHIHHIIIIIHIIHHHHIIIIIHHHHIIHIIIHIIHHIIIIHIIIIIIHIHIIHHHHIIIHICIIIIIIIIIIHHHIIHHICHIIHIIHHIHHHIHIIIHHHIHHHGIHGHIIGIIIIIIHIIIIIHIIIIIIIIIHIIIIHIIIIHHHHIHEIIHH
@HS5.4_524 HISEQ:380:H55W7BCXY:1:1101:19095:63994 1:N:0:AGCAGGAA orig_bc=AAAAAAAAAAAA new_bc=AAAAAAAAAAAA bc_diffs=0
TACGGAGGGTACGAGCGTTAATCGGAATGACTGGGCGTAAAGGGCACGTAGGTGGATAGATAAGTCACAAGTGAAATACCCGGGCTTAACCTGGGATTGGCTCGTGAAACTGTTTAACTAGAGTACGGTAGAGGGGAGTAGAATTCCAAGTGTAGCGGTGAAATGCGTAGAGATTTGGAAGAATACCGGAGGCGAAGGCGGCTCTCTGGACCGATACTGACACTGAAGAGCGAAAGCGTGGGGAGCAAACAGG
+
FEHHIECEDHHIIFHIIHEHGEGHFGHF1DGCFHHHD<CCHIHIIEDHGHII<HHIIGHIHHHIEEHIHIIIIHHHCHFGIIHIIIIIIHIIIIIIIHIIGIHIIIIIIIIHIHIHIIIIIIIHHIHIHIIIIIIIIIIIIIIIIIIIIIIIIIIIIIIHIIIII#IIIIIIIIHIHFIIIIHIIIIIIIIIIIIIIIIHG0IIIIIIIIIIIIIIIIIIIIIIIIIIIIIIIIIHE/IIIIIIIHIHIIIII
@HS5.4_525 HISEQ:380:H55W7BCXY:1:1101:11105:64226 1:N:0:AGCAGGAA orig_bc=AAAAAAAAAAAA new_bc=AAAAAAAAAAAA bc_diffs=0
GACGTAGGATGCAAGCGTTGTCCGGAATTATTGGGCGTAAAGAGTTCGTAGGTGGCATGTTAAGTCTAGTGTTAAAGCCCGAGGCTCAACTTCGGTTCGGCACTGGATACTGGCAAGCTAGAGTGCGGTAGAGGCAAGGGGAATTCCTGGTGTAGCGGTGAAATGCGTAGATATCAGGAGGAACACCGGTGGCGTAAGCGCCTTGCTGGGCCGTAACTGACACTGAGGAACGAAAGCCAGGGTAGCAAATGGG
+
IIIIIIFHHIIIHHHIIIIIIIIIIGHIIIIIIIIIIIIIIIIIHHIIIIIIIIIIIIIIIIIIIIIIIHIIIIIIHIIIIIIIIIIIIIHIIIIIIIIIIIIIIIIIIIIIIIIIIIIIIIIIIIIIIIIIIIIIIIIIIIIIIIIIIIIIIIIIIIIIIIIIIIIIIIIIIIIIHHIIIIIIIIIIIIIIIIIIIIIIIIIIIIIIIIIIIIIIIIIIIIIIIIIIHHIIIIIIIHIIIIIIIIIIIIIII
@HS5.4_526 HISEQ:380:H55W7BCXY:1:1101:18865:64020 1:N:0:AGCAGGAA orig_bc=AAAAAAAAAAAA new_bc=AAAAAAAAAAAA bc_diffs=0
TACGGAGGGTGCGAGCGTTAATCGGAATAACTGGGCGTAAAGAGCTCGTAGGCGGTTTGTCAAGTCAGATGTGAAAGCCCCGGGCTTAACCTGGGAACCGCATTTGAAACTGACAGACTAGAGTACTGTAGAGGGAGGTAGAATTCCAGGTGTAGCGGTGAAATGCGTAGATATCTGGAGGAATACCGGTGGCGAAGGCGGCCTCCTGGACAGAGACTGACGCTGAGGAGCGAAAGCGTGGGGAGCAAACAGG
+
IHIIIEHHIGHIIEDCHHEEHHIIIEHHIHFIHHIIIHEHIHIIIHHGHIHHHCHGCGHHIHHIIIGIEHIIIFHHHHGHDHHHIIIIIIHIIHIIGIIIIIEHIHFHIHHIEHIIHIIIHHEFHHHHHHIFHEHIIIIIIHHHDECHFHHHHFHIHIIIHHHHHGHIIIIFEHCFHFHGCEHIHEHHIHGIHIIIHHIIHHEGHHIHHIHIH@EFFIIHHIIHHIHIHHIIHHHIIHEHEHHEIIIHHHCHH
@HS5.4_527 HISEQ:380:H55W7BCXY:1:1101:19379:64120 1:N:0:AGCAGGAA orig_bc=AAAAAAAAAAAA new_bc=AAAAAAAAAAAA bc_diffs=0
TACGTAGGGGGCAAGCGTTATCCGGATTTACTGGGTGTAAAGGGAGCGTAGACGGAATAGCAAGTTTGAAGTGAAATACCTGGGCTTAACCCAGGAATTGCTTTGAAAACTGTTGATCTAGAGTACTGGAGGGGTATGGGGAATTCCTAGTGTAGTGGTAAAATGCGTAGATATTAGGAGGAACACCGGAGGCGAAGGCGCCATACTGGACAGATACTGACGTTGAGGCTCGAAAGCGTGGGGAGCAAACAGG
+
HHEHECF@ED/E?<DHEGEEHIIIIIHHIHIHHHHCH/FHIIII?=GECHDHHHHFCCHEHEHHGHIIHHHIIHEHCGEH1GHIHGIIHHHIIHHHIIIIIHHGHIHCGHFEGHIHIHIIHHHGHIHHIIHEHEGHGIIIIHH@H?HIIIIIIIHH?IHEEDHIIIIIIIHFGGIHFEFFHHHHFHEHIHIIHHHHIIHHEIIHHHHHHC?@IHIIIIIHHHEEIIHGHHIIIIIIIHHG@HHCHIHFFEHEE
@HS5.4_528 HISEQ:380:H55W7BCXY:1:1101:1833:64433 1:N:0:AGCAGGAA orig_bc=AAAAAAAAAAAA new_bc=AAAAAAAAAAAA bc_diffs=0
TACGGAAGGTCCGGGCGTTATCCGGATTTATTGGGTTTAAAGGGAGCGCAGGCTGATGATTAAGCGTGACGTGAAATGTAGCCGCTCAACGGCTGAACTGCGTCGCGAACTGGTTATCTTGAGTGAGTTCGATGTTGGCGGAATTCGTGGTGTAGCGGTGAAATGCTTAGATATCACGAAGAACTCCGATTGCGAAGGCAGCCAACAAGGCCTTTACTGACGCTAAAGCTCGAAGGTGCGGGTATCGAACAGG
+
IIIIIHHIIIHIIIIIIIIIIIIIIHFHIIGHGHIEHHIIIIIIIIIIIIIIIIIIIHIIIIIHHIIIIIIIIIHIHHHHIIIIIIIIIIIIIIIIHIIIIIIIIIIIIIIIIIIIIIIIIHIIIIIIIIIIIIIIIIIIIIHIIIIHHIIIIIIIIIIIIIIIIIIIIIIHIIIIIHHIIIIIHIIIIHHHIIIHHIIIIIIIIIIIIIIIIIIIIIIIIIIIIIIIIHIIIIHHHIIIIIIIHHGIIIIII
@HS5.4_529 HISEQ:380:H55W7BCXY:1:1101:6952:64419 1:N:0:AGCAGGAA orig_bc=AAAAAAAAAAAA new_bc=AAAAAAAAAAAA bc_diffs=0
TACGGAGGATGCGAGCGTTATCCGGATTTATTGGGTTTAAAGGGTGCGTAGGTGGAGAATTAAGTCTGTGGTGAAAGCGTGCGGCTCAACCGTACCAAGCCATGGATACTGGTTCCCTTGAGTGCAAACGAGGTAGGCGGAATGTGACGTGTAGCGGTGAAATGCTTAGATATGTCACAGAACCCCGATTGCGAAGGCAGCTTACCAGCATGCAACTGACACTGAGGCACGAAAGCGTGGGTATCAAACAGG
+
IIIIIHIIIIIIIIIIIIIIIIIIIIGHIIFIHIIGHHIIIIIIIIIIEHHIHIIIIIHHHHIIIIIIIIIIIIHIIIIIHIIIIIIIIIIIIIIIIIIIIIIIIHIIIIIIIIIHIIIIIIIIIHIHIIIIIIIIIIIIIIIIIIIIIIIIIIIIIIIIIIIIIIIIIIIIIIIIIIIIIIIIIIIIIIIIIIIIIIIIIIIIIHIIIIHIIIIIIIIHIIIIIIIIIIIIIIIIIIIIIIIIIIIIIIII
@HS5.4_530 HISEQ:380:H55W7BCXY:1:1101:14040:64423 1:N:0:AGCAGGAA orig_bc=AAAAAAAAAAAA new_bc=AAAAAAAAAAAA bc_diffs=0
TACGGAGGGTGCAAGCGTTGTCCGGAATCATTGGGCGTAAAGAGTTCGTAGGTGGCATGTAAAGTCTGGTGTTAAATGCAGAAGCTTAACTTCTGTTCGGCACTGGATACTTGCAAGCTAGAATGCGGTAGAGGTAAAGGGAATTCCTGGTGTAGCGGTGAAATGCGTAGATATCAGGAGGAACATCGGTGGCGTAAGCGCTTTACTGGGCCGTAATTGACACTGAGGAACGAAAGCCGGGGTAGCAAATGGG
+
IHHIHIHHHIIGHIIIIIIIIIIIIIIIIIIIH?GHHHHIIIIHFHHEGEHH1HHHFHIHIIIIHHHIIHIIIHIIIHHIHHIIHIIIIIIIIIHHCIHIIHIIIHIIIHIIIHHFHCHHHGIIIIHHFIIIIIIHIIIIIIIHIIIIIIIIIIIIIIIIIIIIIIIIIIIIIIIIHIIHIHIIHHIHIIIIIIIIIIIHIIIIHIIIIIHHHIIIIIIIIIIHIIHIIIIIIIIIIIIIIIIIIIIIIIIII
@HS5.4_531 HISEQ:380:H55W7BCXY:1:1101:19451:64445 1:N:0:AGCAGGAA orig_bc=AAAAAAAAAAAA new_bc=AAAAAAAAAAAA bc_diffs=0
TACGGAAGGTCCGGGCGTTATCCGGATTTATTGGGTTTAAAGGGAGCGCAGGCCGATTATTAAGCGTGACGTGAAATGTAGATGCTCAACATCTGAACTGCGTCGCGAACTGGTAGTCTTGAGTGAGTTCGATGTGGGCGGAATTCGTGGTGTAGCGGTGAAATGCTTAGATATCACGAAGAACTCCGATTGCGAAGGCAGCCCACAAGGCCTTTACTGACGCTAAAGCTCGAAGGTGCGGGTATCGAACAGG
+
IIIIIHIIIHHIIIIIIIIIIIIIHHIIIIHIHIIGHIIIIIIIIIIIIIIIIIIIIIIIIIIIIIIIIIIIIIHIHIIIIIIIIIIIIIHIIIHIIIIIIIIIIIIIIIIIIIIIIIIIIIIIIIIIIIIIIIIIIIIHIIIIIIIIIIIIIIIIIIIIIIIIIIIIIIIIIIIIHHIIIIIIIIIIIIIIHIIIIIIIIHIIIIIIIIIIIIIIIIIHIIIIIIIIHHIIIIHIIIHIIIIIIIIIIIIII
@HS5.4_532 HISEQ:380:H55W7BCXY:1:1101:1194:64690 1:N:0:AGCAGGAA orig_bc=AAAAAAAAAAAA new_bc=AAAAAAAAAAAA bc_diffs=0
TACGGAGGATGCGAGCGTTATCCGGATTTATTGGGTTTAAAGGGTGCGTAGGTGGTTTGTTAAGTTTGTGGTGAAAGCGTGCGGCTCAACCGTACCAAGCCATGAAAACTGGCGAACTTGAGTGCAAACGAGGTAGGCGGAATGTGATGTGTAGCAGTGAAATGCTTAGATATGTCACAGAACCCCGATTGCGAAGGCAGCTTACCAGCATGCAACTGACACTGAGGCACGAAAGCGTGGGTATCAAACAGG
+
IIIHIIIIHIIIIHHIIIIIIIIIIHIHHIIIHHHGEHIIIIII@HIHHIIIHHIGEHIIIIIIHHIIIIIIIIIIGHIIIIIIIIIIIIIIIIIIIHIHIIIIIIIIIIIIIIIIIIIIIIIIIIIIIIIIIIHIIIIIIIHHIIIHIIIIIIIIIIIIIIIIIIIIIHIIIIIEHIHIIHHIIIIIIIIIIIIIGIIIIIIIIIIIHIHHIHIIIIIIIIIIIIIIIIIIIIIIIIIIIIIHIIIIIHII
@HS5.4_533 HISEQ:380:H55W7BCXY:1:1101:12373:64577 1:N:0:AGCAGGAA orig_bc=AAAAAAAAAAAA new_bc=AAAAAAAAAAAA bc_diffs=0
TACGGAAGGTCCGGGCGTTATCCGGATTTATTGGGTTTAAAGGGAGCGCAGGCCGATGGTTAAGCGTGACGTGAAATGTAGCCGCTCAACGGCTGAGTTGCGTCGCGAACTGGCTATCTTGAGTGAGTGCGAGGAAGGCGGAATTCGTGGTGTAGCGGTGAAATGCTTAGATATCACGAAGAACTCCGATTGCGAAGGCAGCTTTCCAGTCCTTAACTGACGCTAAAGCTCGAAAGTGCGGGTATCGAACAGG
+
IIIIIHIIIIIII<EHIIIIIIHIIEHHIIIIIIIDHHIIIIIIIIIIIHIIIIIIIIHHIIHIIIIIIIIIIHHHHIIHIIIIIIIIIIHIIIIIIIIIIIIHIIHIIIIIIIHIGIIIIIIIIIIIIIIIHIIIIIIIHIIIIIIIIIIIIIIIIIIIIIIHIIIIIIIIIIIIIIIIIHGIHIHIIHHIIIIIIIHIIIIIHGHIHHIIIIHIIIIIIIIIIIIHHHHIIIIHHIIIIIIIIIHHEIIII
@HS5.4_534 HISEQ:380:H55W7BCXY:1:1101:6044:64874 1:N:0:AGCAGGAA orig_bc=AAAAAAAAAAAA new_bc=AAAAAAAAAAAA bc_diffs=0
TACGGAGGGTACGAGCGTTAATCGGAATGACTGGGCGTAAAGGGCACGTAGGTGGATAGATAAGTCACAAGTGAAATACCCGGGCTTAACCTGGGATTGGCTCGTGAAACTGTTTAACTAGAGTACGGTAGAGGGGAGTAGAATTCCAAGTGTAGCGGTGAAATGCGTAGAGATTTGGAAGAATACCGGAGGCGAAGGCGGCTCTCTGGACCGATACTGACACTGAAGAGCGAAAGCGTGGGGAGCAAACAGG
+
IIIGHEDIIHIIIHIIIIEHHHHIIHIIIHIEHIIIHHHIIHCHIHHEFEFHCHIHGHIIIIIHHGEHIHHIIHHHDEHHHIHIHIIHHHIHHHIIIIHIHIHIHIHIHIIIIIIIHHHIIIIIHIIIIIIIIIIIIIIIIIIIIHHIIIIIIIIHHIIIIIIIIIIIIIIIIIIIHGIIIIHIIHIIIIIHIIIIIIIIIIHIIIIIIIIIIIIIIIIIIIIIIIIIIIIIIIIIIIIIIHHIIIIIIIIII
@HS5.4_535 HISEQ:380:H55W7BCXY:1:1101:7302:64914 1:N:0:AGCAGGAA orig_bc=AAAAAAAAAAAA new_bc=AAAAAAAAAAAA bc_diffs=0
TACGGAGGGTACGAGCGTTAATCGGAATGACTGGGCGTAAAGGGCACGTAGGTGGATAGATAAGTCACAAGTGAAATACCCGGGCTTAACCTGGGATTGGCTCGTGAAACTGTTTAACTAGAGTACGGTAGAGGGGAGTAGAATTCCAAGTGTAGCGGTGAAATGCGTAGAGATTTGGAAGAATACCGGAGGCGAAGGCGGCTCTCTGGACCGATACTGACACTGAAGAGCGAAAGCGTGGGGAGCAAACAGG
+
IIIIIIIIIIIIIIIIIIIIIIIIIIIIIIIIIIIIIHIIIIIIIIIIHIHIHIIIIIIIIIIIIIIIIIIIIIIIHIIIIIIIHIIIIIHIIIIIIIIIIIHIIIIIIIIIIIIIIIIIIIIIIIIIIIIIIIIIIIIIIIIIIIIIIIIIIIIIIIIIIIIIIIIIIIIIIIIIHIIIIIIIIIIIIIIIIIIIIIIIIIIIHIIIIIIIIIIIGIIHIHIIIIIIIIHIIIIIIIIIIIIIIIIIIIIII
@HS5.4_536 HISEQ:380:H55W7BCXY:1:1101:13407:64844 1:N:0:AGCAGGAA orig_bc=AAAAAAAAAAAA new_bc=AAAAAAAAAAAA bc_diffs=0
TACGGAGGATGCGAGCGTTATCCGGATTCATTGGGCTTAAAGGGTGCGTAGGCGGCGTGCCAAGTCAGGGGTGAAAGGTTCCGGCTCAACCGGGACAGTGCCCTTGATACTGGTGTGCTGGAGTGCGCTTGCCGTGGGAGGAATGAGTGGTGTAGCGGTGAAATGCTTAGATATCACTCAGAACACCGATTGCGAAGGCATCTCACGAAGGCGTAACTGACGCTGAGGCACGAAAGCGTGGGGATCAAACAGG
+
@FH@EC//0<<D<E?CHCG=GEGCD@GHHH@<F?G111<<C?@C<D0C<DD0GHC=EGEGDHEHFCEHEHGGHHCHE<HGC5EHHEEEHHHHIHFFGAGE=0FIHHHHHIHIHEIIIHHHHGIHHEGEC<CCCCHEIIHHIHHGCHCHGIIIHHIIIIHHFIHHHF?HHHIIHGEFG<F@HCGHDFG<<CEIIIIHHHGC1HFIHHD0DDECECEIIIIIIIIIIIIHFHIHHHDHGIIIIIHIHIIHEIIIH
@HS5.4_537 HISEQ:380:H55W7BCXY:1:1101:7596:65167 1:N:0:AGCAGGAA orig_bc=AAAAAAAAAAAA new_bc=AAAAAAAAAAAA bc_diffs=0
TACGGAGGATGCGAGCGTTATCCGGATTTATTGGGTTTAAAGGGTGCGTAGGTGGTTTGTTAAGTTTGTGGTGAAAGCGTGCGGCTCAACCGTACCAAGCCATGAAAACTGGCGAACTTGAGTGCAAACGAGGTAGGCGGAATGTGATGTGTAGCGGTGAAATGCTTAGATATGTCACAGAACCCCGATTGCGAAGGCAGCTTACCAGCATGCAACTGACACTGAGGCACGAAAGCGTGGGTATCAAACAGG
+
IIIIIIIIIIIIIIIIIIIIIIIIIIIIIIHHHHIGHIIIIIIIHHIIDHHIIIIIHIIIIIIIHIIIIIIIIIHIIIIIIIIHIIIIIIIIIIIIIIIIIIIIIIIIIIIIIIIIIIIIIIIHIIIIIIIIIIIIIIIIIIIIIIIIIIIIIIIIIIIIIIIIIIIIIIIIIIIIIIHIIIIIIIIIIIIIIIIIIIIIIIIIIIIIIIIIIIIHIIIIIIIIIIIIIIIIIGIIIIIIIIIIIIIIIIII
@HS5.4_538 HISEQ:380:H55W7BCXY:1:1101:11731:65130 1:N:0:AGCAGGAA orig_bc=AAAAAAAAAAAA new_bc=AAAAAAAAAAAA bc_diffs=0
TACGGAGGATGCAAGCGTTATCCGGATTTATTGGGTTTAAAGGGTGCGTAGGCGGACGTGTAAGTCAGGGGTGAAATACCGGGGCTCAACCTCGGAACTGCCTTTGATACTGCATGTCTGGAGTTCGGATGCCGTGGGAGGAATGGGCAGTGTAGCGGTGAAATGCATAGATATTGCCCAGAACACCGATTGCGAAGGCATCTCACGAATCCGACACTGACGCTGAGGCACGAAAGCGTGGGGATCAAACAGG
+
IIIIIIIIIIIIHHHIIHIHIIIIHHIHII?CGGH<GHIIIIIIIIIHHIIIIHIIHHIIIIHIIIIIIIIHHHIIGHHIIHIHIIIIIIIIIIIIIIIIHHIIIIIIIIIIIHIHIIIIIIIIIIIIHIIIIIIIIIIIIIIIIIIIIIIIIIIIIIIIIIIIHIHHIIIIIIIHHHHIIIIIIHIGIHIIIIIIIIHIIIIIIIIIIHIIIHIIIIIIIIIIIIIIIIIIIIIIIIIIIIIIHGIHIIIII
@HS5.4_539 HISEQ:380:H55W7BCXY:1:1101:11813:65218 1:N:0:AGCAGGAA orig_bc=AAAAAAAAAAAA new_bc=AAAAAAAAAAAA bc_diffs=0
TACGGAGGATGCAAGCGTTATCCGGATTTATTGGGTTTAAAGGGTGCGCAGGCGGCGCGTTAAGTCAGCGGTGAAATCTCCCGGCTCAACCGGGGAACTGCCATTGATACTGGCGTGCTAGAGTACGGACGGCGCCGGCGGAATGTGTCATGTAGCGGTGAAATGCTTAGATATGCCACAGAACACCGATCGCGAAGGCAGCTGGCGAGGCCGGTACTGACGCTCAGGCACGAAAGCGTGGGGATCAAACAGG
+
IIIIIHIIIGIIIIHIIHIGIIIIGCGHIHGGEHI<DGHHIEHHIIIIIIIHIIHIIIIIIIIIIIIIIHGHHIIIHHHIHIIIIIIIIIIIIIIIIIIIIIIIIIIIIIIIIIIIIIIIIIIIIIIIIIIIIIIIIIIIIIIIIIIIIIIIIIIIIIIIIIIIIHIIIIIIIHIIIGIIIHIIIIIIIIIIIIIIIIIIIIIIIIIIIIHIIIIIIIIIIIIIIIIIIIIIIIIIIIIIIIIIIIIIIIIIG
@HS5.4_540 HISEQ:380:H55W7BCXY:1:1101:14412:65194 1:N:0:AGCAGGAA orig_bc=AAAAAAAAAAAA new_bc=AAAAAAAAAAAA bc_diffs=0
TACGGAAGGTCCGGGCGTTATCCGGATTTATTGGGTTTAAAGGGAGCGCAGGCTGGATTTTAAGCGTGCTGTGAAATGTACCGGCTCAACCGGTGACGTGCAGCGCGAACTGGAGTCCTTGAGTGAGTACGAGGTATGCGGAATTCGTGGTGTAGCGGTGAAATGCTTAGATATCACGAAGAACTCCGATTGCGAAGGCAGCGTACCAGTCCTTAACTGACGCTAAAGCTCGAAAGTGCGGGTATCGAACAGG
+
IIIIIIIIIIIIIIIIIIIIIIIIIIIIHIHEHHICGHIIIIIIIIIIIIIIIIIIIIIIIIIIHHIIIIIIIIIIHHIIIIIIIIHIIHHHIIIIIIIIIIIIIHIIHIHIIIIIIIIIIIIIIIIIIIIIIIIIIIIIIIIIHIIIIIIIIIIIIIIIIIIIHHGIIIIIIIIHHIIIIIIIHIIIIIIIIIIHIIHIIIIIIIIIIIIIIIIIIIIIIIIIIIIIIHIIIIIIIIIIIIIIIIIIIIIII
@HS5.4_541 HISEQ:380:H55W7BCXY:1:1101:18670:65126 1:N:0:AGCAGGAA orig_bc=AAAAAAAAAAAA new_bc=AAAAAAAAAAAA bc_diffs=0
TACGGAAGATGCGAGCGTTATCCGGATTTATTGGGTTTAAAGGGAGCGTAGGCGGGTTTTTAAGTCTGCGGTAAAATGTCGGCGCCCAACGTCGTCTTGCCGTGGAAACTGGAGACCTTGAATACACGCAAGGAAGATGGAATTCGTCGTGTAGCGGTGAAATGCTTAGATATGACGAAGAACTCCGATTGCGAAGGCAGTCTTCTGGAGTGCGATTGACGCTGAGGCTCGAAAGTGCGGGTATCAAACAGG
+
IIIIIHIIHHHIIIIIIIIIIIIIIIIIIIIIHII<DGHIIHIHHIIIHHHIIIIIHHHHIHIIIHIIIIIIIIIIHHIIIHIIIIIHIIIIIIIIHHIIIIIIIIIIIIIIIIIIIHIHIIIIIIHIHIIIIIIIIIIIIIIIIIIIIIIIIIIIIIIIIIIIIIIIIIIIIIIHHIIIIIIHIIIIIHIIIIIIIIIIIIIIIIIIIIIIIIIIIIIIIIIIIIIIIIIIIIIIIIIIIIIIIIIIIIII
@HS5.4_542 HISEQ:380:H55W7BCXY:1:1101:19978:65211 1:N:0:AGCAGGAA orig_bc=AAAAAAAAAAAA new_bc=AAAAAAAAAAAA bc_diffs=0
TACAGAGGTCCCTAGCGTTGTTCGGATTTACTGGGCGTAAAGGGCACGTAGGTGGCTGGGCGTGTCGCGTGTGAAATCTCCGGGCTCAACCCGGAAAGTGCGCGCGAAACTACCTGGCTCGAGTCCGGGAGAGGGAATCGGAATATAGGGTGTAGCGGTGAAATGCGTTGATATCCTATAGAACACCGGAGGCGAAGGCGGATTCCTGGAACGGTACTGACACTAAGGTGCGAAAGTCGGGGGAGCAAACAGG
+
IIIIIHHHIIIIIIIIIIIIIIIIHHIIIIIIIIIIIHIHIIIIIIIIHIIIIIHHIIIIIIIIIIIIIIIIIIIHIIGHHIIIHHHIIIIHIIIHIIIIIIIIIIIIIIIIIIIIIIIHIIIIGIIIIIIIIIIIIIIIIIIIHIIIIIIIIIIIIIIIIIHIIIIIIIIHIHIIHHIIIIIIIIIIIIIIIIIIIIIIIIIIIIIIIIIIIIIIIIIIIIIIIIIIIIIIIIIIIIIIIIIIIIIIIIIII
@HS5.4_543 HISEQ:380:H55W7BCXY:1:1101:20090:65125 1:N:0:AGCAGGAA orig_bc=AAAAAAAAAAAA new_bc=AAAAAAAAAAAA bc_diffs=0
TACGTAGGTGGCAAGCGTTGTCCGGAATTACTGGGTGTAAAGGGAGCGCAGGCGGGACAGCAAGTTGGATGTGAAATACCGCAGCTCAACTGCGGAGCTGCATCCAAAACTGTTGTTCTTGAGTGGAGTAGAGGTAGGCGGAATTCCGAGTGTAGCGGTGAAATGCGTAGATATTCGGAGGAACACCAGTGGCGAAGGCGGCCTACTGGGCTCTTACTGACGCTGAGGCTCGAAAGTGTGGGGAGCAAACAGG
+
IIIIGHHHHIIIGIHIIIIIIHIIIGIIIIIIHIIDHHHHIIIIIIIIIIIIGIGHHHIIIHIIIHIHHIIIIIGCDHIHIIIHIIIIIIIIHIIIIIIIIIIIIIHIIIHHFHHHIIIIIIIIHIIIIIIIHHGHHIHIIIIHIIIIIHIIIIIIIIIIIIHHHIIIIIIIIIIHHGHIIHIIIHIHHIIIHIIHHDIIIHHIIIIIIIHIIIIHHHECHHHIHIIHGIIIIIIIIIIIIGIHHH?EIGHGH
@HS5.4_544 HISEQ:380:H55W7BCXY:1:1101:2546:65473 1:N:0:AGCAGGAA orig_bc=AAAAAAAAAAAA new_bc=AAAAAAAAAAAA bc_diffs=0
TACGGAGGGTGCAAGCGTTAATCGGAATAACTGGGCGTAAAGGGCATGCAGGCGGTTGTATAAGTAGGGTGTGAAATCCCCGGGCTCAACCTGGGAACTGCATTCTAAACTGTACAACTAGAGTATTGCAGGGGGAGACGGAATTCCAGGTGTAGCGGTGGAATGCGTAGATATCTGGAAGAACACCAAAGGCGAAGGCAGTCTCCTGGGCAAATACTGACGCTCATATGCGAAAGCGTGGGTAGCAAACAGG
+
IIIIHHHIIHIIIIIIIIIIIIIIIIIIIHIIHHIIIHHIIIIIIIIIIIIIIIIHGHIIIIIIIIIIIIIIIIIHHHHIIIIIIIIIIIIIHHIIIIIIIIIIIIIIIIIIIIHIIIIIIIIIIIIIIIIIIHIIIHHHIIIIIIIIIIIIIHHIIIHIIIIIIIIIIIIIIIIIIIIIIIIIIIIIIIIIIHIIIIIIIIIIHHHIIIIIIIIIIIHIIIIIIHEIIIIIIIIIIIIIIIHIIIIIIIIII
@HS5.4_545 HISEQ:380:H55W7BCXY:1:1101:5562:65305 1:N:0:AGCAGGAA orig_bc=AAAAAAAAAAAA new_bc=AAAAAAAAAAAA bc_diffs=0
TACGGAGGATGCGAGCGTTATCCGGATTTATTGGGTTTAAAGGGTGCGCAGGCGGCATGTCAAGTCAGCGGTCAAATTTCGGGGCTCAACCCCGTCCCGCCGTTGAAACTGGCGCGCTTGAGTTCGTGGGAGGATCGCGGAATGCGCGGTGTAGCGGTGAAATGCATAGATATCGCGCAGAACCCCGATTGCGAAGGCAGCGGTCCATCACGCGACTGACGCTCATGCACGAAAGCGTGGGTATCGAACAGG
+
IIIIIIIIIIIHIIIIIIIHIIIIIHHHIIHIHIIGHHIIIIIIIIIIIIIIHIIIIIIIIHIIIIIIGIIIIIIHHEHHIIHIIIII#IIIIIIIIIIIIIHHHHHIIIHIIHIIIIIIIIIIHHHIIIIIIIHIGIIIIIIIIIIHHIHIIIIIIIIIIIIHHHIHHIHHHGIHHIIIIHIIIIIIIIIIIIHIHHIIHHGIIIIIIHIHHFHIIHIIIHHGHIIIHGIIIHIIIIHIIIIIIIHIIIII
@HS5.4_546 HISEQ:380:H55W7BCXY:1:1101:8826:65394 1:N:0:AGCAGGAA orig_bc=AAAAAAAAAAAA new_bc=AAAAAAAAAAAA bc_diffs=0
TACGAGGGGTGCAAGCGTTGTTCGGAATTACTGGGCGTAAAGGGAGCGTAGGCGGAGATTCAAGCGGATTGTACAATCCCGGGGCCCAACCCCGGCTCTGCAGTCCGAACTGGATTTCTTGGATAGTTCAGGGGCAGGCGGAATTCCTGGTGTAGCGGTGGAATGCGTAGAGATCAGGAAGAACACCGATGGCGAAGGCAGCCTGCTGGGGACTCATCGACGCTGAGGCTCGAAAGTGCGGGTAGCAAACAGG
+
IIIIHHHHHHHIHHHIIIIIHIIIIIIIIIHIIIIIIHIIIIIIHIHIHIIIIIHIIHIIIIIIIIIHIIIIIIIIGHHIIIIIIGIIIIIIIIIIIHIIIIIIIHIHIIHIIIIIIIIIIIIIIIHHIIIIIIIIIIIGIIIIIIIIIIIIHIIIIIHIIIIIIIIIIIIIIIIIHIIHIIIIIHIIIHIIIIIIIIIHIIIIIHHIIIIIIHIHHIIIIIIIIIIIIIHIIIIIHHHIIIIIIIIIIIIII
@HS5.4_547 HISEQ:380:H55W7BCXY:1:1101:9013:65385 1:N:0:AGCAGGAA orig_bc=AAAAAAAAAAAA new_bc=AAAAAAAAAAAA bc_diffs=0
TACGGAAGGTCCGGGCGTTATCCGGATTTATTGGGTTTAAAGGGAGCGTAGGCCGGTTTTTAAGCGTGCTGTGAAATGCTGGGGCTCAACCTCGGGAGTGCAGCGCGAACTGGAGACCTTGAGTGCGCGGAAGGCAGGCGGAATTCGTGGTGTAGCGGTGAAATGCTTAGATATCACGAGGAACTCCGATTGCGAAGGCAGCCTGCCGCAGCGTTACTGACGCTGAAGCTCGAAGGTGCGGGTATCGAACAGG
+
IIIIIHHIIEHHHHGIIIIDHIHIIDEEHCGFFHH<<EEEHIIGIIIIIIIIHIIHHGHIHIIHIIHIIIIHIHIIIIHIIIIHHIIIHIIIIIIIHEHIIIIHIIIIIIIIIIIHHIIIIIIIIIIIHIIIIIIIIIIIIIIIIIIIIIIIIIIHHIIIIIIIIIIIIIIHHEIHHHIIIIHHIIIIIIIIIIIHIIIIIIIIIIIHHIIIIIIIIIIIIIIIIIHGIHIIIIIIIHHIHIIIIIIIIIIII
@HS5.4_548 HISEQ:380:H55W7BCXY:1:1101:13598:65280 1:N:0:AGCAGGAA orig_bc=AAAAAAAAAAAA new_bc=AAAAAAAAAAAA bc_diffs=0
TACGTAGGTGGCAAGCGTTATCCGGAATTATTGGGCGTAAAGAGTGAGCAGGCGGCAGTTTAAGTCTGAGGTTAAAGCGTGGGGCTCAACCCCATAAAGCCTTGGAAACTGAACAGCTAGAGTACGAGAGAAGTAAGCGGAATTCCATGTGTAGCGGTGAAATGCGTAGATATATGGAGGAACACCAGTGGCGAAGGCGGCTTACTAGCTCGAAACTGACGCTCAGTCACGAAAGCGTGGGTAGCAAATAGG
+
IIIIHIIIIIIIIIIIIIIIIIIIIIHHIIIIHIIIIIIIIIIIIIIIIIIIIIHIIIIIIHIIIHIIIIIIIHIHHIIIIIHIIIIIIIHHHHHIIIIHIIIIHIIIIIIIHIIIIIIIIIIIIIIIIIIIIIIIIIIIIIIIIIIIIIIIIIIIIIIIIIHIIIIIIIIIIIIHIIIIIIIIIIIIIIIIIIIIIIIIIIHIIIIIIHIIIIIIIIIIIIIIIIIGIIIIIIIIIIIIIIIIIIIHIIII
@HS5.4_549 HISEQ:380:H55W7BCXY:1:1101:5678:65742 1:N:0:AGCAGGAA orig_bc=AAAAAAAAAAAA new_bc=AAAAAAAAAAAA bc_diffs=0
TACGGAGGATGCGAGCGTTATCCGGATTTATTGGGTTTAAAGGGTGCGTAGGCTGTCTGCTAAGCGGGAGGTGAAATGCCGGCGCTCAACGTCGGAAGTGCCTCCCGAACTGGTGGACTGGAATGACTCTGCCGTGGGAGGAATGTGTAGTGTAGCGGTGAAATGCTTAGAGATTACACAGAACACCGATTGCGAAGGCATCTCACGAAGGGTCGATTGACGCTGAGGCACGAAAGCGTGGGGATCAAACAGG
+
IHIIIHIHHHIIIHHIIIIIIIIHIGEEHHC?DGH<DEHIHHIHHIHIIGIIIIIIIIIIIIIIHIIIEFHDEHCHIHIIHIIHIIHIHIHHHIHIIIIIIHHHIIIFHHHIHHHIIIIIHHIIIIIIIIIIIIIIIIIIIHHIIIIHIIIIIIIIIIIIIHIIIIIIHIIIIIIHHHIIIIIIIHHIHIHIHIIIIIIHEIIIHIIIIIIIIIIIIHIIIIIIIIIIHIIIIIIIIIIIIIIHHIIIIIIII
@HS5.4_550 HISEQ:380:H55W7BCXY:1:1101:7165:65704 1:N:0:AGCAGGAA orig_bc=AAAAAAAAAAAA new_bc=AAAAAAAAAAAA bc_diffs=0
TACGGAAGGTCCGGGCGTTATCCGGATTTATTGGGTTTAAAGGGAGCGCAGGCTGATTGTTAAGCGTGACGTGAAATGTAGCCGCTCAACGGCTGAACTGCGTCGCGAACTGGCAGTCTTGAGTGAGTACGACGTCAGCGGAATTCGTGGTGTAGCGGTGAAATGCTTAGATATCACGAAGAACCCCGATTGCGAAGGCAGCTGACGAGTCCTTTACTGACGCTAAAGCTCGAAGGTGCGGGTATCGAACAGG
+
IHIIIIIIIHIIDDEHI?EHIIIIIHHHHIEHHHIDEHHEEGHEHHHHHIIIIIIIHFHIIHIIHIIIIHHHHHHHFHHHHIIIIIIHIIIIIIIIIIIIIIIHHGGHHGIIIIIIIIHIIHIIIIIIIIIIIIIIIIHHIIGIHIHIIIIIIHIIHIHHHIIIIIIIIIIIHFHHHDIHFEHGIIIIIIHIIIGHIIIIIIIIIIHHHHHIHIIIIIIHIIHIIIIHHEIIIHHHGIIIIIHHHHHIHIIII
@HS5.4_551 HISEQ:380:H55W7BCXY:1:1101:8487:65537 1:N:0:AGCAGGAA orig_bc=AAAAAAAAAAAA new_bc=AAAAAAAAAAAA bc_diffs=0
TACGGAAGGTCCGGGCGTTATCCGGATTTATTGGGTTTAAAGGGAGCGCAGGCGGGAGCTTAAGCGTGACGTGAAATGTAGCCGCTCAACGGCTGAGTTGCGTCGCGAACTGGGTTTCTTGAGTGAGTACGACGCGGACGGAATTCGTGGTGTAGCGGTGAAATGCTTAGATATCACGAAGAACCCCGATTGCGAAGGCAGTCCGCGAGTCCTTTACTGACGCTAAAGCTCGAAGGTGCGGGTATCGAACAGG
+
IIIIIGHHIHHIIIIIIIIGHHHIHEHHHIHHDHHCCHHFHIIHIIIIIIIGIIIIHIGHIIIIIIIIIIIIIHHIIHIIIIIIIIIIIIIIIIIIIIIIIIIIIHIIHIIIIHIIIHIIIIIIIIIIIHIIIIIIIIIIIIIIIIIIHIIIIIIIIIIIIIIIIIIIIIIIHIIIIIHHIIIIIHHIIIHHIIIIIIIIHCIIIIIIIIIIIIIIIIIIIIIIHIIIIIHIIHFC?IIIIIIIIIIIIIIII
@HS5.4_552 HISEQ:380:H55W7BCXY:1:1101:13284:65549 1:N:0:AGCAGGAA orig_bc=AAAAAAAAAAAA new_bc=AAAAAAAAAAAA bc_diffs=0
TACGGAAGGTCCGGGCGTTATCCGGATTTATTGGGTTTAAAGGGAGCGCAGGCTGATGATTAAGCGTGACGTGAAATGTAGCCGCTCAACGGCTGAACTGCGTCGCGAACTGGTTATCTTGAGTGAGTTCGATGTTGGCGGAATTCGTGGTGTAGCGGTGAAATGCTTAGATATCACGAAGAACTCCGATTGCGAAGGCAGCCAACAAGGCCTTTACTGACGCTAAAGCTCGAAGGTGCGGGTATCGAACAGG
+
IHIIIGHIIIIIIIIIIIIGIHIIIHIIIHGHHIHD=GHHIIIIIIHIHIIIIIIIIIHIIIIIIIIIIIIIIIHIIIIIIIIIIIIIIIIIHIIIIIIIIIIIIIHIIIIIIIIIIIIIIIIIIIIHIIIIIIHIIIIIIIIIIIIIIIIIIIIIIIIIIIIIIIIIIIIIIIIHIIIIIIIIIIIIIIIIIIIIIIIIIIIIIIIIIIIIIIIIIIIIIIIIIIIIIIIIIIIIIIIIIIIIIIIIIIIII
@HS5.4_553 HISEQ:380:H55W7BCXY:1:1101:16295:65719 1:N:0:AGCAGGAA orig_bc=AAAAAAAAAAAA new_bc=AAAAAAAAAAAA bc_diffs=0
TACGGAAGGTCCGGGCGTTATCCGGATTTATTGGGTTTAAAGGGAGCGCAGGCGGAGGATTAAGCGTGACGTGAAATGTCCCGGCTCAACCGTGGAACTGCGTCGCGAACTGGTTCTCTTGAGTGAGTGCGACGTCGGCGGAATTCGTGGTGTAGCGGTGAAATGCTTAGATATCACGAAGAACCCCGATTGCGAAGGCAGCCGACGAGTCCTTAACTGACGCTAAAGCTCGAAAGTGCGGGTATCGAACAGG
+
IIIIIIIIIIIIHIIIIIIIIIIIIGEHIIIHIHIDEHIHHHIGHIIIIIHIIIIIIIIHIHIIIHHIIIIIIHIIGHHHIIIHEHIHIIIIIHIIIHIIIHIIIIIIIIHHIIIHIHHGHHIIIIIIIIHIIHHHIIIIIIIIIIIHHHIIIHIHIIIIIIIIIIIIIHHIHIIIIIIIGICHCHHHGIGIHHIIIIIGIHHIIIIIIIHIIIIFIHIHGIHHIHIIIHHIIIIIHHHHHDHH@HCHIHGIH
@HS5.4_554 HISEQ:380:H55W7BCXY:1:1101:8893:65927 1:N:0:AGCAGGAA orig_bc=AAAAAAAAAAAA new_bc=AAAAAAAAAAAA bc_diffs=0
TACGGAAGGTCCGGGCGTTATCCGGATTTATTGGGTTTAAAGGGAGCGCAGGCTGGATTTTAAGCGTGCTGTGAAATGTACCGGCTCAACCGGTGACGTGCAGCGCGAACTGGAGTCCTTGAGTGAGTACGAGGTATGCGGAATTCGTGGTGTAGCGGTGAAATGCTTAGATATCACGAAGAACTCCGATTGCGAAGGCAGCGTACCAGTCCTTAACTGACGCTAAAGCTCGAAAGTGCGGGTATCGAACAGG
+
IHIIIIIIHIIIIIGIIIIIIHIHIHHFIIIHHHIGHDGHHIIIHIHIIIIGHIHIIIIIIIIIIIIIIIIIIIIIIIIIIIIIIIIIIIIIIIIIIIIIIIIIIIIIIIIIIIIIIHHIIIIIIIIIIIIIIIIIIIIIIIIIIIIIIIIIIIIIIIIIIIIIIIIIIIIIIIIIHIIIIIIIIIIIIIIIIIIIIIIIIIIIIIIIIIIIIIIIIIIIIIIIIIIIIIIIIIIIIIIIIIIIIIIIIIIII
@HS5.4_555 HISEQ:380:H55W7BCXY:1:1101:10930:65928 1:N:0:AGCAGGAA orig_bc=AAAAAAAAAAAA new_bc=AAAAAAAAAAAA bc_diffs=0
TACGGAAGGTCCGGGCGTTATCCGGATTTATTGGGTTTAAAGGGAGCGCAGGCTGGAGATTAAGCGTGACGTGAAATGCCGCGGCTCAACCGTGGAAGTGCGTCGCGAACTGGTTTCCTTGAGTGTATTCGACGTCAGCGGAATTCGTGGTGTAGCGGTGAAATGCTTAGATATCACGAAGAACTCCGATTGCGAAGGCAGCTGGCGAGGCTATAACTGACGCTAAAGCTCGAAGGTGCGGGTATCGAACAGG
+
IIIIIIIIIIIIIIIIIIIIIIIIIGHHIIIIHIIEHIIIIIIIIIIIIIIIIIIIHHHIIIIIIIIIIIIIIIIIGHIIIIIIIIIIIIIIIIIIIIIIIIIIIIIIIIIHIIIIIIIIIIIIIIIIIHIIIIIIIIIIIIIIIIIIIIIIIIIIIIIIIIIIIIIIIIIIIIIIIHIIIIIIIIIIIIIIIIIIIIIIIIIIIIIIIIIIIIIIIIIHIIIIIHIIIIIIIIIIIIIIIIIIIIIIIIIII
@HS5.4_556 HISEQ:380:H55W7BCXY:1:1101:11496:65955 1:N:0:AGCAGGAA orig_bc=AAAAAAAAAAAA new_bc=AAAAAAAAAAAA bc_diffs=0
TACGGAAGGTCCGGGCGTTATCCGGATTTATTGGGTTTAAAGGGAGCGCAGGCTGGATTTTAAGCGTGCTGTGAAATGTACCGGCTCAACCGGTGACGTGCAGCGCGAACTGGAGTCCTTGAGTGAGTACGAGGTATGCGGAATTCGTGGTGTAGCGGTGAAATGCTTAGATATCACGAAGAACTCCGATTGCGAAGGCAGCGTACCAGTCCTTAACTGACGCTAAAGCTCGAAAGTGCGGGTATCGAACAGG
+
HGHIIHHDHHFHH/<CHEHDHHFHIHHDHHHHHIICEGHGHEHGIIHDHDHGCHHCG<CGGHHIHHHHIHIIIIIHIIHHFHIIIHHHHIHHEEGCEHIIHIHGHIHIDIGIHHHHHHHHIIIHHGHEGIHHHHHDDIIIIIIHHIIIIIIHHIIHHIGIIHGIIHHIHHIIHHIHHFHHIIIHHIHIIIIIIIIHIIIHIIIIIHFCHG@HEIIIIIIHHIIHFIHIIIHHIIIIIIIHIIHIIIIIIIIII
@HS5.4_557 HISEQ:380:H55W7BCXY:1:1101:14046:65973 1:N:0:AGCAGGAA orig_bc=AAAAAAAAAAAA new_bc=AAAAAAAAAAAA bc_diffs=0
TACGGAGGGCGCAAGCGTTAATCGGAATAACTGGGCGTAAAGCGCGCGCAGGCGGTCATGCAAGTCAGATGTGAAATCCCGGTGCTTAACGCCGGGCGGTCATTTGAAACTGCATGACTAGAGTACTATATGGGAGGCTGGAATTTCAGGTGTAGCGGTGAAATGCGCAGATATCTGAAAGAACACCGGCGGCGAAGGCGGGCCTCTGGATAGTAACTGACGCTCAGGCGCGAAAGCGTGGGGAGCAAACAGG
+
IIIIIGIIIIIIIIHIIIIIIIIIIIIHHHHIHIIIIIIIIIIIIIIIHIIIHIHHHIIIIIIHIIIIIIIIIIHIIHIIIIIIIIIIIIIIHIHIIIIIIIIIIIIIHHIIIIIIIIIIIIIIIIIIIIIIIIIIHIIIIIIIIIIIIIHIIIIIHHIIIIHIIHHHIIIIIIIHIIIIIIIIIIIIIIIIIIHIIIIIIIIIIIIIIIIHIIIIIIHIIIIGIIIIIIIHIIHGFCEGIIIIIIIIIIHII
@HS5.4_558 HISEQ:380:H55W7BCXY:1:1101:6443:66229 1:N:0:AGCAGGAA orig_bc=AAAAAAAAAAAA new_bc=AAAAAAAAAAAA bc_diffs=0
TACGGAAGGTCCGGGCGTTATCCGGATTTATTGGGTTTAAAGGGAGCGCAGGCGGTCTATTAAGCGTGTTGTGAAATGTAGATGCTCAACATCTGAATTGCAGCGCGAACTGGTGGACTTGAGTGCGCGGAAAGTGGGCGGAATTTGTGGTGTAGCGGTGAAATGCTTAGATATCACGAAGAACTCCGATTGCGAAGGCAGCTCACTGTAGCGTTACTGACGCTGAGGCTCGAAAGTGCGGGTATCGAACAGG
+
IIIIIHIIIIIIIIIIIIIIIIIIIHHIIIIIHHIHIIIIIIIIIIIIIIIIIIIIIIIIIIIIIIHIHIIIIIIIHHHIHIIIIIIIIIIIIIIIIIIIIIIIIIIIIIIIIIIIIIIIIIIIIIIIIIIIIIIIIIIIIIIIIIIIIIIIIIIIIIIIIIIIIIIIIIIIIIIIIIIIHIHIHIIIIIIIIIIIIIIIIIIIIIIIIIIIIIIIIIIIIIIIIIIIIIIIIIIIIIIIIIIIHIIIIIIII
@HS5.4_559 HISEQ:380:H55W7BCXY:1:1101:7956:66122 1:N:0:AGCAGGAA orig_bc=AAAAAAAAAAAA new_bc=AAAAAAAAAAAA bc_diffs=0
TACGGAGGGTACGAGCGTTAATCGGAATGACTGGGCGTAAAGGGCACGTAGGTGGATAGATAAGTCACAAGTGAAATACCCGGGCTTAACCTGGGATTGGCTCGTGAAACTGTTTAACTAGAGTACGGTAGAGGGGAGTAGAATTCCAAGTGTAGCGGTGAAATGCGTAGAGATTTGGAAGAATACCGGAGGCGAAGGCGGCTCTCTGGACCGATACTGACACTGAAGAGCGAAAGCGTGGGGAGCAAACAGG
+
IIIIICHIIIIIIIIIIHIIIIIIIIIIIIIGHIIIIHHHHIIIIIIIFFHIFHIIIIIIIIIIIIIIIIIIIIIIHHIHIIIIIIIIIIHIIIIIIIIIIIIIIIIIIIIIIIIIIIIIIIIIIIIIIIIIIIIIIIIIIIIIIIIIIIIIIIIIIIIIIIIIIIIIIIIIIIIIHHIHIIIIIIIIIIIIIIIIIIIHIIIIIIIIIIIIIIIIIIIIIIIHIIIIIIIIIIIIIIIIIIIIIIIIIIIII
@HS5.4_560 HISEQ:380:H55W7BCXY:1:1101:3401:66474 1:N:0:AGCAGGAA orig_bc=AAAAAAAAAAAA new_bc=AAAAAAAAAAAA bc_diffs=0
TACGGAAGGTCCGGGCGTTATCCGGATTTATTGGGTTTAAAGGGAGCGCAGGCCGGTTTTTAAGCGTGTTGTGAAATGTGTGGGCTCAACCTATGCACTGCAGCGCGAACTGGAGACCTTGAGTGCGCGGGAAGCCGGCGGAATTCGTTGTGTAGCGGTGAAATGCTTAGATATGACGAAGACCTCCGATTGCGAAGGCAGCTGGCTGTAGCGTTACTGACGCTGAAGCTCGAAAGCGTGGGTATCGAACAGG
+
IIIIIIIIIHIIIIIIHIIHIIIIHHHIIIIIHIIGHHIIIIIIIIIIIIIIIIIIIHHHIIIIIIIIIIIIIIIIGHHHIIIIIIIIIIIIIIIIIIIIIIIIHIIIIIIIIIIIIHHIIIIIIIIIIIIIIIIHIIIIIIHIIIIIHIIIIIIIIIIIIIIIIIIIIIIIIIIIHIIIIHIIHIHIIIIIIIIIIIIIIIIHGIIIIIIIIIIIIIIIIIIIIIIIIIIIIIIIIIIIIIIIIIIIIIIII
@HS5.4_561 HISEQ:380:H55W7BCXY:1:1101:4720:66478 1:N:0:AGCAGGAA orig_bc=AAAAAAAAAAAA new_bc=AAAAAAAAAAAA bc_diffs=0
TACGGAGGATGCGAGCGTTATCCGGATTTATTGGGTTTAAAGGGTGCGTAGGTGGTTTGTTAAGTTTGTGGTGAAAGCGTGCGGCTCAACCGTACCAAGCCATGAAAACTGGCGAACTTGAGTGCAAACGAGGTAGGCGGAATGTGATGTGTAGCGGTGAAATGCTTAGATATGTCACAGAACCCCGATTGCGAAGGCAGCTTACCAGCATGCAACTGACACTGAGGCACGAAAGCGTGGGTATCAAACAGG
+
IIIIIIIIIIIIIIIIIIIIIIIIIHHIIIIIIIIHIIIIIIIIIIIIHIIIIIIIIIIIHHHIIIHHIIIIIIIIIIIIIIIIIIIHIIIIIIIIIIIIIIIIIIIIIIIIIIIIIIIIIIIIIIIIIIIIIIIIIIIIIIIIIIIIIIIIIIIIIIIIIIIIIIHIIIIIIIIIGHIIIIIIIIIIIIIIIIIIIIIIIIIIIIIIIIIIIIIIIIIIIIIIIIIIIIIIIIIIIIIIHEHGIIIIIIII
@HS5.4_562 HISEQ:380:H55W7BCXY:1:1101:14079:66326 1:N:0:AGCAGGAA orig_bc=AAAAAAAAAAAA new_bc=AAAAAAAAAAAA bc_diffs=0
TACGGAAGGTCCGGGCGTTATCCGGATTTATTGGGTTTAAAGGGAGCGCAGGCCGATTATTAAGCGTGACGTGAAATGTAGATGCTCAACATCTGAACTGCGTCGCGAACTGGTAGTCTTGAGTGAGTTCGATGTGGGCGGAATTCGTGGTGTAGCGGTGAAATGCTTAGATATCACGAAGAACTCCGATTGCGAAGGCAGCCCACAAGGCCTTTACTGACGCTAAAGCTCGAAGGTGCGGGTATCGAACAGG
+
IIIIIHIIIIIIIIIIIIIIIIIIIHHHHHIHHIIHHHEHIIIIIIIIIIIIIIIIIIIIIIIIIIIIIIIIIIIIGIIIIHIIIIIIIIIIIIIIIIIIIIIIIIIIIIIIIIIIIIIIIIIIIIIIIIIIIIIIIIIIIIIIIIIHHIIIIIIHIIIIIIIIIIIIIIIIIIIIIGIIIIIIIIIIIIIIIIIIIIIIIIIIIIIIIIIIIIIIIIIIIIIIIIHHHHIIHIIIIIIIIIIIIIIHEIIII
@HS5.4_563 HISEQ:380:H55W7BCXY:1:1101:17462:66378 1:N:0:AGCAGGAA orig_bc=AAAAAAAAAAAA new_bc=AAAAAAAAAAAA bc_diffs=0
TACGGAAGGTCCGGGCGTTATCCGGATTTATTGGGTTTAAAGGGAGCGTAGGCCGTTTCTTAAGCGTGTTGTGAAATGTAGGCGCCCAACGTCTGCACTGCAGCGCGAACTGGGGAACTTGAGTACGCGGGAAGTAGGCGGAATTCGTCGTGTAGCGGTGAAATGCTTAGATATGACGAAGAACTCCGATTGGGAAGCCAGCCTGCTGTAGCGCCACTGACGCTGATGCTCGAAAGCGTGGGTATCGAACAGG
+
IIIIIIIIIIIIIIIIIIHHIIIIIEHIIIIIIIIEHIIIIIIIIHHIIIHHIIIHIIHIIIHIIIHIHIIIIIIIIHIIHIIIIIIIIIIIIIIIIIIIIIIIIIIIIIHIIIIIIIGIIIIIIIIIIIIIIIIIIIIIIIIIIIIIIIIIIIIIIIIIIIIIIIIIIIIIIIIHIIIIIIHIIIIIIHIIIIIIIIIIIIIIIIIIIIIIIHIIIIIIIIIIIIHHHIIIIIIIIIIIIIIIIIIIIIIII
@HS5.4_564 HISEQ:380:H55W7BCXY:1:1101:18642:66381 1:N:0:AGCAGGAA orig_bc=AAAAAAAAAAAA new_bc=AAAAAAAAAAAA bc_diffs=0
TACGGAAGGTCCGGGCGTTATCCGGATTTATTGGGTTTAAAGGGAGCGCAGGCCGGCTTTTAAGCGTGACGTGAAATGTGGATGCTCAACATCTGAACTGCGTCGCGAACTGGAGGCCTTGAGTGCATTCGACGTCGGCGGAATTCGTGGTGTAGCGGTGAAATGCTTAGATATCACGAAGAACTCCGATTGCGCAGGCAGCTGACGAGACTGTAACTGACGCTAAAGCTCGAAAGTGCGGGTATCGAACAGG
+
IIIIIIIIIIIIIIIIIIIIIIIIIIHIIIIIIIIGHGIIIIIIIIIIIIIIIIIIIIIIIIIIIIIIHIIHIIHIIIIIIIIIIIIIIIIIIIIIIIIIIIIIIIIIIIIIIIIIIIIIIIIIIIIIIIIIIIIIIIIIIIIIIIIIIIIIIIIIIIIIIIIIIIIIIIIIIIIIIHIIIIIIIIHIIIIIIIIIIIIIIIIIIIIIIHIIIIIHIIIIIIIIIIIIIIIIIIIIIIIIIIIIIIIIIIIII
@HS5.4_565 HISEQ:380:H55W7BCXY:1:1101:4641:66638 1:N:0:AGCAGGAA orig_bc=AAAAAAAAAAAA new_bc=AAAAAAAAAAAA bc_diffs=0
TACGGAAGGTCCGGGCGTTATCCGGATTTATTGGGTTTAAAGGGAGCGCAGGCGGGCTTTTAAGCGTGACGTGAAATGTGGCGGCTCAACCGCCGAACTGCGTCGCGAACTGGGGGCCTTGAGTGAGTACGACGTTGGCGGAATTCGTGGTGTAGCGGTGAAATGCTTAGATATCACGAAGAACCCCGATTGCGAAGGCAGCCGACGAGTCCTTAACTGACGCTAAAGCTCGAAAGTGCGGGTATCGAACAGG
+
IIIIIIIIIIIIIIIIIIIHHIIIIGHIIIIIIFHHHIGIIIIIIIIIIGIIIIHIIIIIGHHHIHIIHIIHIIIIHHHIIIIIIIIIIIIIIIIIIIIIIIIIIIIHHHIIIIIIIIIIIIIIIHIIIIIIIIIIIIIIIHHIIIIIIIHIIIIHIIHIIIIIIIIIIHIIIIIIIHIIIIHIIIIHHGHIIIHHIIIHIHIIIIIIHIIIIIIIIIIIIIIHIIIIIHIIIIIIHIIIIIIIIIHHIIIIH
@HS5.4_566 HISEQ:380:H55W7BCXY:1:1101:5578:66536 1:N:0:AGCAGGAA orig_bc=AAAAAAAAAAAA new_bc=AAAAAAAAAAAA bc_diffs=0
TACGGAAGGTGGCGAGCGTTATCCGGATTTACTGGGTGTAAAGGGTGTGTAGGCGGGATTGCAAGTCAGATGTGAAATCTATGGGCTCAACTCATAGTCTGCATTTGAAACTGTAGTTCTTGAGGGTCGGAGAGGTAACTGGAATTCCTGGTGTAGCGGTGAAATGCGTAGATATCAGGAGGAACACCGGTGGCGAAGGCGGGTTACTGGACGACACCTGACGCTGAGACACGAAAGCGTGGGGAGCAAACAGG
+
IIIIIGIIIIIIIIIIIIIIIIIIIIIIIIIIIIIIGGCDGHHIIFHEGHHIIIIIIHIIIIIIIIIIIIIIIIIIIIIIIIIIIIIIIIIIIIIIIHIIIHIIHIIIHIIIIIIIHHIIIIIIIIHIIIIIIIIIIIIIIIIIIIIIIIIIIIIIIHIIIIIIIIHIIIIIIIIIIIHIIIIIIIIIIIIIIIIIIIIIIIIIIIIIIIIIIIIIHIIIIIIIIHIIIIIIIIIIIIIIIIIIIIIIIIIIII
@HS5.4_567 HISEQ:380:H55W7BCXY:1:1101:6744:66735 1:N:0:AGCAGGAA orig_bc=AAAAAAAAAAAA new_bc=AAAAAAAAAAAA bc_diffs=0
TACGGAAGGTCCGGGCGTTATCCGGATTTATTGGGTTTAAAGGGAGCGTAGGCCGGATATTAAGCGTGTTGTGAAATGCAGGTGCTCAACGTCTGCACTGCAGCGCGAACTGGTATCCTTGAGTGCGCTGGAAGTCGGCGGAATTCGTCGTGTAGCGGTGAAATGCTTAGATATGACGAAGAACTCCGATTGCGAAGGCAGCTGACTGTAGCGTTACTGACGCTGAAGCTCGAAGGTGCGGGTATCGAACAGG
+
IIIIIIIIIIIIIIIIIIIIIIIIIHHIIIHHHIIGHIIIIIIIIIIIHHIIIIIIIIIIIIIIIIIIHIIIIIIIHHIIIIIIIIIIIIIIIIIIIIIIIIIIIIIIIIIIIIIIIIIIIIIIIIIIIIIIIIIIIIIIIIIIIIIIIIIIIIHIIIIIIIIIIIIIIIHIIIIIIIIIIIIIHIIIIIIIIIIIIIIIIIIIIIIIIIIIIIIIIHIIIIIIIIIHIHHIIIIIIIIIIIIIIIIIIIIII
@HS5.4_568 HISEQ:380:H55W7BCXY:1:1101:9121:66671 1:N:0:AGCAGGAA orig_bc=AAAAAAAAAAAA new_bc=AAAAAAAAAAAA bc_diffs=0
TACGTATGGAGCAAGCGTTATCCGGATTTACTGGGTGTAAAGGGAGCGTAGGCGGTGGTTTAAGTCTGATGTGAAAGCCCGGGGCTCAACCCCGGTATTGCATTGGAAACTGAATCACTAGAGTGTCGGAGGGGTAAGTGGAATTCCTAGTGTAGCGGTGAAATGCGTAGATATTAGGAGGAACACCAGTGGCGAAGGCGGCTTACTGGACGATTACTGACGCTGAGGCTCGAAAGCGTGGGGAGCAAACAGG
+
IIIIHIIIIIIIIIIIIIIIIIIIIIIIIIHGHIIHIHHIHIIIIHIIIIIIIIIHHHHHIIIIIIIIIIIIIIIIIHIIIIIIHHIIIIIIIIIIIIIIIIIIIIIIIIIIIHHIIIIIIIIIHIIIIIIIIIIHIIIIIIIIIIIIIIIIIIIIIIIIIIIIIIIIIIIIIIHIIIIIIIIIHIIIHIIIIIIIIIIIIHIIIIIIIIIIIGIHIIIIIIIIIIIHIHIIIIIIIIIIIGIIIIIIIIIII
@HS5.4_569 HISEQ:380:H55W7BCXY:1:1101:17956:66554 1:N:0:AGCAGGAA orig_bc=AAAAAAAAAAAA new_bc=AAAAAAAAAAAA bc_diffs=0
TACGGAAGGTCCGGGCGTTATCCGGATTTATTGGGTTTAAAGGGAGCGCAGGCTGATTATTAAGCGTGACGTGAAATGTAGCCGCTCAACGGCTGAACTGCGTCGCGAACTGGTAGTCTTGAGTGAGTTCGATGTTGGCGGAATTCGTGGTGTAGCGGTGAAATGCTTAGATATCACGAAGAACTCCGATTGCGAAGGCAGCCAACAAGGCCTTTACTGACGCTAAAGCTCGAAGGTGCGGGTATCGAACAGG
+
IIIIIGHIIIIIIIIIIIIIHIIIIHHHIHIIIIH<EHHHIHIIIHIHIIIIIIIIIIGIIIIIIIIIIIIIIIIIIIHIIIIHIIIIIIIIIIIIIIIIIIHIIIIIIIIIIIIIIIIIIIIHHIIHHIIIIIIIIIIIIIIIGIIIIIIIIIIIIIIIIIIIIIIHIIIIIIHHHFIIIIIIIIIIIIIIIIIIIIIIIIIIIIIIIIIIIIIIIIIIIIIIIIIIIIIIIIIIIIIIIIIIIIHIIIIII
@HS5.4_570 HISEQ:380:H55W7BCXY:1:1101:19050:66624 1:N:0:AGCAGGAA orig_bc=AAAAAAAAAAAA new_bc=AAAAAAAAAAAA bc_diffs=0
TACGGAAGGTCCGGGCGTTATCCGGATTTATTGGGTTTAAAGGGAGCGCAGGCTGAATGGTAAGCGTGACGTGAAATGTCCGGGCTCAACCGGGGCTTTGCGTCGCGAACTGCCGTTCTTGAGTGGGTACGACGCTGGCGGAATTCGTGGTGTAGCGGTGAAATGCTTAGATATCACGAAGAACTCCGATTGCGAAGGCAGCTGGCGAGTCTCTTACTGACGCTAAAGCTCGAAGGCGCGGGTATCGAACAGG
+
IIIHHEHIIHIIIHIIIIIIIIHHICHHIGIIHHIDEGHHHHIIHIIIHIIIIHIFFHHIIIIIIIIHHHIIIIIIIIIIHIIIHIIIIHIHHIHIIIIIGIHHHIIIIIIIIIIIIIHFIIHEHGIIIIIIIIIIIIIIIIIIIIIHIIIIIIIIHIIIIIHIIIIIIIHIIIIHHGIIIIIIIIIIHIIIIIIIIIIIIIIIIIHIIIIIIIIIIIIIIIHIIIIIIHIIIIIHIH=IIIIIIIIIHIIIG
@HS5.4_571 HISEQ:380:H55W7BCXY:1:1101:2647:66933 1:N:0:AGCAGGAA orig_bc=AAAAAAAAAAAA new_bc=AAAAAAAAAAAA bc_diffs=0
TACGGAAGGTCCGGGCGTTATCCGGATTTATTGGGTTTAAAGGGAGCGCAGGCCGATTATTAAGCGTGACGTGAAATGTAGATGCTCAACATCTGAACTGCGTCGCGAACTGGTAGTCTTGAGTGAGTTCGATGTGGGCGGAATTCGTGGTGTAGCGGTGAAATGCTTAGATATCACGAAGAACTCCGATTGCGAAGGCAGCCCACAAGGCCTTTACTGACGCTAAAGCTCGAAGGTGCGGGTATCGAACAGG
+
IIIIIHHIIHIIIHHIIIIIIIIHIEHIIHIIHHIEEHHIHIIIHIIIIGHIIIIIIHIIIIIGHIIIIIIIIIIIHHHHIHIIIIIIIIIIIIIHHHIIHIIIIIIIIIIIIIIHIIIIIIIIIIIHHIIIHIHIIHIIIIHGIIIHHIIIIIIHHHIIIIIIHIIIIIIIIIIHHIIIHHHHGIIHHIIIIIIIIIIIIHIHHHIIIIIHHHHEIIHHHHIIIHDGEHHIIHDHDHEIHHHH@HGIHHHHI
@HS5.4_572 HISEQ:380:H55W7BCXY:1:1101:5296:2214 1:N:0:AGCAGGAA orig_bc=AAAAAAAAAAAA new_bc=AAAAAAAAAAAA bc_diffs=0
TACGGAAGGTCCGGGCGTTATCCGGATTTATTGGGTTTAAAGGGAGCGTAGGCCGGATATTAAGCGTGTTGTGAAATGCAGGTGCTCAACGTCTGCACTGCAGCGCGAACTGGTATCCTTGAGTGCGCTGGAAGTCGGCGGAATTCGTCGTGTAGCGGTGAAATGCTTAGATATGACGAAGAACTCCGATTGCGAAGGCAGCTGACTGTAGCGTTACTGACGCTGAAGCTCGAAGGTGCGGGTATCGAACAGG
+
IIIHIIIIIHIIIIHIIIIHHIGIIEHHHHEGHHHD<EHIIIIHIIIIIIIIGIIIIIIIGIIIIIIIIIIHIIIIHIIIIIIIIIIIIHIHHIIIIIHIIIIIIIIIIIIIIIIIIIIIIIIIIIIIIHIIIIIIIHHIIIIIIIIIIIIIIIIIIIIIIIHIIIHIIIIIIIHGHHIIIIIIHIIIIIIIIIIIIIIIIIIIIIIIHIIIIIIIIIIIIIIIIIIIIIIIIIIHIIIIIIIIHIIIIIIII
@HS5.4_573 HISEQ:380:H55W7BCXY:1:1101:6834:2228 1:N:0:AGCAGGAA orig_bc=AAAAAAAAAAAA new_bc=AAAAAAAAAAAA bc_diffs=0
TACGGAGGGTGCAAGCGTTAATCGGAATAACTGGGCGTAAAGGGCATGCAGGCGGTTGTATAAGTAGGGTGTGAAATCCCCGGGCTCAACCTGGGAACTGCATTCTAAACTGTACAACTAGAGTATTGCAGGGGGAGACGGAATTCCAGGTGTAGCGGTGGAATGCGTAGATATCTGGAAGAACACCAAAGGCGAAGGCAGTCTCCTGGGCAAATACTGACGCTCATATGCGAAAGCGTGGGTAGCAAACAGG
+
IIIIIIIIIIIIIIIIIHHIIIGIIIIIIIIIIIIIIIIIIIIIIIIHIHIIIIIFHHHHIIIIIIIIIIIIIIIIGIIIIIIIIIIIIIIIIIIIIIIIIIIIIIHIIIHIIIIIIIIIIIIIIIIIIIIIIIIIIIIIIIIIIIIIIIIIIIIIIIIIIIIIIIHIHIIIIIIHIIIIIIIIIIIIIIIIIIIHIIIIIIIIIIIIIIIIIIIIIIIIIIIIIIIIIIIIIIIGIIIIIIIIHIIIIIIII
@HS5.4_574 HISEQ:380:H55W7BCXY:1:1101:8828:2222 1:N:0:AGCAGGAA orig_bc=AAAAAAAAAAAA new_bc=AAAAAAAAAAAA bc_diffs=0
TACGTAGGGGGCAAGCGTTATCCGGATTTACTGGGTGTAAAGGGTGCGTAGACGGTTAGGCAAGTCTGAAGTGAAAGGCGGGGGCTCAACTCCCGAACTGCTTTGGAAACTGTCAGACTAGAGTGCAGGAGGGGTAAGCGGAATTCCTGGTGTAGCGGTGAAATGCTTAGATATCAGGAGGAACACCGGCGGCGAAGGCGGCTTACTGGACTGTAACTGACGTTGAGGCACGAAAGCGTGGGGAGCAAACAGG
+
IIIIHGHIIIHIIIIIIIIIIIIIIHIIIIIHHIE<EFHHHIHIHHIIIIIIIIIHIIIHIHIIHIHIIIIIIHIHIIIIIIIIIIIIIIIIIIHHIIIIIIIIIIHHHIHIIIIIIIIIIIIIIIIIIIIIIIIIIIIIIIIIHIIIIIIIIIIIIIIHIIIIIIIIIIIIIIIIHGIIIIIIIIIIIIIIIIIIIIIIIIIIIIIIIIIIIIIIIIIIIIIIIIIIIIIIIIIHIIIIIIIIIIIIIIIII
@HS5.4_575 HISEQ:380:H55W7BCXY:1:1101:10821:2132 1:N:0:AGCAGGAA orig_bc=AAAAAAAAAAAA new_bc=AAAAAAAAAAAA bc_diffs=0
TACGGAGGGTGCAAGCGTTGTCCGGAATCATTGGGCGTAAAGAGTTCGTAGGTGGTTTGTTAAGTCTGGTGTTAAATCCCGAAGCTCAACTTCGGTTCGGCATCGGATACTGGCAGGCTAGAATGCGGTAGAGGTAAAGGGAATTCCTGGTGTAGCGGTGAAATGCGTAGATATCAGGAGGAACATCGGAGGCGTAAGCGCTTTACTGGGCCGTAATTGACACTGAGGAACGAAAGCCGGGGTAGCAAATGGG
+
IIIIICHIIIIIIIIIHHHHHIIHHHIIGIICHIIIHHHHCGHHHIIHDHGHGIHIHIIIIHIIIHIIIIIIIIIIGHGHHIIIIIHHIIGIIIIIIHIHIIIHIHIIIIIIIIIHIIHIIHEFHGHIHIIGHHHHHGIIIIHIIGIHHIHHHHIIIIIIHHHIIIIIIIIIIIIIIHIIIHHIHHIIIIIIIIIIIIIIIIIIIIIIIIIIIIIIIIIIIIIIIIHIHHIIIIIIIIIIIIIIHIIIIIHII
@HS5.4_576 HISEQ:380:H55W7BCXY:1:1101:3298:2291 1:N:0:AGCAGGAA orig_bc=AAAAAAAAAAAA new_bc=AAAAAAAAAAAA bc_diffs=0
TACGGGGGGTGCAAGCGTTGTCCGGAATCATTGGGCGTAAAGCGTTCGTAGGCTGTTTGTCAAGTCTGGTGTCAAAGCCCGGGGCTCAACTTCGGATTCGCACTGGATACTGGCAGACTAGAATGTGGTAGAGGTAAAGGGAATTCCTGGTGTAGCGGTGAAATGCGTAGATATCAGGAGGAACATCGGTGGCGTAAGCGCTTTACTGGGCCGTTATTGACGCTGAGGAACGAAAGCCAGGGTAGCGAATGGG
+
IIIHIIIIHHDIHHIHIIIIIIHIIHIIIIIHIIIIIIIIHIIIHIIIHHIIIHIHHIIIIIIIIIIIIIIIHFHHHIIIIGGHIIIIIHHIHIIIIIIIIHIIIIHIIIIIHIIIIIIIIIIIIHHIIIHIHIIIIIIIIIIHIIIHIHHHIIIIIIHIIIIIIIIIIIIIIIIIHGIIIIIIIIIIIIIIIIIIIIIIIGIIIIIIIHIIIIIIIIIIIIIIIIIIIIHIIIIHEIIIIIIIIIHIIGIII
@HS5.4_577 HISEQ:380:H55W7BCXY:1:1101:6224:2430 1:N:0:AGCAGGAA orig_bc=AAAAAAAAAAAA new_bc=AAAAAAAAAAAA bc_diffs=0
TACGGAAGGTCCGGGCGTTATCCGGATTTATTGGGTTTAAAGGGAGCGCAGGCTGATGATTAAGCGTGACGTGAAATGTAGCCGCTCAACGGCTGAACTGCGTCGCGAACTGGTTTCCTTGAGTGTATTCGACGTCAGCGGAATTCGTGGTGTAGCGGTGAAATGCTTAGATATCACGAAGAACTCCGATTGCGAAGGCAGCTGGCGAGGCTATAACTGACGCTAAAGCTCGAAGGTGCGGGTATCGAACAGG
+
IIIHIHHHIIIIIIIIIIIHIIIIIHHIIIHIIIHDGHIHHIIIIIIIIIIIIIIIIIIIIIIIIIIIIIIIIIIIIHIIIIIIIIIIIIIIIIIIIIIIIIIIIIIHIIIIIIIHHIIIIHIIIIIIIIHIIIIIIIIIIIIIIIIIIIHIIIIIIIIIIIIIIIIIIIIIIIIHIIIHIIIIIIIIIHIIHIIIIHIIIIIIIIIIIIIIIIIIIHIHIIIIIIIIIHHIIIIIDIIIIIIIIIIIIIIII
@HS5.4_578 HISEQ:380:H55W7BCXY:1:1101:5748:2536 1:N:0:AGCAGGAA orig_bc=AAAAAAAAAAAA new_bc=AAAAAAAAAAAA bc_diffs=0
TACGGAAGGTCCGGGCGTTATCCGGATTTATTGGGTTTAAAGGGAGCGCAGGCTGGATTTTAAGCGTGTTGTGAAATGTACCGGCTCAACCGGTGATGTGCAGCGCGAACTGGAGTCCTTGAGTGAGTACGACGTCAGCGGAATTCGTGGTGTAGCGGTGAAATGCTTAGATATCACGAAGAACCCCGATTGCGAAGGCAGCTGACGAGTCCTTAACTGACGCTAAAGCTCGAAAGTGCGGGTATCGAACAGG
+
IIIIIHHHHCGHHHHIHEHHIHIIICCGHGIHIIICGHIHIHHIHHIIDIIICHHIHHHHIHHIIIIHEHHIIIIHHHHHHIIIHIIIIIHIIIHIIHIIHIIIIHHHHIIHIIHHHFHGIGHHIIIHIIIHHIHIHHIIIIHIIHHIIHIHHIHHHIGHIIIHHHHIIIIHIHHHHHIHEEHHHIEHHDHIIIIHIHHHHHIHIIIIHCIHHHGHHIHEIIHHGHIHEGEHHHCDHHIIIHGGEHFIIIIII
@HS5.4_579 HISEQ:380:H55W7BCXY:1:1101:5601:2589 1:N:0:AGCAGGAA orig_bc=AAAAAAAAAAAA new_bc=AAAAAAAAAAAA bc_diffs=0
TACGGAAGGTCCGGGCGTTATCCGGATTTATTGGATTTAAAGGGAGCGCAGGCTGGATTTTAAGCGTGCTGTGAAATGTACCGGCTCAACCGGTGACGTGCAGCGCGAACTGGAGTCCTTGAGTGAGTACGAGGTATGCGGAATTCGTGGTGTAGCGGTGAAATGCTTAGATATCACGAAGAACTCCGATTGCGAAGGCAGCGTACCAGTCCTTAACTGACGCTAAAGCTCGAAAGTGCGGGTATCGAACAGG
+
IIIIIGIIIIIIIIIIIIIHHIIIIDEGHIIGEHCGHEFHIIIIIIHIIIIIIIIIIIIIIIIIIIIIIIIIIIIIIHIIIIIIIIIIIIIIIIIIIIIIIIIIIIIIIIIIIIIIIIIIIIIIIIIIIIIIIIIIIIIIIIIIIIIIIIIIIIIIIIIIIIIIIIIIIIIIIIIIIHIIIIIIIIIIIIIIIIIIIIIIIIIIIIIIIIIIIIIHIIIIIIIIIIIIIIIIIIIIIIIIIIIIIIIIIIIII
@HS5.4_580 HISEQ:380:H55W7BCXY:1:1101:7917:2594 1:N:0:AGCAGGAA orig_bc=AAAAAAAAAAAA new_bc=AAAAAAAAAAAA bc_diffs=0
TACGGAGGGTACGAGCGTTATCCGGATTTATTGGGTTTAAAGGGAGCGCAGGCTGAATGGTAAGCGTGACGTGAAATGTCCGGGCTCAACCGGGGCTTTGCGTCGCGAACTGCCGTTCTTGAGTGGGTACGACGCTGGCGGAATTCGTGGTGTAGCGGTGAAATGCTTAGATATCACGAAGAACTCCGATTGCGAAGGCAGCTGGCGAGTCTCTTACTGACGCTAAAGCTCGAAGGCGCGGGTATCGAACAGG
+
IIIIIHIIIIIIIIIIIIIHIIIIIHHIIIIIHIIGHIGIIIIIIIIIEHHHHHHHHHIIIIIHIIHIHIIIIIIIHHIHIIIIIIIIIIIIHIIIIIIIIIIIIIIIIIIIHHIIIIHIIIIIIHIIIIIIIIIIIIIIIIIIIIIIHHIIIIIIIIIIIIIIIIIIIIIIIIIIIIIIIIIIIIIIIIIIIIIIIIIIIIIIIIHIIIIIIIIIIIIIIIIIIIIIIHHIIIIIIIIIIIIIHIIIIIIII
@HS5.4_581 HISEQ:380:H55W7BCXY:1:1101:9679:2603 1:N:0:AGCAGGAA orig_bc=AAAAAAAAAAAA new_bc=AAAAAAAAAAAA bc_diffs=0
TACGGAAGGTCCGGGCGTTATCCGGATTTATTGGGTTTAAAGGGAGCGCAGGCTGAATGGTAAGCGTGACGTGAAATGTCCGGGCTCAACCGGGGCTTTGCGTCGCGAACTGCCGTTCTTGAGTGGGTACGACGCTGGCGGAATTCGTGGTGTAGCGGTGAAATGCTTAGATATCACGAAGAACTCCGATTGCGAAGGCAGCTGGCGAGTCTCTTACTGACGCTAAAGCTCGAAGGCGCGGGTATCGAACAGG
+
HIIIIGIIIHIIIIIIIHIIIIIIIHIIIIIIFHH<@GHIIIIIIIIIIIIIHIIIIIIIIIIIIIIHHIIIGIIIIHIIIIIIIIIIIIIIIIIHIHIIIIIIIIIHIIHIHIIIIIIIIIIIIIIIIIIIIIIHHIIIIIIIIIIIHHIIIIHIIIIIIIIIIIIIIIHIIIIIHHIIHIIIIIIIIHIIIHHIIIIIIIIIIIIIIIIHHIIIIIIIIIIIIIIIIIIIIIIIIIIIIIIIIIIIIIIII
@HS5.4_582 HISEQ:380:H55W7BCXY:1:1101:7129:2934 1:N:0:AGCAGGAA orig_bc=AAAAAAAAAAAA new_bc=AAAAAAAAAAAA bc_diffs=0
TACGTAGGGAGCAAGCGTTGTCCGGATTTACTGGGTGTAAAGGGTGCGTAGGCGGCTTTTTAAGTCAGATGTGAAATCTATGGGCTCAACCCATAAACTGCATTTGAAACTAGAGAGCTTGAGTGAAGTAGAGGCAGGCGGAATTCCCTGTGTAGCGGTGAAATGCGTAGAGATAGGGAGGAACACCAGTGGCGAAGGCGGCCTGCTGGGCTTTAACTGACGCTGAGGCACGAAAGCGTGGGTAGCAAACAGG
+
IIIIIIIIIIIIIIIIIIIIIIIIIIIIIIIIIIIHIIHIIIIIIIIIIIIIIIIIHIIIIIIIIIIIIIIIIIIIHIIIIIIIIIIIIIIIIIIIIIIIIIIIIIHIIIIIIIIIIIHIIIIIIIHIIIIIIIIIIIIIIIIIIIIIIIIIIIIIIIIIHIIIIIIIIIHIIIIIIIIIIIIHIIIIIIIIIIIIIIIIIIHIIIIIIIIIIIIHGIIIIIIIIIIIHIHIIIIIIIIIIIIIIIIIIIHII
@HS5.4_583 HISEQ:380:H55W7BCXY:1:1101:7651:2817 1:N:0:AGCAGGAA orig_bc=AAAAAAAAAAAA new_bc=AAAAAAAAAAAA bc_diffs=0
TACGGAGGATGCAAGCGTTATCCGGATTTATTGGGTTTAAAGGGTGCGTAGGCGGCGCGTTAAGCGTGAGGTGAAAGCTCGGGGCTCAACCCCGGAACTGCCTCGCGAACTGGCGTGCTTGAATGCTCCTGCCGTGGGAGGAATGTGTGGTGTAGCGGTGAAATGCATAGAGATCACACAGAACACCGATTGCGAAGGCATCTCACGAAGGGGTTATTGACGCTGAGGCACGAAAGCGTGGGGATCAAACAGG
+
IIIIIIIIIIIIIIIIIIIIIIIIIDHIIIHIIHIEHIIIIIIIIIIIIIIIIIIIIIIIIIIIHHHIIIIIIHHIIHIIIIIIIIIIIIIIIIIIIIIIIIIIIIIIIIIIIHIIIIIIIIIIIIIIIIIIHIIIIIIIIIIIIIIIIIIIIIIIIIIIIIIIIHIIIIIIIIIIHIIIIIIIHIIIIIIIIIIIIIIIHIIIIIIIIIIIIIIIIIIIIIIIIIHIGIIIIIIIIIIIIIIIIHIIIIIII
@HS5.4_584 HISEQ:380:H55W7BCXY:1:1101:7745:2980 1:N:0:AGCAGGAA orig_bc=AAAAAAAAAAAA new_bc=AAAAAAAAAAAA bc_diffs=0
TACGGAAGGTCCGGGCGTTATCCGGATTTATTGGGTTTAAAGGGAGCGTAGGCCGGATATTAAGCGTGTTGTGAAATGTAGATGCTCAACGTCTGCACTGCAGCGCGAACTGGTGTCCTTGAGTGCGCAGGAAGTCGGCGGAATTCGTTGCGTAGCGGTGAAATGCTTAGATATGACGAAGAACTCCGATTGCGAAGGCAGCTGACTGTAGCGTTACTGACGCTGAAGCTCGAAGGTGCGGGTATCGAACAGG
+
IIIHIIIIIIIIIIIIIIIIIIIIIEEHIIIHGHIDCGHIIIIIIIIIHIGIHIIIIHIIIIIIHIIIGIIHIHIIIIIHHIIIIIIHIIIIIIIIIIIIIIIIIIIIIIIIIIIIIIIIHIIIIHIIIIIIIIIIIIIIIIIIIIIIIIHHIIIIIIHIIIIIIIIHIIIIIIIIHHHHIIHGEIIIHIHIIIIIIIIIIIIIIIIIIIGIIIIIIIIIIIIHIIIIHHIHIIIIIIIIIIIHIIIIIIIII
@HS5.4_585 HISEQ:380:H55W7BCXY:1:1101:1381:3084 1:N:0:AGCAGGAA orig_bc=AAAAAAAAAAAA new_bc=AAAAAAAAAAAA bc_diffs=0
TACAGAGGTCTCTAGCGTTGTTCGGATTTACTGGGCGTAAAGGGCGCGTAGGCGGCCATGCGTGTCGGATGTGAAATCTCCGGGCTCAACCCGGAAAGTGCGTCCGAAACTGCACGGCTCGAGTGCGGGAGGGGGAGTCGGAATACAGGGTGTAGCGGTGAAATGCGTTGATATCCTGTAGAACACCGGAGGCGAAGGCGGACTCCTGGAACGCAACTGACGCTGAGGCGCGAAAGTCGGGGGAGCAAACAGG
+
IIIIIIIIIIIIIIIIIGHIIIIIIIIIIIIIIIIIIHHIIIIIIIIIHIIIIIIIIIIIIIIIIIIIHIIIIIIIHIIIIIIIII#IIIIIIIIIIIIIIIIIIIIIIIIIIIIIIIIIIIIIIIIIIIIIIIIIIIIIIIIIIIIIIIIIIIIIIIIIIIIIIIIIIIIIHHIIHIIIIHIIIIIIIIIIIIIIIIIIIIHIIIIIIIIIIHIIIIIIIIIIIIIIIIIIIIIIIIIIIHIIIIIIIIIII
@HS5.4_586 HISEQ:380:H55W7BCXY:1:1101:2349:3008 1:N:0:AGCAGGAA orig_bc=AAAAAAAAAAAA new_bc=AAAAAAAAAAAA bc_diffs=0
TACGGAGGGTGCGAGCGTTAATCGGAATAACTGGGCGTAAAGAGCTCGTAGGCGGTTAGTCAAGTCAGATGTGAAAGCCCCGGGCTTAACCTGGGAACTGCATTTGAAACTGACGAACTAGAGTACTGTAGAGGGAGGTAGAATTCCAGGTGTAGCGGTGAAATGCGTAGATATCTGGAGGAATACCGGTGGCGAAGGCGGCCTCCTGGACAGAGACTGACGCTGAGGAGCGAAAGCGTGGGGAGCAAACAGG
+
IIIIIHIIIIIIIIIIIHIIIIIIIIIIIIIIIIIIIHHIIIIIIIIIHIIIIIIIIIIIHIIIIIIIIIIIIIIIIFIIHIIIIIIIIIIIIIIIIIIIIIIIIIIIIIIIIIIIIIHIIIIIIIHIIIIIIIIHIIIIIIIIIIIIIIIIIIIIIIIIIIIIIIIIIIIIIIIIIIIIIIIIIIIIIIIIIIIIIIIIIIIIIIIIIIIIIIIIIIIIIIIIIIIIIIIIIIIIIIIIIIIIHEIIIIIII
@HS5.4_587 HISEQ:380:H55W7BCXY:1:1101:4302:3060 1:N:0:AGCAGGAA orig_bc=AAAAAAAAAAAA new_bc=AAAAAAAAAAAA bc_diffs=0
TACGGAAGATGCGAGCGTTATCCGGATTTATTGGGTTTAAAGGGAGCGTAGGCGGGCTGTTAAGCCAGCGGTCAAATGTCATGGCCCAACCTTGGCATGCCGTTGGAACTGTCGGTCTTGAATACACACAAGGGCGGTGGAATTCGTTGTGTAGCGGTGAAATGCTTAGATATGACGAAGAACTCCGATTGCGAAGGCAGCCGCCTGGGGTGCGATTGACGCTGAGGCTCGAAAGTGCGGGTATCGAACAGG
+
IIIIIIIIIIIIIIIIIIIIIIIIIGIHIIIIHHIGHIIIIIIIIIIIIIIIIIIIIIIIIIIIIIIIIIIHIHIIFIIIIIIIIIIIIIIIIIIIIIIIIIIIIIIIIIIIIIIIIIIIIIIIIIIIIIIIIIIIIIIIIIIIIIHIIIIIIIIIIIIIIIIIIIIIIIIIIIIIHHIIIIIIIIIIIIIIIIIIIIIIIHIIIIIIIIIIIIIIHHIIIIIIIIIIIIIIIIIIIIIIIIIIIIIIIIII
@HS5.4_588 HISEQ:380:H55W7BCXY:1:1101:5624:3168 1:N:0:AGCAGGAA orig_bc=AAAAAAAAAAAA new_bc=AAAAAAAAAAAA bc_diffs=0
TACGGAGGATGCGAGCGTTATCCGGATTTATTGGGTTTAAAGGGAGCGTAGGCGGAGGCTTAAGTCAGTGGTCAAATCGTGTGGCTCAACCATGCGTCGCCGTTGATACTGGGTCTCTTGAGTGCACATAAGGATGGTGGAATTCGTCGTGTAGCGGTGAAATGCTTAGATATGACGAAGAACTCCGATTGCGAAGGCAGCTGTCCGGGGTGTAACTGACGCTAATGCTCGAAAGTGCGGGTATCAAACAGG
+
IIIIIIIIIIIIIIIIIIIGIIIIIEEHHIHIFHICDHHIHHIIIIIIHIHIIIIIIHIHHHIIHIIIIHIIHHHHGHHIIIIIIIGIIHIIIIIIIIIIIIIIIIHGHIIIIIIHHIIIIIIIIIIIIIIIIIIIIIIIIIIHHIIIIIIIIIIIIIIIIIIIIIIIIIIGIIHHHIIIIIHHIIIIIIIIIIIIIIIIIIIIIIIIIIIIIHHIIIIIIIIIIIIIIIIIIIIIIIIIIIIIIIIIIIII
@HS5.4_589 HISEQ:380:H55W7BCXY:1:1101:9859:3068 1:N:0:AGCAGGAA orig_bc=AAAAAAAAAAAA new_bc=AAAAAAAAAAAA bc_diffs=0
TACGGAGGATGCGAGCGTTATCCGGATTTATTGGGTTTAAAGGGTGCGTAGGTGGTTTGTTAAGTTTGTGGTGAAAGCGTGCGGCTCAACCGTACCAAGCCATGAAAACTGGCGAACTTGAGTGCAAACGAGGTAGGCGGAATGTGATGTGTAGCGGTGAAATGCTTAGATATGTCACAGAACCCCGATTGCGAAGGCAGCTTACCAGCATGCAACTGACACTGAGGCACGAAAGCGTGGGTATCAAACAGG
+
IIIIIIIIIIIIIIIIIIIGIIIIIHHHIIIIIIIDHHHIIIIIGHIIEHHIIHIIHIIHIIHGHIHIIIIIIIIIHHIIIIIIIIIIIIIIIIIHIIIIIIIIIIIIIIIIIIIIHIHIIIIIIIIIIIHIIGIIIIIIIIIIHIIHIIIIHIHIIIIIIIIIIIIIIIIIIIIHHHIIIHHIIIIIIIIIIIIIIIIIHIIIIIHIHHHH@?HIIIIIIIIIIIIIIIIHIIIIIIIIIIIHIIIIIIII
@HS5.4_590 HISEQ:380:H55W7BCXY:1:1101:10742:3066 1:N:0:AGCAGGAA orig_bc=AAAAAAAAAAAA new_bc=AAAAAAAAAAAA bc_diffs=0
TACGGAAGGTCCGGGCGTTATCCGGATTTATTGGGTTTAAAGGGAGCGCAGGCGGGGGCTCAAGTCAGCCGTCAAATAGCCCGGCTCAACCGGGTCCTGCGGTTGAAACTGTGTCCCTTGGGTTCACAACAGGCAGGCGGAACTCGTGGTGTAGCGGTGAAATGCATAGATATCACGAAGAACCCCGATTGCGAAGGCAGCCTGCCGGGGTGTTACCGACGCTCATGCTCGAAGGCGCGGGTATCAAACAGG
+
IGHIIHHDHFCHIHDHDDCEHGHHGH@HEHHHFHHEHHIE@HHHFHHDHCEH#E?CHIIHEHHHH>FCCGG0DHHEBDEEG?GCCFCHD@GCEHHIIHHHDIIIIIHGIIHHGEDIIIIHEIIIHHHHHFHHHHHHHFIIIIHHFHHHIHIIIHGHIHIIIIIHIHIIIIIIHHHIIIHIIIIIIHHEIIIHIIIIIIIIHIHHIHIIIHHHHIIHIIIIIIHGHEHHIIIIIGIIIGIIIIIIIIIIIIII
@HS5.4_591 HISEQ:380:H55W7BCXY:1:1101:11244:3193 1:N:0:AGCAGGAA orig_bc=AAAAAAAAAAAA new_bc=AAAAAAAAAAAA bc_diffs=0
TACGGAAGGTCCTGGCGTTATCCGGATTTATTGGGTTTAAAGGGAGCGTAGGCGGAAGCTTAAGCGTGCTGTGAAATGTACCGGCTCAACCGGTGACGTGCAGCGTGAACTGGGTTTCTTGAGTGTGCGGAAGGAAGGCGGAATTCGTGGTGTAGCGGTGAAATGCTTAGATATCACGAAGAACTCCGATTGCGAAGGCAGCTTTCCGTAGCATTACTGACGCTGAAGCTCGAAAGCGCGGGTATCGAACAGG
+
IIIHIIIIIHHIHGHIIIIHIIIIIGHGIGHDFHIDEHIIIIIIIHIIFHIIIHIIIIIIIHHIIIIIIIIIIIGIHHHHHHIIIIIIIIIIIIIIIIIIIIIIIIIIHIIIIIHHIIIIIIIIIIIIIIIIIIHIIIHIIIHHIIIIIHHIIIHIIIHIHIIIHIIIIIIHIHIIHHHHIIHHHIIHHHIIIIIIIGHIIIHEIIIIIIIIIIIIIIIIIIHIIIIIIIHIIIIIHHHHIIHHIGIIIIIHI
@HS5.4_592 HISEQ:380:H55W7BCXY:1:1101:3944:3384 1:N:0:AGCAGGAA orig_bc=AAAAAAAAAAAA new_bc=AAAAAAAAAAAA bc_diffs=0
TACGGAAGGTCCGGGCGTTATCCGGATTTATTGGGTTTAAAGGGAGCGCAGGCGGAGGATTAAGCGTGACGTGAAATGTCCCGGCTCAACCGTGGAACTGCGTCGCGAACTGGTTCTCTTGAGTGAGTGCGACGTCGGCGGAATTCGTGGTGTAGCGGTGAAATGCTTAGATATCACGAAGAACCCCGATTGCGAAGGCAGCCGACGAGTCCTTAACTGACGCTAAAGCTCGAAAGTGCGGGTATCGAACAGG
+
IIIIIIIIIIIIIHHIIIIIIIIIIICGHIGHHIICEHIIIIIIIHGIIIIIIIIHIIHIIIIIIIIIIIIHHIIGIHHIIIIIIIIIIIIHIIIIIHIIIIIIIHIHHGHIHHIIIIIIIIIIIIIIIIIIIIIIIHIIIIHIIIIIIIIIIIIIIIIIIIIIIHIIHIHIIIIIIIHGHIIIIIIIIHFHIIIIIIIIIIIIIHIIHIIHIIHCIIIIIIIIIHDIIIIIIIIIGIIIIIIHIIIIIIGII
@HS5.4_593 HISEQ:380:H55W7BCXY:1:1101:7988:3368 1:N:0:AGCAGGAA orig_bc=AAAAAAAAAAAA new_bc=AAAAAAAAAAAA bc_diffs=0
TACGGAAGGTCCGGGCGTTATCCGGATTTATTGGGTTTAAAGGGAGCGCAGGCTGGATTTTAAGCGTGCTGTGAAATGTACCGGCTCAACCGGTGACGTGCAGCGCGAACTGGAGTCCTTGAGTGAGTACGAGGTATGCGGAATTCGTGGTGTAGCGGTGAAATGCTTAGATATCACGAAGAACTCCGATTGCGAAGGCAGCGTACCAGTCCTTAACTGACGCTAAAGCTCGAAAGTGCGGGTATCGAACAGG
+
H@@HHCECCCCFHDHIHHIHH<CHHIECGG@GC?@0EHE@CC@CHEDH?HD<EGCCH?CD#H#HGCHGIHHGC@FGAGDDC<F@GFHCGH@?HCGC@CEHIC@GDHHHGHF<<DD<FH0DE/D;DEA#FCHGBHEGECBGHEHECCIGC@IHFAGF#D91CEF<BGHIIGH@G<HHHEB?G@@G0<<BD=0B@HCDDDEGCE<1HD@C<1C<11@CD<<<C@EHHCC@EHHCEHHC/?0CCC<C?IIHG@G<1
@HS5.4_594 HISEQ:380:H55W7BCXY:1:1101:9612:3284 1:N:0:AGCAGGAA orig_bc=AAAAAAAAAAAA new_bc=AAAAAAAAAAAA bc_diffs=0
TACGGAAGGTCCGGGCGTTATCCGGATTTATTGGGTTTAAAGGGAGCGCAGGCTGGATTTTAAGCGTGCTGTGAAATGTACCGGCTCAACCGGTGACGTGCAGCGCGAACTGGAGTCCTTGAGTGAGTACGAGGTATGCGGAATTCGTGGTGTAGCGGTGAAATGCTTAGATATCACGAAGAACTCCGATTGCGAAGGCAGCGTACCAGTCCTTAACTGACGCTAAAGCTCGAAAGTGCGGGTATCGAACAGG
+
IIIIIIIIIIIIIIIIIIIIIIIIIHHIIIIIIIIEHIIIIIIIIIIIIIIIIIIIIIIIHIIIIIIIIIIIIIIIGIHIHIIIIIIIIIIIIIIIIIIIIIIIIIIIIIIIIIIGIIIIIIIIIIIIIIIIIIIIIIIIIIIIIIIIHIIIIIIIIIIIIIIIIIIIIIIIIHHHIHIIIIIIHIIIIIIIIIIIIIIIIIIIIIIIIHHIIIIIIIIIIIIIIIIHIHHIIIIIIIGIIIIHIIHIIIIII
@HS5.4_595 HISEQ:380:H55W7BCXY:1:1101:11166:3302 1:N:0:AGCAGGAA orig_bc=AAAAAAAAAAAA new_bc=AAAAAAAAAAAA bc_diffs=0
TACGGAGGATGCGAGCGTTATCCGGATTTATTGGGTTTAAAGGGTGCGTAGGCGGCCCGTTAAGCCGGCGGTGAAATTTCCGGGCTCAACCCGGTCACTGCCGTCGGAACTGGTGGGCTTGAGTGCGTTTGGGGTGGCTGGAATGTGCGGTGTAGCGGTGAAATGCATAGATATCGCACAGAACGCCGATCGCGGAGGCAGGTCGCCAAGCCGCAACTGACGCTGAGGCACGAAAGCGCGGGGATCGAACAGG
+
IIIIIIIIIIIIIIIIIIIIIIIIGHIIIIIIIIIGHGIIIIIIIIIIIIIIIIIIIIIIIIIIIIIIIIIIIIHIDHIIIIIIIIIIIIIIIHIIIIIIIIIIIIIIIIIIIIIIIIIHIIIIIIIIIIIIIIIIIIIIIIIIIIIIIIIIIIIIIHHIIIIIIIIIIIHIHIIHFDIHIIHIIIIIHIIIHIHIIIIIIIIIHIIHHIIIIIIIIHHHIIIIIIIIHIIIIIHIIIIIIIIIIIIIIIIII
@HS5.4_596 HISEQ:380:H55W7BCXY:1:1101:12487:3296 1:N:0:AGCAGGAA orig_bc=AAAAAAAAAAAA new_bc=AAAAAAAAAAAA bc_diffs=0
TACGGAGGGTACGAGCGTTAATCGGAATGACTGGGCGTAAAGGGCACGTAGGTGGATAGATAAGTCACAAGTGAAATACCCGGGCTTAACCTGGGATTGGCTCGTGAAACTGTTTAACTAGAGTACGGTAGAGGGGAGTAGAATTCCAAGTGTAGCGGTGAAATGCGTAGAGATTTGGAAGAATACCGGAGGCGAAGGCGGCTCTCTGGACCGATACTGACACTGAAGAGCGAAAGCGTGGGGAGCAAACAGG
+
IIIEH0CCDHGHE<C<C<<@EHIIIICHHH?@CHCHDEEEGHIIHIII<1DH<F@@GH6FCF@GFHIHEHHHHFCC<FHCGHCHHHHEFHCHC?@EG1GFCGHHE#GGE1<@GEHHHGHEC8FFGHHIDGHCBA@?CHHFEHD0G@B80BFEHHFDEEGGHHHEHHCCGF1FGHHCGHG<<EHHHF@<<>DG@==<6/<<1CHF??D/C0<EC<<<11C<C<<11@ED<<011CD/</<<1GFECHHFG<<@F
@HS5.4_597 HISEQ:380:H55W7BCXY:1:1101:12567:3481 1:N:0:AGCAGGAA orig_bc=AAAAAAAAAAAA new_bc=AAAAAAAAAAAA bc_diffs=0
TACGGAAGATGCGAGCGTTATCCGGATTTATTGGGTTTAAAGGGAGCGTAGGCGGGCGGATAAGTCAGTTGTGAAATCCGGCGGCTCAACCGTCGGACTGCAGTTGAAACTGTCCGTCTTGAGTCGGCATGAGGACGGCGGAATTCGTGGTGTAGCGGTGAAATGCTTAGATATCACGAAGAACCCCGATTGCGAAGGCAGCCGTCTGGGGCCGTACTGACGCTGAGGCTCGAAAGTGCGGGTATCAAACAGG
+
IIIIIIIIIIIIHIIIIIIIIIIIIHIIIIIIIHICCHHIIIIIIIIIFHIIIIIIIIIHIIIIIIIIIIIIIIIIIIIIIIIIIIIIIHIIIIIIIIIIIIIHIIIIIIIIIIHIIIIIIIIIIIIIIIIIIIIIIIIIIIIIIIIIIIIIIIIIIIIIIIIIIIIIIIIIIIIHIHIIIIIIHIIIHIIIIIIIIIIIIIIIIIIIIIIIIIIIIIIIIIIIIIIIIIIIIIIIIIIIIIIIIIIIIIIII
@HS5.4_598 HISEQ:380:H55W7BCXY:1:1101:12997:3612 1:N:0:AGCAGGAA orig_bc=AAAAAAAAAAAA new_bc=AAAAAAAAAAAA bc_diffs=0
TACGGAGGATGCGAGCGTTATCCGGATTTATTGGGTTTAAAGGGTGCGTAGGTGGTTTGTTAAGTTTGTGGTGAAAGCGTGCGGCTCAACCGTACCAAGCCATGAAAACTGGCGAACTTGAGTGCAAACGAGGTAGGCGGAATGTGATGTGTAGCGGTGAAATGCTTAGATATGTCACAGAACCCCGATTGCGAAGGCAGCTTACCAGCATGCAACTGACACTGAGGCACGAAAGCGTGGGTATCAAACAGG
+
IIIIIIIIHIIIIGIIHIHHIIIIIGHGHHHIIIIGHIIIIIHIHHIIHGEHIIIEHHIIIIIIHIIIIIIIIHIIHHHHIIIIIHIIIIIIIIIIIIIIIIIIIIIIIIIIIIIIIIIIIIIIIIGIIIIIIHIIIIIIIIHIHIIIHHHIIIIIIHIIHIHFIGGIIIHIIHIHHIHHHHIIIIHHHHIIIIIIGHIIHHGIHIIIIIIHHHIIIHIIHIIIHIHEIIIIIHIHIHIIIIIIIIIIIIII
@HS5.4_599 HISEQ:380:H55W7BCXY:1:1101:14695:3644 1:N:0:ATCAGGAA orig_bc=AAAAAAAAAAAA new_bc=AAAAAAAAAAAA bc_diffs=0
TACGTAGGTGGCAAGCGTTGTCCGGAATTATTGGGCGTAAAGCGCATGTAGGCGGCGGTTTAAGTCTGTCGTGAAACTGCGGGGCTCAGCCCCGTATGGCGATGGAAACTGGGCGGCTTGAGTGCAGGAGAGGAAAGGGGAACTCCCAGTGTAGCGGTGAAATGCGTAGATATTGGGAAGAACACCGGTGGCGAAGGCGCCTTTCTGGACTGTGTCTGACGCTGAGATGCGAAAGCCAGGGTAGCGAACGGG
+
IHIC<<10<C<G@FCC@<<<HEGHC@?GH1<<CFCHHCHHH@1FD/<C<FHFCEHCEGFHEC=<GH#IHCEHFC8F<D<IHEECHIIEHI1BDE<DDDGHIIHGA=@G7<DECFHFCCCIIIHHEGGFCDHEFCD@H?HHHHH?EFCHHFHCHHIHGGFEHHCFHFHIHH@@AEGHEHCGDHHEFCHHHG@HHIHHHCEHGC@HEFG<1HECIIHEGGCF1@1FCCEHHIHHFCF@HCC@DEHHG@ECG<HE
@HS5.4_600 HISEQ:380:H55W7BCXY:1:1101:1063:3872 1:N:0:AGCAGGAA orig_bc=AAAAAAAAAAAA new_bc=AAAAAAAAAAAA bc_diffs=0
TACGGAAGGTCCGGGCGTTATCCGGATTTATTGGGTTTAAAGGGAGCGCAGGCTGATGATTAAGCGTGACGTGAAATGTAGCCGCTCAACGGCTGAACTGCGTCGCGAACTGGTTATCTTGAGTGAGTTCGATGTTGGCGGAATTCGTGGTGTAGCGGTGAAATGCTTAGATATCACGAAGAACTCCGATTGCGAAGGCAGCCAACAAGGCCTTTACTGACGCTAAAGCTCGAAGGTGCGGGTATCGAACAGG
+
GHHIIHHHFGHH?CCCECDHHHHHHEE=@<?C@E@DG@G1<@?@CCHHG?FC?1<11@GDC@E1D#GE0DHDEEHECGHE?GHAC?/C1GHB#GCHB<F7<7<C<F:ECDHFEFHHHHFF@HFHHHEGFFC@HHGHGFHHHHDHICIHIHHEFHHECHGEIIIHHHHEGCC?@C?CFHFHHHEHGEBF=HHHHGIH#E?FCCCGIH?HHGHEHHGHIHIIDHEIIHHHF?HCGCHHEDDCGIGHCHHD<EHFC
@HS5.4_601 HISEQ:380:H55W7BCXY:1:1101:12862:3878 1:N:0:AGCAGGAA orig_bc=AAAAAAAAAAAA new_bc=AAAAAAAAAAAA bc_diffs=0
TACGGGGGGTGCAAGCGTTGTCCGGAATCATTGGGCGTAAAGAGTTCGTAGGTGGCATGTAAAGTCTGGTGTTAAATGCAGAGGCTTAACTTCTGTTCGGCACTGGATACTTGCAAGCTAGAATGCGGTAGAGGTAAAGGGAATTCCTGGTGTAGCGGTGAAATGCGTAGATATCAGGAGGAACATCGGTGGCGTGAGCGCTTTACTGGGCCGTTATTGACACTGAGGAACGAAAGCCGGGGTAGCAAATGGG
+
IEHIIGIIGIIIIIIIIIIIIIIIIIIHIIIHHIHIIHIIIIHHGHIIHFHIIIIIIIIIIIIIIIIIIIIIIIHIIIIIHIIIHIIIIIIIIIIIIIIIIIIIIIIIIIIIIIIIIIIIIIIIIIIIIHIIIIIIIIIIIIIIIIIIIIIIIIIIIIIIIIIIIIIIIIIIIIIIHHIIIIIIIIIIIIIIIIIIIIIIIIIIIIIIIIIIIIIIIIIIIIIIIIIIIIIIIIIIIIIIIIIIIIIIIIIII
@HS5.4_602 HISEQ:380:H55W7BCXY:1:1101:2374:4168 1:N:0:AGCAGGAA orig_bc=AAAAAAAAAAAA new_bc=AAAAAAAAAAAA bc_diffs=0
TACGGAGGGTACGAGCGTTAATCGGAATGACTGGGCGTAAAGGGCACGTAGGTGGATAGATAAGTCACAAGTGAAATACCCGGGCTTAACCTGGGATTGGCTCGTGAAACTGTTTAACTAGAGTACGGTAGAGGGGAGTAGAATTCCAAGTGAAGCGGTGAAATGCGTAGAGATTTGGAAGAATACCGGAGGCGAAGGCGGCTCTCTGGACCGATACTGACACTGAAGAGCGAAAGCGTGGGGAGCAAACAGG
+
IIIIIIIIIIGIIIIIIIIIIIIIIHHHIIIHIIIIICCHIIIIIIIIFGGHGIHIHHHIIIIIIIIIIIIIIIIIDHIIIIIHIIIIIIIIHIIIHIIIIHHIIIIIIIIIHHIIIIIIIIIIIIIIIIIIIIIIIIIIIIIIIIIIIIIHIIIIIIIIIIIIIIIIIHHIII#IIHIIIIIHIIIIIIIIIIIIIIIIIIIIIIIIIIIIIIIIHIIIIHIIIIIIIIIIIIIIIIIIIIIIIIIIIIIHI
@HS5.4_603 HISEQ:380:H55W7BCXY:1:1101:19054:73127 1:N:0:AGCAGGAA orig_bc=AAAAAAAAAAAA new_bc=AAAAAAAAAAAA bc_diffs=0
TACGGGGGATGCAAGCGTTGTCCGGAATCATTGGGCGTAAAGAGTTCGTAGGTGGTTTGTTAAGTTAGGTGTTAAAGGCGTGGGCTCAACTCACGTATGGCACTTGATACTGGCAGACTTGAATGCGGTAGAGGTAAAGGGAATTCCTGGTGTAGCGGTGAAATGCGTAGATATCAGGAGGAACATCGGTGGCGTAAGCGCTTTACTGGGCCGTAATTGACACTGAGGAACGAAAGCCGGGGTAGCAAATGGG
+
IIIIIIIIHIIIIIIIIIIHIIIIIHHIIIIIIIIIIHHHIIIIGHHG<DGHHIIHHIHIIHHIHIIIIIHIIIIIIIHIHIHIIHIIIIIHIIIIIIIIIIIIIHIIIIIIIIIIIIIIIIIIIIIIIIHIIIIIIIIIIIIIIIIIIIIIIIIIIIIIIIIIIIIIIIIIIIIHHHIIIIIIIIIIHHIIIHHIIIDIIIIIIIIIIIIIIHIIIIIIHHIIIIHIIIIIIIIIIIIIIIIIIIIIIIIII
@HS5.4_604 HISEQ:380:H55W7BCXY:1:1101:15803:71309 1:N:0:AGCAGGAA orig_bc=AAAAAAAAAAAA new_bc=AAAAAAAAAAAA bc_diffs=0
TACGGAGGATGCGGGCGTTATCCGGATTTATTAGGTCTAAAGGGTGCGCAGGCGGCTTCTTAAGTCGGCGGTGAAAACCCGTGGCCCAACCACGGACGTGCCATCGATACTGAGGGGCTTGAGTTTGGGTGACGTATGCGGAATGAGTGGTGTAGCGGTGAAATGCTTAGATATTACTCAGAACACCGATTGCGAAGGCAGCGTACGAACCCTAGACTGACGCTCATGCACGAAAGCGCGGGTAGCGAACAGG
+
HHIIIGIHHIIHIIIHGHIIIIGIHIIIHIIGHIIIGHHIIIHIIIIIIDHHCHIIHHIIHHGHGIIHIIIIHIHIHHHIIHIIIGIIHIIHIIIIIHIHIIIHIHFHHHGHHHHGHH@IIIIIHIFHIHHHIIHHIHHIHIIHFHHHIIHIIFHHHIIIIIHHHHFHHHHHIIGHIIIIEHIHGHHICGHIIIHIIIHIIIIIIHHHHHGIIHIHGHHDDEHHGGEGIIIIIHIIIIIHHHHHCFHHHHIIH
@HS5.4_605 HISEQ:380:H55W7BCXY:1:1101:17272:71314 1:N:0:AGCAGGAA orig_bc=AAAAAAAAAAAA new_bc=AAAAAAAAAAAA bc_diffs=0
TACGTAGGTCACGAGCGTTATCCGGAATTATTGGGCGTAAAGAGTGAGCAGGCGGCATAGCAAGTCTGAGGTGAAAGCGTGGGGCTCAACCCCATACAGCCTTGGAAACTACTAAGCTAGAGTGCGTGAGAGGTAAACGGAACTCCATGTGTAGCGGTGAAATGCGTAGATATATGGAAGAACACCAGTGGCGAAGGCGGTTTACCAGCACTGCACTGACGCTCAGTCACGAAAGCGTGGGGAGCAAATAGG
+
H1C<G1D@HHFHHICHIHHHIIIII@DHIGIGIIIHIEHG1CCDCGHIIIIGHIH<CDHHEHGHIIIIHECGHHDECGHHHH@HHHIIIIIHEHHIIGIIIIIHHIIHHIEHIIGFHIEHHICDHHHIIHIIIEHDAHHHHDHHIIIIIHHEEHHIIHHHGHHIIHIIIIIHH?HHIHHIIIIIG?IIIIIHIIIHHHEHHIHHFEFHGHHCC<CCHHIIIIIIIHHIIIIHHGCHIIIHIIIHHIIIHHII
@HS5.4_606 HISEQ:380:H55W7BCXY:1:1101:1938:71693 1:N:0:AGCAGGAA orig_bc=AAAAAAAAAAAA new_bc=AAAAAAAAAAAA bc_diffs=0
TACGGAGGATGCGAGCGTTATCCGGATTTATTGGGTTTAAAGGGTGCGCAGGCGGGTTTTTAAGTCTGTGGTGAAAGCGTGCGGCTCAACCGTACCAAGCCATGGAAACTGGAGATCTTGAGTGCAAACGAGGTAGGCGGAATGTGATGTGTAGCGGTGAAATGCTTAGATATGTCACAGAACCCCGATTGCGAAGGCAGCTTACCAGCATGCAACTGACGCTCAGGCACGAAAGCGTGGGTATCAAACAGG
+
IIIIIIIIIIIIHIIIIIIIIIIIIIGIIIIIIIIHHIIIIIIIHIIIIIIIIIIIIHHIIIIIIIHIIIIIIIIIHIIIIIIIIHHIIIIIIIHIIIIIIIIIIIIIIIIIIIIIIIIIIIIIHIIIIHIIIIIIIIIIIIIIIIIIIIIIIIIIIHIIIIIIIIIIIIIIIIIHIIIIIIIIIIIIIIIIIIIIIIIIIIIIGIIIHIIIIIIIIIIIIIIIIIIIIIIIIHIIIIIIIHIHIIIHIIII
@HS5.4_607 HISEQ:380:H55W7BCXY:1:1101:2021:71713 1:N:0:AGCAGGAA orig_bc=AAAAAAAAAAAA new_bc=AAAAAAAAAAAA bc_diffs=0
TACGTAGGGGGCGAGCGTTGTCCGGAATTACTGGGCGTAAAGGGCACGCAGGCGGTGCGTCAAGTCAGCTGTAAAAGGATGCGGCTTAACCGTATTATGCAGTTGAGACTGAAGTACTGGAGTGCTGGAGAGGCAAGTGGAATTCCCAGTGTAGCGGTGAAATGCGTAGATATTGGGAAGAACATCGGTGGCGAAGGCGACTTGCTGGCCAGTAACTGACGCTGAGGTGCGAAAGCCAGGGTAGCAAACGGG
+
IIIIHHIIEHIIIIIIHIIIIIIIHIHHIIEHHIIIIHHIIIIIIIIIHIIIIIIIIHIHHHHHIGHHHIIIHHHHFEFHHHIIIIIIIIIHGHIHIIHIHHGHHHHIIIIHHHHEHHHHHIIIGI#IEHHHHIIIHHIHIHHIHHHAGGHHIIHHHHIHHIIHHHHIIHIIHHGEHHHGHHHHHIIGGGIHHDDHIIIIHHG?HGC1HIIHIIHIHG@HHIHHCHDHHHGHGIHHHHHCHHIHHIHHHHHI
@HS5.4_608 HISEQ:380:H55W7BCXY:1:1101:4856:71509 1:N:0:AGCAGGAA orig_bc=AAAAAAAAAAAA new_bc=AAAAAAAAAAAA bc_diffs=0
TACGGAAGGTCCGGGCGTTATCCGGATTTATTGGGTTTAAAGGGAGCGCAGGCTGATTGCTAAGCGTGACGTGAAATGTAGCCGCTCAACGGCTGAACTGCGTCGCGAACTGGTGGTCTTGAGTGAGTACGACGTCAGCGGAATTCGTGGTGTAGCGGTGAAATGCTTAGATATCACGAAGAACCCCGATTGCGAAGGCAGCTGACGAGTCCTTTACTGACGCTAAAGCTCGAAGGTGCGGGTATCGAACAGG
+
IIIHIIIIIHIIHIHIIIIIIIIIIHHIHHHHHIICEHIIIIIIIIIHIIIIIIIIHIIIIIIHIIIIIIIIIIIIIIIIIIIIIIIIIIIIIIIIHIIIIIIIIIIIIIIIIIIIIIIIIIIIIIIIIIIIIIHIIIIIIIIIHIIIIIIIIIIIIIIIIIIIIIIIIIIIIIIHHHIIIIIIIIIIIIIIIIIIIIIIIIIIIIIIIIIIIIIIIIIIIIIIIIIIIIIIIIIIIIIIIIHIIIIIIIIII
@HS5.4_609 HISEQ:380:H55W7BCXY:1:1101:7144:71518 1:N:0:AGCAGGAA orig_bc=AAAAAAAAAAAA new_bc=AAAAAAAAAAAA bc_diffs=0
TACGGAAGGTCCGGGCGTTATCCGGATTTATTGGGTTTAAAGGGAGCGCAGGCCGATGGTTAAGCGTGACGTGAAATGTAGCCGCTCAACGGCTGAACTGCGTCGCGAACTGGCTGTCTTGAGTGAGTTCGATGTGGGCGGAATTCGTGGTGTAGCGGTGAAATGCTTAGATATCACGAAGAACTCCGATTGCGAAGGCAGCCCACAAGGCCTTTACTGACGCTAAAGCTCGAAGGTGCGGGTATCGAACAGG
+
HFE@GCEEHF@FCH<CHDCCHCEEF<CGHH1<C@E0<<DFCCHD?E@///CCD<HHCHGHIHIIHHIHFEIIIHHHIHFHIHHIIHIHHCHEHIIIIIIIIHGIIIIIIIIHHEIHHIIIHIHHGFF8EEGIHIIIIIIIIIIIIIIIGIIIIIIIIIHIIIIIIIIIIIIIIIIIIHIIIIIIIIIIIIIIIIIIIIIIIIHIHHHHF1CF<CHIHIIIIIIIIIHHHIIIIHHHHIIIIIIIIIIIIIHII
@HS5.4_610 HISEQ:380:H55W7BCXY:1:1101:18546:71524 1:N:0:AGCAGGAA orig_bc=AAAAAAAAAAAA new_bc=AAAAAAAAAAAA bc_diffs=0
TACGGAAGGTCCGGGCGTTATCCGGATTTATTGGGTTTAAAGGGAGCGCAGGCTGATGATTAAGCGTGACGTGAAATGTAGCCGCTCAACGGCTGAACTGCGTCGCGAACTGGTTATCTTGAGTGAGTTCGATGTTGGCGGAATTCGTGGTGTAGCGGTGAAATGCTTAGATATCACGAAGAACTCCGATTGCGAAGGCAGCCAACAAGGCCTTTACTGACGCTAAAGCTCGAAGGTGCGGGTATCGAACAGG
+
IIIHIHHIIIIHHIIIIIIIHIIIIHIIIIIIHHICDGHIIIHHHHIIIIHDIIIIIIHIIIIIGIIHHIIHIHHHFIIIHIHIIIIIIIIIHIIIIIHIIIIIIHIIIIIIIIIIHHHIIIIIIIIHIIIIIIHIIIIIGIIIIIIIIIIIIIIHIIHIIIIIIHHHIIIIIIIHHHIIIIIIHIIIIHIIIIIHII#IIHIIIIIIIIIIFIIIHIIIIIIIIIIHHEEIIHHDHIIIIIIIHHIIIIIII
@HS5.4_611 HISEQ:380:H55W7BCXY:1:1101:6302:71899 1:N:0:AGCAGGAA orig_bc=AAAAAAAAAAAA new_bc=AAAAAAAAAAAA bc_diffs=0
TACGGAAGGTCCGGGCGTTATCCGGATTTATTGGGTTTAAAGGGAGCGCAGGCTGGATTTTAAGCGTGCTGTGAAATGTACCGGCTCAACCGGTGACGTGCAGCGCGAACTGGAGTCCTTGAGTGAGTACGAGGTATGCGGAATTCGTGGTGTAGCGGTGAAATGCTTAGATATCACGAAGAACTCCGATTGCGAAGGCAGCGTACCAGTCCTTAACTGACGCTAAAGCTCGAAAGTGCGGGTATCGAACAGG
+
IIIIIGIIIIIIIIIIIIIIIIIIIHIIIIIIHHHCGHHIIIIIIIIIIIIIIIIIIHIIIIIIIIIIIIIIIIIIIIIIIIIIIIIIIIIIIIIIIIIIIIIHIIIIIIIIIIIIIIIIIIIIIIIIIIIIIIIIIIIIIIIIIIIIIIIIIIIIIIIIIIIIIIIIIIIIIIHHIGIIIIIIIIIIIIIIIIIIIIIIIIIIIIIIIHIIIIIIIIIIIIIIIIIIIIIIIIIIIIIIIIIIIIIIIIIII
@HS5.4_612 HISEQ:380:H55W7BCXY:1:1101:6684:71953 1:N:0:AGCAGGAA orig_bc=AAAAAAAAAAAA new_bc=AAAAAAAAAAAA bc_diffs=0
TACGGAAGGTCCGGGCGTTATCCGGATTTATTGGGTTTAAAGGGAGCGCAGGCCGATTATTAAGCGTGACGTGAAATGTAGATGCTCAACATCTGAACTGCGTCGCGAACTGGTAGTCTTGAGTGAGTTCGATGTGGGCGGAATTCGTGGTGTAGCGGTGAAATGCTTAGATATCACGAAGAACTCCGATTGCGAAGGCAGCCCACAAGGCCGTTACTGACGCTAAAGCTCGAAGGTGCGGGTATCGAACAGG
+
GHHIECCCH1DCHCDHHIIG@GCGCD0DH@HIHEH<EHIHHEEHHCGHGGCE?HH?@?HHHHHHEDHHG#IIIGHHHHHHHFHIIIIIHIIIIIHIEHHIIIHHCHHHIIHEDCHGFFEGHIIHIHHEHIIEHDA@HHGIHGI?GHFFGHHIHHHHEIIIHGHFGHF@HHFCG?GHEGHG@FD/EEHHDED0BGHHHGHI1C=HHHIHHCE<1EHCCCC0CCC1GCDEHIHGC1DH?DECC<FG@HG<FEG<E
@HS5.4_613 HISEQ:380:H55W7BCXY:1:1101:18422:71903 1:N:0:AGCAGGAA orig_bc=AAAAAAAAAAAA new_bc=AAAAAAAAAAAA bc_diffs=0
TACGGAAGGTCCGGGCGTTATCCGGATTTATTGGGTTTAAAGGGAGCGCAGGCGGAGGCTTAAGCGTGACGTGAAATGTAGCCGCTCAACGGCTGAATTGCGTCGCGAACTGGGTTTCTTGAGTGAGTGCGACGTCAGCGGAATTCGTGGTGTAGCGGTGAAATGCTTAGATATCACGAAGAACCCCGATTGCGAAGGCAGCTGACGAGCCCTTTACTGACGCTAAAGCTCGAAGGTGCGGGTATCGAACAGG
+
IGIIIHHHIHIIHGHIIIIHIIGHI=EDHHHHHHIDCHHIHIIIHIHIGHH<CHHHIIHEHIHIIIIIIIIIIHHHIIHGHIHIIIIIHIHHHIIIIHIIIIHIIIHHIIIIHIHHIIIIIIIIIIIIIIIIIIIIIIIIIIIIIIIHIIIIIIIIIIIIIIIHIIHIIIIIGIIHHHIIIIIIIIIIIIHIIIIIIIIIIIHIIIIIIIIIIHIIIIIIIIIIIIHIIIIIIIHIIIIIIIIIHIIIIIIII
@HS5.4_614 HISEQ:380:H55W7BCXY:1:1101:13128:72175 1:N:0:AGCAGGAA orig_bc=AAAAAAAAAAAA new_bc=AAAAAAAAAAAA bc_diffs=0
TACGGGGGATGCAAGCGTTGTCCGGAATCATTGGGCGTAAAGAGGTCGTAGGTGGTTTGTTAAGTTTGGTGTTAAATGCAGAGGCTCAACTTCTGTAGGGCATCGGATACTGGCAGACTTGAATGCGGCAGAGGTAAAGGGAATTCCTGGTGTAGCGGTGAAATGCGTAGATATCAGGAGGAACATCGGTGGCGAAAGCGCTTTACTGGGCCGTAATTGACACTGAGGAACGAAAGCCGGGGTAGCAAATGGG
+
CC<<0C<C/D0CGHIHHEEHEHHIDH<CGH?CFF?CCCCCGC@G1<CF<FEH<C8<A#FCEC1CGEGGEGGGE?GHFCFCF#HI#FGEH#FHHHBFCHHHHHIHE0CDGHIFHHHGEHIHHEHHIHHDECHHGGFEHEHIHGEGIIIHHFHHHHEHHEHHHGCEGHIFGDH@HHDHCHIGDHH@<BEFEGECCDHDC?HEIHCCCHEHE<C1G?IIIIHHF@EEEH@GFCHEG<IDE?HCFHF<C1C<1HECH
@HS5.4_615 HISEQ:380:H55W7BCXY:1:1101:17066:72107 1:N:0:AGCAGGAA orig_bc=AAAAAAAAAAAA new_bc=AAAAAAAAAAAA bc_diffs=0
TACGGAGGGTACGAGCGTTAATCGGAATGACTGGGCGTAAAGGGCACGTAGGTGGATAGATAAGTCACAAGTGAAATACCCGGGCTTAACCTGGGATTGGCTCGTGAAACTGTTTAACTAGAGTACGGTAGAGGGGAGTAGAATTCCAAGTGTAGCGGTGAAATGCGTAGAGATTTGGAAGAATACCGGAGGCGAAGGCGGCTCTCTGGACCGATACTGACACTGAAGAGCGAAAGCGTGGGGAGCAAACAGG
+
IIIIIIHIIHHIIIIIIIHIIIIIIHHIIIIIIIIIICHHIIIIIHHIEHHIFHIIIIIIIIIIIIIIHIIIIIIIIHIIIIIIIIIIIIIIHIIIHIHIHHIIHIIIIIGIHIIIIIIIIIIIIIIIIIIIIIIIIIIIGIIIHIIIIIHIIIIIIHIHIIIIIIIIIIIIIIIHHHIIIIIIIIIIHIIIIIIHIIIIIIHHIIIIIIIIIIIIIIIIIHIIIIIIHIIIIIIIIIIIIIIIIIIIIIIII
@HS5.4_616 HISEQ:380:H55W7BCXY:1:1101:18495:72192 1:N:0:AGCAGGAA orig_bc=AAAAAAAAAAAA new_bc=AAAAAAAAAAAA bc_diffs=0
TACGGGGGGTGCAAGCGTTGTCCGGAATCATTGGGCGTAAAGCGTTCGTAGGCGGTACATTAAGTCTGGTGTTAAAGACTTGTGCTCAACACAAGATAGGCATTGGATACTGGTGAACTAGAATATGGCAGAGGTTAAGGGAATTCCCGGTGTAGCGGTGAAATGCGTAGATATCGGGAGGAACACCTGAGGCGAAAGCGCTTAACTGGGCCAAAATTGACGCTGAGGAACGAAAGCCGGGGGAGCAAATGGG
+
HHHEHDDHCHDE11<FEEECHHHHIEDGHFGHHHIIIIIIIHHHHIIIHHHHIIHGDGHIIEHADF@DHHIIIIHFDFHBHHIHHHHHHFGHIHHFEFFHHIHGHEFHIHGIFHHEGHIIHGHIHIHGEIHHHHEFGHHHHHHHHHIIIHHDGHHIHIHIHGHGHEHFHIHEEHHGHGIHHCHHHHIHIIHHIEHEHIIHHHG?IHIIIHIHIHIIHHIHIHG?C?IHIIIIHIGIIIIHEIIIIIIIHHFHC
@HS5.4_617 HISEQ:380:H55W7BCXY:1:1101:19780:72084 1:N:0:AGCAGGAA orig_bc=AAAAAAAAAAAA new_bc=AAAAAAAAAAAA bc_diffs=0
TACGGAAGGTCCGGGCGTTATCCGGATTTATTGGGTTTAAAGGGAGCGTAGGCCGGTTTTTAAGCGTGCTGTGAAATGCTGGGGCTCAACCTCGGGAGTGCAGCGCGAACTGGAGACCTTGAGTGCGCGGAAGGCAGGCGGAATTCGTGGTGTAGCGGTGAAATGCTTAGATATCACGAGGAACTCCGATTGCGAAGGCAGCCTGCCGCAGCGTTACTGACGCTGAAGCTCGAAGGTGCGGGTATCGAACAGG
+
@FCG=E0<CCG1F/C<EC/<DFGH?H@0<CC<11<<E0<<1C?H1E=?HHHH1<HGHEHECFE<?FB?HHHHE@EC<CGC@HEHGHFEFCGHHHFHIHHE<HE/EEHHHHHFHHHFH?#HEGIHGHHEEIGDCFHEEHHHHHIAGIIIHHG8HFDGCHEFEIHHECGGHHHHEC###@#?F@EDE=EHC?E#HHD<11GHHHHF?<H?GD/0@IHHHHCEDEFEHIIIIIHHHG<HHECHEDHHHIHGHGIHH
@HS5.4_618 HISEQ:380:H55W7BCXY:1:1101:1462:72328 1:N:0:AGCAGGAA orig_bc=AAAAAAAAAAAA new_bc=AAAAAAAAAAAA bc_diffs=0
TACGGAAGGTCCGGGCGTTATCCGGATTTATTGGGTTTAAAGGGAGCGCAGGCTGGATTTTAAGCGTGCTGTGAAATGTACCGGCTCAACCGGTGACGTGCAGCGCGAACTGGAGTCCTTGAGTGAGTACGAGGTATGCGGAATTCGTGGTGTAGCGGTGAAATGCTTAGATATCACGAAGAACTCCGATTGCGAAGGCAGCGTACCAGTCCTTAACTGACGCTAAAGCTCGAAAGTGCGGGTATCGAACAGG
+
IIIIIIIIIIIIIIIIIIIIIIIIIIIIIIIHHIIHIIIIIIIIIIIIIIIIIHIIIIIIIIIIIIIIIIIHIIIIHHHIIIIIIIIIIIIHIIIIIIIIIIIIIIIIIIIIIIIIHIIIIIIIIIIIIIIIIIIIIIIIIIIIIIIIHIIIIIIIIIIIIIIIIIIIIIIIIIIIIHIIHHIIIIIIIHIIIIIIIIIIIIIIIIIIIIIIIIIIIIIIIIIIIIIIIIIIIIIIIIIIIIIIIIIIIIIII
@HS5.4_619 HISEQ:380:H55W7BCXY:1:1101:5483:72442 1:N:0:AGCAGGAA orig_bc=AAAAAAAAAAAA new_bc=AAAAAAAAAAAA bc_diffs=0
TACGGAAGGTCCGGGCGTTATCCGGATTTATTGGGTTTAAAGGGAGCGCAGGCTGGATTTTAAGCGTGCTGTGAAATGCGGCGGCTCAACCGTCGACGTGCAGCGCGAACTGGAGTCCTTGAGTGAGTACGACGTCAGCGGAATTCGTGGTGTAGCGGTGAAATGCTTAGATATCACGAAGAACTCCGATTGCGAAGGCAGCTGGCGAGTCCTTGACTGACGCTAAAGCTCGAAAGTGCGGGTATCGAACAGG
+
IIIIIIIIIIIIIIIIIIIIIIHIIHHHIIIIHHIDDEHIIIIIIIIIHIIIHIIIGHHIIIIIIIIIIIIIIIIIIIIIIIIIIIIIIIIIIHIIIIIIIIIIIIIIIIIIIIIIIHIIIIIIIIIIIIIIIIIIIIIIIIIIIIIIIIIIIIIIIIIIIIIIIIIIIIIIIIHIHHIIIIIHHIIIIIIIIIIIIIIIIIIIIIIIHIIIIIIHIIIIIIIIIIIIIHIIIIIIIIIIIIIIIIIIIIIII
@HS5.4_620 HISEQ:380:H55W7BCXY:1:1101:5286:72456 1:N:0:AGCAGGAA orig_bc=AAAAAAAAAAAA new_bc=AAAAAAAAAAAA bc_diffs=0
TACGGAAGGTCCGGGCGTTATCCGGATTTATTGGGTTTAAAGGGAGCGCAGGCGGGTTGTTAAGCGTGACGTGAAATGTAGCCGCTCAACGGCTGAACTGCGTCGCGAACTGGCAGTCTTGAGTGAGTACGACGTCAGCGGAATTCGTGGTGTAGCGGTGAAATGCTTAGATATCACGAAGAACCCCGATTGCGAAGGCAGCTGACGAGTCCTTTACTGACGCTAAAGCTCGAAGGTGCGGGTATCGAACAGG
+
E?G1ED0/DCCEHDHHI<<<FFGHC@00<C?<C@F000<DFDCCCECH//<F??IHEIHHIIHHHHHHF#IIHFCHHHIHIIIGHHIIIIIHIIHHHIHDHIHDHIIIIIHHIIIIGIIIGIIHIIIIHIHHHEHHIHHH@HIIIHHIIGIHGIGIIHHHHGIIIHIIIIIIIIIIHHIIIIIIHIIIIIIIHEIIH#HHIIIHIIIIIHHIIIIIIIIIHIIHIIIGIIIIIIIIIIIHHHIIIIIIIIIII
@HS5.4_621 HISEQ:380:H55W7BCXY:1:1101:10743:72277 1:N:0:AGCAGGAA orig_bc=AAAAAAAAAAAA new_bc=AAAAAAAAAAAA bc_diffs=0
TACGGAGGATGCGAGCGTTATCCGATTTATTGGGTTTAAAGGGTGCGTAGGTGGTCTGTTAAGTCTGTGGTGAAAGCGTGCGGCTCAACCGTACCAAGCCATGGATACTGGCGGACTTGAGTGCAAACGAGGTAGGCGGAATGTGACGTGTAGCGGTGAAATGCTTAGATATGTCACAGAACCCCGATTGCGAAGGCAGCTTACCAGCATGCAACTGACACTGAGGCACGAAAGCGTGGGTATCAAACAGG
+
IIIIIIIGHIHIDECEHHHHIIIII=HCHHGGHHDCEGHIHHIHHHHC0EHHEGGFIHHHIIIHIHHHIIHHHHHIIIIIIIHHIIIIIHHHIHHHIIIIIIGIHHHIIIIHIIIIHIIHIIIIIHHIIHIIIIIIIIFIIIIHIHIIIIIIIIIIIIIIIIIHIIIIIIIHIIHIHIIIIIDIIIIIIIIIIIHIIIIIHHIIIIIIIIIIIIIIIIIIIIIIIIHIIIIIIIIHHHEHCIIIIIIIIII
@HS5.4_622 HISEQ:380:H55W7BCXY:1:1101:16831:72250 1:N:0:AGCAGGAA orig_bc=AAAAAAAAAAAA new_bc=AAAAAAAAAAAA bc_diffs=0
TACGGAAGGTCCGGGCGTTATCCGGATTTATTGGGTTTAAAGGGAGCGCAGGCTGGATTTTAAGCGTGCTGTGAAATGTACCGGCTCAACCGGTGACGTGCAGCGCGAACTGGAGTCCTTGAGTGAGTACGAGGTATGCGGAATTCGTGGTGTAGCGGTGAAATGCTTAGATATCACGAAGAACCCCGATTGCGAAGGCAGCGTACCAGTCCTTAACTGACGCTAAAGCTCGAAAGTGCGGGTATCGAACAGG
+
IIIIIIIIIIIIIIIIIIIHIIIIIHIIIIIIHIIHHHIIIIIIIIHIIIIIIHIIGHHHGHIIIIIIIIIHIIHIIIIIIIIIIIIIIIIIHIIIIIIIIIIIIIIIIIIIIIIIIIHIIIIIIIIIIIIIIIIIIIIIIIIIIIIHHIIIHIIIIIIIIIIIIIIIIIIIIIIIHIIIIIHIIIIIIIIIIIIIIIIIIIIIIIIIIIIIIIIIIHIIIIIIIIIHIHIIIIIIIIIIIIIIIIIIIIIII
@HS5.4_623 HISEQ:380:H55W7BCXY:1:1101:2941:72524 1:N:0:AGCAGGAA orig_bc=AAAAAAAAAAAA new_bc=AAAAAAAAAAAA bc_diffs=0
TACGGAAGGTCCGAGCGTTATCCGGATTTATTGGGTTTAAAGGGAGCGCAGGCGGAATGTTAAGTCAGCTGTGAAATCCCGTCGCTCAACGGCGGAACTGCAGTTGATACTGGCTTTCTTGAGTGCACATAAGGATGGTGGAATTCGTGGTGTAGCGGTGAAATGCTTAGATATCACGAAGAACTCCGATTGCGAAGGCAGCCATCTGGGGTGCAACTGACGCTGAGGCTCGAAAGTGCGGGTATCAAACAGG
+
IHIIE=ECHGHHHHDCEHH0DHEEHCEHHIH@CCH<<<@DGHHFFHHD<CEDDHGHHHCGHHHHHHHHHFIIIIHEDEF@ECHIHIIIIIIGHIHHF?IIHHIHHIIHHHHHHIHIHIIHHHHIIFBHHHEIIIHHCHFFIIIHDIHHHIIIIIIHIIIIIHIHHHEHIIIIIHEG?GHHIHHEFIHH=IIIIIIIIIHHIHEHIHHHGCHHHHIIIIIHIIHIIIIHIHIIIIHH?HHIIH@F1IIIIIIII
@HS5.4_624 HISEQ:380:H55W7BCXY:1:1101:12638:72566 1:N:0:AGCAGGAA orig_bc=AAAAAAAAAAAA new_bc=AAAAAAAAAAAA bc_diffs=0
TACGGAAGGTCCGGGCGTTATCCGGATTTATTGGGTTTAAAGGGAGCGCAGGCGGACAGTTAAGCGTGACGTGAAATGCAGCGGCTCAACCGTATGAAGTGCGTCGCGAACTGGCAGTCTTGAGTGAGTACGATGTAGGCGGAATTCGTGGTGTAGCGGTGAAATGCTTAGATATCACGAAGAACTCCGATTGCGAAGGCAGCCTACAAGTCCTTTACTGACGCTAAAGCTCGAAGGGGCGGGTATCGAACAGG
+
HEHEHEGDHGHIIDDHGCHEHIIHIHC@HHIIIIIGEHEG1FFHCGHDEHEHIHHHHHHHGHH@HHIHIHEHHHGIFHHIIIHHHHIIHHEHIIHGGDHHHEHIHHCHGHDHHEHHCHHIEH@HIH?FBHEEAHHDHGHFHHEIIHHHEGHHEH?FGHIGCIIHFHEGFGAGFHHGFHCHHEGHHIGCEDGHCHHIHHC@G@GGIIHHGC@CCD<1C=HHHHIHEFHHHC@HHEEE</C=IHEHEFE@HHFDD1
@HS5.4_625 HISEQ:380:H55W7BCXY:1:1101:13839:72592 1:N:0:AGCAGGAA orig_bc=AAAAAAAAAAAA new_bc=AAAAAAAAAAAA bc_diffs=0
TACGGAGGGTGCAAGCGTTGTCCGGAATCATTGGGCGTAAAGAGTTCGTAGGCGGTATGTAAAGTCTGGTGTTAAATCCTGAGGCTTAACCTCAGTTCGGCACTGGATACTTGCAAACTAGAATGCGGTAGAGGTAAAGGGAATTCCTGGTGTAGCGGTGAAATGCGTAGATATCAGGAGGAACATCGGTGGCGTAAGCGCTTTACTGGGCCGTTATTGACGCTGAGGAACGAAAGCCGGGGTAGCAAATGGG
+
IIIIIIIIIIIIIIIIIIIIIIIIIIIIIIIIIIIIIIIIIIIIIIIIIIIIIIIIIIIIIIIIIIIIIIIIIIIIGIIIIIIIIIIIIIIIIIIIIIIHIIIIIIIIIIIIIIIIIIIIIIIIIIIIIIIIIIIIIIIIIIIIIIIIIIIHIIIIIIIIIIIIIIIIIIIIIIIIIGIIIIIIIHIIIIIIIIIIIIIIIIIIIIIIIIIIIIIIIIIIIIIIIIIIIIIIIIIIIIIIIIIIIIIIIIIII
@HS5.4_626 HISEQ:380:H55W7BCXY:1:1101:15198:72619 1:N:0:AGCAGGAA orig_bc=AAAAAAAAAAAA new_bc=AAAAAAAAAAAA bc_diffs=0
TACGGAGGGTACGAGCGTTAATCGGAATGACTGGGCGTAAAGGGCACGTAGGTGGATAGATAAGTCACAAGTGAAATACCCGGGCTTAACCTGGGATTGGCTCGTGAAACTGTTTAACTAGAGTACGGTAGAGGGGAGTAGAATTCCAAGTGTAGCGGTGAAATGCGTAGAGATTTGGAAGAATACCGGAGGCGAAGGCGGCTCTCTGGACCGATACTGACACTGAAGAGCGAAAGCGTGGGGAGCAAACAGG
+
IIIIIGHIIIIIIIIIIIIIHIIIIHIIIIIEHIIHIEHIHIIIIIII<FHIGIIIIIIIIIIIIIIIIHIIIIIIIIIIIIIIIIIIIHIIIIIHHIIIIIIIIIIIIIIIIHIIIIIIIIIIIIIIIIIIIIIIIIIIIIIIIIIIIIIIIIIIIIIIIIIIIIIIIIIIIIIIHHIIIIIIIIIIIIIIIIIIIIIIIIIIIIIIIIIIIIIIIIIIIIIIIIIIIIIIIIIIIIIIIIIIIIIIIIIII
@HS5.4_627 HISEQ:380:H55W7BCXY:1:1101:3970:72939 1:N:0:AGCAGGAA orig_bc=AAAAAAAAAAAA new_bc=AAAAAAAAAAAA bc_diffs=0
TACGGAAGGTCCGGGCGTTATCCGGATTTATTGGGTTTAAAGGGAGCGCAGGCTGGTGCTTAAGCGTGACGTGAAATGCCGCGGCTCAACCGTGGAAGTGCGTCGCGAACTGGGTGCCTTGAGTGAGTTCGACGCCGGCGGAATTCGTGGTGTAGCGGTGAAATGCTTAGATATCACGAAGAACCCCGATTGCGAAGGCAGCCGGCGAGGCCTCAACTGACGCTAAAGCTCGAAGGTGCGGGTATCGAACAGG
+
IIIIIIIIIIIIIIIIIIIIIIIIICGHIIIIIIIGHIIIIIIIHIIIIIIIIIIIIIIIIIIIIIIIIIIIIIIHHIIIIIIIIIIIIIIIIIIIIIIIIIIIIIIIIIIIIIHIHIIIIIIIIIIIIIIIIIIIIIIIIIIIIIIIIIIIIIIIIIIIIIIIIIIIIIIIIIHHHGIIIIIIIIIIIIIIIIIIIIIIIIIIIIIIIIIIIIIIIIIIIIIIIIIIIIIIIIIIIIIIIIIIIIIIIIIII
@HS5.4_628 HISEQ:380:H55W7BCXY:1:1101:6464:72936 1:N:0:AGCAGGAA orig_bc=AAAAAAAAAAAA new_bc=AAAAAAAAAAAA bc_diffs=0
TACGGAGGGTACGAGCGTTAATCGGAATGACTGGGCGTAAAGGGCACGTAGGTGGATAGATAAGTCACAAGTGAAATACCCGGGCTTAACCTGGGATTGGCTCGTGAAACTGTTTAACTAGAGTACGGTAGAGGGGAGTAGAATTCCAAGTGTAGCGGTGAAATGCGTAGAGATTTGGAAGAATACCGGAGGCGAAGGCGGCTCTCTGGACCGATACTGACACTGAAGAGCGAAAGCGTGGGGAGCAAACAGG
+
IIGIIIDHHIIIIIIIHEHIHGHIIHHIIIIGIIHIHHIHIIIIIHDH<GFH1DHHHHIIIIIIHHIIIIIHIIIIHIIIIIIIHHIIIIIIIIIHIIIIIHIIIIIHIIIIGIIIIIIIIIIIIIIIIIHIIIIIIIIIHIIHIIIIIIIIIIIIIIIIIIIIIIIIIIIIIIIIHHIIIIIIIIIIIIIIIIIIIIIIIIIIIIIIIIIIIIIIIIIIIHIIIIIIIIIIIIIIIIIIIIIIIIIIIIIII
@HS5.4_629 HISEQ:380:H55W7BCXY:1:1101:12156:72920 1:N:0:AGCAGGAA orig_bc=AAAAAAAAAAAA new_bc=AAAAAAAAAAAA bc_diffs=0
TACAGAGGCCAAGAGCGTTGTTCGGATTTACTGGGCGTAAAGGGCGCGTAGGCGGCGGGGCGTGTCAAGTGTGAAATCTCCGGGCCCAACCCGGAAAGTGCGCTTGAAACTACCCCGCTCGAGTGCGGAAGGGGGAATCGGAATGCAGGGTGTAGCGGTGAAATGCGTTGATATCCTGCAGAACACCGGAGGCGAAGGCGGATTCCTTGTACGCAACTGACGCTGAGGCGCGAAAGCCGGGGGAGCAAACAGG
+
IIIIIGIIIIIIIIIIIIIHIIIIIIIIIIIIIIIIIHIIIIIIIIIIIIIIHIIHIIIIIIHIIIIIHIIIIIIIDHIIIIIIIIIIIIIIIIHIIIHIIIIIIIIIIIIIIIIIIIIIIIIIIIIIIIIIHIIIHIIIIIIIIIIIIIIIIIIIIIIIIIIIIIIIIIHIIIIIIIIIIIIIIIIIIIIIIIIIIIIIIIIIIIIHIIHIIIIIIIIIIIIIIIIIIIHIIIIIIIIIIIIIIIIIIIIII
@HS5.4_630 HISEQ:380:H55W7BCXY:1:1101:15339:72787 1:N:0:AGCAGGAA orig_bc=AAAAAAAAAAAA new_bc=AAAAAAAAAAAA bc_diffs=0
TACGGAGGATGCGAGCGTTATCCGGATTTATTGGGTTTAAAGGGTGCGCAGGCGGGCTGTTAAGTCAGCGGTGAAAGTTCCCGGCTCAACCGGGTCAGTGCCGTTGATACTGACAGTCTTGAATGCGGTCAAGGCCGGCGGAATGTGGCGTGTAGCGGTGAAATGCATAGATATGCCACAGAACACCGATAGCGAAGGCAGCTGGCCGGGCCTGCATTGACGCTCAGGCACGAAAGCGTGGGGATCGAACAGG
+
IIIIIIIIIIIIIIIIIIIIIIIIIHIHHIIHHIIHHHIIIIIIIIIIIIIIIIIIIIIIIIIIIIIIIIIHIIIIIHIIIIIIIIIIIIIIIIIHHHIIIIIIIIIIIIIIIIIIIIIIIIIIIIIIIIIIIIIIIIIIIIIIIIIIIIHHDIIIIIIIIIIIIIIIIIIIIIIIIIIIIIHIIIIIIHIIIIIIIIIIIIIIIIIIIIIIIIIIIIIIIIIIIIIIIIIIIIHIIIIIIIIIIIIIIIIII
@HS5.4_631 HISEQ:380:H55W7BCXY:1:1101:15696:72763 1:N:0:AGCAGGAA orig_bc=AAAAAAAAAAAA new_bc=AAAAAAAAAAAA bc_diffs=0
TACGGAAGGTCCGGGCGTTATCCGGATTTATTGGGTTTAAAGGGAGCGCAGGCCGAAGGCTAAGCGTGACGTGAAATGTAGATGCTCAACGTCTGCACTGCGTCGCGAACTGGCTTTCTTGAGTGAGTACGATGTAGGCGGAATTCGTGGTGTAGCGGTGAAATGCTTAGATATCACGAAGAACTCCGATTGCGAAGGCAGCCTACAAGTCCTTTACTGACGCTAAAGCTCGAAGGTGCGGGTATCGAACAGG
+
IIIIHGEHIIIIIGHIIIIIIIIIIHIIIIIIHIIGHIIIIIIIHIIIIIIIIIIIIHIIIIIIIIIIHIIIIIIIIIIIIIIIIIIIIIIIIIIIIIIIIIIIIIIIIIIIIIIIIIIIIIIIIIIIIIIIIIIIIIIIIIIIIIIIIIIIIIIIIIIIIIIIIIIIIIIIIIIIIHIIIIIIIIIIIIIIIIIHIIIIIIIIIIIIIIIIIIIHIIIIIIIIIIIIIIHIIIHF/IIIIIIIIIIIIIIII
@HS5.4_632 HISEQ:380:H55W7BCXY:1:1101:17290:72949 1:N:0:AGCAGGAA orig_bc=AAAAAAAAAAAA new_bc=AAAAAAAAAAAA bc_diffs=0
TACGGAAGATGCGAGCGTTATCCGGATTTATTGGGTTTAAAGGGAGCGTAGGCGGGTTTTTAAGTCTGCGGTAAAATGTCGGCGCCCAACGTCGTCTTGCCGTGGAAACTGGGGACCTTGAATACACGCAAGGAAGATGGAATTCGTCGTGTAGCGGTGAAATGCTTAGATATGACGAAGAACTCCGATTGCGAAGGCAGTCTTCTGGAGTGCGATTGACGCTGAGGCTCGAAAGTGCGGGTATCAAACAGG
+
IHIIIHHIIIIIIIIIIIIIIHIIIGHHIHIIIHIDGHIIIIIIIHIIFHIIIIIIIIHIIIIIIIIIIIIIIIIIFIIIIIIIIIIIIIIIIIIIIIIIIIIIIIIIIIIIIIIIIIIIIIIIIIIIIIIIIIIIIIIIIIIIIIIIIIIIIIIIIIIIIIIIIIIIIIIIIIIIHIIIIIIIIIIIIHIIIIIIIIIIIIIIIIIIIIIIIIIHIIIIIIIIIIIIIIIIIIIIIIIIIIIIIIIIIIII
@HS5.4_633 HISEQ:380:H55W7BCXY:1:1101:2732:73124 1:N:0:AGCAGGAA orig_bc=AAAAAAAAAAAA new_bc=AAAAAAAAAAAA bc_diffs=0
TACGGAGGGTACGAGCGTTAATCGGAATGACTGGGCGTAAAGGGCACGTAGGTGGATAGATAAGTCACAAGTGAAATACCCGGGCTTAACCTGGGATTGGCTCGTGAAACTGTTTAACTAGAGTACGGTAGAGGGGAGTAGAATTCCAAGTGTAGCGGTGAAATGCGTAGAGATTTGGAAGAATACCGGAGGCGAAGGCGGCTCTCTGGACCGATACTGACACTGAAGAGCGAAAGCGTGGGGAGCAAACAGG
+
C1<GEH?<CC<<GH@HC<DC1F@GCHHH@1<GEEFECH?HI?EHC10<<<D01<EFFHFACEGCG?DHHIHGFCHB<G?CDHEF?E?HHGCHGEHHGADDCDHIHGFHHHFHGHHDHHCHIHHGHIHHHHEIDIHH#CEF@HHHE##HHHEHHHHFFHHIHHHCE@CFIIHHH#G@EFGCCHHHIIHGHHIIHIIIHIIIIHHIHHHIHEGHIHIHGIIIIIIIIIIIIIIIHIIIHDHHHHHHHIIIIIIHH
@HS5.4_634 HISEQ:380:H55W7BCXY:1:1101:12170:73129 1:N:0:AGCAGGAA orig_bc=AAAAAAAAAAAA new_bc=AAAAAAAAAAAA bc_diffs=0
TACGTAGGTGGCAAGCGTTATCCGGAATTACTGGGTGTAAAGGGTGAGTAGGCGGGGTTTCAAGTCAGATGTGAAAATCACAGGCTCAACTTGTGACTTGCATTTGAGACTGAGACTCTTGAGTGTCGGAGAGGTAAATGGAATTCCCGGTGTAGCGGTGAAATGCGTAGATATCGGGAGGAACACCAGTGGCGAAGGCGGTTTACTGGACGACAACTGACGCTGAGGCACGAAAGCGTGGGGAGCAAACAGG
+
IIIIHIGHHHIIIIIIIIIIIHIIIHIHIIIFHHG<DEHHIIIIGHIIIIIIIIIHIHGHIIIIHIIIIIIHIIIHEFHHHHHIHHHIIIIIHHIHIIIIIIIIHIIIIIIIIIIIHIIIIIIIIHHHHHIHIIHIHHGIIIIIHHHHHHHHHIIIIIIIIIIIIIIIHHHHIHIIIHIIIIHHIIHIIIIHHIHIHHDHHEE@CIHIIHEEHHGH@IIIHHIIIHIIIHCIIHHDHHGIIHIIIIHHHHGEH
@HS5.4_635 HISEQ:380:H55W7BCXY:1:1101:15960:73002 1:N:0:AGCAGGAA orig_bc=AAAAAAAAAAAA new_bc=AAAAAAAAAAAA bc_diffs=0
TACGGAGGGTGCGAGCGTTAATCGGAATAACTGGGCGTAAAGAGCTCGTAGGCGGTTAGTCAAGTCAGATGTGAAAGCCCCGGGCTTAACCTGGGAACTGCATTTGAAACTGACGAACTAGAGTACTGTAGAGGGAGGTAGAATTCCAGGTGTAGCGGTGAAATGCGTAGATATCTGGAGGAATACCGGTGGCGAAGGCGGCCTCCTGGACAGAGACTGACGCTGAGGAGCGAAAGCGTGGGGAGCAAACAGG
+
HHHHHCEHHEHIHIHHHHIGHGEEHCEGHHHGGHHIIECC@HFHIIIIHHHCHIHHHEHHIIIIHIHIIHIIIIIHCIHHHHIIHIHIIIFGHHHHHGIIIIIIHIIIIIIIGIIIIIIGIIIHFHHHHIIIIIHIIIIIIIIIIIIIHIIIIIIIIIIIIIIIIIIIIIIIIHHHHHIIIIHHIIIHIIIIIIIIIIIIIIHGIIIIIIIIHHHIIIIIIIIIIIIIIIIIIIIIIIIIIIIIIIIIIIIII
@HS5.4_636 HISEQ:380:H55W7BCXY:1:1101:7927:75249 1:N:0:AGCAGGAA orig_bc=AAAAAAAAAAAA new_bc=AAAAAAAAAAAA bc_diffs=0
TACGGAGGGTGCAAGCGTTAATCGGAATAACTGGGCGTAAAGGGCATGCAGGCGGTTGTATAAGTAGGGTGTGAAATCCCCGGGCTCAACCTGGGAACTGCATTCTAAACTGTACAACTAGAGTATTGCAGGGGGAGACGGAATTTCAGGTGTAGCGGTGGAATGCGTAGATATCTGGAAGAACACCAAAGGCGAAGGCAGTCTCCTGGGCAAATACTGACGCTCATATGCGAAAGCGTGGGTAGCAAACAGG
+
IIIIIHIIIIIIIIIIIHIIIIIIIIIIIIIIIIIIIHIIIIIIIIIIIIIIIIIHHHEHIIIIIIHIIIIIIIIIHHGHIHIIIIIIIIIIIIIIIIIIIIIIIIIIIIIIIIIHIIIIIIIIIIIIIIIIHIIIIIIIIIIIIIIIIIIIIIIIIIIIIIIIIIIIIIIIIIIIIIIIIIIIIIIIIIIIIIIIIIIIHHIHIIIIIIIIIIIHIIIHIIIIIIIIIIIIIIIIIIIIIIIIIIIIIIIII
@HS5.4_637 HISEQ:380:H55W7BCXY:1:1101:8485:75168 1:N:0:AGCAGGAA orig_bc=AAAAAAAAAAAA new_bc=AAAAAAAAAAAA bc_diffs=0
TACGGAAGGTCCGGGCGTTATCCGGATTTATTGGGTTTAAAGGGAGCGCAGGCTGGATTTTAAGCGTGCTGTGAAATGTACCGGCTCAACCGGTGACGTGCAGCGCGAACTGGAGTCCTTGAGTGAGTACGACGTCAGCGGAATTCGTGGTGTAGCGGTGAAATGCTTAGATATCACGAAGAACCCCGATTGCGAAGGCAGCTGACGAGTCCTTAACTGACGCTAAAGCTCGAAAGTGCGGGTATCGAACAGG
+
HCF<=0<<EHE1E?E?E<C0<F@GCH@0<C<1<C1EH=GE1@GHHHHH<CC</HHGIIHGEFGHFHGHIIIIIHHHDHHIFFHCBH@FHHGHHHHIHIGHHHIIIIIHGDEHIFHDEHEHHHHHIIHF@=DEHHHHIHHIIGIFIHHHIIIIIIIHFHEHIFHHHFGCAHHHIIGFF=IIHEHHDH?IHHHHHHIHCH@5HGGHC@HEFEGHHECHHE0ECC@EHH?HCIHGF<HCHHFHFDG1HCG<<@@EH
@HS5.4_638 HISEQ:380:H55W7BCXY:1:1101:12935:75006 1:N:0:AGCAGGAA orig_bc=AAAAAAAAAAAA new_bc=AAAAAAAAAAAA bc_diffs=0
TACGGAAGGTCCGGGCGTTATCCGGATTTATTGGGTTTAAAGGGAGCGCAGGCGGAGGATTAAGCGTGCTGTGAAATGTCCCGGCTCAACCGGGGAGTTGCAGCGCGAACTGGTTCTCTTGAGTGAGTGCGAGGAAGCCGGAATTCGTGGTGTAGCGGTGAAATGCTTAGATATCACGAAGAACTCCGATTGCGAAGGCAGGCTTCCAGTCCTTAACTGACGCTAAAGCTCGAAAGTGCGGGTATCGAACAGG
+
IIIIIIIIIIIIIIIIIIIIIIIIIHIIIIIIIIHGHIIIIIIIIIIIIIIIIIIIIIIIIIIIIIIIIIIIIIIIIIIIIIIIIIIIIIIIIIIIIHIIIIIIIIIIIIIIIIIIIIIIIIIIIIIIIIIIIIIIIIIIIIIIIIIIIIIIIIIIIIIIIIIIIIIIIIIIIIIIHIIIIIIIIIIIIHIIIIIIIIIIIIIIIIIIIIIIIIIIIIIIIIIHIIIHIIIIIIIH?IIIIIIIIIIIIIIII
@HS5.4_639 HISEQ:380:H55W7BCXY:1:1101:14872:75051 1:N:0:AGCAGGAA orig_bc=AAAAAAAAAAAA new_bc=AAAAAAAAAAAA bc_diffs=0
TACGTAGGTGGCGAGCGTTATCCGGATTTATTGGGCGTAAAGCGTCCGCAGCCGGTTTTGTAAGTCTAGAATAAAAGCCTGGAGCTCAACTCCAGTTCGTTTTAGAAACTGCAAGACTCGAGTATGGTAGAGGCAAATGGAATTTCTAGTGTAGCGGTAAAATGCGTAGATATTAGAAGGAACACCAGTGGCGAAGGCGATTTGCTGGGCCATCACTGACGGTCAGGGACGAAAGCGTGGGGAGCAAATAGG
+
[truncated: 48,709,283 more chars]
